# Supplementary material for: Mapping Rora expression in resting and activated CD4+ T cells
Source: PLoS One. 2021 May 18;16(5):e0251233. doi: 10.1371/journal.pone.0251233 (PMC8130942; doi:10.1371/journal.pone.0251233)
Supplement: S2 File — (ZIP) [file pone.0251233.s002.zip]

Archive with 29 entries (22 files):
- rnaseq/
- rnaseq/bulk_37/
- rnaseq/bulk_37/cellcond.csv
- rnaseq/bulk_37/cellcond_filtered.csv
- rnaseq/bulk_37/counttable.csv
- rnaseq/bulk_37/explanation37.txt
- rnaseq/bulk_41/
- rnaseq/bulk_41/cellcond41.csv
- rnaseq/bulk_41/cellcond_filtered.csv
- rnaseq/bulk_41/counttable.csv
- rnaseq/bulk_41/explanation41.txt
- rnaseq/bulk_merged_all_de.csv
- rnaseq/bulk_overexpression/
- rnaseq/bulk_overexpression/cellcond.csv
- rnaseq/bulk_overexpression/explanation_oe.txt
- rnaseq/bulk_overexpression/roraOverexprCount.csv
- rnaseq/bulk_screen/
- rnaseq/bulk_screen/cyto_cellcond.csv
- rnaseq/bulk_screen/cyto_dat.csv
- rnaseq/bulk_screen/cytosceen_fc.csv
- rnaseq/bulk_screen/cytosceen_fcse.csv
- rnaseq/bulk_screen/cytosceen_p.csv
- rnaseq/explanation_rnaseq.txt
- rnaseq/sc_nipo_ss2/
- rnaseq/sc_nipo_ss2/seu_meta.csv
- rnaseq/sc_nipo_ss2/seu_raw.csv
- rnaseq/sc_schisto_c1/
- rnaseq/sc_schisto_c1/cellcond.ods
- rnaseq/sc_schisto_c1/count.txt
