# Supplementary material for: Mapping Rora expression in resting and activated CD4+ T cells
Source: PLoS One. 2021 May 18;16(5):e0251233. doi: 10.1371/journal.pone.0251233 (PMC8130942; doi:10.1371/journal.pone.0251233)
Supplement: S2 File — (ZIP) [file pone.0251233.s002.zip › rnaseq/bulk_37/counttable.csv]

	samp_193	samp_194	samp_195	samp_196	samp_197	samp_198	samp_199	samp_200	samp_201	samp_202	samp_203	samp_204	samp_205	samp_206	samp_207	samp_208	samp_209	samp_210	samp_211	samp_212	samp_213	samp_214	samp_215	samp_216	samp_217	samp_218	samp_219	samp_220	samp_221	samp_222	samp_223	samp_224	samp_225	samp_226	samp_227	samp_228	samp_229	samp_230	samp_231	samp_232	samp_233	samp_234	samp_235	samp_236	samp_237	samp_238	samp_239	samp_240	samp_241
ENSMUSG00000000001	0	0	0	0	0	0	0	0	0	0	0	0	0	0	0	78	58	0	42	0	0	0	0	0	66	61	0	267	26	275	105	0	0	0	0	0	111	71	267	80	75	193	32	0	0	0	0	0	227
ENSMUSG00000000003	0	0	0	0	0	0	0	0	0	0	0	0	0	0	0	0	0	0	0	0	0	0	0	0	0	0	0	0	0	0	0	0	0	0	0	0	0	0	0	0	0	0	1	0	0	0	0	0	0
ENSMUSG00000000028	0	0	0	0	0	0	0	0	0	0	0	0	0	0	0	5	4	0	0	0	0	0	0	0	1	3	0	12	1	15	2	0	0	0	0	0	6	7	14	10	2	12	2	0	0	0	0	0	4
ENSMUSG00000000031	0	0	0	0	0	0	0	0	0	0	0	0	0	0	0	0	0	0	0	0	0	0	0	0	0	0	0	0	1	0	2	0	0	0	0	0	0	0	0	0	0	1	0	0	0	0	0	0	1
ENSMUSG00000000037	0	0	0	0	0	0	0	0	0	0	0	0	0	0	0	1	2	0	3	0	0	0	0	0	1	0	0	0	0	1	1	0	0	0	0	0	0	0	1	0	1	3	1	0	0	0	0	0	2
ENSMUSG00000000049	0	0	0	0	0	0	0	0	0	0	0	0	0	0	0	0	1	0	5	0	0	0	0	0	0	1	0	0	0	0	7	0	0	0	0	0	1	1	0	0	0	2	0	0	0	0	0	0	0
ENSMUSG00000000056	0	0	0	0	0	0	0	0	0	0	0	0	0	0	0	11	5	0	28	0	0	0	0	0	18	9	0	47	5	53	40	0	0	0	0	0	21	16	37	5	11	48	34	0	0	0	0	0	54
ENSMUSG00000000058	0	0	0	0	0	0	0	0	0	0	0	0	0	0	0	0	0	0	1	0	0	0	0	0	0	2	0	0	0	51	1	0	0	0	0	0	4	0	131	0	1	41	0	0	0	0	0	0	3
ENSMUSG00000000078	0	0	0	0	0	0	0	0	0	0	0	0	1	0	0	70	63	0	105	0	0	0	0	0	78	334	0	234	22	2308	251	0	0	0	0	0	103	226	986	55	37	1839	66	0	0	0	0	0	156
ENSMUSG00000000085	0	0	0	0	0	0	0	0	0	0	0	0	0	0	0	5	0	0	6	0	0	0	0	0	4	3	0	10	0	81	17	0	0	0	0	0	4	4	6	1	1	45	8	0	0	0	0	0	10
ENSMUSG00000000088	0	0	0	0	0	0	0	0	0	0	0	0	0	0	0	72	33	0	49	0	0	0	0	0	22	39	1	185	24	207	107	0	0	0	0	0	43	27	82	74	28	188	109	0	0	0	0	0	47
ENSMUSG00000000093	0	0	0	0	0	0	0	0	0	0	0	0	0	0	0	0	0	0	0	0	0	0	0	0	0	0	0	0	1	33	1	0	0	0	0	0	1	0	23	1	0	72	1	0	0	0	0	0	1
ENSMUSG00000000094	0	0	0	0	0	0	0	0	0	0	0	0	0	0	0	0	0	0	2	0	0	0	0	0	0	0	0	1	0	0	4	0	0	0	0	0	0	0	12	0	0	9	2	0	0	0	0	0	0
ENSMUSG00000000103	0	0	0	0	0	0	0	0	0	0	0	0	0	0	0	0	1	0	0	0	0	0	0	0	0	0	0	0	1	0	3	0	0	0	0	0	0	0	0	0	1	0	0	0	0	0	0	0	0
ENSMUSG00000000120	0	0	0	0	0	0	0	0	0	0	0	0	0	0	0	1	0	0	0	0	0	0	0	0	0	0	0	1	0	11	4	0	0	0	0	0	0	0	0	0	0	1	1	0	0	0	0	0	0
ENSMUSG00000000125	0	0	0	0	0	0	0	0	0	0	0	0	0	0	0	0	1	0	4	0	0	0	0	0	3	0	0	0	0	0	3	0	0	0	0	0	2	0	0	1	0	0	4	0	0	0	0	0	7
ENSMUSG00000000126	0	0	0	0	0	0	0	0	0	0	0	0	0	0	0	0	2	0	0	0	0	0	0	0	0	0	0	4	0	1	1	0	0	0	0	0	0	0	0	0	0	2	5	0	0	0	0	0	0
ENSMUSG00000000127	0	0	0	0	0	0	0	0	0	0	0	0	0	0	0	1	0	0	0	0	0	0	0	0	3	1	0	0	0	23	2	0	0	0	0	0	1	0	3	0	0	31	0	0	0	0	0	0	0
ENSMUSG00000000131	0	0	0	0	0	0	0	0	0	0	0	0	0	0	0	12	16	0	145	0	0	0	0	0	48	34	0	49	9	233	204	0	0	0	0	0	69	33	162	20	13	233	205	0	0	0	0	0	130
ENSMUSG00000000134	0	0	0	0	0	0	0	0	0	0	0	0	0	0	0	11	5	0	41	0	0	0	0	0	19	8	0	11	5	140	68	0	0	0	0	0	41	13	86	8	7	195	61	0	0	0	0	0	50
ENSMUSG00000000142	0	0	0	0	0	0	0	0	0	0	0	0	0	0	0	1	0	0	40	0	0	0	0	0	11	3	0	0	3	94	34	0	0	0	0	0	13	1	14	3	2	56	89	0	0	0	0	0	17
ENSMUSG00000000148	0	0	0	0	0	0	0	0	0	0	0	0	0	0	0	3	2	0	30	0	0	0	0	0	21	7	0	24	2	51	40	0	0	0	0	0	20	6	20	10	9	39	22	0	0	0	0	0	34
ENSMUSG00000000149	0	0	0	0	0	0	0	0	0	0	0	0	0	0	0	0	2	0	16	0	0	0	0	0	4	13	0	3	2	159	13	0	0	0	0	0	15	8	21	2	0	119	8	0	0	0	0	0	16
ENSMUSG00000000154	0	0	0	0	0	0	0	0	0	0	0	0	0	0	0	1	2	0	0	0	0	0	0	0	0	0	0	0	1	29	2	0	0	0	0	0	1	0	0	0	2	22	2	0	0	0	0	0	0
ENSMUSG00000000157	0	0	0	0	0	0	0	0	0	0	0	0	0	0	0	3	0	0	0	0	0	0	0	0	0	0	0	0	0	1	0	0	0	0	0	0	0	0	5	0	1	2	1	0	0	0	0	0	0
ENSMUSG00000000159	0	0	0	0	0	0	0	0	0	0	0	0	0	0	0	0	0	0	0	0	0	0	0	0	0	2	0	0	1	37	0	0	0	0	0	0	0	0	0	0	1	13	0	0	0	0	0	0	0
ENSMUSG00000000167	0	0	0	0	0	0	0	0	0	0	0	0	0	0	0	0	0	0	2	0	0	0	0	0	0	0	0	0	0	6	9	0	0	0	0	0	1	0	1	0	0	6	0	0	0	0	0	0	0
ENSMUSG00000000168	0	0	0	0	0	0	0	0	0	0	0	0	0	0	0	18	2	0	11	0	0	0	0	0	14	7	0	32	6	83	24	0	0	0	0	0	20	6	41	13	8	61	10	0	0	0	0	0	37
ENSMUSG00000000171	0	0	0	0	0	0	0	0	0	0	0	0	0	0	0	86	69	1	34	0	0	0	0	0	26	11	0	420	35	194	51	0	0	0	0	0	42	21	67	70	74	129	25	0	0	0	0	0	45
ENSMUSG00000000182	0	0	0	0	0	0	0	0	0	0	0	0	0	0	0	0	0	0	0	0	0	0	0	0	0	0	0	0	0	4	0	0	0	0	0	0	3	0	0	0	1	1	1	0	0	0	0	0	0
ENSMUSG00000000183	0	0	0	0	0	0	0	0	0	0	0	0	0	0	0	0	0	0	0	0	0	0	0	0	1	0	0	0	0	1	1	0	0	0	0	0	1	0	0	0	0	1	1	0	0	0	0	0	1
ENSMUSG00000000184	0	0	0	0	0	0	0	0	0	0	0	0	0	0	0	72	31	0	314	0	0	0	0	0	238	115	0	214	29	689	386	0	0	0	0	0	422	116	672	100	38	719	316	0	0	0	0	0	701
ENSMUSG00000000194	0	0	0	0	0	0	0	0	0	0	0	0	0	0	0	11	13	0	59	0	0	0	0	0	23	16	1	45	10	111	97	0	0	0	0	0	41	7	65	10	13	174	66	0	0	0	0	0	56
ENSMUSG00000000197	0	0	0	0	0	0	0	0	0	0	0	0	0	0	0	2	1	0	1	0	0	0	0	0	0	1	0	0	1	0	8	0	0	0	0	0	2	0	0	1	1	1	1	0	0	0	0	0	0
ENSMUSG00000000202	0	0	0	0	0	0	0	0	0	0	0	0	0	0	0	0	1	0	0	0	0	0	0	0	0	0	0	0	1	0	0	0	0	0	0	0	0	0	0	1	1	2	0	0	0	0	0	0	0
ENSMUSG00000000204	0	0	0	0	0	0	0	0	0	0	0	0	0	0	0	0	2	0	2	0	0	0	0	0	1	0	0	0	3	5	1	0	0	0	0	0	1	1	11	0	0	6	1	0	0	0	0	0	1
ENSMUSG00000000214	0	0	0	0	0	0	0	0	0	0	0	0	0	0	0	0	0	0	2	0	0	0	0	0	0	0	0	2	0	4	3	0	0	0	0	0	0	0	0	1	0	1	1	0	0	0	0	0	0
ENSMUSG00000000215	0	0	0	0	0	0	0	0	0	0	0	0	0	0	0	0	0	0	0	0	0	0	0	0	0	0	0	0	0	0	1	0	0	0	0	0	0	0	0	0	0	2	0	0	0	0	0	0	0
ENSMUSG00000000216	0	0	0	0	0	0	0	0	0	0	0	0	0	0	0	0	1	0	0	0	0	0	0	0	0	0	0	1	1	2	1	0	0	0	0	0	0	0	0	1	0	2	1	0	0	0	0	0	0
ENSMUSG00000000223	0	0	0	0	0	0	0	0	0	0	0	0	0	0	0	1	0	0	2	0	0	0	0	0	0	0	0	1	3	3	2	0	0	0	0	0	0	0	0	0	1	11	5	0	0	0	0	0	4
ENSMUSG00000000244	0	0	0	0	0	0	0	0	0	0	0	0	0	0	0	32	19	0	381	0	0	0	0	0	177	25	0	100	14	40	511	0	0	0	0	0	319	17	151	40	26	65	391	0	0	0	0	0	533
ENSMUSG00000000247	0	0	0	0	0	0	0	0	0	0	0	0	0	0	0	1	0	0	1	0	0	0	0	0	0	0	0	0	0	0	2	0	0	0	0	0	0	1	0	1	0	4	2	0	0	0	0	0	0
ENSMUSG00000000248	0	0	0	0	0	0	0	0	0	0	0	0	0	0	0	1	0	0	0	0	0	0	0	0	0	0	0	0	0	2	4	0	0	0	0	0	0	3	0	0	0	1	1	0	0	0	0	0	0
ENSMUSG00000000253	0	0	0	0	0	0	0	0	0	0	0	0	0	0	0	0	1	0	2	0	0	0	0	0	0	0	0	0	1	32	2	0	0	0	0	0	0	0	11	0	2	9	1	0	0	0	0	0	0
ENSMUSG00000000263	0	0	0	0	0	0	0	0	0	0	0	0	0	0	0	0	1	0	1	0	0	0	0	0	1	1	0	0	1	1	1	0	0	0	0	0	0	1	0	2	4	1	1	0	0	0	0	0	0
ENSMUSG00000000266	0	0	0	0	0	0	0	0	0	0	0	0	0	0	0	2	1	0	0	0	0	0	0	0	1	2	0	0	1	22	5	0	0	0	0	0	2	2	16	1	0	30	0	0	0	0	0	0	4
ENSMUSG00000000275	0	0	0	0	0	0	0	0	0	0	0	0	0	0	0	8	13	0	29	0	0	0	0	0	22	63	1	50	5	259	63	0	0	0	0	0	30	56	163	24	10	282	55	0	0	0	0	0	66
ENSMUSG00000000276	0	0	0	0	0	0	0	0	0	0	0	0	0	0	0	5	8	0	19	0	0	0	0	0	7	14	0	18	7	48	52	0	0	0	0	0	18	24	13	5	8	68	26	0	0	0	0	0	24
ENSMUSG00000000278	0	0	0	0	0	0	0	0	0	0	0	0	0	0	0	22	8	0	6	0	0	0	0	0	9	52	0	37	3	332	16	0	0	0	0	0	17	37	79	17	19	300	3	0	0	0	0	0	9
ENSMUSG00000000282	0	0	0	0	0	0	0	0	0	0	0	0	0	0	0	1	1	0	25	0	0	0	0	0	3	11	0	11	4	81	38	0	0	0	0	0	9	4	32	5	2	97	27	0	0	0	0	0	22
ENSMUSG00000000290	0	0	0	0	0	0	0	0	0	0	0	0	0	0	0	75	33	0	163	0	0	0	0	0	198	97	0	239	42	326	298	0	0	0	0	0	452	95	734	70	62	211	125	0	0	0	0	0	609
ENSMUSG00000000295	0	0	0	0	0	0	0	0	0	0	0	0	0	0	0	7	6	0	18	0	0	0	0	0	9	3	0	33	5	15	33	0	0	0	0	0	29	9	15	9	1	29	38	0	0	0	0	0	33
ENSMUSG00000000296	0	0	0	0	0	0	0	0	0	0	0	0	0	0	0	0	2	0	0	0	0	0	0	0	0	2	0	0	0	9	0	0	0	0	0	0	1	0	0	0	0	9	0	0	0	0	0	0	0
ENSMUSG00000000301	0	0	0	0	0	0	0	0	0	0	0	0	0	0	0	2	0	0	1	0	0	0	0	0	0	0	0	3	2	13	3	0	0	0	0	0	1	0	0	2	0	8	1	0	0	0	0	0	0
ENSMUSG00000000303	0	0	0	0	0	0	0	0	0	0	0	0	0	0	0	3	0	0	3	0	0	0	0	0	5	2	0	1	1	338	4	0	0	0	0	0	0	7	14	0	3	175	2	0	0	0	0	0	0
ENSMUSG00000000305	0	0	0	0	0	0	0	0	0	0	0	0	0	0	0	1	2	0	1	0	0	0	0	0	0	1	0	3	1	6	3	0	0	0	0	0	0	1	23	1	2	3	4	0	0	0	0	0	2
ENSMUSG00000000308	0	0	0	0	0	0	0	0	0	0	0	0	0	0	0	4	9	0	0	0	0	0	0	0	1	1	0	5	3	305	4	0	0	0	0	0	0	5	0	5	2	168	4	0	0	0	0	0	0
ENSMUSG00000000317	0	0	0	0	0	0	0	0	0	0	0	0	0	0	0	0	0	0	3	0	0	0	0	0	0	0	0	1	0	0	2	0	0	0	0	0	0	0	1	0	0	4	2	0	0	0	0	0	0
ENSMUSG00000000318	0	0	0	0	0	0	0	0	0	0	0	0	0	0	0	0	0	0	0	0	0	0	0	0	2	3	0	0	1	17	8	0	0	0	0	0	2	1	10	1	1	6	0	0	0	0	0	0	1
ENSMUSG00000000320	0	0	0	0	0	0	0	0	0	0	0	0	0	0	0	1	3	0	1	0	0	0	0	0	0	1	0	0	0	3	2	0	0	0	0	0	1	0	9	0	0	1	1	0	0	0	0	0	0
ENSMUSG00000000325	0	0	0	0	0	0	0	0	0	0	0	0	0	0	0	4	1	0	3	0	0	0	0	0	2	0	0	5	5	35	4	0	0	0	0	0	7	1	3	4	5	56	10	0	0	0	0	0	2
ENSMUSG00000000326	0	0	0	0	0	0	0	0	0	0	0	0	0	0	0	5	3	0	34	0	0	0	0	0	19	8	1	21	3	272	52	0	0	0	0	0	35	13	63	6	6	255	17	0	0	0	0	0	50
ENSMUSG00000000339	0	0	0	0	0	0	0	0	0	0	0	0	0	0	0	10	2	0	32	0	0	0	0	0	12	3	0	33	3	65	14	0	0	0	0	0	13	9	17	13	10	38	17	0	0	0	0	0	28
ENSMUSG00000000340	0	0	0	0	0	0	0	0	0	0	0	0	0	0	0	2	3	0	8	0	0	0	0	0	2	4	0	3	3	32	8	0	0	0	0	0	8	4	8	4	0	35	10	0	0	0	0	0	11
ENSMUSG00000000346	0	0	0	0	0	0	0	0	0	0	0	0	0	0	0	171	100	0	189	0	0	0	0	0	233	245	1	695	74	584	265	0	0	0	0	0	391	134	835	166	148	531	175	0	0	0	0	0	542
ENSMUSG00000000355	0	0	0	0	0	0	0	0	0	0	0	0	0	0	0	16	18	0	33	0	0	0	0	0	16	7	0	75	9	51	54	0	0	0	0	0	34	16	38	26	16	62	26	0	0	0	0	0	44
ENSMUSG00000000359	0	0	0	0	0	0	0	0	0	0	0	0	0	0	0	1	0	0	0	0	0	0	0	0	0	0	0	0	0	13	1	0	0	0	0	0	0	0	1	0	0	45	1	0	0	0	0	0	1
ENSMUSG00000000365	0	0	0	0	0	0	0	0	0	0	0	0	0	0	0	2	0	0	1	0	0	0	0	0	0	0	0	3	0	0	1	0	0	0	0	0	1	1	0	1	1	1	4	0	0	0	0	0	1
ENSMUSG00000000374	0	0	0	0	0	0	0	0	0	0	0	0	0	0	0	7	3	0	60	0	0	0	0	0	19	14	0	25	3	107	67	0	0	0	0	0	31	9	54	14	4	113	52	0	0	0	0	0	53
ENSMUSG00000000378	0	0	0	0	0	0	0	0	0	0	0	0	0	0	0	19	9	0	155	0	0	0	0	0	109	54	0	91	11	143	221	0	0	0	0	0	149	48	252	28	18	184	144	0	0	0	0	0	249
ENSMUSG00000000381	0	0	0	0	0	0	0	0	0	0	0	0	0	0	0	0	0	0	1	0	0	0	0	0	0	0	0	0	0	0	3	0	0	0	0	0	0	0	0	0	0	0	0	0	0	0	0	0	0
ENSMUSG00000000384	0	0	0	0	0	0	0	0	0	0	0	0	0	0	0	3	4	0	25	0	0	0	0	0	12	14	0	7	4	110	32	0	0	0	0	0	20	19	34	5	2	70	30	0	0	0	0	0	19
ENSMUSG00000000385	0	0	0	0	0	0	0	0	0	0	0	0	0	0	0	0	3	0	2	0	0	0	0	0	0	2	0	0	1	361	5	0	0	0	0	0	0	3	1	1	0	219	3	0	0	0	0	0	1
ENSMUSG00000000386	0	0	0	0	0	0	0	0	0	0	0	0	0	0	0	0	0	0	16	0	0	0	0	0	5	3	0	0	0	18	17	0	0	0	0	0	29	1	16	0	0	9	14	0	0	0	0	0	13
ENSMUSG00000000392	0	0	0	0	0	0	0	0	0	0	0	0	0	0	0	0	1	0	0	0	0	0	0	0	1	2	0	1	0	11	5	0	0	0	0	0	0	0	2	2	0	14	1	0	0	0	0	0	1
ENSMUSG00000000394	0	0	0	0	0	0	0	0	0	0	0	0	0	0	0	0	0	0	0	0	0	0	0	0	0	2	0	0	0	8	2	0	0	0	0	0	0	0	0	1	0	0	2	0	0	0	0	0	1
ENSMUSG00000000399	0	0	0	0	0	0	0	0	0	0	0	0	0	0	0	34	25	0	28	0	0	0	0	0	26	34	15	160	13	158	64	0	0	0	0	0	48	25	85	35	44	130	18	0	0	0	0	0	70
ENSMUSG00000000402	0	0	0	0	0	0	0	0	0	0	0	0	0	0	0	1	0	0	0	0	0	0	0	0	1	0	0	0	0	0	0	0	0	0	0	0	0	0	0	0	1	0	1	0	0	0	0	0	0
ENSMUSG00000000409	0	0	0	0	0	0	0	0	0	0	0	0	1	0	0	204	158	0	1172	0	0	0	0	0	578	213	0	694	100	296	1230	0	0	0	0	0	959	89	740	246	145	264	1315	0	0	0	0	0	1383
ENSMUSG00000000411	0	0	0	0	0	0	0	0	0	0	0	0	0	0	0	0	0	0	0	0	0	0	0	0	0	0	0	0	0	1	0	0	0	0	0	0	0	0	0	0	0	2	3	0	0	0	0	0	0
ENSMUSG00000000416	0	0	0	0	0	0	0	0	0	0	0	0	0	0	0	3	2	0	3	0	0	0	0	0	0	1	0	2	1	22	4	0	0	0	0	0	0	0	0	4	3	6	6	0	0	0	0	0	0
ENSMUSG00000000420	0	0	0	0	0	0	0	0	0	0	0	0	0	0	0	6	5	0	32	0	0	0	0	0	30	21	0	15	1	93	51	0	0	0	0	0	28	17	123	8	4	77	53	0	0	0	0	0	84
ENSMUSG00000000435	0	0	0	0	0	0	0	0	0	0	0	0	0	0	0	0	0	0	0	0	0	0	0	0	0	0	0	2	0	0	4	0	0	0	0	0	0	0	0	0	0	0	0	0	0	0	0	0	0
ENSMUSG00000000439	0	0	0	0	0	0	0	0	0	0	0	0	0	0	0	27	19	0	23	0	0	0	0	0	20	17	0	91	11	75	49	0	0	0	0	0	32	23	49	27	25	80	36	0	0	0	0	0	43
ENSMUSG00000000440	0	0	0	0	0	0	0	0	0	0	0	0	0	0	0	0	1	0	0	0	0	0	0	0	9	3	0	0	0	65	2	0	0	0	0	0	13	2	61	0	2	44	8	0	0	0	0	0	18
ENSMUSG00000000441	0	0	0	0	0	0	0	0	0	0	0	0	0	0	0	50	25	0	158	0	0	0	0	0	93	114	0	112	13	263	147	0	0	0	0	0	152	69	267	44	30	310	155	0	0	0	0	0	202
ENSMUSG00000000486	0	0	0	0	0	0	0	0	0	0	0	0	0	0	0	24	14	0	142	0	0	0	0	0	99	36	0	98	14	54	198	0	0	0	0	0	182	23	187	32	14	69	110	0	0	0	0	0	218
ENSMUSG00000000489	0	0	0	0	0	0	0	0	0	0	0	0	0	0	0	0	0	0	1	0	0	0	0	0	1	7	0	5	0	75	4	0	0	0	0	0	4	6	22	2	4	50	3	0	0	0	0	0	3
ENSMUSG00000000530	0	0	0	0	0	0	0	0	0	0	0	0	0	0	0	13	8	0	4	0	0	0	0	0	2	14	0	26	2	182	6	0	0	0	0	0	15	6	109	5	6	159	9	0	0	0	0	0	7
ENSMUSG00000000531	0	0	0	0	0	0	0	0	0	0	0	0	0	0	0	0	0	0	13	0	0	0	0	0	2	13	1	1	0	125	9	0	0	0	0	0	3	38	50	1	1	85	3	0	0	0	0	0	8
ENSMUSG00000000532	0	0	0	0	0	0	0	0	0	0	0	0	0	0	0	4	3	0	13	0	0	0	0	0	4	2	0	1	3	46	10	0	0	0	0	0	17	4	23	0	0	40	8	0	0	0	0	0	12
ENSMUSG00000000538	0	0	0	0	0	0	0	0	0	0	0	0	0	0	0	7	4	0	45	0	0	0	0	0	17	13	0	22	2	83	48	0	0	0	0	0	25	14	40	3	2	110	38	0	0	0	0	0	48
ENSMUSG00000000544	0	0	0	0	0	0	0	0	0	0	0	0	0	0	0	1	2	0	0	0	0	0	0	0	0	0	1	0	0	105	0	0	0	0	0	0	0	2	0	1	0	60	0	0	0	0	0	0	1
ENSMUSG00000000552	0	0	0	0	0	0	0	0	0	0	0	0	0	0	0	0	0	0	0	0	0	0	0	0	1	1	0	3	0	19	1	0	0	0	0	0	3	1	0	2	0	22	0	0	0	0	0	0	0
ENSMUSG00000000555	0	0	0	0	0	0	0	0	0	0	0	0	0	0	0	2	2	0	3	0	0	0	0	0	1	11	0	5	3	203	8	0	0	0	0	0	2	13	56	1	4	163	8	0	0	0	0	0	4
ENSMUSG00000000560	0	0	0	0	0	0	0	0	0	0	0	0	0	0	0	1	1	0	3	0	0	0	0	0	1	2	0	1	2	0	3	0	0	0	0	0	0	0	1	1	8	0	4	0	0	0	0	0	0
ENSMUSG00000000561	0	0	0	0	0	0	0	0	0	0	0	0	0	0	0	5	7	0	23	0	0	0	0	0	9	3	0	18	2	51	29	0	0	0	0	0	28	4	15	7	0	62	15	0	0	0	0	0	8
ENSMUSG00000000562	0	0	0	0	0	0	0	0	0	0	0	0	0	0	0	0	0	0	0	0	0	0	0	0	0	0	0	0	1	1	1	0	0	0	0	0	0	0	3	2	0	2	3	0	0	0	0	0	0
ENSMUSG00000000563	0	0	0	0	0	0	0	0	0	0	0	0	0	0	0	91	38	0	54	0	0	0	0	0	36	41	0	224	26	269	90	0	0	0	0	0	86	44	122	69	55	170	44	0	0	0	0	0	98
ENSMUSG00000000567	0	0	0	0	0	0	0	0	0	0	0	0	0	0	0	1	1	0	0	0	0	0	0	0	0	1	0	0	5	211	1	0	0	0	0	0	1	4	1	0	1	133	1	0	0	0	0	0	0
ENSMUSG00000000568	0	0	0	0	0	0	0	0	0	0	0	0	0	0	0	18	5	0	49	0	0	0	0	0	32	23	1	54	11	143	86	0	0	0	0	0	66	19	113	18	10	127	25	0	0	0	0	0	85
ENSMUSG00000000579	0	0	0	0	0	0	0	0	0	0	0	0	0	0	0	0	0	0	0	0	0	0	0	0	0	0	0	0	0	0	1	0	0	0	0	0	1	0	0	0	0	0	1	0	0	0	0	0	4
ENSMUSG00000000581	0	0	0	0	0	0	0	0	0	0	0	0	0	0	0	19	19	0	27	0	0	0	0	0	12	5	0	47	10	60	22	0	0	0	0	0	52	7	30	19	14	79	22	0	0	0	0	0	46
ENSMUSG00000000594	0	0	0	0	0	0	0	0	0	0	0	0	0	0	0	178	91	0	76	0	0	0	0	0	127	494	0	456	38	1101	149	0	0	0	0	0	257	232	823	117	102	786	97	0	0	0	0	0	305
ENSMUSG00000000600	0	0	0	0	0	0	0	0	0	0	0	0	0	0	0	63	54	0	91	0	0	0	0	0	57	22	0	203	13	94	124	0	0	0	0	0	89	23	112	49	42	164	126	0	0	0	0	0	144
ENSMUSG00000000605	0	0	0	0	0	0	0	0	0	0	0	0	0	0	0	4	3	0	67	0	0	0	0	0	51	69	0	13	4	368	105	0	0	0	0	0	87	40	138	0	5	336	97	0	0	0	0	0	130
ENSMUSG00000000606	0	0	0	0	0	0	0	0	0	0	0	0	0	0	0	0	0	0	0	0	0	0	0	0	0	0	0	1	2	0	0	0	0	0	0	0	0	0	0	0	1	0	0	0	0	0	0	0	0
ENSMUSG00000000617	0	0	0	0	0	0	0	0	0	0	0	0	0	0	0	1	0	0	1	0	0	0	0	0	0	0	1	2	1	0	4	0	0	0	0	0	0	0	0	4	1	0	5	0	0	0	0	0	0
ENSMUSG00000000627	0	0	0	0	0	0	0	0	0	0	0	0	0	0	0	6	5	0	24	0	0	0	0	0	7	7	0	17	4	4	29	0	0	0	0	0	14	1	4	8	3	12	40	0	0	0	0	0	25
ENSMUSG00000000628	0	0	0	0	0	0	0	0	0	0	0	0	0	0	0	2	0	0	2	0	0	0	0	0	0	40	0	4	0	326	9	0	0	0	0	0	3	29	34	8	6	265	6	0	0	0	0	0	2
ENSMUSG00000000631	0	0	0	0	0	0	0	0	0	0	0	0	0	0	0	12	8	0	63	0	0	0	0	0	31	8	0	19	5	74	62	0	0	0	0	0	54	11	56	9	7	109	77	0	0	0	0	0	76
ENSMUSG00000000632	0	0	0	0	0	0	0	0	0	0	0	0	0	0	0	0	1	0	1	0	0	0	0	0	0	0	0	3	6	0	1	0	0	0	0	0	0	0	0	1	0	7	1	0	0	0	0	0	0
ENSMUSG00000000673	0	0	0	0	0	0	0	0	0	0	0	0	0	0	0	8	6	0	9	0	0	0	0	0	0	0	0	28	4	9	11	0	0	0	0	0	5	1	20	11	6	6	3	0	0	0	0	0	1
ENSMUSG00000000682	0	0	0	0	0	0	0	0	0	0	0	0	0	0	1	158	75	0	490	0	0	0	0	0	245	125	0	438	60	352	636	0	0	0	0	0	537	100	631	175	89	388	463	0	0	0	0	0	562
ENSMUSG00000000686	0	0	0	0	0	0	0	0	0	0	0	0	0	0	0	0	4	0	2	0	0	0	0	0	4	4	0	0	1	14	14	0	0	0	0	0	9	1	11	0	0	16	6	0	0	0	0	0	7
ENSMUSG00000000690	0	0	0	0	0	0	0	0	0	0	0	0	0	0	0	0	0	0	1	0	0	0	0	0	0	0	0	0	0	2	0	0	0	0	0	0	0	0	0	0	0	4	0	0	0	0	0	0	0
ENSMUSG00000000693	0	0	0	0	0	0	0	0	0	0	0	0	0	0	0	9	4	0	22	0	0	0	0	0	7	18	0	13	3	94	15	0	0	0	0	0	24	16	23	13	2	80	30	0	0	0	0	0	31
ENSMUSG00000000701	0	0	0	0	0	0	0	0	0	0	0	0	0	0	0	0	2	0	0	0	0	0	0	0	0	0	0	0	0	0	1	0	0	0	0	0	0	0	0	1	0	0	0	0	0	0	0	0	0
ENSMUSG00000000706	0	0	0	0	0	0	0	0	0	0	0	0	0	0	0	1	0	0	0	0	0	0	0	0	0	0	0	1	0	0	2	0	0	0	0	0	1	0	0	1	1	1	2	0	0	0	0	0	0
ENSMUSG00000000708	0	0	0	0	0	0	0	0	0	0	0	0	0	0	0	3	8	0	46	0	0	0	0	0	9	9	0	24	2	36	65	0	0	0	0	0	37	4	18	3	3	62	64	0	0	0	0	0	41
ENSMUSG00000000711	0	0	0	0	0	0	0	0	0	0	0	0	0	0	0	14	9	0	13	0	0	0	0	0	11	10	0	60	2	33	19	0	0	0	0	0	15	9	31	12	4	32	10	0	0	0	0	0	46
ENSMUSG00000000724	0	0	0	0	0	0	0	0	0	0	0	0	0	0	0	0	0	0	0	0	0	0	0	0	0	0	0	0	1	2	0	0	0	0	0	0	0	0	0	0	0	3	0	0	0	0	0	0	0
ENSMUSG00000000730	0	0	0	0	0	0	0	0	0	0	0	0	0	0	0	0	0	0	0	0	0	0	0	0	0	0	0	0	0	8	2	0	0	0	0	0	0	0	1	2	1	9	0	0	0	0	0	0	0
ENSMUSG00000000731	0	0	0	0	0	0	0	0	0	0	0	0	0	0	0	2	2	0	1	0	0	0	0	0	1	0	0	1	0	3	0	0	0	0	0	0	3	0	0	0	0	5	1	0	0	0	0	0	0
ENSMUSG00000000732	0	0	0	0	0	0	0	0	0	0	0	0	0	0	0	0	0	0	2	0	0	0	0	0	9	15	0	0	1	50	9	0	0	0	0	0	25	8	58	1	0	57	11	0	0	0	0	0	8
ENSMUSG00000000738	0	0	0	0	0	0	0	0	0	0	0	0	0	0	0	2	6	0	51	0	0	0	0	0	19	16	0	17	2	92	60	0	0	0	0	0	25	6	37	12	4	80	46	0	0	0	0	0	38
ENSMUSG00000000739	0	0	0	0	0	0	0	0	0	0	0	0	0	0	0	0	0	0	0	0	0	0	0	0	0	0	0	1	0	5	1	0	0	0	0	0	0	0	5	0	1	0	2	0	0	0	0	0	0
ENSMUSG00000000740	0	0	0	0	0	0	0	0	0	0	0	0	0	0	0	15	10	0	3	0	0	0	0	0	8	6	0	32	13	30	21	0	0	0	0	0	16	1	14	10	10	21	3	0	0	0	0	0	8
ENSMUSG00000000743	0	0	0	0	0	0	0	0	0	0	0	0	0	1	0	21	10	0	68	0	0	0	0	0	45	47	0	55	9	202	94	0	0	0	0	0	89	15	104	16	10	129	51	0	0	0	0	0	111
ENSMUSG00000000751	0	0	0	0	0	0	0	0	0	0	0	0	0	0	0	36	33	0	56	0	0	0	0	0	67	34	0	161	15	87	74	0	0	0	0	0	79	39	128	26	23	66	113	0	0	0	0	0	190
ENSMUSG00000000753	0	0	0	0	0	0	0	0	0	0	0	0	0	0	0	46	23	0	4	0	0	0	0	0	0	0	0	141	11	35	3	0	0	0	0	0	1	0	6	21	35	46	0	0	0	0	0	0	2
ENSMUSG00000000759	0	0	0	0	0	0	0	0	0	0	0	0	0	0	0	2	0	0	46	0	0	0	0	0	32	15	0	13	7	86	48	0	0	0	0	0	46	21	46	6	7	61	40	0	0	0	0	0	63
ENSMUSG00000000766	0	0	0	0	0	0	0	0	0	0	0	0	0	0	0	0	7	0	2	0	0	0	0	0	2	0	0	0	3	2	8	0	0	0	0	0	2	0	2	3	3	5	10	0	0	0	0	0	1
ENSMUSG00000000776	0	0	0	0	0	0	0	0	0	0	0	0	0	0	0	4	4	0	10	0	0	0	0	0	5	5	0	23	0	86	14	0	0	0	0	0	14	12	7	7	4	54	18	0	0	0	0	0	10
ENSMUSG00000000782	0	0	0	0	0	0	0	0	0	0	0	0	0	0	0	34	24	0	309	0	0	0	0	0	234	66	0	128	21	88	482	0	0	0	0	0	345	41	429	38	34	84	227	0	0	0	0	0	593
ENSMUSG00000000787	0	0	0	0	0	0	0	0	0	0	0	0	0	0	0	11	13	0	72	0	0	0	0	0	31	80	0	50	8	393	115	0	0	0	0	0	75	45	253	23	12	394	48	0	0	0	0	0	92
ENSMUSG00000000791	0	0	0	0	0	0	0	0	0	0	0	0	0	0	0	8	9	0	28	0	0	0	0	0	11	5	0	38	3	20	51	0	0	0	0	0	26	2	12	10	8	14	63	0	0	0	0	0	34
ENSMUSG00000000792	0	0	0	0	0	0	0	0	0	0	0	0	0	0	0	0	1	0	2	0	0	0	0	0	1	0	0	0	0	1	3	0	0	0	0	0	0	0	0	1	0	4	1	0	0	0	0	0	0
ENSMUSG00000000794	0	0	0	0	0	0	0	0	0	0	0	0	0	0	0	0	2	0	0	0	0	0	0	0	0	0	0	2	3	23	8	0	0	0	0	0	0	1	4	1	0	77	1	0	0	0	0	0	0
ENSMUSG00000000804	0	0	0	0	0	0	0	0	0	0	0	0	0	0	0	6	4	0	28	0	0	0	0	0	9	2	0	12	2	29	31	0	0	0	0	0	25	3	43	7	7	48	17	0	0	0	0	0	32
ENSMUSG00000000805	0	0	0	0	0	0	0	0	0	0	0	0	0	0	0	0	1	0	0	0	0	0	0	0	0	0	0	2	1	1	0	0	0	0	0	0	0	0	84	0	0	3	0	0	0	0	0	0	0
ENSMUSG00000000811	0	0	0	0	0	0	0	0	0	0	0	0	0	0	0	1	2	0	1	0	0	0	0	0	2	2	0	2	0	21	4	0	0	0	0	0	1	3	4	0	2	13	0	0	0	0	0	0	3
ENSMUSG00000000817	0	0	0	0	0	0	0	0	0	0	0	0	0	0	0	13	2	0	10	0	0	0	0	0	23	49	0	62	5	59	7	0	0	0	0	0	45	14	236	25	7	43	3	0	0	0	0	0	39
ENSMUSG00000000823	0	0	0	0	0	0	0	0	0	0	0	0	0	0	0	6	4	0	33	0	0	0	0	0	24	6	0	16	5	39	50	0	0	0	0	0	23	7	38	5	6	77	52	0	0	0	0	0	56
ENSMUSG00000000826	0	0	0	0	0	0	0	0	0	0	0	0	0	0	0	50	23	0	132	0	0	0	0	0	60	28	0	120	15	269	187	0	0	0	0	0	119	36	198	53	40	301	182	0	0	0	0	0	165
ENSMUSG00000000827	0	0	0	0	0	0	0	0	0	0	0	0	0	0	0	42	32	0	34	0	0	0	0	0	23	13	0	142	27	142	40	0	0	0	0	0	36	20	82	53	28	149	21	0	0	0	0	0	62
ENSMUSG00000000838	0	0	0	0	0	0	0	0	0	0	0	0	0	0	0	12	11	0	31	0	0	0	0	0	16	15	0	35	2	83	42	0	0	0	0	0	41	9	97	3	3	100	41	0	0	0	0	0	54
ENSMUSG00000000861	0	0	0	0	0	0	0	0	0	0	0	0	0	0	0	5	5	0	6	0	0	0	0	0	6	4	0	7	8	16	46	0	0	0	0	0	33	4	4	6	3	9	10	0	0	0	0	0	9
ENSMUSG00000000869	0	0	0	0	0	0	0	0	0	0	0	0	0	0	0	17	9	0	3	0	0	0	0	0	4	0	0	44	8	16	10	0	0	0	0	0	6	3	38	13	9	23	24	0	0	0	0	0	18
ENSMUSG00000000876	0	0	0	0	0	0	0	0	0	0	0	0	0	0	0	14	5	0	7	0	0	0	0	0	5	1	0	42	2	39	21	0	0	0	0	0	17	2	35	14	5	41	17	0	0	0	0	0	16
ENSMUSG00000000881	0	0	0	0	0	0	0	0	0	0	0	0	0	0	0	2	1	0	3	0	0	0	0	0	2	0	0	1	1	14	8	0	0	0	0	0	2	0	0	2	0	29	6	0	0	0	0	0	1
ENSMUSG00000000884	0	0	0	0	0	0	0	0	0	0	0	0	0	0	0	11	6	0	12	0	0	0	0	0	8	0	0	18	9	15	23	0	0	0	0	0	9	5	10	3	9	11	9	0	0	0	0	0	12
ENSMUSG00000000889	0	0	0	0	0	0	0	0	0	0	0	0	0	0	0	2	0	0	0	0	0	0	0	0	0	0	0	0	1	3	0	0	0	0	0	0	0	0	0	1	0	2	3	0	0	0	0	0	1
ENSMUSG00000000901	0	0	0	0	0	0	0	0	0	0	0	0	0	0	0	3	1	0	2	0	0	0	0	0	0	0	0	2	2	34	3	0	0	0	0	0	1	0	7	0	0	82	0	0	0	0	0	0	0
ENSMUSG00000000902	0	0	0	0	0	0	0	0	0	0	0	0	0	0	0	11	6	0	39	0	0	0	0	0	28	15	0	23	2	141	62	0	0	0	0	0	36	18	47	16	6	99	32	0	0	0	0	0	82
ENSMUSG00000000903	0	0	0	0	0	0	0	0	0	0	0	0	0	0	0	1	1	0	4	0	0	0	0	0	1	7	0	2	0	7	10	0	0	0	0	0	2	39	2	2	0	9	0	0	0	0	0	0	2
ENSMUSG00000000915	0	0	0	0	0	0	0	0	0	0	0	0	0	0	0	31	25	1	61	0	0	0	0	0	30	361	14	116	16	690	92	0	0	0	0	0	65	167	921	34	24	583	65	0	0	0	0	0	66
ENSMUSG00000000916	0	0	0	0	0	0	0	0	0	0	0	0	0	0	0	7	5	0	44	0	0	0	0	0	20	6	0	30	4	84	59	0	0	0	0	0	25	4	53	10	2	85	39	0	0	0	0	0	38
ENSMUSG00000000934	0	0	0	0	0	0	0	0	0	0	0	0	0	0	0	2	0	0	4	0	0	0	0	0	0	3	0	5	2	12	1	0	0	0	0	0	4	0	1	6	1	9	2	0	0	0	0	0	8
ENSMUSG00000000938	0	0	0	0	0	0	0	0	0	0	0	0	0	0	0	1	0	0	0	0	0	0	0	0	0	0	0	3	2	33	0	0	0	0	0	0	0	0	0	0	0	32	1	0	0	0	0	0	0
ENSMUSG00000000942	0	0	0	0	0	0	0	0	0	0	0	0	0	0	0	2	0	0	0	0	0	0	0	0	0	0	0	1	0	0	0	0	0	0	0	0	0	0	0	0	0	1	0	0	0	0	0	0	0
ENSMUSG00000000948	0	0	0	0	0	0	0	0	0	0	0	0	0	0	0	4	3	0	5	0	0	0	0	0	3	0	0	3	7	3	4	0	0	0	0	0	0	1	0	1	0	0	0	0	0	0	0	0	1
ENSMUSG00000000957	0	0	0	0	0	0	0	0	0	0	0	0	0	0	0	5	2	0	1	0	0	0	0	0	3	27	0	6	1	405	2	0	0	0	0	0	1	6	32	2	2	625	4	0	0	0	0	0	0
ENSMUSG00000000958	0	0	0	0	0	0	0	0	0	0	0	0	0	0	0	5	1	0	6	0	0	0	0	0	11	8	0	8	0	93	7	0	0	0	0	0	15	11	18	3	0	63	5	0	0	0	0	0	11
ENSMUSG00000000959	0	0	0	0	0	0	0	0	0	0	0	0	0	0	0	18	8	0	37	0	0	0	0	0	17	9	0	29	7	105	66	0	0	0	0	0	28	5	38	20	17	95	30	0	0	0	0	0	36
ENSMUSG00000000976	0	0	0	0	0	0	0	0	0	0	0	0	0	0	0	5	3	0	43	0	0	0	0	0	13	9	0	30	2	77	70	0	0	0	0	0	25	4	43	8	8	88	39	0	0	0	0	0	54
ENSMUSG00000000982	0	0	0	0	0	0	0	0	0	0	0	0	0	0	0	2	0	0	1	0	0	0	0	0	1	64	0	2	0	55	6	0	0	0	0	0	7	35	60	1	0	19	1	0	0	0	0	0	2
ENSMUSG00000000983	0	0	0	0	0	0	0	0	0	0	0	0	0	0	0	1	0	0	0	0	0	0	0	0	0	0	0	0	1	10	0	0	0	0	0	0	0	2	0	0	2	5	2	0	0	0	0	0	0
ENSMUSG00000001014	0	0	0	0	0	0	0	0	0	0	0	0	0	0	0	2	0	0	2	0	0	0	0	0	0	0	0	0	0	4	3	0	0	0	0	0	0	0	1	0	0	1	1	0	0	0	0	0	0
ENSMUSG00000001016	0	0	0	0	0	0	0	0	0	0	0	0	0	0	0	30	18	0	62	0	0	0	0	0	30	20	0	77	9	126	76	0	0	0	0	0	51	12	89	21	19	82	93	0	0	0	0	0	71
ENSMUSG00000001017	0	0	0	0	0	0	0	0	0	0	0	0	0	0	0	26	24	0	90	0	0	0	0	0	46	35	0	80	15	167	121	0	0	0	0	0	97	34	131	18	21	137	72	0	0	0	0	0	144
ENSMUSG00000001018	0	0	0	0	0	0	0	0	0	0	0	0	0	0	0	24	11	0	39	0	0	0	0	0	40	21	0	59	6	107	55	0	0	0	0	0	75	21	142	30	10	77	13	0	0	0	0	0	126
ENSMUSG00000001020	0	0	0	0	0	0	0	0	0	0	0	0	0	0	0	1	0	0	18	0	0	0	0	0	1	0	0	0	0	14	18	0	0	0	0	0	4	0	6	1	2	11	33	0	0	0	0	0	2
ENSMUSG00000001021	0	0	0	0	0	0	0	0	0	0	0	0	0	0	0	3	2	0	0	0	0	0	0	0	0	0	0	1	1	10	3	0	0	0	0	0	0	0	1	1	1	10	1	0	0	0	0	0	0
ENSMUSG00000001023	0	0	0	0	0	0	0	0	0	0	0	0	0	0	0	0	0	0	0	0	0	0	0	0	0	0	0	0	0	0	1	0	0	0	0	0	0	0	0	0	0	2	3	0	0	0	0	0	0
ENSMUSG00000001025	0	0	0	0	0	0	0	0	0	0	0	0	0	0	0	8	4	0	153	0	0	0	0	0	43	6	0	12	0	686	148	0	0	0	0	0	106	6	150	0	7	919	257	0	0	0	0	0	78
ENSMUSG00000001027	0	0	0	0	0	0	0	0	0	0	0	0	0	0	0	3	2	0	0	0	0	0	0	0	2	0	0	2	4	1	1	0	0	0	0	0	3	0	1	1	1	3	2	0	0	0	0	0	0
ENSMUSG00000001029	0	0	0	0	0	0	0	0	0	0	0	0	0	0	0	2	2	0	45	0	0	0	0	0	27	11	0	2	1	15	46	0	0	0	0	0	43	12	93	1	1	32	26	0	0	0	0	0	48
ENSMUSG00000001034	0	0	0	0	0	0	0	0	0	0	0	0	0	0	0	5	1	0	19	0	0	0	0	0	10	7	0	5	2	59	22	0	0	0	0	0	8	1	22	3	7	48	1	0	0	0	0	0	15
ENSMUSG00000001036	0	0	0	0	0	0	0	0	0	0	0	0	0	0	0	4	8	0	1	0	0	0	0	0	2	0	0	6	3	71	2	0	0	0	0	0	2	5	8	4	2	129	4	0	0	0	0	0	1
ENSMUSG00000001039	0	0	0	0	0	0	0	0	0	0	0	0	0	0	0	1	0	0	1	0	0	0	0	0	0	0	0	1	0	11	3	0	0	0	0	0	0	2	1	0	1	12	5	0	0	0	0	0	0
ENSMUSG00000001052	0	0	0	0	0	0	0	0	0	0	0	0	0	0	0	23	14	0	76	0	0	0	0	0	26	28	0	41	12	180	104	0	0	0	0	0	73	13	86	24	13	243	59	0	0	0	0	0	71
ENSMUSG00000001053	0	0	0	0	0	0	0	0	0	0	0	0	0	0	0	2	0	0	4	0	0	0	0	0	7	0	0	1	0	28	5	0	0	0	0	0	7	0	8	14	1	16	7	0	0	0	0	0	5
ENSMUSG00000001054	0	0	0	0	0	0	0	0	0	0	0	0	0	0	0	2	3	0	40	0	0	0	0	0	25	8	0	28	1	55	55	0	0	0	0	0	42	9	36	6	5	62	22	0	0	0	0	0	39
ENSMUSG00000001056	0	0	0	0	0	0	0	0	0	0	0	0	0	0	0	11	11	0	47	0	0	0	0	0	14	19	0	46	7	135	51	0	0	0	0	0	30	19	28	14	8	95	32	0	0	0	0	0	38
ENSMUSG00000001062	0	0	0	0	0	0	0	0	0	0	0	0	0	0	0	8	2	0	33	0	0	0	0	0	7	4	0	7	0	48	36	0	0	0	0	0	17	7	32	5	1	43	31	0	0	0	0	0	17
ENSMUSG00000001065	0	0	0	0	0	0	0	0	0	0	0	0	0	0	0	4	6	0	64	0	0	0	0	0	15	10	0	10	4	85	56	0	0	0	0	0	32	11	34	4	2	73	65	0	0	0	0	0	56
ENSMUSG00000001076	0	0	0	0	0	0	0	0	0	0	0	0	0	0	0	0	0	0	0	0	0	0	0	0	0	0	0	0	0	0	1	0	0	0	0	0	0	0	0	0	0	0	1	0	0	0	0	0	0
ENSMUSG00000001082	0	0	0	0	0	0	0	0	0	0	0	0	0	0	0	16	9	0	12	0	0	0	0	0	14	4	0	55	7	87	28	0	0	0	0	0	14	7	35	18	11	105	11	0	0	0	0	0	30
ENSMUSG00000001089	0	0	0	0	0	0	0	0	0	0	0	0	0	0	1	0	4	0	13	0	0	0	0	0	5	6	0	3	0	138	19	0	0	0	0	0	15	9	44	3	1	207	8	0	0	0	0	0	8
ENSMUSG00000001095	0	0	0	0	0	0	0	0	0	0	0	0	0	0	0	2	1	0	1	0	0	0	0	0	0	0	0	1	0	0	0	0	0	0	0	0	0	0	0	1	0	1	0	0	0	0	0	0	1
ENSMUSG00000001098	0	0	0	0	0	0	0	0	0	0	0	0	0	0	0	45	29	0	81	0	0	0	0	0	66	68	0	186	18	295	87	0	0	0	0	0	118	47	315	41	39	284	45	0	1	0	0	0	162
ENSMUSG00000001100	0	0	0	0	0	0	0	0	0	0	0	0	0	0	0	15	4	0	17	0	0	0	0	0	18	4	0	42	7	111	29	0	0	0	0	0	14	9	27	22	11	92	3	0	0	0	0	0	34
ENSMUSG00000001103	0	0	0	0	0	0	0	0	0	0	0	0	0	0	0	0	0	0	0	0	0	0	0	0	0	0	0	0	0	0	1	0	0	0	0	0	0	0	0	0	2	2	0	0	0	0	0	0	0
ENSMUSG00000001105	0	0	0	0	0	0	0	0	0	0	0	0	0	0	0	13	7	0	17	0	0	0	0	0	12	5	0	40	3	72	28	0	0	0	0	0	23	15	54	15	10	87	12	0	0	0	0	0	35
ENSMUSG00000001119	0	0	0	0	0	0	0	0	0	0	0	0	0	0	0	2	0	0	0	0	0	0	0	0	1	2	0	1	1	846	3	0	0	0	0	0	1	4	38	1	2	1310	6	0	0	0	0	0	0
ENSMUSG00000001120	0	0	0	0	0	0	0	0	0	0	0	0	0	0	0	1	0	0	11	0	0	0	0	0	3	1	0	0	1	11	12	0	0	0	0	0	2	0	5	2	0	18	3	0	0	0	0	0	9
ENSMUSG00000001123	0	0	0	0	0	0	0	0	0	0	0	0	0	0	0	54	27	0	101	0	0	0	0	0	86	36	0	126	19	289	179	0	0	0	0	0	134	45	103	42	27	333	64	0	0	0	0	0	152
ENSMUSG00000001127	0	0	0	0	0	0	0	0	0	0	0	0	0	0	0	46	54	0	175	0	0	0	0	0	84	48	1	145	17	235	245	0	0	0	0	0	145	61	208	52	37	212	182	0	0	0	0	0	236
ENSMUSG00000001128	0	0	0	0	0	0	0	0	0	0	0	0	0	0	0	0	1	0	46	0	0	0	0	0	58	52	0	1	1	213	84	0	0	0	0	0	266	28	102	1	0	125	12	0	0	0	0	0	247
ENSMUSG00000001131	0	0	0	0	0	0	0	0	0	0	0	0	0	0	0	5	6	0	0	0	0	0	0	0	0	0	0	17	1	13	0	0	0	0	0	0	0	0	2	8	4	16	1	0	0	0	0	0	0
ENSMUSG00000001134	0	0	0	0	0	0	0	0	0	0	0	0	0	0	0	0	1	0	7	0	0	0	0	0	1	3	0	3	0	7	3	0	0	0	0	0	4	0	2	1	0	3	1	0	0	0	0	0	1
ENSMUSG00000001138	0	0	0	0	0	0	0	0	0	0	0	0	0	0	0	1	3	0	42	0	0	0	0	0	14	6	0	5	2	56	51	0	0	0	0	0	10	7	8	8	0	83	29	0	0	0	0	0	14
ENSMUSG00000001143	0	0	0	0	0	0	0	0	0	0	0	0	0	0	0	8	7	0	20	0	0	0	0	0	7	5	0	20	2	59	25	0	0	0	0	0	21	9	31	7	10	59	9	0	0	0	0	0	32
ENSMUSG00000001150	0	0	0	0	0	0	0	0	0	0	0	0	0	0	0	10	10	0	35	0	0	0	0	0	14	9	0	35	2	52	52	0	0	0	0	0	33	6	28	16	7	43	42	0	0	0	0	0	37
ENSMUSG00000001151	0	0	0	0	0	0	0	0	0	0	0	0	0	0	0	1	3	0	33	0	0	0	0	0	12	11	0	29	3	73	44	0	0	0	0	0	18	14	42	3	6	92	37	0	0	0	0	0	46
ENSMUSG00000001155	0	0	0	0	0	0	0	0	0	0	0	0	0	0	0	0	3	0	0	0	0	0	0	0	0	0	0	1	2	1	2	0	0	0	0	0	0	0	0	0	0	3	2	0	0	0	0	0	0
ENSMUSG00000001156	0	0	0	0	0	0	0	0	0	0	0	0	0	0	0	24	15	0	23	0	0	0	0	0	13	212	0	76	8	329	54	0	0	0	0	0	10	146	400	24	16	457	11	0	0	0	0	0	18
ENSMUSG00000001157	0	0	0	0	0	0	0	0	0	0	0	0	0	0	0	14	5	0	28	0	0	0	0	0	20	6	0	36	5	73	39	0	0	0	0	0	25	16	65	11	7	60	25	0	0	0	0	0	65
ENSMUSG00000001158	0	0	0	0	0	0	0	0	0	0	0	0	0	0	0	30	13	0	15	0	0	0	0	0	10	15	0	72	9	42	22	0	0	0	0	0	25	11	53	37	26	52	19	0	0	0	0	0	38
ENSMUSG00000001166	0	0	0	0	0	0	0	0	0	0	0	0	0	0	0	0	0	0	18	0	0	0	0	0	9	2	0	0	1	11	35	0	0	0	0	0	24	2	5	0	2	2	22	0	0	0	0	0	11
ENSMUSG00000001168	0	0	0	0	0	0	0	0	0	0	0	0	0	0	0	0	0	0	0	0	0	0	0	0	0	0	0	1	0	0	0	0	0	0	0	0	1	1	0	1	1	4	3	0	0	0	0	0	0
ENSMUSG00000001173	0	0	0	0	0	0	0	0	0	0	0	0	0	0	0	2	2	0	24	0	0	0	0	0	4	5	1	7	1	55	18	0	0	0	0	0	22	3	22	3	6	86	27	0	0	0	0	0	25
ENSMUSG00000001175	0	0	0	0	0	0	0	0	0	0	0	0	0	0	0	67	55	0	297	0	0	0	0	0	355	475	0	363	35	1956	491	0	0	0	0	0	653	322	1634	116	64	1700	153	0	0	0	0	0	746
ENSMUSG00000001211	0	0	0	0	0	0	0	0	0	0	0	0	0	0	0	36	24	0	61	0	0	0	0	0	47	26	0	107	18	138	111	0	0	0	0	0	74	35	71	46	30	107	59	0	0	0	0	0	116
ENSMUSG00000001225	0	0	0	0	0	0	0	0	0	0	0	0	0	0	0	2	2	0	3	0	0	0	0	0	0	0	0	2	2	3	0	0	0	0	0	0	1	0	0	1	2	3	0	0	0	0	0	0	0
ENSMUSG00000001227	0	0	0	0	0	0	0	0	0	0	0	0	0	0	0	0	0	0	1	0	0	0	0	0	1	0	0	0	2	10	2	0	0	0	0	0	1	1	3	0	0	15	1	0	0	0	0	0	0
ENSMUSG00000001228	0	0	0	0	0	0	0	0	0	0	0	0	0	0	0	13	11	0	4	0	0	0	0	0	5	7	0	28	2	33	5	0	0	0	0	0	6	2	9	17	6	34	22	0	0	0	0	0	11
ENSMUSG00000001229	0	0	0	0	0	0	0	0	0	0	0	0	0	0	0	2	2	0	31	0	0	0	0	0	15	17	0	10	2	72	23	0	0	0	0	0	20	11	38	2	7	88	23	0	0	0	0	0	33
ENSMUSG00000001240	0	0	0	0	0	0	0	0	0	0	0	0	0	0	0	2	1	0	3	0	0	0	0	0	0	0	0	1	0	21	0	0	0	0	0	0	0	0	41	0	0	70	0	0	0	0	0	0	0
ENSMUSG00000001247	0	0	0	0	0	0	0	0	0	0	0	0	0	0	0	5	2	0	7	0	0	0	0	0	5	7	0	21	2	445	10	0	0	0	0	0	6	4	32	5	1	153	10	0	0	0	0	0	7
ENSMUSG00000001248	0	0	0	0	0	0	0	0	0	0	0	0	0	0	0	96	54	0	269	0	0	0	0	0	115	62	0	268	41	160	318	0	0	0	0	0	233	45	258	81	85	235	416	0	0	0	0	0	354
ENSMUSG00000001249	0	0	0	0	0	0	0	0	0	0	0	0	0	0	0	0	2	0	5	0	0	0	0	0	5	6	0	6	4	20	13	0	0	0	0	0	4	3	1	1	2	18	5	0	0	0	0	0	10
ENSMUSG00000001260	0	0	0	0	0	0	0	0	0	0	0	0	0	0	0	2	0	0	4	0	0	0	0	0	0	2	0	4	1	0	11	0	0	0	0	0	0	0	0	2	1	0	6	0	0	0	0	0	1
ENSMUSG00000001270	0	0	0	0	0	0	0	0	0	0	0	0	0	0	0	19	11	0	19	0	0	0	0	0	22	28	0	61	8	188	39	0	0	0	0	0	13	10	47	11	13	211	9	0	0	0	0	0	22
ENSMUSG00000001280	0	0	0	0	0	0	0	0	0	0	0	0	0	0	0	20	7	0	72	0	0	0	0	0	21	11	0	51	3	73	107	0	0	0	0	0	58	12	66	24	6	163	68	0	0	0	0	0	47
ENSMUSG00000001281	0	0	0	0	0	0	0	0	0	0	0	0	0	0	0	54	41	0	387	0	0	0	0	0	328	144	1	203	22	383	382	0	0	0	0	0	441	147	683	54	38	324	270	0	0	0	0	0	737
ENSMUSG00000001285	0	0	0	0	0	0	0	0	0	0	0	0	0	0	0	7	8	0	32	0	0	0	0	0	8	8	0	22	2	45	44	0	0	0	0	0	25	12	20	14	6	44	46	0	0	0	0	0	31
ENSMUSG00000001288	0	0	0	0	0	0	0	0	0	0	0	0	0	0	0	5	2	0	26	0	0	0	0	0	13	0	0	29	4	13	23	0	0	0	0	0	19	0	5	9	5	44	19	0	0	0	0	0	16
ENSMUSG00000001289	0	0	0	0	0	0	0	0	0	0	0	0	0	0	0	56	32	0	74	0	0	0	0	0	22	22	0	129	27	96	106	0	0	0	0	0	50	22	43	39	36	95	46	0	0	0	0	0	44
ENSMUSG00000001300	0	0	0	0	0	0	0	0	0	0	0	0	0	0	0	1	2	0	1	0	0	0	0	0	0	1	0	0	2	37	0	0	0	0	0	0	2	0	23	0	0	64	4	0	0	0	0	0	0
ENSMUSG00000001305	0	0	0	0	0	0	0	0	0	0	0	0	0	0	0	1	1	0	8	0	0	0	0	0	3	10	0	6	1	49	10	0	0	0	0	0	15	8	13	2	2	28	4	0	0	0	0	0	19
ENSMUSG00000001313	0	0	0	0	0	0	0	0	0	0	0	0	0	0	0	1	2	0	0	0	0	0	0	0	0	0	0	3	1	6	0	0	0	0	0	0	2	1	5	1	0	9	2	0	0	0	0	0	0
ENSMUSG00000001323	0	0	0	0	0	0	0	0	0	0	0	0	0	0	0	7	4	0	39	0	0	0	0	0	11	12	0	27	4	97	40	0	0	0	0	0	27	16	27	5	9	83	28	0	0	0	0	0	37
ENSMUSG00000001333	0	0	0	0	0	0	0	0	0	0	0	0	0	0	0	0	2	0	8	0	0	0	0	0	0	0	0	0	1	15	3	0	0	0	0	0	4	0	8	0	0	25	6	0	0	0	0	0	3
ENSMUSG00000001334	0	0	0	0	0	0	0	0	0	0	0	0	0	0	0	0	3	0	2	0	0	0	0	0	0	1	0	0	2	18	2	0	0	0	0	0	0	3	2	1	1	20	1	0	0	0	0	0	0
ENSMUSG00000001348	0	0	0	0	0	0	0	0	0	0	0	0	0	0	0	18	18	0	61	0	0	0	1	0	39	80	0	70	12	377	81	0	0	0	0	0	142	70	148	10	14	302	44	0	0	0	0	0	143
ENSMUSG00000001349	0	0	0	0	0	0	0	0	0	0	0	0	0	0	0	1	2	0	0	0	0	0	0	0	0	0	0	1	0	43	2	0	0	0	0	0	1	0	0	0	0	100	0	0	0	0	0	0	0
ENSMUSG00000001366	0	0	0	0	0	0	0	0	0	0	0	0	0	0	0	1	1	0	19	0	0	0	0	0	24	7	0	12	1	68	23	0	0	0	0	0	27	5	49	1	1	43	10	0	0	0	0	0	31
ENSMUSG00000001376	0	0	0	0	0	0	0	0	0	0	0	0	0	0	0	2	4	0	18	0	0	0	0	0	12	7	0	17	1	50	41	0	0	0	0	0	21	5	28	3	7	41	8	0	0	0	0	0	26
ENSMUSG00000001380	0	0	0	0	0	0	0	0	0	0	0	0	0	0	0	14	1	0	41	0	0	0	0	0	22	11	0	49	5	91	40	0	0	0	0	0	31	26	35	9	9	83	37	0	0	0	0	0	68
ENSMUSG00000001383	0	0	0	0	0	0	0	0	0	0	0	0	0	0	0	6	10	0	47	0	0	0	0	0	23	25	1	28	3	86	87	0	0	0	0	0	50	14	55	17	9	105	89	0	0	0	0	0	57
ENSMUSG00000001403	0	0	0	0	0	0	0	0	0	0	0	0	0	0	0	44	25	1	2	0	0	0	0	0	0	9	0	154	26	9	3	0	0	0	0	0	4	6	7	50	28	12	45	0	0	0	0	0	7
ENSMUSG00000001415	0	0	0	0	0	0	0	0	0	0	0	0	0	0	0	18	14	0	79	0	0	0	0	0	32	17	0	28	2	100	100	0	0	0	0	0	62	13	73	8	18	105	96	0	0	0	0	0	68
ENSMUSG00000001416	0	0	0	0	0	0	0	0	0	0	0	0	0	0	0	32	23	0	76	0	0	0	0	0	74	44	0	121	14	292	129	0	0	0	0	0	114	34	170	20	22	242	68	0	0	0	0	0	134
ENSMUSG00000001418	0	0	0	0	0	0	0	0	0	0	0	0	0	0	0	14	9	0	53	0	0	0	0	0	53	53	0	52	12	283	75	0	0	0	0	0	102	63	170	14	11	211	34	0	0	0	0	0	182
ENSMUSG00000001419	0	0	0	0	0	0	0	0	0	0	0	0	0	0	0	15	18	0	97	0	0	0	0	0	35	59	0	62	12	250	158	0	0	0	0	0	64	34	239	11	8	285	94	0	0	0	0	0	91
ENSMUSG00000001420	0	0	0	0	0	0	0	0	0	0	0	0	0	0	0	1	1	0	1	0	0	0	0	0	1	0	0	2	0	40	4	0	0	0	0	0	1	2	4	1	0	16	3	0	0	0	0	0	2
ENSMUSG00000001424	0	0	0	0	0	0	0	0	0	0	0	0	0	0	0	32	20	0	45	0	0	0	0	0	29	42	0	114	11	205	96	0	0	0	1	0	45	90	88	50	22	184	38	0	0	0	0	0	89
ENSMUSG00000001435	0	0	0	0	0	0	0	0	0	0	0	0	0	0	0	2	1	0	0	0	0	0	0	0	0	0	0	2	5	85	7	0	0	0	0	0	0	0	2	3	2	152	3	0	0	0	0	0	0
ENSMUSG00000001436	0	0	0	0	0	0	0	0	0	0	0	0	0	0	0	3	2	0	16	0	0	0	0	0	10	6	0	1	1	49	17	0	0	0	0	0	8	6	23	4	3	40	4	0	0	0	0	0	35
ENSMUSG00000001440	0	0	0	0	0	0	0	0	0	0	0	0	0	0	0	27	21	0	57	0	0	0	0	0	31	11	0	109	9	183	78	0	0	0	0	0	72	15	71	42	24	208	58	0	0	0	0	0	72
ENSMUSG00000001441	0	0	0	0	0	0	0	0	0	0	0	0	0	0	0	35	18	0	28	0	0	0	0	0	13	10	0	98	13	97	39	0	0	0	0	0	17	4	60	27	32	120	39	0	0	0	0	0	49
ENSMUSG00000001444	0	0	0	0	0	0	0	0	0	0	0	0	0	0	0	6	3	0	37	0	0	0	0	0	41	6	0	45	12	25	54	0	0	0	0	0	41	1	138	17	8	27	26	0	0	0	0	0	65
ENSMUSG00000001445	0	0	0	0	0	0	0	0	0	0	0	0	0	0	0	19	11	0	42	0	0	0	0	0	17	16	0	60	15	95	52	0	0	0	0	0	42	17	26	15	13	80	30	0	0	0	0	0	55
ENSMUSG00000001467	0	0	0	0	0	0	0	0	0	0	0	0	0	0	0	91	44	0	14	0	0	0	0	0	9	82	0	251	29	201	29	0	0	0	0	0	12	60	109	90	74	126	39	0	0	0	0	0	45
ENSMUSG00000001472	0	0	0	0	0	0	0	0	0	0	0	0	0	0	0	102	52	0	188	0	0	0	0	0	52	71	1	270	29	404	240	0	0	0	0	0	110	77	211	76	57	444	262	0	0	0	0	0	142
ENSMUSG00000001473	0	0	0	0	0	0	0	0	0	0	0	0	0	0	0	32	13	0	3	0	0	0	0	0	12	75	0	111	12	662	6	0	0	0	0	0	9	49	168	29	19	488	0	0	0	0	0	0	9
ENSMUSG00000001482	0	0	0	0	0	0	0	0	0	0	0	0	0	0	0	2	2	0	5	0	0	0	0	0	6	2	0	13	3	49	14	0	0	0	0	0	4	4	18	2	1	44	9	0	0	0	0	0	13
ENSMUSG00000001493	0	0	0	0	0	0	0	0	0	0	0	0	0	0	0	0	1	0	0	0	0	0	0	0	0	0	0	1	0	5	0	0	0	0	0	0	0	0	4	2	1	9	1	0	0	0	0	0	0
ENSMUSG00000001494	0	0	0	0	0	0	0	0	0	0	0	0	0	0	0	0	0	0	0	0	0	0	0	0	0	0	0	0	0	0	2	0	0	0	0	0	0	0	0	0	0	0	1	0	0	0	0	0	0
ENSMUSG00000001496	0	0	0	0	0	0	0	0	0	0	0	0	0	0	0	0	0	0	0	0	0	0	0	0	0	0	0	0	0	0	0	0	0	0	0	0	0	0	0	0	0	0	0	0	0	0	0	0	0
ENSMUSG00000001497	0	0	0	0	0	0	0	0	0	0	0	0	0	0	0	0	1	0	0	0	0	0	0	0	0	0	0	0	1	0	1	0	0	0	0	0	0	0	0	0	0	0	0	0	0	0	0	0	0
ENSMUSG00000001504	0	0	0	0	0	0	0	0	0	0	0	0	0	0	0	0	0	0	3	0	0	0	0	0	0	0	0	0	0	1	1	0	0	0	0	0	0	0	0	0	0	2	1	0	0	0	0	0	0
ENSMUSG00000001506	0	0	0	0	0	0	0	0	0	0	0	0	0	0	0	3	1	0	0	0	0	0	0	0	3	1	0	7	2	565	4	0	0	0	0	0	1	0	22	1	2	921	3	0	0	0	0	0	1
ENSMUSG00000001507	0	0	0	0	0	0	0	0	0	0	0	0	0	0	0	3	0	0	9	0	0	0	0	0	3	4	0	9	5	44	9	0	0	0	0	0	7	4	12	1	0	46	2	0	0	0	0	0	9
ENSMUSG00000001508	0	0	0	0	0	0	0	0	0	0	0	0	0	0	0	0	1	0	0	0	0	0	0	0	2	0	0	1	1	1	0	0	0	0	0	0	0	1	0	1	1	2	0	0	0	0	0	0	0
ENSMUSG00000001510	0	0	0	0	0	0	0	0	0	0	0	0	0	0	0	0	0	0	0	0	0	0	0	0	0	0	0	0	2	0	0	0	0	0	0	0	0	0	0	3	0	2	5	0	0	0	0	0	0
ENSMUSG00000001517	0	0	0	0	0	0	0	0	0	0	0	0	0	0	0	0	4	0	2	0	0	0	0	0	4	2	0	10	1	29	1	0	0	0	0	0	6	0	8	5	6	17	20	0	0	0	0	0	1
ENSMUSG00000001518	0	0	0	0	0	0	0	0	0	0	0	0	0	0	0	2	5	0	12	0	0	0	0	0	9	2	0	9	4	46	17	0	0	0	0	0	12	8	18	1	5	43	13	0	0	0	0	0	18
ENSMUSG00000001520	0	0	0	0	0	0	0	0	0	0	0	0	0	0	0	3	1	0	2	0	0	0	0	0	2	1	0	0	0	14	7	0	0	0	0	0	5	1	6	1	1	9	1	0	0	0	0	0	7
ENSMUSG00000001521	0	0	0	0	0	0	0	0	0	0	0	0	0	0	0	4	4	0	4	0	0	0	0	0	1	0	0	6	1	23	7	0	0	0	0	0	0	3	0	2	1	28	7	0	0	0	0	0	0
ENSMUSG00000001524	0	0	0	0	0	0	0	0	0	0	0	0	0	0	0	1	3	1	9	0	0	0	0	0	7	2	0	2	3	24	8	0	0	0	0	0	4	6	14	6	2	30	5	0	0	0	0	0	12
ENSMUSG00000001525	0	0	0	0	0	0	0	0	0	0	0	0	0	0	0	623	527	0	280	0	0	0	0	0	338	222	0	2571	306	539	583	0	0	0	0	0	617	179	798	767	420	697	223	0	0	0	0	0	754
ENSMUSG00000001542	0	0	0	0	0	0	0	0	0	0	0	0	0	0	0	8	7	0	8	0	0	0	0	0	1	142	0	33	4	153	15	0	0	0	0	0	11	167	150	12	13	183	16	0	0	0	0	0	19
ENSMUSG00000001552	0	0	0	0	0	0	0	0	0	0	0	0	0	0	0	10	0	0	4	0	0	0	0	0	6	13	1	14	4	610	21	0	0	0	0	0	10	6	91	5	6	456	6	0	0	0	0	0	28
ENSMUSG00000001555	0	0	0	0	0	0	0	0	0	0	0	0	0	0	0	1	0	0	3	0	0	0	0	0	0	0	0	3	3	61	1	0	0	0	0	0	0	0	7	2	1	102	1	0	0	0	0	0	1
ENSMUSG00000001558	0	0	0	0	0	0	0	0	0	0	0	0	0	0	0	0	0	0	0	0	0	0	0	0	0	0	0	4	2	1	0	0	0	0	0	0	0	0	0	2	1	0	4	0	0	0	0	0	1
ENSMUSG00000001566	0	0	0	0	0	0	0	0	0	0	0	0	0	0	0	0	0	0	0	0	0	0	0	0	0	0	0	1	0	1	0	0	0	0	0	0	0	0	0	0	0	3	0	0	0	0	0	0	0
ENSMUSG00000001569	0	0	0	0	0	0	0	0	0	0	0	0	0	0	0	5	2	0	35	0	0	0	0	0	23	15	0	15	1	60	40	0	0	0	0	0	29	23	53	8	0	64	37	0	0	0	0	0	46
ENSMUSG00000001576	0	0	0	0	0	0	0	0	0	0	0	0	0	0	0	19	27	0	26	0	0	0	0	0	26	32	1	77	19	258	53	0	0	0	0	0	40	110	90	15	15	240	14	0	0	0	0	0	74
ENSMUSG00000001583	0	0	0	0	0	0	0	0	0	0	0	0	0	0	0	1	2	0	2	0	0	0	0	0	1	0	0	2	0	39	2	0	0	0	0	0	1	0	1	1	0	45	3	0	0	0	0	0	1
ENSMUSG00000001588	0	0	0	0	0	0	0	0	0	0	0	0	0	0	0	83	54	0	187	0	0	0	0	0	123	41	0	314	27	72	272	0	0	0	0	0	178	30	171	46	65	67	232	0	0	0	0	0	262
ENSMUSG00000001604	0	0	0	0	0	0	0	0	0	0	0	0	0	0	0	4	2	0	0	0	0	0	0	0	1	0	0	1	0	43	3	0	0	0	0	0	1	1	0	0	1	34	0	0	0	0	0	0	0
ENSMUSG00000001622	0	0	0	0	0	0	0	0	0	0	0	0	0	0	0	0	4	0	0	0	0	0	0	0	1	1	0	0	0	0	0	0	0	0	0	0	1	7	0	1	0	0	0	0	0	0	0	0	0
ENSMUSG00000001627	0	0	0	0	0	0	0	0	0	0	0	0	0	0	1	46	26	0	17	0	0	0	0	0	13	185	0	130	17	989	33	0	0	0	0	0	19	122	493	44	29	535	16	0	0	0	0	0	30
ENSMUSG00000001630	0	0	0	0	0	0	0	0	0	0	0	0	0	0	0	5	1	0	2	0	0	0	0	0	2	4	0	7	2	79	5	0	0	0	0	0	11	3	25	8	5	39	5	0	0	0	0	0	4
ENSMUSG00000001632	0	0	0	0	0	0	0	0	0	0	0	0	0	0	0	5	6	0	50	0	0	0	0	0	16	16	0	13	3	107	60	0	0	0	0	0	26	7	47	12	4	128	59	0	0	0	0	0	60
ENSMUSG00000001642	0	0	0	0	0	0	0	0	0	0	0	0	0	0	0	3	3	0	23	0	0	0	0	0	9	8	0	7	1	44	38	0	0	0	0	0	27	6	15	6	2	50	25	0	0	0	0	0	25
ENSMUSG00000001655	0	0	0	0	0	0	0	0	0	0	0	0	0	0	0	0	0	0	0	0	0	0	0	0	0	0	0	0	1	0	0	0	0	0	0	0	0	0	0	0	0	0	0	0	0	0	0	0	0
ENSMUSG00000001656	0	0	0	0	0	0	0	0	0	0	0	0	0	0	0	0	0	0	0	0	0	0	0	0	0	0	0	0	1	3	0	0	0	0	0	0	0	0	0	0	0	0	0	0	0	0	0	0	0
ENSMUSG00000001657	0	0	0	0	0	0	0	0	0	0	0	0	0	0	0	2	1	0	0	0	0	0	0	0	0	0	0	0	1	0	0	0	0	0	0	0	0	0	0	2	0	0	0	0	0	0	0	0	0
ENSMUSG00000001661	0	0	0	0	0	0	0	0	0	0	0	0	0	0	0	1	0	0	0	0	0	0	0	0	0	0	0	1	0	1	0	0	0	0	0	0	0	0	0	0	0	0	2	0	0	0	0	0	0
ENSMUSG00000001663	0	0	0	0	0	0	0	0	0	0	0	0	0	0	0	4	3	0	0	0	0	0	0	0	0	2	0	16	4	47	2	0	0	0	0	0	3	1	9	7	0	73	1	0	0	0	0	0	1
ENSMUSG00000001665	0	0	0	0	0	0	0	0	0	0	0	0	0	0	0	1	0	0	3	0	0	0	0	0	3	1	0	12	2	69	4	0	0	0	0	0	1	3	11	5	3	53	4	0	0	0	0	0	4
ENSMUSG00000001666	0	0	0	0	0	0	0	0	0	0	0	0	0	0	0	12	7	0	3	0	0	0	0	0	0	5	0	46	3	13	2	0	0	0	0	0	4	5	5	9	6	13	0	0	0	0	0	0	2
ENSMUSG00000001670	0	0	0	0	0	0	0	0	0	0	0	0	0	0	0	2	0	0	0	0	0	0	0	0	0	0	0	0	0	4	0	0	0	0	0	0	0	0	0	0	0	2	0	0	0	0	0	0	0
ENSMUSG00000001672	0	0	0	0	0	0	0	0	0	0	0	0	0	0	0	0	0	0	0	0	0	0	0	0	0	0	0	2	0	40	2	0	0	0	0	0	0	1	0	1	2	16	0	0	0	0	0	0	0
ENSMUSG00000001674	0	0	0	0	0	0	0	0	0	0	0	0	0	0	0	3	3	0	12	0	0	0	0	0	6	4	0	8	0	20	13	0	0	0	0	0	13	5	8	3	2	22	12	0	0	0	0	0	8
ENSMUSG00000001687	0	0	0	0	0	0	0	0	0	0	0	0	0	0	0	44	42	0	116	0	0	0	0	0	83	157	1	288	33	573	172	0	0	0	0	0	140	78	600	70	61	495	98	0	0	0	0	0	212
ENSMUSG00000001700	0	0	0	0	0	0	0	0	0	0	0	0	0	0	0	14	8	0	58	0	0	0	0	0	30	58	0	48	5	165	74	0	0	0	0	0	63	64	484	11	14	151	53	0	0	0	0	0	82
ENSMUSG00000001707	0	0	0	0	0	0	0	0	0	0	0	0	0	0	0	20	10	0	14	0	0	0	0	0	11	5	0	74	7	30	16	0	0	0	0	0	15	9	17	16	11	25	11	0	0	0	0	0	20
ENSMUSG00000001729	0	0	0	0	0	0	0	0	0	0	0	0	0	0	0	6	7	0	37	0	0	0	0	0	12	18	0	56	6	242	59	0	0	0	0	0	35	18	63	17	8	237	55	0	0	0	0	0	29
ENSMUSG00000001739	0	0	0	0	0	0	0	0	0	0	0	0	0	0	0	2	0	0	2	0	0	0	0	0	1	1	0	1	1	358	0	0	0	0	0	0	0	3	9	0	0	160	0	0	0	0	0	0	0
ENSMUSG00000001741	0	0	0	0	0	0	0	0	0	0	0	0	0	0	0	22	12	0	221	0	0	0	0	0	181	40	0	70	13	101	298	0	0	0	0	0	302	37	169	23	11	96	139	0	0	0	0	0	572
ENSMUSG00000001750	0	0	0	0	0	0	0	0	0	0	0	0	0	0	0	10	18	0	47	0	0	0	0	0	33	45	0	99	4	229	90	0	0	0	0	0	49	39	120	29	14	226	83	0	0	0	0	0	60
ENSMUSG00000001751	0	0	0	0	0	0	0	0	0	0	0	0	0	0	0	1	0	0	13	0	0	0	0	0	11	6	0	0	3	57	20	0	0	0	0	0	16	9	22	2	2	44	3	0	0	0	0	0	19
ENSMUSG00000001755	0	0	0	0	0	0	0	0	0	0	0	0	0	0	0	4	0	0	12	0	0	0	0	0	8	4	0	20	4	81	15	0	0	0	0	0	13	14	20	9	4	37	30	0	0	0	0	0	21
ENSMUSG00000001761	0	0	0	0	0	0	0	0	0	0	0	0	0	0	0	0	4	0	0	0	0	0	0	0	0	2	0	3	3	45	2	0	0	0	0	0	0	3	3	5	2	55	7	0	0	0	0	0	2
ENSMUSG00000001763	0	0	0	0	0	0	0	0	0	0	0	0	0	0	0	1	5	0	5	0	0	0	0	0	2	6	0	4	1	99	5	0	0	0	0	0	0	4	6	4	3	44	1	0	0	0	0	0	0
ENSMUSG00000001767	0	0	0	0	0	0	0	0	0	0	0	0	0	0	0	12	9	0	16	0	0	0	0	0	26	21	0	65	1	75	40	0	0	0	0	0	37	12	39	9	8	67	10	0	0	0	0	0	46
ENSMUSG00000001768	0	0	0	0	0	0	0	0	0	0	0	0	0	0	0	0	0	0	5	0	0	0	0	0	9	32	0	2	1	349	11	0	0	0	0	0	6	19	101	1	0	376	5	0	0	0	0	0	19
ENSMUSG00000001773	0	0	0	0	0	0	0	0	0	0	0	0	0	0	0	0	0	0	1	0	0	0	0	0	0	0	0	1	0	0	3	0	0	0	0	0	0	0	0	0	0	0	0	0	0	0	0	0	2
ENSMUSG00000001774	0	0	0	0	0	0	0	0	0	0	0	0	0	0	0	26	17	0	55	0	0	0	0	0	34	23	0	82	14	74	64	0	0	0	0	0	51	16	84	19	27	85	80	0	0	0	0	0	105
ENSMUSG00000001783	0	0	0	0	0	0	0	0	0	0	0	0	0	0	0	39	19	0	52	0	0	0	0	0	59	30	1	152	12	212	54	0	0	0	0	0	100	21	133	35	21	183	62	0	0	0	0	0	111
ENSMUSG00000001785	0	0	0	0	0	0	0	0	0	0	0	0	0	0	0	5	8	0	8	0	0	0	0	0	9	10	0	30	2	73	25	0	0	0	0	0	18	11	43	10	6	53	11	0	0	0	0	0	32
ENSMUSG00000001786	0	0	0	0	0	0	0	0	0	0	0	0	0	0	0	13	7	0	25	0	0	0	0	0	20	11	0	11	5	41	60	0	0	0	0	0	41	9	34	9	8	45	44	0	0	0	0	0	43
ENSMUSG00000001794	0	0	0	0	0	0	0	0	0	0	0	0	0	0	0	24	12	0	138	0	0	0	0	0	29	13	0	83	12	240	132	0	0	0	0	0	54	14	94	37	20	400	124	0	0	0	0	0	63
ENSMUSG00000001802	0	0	0	0	0	0	0	0	0	0	0	0	0	0	0	0	1	0	5	0	0	0	0	0	0	0	0	6	0	18	12	0	0	0	0	0	3	0	7	2	0	42	7	0	0	0	0	0	3
ENSMUSG00000001804	0	0	0	0	0	0	0	0	0	0	0	0	0	0	0	1	1	0	0	0	0	0	0	0	0	0	0	0	0	1	1	0	0	0	0	0	0	0	0	0	2	0	2	0	0	0	0	0	0
ENSMUSG00000001815	0	0	0	0	0	0	0	0	0	0	0	0	0	0	0	0	0	0	0	0	0	0	0	0	0	0	0	0	0	0	0	0	0	0	0	0	0	0	0	0	0	0	0	0	0	0	0	0	0
ENSMUSG00000001819	0	0	0	0	0	0	0	0	0	0	0	0	0	0	0	0	0	0	0	0	0	0	0	0	0	0	0	1	0	3	2	0	0	0	0	0	0	0	0	0	0	5	1	0	0	0	0	0	0
ENSMUSG00000001823	0	0	0	0	0	0	0	0	0	0	0	0	0	0	0	0	0	0	0	0	0	0	0	0	0	0	0	3	0	1	0	0	0	0	0	0	1	0	0	0	0	1	2	0	0	0	0	0	0
ENSMUSG00000001827	0	0	0	0	0	0	0	0	0	0	0	0	0	0	0	3	0	0	0	0	0	0	0	0	0	0	0	0	0	0	1	0	0	0	0	0	0	0	0	0	0	3	0	0	0	0	0	0	0
ENSMUSG00000001829	0	0	0	0	0	0	0	0	0	0	0	0	0	0	0	17	15	0	10	0	0	0	0	0	7	4	0	38	6	58	15	0	0	0	0	0	19	13	37	12	8	51	17	0	0	0	0	0	31
ENSMUSG00000001833	0	0	0	0	0	0	0	0	0	0	0	0	0	0	0	108	74	0	111	0	0	0	0	0	127	62	0	368	42	195	118	0	0	0	0	0	182	93	242	136	115	220	73	0	0	0	0	0	342
ENSMUSG00000001844	0	0	0	0	0	0	0	0	0	0	0	0	0	0	0	5	5	0	20	0	0	0	0	0	15	12	0	12	3	48	41	0	0	0	0	0	27	12	32	1	2	49	26	0	0	0	0	0	33
ENSMUSG00000001847	0	0	0	0	0	0	0	0	0	0	0	0	1	0	0	77	38	2	164	0	0	0	0	0	97	81	1	287	29	663	211	0	0	0	0	0	184	73	355	73	61	719	106	0	0	0	0	0	224
ENSMUSG00000001855	0	0	0	0	0	0	0	0	0	0	0	0	0	0	0	4	2	0	49	0	0	0	0	0	13	15	0	18	6	80	70	0	0	0	0	0	35	13	23	10	7	82	59	0	0	0	0	0	62
ENSMUSG00000001864	0	0	0	0	0	0	0	0	0	0	0	0	0	0	0	3	2	0	6	0	0	0	0	0	1	0	0	2	2	10	6	0	0	0	0	0	0	0	0	2	2	23	4	0	0	0	0	0	0
ENSMUSG00000001865	0	0	0	0	0	0	0	0	0	0	0	0	0	0	0	1	2	0	0	0	0	0	0	0	2	0	0	2	1	0	2	0	0	0	0	0	1	0	4	0	0	1	0	0	0	0	0	0	2
ENSMUSG00000001870	0	0	0	0	0	0	0	0	0	0	0	0	0	0	0	2	4	0	1	0	0	0	0	0	1	3	0	2	0	201	8	0	0	0	0	0	1	0	20	1	3	467	17	0	0	0	0	0	0
ENSMUSG00000001891	0	0	0	0	0	0	0	0	0	0	0	0	0	0	0	29	21	0	14	0	0	0	0	0	17	22	0	76	19	130	19	0	0	0	0	0	50	8	98	13	13	115	15	0	0	0	0	0	50
ENSMUSG00000001901	0	0	0	0	0	0	0	0	0	0	0	0	0	0	0	1	0	0	1	0	0	0	0	0	0	0	0	0	1	4	0	0	0	0	0	0	0	0	0	0	1	4	1	0	0	0	0	0	1
ENSMUSG00000001909	0	0	0	0	0	0	0	0	0	0	0	0	0	0	0	9	7	0	42	0	0	0	0	0	9	5	0	35	13	93	67	0	0	0	0	0	30	3	33	9	13	84	52	0	0	0	0	0	27
ENSMUSG00000001910	0	0	0	0	0	0	0	0	0	0	0	0	0	0	0	10	5	0	35	0	0	0	0	0	6	4	0	16	2	70	63	0	0	0	0	0	3	2	12	5	2	46	45	0	0	0	0	0	27
ENSMUSG00000001911	0	0	0	0	0	0	0	0	0	0	0	0	0	0	0	1	1	0	5	0	0	0	0	0	1	2	0	2	1	92	6	0	0	0	0	0	9	1	11	2	4	191	2	0	0	0	0	0	7
ENSMUSG00000001918	0	0	0	0	0	0	0	0	0	0	0	0	0	0	0	19	15	0	342	0	0	0	0	0	148	115	0	56	14	524	375	0	0	0	0	0	249	128	340	36	16	474	348	0	0	0	0	0	491
ENSMUSG00000001924	0	0	0	0	0	0	0	0	0	0	0	0	0	0	0	56	44	0	106	0	0	0	0	0	57	69	0	206	27	420	182	0	0	0	0	0	116	46	194	55	32	368	65	0	0	0	0	0	198
ENSMUSG00000001930	0	0	0	0	0	0	0	0	0	0	0	0	0	0	0	5	3	0	3	0	0	0	0	0	0	0	0	3	2	14	13	0	0	0	0	0	2	4	77	5	3	43	15	0	0	0	0	0	4
ENSMUSG00000001942	0	0	0	0	0	0	0	0	0	0	0	0	0	0	0	3	1	0	19	0	0	0	0	0	12	6	0	12	1	77	15	0	0	0	0	0	18	14	26	4	6	63	13	0	0	0	0	0	29
ENSMUSG00000001943	0	0	0	0	0	0	0	0	0	0	0	0	0	0	0	1	0	0	0	0	0	0	0	0	0	0	0	0	0	34	0	0	0	0	0	0	0	2	0	0	0	19	0	0	0	0	0	0	0
ENSMUSG00000001946	0	0	0	0	0	0	0	0	0	0	0	0	0	0	0	0	3	0	0	0	0	0	0	0	2	1	0	0	0	21	1	0	0	0	0	0	2	2	88	1	0	38	4	0	0	0	0	0	6
ENSMUSG00000001948	0	0	0	0	0	0	0	0	0	0	0	0	0	0	0	0	0	0	0	0	0	0	0	0	0	1	0	0	0	0	2	0	0	0	0	0	0	0	2	0	1	0	0	0	0	0	0	0	0
ENSMUSG00000001962	0	0	0	0	0	0	0	0	0	0	0	0	0	0	0	6	5	0	13	0	0	0	0	0	6	8	0	16	1	28	16	0	0	0	0	0	20	10	45	5	2	43	10	0	0	0	0	0	18
ENSMUSG00000001964	0	0	0	0	0	0	0	0	0	0	0	0	0	0	0	17	19	0	28	0	0	0	0	0	13	80	0	83	6	225	38	0	0	0	0	0	22	47	176	30	12	160	7	0	0	0	0	0	37
ENSMUSG00000001983	0	0	0	0	0	0	0	0	0	0	0	0	0	0	0	0	0	0	2	0	0	0	0	0	4	1	0	0	2	7	4	0	0	0	0	0	2	0	4	3	1	6	6	0	0	0	0	0	5
ENSMUSG00000001985	0	0	0	0	0	0	0	0	0	0	0	0	0	0	0	3	1	0	1	0	0	0	0	0	0	1	0	0	4	1	3	0	0	0	0	0	1	0	0	1	0	3	4	0	0	0	0	0	3
ENSMUSG00000001986	0	0	0	0	0	0	0	0	0	0	0	0	0	0	0	2	4	0	0	0	0	0	0	0	1	0	0	8	1	13	2	0	0	0	0	0	3	0	1	0	2	35	0	0	0	0	0	0	2
ENSMUSG00000001988	0	0	0	0	0	0	0	0	0	0	0	0	0	0	0	1	0	1	0	0	0	0	0	0	1	0	0	2	0	0	0	0	0	0	0	0	1	0	1	0	0	4	3	0	0	0	0	0	0
ENSMUSG00000001995	0	0	0	0	0	0	0	0	0	0	0	0	0	0	0	2	3	0	6	0	0	0	0	0	7	9	0	20	1	63	23	0	0	0	0	0	4	8	15	1	4	61	5	0	0	0	0	0	21
ENSMUSG00000001998	0	0	0	0	0	0	0	0	0	0	0	0	0	0	0	6	8	0	26	0	0	0	0	0	10	4	0	23	7	20	16	0	0	0	0	0	11	2	17	7	10	30	13	0	0	0	0	0	10
ENSMUSG00000001999	0	0	0	0	0	0	0	0	0	0	0	0	0	0	0	10	3	0	10	0	0	0	0	0	18	6	0	19	6	41	27	0	0	0	0	0	33	12	41	7	6	39	13	0	0	0	0	0	31
ENSMUSG00000002006	0	0	0	0	0	0	0	0	0	0	0	0	0	0	0	0	0	0	3	0	0	0	0	0	0	0	0	0	0	9	7	0	0	0	0	0	0	2	0	3	0	14	0	0	0	0	0	0	0
ENSMUSG00000002007	0	0	0	0	0	0	0	0	0	0	0	0	0	0	0	0	2	0	5	0	0	0	0	0	2	3	0	0	0	19	18	0	0	0	0	0	5	4	8	2	3	33	13	0	0	0	0	0	2
ENSMUSG00000002010	0	0	0	0	0	0	0	0	0	0	0	0	0	0	0	53	39	0	29	0	0	0	0	0	39	24	0	183	27	274	82	0	0	0	0	0	80	42	93	65	51	193	22	0	0	0	0	0	88
ENSMUSG00000002012	0	0	0	0	0	0	0	0	0	0	0	0	0	0	0	1	0	0	2	0	0	0	0	0	0	2	0	3	0	10	7	0	0	0	0	0	2	2	0	0	0	11	0	0	0	0	0	0	5
ENSMUSG00000002014	0	0	0	0	0	0	0	0	0	0	0	0	0	0	0	32	27	0	55	0	0	0	0	0	32	57	1	108	17	269	105	0	0	0	0	0	60	182	67	33	30	244	31	0	0	0	0	0	94
ENSMUSG00000002015	0	0	0	0	0	0	0	0	0	0	0	0	0	0	0	45	30	1	67	0	0	0	0	0	83	60	0	160	15	251	88	0	0	0	0	0	150	56	243	31	21	226	44	0	0	0	0	0	187
ENSMUSG00000002017	0	0	0	0	0	0	0	0	0	0	0	0	0	0	0	3	4	0	16	0	0	0	0	0	5	5	0	13	2	35	37	0	0	0	0	0	12	6	15	6	4	38	20	0	0	0	0	0	15
ENSMUSG00000002020	0	0	0	0	0	0	0	0	0	0	0	0	0	0	0	2	2	0	0	0	0	0	0	0	1	0	0	5	2	1	2	0	0	0	0	0	0	0	22	3	1	5	3	0	0	0	0	0	0
ENSMUSG00000002028	0	0	0	0	0	0	0	0	0	0	0	0	0	0	0	8	5	0	294	0	0	0	0	0	45	30	0	30	12	229	411	0	0	0	0	0	129	24	140	24	7	381	307	0	0	0	0	0	157
ENSMUSG00000002031	0	0	0	0	0	0	0	0	0	0	0	0	0	0	0	5	4	0	8	0	0	0	0	0	3	3	0	7	1	33	19	0	0	0	0	0	11	9	19	3	5	56	14	0	0	0	0	0	14
ENSMUSG00000002032	0	0	0	0	0	0	0	0	0	0	0	0	0	0	0	5	1	0	0	0	0	0	0	0	0	0	0	0	2	2	3	0	0	0	0	0	0	0	0	1	2	5	2	0	0	0	0	0	1
ENSMUSG00000002033	0	0	0	0	0	0	0	0	0	0	0	0	1	0	0	148	73	0	212	0	0	0	0	0	195	100	0	421	53	96	370	0	0	0	0	0	356	33	333	157	95	119	98	0	0	0	0	0	487
ENSMUSG00000002043	0	0	0	0	0	0	0	0	0	0	0	0	0	0	0	35	30	0	16	0	0	0	0	0	7	7	0	157	20	67	26	0	0	0	0	0	20	5	39	39	37	36	6	0	0	0	0	0	23
ENSMUSG00000002052	0	0	0	0	0	0	0	0	0	0	0	0	0	0	0	22	10	0	44	0	0	0	0	0	32	45	0	29	7	199	86	0	0	0	0	0	52	32	106	19	6	208	45	0	0	0	0	0	67
ENSMUSG00000002055	0	0	0	0	0	0	0	0	0	0	0	0	0	0	0	13	11	0	4	0	0	0	0	0	1	2	0	41	12	13	3	0	0	0	0	0	3	4	21	17	11	13	4	0	0	0	0	0	5
ENSMUSG00000002057	0	0	0	0	0	0	0	0	0	0	0	0	0	0	0	0	2	0	0	0	0	0	0	0	0	0	0	0	0	0	0	0	0	0	0	0	0	1	0	1	1	2	1	0	0	0	0	0	0
ENSMUSG00000002058	0	0	0	0	0	0	0	0	0	0	0	0	0	0	0	14	8	0	24	0	0	0	0	0	8	5	0	53	8	44	44	0	0	0	0	0	26	8	48	19	6	44	36	0	0	0	0	0	30
ENSMUSG00000002059	0	0	0	0	0	0	0	0	0	0	0	0	0	0	0	4	1	0	1	0	0	0	0	0	2	0	0	10	2	55	1	0	0	0	0	0	2	0	3	2	2	93	3	0	0	0	0	0	0
ENSMUSG00000002064	0	0	0	0	0	0	0	0	0	0	0	0	0	0	0	40	21	0	70	0	0	0	0	0	27	16	0	111	12	156	66	0	0	0	0	0	52	28	89	26	19	134	58	0	0	0	0	0	50
ENSMUSG00000002068	0	0	0	0	0	0	0	0	0	0	0	0	0	0	0	16	5	0	11	0	0	0	0	0	0	7	0	63	5	11	12	0	0	0	0	0	5	6	1	27	8	6	12	0	0	0	0	0	13
ENSMUSG00000002076	0	0	0	0	0	0	0	0	0	0	0	0	0	0	0	1	2	0	2	0	0	0	0	0	0	0	0	5	1	2	2	0	0	0	0	0	1	0	0	3	1	1	0	0	0	0	0	0	1
ENSMUSG00000002083	0	0	0	0	0	0	0	0	0	0	0	0	0	0	0	16	17	0	9	0	0	0	0	0	1	1	0	49	6	35	12	0	0	0	1	0	6	1	15	13	10	16	2	0	0	0	0	0	12
ENSMUSG00000002100	0	0	0	0	0	0	0	0	0	0	0	0	0	0	0	1	2	0	2	0	0	0	0	0	1	3	0	3	1	23	7	0	0	0	0	0	0	1	1	0	2	16	5	0	0	0	0	0	1
ENSMUSG00000002102	0	0	0	0	0	0	0	0	0	0	0	0	0	0	0	20	12	0	59	0	0	0	0	0	38	31	0	63	9	241	76	0	0	0	0	0	70	38	127	34	12	267	80	0	0	0	0	0	103
ENSMUSG00000002103	0	0	0	0	0	0	0	0	0	0	0	0	0	0	0	17	9	0	67	0	0	0	0	0	37	28	0	13	8	153	88	0	0	0	0	0	107	7	83	13	10	198	83	0	0	0	0	0	120
ENSMUSG00000002104	0	0	0	0	0	0	0	0	0	0	0	0	0	0	0	1	3	0	4	0	0	0	0	0	0	1	0	8	0	6	1	0	0	0	0	0	3	1	1	1	0	2	3	0	0	0	0	0	1
ENSMUSG00000002105	0	0	0	0	0	0	0	0	0	0	0	0	0	0	0	8	2	0	19	0	0	0	0	0	8	2	0	17	3	67	33	0	0	0	0	0	21	6	26	5	4	77	22	0	0	0	0	0	23
ENSMUSG00000002107	0	0	0	0	0	0	0	0	0	0	0	0	0	1	0	26	31	1	305	0	0	0	0	0	150	127	0	130	18	443	546	0	0	0	0	0	279	76	394	60	34	719	420	0	0	0	0	0	367
ENSMUSG00000002108	0	0	0	0	0	0	0	0	0	0	0	0	0	0	0	1	0	0	7	0	0	0	0	0	4	7	0	0	2	27	18	0	0	0	0	0	18	1	11	0	0	30	2	0	0	0	0	0	27
ENSMUSG00000002109	0	0	0	0	0	0	0	0	0	0	0	0	0	0	0	25	4	0	51	0	0	0	0	0	22	21	0	15	4	75	93	0	0	0	0	0	54	16	72	20	10	58	63	0	0	0	0	0	72
ENSMUSG00000002111	0	0	0	0	0	0	0	0	0	0	0	0	0	0	0	1	0	0	4	0	0	0	0	0	10	62	0	0	1	390	11	0	0	0	0	0	25	45	181	3	0	265	0	0	0	0	0	0	23
ENSMUSG00000002129	0	0	0	0	0	0	0	0	0	0	0	0	0	0	0	12	11	0	56	0	0	0	0	0	33	19	0	104	13	105	68	0	0	0	0	0	39	24	68	27	10	138	67	0	0	0	0	0	69
ENSMUSG00000002147	0	0	0	0	0	0	0	0	0	0	0	0	0	0	0	20	17	0	109	0	0	0	0	0	76	53	0	65	15	266	171	0	0	0	0	0	146	33	279	22	17	281	156	0	0	0	0	0	241
ENSMUSG00000002190	0	0	0	0	0	0	0	0	0	0	0	0	0	0	0	1	2	0	0	0	0	0	0	0	0	0	0	4	0	3	0	0	0	0	0	0	0	1	0	0	0	1	2	0	0	0	0	0	0
ENSMUSG00000002204	0	0	0	0	0	0	0	0	0	0	0	0	0	0	0	7	5	0	12	0	0	0	0	0	8	24	0	10	0	83	39	0	0	0	0	0	36	30	160	9	2	70	0	0	0	0	0	0	24
ENSMUSG00000002205	0	0	0	0	0	0	0	0	0	0	0	0	0	0	0	7	3	0	35	0	0	0	0	0	25	20	17	27	4	70	38	0	0	0	0	0	50	22	34	6	5	68	31	0	0	0	0	0	61
ENSMUSG00000002210	0	0	0	0	0	0	0	0	0	0	0	0	0	0	0	8	4	0	33	0	0	0	0	0	17	5	0	8	5	71	65	0	0	0	0	0	29	4	25	6	5	81	35	0	0	0	0	0	39
ENSMUSG00000002221	0	0	0	0	0	0	0	0	0	0	0	0	0	0	0	14	9	0	27	0	0	0	0	0	17	13	0	36	9	66	66	0	0	0	0	0	23	9	49	6	7	79	46	0	0	0	0	0	53
ENSMUSG00000002222	0	0	0	0	0	0	0	0	0	0	0	0	0	0	0	17	11	0	63	0	0	0	0	0	25	36	0	68	4	170	53	0	0	0	0	0	45	9	71	34	15	167	52	0	0	0	0	0	82
ENSMUSG00000002227	0	0	0	0	0	0	0	0	0	0	0	0	0	0	0	3	4	0	33	0	0	0	0	0	16	4	0	18	4	33	29	0	0	0	0	0	26	7	24	3	0	51	30	0	0	0	0	0	37
ENSMUSG00000002228	0	0	0	0	0	0	0	0	0	0	0	0	0	0	0	18	7	0	17	0	0	0	0	0	13	3	0	72	4	7	17	0	0	0	0	0	25	0	47	24	19	8	35	0	0	0	0	0	25
ENSMUSG00000002233	0	0	0	0	0	0	0	0	0	0	0	0	0	0	0	6	0	0	3	0	0	0	0	0	0	1	0	13	1	116	14	0	0	0	0	0	6	2	37	2	1	145	8	0	0	0	0	0	1
ENSMUSG00000002240	0	0	0	0	0	0	0	0	0	0	0	0	0	0	0	1	0	0	1	0	0	0	0	0	0	0	0	0	0	0	0	0	0	0	0	0	0	0	0	0	0	0	1	0	0	0	0	0	0
ENSMUSG00000002249	0	0	0	0	0	0	0	0	0	0	0	0	0	0	0	0	1	0	0	0	0	0	0	0	0	0	0	0	0	9	2	0	0	0	0	0	0	0	3	2	0	24	0	0	0	0	0	0	0
ENSMUSG00000002250	0	0	0	0	0	0	0	0	0	0	0	0	0	0	0	3	1	0	10	0	0	0	0	0	1	6	0	7	1	46	20	0	0	0	0	0	3	5	15	4	1	78	22	0	0	0	0	0	2
ENSMUSG00000002257	0	0	0	0	0	0	0	0	0	0	0	0	0	0	0	7	3	0	82	0	0	0	0	0	48	6	0	55	10	26	108	0	0	0	0	0	70	8	62	18	15	28	63	0	0	0	0	0	96
ENSMUSG00000002265	0	0	0	0	0	0	0	0	0	0	0	0	0	0	0	2	1	0	1	0	0	0	0	0	1	1	0	4	3	20	2	0	0	0	0	0	0	0	3	11	6	74	8	0	0	0	0	0	0
ENSMUSG00000002266	0	0	0	0	0	0	0	0	0	0	0	0	0	0	0	0	0	0	0	0	0	0	0	0	0	0	0	0	1	0	1	0	0	0	0	0	0	0	0	1	0	1	0	0	0	0	0	0	1
ENSMUSG00000002274	0	0	0	0	0	0	0	0	0	0	0	0	0	0	0	1	0	0	15	0	0	0	0	0	6	2	0	3	1	16	19	0	0	0	0	0	12	6	17	5	0	12	18	0	0	0	0	0	18
ENSMUSG00000002279	0	0	0	0	0	0	0	0	0	0	0	0	0	0	0	4	4	0	19	0	0	0	0	0	12	9	0	5	4	60	39	0	0	0	0	0	7	23	27	0	4	58	15	0	0	0	0	0	36
ENSMUSG00000002280	0	0	0	0	0	0	0	0	0	0	0	0	0	0	0	4	7	0	36	0	0	0	0	0	7	13	0	24	8	63	60	0	0	0	0	0	36	9	13	7	4	72	47	0	0	0	0	0	41
ENSMUSG00000002289	0	0	0	0	0	0	0	0	0	0	0	0	0	0	0	2	1	0	2	0	0	0	0	0	2	1	0	4	1	16	6	0	0	0	0	0	5	0	11	1	0	16	2	0	0	0	0	0	5
ENSMUSG00000002297	0	0	0	0	0	0	0	0	0	0	0	0	0	0	0	7	4	0	8	0	0	0	0	0	3	14	0	6	5	33	12	0	0	0	0	0	11	4	45	14	4	29	17	0	0	0	0	0	28
ENSMUSG00000002307	0	0	0	0	0	0	0	0	0	0	0	0	0	0	0	8	10	0	54	0	0	0	0	0	20	16	0	60	6	61	61	0	0	0	0	0	57	10	104	13	18	49	42	0	0	0	0	0	84
ENSMUSG00000002308	0	0	0	0	0	0	0	0	0	0	0	0	0	0	0	8	6	0	12	0	0	0	0	0	3	3	0	21	1	82	8	0	0	0	0	0	14	7	9	4	3	46	8	0	0	0	0	0	12
ENSMUSG00000002319	0	0	0	0	0	0	0	0	0	0	0	0	0	0	0	2	6	0	15	0	0	0	0	0	6	7	0	16	0	99	21	0	0	0	0	0	31	6	36	5	0	109	22	0	0	0	0	0	18
ENSMUSG00000002320	0	0	0	0	0	0	0	0	0	0	0	0	0	0	0	10	5	0	21	0	0	0	0	0	23	16	0	13	4	169	53	0	0	0	0	0	29	33	53	4	7	103	16	0	0	0	0	0	59
ENSMUSG00000002324	0	0	0	0	0	0	0	0	0	0	0	0	0	0	0	0	1	0	4	0	0	0	0	0	2	0	0	9	1	4	3	0	0	0	0	0	1	1	3	0	1	8	1	0	0	0	0	0	6
ENSMUSG00000002325	0	0	0	0	0	0	0	0	0	0	0	0	0	0	0	10	6	0	128	0	0	0	0	0	45	25	0	20	5	90	109	0	0	0	0	0	109	13	73	10	5	88	113	0	0	0	0	0	143
ENSMUSG00000002326	0	0	0	0	0	0	0	0	0	0	0	0	0	0	0	5	5	0	23	0	0	0	0	0	13	19	0	32	5	93	17	0	0	0	0	0	23	18	38	2	7	100	19	0	0	0	0	0	32
ENSMUSG00000002329	0	0	0	0	0	0	0	0	0	0	0	0	0	0	0	32	20	0	93	0	0	0	0	0	28	18	0	62	7	111	103	0	0	0	0	0	61	14	37	22	8	89	124	0	0	0	0	0	94
ENSMUSG00000002332	0	0	0	0	0	0	0	0	0	0	0	0	0	0	0	21	10	0	15	0	0	0	0	0	11	7	0	61	7	63	42	0	0	0	0	0	27	11	41	14	19	66	1	0	0	0	0	0	34
ENSMUSG00000002341	0	0	0	0	0	0	0	0	0	0	0	0	0	0	0	0	1	0	0	0	0	0	0	0	1	1	0	3	1	0	1	0	0	0	0	0	1	1	0	2	0	8	4	0	0	0	0	0	2
ENSMUSG00000002342	0	0	0	0	0	0	0	0	0	0	0	0	0	0	0	8	5	0	30	0	0	0	0	0	13	10	0	21	4	71	41	0	0	0	0	0	10	13	15	8	15	60	25	0	0	0	0	0	29
ENSMUSG00000002343	0	0	0	0	0	0	0	0	0	0	0	0	0	0	0	0	1	0	6	0	0	0	0	0	1	2	0	0	0	17	5	0	0	0	0	0	12	11	1	3	2	18	9	0	0	0	0	0	4
ENSMUSG00000002345	0	0	0	0	0	0	0	0	0	0	0	0	0	0	0	6	6	0	29	0	0	0	0	0	17	8	0	21	3	38	49	0	0	0	0	0	35	3	23	14	7	58	5	0	0	0	0	0	44
ENSMUSG00000002346	0	0	0	0	0	0	0	0	0	0	0	0	0	0	0	2	2	0	17	0	0	0	0	0	2	3	1	1	2	24	25	0	0	0	0	0	14	1	7	3	5	11	19	0	0	0	0	0	25
ENSMUSG00000002365	0	0	0	0	0	0	0	0	0	0	0	0	0	0	0	5	1	0	3	0	0	0	0	0	7	12	0	26	10	66	6	0	0	0	0	0	11	23	46	6	5	84	1	0	0	0	0	0	5
ENSMUSG00000002372	0	0	0	0	0	0	0	0	0	0	0	0	0	0	0	15	12	0	80	0	0	0	0	0	29	13	0	33	8	115	68	0	0	0	0	0	45	23	73	20	9	138	76	0	0	0	0	0	68
ENSMUSG00000002379	0	0	0	0	0	0	0	0	0	0	0	0	0	0	0	12	6	0	29	0	0	0	0	0	13	9	0	44	10	102	33	0	0	0	0	0	25	14	34	22	14	107	33	0	0	0	0	0	38
ENSMUSG00000002384	0	0	0	0	0	0	0	0	0	0	0	0	0	0	0	3	2	0	4	0	0	0	0	0	2	0	0	10	0	3	1	0	0	0	0	0	3	1	3	2	2	4	2	0	0	0	0	0	7
ENSMUSG00000002393	0	0	0	0	0	0	0	0	0	0	0	0	0	0	0	2	1	0	9	0	0	0	0	0	3	0	0	6	1	114	12	0	0	0	0	0	10	4	18	3	0	77	4	0	0	0	0	0	15
ENSMUSG00000002395	0	0	0	0	0	0	0	0	0	0	0	0	0	0	0	33	22	0	62	0	0	0	0	0	13	27	0	97	16	115	69	0	0	0	0	0	42	21	53	28	12	125	36	0	0	0	0	0	45
ENSMUSG00000002396	0	0	0	0	0	0	0	0	0	0	0	0	0	0	0	3	7	0	20	0	0	0	0	0	16	8	0	4	2	128	28	0	0	0	0	0	15	4	15	2	1	95	13	0	0	0	0	0	17
ENSMUSG00000002409	0	0	0	0	0	0	0	0	0	0	0	0	0	0	0	0	1	0	6	0	0	0	0	0	2	1	0	5	0	12	20	0	0	0	0	0	7	3	3	1	1	19	8	0	0	0	0	0	4
ENSMUSG00000002413	0	0	0	0	0	0	0	0	0	0	0	0	0	0	0	18	10	0	32	0	0	0	0	0	12	42	0	11	5	84	44	0	0	0	0	0	32	20	118	9	19	128	24	0	0	0	0	0	43
ENSMUSG00000002416	0	0	0	0	0	0	0	0	0	0	0	0	0	0	0	7	5	0	24	0	0	0	0	0	4	5	0	23	2	57	16	0	0	0	0	0	9	5	24	3	7	51	18	0	0	0	0	0	17
ENSMUSG00000002428	0	0	0	0	0	0	0	0	0	0	0	0	0	0	0	24	20	0	30	0	0	0	0	0	20	19	0	72	17	38	61	0	0	0	0	0	39	9	84	21	21	44	48	0	0	0	0	0	63
ENSMUSG00000002455	0	0	0	0	0	0	0	0	0	0	0	0	0	0	0	17	14	0	52	0	0	0	0	0	19	15	0	78	11	118	105	0	0	0	0	0	53	17	56	17	10	101	57	0	0	0	0	0	74
ENSMUSG00000002458	0	0	0	0	0	0	0	0	0	0	0	0	0	0	0	20	18	0	107	0	0	0	0	0	74	11	0	82	11	67	145	0	0	0	0	0	127	21	118	24	19	57	49	0	0	0	0	0	123
ENSMUSG00000002459	0	0	0	0	0	0	0	0	0	0	0	0	0	0	0	1	0	0	0	0	0	0	0	0	0	0	0	1	1	0	1	0	0	0	0	0	0	0	0	1	0	0	3	0	0	0	0	0	1
ENSMUSG00000002475	0	0	0	0	0	0	0	0	0	0	0	0	0	0	0	0	1	0	1	0	0	0	0	0	1	0	0	1	0	6	1	0	0	0	0	0	0	1	13	2	0	3	0	0	0	0	0	0	0
ENSMUSG00000002477	0	0	0	0	0	0	0	0	0	0	0	0	0	0	0	21	13	0	14	0	0	0	0	0	10	9	0	45	9	54	26	0	0	0	0	0	14	15	21	24	5	51	28	0	0	0	0	0	29
ENSMUSG00000002486	0	0	0	0	0	0	0	0	0	0	0	0	0	0	0	2	1	0	22	0	0	0	0	0	3	2	0	12	2	30	40	0	0	0	0	0	10	5	29	6	3	8	23	0	0	0	0	0	18
ENSMUSG00000002489	0	0	0	0	0	0	0	0	0	0	0	0	0	0	0	3	5	0	47	0	0	0	0	0	7	3	0	1	1	45	74	0	0	0	0	0	18	0	26	1	4	37	57	0	0	0	0	0	17
ENSMUSG00000002496	0	0	0	0	0	0	0	0	0	0	0	0	0	0	0	4	3	0	49	0	0	0	0	0	12	14	0	10	4	119	80	0	0	0	0	0	37	9	38	6	8	180	37	0	0	0	0	0	48
ENSMUSG00000002500	0	0	0	0	0	0	0	0	0	0	0	0	0	0	0	1	0	0	0	0	0	0	0	0	0	0	0	0	0	0	0	0	0	0	0	0	0	0	2	0	0	4	3	0	0	0	0	0	1
ENSMUSG00000002504	0	0	0	0	0	0	0	0	0	0	0	0	0	0	0	2	0	0	0	0	0	0	0	0	0	8	0	0	0	99	4	0	0	0	0	0	1	7	65	0	1	129	3	0	0	0	0	0	1
ENSMUSG00000002524	0	0	0	0	0	0	0	0	0	0	0	0	0	0	0	19	20	0	101	0	0	0	0	0	74	68	0	118	15	301	149	0	0	0	0	0	160	61	228	47	28	293	82	0	0	0	0	0	194
ENSMUSG00000002546	0	0	0	0	0	0	0	0	0	0	0	0	0	0	0	24	16	0	39	0	0	0	0	0	19	6	0	90	18	101	45	0	0	0	0	0	42	14	40	35	14	95	62	0	0	0	0	0	38
ENSMUSG00000002550	0	0	0	0	0	0	0	0	0	0	0	0	0	0	0	17	9	0	10	0	0	0	0	0	10	1	0	33	4	35	16	0	0	0	0	0	20	4	25	18	11	49	9	0	0	0	0	0	21
ENSMUSG00000002565	0	0	0	0	0	0	0	0	0	0	0	0	0	0	0	0	0	0	3	0	0	0	0	0	1	2	0	7	0	21	9	0	0	0	0	0	0	4	3	3	0	12	1	0	0	0	0	0	3
ENSMUSG00000002578	0	0	0	0	0	0	0	0	0	0	0	0	0	0	0	2	2	1	54	0	0	0	0	0	19	12	0	21	7	29	80	0	0	0	0	0	28	6	14	5	5	45	36	0	0	0	0	0	68
ENSMUSG00000002580	0	0	0	0	0	0	0	0	0	0	0	0	0	0	0	50	41	0	43	0	0	0	0	0	19	8	0	191	16	99	52	0	0	0	0	0	35	10	39	41	32	69	23	0	0	0	0	0	61
ENSMUSG00000002588	0	0	0	0	0	0	0	0	0	0	0	0	0	0	0	0	0	0	0	0	0	0	0	0	0	0	0	4	2	0	2	0	0	0	0	0	0	0	0	0	2	1	0	0	0	0	0	0	0
ENSMUSG00000002602	0	0	0	0	0	0	0	0	0	0	0	0	0	0	0	6	9	1	57	0	0	0	0	0	71	58	0	29	7	645	94	0	0	0	0	0	204	25	145	4	3	843	13	0	0	0	0	0	234
ENSMUSG00000002603	0	0	0	0	0	0	0	0	0	0	0	0	0	0	0	0	4	0	7	0	0	0	0	0	1	5	0	11	2	50	18	0	0	0	0	0	6	13	25	1	0	49	14	0	0	0	0	0	11
ENSMUSG00000002608	0	0	0	0	0	0	0	0	0	0	0	0	0	0	0	3	1	0	76	0	0	0	0	0	25	11	0	8	7	92	82	0	0	0	0	0	50	16	57	7	2	123	67	0	0	0	0	0	49
ENSMUSG00000002617	0	0	0	0	0	0	0	0	0	0	0	0	0	0	0	0	1	0	9	0	0	0	0	0	0	2	0	0	1	11	20	0	0	0	0	0	2	3	2	3	2	16	13	0	0	0	0	0	14
ENSMUSG00000002625	0	0	0	0	0	0	0	0	0	0	0	0	0	0	0	22	26	0	51	0	0	0	0	0	27	12	0	103	10	62	74	0	0	0	0	0	45	12	94	19	15	78	44	0	0	0	0	0	113
ENSMUSG00000002633	0	0	0	0	0	0	0	0	0	0	0	0	0	0	0	0	2	0	0	0	0	0	0	0	0	0	0	0	0	4	0	0	0	0	0	0	0	1	0	0	0	1	0	0	0	0	0	0	0
ENSMUSG00000002635	0	0	0	0	0	0	0	0	0	0	0	0	0	0	0	14	9	0	11	0	0	0	0	0	12	6	0	68	6	43	12	0	0	0	0	0	11	3	19	17	11	37	5	0	0	0	0	0	11
ENSMUSG00000002658	0	0	0	0	0	0	0	0	0	0	0	0	0	0	0	13	2	0	20	0	0	0	0	0	31	12	0	56	4	103	32	0	0	0	0	0	38	14	50	9	8	78	17	0	0	0	0	0	41
ENSMUSG00000002660	0	0	0	0	0	0	0	0	0	0	0	0	0	0	0	4	9	0	32	0	0	0	0	0	8	11	0	27	1	98	55	0	0	0	0	0	32	23	21	7	5	96	27	0	0	0	0	0	37
ENSMUSG00000002661	0	0	0	0	0	0	0	0	0	0	0	0	0	0	0	12	5	0	11	0	0	0	0	0	10	5	0	19	5	27	10	0	0	0	0	0	13	2	8	12	6	25	3	0	0	0	0	0	13
ENSMUSG00000002664	0	0	0	0	0	0	0	0	0	0	0	0	0	0	0	0	0	0	0	0	0	0	0	0	0	0	0	0	1	1	1	0	0	0	0	0	0	0	0	0	0	3	0	0	0	0	0	0	1
ENSMUSG00000002668	0	0	0	0	0	0	0	0	0	0	0	0	0	0	0	4	5	0	115	0	0	0	0	0	63	14	0	20	3	34	160	0	0	0	0	0	100	20	124	7	3	50	201	0	0	0	0	0	142
ENSMUSG00000002679	0	0	0	0	0	0	0	0	0	0	0	0	0	0	0	5	1	0	7	0	0	0	0	0	6	7	0	10	4	37	14	0	0	0	0	0	13	5	13	4	2	22	9	0	0	0	0	0	21
ENSMUSG00000002688	0	0	0	0	0	0	0	0	0	0	0	0	0	0	0	1	4	0	0	0	0	0	0	0	0	1	0	1	0	10	1	0	0	0	0	0	1	0	5	1	1	13	1	0	0	0	0	0	0
ENSMUSG00000002699	0	0	0	0	0	0	0	0	0	0	0	0	0	0	0	37	22	0	288	0	0	0	0	0	156	74	0	153	16	178	347	0	0	0	0	0	300	32	388	58	49	149	254	0	0	0	0	0	424
ENSMUSG00000002718	0	0	0	0	0	0	0	0	0	0	0	0	0	0	0	11	12	0	44	0	0	0	0	0	20	23	0	44	3	106	54	0	0	0	0	0	38	24	93	10	9	109	40	0	0	0	0	0	57
ENSMUSG00000002728	0	0	0	0	0	0	0	0	0	0	0	0	0	0	0	22	19	0	27	0	0	0	0	0	13	15	0	81	18	69	29	0	0	0	0	0	26	10	37	23	13	43	19	0	0	0	0	0	45
ENSMUSG00000002731	0	0	0	0	0	0	0	0	0	0	0	0	1	0	0	11	7	0	8	0	0	0	0	0	6	0	12	36	2	34	5	0	0	0	0	0	11	4	14	14	9	28	4	0	0	0	0	0	5
ENSMUSG00000002732	0	0	0	0	0	0	0	0	0	0	0	0	0	0	0	3	1	0	6	0	0	0	0	0	0	1	0	10	1	31	1	0	0	0	0	0	0	0	11	5	7	52	2	0	0	0	0	0	3
ENSMUSG00000002733	0	0	0	0	0	0	0	0	0	0	0	0	0	0	0	6	3	0	12	0	0	0	0	0	9	10	0	5	3	45	17	0	0	0	0	0	28	7	36	6	6	40	16	0	0	0	0	0	30
ENSMUSG00000002741	0	0	0	0	0	0	0	0	0	0	0	0	0	0	0	16	9	0	75	0	0	0	0	0	18	15	0	55	7	130	61	0	0	0	0	0	36	22	53	16	6	157	127	0	0	0	0	0	49
ENSMUSG00000002748	0	0	0	0	0	0	0	0	0	0	0	0	0	0	0	8	17	0	79	0	0	0	0	0	43	14	0	50	11	123	153	0	0	0	0	0	49	19	76	24	25	165	229	0	0	0	0	0	61
ENSMUSG00000002763	0	0	0	0	0	0	0	0	0	0	0	0	0	0	0	6	3	0	63	0	0	0	0	0	15	5	0	14	0	79	75	0	0	0	0	0	24	8	20	14	1	76	55	0	0	0	0	0	31
ENSMUSG00000002767	0	0	0	0	0	0	0	0	0	0	0	0	0	0	0	10	7	0	23	0	0	0	0	0	11	8	0	33	5	61	14	0	0	0	0	0	21	10	19	8	2	56	29	0	0	0	0	0	21
ENSMUSG00000002768	0	0	0	0	0	0	0	0	0	0	0	0	0	0	0	22	12	0	59	0	0	0	0	0	31	30	0	62	12	121	65	0	0	0	0	0	43	12	53	12	17	108	23	0	0	0	0	0	66
ENSMUSG00000002769	0	0	0	0	0	0	0	0	0	0	0	0	0	0	0	0	2	0	0	0	0	0	0	0	0	0	0	2	0	2	3	0	0	0	0	0	1	0	1	0	1	3	0	0	0	0	0	0	1
ENSMUSG00000002771	0	0	0	0	0	0	0	0	0	0	0	0	0	0	0	1	1	0	3	0	0	0	0	0	0	0	0	0	1	5	6	0	0	0	0	0	1	0	6	0	0	10	0	0	0	0	0	0	0
ENSMUSG00000002778	0	0	0	0	0	0	0	0	0	0	0	0	0	0	0	38	21	0	27	0	0	0	0	0	11	5	0	92	8	166	43	0	0	0	0	0	20	18	21	37	17	182	15	0	0	0	0	0	24
ENSMUSG00000002781	0	0	0	0	0	0	0	0	0	0	0	0	0	0	0	1	4	0	1	0	0	0	0	0	3	2	0	5	4	5	9	0	0	0	0	0	4	1	9	1	3	12	7	0	0	0	0	0	7
ENSMUSG00000002791	0	0	0	0	0	0	0	0	0	0	0	0	0	0	0	3	0	0	1	0	0	0	0	0	0	1	0	1	1	1	0	0	0	0	0	0	1	0	0	2	2	1	1	0	0	0	0	0	0
ENSMUSG00000002797	0	0	0	0	0	0	0	0	0	0	0	0	0	0	0	1	1	0	10	0	0	0	0	0	5	4	0	8	1	16	18	0	0	0	0	0	16	5	21	4	1	6	22	0	0	0	0	0	13
ENSMUSG00000002799	0	0	0	0	0	0	0	0	0	0	0	0	0	0	0	1	0	0	1	0	0	0	0	0	0	2	0	8	3	29	4	0	0	0	0	0	0	2	4	2	3	15	0	0	0	0	0	0	5
ENSMUSG00000002803	0	0	0	0	0	0	0	0	0	0	0	0	0	0	0	1	2	0	17	0	0	0	0	0	15	5	0	4	3	36	39	0	0	0	0	0	31	5	38	4	1	10	4	0	0	0	0	0	30
ENSMUSG00000002804	0	0	0	0	0	0	0	0	0	0	0	0	0	0	0	6	4	0	11	0	0	0	0	0	8	5	0	27	1	33	25	0	0	0	0	0	2	6	6	5	2	14	20	0	0	0	0	0	15
ENSMUSG00000002808	0	0	0	0	0	0	0	0	0	0	0	0	0	0	0	0	0	0	0	0	0	0	0	0	0	1	0	0	1	33	1	0	0	0	0	0	0	0	0	0	1	33	0	0	0	0	0	0	0
ENSMUSG00000002812	0	0	0	0	0	0	0	0	0	0	0	0	0	0	0	29	14	0	63	0	0	0	0	0	35	16	0	33	3	202	95	0	0	0	0	0	73	17	125	22	12	191	46	0	0	0	0	0	150
ENSMUSG00000002814	0	0	0	0	0	0	0	0	0	0	0	0	0	0	0	4	4	0	15	0	0	0	0	0	7	7	0	27	1	32	34	0	0	0	0	0	13	7	9	6	5	49	29	0	0	0	0	0	32
ENSMUSG00000002820	0	0	0	0	0	0	0	0	0	0	0	0	0	0	0	5	1	1	57	0	0	0	0	0	23	13	0	12	3	92	59	0	0	0	0	0	47	10	61	5	5	59	38	0	0	0	0	0	60
ENSMUSG00000002825	0	0	0	0	0	0	0	0	0	0	0	0	0	0	0	7	7	0	10	0	0	0	0	0	12	3	0	13	2	61	19	0	0	0	0	0	15	4	15	5	0	71	11	0	0	0	0	0	22
ENSMUSG00000002831	0	0	0	0	0	0	0	0	0	0	0	0	0	0	0	5	3	0	9	0	0	0	0	0	1	0	0	1	3	14	5	0	0	0	0	0	1	1	2	2	0	30	10	0	0	0	0	0	0
ENSMUSG00000002833	0	0	0	0	0	0	0	0	0	0	0	0	0	0	0	9	7	0	36	0	0	0	0	0	15	8	0	26	5	47	45	0	0	0	0	0	29	1	52	13	14	76	25	0	0	0	0	0	46
ENSMUSG00000002835	0	0	0	0	0	0	0	0	0	0	0	0	0	0	0	4	2	0	8	0	0	0	0	0	4	5	0	25	3	33	9	0	0	0	0	0	3	12	3	4	7	32	39	0	0	0	0	0	5
ENSMUSG00000002844	0	0	0	0	0	0	0	0	0	0	0	0	1	0	0	10	9	0	39	0	0	0	0	0	26	26	0	46	4	95	62	0	0	0	0	0	38	25	65	16	8	116	24	0	0	0	0	0	46
ENSMUSG00000002845	0	0	0	0	0	0	0	0	0	0	0	0	0	0	0	15	17	0	16	0	0	0	0	0	8	20	0	63	14	118	41	0	0	0	0	0	28	25	30	27	16	111	19	0	0	0	0	0	15
ENSMUSG00000002846	0	0	0	0	0	0	0	0	0	0	0	0	0	0	0	3	1	0	11	0	0	0	0	0	5	1	0	3	0	13	2	0	0	0	0	0	3	3	15	3	1	12	11	0	0	0	0	0	6
ENSMUSG00000002847	0	0	0	0	0	0	0	0	0	0	0	0	0	0	0	1	3	0	0	0	0	0	0	0	0	0	0	1	0	7	0	0	0	0	0	0	0	3	1	0	1	6	0	0	0	0	0	0	0
ENSMUSG00000002870	0	0	0	0	0	0	0	0	0	0	0	0	0	0	0	12	16	0	28	0	0	0	0	0	14	24	0	39	5	103	53	0	0	0	0	0	22	14	61	7	8	60	43	0	0	0	0	0	39
ENSMUSG00000002871	0	0	0	0	0	0	0	0	0	0	0	0	0	0	0	10	10	0	42	0	0	0	0	0	11	15	0	47	14	57	73	0	0	0	0	0	42	6	56	11	16	67	42	0	0	0	0	0	52
ENSMUSG00000002881	0	0	0	0	0	0	0	0	0	0	0	0	0	0	0	10	8	0	85	0	0	0	0	0	36	83	0	33	5	243	79	0	0	0	0	0	64	33	186	18	9	233	50	0	0	0	0	0	67
ENSMUSG00000002885	0	0	0	0	0	0	0	0	0	0	0	0	0	0	0	10	8	0	221	0	0	0	0	0	100	63	0	43	5	686	342	0	0	0	0	0	203	129	480	18	7	800	138	0	0	0	0	0	177
ENSMUSG00000002897	0	0	0	0	0	0	0	0	0	0	0	0	0	0	0	14	8	0	134	0	0	0	0	0	61	38	0	24	3	149	166	0	0	0	0	0	141	41	272	11	9	121	173	0	0	0	0	0	204
ENSMUSG00000002900	0	0	0	0	0	0	0	0	0	0	0	0	0	0	0	0	5	0	1	0	0	0	0	0	1	1	0	6	3	277	10	0	0	0	0	0	1	1	0	1	1	505	8	0	0	0	0	0	0
ENSMUSG00000002908	0	0	0	0	0	0	0	0	0	0	0	0	0	0	0	1	0	0	0	0	0	0	0	0	1	0	0	1	1	4	0	0	0	0	0	0	0	0	1	4	1	8	0	0	0	0	0	0	0
ENSMUSG00000002910	0	0	0	0	0	0	0	0	0	0	0	0	0	0	0	5	7	0	12	0	0	0	0	0	5	5	0	35	8	34	14	0	0	0	0	0	10	3	17	15	10	27	11	0	0	0	0	0	16
ENSMUSG00000002930	0	0	0	0	0	0	0	0	0	0	0	0	0	0	0	1	0	0	0	0	0	0	0	0	0	0	0	0	0	0	0	0	0	0	0	0	0	0	0	0	0	0	0	0	0	0	0	0	0
ENSMUSG00000002944	0	0	0	0	0	0	0	0	0	0	0	0	0	0	0	2	2	0	4	0	0	0	0	0	0	34	0	2	0	184	7	0	0	0	0	0	12	17	496	2	0	135	3	0	0	0	0	0	10
ENSMUSG00000002948	0	0	0	0	0	0	0	0	0	0	0	0	0	0	0	14	7	0	71	0	0	0	0	0	21	10	0	46	9	68	89	0	0	0	0	0	45	5	46	18	13	91	58	0	0	0	0	0	45
ENSMUSG00000002949	0	0	0	0	0	0	0	0	0	0	0	0	0	0	0	15	1	0	42	0	0	0	0	0	8	13	0	40	4	98	52	0	0	0	0	0	23	6	45	12	13	85	41	0	0	0	0	0	32
ENSMUSG00000002957	0	0	0	0	0	0	0	0	0	0	0	0	0	0	0	20	20	0	45	0	0	0	0	0	21	32	0	101	13	179	86	0	0	0	0	0	38	19	139	19	29	204	75	0	0	0	0	0	64
ENSMUSG00000002963	0	0	0	0	0	0	0	0	0	0	0	0	0	0	0	11	4	0	30	0	0	0	0	0	17	4	0	26	3	47	25	0	0	0	0	0	17	9	28	11	5	47	15	0	0	0	0	0	42
ENSMUSG00000002968	0	0	0	0	0	0	0	0	0	0	0	0	0	0	0	15	5	0	18	0	0	0	0	0	10	8	0	36	12	66	24	0	0	0	0	0	15	8	29	8	6	63	5	0	0	0	0	0	36
ENSMUSG00000002980	0	0	0	0	0	0	0	0	0	0	0	0	0	0	0	1	1	0	1	0	0	0	0	0	1	2	0	0	0	17	3	0	0	0	0	0	3	1	10	1	0	14	0	0	0	0	0	0	1
ENSMUSG00000002981	0	0	0	0	0	0	0	0	0	0	0	0	0	0	0	26	32	0	75	0	0	0	0	0	40	52	0	97	16	234	53	0	0	0	0	0	89	75	185	29	34	197	73	0	0	0	0	0	143
ENSMUSG00000002983	0	0	0	0	0	0	0	0	0	0	0	0	0	0	0	6	4	0	37	0	0	0	0	0	33	65	0	25	4	329	89	0	0	0	0	0	50	35	75	7	11	227	15	0	0	0	0	0	57
ENSMUSG00000002984	0	0	0	0	0	0	0	0	0	0	0	0	0	0	0	11	3	0	25	0	0	0	0	0	20	4	0	19	4	118	39	0	0	0	0	0	34	7	44	15	4	88	27	0	0	0	0	0	41
ENSMUSG00000002985	0	0	0	0	0	0	0	0	0	0	0	0	0	0	0	1	0	3	75	0	0	0	0	0	143	2312	18	9	4	16003	199	1	0	0	0	0	482	1031	2675	0	0	10763	9	0	0	0	0	0	625
ENSMUSG00000002992	0	0	0	0	0	0	0	0	0	0	0	0	0	0	0	1	0	0	1	0	0	0	0	0	0	2	0	0	0	16	2	0	0	0	0	0	1	0	32	0	1	8	0	0	0	0	0	0	0
ENSMUSG00000002996	0	0	0	0	0	0	0	0	0	0	0	0	0	0	0	97	86	0	78	0	0	0	0	0	75	78	0	373	45	262	106	0	0	0	0	0	96	100	200	51	76	296	63	0	0	0	0	0	193
ENSMUSG00000002997	0	0	0	0	0	0	0	0	0	0	0	0	0	0	0	0	1	0	3	0	0	0	0	0	1	4	0	2	3	29	6	0	0	0	0	0	1	1	52	2	0	31	1	0	0	0	0	0	3
ENSMUSG00000003031	0	0	0	0	0	0	0	0	0	0	0	0	0	0	0	28	11	0	74	0	0	0	0	0	21	6	0	52	8	50	88	0	0	0	0	0	43	17	56	17	15	53	78	0	0	0	0	0	46
ENSMUSG00000003032	0	0	0	0	0	0	0	0	0	0	0	0	0	0	0	3	0	0	5	0	0	0	0	0	2	3	0	0	0	252	9	0	0	0	0	0	3	6	174	2	2	337	2	0	0	0	0	0	2
ENSMUSG00000003033	0	0	0	0	0	0	0	0	0	0	0	0	0	0	0	7	7	0	55	0	0	0	0	0	44	32	0	46	2	128	71	0	0	0	0	0	82	22	128	7	12	134	31	0	0	0	0	0	93
ENSMUSG00000003037	0	0	0	0	0	0	0	0	0	0	0	0	0	0	0	54	20	0	107	0	0	0	0	0	71	44	0	169	20	226	125	0	0	0	0	0	143	41	216	40	37	189	52	0	0	0	0	0	171
ENSMUSG00000003038	0	0	0	0	0	0	0	0	0	0	0	0	0	0	0	0	4	0	4	0	0	0	0	0	9	9	0	10	2	19	11	0	0	0	0	0	11	3	23	0	8	26	9	0	0	0	0	0	15
ENSMUSG00000003039	0	0	0	0	0	0	0	0	0	0	0	0	0	0	0	19	11	0	59	0	0	0	0	0	76	49	0	102	13	188	97	0	0	0	0	0	150	36	134	23	13	149	65	0	0	0	0	0	223
ENSMUSG00000003051	0	0	0	0	0	0	0	0	0	0	0	0	0	0	0	0	1	0	1	0	0	0	0	0	0	3	0	0	0	567	1	0	0	0	0	0	1	13	0	1	0	247	2	0	0	0	0	0	0
ENSMUSG00000003053	0	0	0	0	0	0	0	0	0	0	0	0	0	0	0	0	3	0	0	0	0	0	0	0	0	0	0	2	0	0	6	0	0	0	0	0	0	1	3	1	2	0	1	0	0	0	0	0	1
ENSMUSG00000003062	0	0	0	0	0	0	0	0	0	0	0	0	0	0	0	10	10	0	29	0	0	0	0	0	9	22	0	26	1	116	35	0	0	0	0	0	25	22	45	14	6	91	25	0	0	0	0	0	44
ENSMUSG00000003068	0	0	0	0	0	0	0	0	0	0	0	0	0	0	0	37	18	0	67	0	0	0	0	0	43	70	0	69	20	202	77	0	0	0	0	0	80	50	160	19	30	204	52	0	0	0	0	0	89
ENSMUSG00000003070	0	0	0	0	0	0	0	0	0	0	0	0	0	0	0	0	1	0	1	0	0	0	0	0	0	0	0	0	0	4	1	0	0	0	0	0	0	0	1	2	0	6	1	0	0	0	0	0	0
ENSMUSG00000003072	0	0	0	0	0	0	0	0	0	0	0	0	0	0	0	107	86	0	104	0	0	0	0	0	27	50	0	344	43	490	149	0	0	0	0	0	91	32	127	98	68	426	58	0	0	0	0	0	93
ENSMUSG00000003099	0	0	0	0	0	0	0	0	0	0	0	0	0	0	0	9	8	0	30	0	0	0	0	0	26	16	0	58	8	82	65	0	0	0	0	0	47	7	38	6	14	64	41	0	0	0	0	0	47
ENSMUSG00000003119	0	0	0	0	0	0	0	0	0	0	0	0	0	0	0	15	14	0	81	0	0	0	0	0	24	13	0	26	7	88	100	0	0	0	0	0	51	16	48	16	15	105	79	0	0	0	0	0	46
ENSMUSG00000003123	0	0	0	0	0	0	0	0	0	0	0	0	0	0	0	4	6	0	17	0	0	0	0	0	7	8	0	23	2	41	24	0	0	0	0	0	14	9	18	6	0	52	6	0	0	0	0	0	12
ENSMUSG00000003131	0	0	0	0	0	0	0	0	0	0	0	0	0	0	0	42	31	0	28	0	0	0	0	0	33	30	0	131	27	115	39	0	0	0	0	0	57	40	106	35	37	99	17	0	0	0	0	0	147
ENSMUSG00000003134	0	0	0	0	0	0	0	0	0	0	0	0	0	0	0	2	6	0	3	0	0	0	0	0	2	21	0	4	2	92	10	0	0	0	0	0	23	10	26	4	3	66	1	0	0	0	0	0	7
ENSMUSG00000003135	0	0	0	0	0	0	0	0	0	0	0	0	0	0	0	2	6	0	9	0	0	0	0	0	7	5	0	28	2	42	26	0	0	0	0	0	15	8	21	5	7	31	21	0	0	0	0	0	26
ENSMUSG00000003153	0	0	0	0	0	0	0	0	0	0	0	0	0	0	0	182	73	1	32	0	0	0	0	0	20	13	0	552	49	28	49	0	0	0	0	0	33	5	75	86	147	46	48	0	0	0	0	0	75
ENSMUSG00000003154	0	0	0	0	0	0	0	0	0	0	0	0	0	0	0	7	5	0	55	0	0	0	0	0	21	11	0	7	3	56	78	0	0	0	0	0	46	13	56	8	2	104	51	0	0	0	0	0	41
ENSMUSG00000003161	0	0	0	0	0	0	0	0	0	0	0	0	0	0	0	90	63	0	71	0	0	0	0	0	121	113	0	303	41	368	129	0	0	0	0	0	242	62	334	101	68	267	69	0	0	0	0	0	303
ENSMUSG00000003166	0	0	0	0	0	0	0	0	0	0	0	0	0	0	0	0	3	0	58	0	0	0	0	0	17	12	0	13	2	221	55	0	0	0	0	0	37	13	34	4	8	215	73	0	0	0	0	0	65
ENSMUSG00000003178	0	0	0	0	0	0	0	0	0	0	0	0	0	0	0	1	3	0	3	0	0	0	0	0	0	2	0	13	1	3	8	0	0	0	0	0	1	0	4	1	0	4	0	0	0	0	0	0	0
ENSMUSG00000003184	0	0	0	0	0	0	0	0	0	0	0	0	0	0	0	4	5	0	79	0	0	0	0	0	38	12	1	15	4	127	121	0	0	0	0	0	83	22	49	3	2	99	58	0	0	0	0	0	83
ENSMUSG00000003190	0	0	0	0	0	0	0	0	0	0	0	0	0	0	0	1	1	0	9	0	0	0	0	0	10	1	0	2	2	12	12	0	0	0	0	0	10	1	7	2	2	16	19	0	0	0	0	0	5
ENSMUSG00000003198	0	0	0	0	0	0	0	0	0	0	0	0	0	0	0	4	2	0	1	0	0	0	0	0	7	7	0	2	0	30	16	0	0	0	0	0	18	11	8	2	2	18	13	0	0	0	0	0	17
ENSMUSG00000003199	0	0	0	0	0	0	0	0	0	0	0	0	0	0	0	22	19	0	52	0	0	0	0	0	26	18	0	90	12	130	59	0	0	0	0	0	43	16	62	28	16	100	48	0	0	0	0	0	65
ENSMUSG00000003200	0	0	0	0	0	0	0	0	0	0	0	0	0	0	0	32	21	0	58	0	0	0	0	0	47	23	0	124	20	125	121	0	0	0	0	0	86	19	119	35	29	145	44	0	0	0	0	0	111
ENSMUSG00000003206	0	0	0	0	0	0	0	0	0	0	0	0	0	0	0	2	2	0	10	0	0	0	0	0	10	18	0	15	0	70	27	0	0	0	0	0	22	14	34	11	0	52	9	0	0	0	0	0	28
ENSMUSG00000003208	0	0	0	0	0	0	0	0	0	0	0	0	0	0	0	1	3	0	16	0	0	0	0	0	5	2	0	14	2	40	17	0	0	0	0	0	20	4	20	1	1	34	2	0	0	0	0	0	27
ENSMUSG00000003226	0	0	0	0	0	0	0	0	0	0	0	0	0	0	0	6	5	0	35	0	0	0	0	0	25	44	0	16	2	136	64	0	0	0	0	0	37	23	84	16	13	164	61	0	0	0	0	0	36
ENSMUSG00000003227	0	0	0	0	0	0	0	0	0	0	0	0	0	0	0	2	0	0	1	0	0	0	0	0	1	0	0	1	2	4	0	0	0	0	0	0	0	0	1	0	0	2	0	0	0	0	0	0	0
ENSMUSG00000003228	0	0	0	0	0	0	0	0	0	0	0	0	0	0	0	0	2	0	2	0	0	0	0	0	2	5	0	1	0	22	3	0	0	0	0	0	3	4	34	2	2	37	2	0	0	0	0	0	6
ENSMUSG00000003233	0	0	0	0	0	0	0	0	0	0	0	0	0	0	0	2	1	0	21	0	0	0	0	0	12	1	0	17	3	36	24	0	0	0	0	0	8	10	8	2	0	39	38	0	0	0	0	0	15
ENSMUSG00000003234	0	0	0	0	0	0	0	0	0	0	0	0	1	0	0	6	3	0	29	0	0	0	0	0	21	23	0	14	1	61	37	0	0	0	0	0	48	18	58	5	3	66	44	0	0	0	0	0	68
ENSMUSG00000003235	0	0	0	0	0	0	0	0	0	0	0	0	0	0	0	15	4	0	24	0	0	0	0	0	23	16	0	33	8	84	31	0	0	0	0	0	27	13	39	7	11	54	27	0	0	0	0	0	35
ENSMUSG00000003269	0	0	0	0	0	0	0	0	0	0	0	0	0	0	0	10	2	0	34	0	0	0	0	0	12	14	0	28	2	95	30	0	0	0	0	0	34	21	47	9	5	113	18	0	0	0	0	0	24
ENSMUSG00000003271	0	0	0	0	0	0	0	0	0	0	0	0	0	0	0	0	0	0	3	0	0	0	0	0	2	6	0	1	1	13	6	0	0	0	0	0	1	1	6	0	0	4	3	0	0	0	0	0	1
ENSMUSG00000003273	0	0	0	0	0	0	0	0	0	0	0	0	0	0	0	1	1	0	0	0	0	0	0	0	0	1	0	0	1	4	1	0	0	0	0	0	1	0	0	1	0	1	3	0	0	0	0	0	0
ENSMUSG00000003279	0	0	0	0	0	0	0	0	0	0	0	0	0	0	0	5	3	0	0	0	0	0	0	0	0	0	0	3	8	10	5	0	0	0	0	0	0	0	3	7	7	15	1	0	0	0	0	0	3
ENSMUSG00000003282	0	0	0	0	0	0	0	0	0	0	0	0	0	0	0	0	3	0	1	0	0	0	0	0	0	0	0	0	4	0	0	0	0	0	0	0	0	0	5	0	2	0	3	0	0	0	0	0	1
ENSMUSG00000003283	0	0	0	0	0	0	0	0	0	0	0	0	0	0	0	1	3	0	6	0	0	0	0	0	6	30	0	3	0	157	22	0	0	0	0	0	43	17	90	2	0	87	1	0	0	0	0	0	31
ENSMUSG00000003299	0	0	0	0	0	0	0	0	0	0	0	0	0	0	0	17	9	0	22	0	0	0	0	0	19	21	0	40	7	94	44	0	0	0	0	0	30	23	62	17	16	94	18	0	0	0	0	0	41
ENSMUSG00000003308	0	0	0	0	0	0	0	0	0	0	0	0	0	0	0	9	6	0	69	0	0	0	0	0	21	14	0	26	5	109	83	0	0	0	0	0	51	19	60	17	4	112	85	0	0	0	0	0	53
ENSMUSG00000003309	0	0	0	0	0	0	0	0	0	0	0	0	0	0	0	0	0	0	0	0	0	0	0	0	1	1	0	2	1	65	0	0	0	0	0	0	1	1	1	0	3	38	3	0	0	0	0	0	1
ENSMUSG00000003316	0	0	0	0	0	0	0	0	0	0	0	0	0	0	0	40	23	0	90	0	0	0	0	0	47	32	0	133	10	337	115	0	0	0	0	0	96	36	188	29	28	476	72	0	0	0	0	0	170
ENSMUSG00000003341	0	0	0	0	0	0	0	0	0	0	0	0	0	0	0	1	2	0	2	0	0	0	0	0	0	1	0	0	1	1	2	0	0	0	0	0	1	0	0	4	1	1	0	0	0	0	0	0	0
ENSMUSG00000003344	0	0	0	0	0	0	0	0	0	0	0	0	0	0	0	9	5	0	24	0	0	0	0	0	17	8	0	22	7	122	37	0	0	0	0	0	39	2	50	16	9	98	19	0	0	0	0	0	39
ENSMUSG00000003345	0	0	0	0	0	0	0	0	0	0	0	0	0	0	0	11	11	0	92	0	0	0	0	0	25	10	0	64	5	135	99	0	0	0	0	0	54	6	87	15	8	121	133	0	0	0	0	0	80
ENSMUSG00000003346	0	0	0	0	0	0	0	0	0	0	0	0	0	0	0	22	20	0	45	0	0	0	0	0	24	23	0	74	12	145	85	0	0	0	0	0	48	24	70	31	14	116	52	0	0	0	0	0	64
ENSMUSG00000003348	0	0	0	0	0	0	0	0	0	0	0	0	0	0	0	54	16	0	100	0	0	0	0	0	140	24	0	197	24	166	187	0	0	0	0	0	200	49	234	47	26	108	99	0	0	0	0	0	395
ENSMUSG00000003352	0	0	0	0	0	0	0	0	0	0	0	0	0	0	0	5	2	0	2	0	0	0	0	0	4	0	0	19	2	54	1	0	0	0	0	0	3	1	31	8	0	70	2	0	0	0	0	0	3
ENSMUSG00000003354	0	0	0	0	0	0	0	0	0	0	0	0	0	0	0	0	0	0	0	0	0	0	0	0	1	0	0	0	0	0	0	0	0	0	0	0	0	0	0	0	1	0	0	0	0	0	0	0	0
ENSMUSG00000003355	0	0	0	0	0	0	0	0	0	0	0	0	0	0	0	0	0	0	0	0	0	0	0	0	0	7	0	9	0	38	3	0	0	0	0	0	0	19	1	3	1	29	0	0	0	0	0	0	2
ENSMUSG00000003360	0	0	0	0	0	0	0	0	0	0	0	0	0	0	0	8	7	0	25	0	0	0	0	0	5	4	0	38	7	19	20	0	0	0	0	0	16	4	26	8	5	33	16	0	0	0	0	0	8
ENSMUSG00000003363	0	0	0	0	0	0	0	0	0	0	0	0	0	0	0	41	29	0	96	0	0	0	0	0	78	38	0	157	17	242	92	0	0	0	0	0	143	76	198	44	19	292	50	0	0	0	0	0	219
ENSMUSG00000003378	0	0	0	0	0	0	0	0	0	0	0	0	0	0	0	1	3	0	35	0	0	0	0	0	8	3	0	0	4	34	53	0	0	0	0	0	7	1	6	2	2	48	46	0	0	0	0	0	11
ENSMUSG00000003379	0	0	0	0	0	0	0	0	0	0	0	0	0	0	0	16	5	0	13	0	0	0	0	0	22	52	0	30	1	44	117	0	0	0	0	0	26	200	12	8	4	62	1	0	0	0	0	0	45
ENSMUSG00000003380	0	0	0	0	0	0	0	0	0	0	0	0	0	0	0	104	56	0	92	0	0	0	0	0	46	39	0	235	31	249	102	0	0	0	0	0	101	90	126	105	57	300	26	0	0	0	0	0	109
ENSMUSG00000003382	0	0	0	0	0	0	0	0	0	0	0	0	0	0	0	2	5	0	33	0	0	0	0	0	31	177	0	12	4	371	74	0	0	0	0	0	42	97	150	4	3	266	41	0	0	0	0	0	93
ENSMUSG00000003402	0	0	0	0	0	0	0	0	0	0	0	0	0	0	0	26	13	0	39	0	0	0	0	0	16	7	0	60	12	109	45	0	0	0	0	0	27	11	36	16	17	82	49	0	0	0	0	0	26
ENSMUSG00000003410	0	0	0	0	0	0	0	0	0	0	0	0	0	0	0	2	1	0	2	0	0	0	0	0	0	0	0	3	0	2	1	0	0	0	0	0	1	0	0	1	2	1	1	0	0	0	0	0	0
ENSMUSG00000003411	0	0	0	0	0	0	0	0	0	0	0	0	0	0	0	6	4	0	0	0	0	0	0	0	0	1	0	0	0	1	0	0	0	0	0	0	0	0	0	2	1	6	0	0	0	0	0	0	4
ENSMUSG00000003418	0	0	0	0	0	0	0	0	0	0	0	0	0	0	0	6	3	0	18	0	0	0	0	0	17	11	0	2	2	34	22	0	0	0	0	0	24	55	48	1	2	38	11	0	0	0	0	0	83
ENSMUSG00000003420	0	0	0	0	0	0	0	0	0	0	0	0	0	0	0	0	1	0	4	0	0	0	0	0	15	22	0	4	1	255	10	0	0	0	0	0	43	2	76	1	0	250	1	0	0	0	0	0	55
ENSMUSG00000003421	0	0	0	0	0	0	0	0	0	0	0	0	0	0	0	20	8	0	63	0	0	0	0	0	34	19	0	38	13	106	64	0	0	0	0	0	66	10	53	22	16	78	39	0	0	0	0	0	52
ENSMUSG00000003423	0	0	0	0	0	0	0	0	0	0	0	0	0	0	0	2	2	0	9	0	0	0	0	0	4	6	0	15	1	46	28	0	0	0	0	0	19	1	6	6	2	51	19	0	0	0	0	0	14
ENSMUSG00000003429	0	0	0	0	0	0	0	0	0	0	0	0	0	0	0	149	106	0	156	0	0	0	0	0	83	48	4	447	59	381	273	0	0	0	0	0	161	52	189	125	74	298	63	0	0	0	0	0	176
ENSMUSG00000003435	0	0	0	0	0	0	0	0	0	0	0	0	0	0	0	27	28	0	122	0	0	0	0	0	46	45	1	78	7	190	160	0	0	0	0	0	94	51	134	27	24	219	180	0	0	0	0	0	109
ENSMUSG00000003436	0	0	0	0	0	0	0	0	0	0	0	0	0	0	0	0	0	0	0	0	0	0	0	0	0	0	0	0	0	0	0	0	0	0	0	0	0	1	0	0	0	1	1	0	0	0	0	0	0
ENSMUSG00000003437	0	0	0	0	0	0	0	0	0	0	0	0	0	0	0	7	12	0	62	0	0	0	0	0	28	34	0	35	4	164	45	0	0	0	0	0	49	17	86	11	9	210	36	0	0	0	0	0	64
ENSMUSG00000003438	0	0	0	0	0	0	0	0	0	0	0	0	0	0	0	7	8	0	22	0	0	0	0	0	8	11	0	36	3	108	35	0	0	0	0	0	31	9	37	17	6	94	22	0	0	0	0	0	44
ENSMUSG00000003444	0	0	0	0	0	0	0	0	0	0	0	0	0	0	0	0	0	0	6	0	0	0	0	0	0	2	0	2	0	20	3	0	0	0	0	0	4	2	8	0	0	9	1	0	0	0	0	0	6
ENSMUSG00000003452	0	0	0	0	0	0	0	0	0	0	0	0	0	0	0	4	6	0	9	0	0	0	0	0	4	5	0	11	3	7	25	0	0	0	0	0	3	6	3	5	3	15	7	0	0	0	0	0	8
ENSMUSG00000003458	0	0	0	0	0	0	0	0	0	0	0	0	0	0	0	18	17	0	63	0	0	0	0	0	37	38	1	44	12	235	91	0	0	0	0	0	74	39	136	25	15	231	65	0	0	0	0	0	129
ENSMUSG00000003464	0	0	0	0	0	0	0	0	0	0	0	0	0	0	0	15	5	0	23	0	0	0	0	0	36	24	0	61	4	101	28	0	0	0	0	0	43	16	52	16	15	100	25	0	0	0	0	0	70
ENSMUSG00000003469	0	0	0	0	0	0	0	0	0	0	0	0	0	0	0	1	0	0	0	0	0	0	0	0	0	1	0	0	0	1	0	0	0	0	0	0	0	0	1	0	1	1	6	0	0	0	0	0	0
ENSMUSG00000003476	0	0	0	0	0	0	0	0	0	0	0	0	0	0	0	3	1	0	1	0	0	0	0	0	0	0	0	3	3	2	2	0	0	0	0	0	2	0	0	4	0	1	1	0	0	0	0	0	0
ENSMUSG00000003477	0	0	0	0	0	0	0	0	0	0	0	0	0	0	0	1	1	0	0	0	0	0	0	0	0	0	0	0	0	5	0	0	0	0	0	0	1	0	449	0	0	12	2	0	0	0	0	0	0
ENSMUSG00000003484	0	0	0	0	0	0	0	0	0	0	0	0	0	0	0	0	1	0	2	0	0	0	0	0	11	37	0	1	0	167	18	0	0	0	0	0	8	50	150	1	0	114	2	0	0	0	0	0	12
ENSMUSG00000003500	0	0	0	0	0	0	0	0	0	0	0	0	0	0	0	17	18	0	30	0	0	0	0	0	19	11	0	49	11	77	34	0	0	0	0	0	22	15	75	10	13	58	26	0	0	0	0	0	43
ENSMUSG00000003505	0	0	0	0	0	0	0	0	0	0	0	0	0	0	0	0	1	0	1	0	0	0	0	0	0	0	0	3	1	0	2	0	0	0	0	0	0	0	0	0	0	0	1	0	0	0	0	0	3
ENSMUSG00000003518	0	0	0	0	0	0	0	0	0	0	0	0	0	0	0	0	1	0	1	0	0	0	0	0	3	45	0	11	0	249	6	0	0	0	0	0	6	54	322	1	4	233	0	0	0	0	0	0	16
ENSMUSG00000003526	0	0	0	0	0	0	0	0	0	0	0	0	0	0	0	0	0	0	4	0	0	0	0	0	0	1	0	0	0	25	5	0	0	0	0	0	4	0	11	1	1	15	13	0	0	0	0	0	7
ENSMUSG00000003527	0	0	0	0	0	0	0	0	0	0	0	0	0	0	0	8	3	0	16	0	0	0	0	0	18	6	0	32	2	44	27	0	0	0	0	0	37	9	26	8	8	43	22	0	0	0	0	0	46
ENSMUSG00000003528	0	0	0	0	0	0	0	0	0	0	0	0	0	0	0	41	20	0	33	0	0	0	0	0	25	11	0	89	12	168	52	0	0	0	0	0	34	10	37	29	15	98	14	0	0	0	0	0	25
ENSMUSG00000003531	0	0	0	0	0	0	0	0	0	0	0	0	0	0	0	7	5	0	8	0	0	0	0	0	0	2	0	35	10	37	11	0	0	0	0	0	9	2	8	16	11	37	13	0	0	0	0	0	9
ENSMUSG00000003534	0	0	0	0	0	0	0	0	0	0	0	0	0	0	0	6	3	0	16	0	0	0	0	0	6	2	0	29	3	43	5	0	0	0	0	0	9	0	10	7	5	44	16	0	0	0	0	0	11
ENSMUSG00000003541	0	0	0	0	0	0	0	0	0	0	0	0	0	0	0	7	4	0	5	0	0	0	0	0	1	15	1	21	6	288	5	0	0	0	0	0	8	5	123	8	12	178	12	0	0	0	0	0	0
ENSMUSG00000003545	0	0	0	0	0	0	0	0	0	0	0	0	0	0	0	0	0	0	0	0	0	0	0	0	0	68	0	4	1	1129	20	0	0	0	0	0	2	160	408	0	0	1037	1	0	0	0	0	0	1
ENSMUSG00000003546	0	0	0	0	0	0	0	0	0	0	0	0	0	0	0	10	13	0	12	0	0	0	0	0	2	8	0	44	5	112	18	0	0	0	0	0	6	2	46	22	8	55	14	0	0	0	0	0	11
ENSMUSG00000003549	0	0	0	0	0	0	0	0	0	0	0	0	0	0	0	2	3	0	8	0	0	0	0	0	13	3	0	14	0	30	27	0	0	0	0	0	13	3	13	6	9	40	7	0	0	0	0	0	23
ENSMUSG00000003555	0	0	0	0	0	0	0	0	0	0	0	0	0	0	0	2	1	0	3	0	0	0	0	0	0	0	0	0	0	1	1	0	0	0	0	0	0	0	0	2	1	1	0	0	0	0	0	0	0
ENSMUSG00000003559	0	0	0	0	0	0	0	0	0	0	0	0	0	0	0	1	0	0	1	0	0	0	0	0	2	5	0	11	1	59	2	0	0	0	0	0	5	1	18	0	0	51	0	0	0	0	0	0	2
ENSMUSG00000003573	0	0	0	0	0	0	0	0	0	0	0	0	0	0	0	3	1	0	13	0	0	0	0	0	5	4	0	12	2	67	18	0	0	0	0	0	13	11	26	8	4	40	9	0	0	0	0	0	12
ENSMUSG00000003575	0	0	0	0	0	0	0	0	0	0	0	0	0	0	0	4	9	0	36	0	0	0	0	0	10	1	0	10	4	68	48	0	0	0	0	0	17	8	14	2	4	67	45	0	0	0	0	0	35
ENSMUSG00000003581	0	0	0	0	0	0	0	0	0	0	0	0	0	0	0	4	2	0	15	0	0	0	0	0	7	8	0	11	2	78	37	0	0	0	0	0	17	10	30	7	3	46	15	0	0	0	0	0	25
ENSMUSG00000003585	0	0	0	0	0	0	0	0	0	0	0	0	0	0	0	0	1	0	0	0	0	0	0	0	0	2	0	1	2	3	1	0	0	0	0	0	1	0	1	2	0	7	1	0	0	0	0	0	3
ENSMUSG00000003604	0	0	0	0	0	0	0	0	0	0	0	0	0	0	0	3	3	0	16	0	0	0	0	0	7	3	0	3	2	30	24	0	0	0	0	0	16	1	19	3	1	16	25	0	0	0	0	0	16
ENSMUSG00000003617	0	0	0	0	0	0	0	0	0	0	0	0	0	0	0	0	3	0	1	0	0	0	0	0	1	12	0	2	0	56	8	0	0	0	0	0	1	4	46	3	1	50	4	0	0	0	0	0	0
ENSMUSG00000003623	0	0	0	0	0	0	0	0	0	0	0	0	0	0	0	15	4	0	36	0	0	0	0	0	47	21	0	47	4	92	49	0	0	0	0	0	59	17	47	18	18	69	21	0	0	0	0	0	114
ENSMUSG00000003644	0	0	0	0	0	0	0	0	0	0	0	0	0	0	0	40	24	0	75	0	0	0	0	0	39	24	0	107	16	279	115	0	0	0	0	0	84	24	161	20	16	144	62	0	0	0	0	0	117
ENSMUSG00000003657	0	0	0	0	0	0	0	0	0	0	0	0	0	0	0	0	0	0	0	0	0	0	0	0	0	0	0	0	0	0	0	0	0	0	0	0	0	0	2	0	0	0	2	0	0	0	0	0	0
ENSMUSG00000003660	0	0	0	0	0	0	0	0	0	0	0	0	0	0	0	23	19	0	84	0	0	0	0	0	41	38	0	80	15	174	98	0	0	0	0	0	73	26	122	20	24	203	56	0	0	0	0	0	111
ENSMUSG00000003662	0	0	0	0	0	0	0	0	0	0	0	0	1	0	0	12	5	0	27	0	0	0	0	0	14	9	0	43	3	49	26	0	0	0	0	0	35	19	37	8	8	54	27	0	0	0	0	0	42
ENSMUSG00000003665	0	0	0	0	0	0	0	0	0	0	0	0	0	0	0	0	1	0	0	0	0	0	0	0	0	0	0	6	0	55	3	0	0	0	0	0	0	0	36	1	0	30	1	0	0	0	0	0	0
ENSMUSG00000003680	0	0	0	0	0	0	0	0	0	0	0	0	0	0	0	19	15	0	44	0	0	0	0	0	25	19	0	60	16	118	74	0	0	0	0	0	51	24	67	30	16	117	32	0	0	0	0	0	62
ENSMUSG00000003721	0	0	0	0	0	0	0	0	0	0	0	0	0	0	0	18	15	0	36	0	0	0	0	0	15	9	0	93	7	41	22	0	0	0	0	0	25	12	29	13	12	75	26	0	0	0	0	0	48
ENSMUSG00000003731	0	0	0	0	0	0	0	0	0	0	0	0	0	0	0	8	5	0	17	0	0	0	0	0	13	5	0	32	3	33	25	0	0	0	0	0	11	11	24	5	6	65	19	0	0	0	0	0	15
ENSMUSG00000003746	0	0	0	0	0	0	0	0	0	0	0	0	0	0	0	32	21	0	79	0	0	0	0	0	28	84	0	65	5	351	106	0	0	0	0	0	74	96	99	36	15	483	30	0	0	0	0	0	97
ENSMUSG00000003752	0	0	0	0	0	0	0	0	0	0	0	0	0	0	0	4	3	0	8	0	0	0	0	0	7	10	0	6	5	132	20	0	0	0	0	0	5	6	25	3	1	124	10	0	0	0	0	0	23
ENSMUSG00000003762	0	0	0	0	0	0	0	0	0	0	0	0	0	0	0	4	3	0	6	0	0	0	0	0	3	7	0	2	0	38	18	0	0	0	0	0	5	1	23	3	1	28	11	0	0	0	0	0	13
ENSMUSG00000003778	0	0	0	0	0	0	0	0	0	0	0	0	0	0	0	38	50	0	112	0	0	0	0	0	79	28	0	206	24	173	131	0	0	0	0	0	79	30	98	57	54	175	160	0	0	0	0	0	185
ENSMUSG00000003779	0	0	0	0	0	0	0	0	0	0	0	0	0	0	0	19	11	0	14	0	0	0	0	0	15	4	0	79	13	49	41	0	0	0	0	0	18	8	26	21	17	38	32	0	0	0	0	0	36
ENSMUSG00000003808	0	0	0	0	0	0	0	0	0	0	0	0	0	0	0	20	13	0	40	0	0	0	0	0	32	18	0	41	2	98	112	0	0	0	0	0	38	17	57	14	10	99	38	0	0	0	0	0	63
ENSMUSG00000003809	0	0	0	0	0	0	0	0	0	0	0	0	0	0	0	15	9	0	13	0	0	0	0	0	14	1	0	44	6	68	21	0	0	0	0	0	20	9	33	11	5	50	20	0	0	0	0	0	34
ENSMUSG00000003810	0	0	0	0	0	0	0	0	0	0	0	0	0	0	0	4	1	0	19	0	0	0	0	0	8	5	0	9	4	121	25	0	0	0	0	0	15	3	33	7	2	109	15	0	0	0	0	0	17
ENSMUSG00000003812	0	0	0	0	0	0	0	0	0	0	0	0	0	0	0	4	4	0	18	0	0	0	0	0	10	14	0	10	0	54	62	0	0	0	0	0	22	11	37	2	1	50	38	0	0	0	0	0	43
ENSMUSG00000003813	0	0	0	0	0	0	0	0	0	0	0	0	0	0	0	22	14	0	51	0	0	0	0	0	37	25	1	55	15	104	56	0	0	0	0	0	87	29	83	24	14	71	42	0	0	0	0	0	81
ENSMUSG00000003814	0	0	0	0	0	0	0	0	0	0	0	0	0	0	0	68	49	1	84	0	0	0	0	0	90	176	0	268	36	1229	167	0	0	0	0	0	176	201	350	76	76	1281	64	0	0	0	0	0	233
ENSMUSG00000003824	0	0	0	0	0	0	0	0	0	0	0	0	0	0	0	23	7	0	4	0	0	0	0	0	4	2	0	35	1	14	8	0	0	0	0	0	6	5	3	10	3	9	6	0	0	0	0	0	4
ENSMUSG00000003847	0	0	0	0	0	0	0	0	0	0	0	0	0	0	0	20	10	0	168	0	0	0	0	0	29	23	0	27	5	196	175	0	0	0	0	0	79	11	101	17	12	340	149	0	0	0	0	0	87
ENSMUSG00000003848	0	0	0	0	0	0	0	0	0	0	0	0	0	0	0	8	10	0	17	0	0	0	0	0	8	9	0	76	5	66	25	0	0	0	0	0	23	6	10	25	11	39	11	0	0	0	0	0	33
ENSMUSG00000003849	0	0	0	0	0	0	0	0	0	0	0	0	0	0	0	1	1	0	0	0	0	0	0	0	2	0	0	5	0	29	2	0	0	0	0	0	0	0	0	0	2	14	0	0	0	0	0	0	0
ENSMUSG00000003863	0	0	0	0	0	0	0	0	0	0	0	0	0	0	0	2	3	0	2	0	0	0	0	0	0	0	0	5	1	9	2	0	0	0	0	0	4	1	0	4	0	6	1	0	0	0	0	0	0
ENSMUSG00000003865	0	0	0	0	0	0	0	0	0	0	0	0	0	0	0	4	2	1	14	0	0	0	0	0	4	6	0	11	3	61	18	0	0	0	0	0	6	4	17	7	4	47	19	0	0	0	0	0	13
ENSMUSG00000003868	0	0	0	0	0	0	0	0	0	0	0	0	0	0	0	10	8	0	8	0	0	0	0	0	12	14	0	34	8	101	40	0	0	0	0	0	20	14	20	8	6	93	5	0	0	0	0	0	41
ENSMUSG00000003872	0	0	0	0	0	0	0	0	0	0	0	0	0	0	0	0	1	0	3	0	0	0	0	0	0	0	0	5	1	5	1	0	0	0	0	0	0	0	0	2	1	1	1	0	0	0	0	0	0
ENSMUSG00000003873	0	0	0	0	0	0	0	0	0	0	0	0	0	0	0	20	13	0	46	0	0	0	0	0	25	16	0	79	5	98	58	0	0	0	0	0	58	16	86	33	20	97	20	0	0	0	0	0	68
ENSMUSG00000003882	0	0	0	0	0	0	0	0	0	0	0	0	0	0	0	25	10	0	214	0	0	0	0	0	142	66	0	95	7	335	201	0	0	0	0	0	385	16	577	31	23	354	101	0	0	0	0	0	378
ENSMUSG00000003923	0	0	0	0	0	0	0	0	0	0	0	0	0	0	0	15	4	0	34	0	0	0	0	0	15	7	0	24	4	72	33	0	0	0	0	0	32	8	51	14	6	65	22	0	0	0	0	0	29
ENSMUSG00000003929	0	0	0	0	0	0	0	0	0	0	0	0	0	0	0	5	5	0	10	0	0	0	0	0	2	1	0	10	5	21	19	0	0	0	0	0	29	3	5	6	3	25	7	0	0	0	0	0	26
ENSMUSG00000003934	0	0	0	0	0	0	0	0	0	0	0	0	0	0	0	1	0	0	0	0	0	0	0	0	0	0	0	0	1	1	5	0	0	0	0	0	0	0	0	1	1	3	2	0	0	0	0	0	0
ENSMUSG00000003948	0	0	0	0	0	0	0	0	0	0	0	0	0	0	0	12	8	0	61	0	0	0	0	0	18	74	0	34	5	117	76	0	0	0	0	0	33	36	40	6	5	88	44	0	0	0	0	0	70
ENSMUSG00000003949	0	0	0	0	0	0	0	0	0	0	0	0	0	0	0	1	1	0	0	0	0	0	0	0	0	18	0	0	1	39	1	0	0	0	0	0	0	0	7	0	1	23	7	0	0	0	0	0	0
ENSMUSG00000003955	0	0	0	0	0	0	0	0	0	0	0	0	0	0	0	68	43	0	25	0	0	0	0	0	12	5	0	231	21	54	17	0	0	0	0	0	21	4	38	86	47	51	13	0	0	0	0	0	33
ENSMUSG00000003970	0	0	0	0	0	0	0	0	0	0	0	0	0	0	0	219	160	0	552	0	0	0	0	0	105	87	0	570	109	837	644	0	0	0	0	0	259	59	239	281	119	790	502	0	0	0	0	0	205
ENSMUSG00000003974	0	0	0	0	0	0	0	0	0	0	0	0	0	0	0	1	1	0	0	0	0	0	0	0	0	0	0	1	1	1	0	0	0	0	0	0	0	0	0	0	2	0	0	0	0	0	0	0	0
ENSMUSG00000003992	0	0	0	0	0	0	0	0	0	0	0	0	0	0	0	8	9	0	43	0	0	0	0	0	21	15	2	20	1	60	52	0	0	0	0	0	38	11	62	16	8	121	24	0	0	0	0	0	61
ENSMUSG00000004018	0	0	0	0	0	0	0	0	0	0	0	0	0	0	0	8	11	0	10	0	0	0	0	0	9	7	0	16	3	38	23	0	0	0	0	0	16	3	28	9	10	19	19	0	0	0	0	0	18
ENSMUSG00000004031	0	0	0	0	0	0	0	0	0	0	0	0	0	0	0	3	5	0	0	0	0	0	0	0	1	0	0	0	1	2	5	0	0	0	0	0	0	0	2	2	3	6	3	0	0	0	0	0	0
ENSMUSG00000004032	0	0	0	0	0	0	0	0	0	0	0	0	0	0	0	1	1	0	0	0	0	0	0	0	0	1	0	2	1	50	1	0	0	0	0	0	0	0	0	4	0	29	0	0	0	0	0	0	2
ENSMUSG00000004035	0	0	0	0	0	0	0	0	0	0	0	0	0	0	0	1	1	0	0	0	0	0	0	0	0	0	0	2	1	7	0	0	0	0	0	0	0	0	2	1	0	7	0	0	0	0	0	0	0
ENSMUSG00000004038	0	0	0	0	0	0	0	0	0	0	0	0	0	0	0	0	0	0	0	0	0	0	0	0	0	0	0	0	0	54	4	0	0	0	0	0	0	0	0	1	0	24	0	0	0	0	0	0	0
ENSMUSG00000004040	0	0	0	0	0	0	0	0	0	0	0	0	0	0	0	92	48	0	169	0	0	0	0	0	74	218	0	352	43	643	233	0	0	0	0	0	110	123	384	68	78	816	104	0	0	0	0	0	279
ENSMUSG00000004043	0	0	0	0	0	0	0	0	0	0	0	0	0	0	0	39	21	0	60	0	0	0	0	0	22	35	0	90	7	150	80	0	0	0	0	0	48	33	58	38	13	169	54	0	0	0	0	0	38
ENSMUSG00000004044	0	0	0	0	0	0	0	0	0	0	0	0	0	0	0	1	0	0	1	0	0	0	0	0	1	3	0	0	0	239	1	0	0	0	0	0	0	0	157	0	0	505	1	0	0	0	0	0	0
ENSMUSG00000004054	0	0	0	0	0	0	0	0	0	0	0	0	0	0	0	2	3	0	46	0	0	0	0	0	15	12	0	9	3	95	60	0	0	0	0	0	31	10	61	7	2	103	38	0	0	0	0	0	66
ENSMUSG00000004056	0	0	0	0	0	0	0	0	0	0	0	0	0	0	0	20	8	0	45	0	0	0	0	0	14	17	0	54	9	72	57	0	0	0	0	0	41	16	42	18	8	77	46	0	0	0	0	0	55
ENSMUSG00000004069	0	0	0	0	0	0	0	0	0	0	0	0	0	0	0	19	13	0	24	0	0	0	0	0	10	7	0	65	11	109	34	0	0	0	0	0	35	26	59	23	13	105	23	0	0	0	0	0	51
ENSMUSG00000004070	0	0	0	0	0	0	0	0	0	0	0	0	0	0	0	12	16	0	42	0	0	0	0	0	22	24	0	74	9	97	68	0	0	0	0	0	47	23	54	22	9	123	26	0	0	0	0	0	74
ENSMUSG00000004071	0	0	0	0	0	0	0	0	0	0	0	0	0	0	0	21	16	0	50	0	0	0	0	0	25	39	1	104	7	185	103	0	0	0	0	0	71	45	103	19	18	221	74	0	0	0	0	0	72
ENSMUSG00000004085	0	0	0	0	0	0	0	0	0	0	0	0	0	0	0	4	5	0	4	0	0	0	0	0	2	1	0	7	3	73	3	0	0	0	0	0	3	5	3	1	2	174	3	0	0	0	0	0	3
ENSMUSG00000004096	0	0	0	0	0	0	0	0	0	0	0	0	0	0	0	29	22	0	24	0	0	0	0	0	17	11	0	114	18	63	39	0	0	0	0	0	40	19	52	45	21	72	23	0	0	0	0	0	42
ENSMUSG00000004098	0	0	0	0	0	0	0	0	0	0	0	0	0	0	0	2	2	0	2	0	0	0	0	0	0	0	0	1	4	92	5	0	0	0	0	0	1	0	1	3	1	148	4	0	0	0	0	0	1
ENSMUSG00000004099	0	0	0	0	0	0	0	0	0	0	0	0	0	0	0	14	6	0	67	0	0	0	0	0	36	22	0	55	2	84	63	0	0	0	0	0	57	11	102	12	15	100	64	0	0	0	0	0	81
ENSMUSG00000004100	0	0	0	0	0	0	0	0	0	0	0	0	0	0	0	4	3	0	32	0	0	0	0	0	9	11	0	20	5	97	24	0	0	0	0	0	21	8	43	3	3	68	30	0	0	0	0	0	30
ENSMUSG00000004105	0	0	0	0	0	0	0	0	0	0	0	0	0	0	0	2	0	0	49	0	0	0	0	0	28	4	0	1	0	191	45	0	0	0	0	0	35	2	45	2	3	298	22	0	0	0	0	0	89
ENSMUSG00000004110	0	0	0	0	0	0	0	0	0	0	0	0	0	0	0	10	11	0	17	0	0	0	0	0	7	9	0	5	8	25	52	0	0	0	0	0	9	39	13	5	15	63	18	0	0	0	0	0	8
ENSMUSG00000004113	0	0	0	0	0	0	0	0	0	0	0	0	0	0	0	3	4	0	5	0	0	0	0	0	0	0	0	2	2	10	2	0	0	0	0	0	2	1	1	1	0	6	8	0	0	0	0	0	2
ENSMUSG00000004127	0	0	0	0	0	0	0	0	0	0	0	0	0	0	0	4	2	0	4	0	0	0	0	0	6	6	0	2	3	15	14	0	0	0	0	0	6	5	3	3	6	13	24	0	0	0	0	0	4
ENSMUSG00000004151	0	0	0	0	0	0	0	0	0	0	0	0	0	0	0	2	1	0	0	0	0	0	0	0	1	0	0	0	0	13	0	0	0	0	0	0	3	0	2	0	1	31	0	0	0	0	0	0	1
ENSMUSG00000004187	0	0	0	0	0	0	0	0	0	0	0	0	0	0	0	1	3	0	7	0	0	0	0	0	1	4	0	0	0	4	19	0	0	0	0	0	3	1	18	2	3	11	11	0	0	0	0	0	6
ENSMUSG00000004207	0	0	0	0	0	0	0	0	0	0	0	0	0	0	0	108	78	2	199	0	0	0	0	0	268	948	0	322	45	4879	490	0	0	0	0	0	754	518	2077	87	70	4042	111	0	0	0	0	0	879
ENSMUSG00000004221	0	0	0	0	0	0	0	0	0	0	0	0	0	0	0	14	3	0	29	0	0	0	0	0	28	20	0	47	4	73	57	0	0	0	0	0	38	18	74	12	12	57	18	0	0	0	0	0	71
ENSMUSG00000004231	0	0	0	0	0	0	0	0	0	0	0	0	0	0	0	0	0	0	0	0	0	0	0	0	0	1	0	2	1	1	0	0	0	0	0	0	0	0	0	1	0	0	0	0	0	0	0	0	0
ENSMUSG00000004233	0	0	0	0	0	0	0	0	0	0	0	0	0	0	0	3	7	0	7	0	0	0	0	0	2	1	0	14	2	39	17	0	0	0	0	0	10	3	10	3	1	34	8	0	0	0	0	0	6
ENSMUSG00000004263	0	0	0	0	0	0	0	0	0	0	0	0	0	0	0	4	2	0	33	0	0	0	0	0	5	9	0	18	4	92	63	0	0	0	0	0	21	2	52	3	1	165	26	0	0	0	0	0	22
ENSMUSG00000004264	0	0	0	0	0	0	0	0	0	0	0	0	0	0	0	37	37	0	49	0	0	0	0	0	31	10	0	155	20	254	79	0	0	0	0	0	55	23	83	38	28	194	46	0	0	0	0	0	66
ENSMUSG00000004266	0	0	0	0	0	0	0	0	0	0	0	0	0	0	0	57	35	0	160	0	0	0	0	0	123	29	0	166	20	103	239	0	0	0	0	0	199	36	275	47	46	85	155	0	0	0	0	0	357
ENSMUSG00000004267	0	0	0	0	0	0	0	0	0	0	0	0	0	0	0	2	4	0	0	0	0	0	0	0	2	0	0	1	0	15	17	0	0	0	0	0	2	0	0	7	4	35	5	0	0	0	0	0	2
ENSMUSG00000004268	0	0	0	0	0	0	0	0	0	0	0	0	0	0	0	46	46	0	121	0	0	0	0	0	76	27	1	226	21	143	144	0	0	0	0	0	109	28	126	64	45	149	141	0	0	0	0	0	142
ENSMUSG00000004270	0	0	0	0	0	0	0	0	0	0	0	0	0	0	0	9	2	0	37	0	0	0	0	0	16	19	0	36	3	93	25	0	0	0	0	0	23	11	76	7	3	71	27	0	0	0	0	0	53
ENSMUSG00000004285	0	0	0	0	0	0	0	0	0	0	0	0	0	0	0	48	37	0	75	0	0	0	0	0	27	36	0	142	22	203	87	0	0	0	0	0	78	31	111	46	33	130	50	0	0	0	0	0	90
ENSMUSG00000004296	0	0	0	0	0	0	0	0	0	0	0	0	0	0	0	2	1	0	1	0	0	0	0	0	0	7	0	1	0	22	0	0	0	0	0	0	0	5	39	0	3	12	2	0	0	0	0	0	1
ENSMUSG00000004317	0	0	0	0	0	0	0	0	0	0	0	0	0	0	0	5	6	0	7	0	0	0	0	0	1	4	0	3	1	53	11	0	0	0	0	0	5	3	4	1	7	40	11	0	0	0	0	0	9
ENSMUSG00000004319	0	0	0	0	0	0	0	0	0	0	0	0	0	0	0	37	26	0	47	0	0	0	0	0	29	31	1	141	9	157	80	0	0	0	0	0	27	43	86	21	32	139	59	0	0	0	0	0	63
ENSMUSG00000004328	0	0	0	0	0	0	0	0	0	0	0	0	0	0	0	0	2	0	8	0	0	0	0	0	1	0	0	5	1	14	10	0	0	0	0	0	0	0	0	2	1	8	14	0	0	0	0	0	1
ENSMUSG00000004341	0	0	0	0	0	0	0	0	0	0	0	0	0	0	0	0	2	0	0	0	0	0	0	0	0	0	0	0	0	0	0	0	0	0	0	0	0	0	0	0	0	2	0	0	0	0	0	0	2
ENSMUSG00000004344	0	0	0	0	0	0	0	0	0	0	0	0	0	0	0	0	4	0	2	0	0	0	0	0	1	0	0	2	0	0	0	0	0	0	0	0	0	0	0	1	0	0	0	0	0	0	0	0	1
ENSMUSG00000004347	0	0	0	0	0	0	0	0	0	0	0	0	0	0	0	3	4	0	2	0	0	0	0	0	1	0	0	3	1	12	20	0	0	0	0	0	0	1	0	4	4	29	1	0	0	0	0	0	1
ENSMUSG00000004356	0	0	0	0	0	0	0	0	0	0	0	0	0	0	0	5	1	0	12	0	0	0	0	0	3	7	0	4	0	46	27	0	0	0	0	0	9	5	9	8	2	25	19	0	0	0	0	0	16
ENSMUSG00000004359	0	0	0	0	0	0	0	0	0	0	0	0	0	0	0	0	1	0	2	0	0	0	0	0	20	2	0	1	1	31	9	0	0	0	0	0	81	3	12	0	0	18	2	0	0	0	0	0	94
ENSMUSG00000004360	0	0	0	0	0	0	0	0	0	0	0	0	0	0	0	2	3	0	2	0	0	0	0	0	0	0	0	0	1	6	1	0	0	0	0	0	0	0	0	1	5	6	0	0	0	0	0	0	0
ENSMUSG00000004364	0	0	0	0	0	0	0	0	0	0	0	0	0	0	0	23	18	0	53	0	0	0	0	0	20	25	0	47	11	130	71	0	0	0	0	0	71	6	70	30	17	147	53	0	0	0	0	0	43
ENSMUSG00000004366	0	0	0	0	0	0	0	0	0	0	0	0	0	0	0	0	0	0	0	0	0	0	0	0	0	0	0	0	0	0	0	0	0	0	0	0	1	0	0	0	0	4	0	0	0	0	0	0	0
ENSMUSG00000004371	0	0	0	0	0	0	0	0	0	0	0	0	0	0	0	0	0	0	2	0	0	0	0	0	0	0	0	1	0	0	0	0	0	0	0	0	0	0	0	0	0	5	0	0	0	0	0	0	0
ENSMUSG00000004383	0	0	0	0	0	0	0	0	0	0	0	0	0	0	0	0	0	0	2	0	0	0	0	0	2	1	0	1	1	26	6	0	0	0	0	0	4	0	2	4	0	36	9	0	0	0	0	0	3
ENSMUSG00000004393	0	0	0	0	0	0	0	0	0	0	0	0	0	0	0	4	3	0	20	0	0	0	0	0	13	20	0	38	3	76	27	0	0	0	0	0	16	13	20	8	6	50	17	0	0	0	0	0	33
ENSMUSG00000004394	0	0	0	0	0	0	0	0	0	0	0	0	0	0	0	34	30	0	18	0	0	0	0	0	22	17	0	88	11	100	29	0	0	0	0	0	35	26	73	29	31	76	14	0	0	0	0	0	62
ENSMUSG00000004415	0	0	0	0	0	0	0	0	0	0	0	0	0	0	0	4	2	0	1	0	0	0	0	0	1	0	0	2	2	4	0	0	0	0	0	0	0	0	0	1	3	7	9	0	0	0	0	0	1
ENSMUSG00000004446	0	0	0	0	0	0	0	0	0	0	0	0	0	0	0	1	0	0	17	0	0	0	0	0	19	8	0	11	1	43	37	0	0	0	0	0	35	10	23	6	0	42	20	0	0	0	0	0	56
ENSMUSG00000004451	0	0	0	0	0	0	0	0	0	0	0	0	0	0	0	8	4	0	10	0	0	0	0	0	9	16	0	36	0	138	19	0	0	0	0	0	20	14	71	2	6	103	2	0	0	0	0	0	23
ENSMUSG00000004455	0	0	0	0	0	0	0	0	0	0	0	0	0	0	0	6	6	0	15	0	0	0	0	0	12	15	0	28	3	48	17	0	0	0	0	0	17	4	36	3	10	49	15	0	0	0	0	0	25
ENSMUSG00000004460	0	0	0	0	0	0	0	0	0	0	0	0	0	0	0	15	11	0	23	0	0	0	0	0	27	81	0	55	4	291	45	0	0	0	0	0	76	118	120	18	12	249	19	0	0	0	0	0	130
ENSMUSG00000004462	0	0	0	0	0	0	0	0	0	0	0	0	0	0	0	3	3	0	11	0	0	0	0	0	6	3	0	1	2	31	6	0	0	0	0	0	12	1	3	0	4	20	5	0	0	0	0	0	17
ENSMUSG00000004473	0	0	0	0	0	0	0	0	0	0	0	0	0	0	0	0	0	0	0	0	0	0	0	0	0	0	0	0	1	16	6	0	0	0	0	0	4	0	1	1	0	28	0	0	0	0	0	0	1
ENSMUSG00000004500	0	0	0	0	0	0	0	0	0	0	0	0	0	0	0	2	1	0	1	0	0	0	0	0	3	0	0	1	2	20	14	0	0	0	0	0	11	0	0	3	0	25	4	0	0	0	0	0	13
ENSMUSG00000004508	0	0	0	0	0	0	0	0	0	0	0	0	0	0	0	10	6	0	1	0	0	0	0	0	4	7	0	11	3	229	2	0	0	0	0	0	6	0	59	6	3	225	9	0	0	0	0	0	11
ENSMUSG00000004530	0	0	0	0	0	0	0	0	0	0	0	0	0	0	0	24	15	0	76	0	0	0	0	0	36	32	0	49	6	296	95	0	0	0	0	0	54	29	202	25	23	355	60	0	0	0	0	0	103
ENSMUSG00000004535	0	0	0	0	0	0	0	0	0	0	0	0	0	0	0	60	53	0	62	0	0	0	0	0	64	84	0	287	27	472	122	0	0	0	0	0	109	96	320	97	57	354	71	0	0	0	0	0	202
ENSMUSG00000004540	0	0	0	0	0	0	0	0	0	0	0	0	0	0	0	0	0	0	0	0	0	0	0	0	0	0	0	0	0	1	1	0	0	0	0	0	0	0	4	0	0	1	0	0	0	0	0	0	0
ENSMUSG00000004542	0	0	0	0	0	0	0	0	0	0	0	0	0	0	0	0	0	0	0	0	0	0	0	0	0	0	0	0	1	0	0	0	0	0	0	0	0	0	1	1	0	0	1	0	0	0	0	0	0
ENSMUSG00000004552	0	0	0	0	0	0	0	0	0	0	0	0	0	0	0	4	6	0	13	0	0	0	0	0	5	8	0	8	1	38	30	0	0	0	0	0	20	53	25	2	1	30	19	0	0	0	0	0	36
ENSMUSG00000004558	0	0	0	0	0	0	0	0	0	0	0	0	0	0	0	19	12	0	13	0	0	0	0	0	4	2	0	120	16	120	6	0	0	0	0	0	10	6	33	22	20	104	12	0	0	0	0	0	21
ENSMUSG00000004561	0	0	0	0	0	0	0	0	0	0	0	0	0	0	0	5	2	0	41	0	0	0	0	0	15	2	0	10	0	37	53	0	0	0	0	0	30	9	16	3	3	33	70	0	0	0	0	0	57
ENSMUSG00000004562	0	0	0	0	0	0	0	0	0	0	0	0	0	0	0	2	3	0	7	0	0	0	0	0	2	2	0	3	1	64	13	0	0	0	0	0	6	2	23	4	0	131	7	0	0	0	0	0	4
ENSMUSG00000004565	0	0	0	0	0	0	0	0	0	0	0	0	0	0	0	6	4	0	22	0	0	0	0	0	10	4	0	10	1	22	41	0	0	0	0	0	21	2	13	8	0	42	38	0	0	0	0	0	25
ENSMUSG00000004567	0	0	0	0	0	0	0	0	0	0	0	0	0	0	0	8	7	0	40	0	0	0	0	0	21	15	0	29	4	76	47	0	0	0	0	0	32	12	57	3	4	80	50	0	0	0	0	0	57
ENSMUSG00000004568	0	0	0	0	0	0	0	0	0	0	0	0	0	0	0	4	2	0	150	0	0	0	0	0	49	6	0	10	3	38	156	0	0	0	0	0	114	5	120	2	2	55	104	0	0	0	0	0	94
ENSMUSG00000004591	0	0	0	0	0	0	0	0	0	0	0	0	0	0	0	46	44	0	64	0	0	0	0	0	27	19	0	189	28	130	85	0	0	0	0	0	53	11	91	37	26	194	45	0	0	0	0	0	70
ENSMUSG00000004609	0	0	0	0	0	0	0	0	0	0	0	0	0	0	0	1	1	0	1	0	0	0	0	0	1	23	0	0	0	167	6	0	0	0	0	0	6	9	70	1	2	137	1	0	0	0	0	0	7
ENSMUSG00000004610	0	0	0	0	0	0	0	0	0	0	0	0	0	0	0	16	6	0	46	0	0	0	0	0	25	17	0	64	2	232	85	0	0	0	0	0	62	19	61	24	12	188	52	0	0	0	0	0	52
ENSMUSG00000004612	0	0	0	0	0	0	0	0	0	0	0	0	0	0	0	106	43	0	147	0	0	0	0	0	127	49	1	359	35	67	166	0	0	0	0	0	269	8	350	156	102	132	50	0	0	0	0	0	132
ENSMUSG00000004613	0	0	0	0	0	0	0	0	0	0	0	0	0	0	0	0	0	0	0	0	0	0	0	0	0	0	0	0	0	0	0	0	0	0	0	0	0	0	0	0	0	0	0	0	0	0	0	0	0
ENSMUSG00000004626	0	0	0	0	0	0	0	0	0	0	0	0	0	0	0	24	18	1	56	0	0	0	0	0	32	41	0	104	12	165	101	0	0	0	0	0	65	26	115	32	24	129	66	0	0	0	0	0	89
ENSMUSG00000004630	0	0	0	0	0	0	0	0	0	0	0	0	0	0	0	2	0	0	2	0	0	0	0	0	4	1	0	0	1	10	7	0	0	0	0	0	1	0	3	1	1	12	4	0	0	0	0	0	4
ENSMUSG00000004631	0	0	0	0	0	0	0	0	0	0	0	0	0	0	0	4	2	0	0	0	0	0	0	0	0	0	0	1	1	29	2	0	0	0	0	0	0	0	13	1	2	55	0	0	0	0	0	0	0
ENSMUSG00000004633	0	0	0	0	0	0	0	0	0	0	0	0	0	0	0	0	0	0	12	0	0	0	0	0	15	16	0	0	0	19	31	0	0	0	0	0	35	6	61	0	6	23	35	0	0	0	0	0	39
ENSMUSG00000004637	0	0	0	0	0	0	0	0	0	0	0	0	0	0	0	15	2	0	2	0	0	0	0	0	4	5	0	7	5	28	22	0	0	0	0	0	5	2	15	8	6	20	10	0	0	0	0	0	5
ENSMUSG00000004642	0	0	0	0	0	0	0	0	0	0	0	0	0	0	1	28	28	0	21	0	0	0	0	0	30	39	0	101	14	97	32	0	0	0	0	0	37	32	130	26	18	72	16	0	0	0	0	0	75
ENSMUSG00000004651	0	0	0	0	0	0	0	0	0	0	0	0	0	0	0	0	1	0	0	0	0	0	0	0	1	0	0	0	0	0	1	0	0	0	0	0	0	0	0	0	0	0	0	0	0	0	0	0	0
ENSMUSG00000004654	0	0	0	0	0	0	0	0	0	0	0	0	0	0	0	0	1	0	0	0	0	0	0	0	0	0	0	1	0	1	3	0	0	0	0	0	2	0	0	1	0	1	0	0	0	0	0	0	0
ENSMUSG00000004655	0	0	0	0	0	0	0	0	0	0	0	0	0	0	0	0	0	0	1	0	0	0	0	0	0	3	0	1	0	150	1	0	0	0	0	0	0	17	309	1	0	94	0	0	0	0	0	0	0
ENSMUSG00000004661	0	0	0	0	0	0	0	0	0	0	0	0	0	0	0	6	6	0	71	0	0	0	0	0	16	15	0	17	5	54	124	0	0	0	0	0	17	14	49	8	2	72	61	0	0	0	0	0	51
ENSMUSG00000004665	0	0	0	0	0	0	0	0	0	0	0	0	0	0	0	101	67	0	393	0	0	0	0	0	264	110	0	418	42	268	537	0	0	0	0	0	429	43	442	128	93	401	357	0	0	0	0	0	577
ENSMUSG00000004667	0	0	0	0	0	0	0	0	0	0	0	0	0	0	0	58	20	0	59	0	0	0	0	0	19	19	0	143	27	148	62	0	0	0	0	0	70	23	69	53	36	141	37	0	0	0	0	0	57
ENSMUSG00000004668	0	0	0	0	0	0	0	0	0	0	0	0	0	0	0	16	10	0	5	0	0	0	0	0	5	2	0	5	4	4	6	0	0	0	0	0	5	1	0	3	5	3	8	0	0	0	0	0	0
ENSMUSG00000004677	0	0	0	0	0	0	0	0	0	0	0	0	0	0	0	22	9	0	146	0	0	0	0	0	41	33	0	22	7	231	178	0	0	0	0	0	74	27	84	10	8	260	247	0	0	0	0	0	113
ENSMUSG00000004698	0	0	0	0	0	0	0	0	0	0	0	0	0	0	0	3	3	0	0	0	0	0	0	0	1	2	0	2	0	10	1	0	0	0	0	0	5	14	0	1	0	2	0	0	0	0	0	0	6
ENSMUSG00000004707	0	0	0	0	0	0	0	0	0	0	0	0	0	0	0	12	7	0	79	0	0	0	0	0	70	19	0	51	8	56	98	0	0	0	0	0	102	29	107	9	13	42	60	0	0	0	0	0	160
ENSMUSG00000004709	0	0	0	0	0	0	0	0	0	0	0	0	0	0	0	3	4	0	2	0	0	0	0	0	6	8	0	3	2	59	8	0	0	0	0	0	21	3	47	3	2	58	1	0	0	0	0	0	10
ENSMUSG00000004730	0	0	0	0	0	0	0	0	0	0	0	0	0	0	0	1	1	0	6	0	0	0	0	0	35	77	0	1	0	390	20	0	0	0	0	0	96	33	234	0	4	246	1	0	0	0	0	0	134
ENSMUSG00000004748	0	0	0	0	0	0	0	0	0	0	0	0	0	0	0	0	2	0	4	0	0	0	0	0	0	0	0	0	0	14	1	0	0	0	0	0	0	0	8	0	2	12	6	0	0	0	0	0	4
ENSMUSG00000004768	0	0	0	0	0	0	0	0	0	0	0	0	0	0	0	1	4	0	6	0	0	0	0	0	3	0	0	3	4	24	16	0	0	0	0	0	9	2	22	1	0	47	12	0	0	0	0	0	16
ENSMUSG00000004771	0	0	0	0	0	0	0	0	0	0	0	0	0	0	0	52	55	0	47	0	0	0	0	0	32	35	0	208	20	164	46	0	0	0	0	0	48	27	180	65	42	187	24	0	0	0	0	0	80
ENSMUSG00000004788	0	0	0	0	0	0	0	0	0	0	0	0	0	0	0	21	13	0	27	0	0	0	0	0	12	24	1	102	5	139	41	0	0	0	0	0	46	15	39	31	19	91	11	0	0	0	0	0	57
ENSMUSG00000004789	0	0	0	0	0	0	0	0	0	0	0	0	0	0	0	25	11	0	59	0	0	0	0	0	26	28	0	60	9	235	95	0	0	0	0	0	37	20	59	28	8	234	74	0	0	0	0	0	75
ENSMUSG00000004791	0	0	0	0	0	0	0	0	0	0	0	0	0	0	0	1	1	0	0	0	0	0	0	0	0	71	0	2	1	104	1	0	0	0	0	0	0	9	4	0	0	75	2	0	0	0	0	0	3
ENSMUSG00000004798	0	0	0	0	0	0	0	0	0	0	0	0	0	0	0	9	13	0	22	0	0	0	0	0	27	12	0	22	1	69	32	0	0	0	0	0	50	9	79	11	4	81	25	0	0	0	0	0	55
ENSMUSG00000004814	0	0	0	0	0	0	0	0	0	0	0	0	0	0	0	0	2	0	0	0	0	0	0	0	0	5	0	0	0	16	4	0	0	0	0	0	3	0	28	0	0	10	0	0	0	0	0	0	1
ENSMUSG00000004815	0	0	0	0	0	0	0	0	0	0	0	0	0	0	0	4	5	0	54	0	0	0	0	0	21	12	0	7	4	59	44	0	0	0	0	0	20	8	43	5	5	60	46	0	0	0	0	0	38
ENSMUSG00000004821	0	0	0	0	0	0	0	0	0	0	0	0	0	0	0	0	0	0	1	0	0	0	0	0	0	0	0	0	1	0	3	0	0	0	0	0	0	0	0	0	0	0	1	0	0	0	0	0	0
ENSMUSG00000004837	0	0	0	0	0	0	0	0	0	0	0	0	0	0	0	50	38	0	197	0	0	0	0	0	110	47	0	176	34	95	261	0	0	0	0	0	169	15	197	72	35	96	157	0	0	0	0	0	204
ENSMUSG00000004842	0	0	0	0	0	0	0	0	0	0	0	0	0	0	0	0	2	0	1	0	0	0	0	0	0	0	0	0	4	2	0	0	0	0	0	0	0	0	0	2	1	2	2	0	0	0	0	0	0
ENSMUSG00000004843	0	0	0	0	0	0	0	0	0	0	0	0	0	0	0	14	10	0	11	0	0	0	0	0	11	20	0	73	6	112	27	0	0	0	0	0	21	10	79	24	13	67	12	0	0	0	0	0	34
ENSMUSG00000004846	0	0	0	0	0	0	0	0	0	0	0	0	0	0	0	12	7	0	12	0	0	0	0	0	9	4	0	16	3	87	9	0	0	0	0	0	8	5	52	2	2	147	5	0	0	0	0	0	6
ENSMUSG00000004849	0	0	0	0	0	0	0	0	0	0	0	0	0	0	0	4	5	0	27	0	0	0	0	0	22	10	0	34	3	91	31	0	0	0	0	0	48	18	47	15	4	78	37	0	0	0	0	0	61
ENSMUSG00000004864	0	0	0	0	0	0	0	0	0	0	0	0	0	0	0	1	1	0	0	0	0	0	0	0	0	0	0	1	3	87	0	0	0	0	0	0	0	2	1	1	1	54	0	0	0	0	0	0	0
ENSMUSG00000004865	0	0	0	0	0	0	0	0	0	0	0	0	0	0	0	59	45	0	114	0	0	0	0	0	63	21	0	200	24	91	158	0	0	0	0	0	97	15	112	58	35	104	171	0	0	0	0	0	162
ENSMUSG00000004872	0	0	0	0	0	0	0	0	0	0	0	0	0	0	0	0	3	0	1	0	0	0	0	0	0	0	0	2	1	0	1	0	0	0	0	0	0	0	0	4	0	0	0	0	0	0	0	0	1
ENSMUSG00000004880	0	0	0	0	0	0	0	0	0	0	0	0	0	0	0	125	90	1	109	0	0	0	0	0	141	71	0	349	49	157	180	0	0	0	0	0	193	53	351	106	100	132	196	0	0	0	0	0	330
ENSMUSG00000004885	0	0	0	0	0	0	0	0	0	0	0	0	0	0	0	6	4	0	0	0	0	0	0	0	0	1	0	9	0	0	0	0	0	0	0	0	0	0	0	8	4	0	2	0	0	0	0	0	0
ENSMUSG00000004891	0	0	0	0	0	0	0	0	0	0	0	0	0	0	0	1	2	0	2	0	0	0	0	0	3	0	0	0	1	9	0	0	0	0	0	0	0	0	16	0	2	22	2	0	0	0	0	0	0
ENSMUSG00000004892	0	0	0	0	0	0	0	0	0	0	0	0	0	0	0	0	1	0	0	0	0	0	0	0	0	0	0	0	3	2	3	0	0	0	0	0	0	0	0	0	0	3	3	0	0	0	0	0	1
ENSMUSG00000004894	0	0	0	0	0	0	0	0	0	0	0	0	0	0	0	0	0	0	0	0	0	0	0	0	1	0	0	0	1	0	0	0	0	0	0	0	0	0	0	0	0	0	0	0	0	0	0	0	0
ENSMUSG00000004895	0	0	0	0	0	0	0	0	0	0	0	0	0	0	0	3	1	0	8	0	0	0	0	0	3	3	0	5	0	12	10	0	0	0	0	0	3	2	9	8	2	24	5	0	0	0	0	0	5
ENSMUSG00000004896	0	0	0	0	0	0	0	0	0	0	0	0	0	0	0	14	18	0	76	0	0	0	0	0	24	13	0	72	12	91	93	0	0	0	0	0	61	13	61	24	16	93	91	0	0	0	0	0	71
ENSMUSG00000004897	0	0	0	0	0	0	0	0	0	0	0	0	0	0	0	65	44	0	51	0	0	0	0	0	40	41	0	281	30	334	95	0	0	0	0	0	74	29	103	75	61	290	84	0	0	0	0	0	103
ENSMUSG00000004902	0	0	0	0	0	0	0	0	0	0	0	0	0	0	0	3	3	0	5	0	0	0	0	0	1	0	0	0	1	4	3	0	0	0	0	0	0	1	1	2	0	5	0	0	0	0	0	0	1
ENSMUSG00000004929	0	0	0	0	0	0	0	0	0	0	0	0	0	0	0	4	5	0	5	0	0	0	0	0	2	2	0	5	0	38	7	0	0	0	0	0	1	1	5	1	1	38	4	0	0	0	0	0	6
ENSMUSG00000004931	0	0	0	0	0	0	0	0	0	0	0	0	0	0	0	12	2	0	14	0	0	0	0	0	9	7	0	31	6	65	15	0	0	0	0	0	13	7	52	3	9	49	4	0	0	0	0	0	21
ENSMUSG00000004933	0	0	0	0	0	0	0	0	0	0	0	0	0	0	0	12	8	0	63	0	0	0	0	0	29	10	0	26	2	35	69	0	0	0	0	0	42	10	33	1	11	41	48	0	0	0	0	0	63
ENSMUSG00000004934	0	0	0	0	0	0	0	0	0	0	0	0	0	0	0	17	17	0	33	0	0	0	0	0	12	15	0	49	11	87	53	0	0	0	0	0	19	3	46	23	15	43	36	0	0	0	0	0	40
ENSMUSG00000004936	0	0	0	0	0	0	0	0	0	0	0	0	0	0	0	40	13	0	27	0	0	0	0	0	39	18	0	91	16	164	61	0	0	0	0	0	71	21	181	25	15	128	16	0	0	0	0	0	88
ENSMUSG00000004937	0	0	0	0	0	0	0	0	0	0	0	0	0	0	0	23	7	0	46	0	0	0	0	0	37	19	0	71	7	154	62	0	0	0	0	0	51	20	59	18	18	107	37	0	0	0	0	0	52
ENSMUSG00000004939	0	0	0	0	0	0	0	0	0	0	0	0	0	0	0	0	0	0	0	0	0	0	0	0	1	0	0	0	0	1	0	0	0	0	0	0	1	0	0	2	1	6	0	0	0	0	0	0	0
ENSMUSG00000004945	0	0	0	0	0	0	0	0	0	0	0	0	0	0	0	21	11	0	13	0	0	0	0	0	11	9	0	56	8	71	20	0	0	0	0	0	13	4	13	18	12	67	15	0	0	0	0	0	25
ENSMUSG00000004947	0	0	0	0	0	0	0	0	0	0	0	0	0	0	0	6	3	0	18	0	0	0	0	0	6	11	0	8	0	39	31	0	0	0	0	0	6	6	11	4	2	41	12	0	0	0	0	0	21
ENSMUSG00000004948	0	0	0	0	0	0	0	0	0	0	0	0	0	0	0	0	0	0	0	0	0	0	0	0	0	0	0	0	1	0	0	0	0	0	0	0	0	0	0	0	0	0	0	0	0	0	0	0	0
ENSMUSG00000004951	0	0	0	0	0	0	0	0	0	0	0	0	0	0	0	2	2	0	0	0	0	0	0	0	0	1	0	2	0	26	1	0	0	0	0	0	0	3	13	0	0	34	0	0	0	0	0	0	0
ENSMUSG00000004952	0	0	0	0	0	0	0	0	0	0	0	0	0	0	0	6	3	0	2	0	0	0	0	0	1	16	0	14	1	107	15	0	0	0	0	0	11	9	24	4	4	96	8	0	0	0	0	0	8
ENSMUSG00000004961	0	0	0	0	0	0	0	0	0	0	0	0	0	0	0	1	0	0	0	0	0	0	0	0	0	0	0	4	1	1	0	0	0	0	0	0	0	1	4	2	3	1	1	0	0	0	0	0	0
ENSMUSG00000004980	0	0	0	0	0	0	0	0	0	0	0	0	0	0	0	76	65	1	368	0	0	0	0	0	297	192	1	264	33	648	558	0	0	0	0	0	474	130	763	77	56	642	412	0	0	0	0	0	732
ENSMUSG00000004988	0	0	0	0	0	0	0	0	0	0	0	0	0	0	0	0	0	0	0	0	0	0	0	0	0	0	0	2	1	2	3	0	0	0	0	0	0	1	1	1	0	3	0	0	0	0	0	0	1
ENSMUSG00000004994	0	0	0	0	0	0	0	0	0	0	0	0	0	0	0	2	4	0	18	0	0	0	0	0	11	6	0	23	0	21	16	0	0	0	0	0	19	14	16	1	2	26	14	0	0	0	0	0	32
ENSMUSG00000004996	0	0	0	0	0	0	0	0	0	0	0	0	0	0	0	18	10	0	44	0	0	0	0	0	20	15	0	52	6	85	54	0	0	0	0	0	27	15	67	21	5	58	52	0	0	0	0	0	38
ENSMUSG00000005034	0	0	0	0	0	0	0	0	0	0	0	0	0	0	0	41	9	0	132	0	0	0	0	0	98	56	0	85	9	153	154	0	0	0	0	0	125	17	202	20	19	178	156	0	0	0	0	0	253
ENSMUSG00000005043	0	0	0	0	0	0	0	0	0	0	0	0	0	0	0	5	0	0	40	0	0	0	0	0	12	4	0	3	0	46	58	0	0	0	0	0	19	2	30	2	0	64	58	0	0	0	0	0	37
ENSMUSG00000005045	0	0	0	0	0	0	0	0	0	0	0	0	0	0	0	0	1	0	1	0	0	0	0	0	1	0	0	3	4	5	11	0	0	0	0	0	0	0	1	5	2	10	4	0	0	0	0	0	1
ENSMUSG00000005054	0	0	0	0	0	0	0	0	0	0	0	0	0	0	0	43	20	0	15	0	0	0	0	0	19	66	0	140	12	230	34	0	0	0	0	0	33	28	135	45	31	216	10	0	0	0	0	0	49
ENSMUSG00000005057	0	0	0	0	0	0	0	0	0	0	0	0	0	0	0	1	0	0	0	0	0	0	0	0	2	9	0	1	2	38	6	0	0	0	0	0	8	2	19	3	1	51	0	0	0	0	0	0	0
ENSMUSG00000005069	0	0	0	0	0	0	0	0	0	0	0	0	0	0	0	11	11	0	21	0	0	0	0	0	23	13	0	46	8	82	28	0	0	0	0	0	32	15	62	14	12	110	7	0	0	0	0	0	29
ENSMUSG00000005078	0	0	0	0	0	0	0	0	0	0	0	0	0	0	0	2	5	0	35	0	0	0	0	0	19	11	0	37	3	91	13	0	0	0	0	0	39	20	63	15	7	95	33	0	0	0	0	0	46
ENSMUSG00000005087	0	0	0	0	0	0	0	0	0	0	0	0	0	0	0	18	12	0	130	0	0	0	0	0	112	192	0	54	16	1213	174	0	0	0	0	0	226	185	634	17	10	1480	103	0	0	0	0	0	258
ENSMUSG00000005089	0	0	0	0	0	0	0	0	0	0	0	0	0	0	0	5	2	0	1	0	0	0	0	0	0	2	0	7	1	6	2	0	0	0	0	0	1	3	0	2	2	6	2	0	0	0	0	0	0
ENSMUSG00000005102	0	0	0	0	0	0	0	0	0	0	0	0	0	0	0	11	7	0	14	0	0	0	0	0	7	2	0	14	2	37	32	0	0	0	0	0	4	4	7	9	3	45	11	0	0	0	0	0	11
ENSMUSG00000005103	0	0	0	0	0	0	0	0	0	0	0	0	0	0	0	135	109	0	296	0	0	0	0	0	212	137	0	415	47	490	352	0	0	0	0	0	319	86	495	123	102	482	306	0	0	0	0	0	572
ENSMUSG00000005107	0	0	0	0	0	0	0	0	0	0	0	0	0	0	0	4	5	0	14	0	0	0	0	0	4	0	0	13	0	6	6	0	0	0	0	0	1	0	5	1	3	12	12	0	0	0	0	0	6
ENSMUSG00000005124	0	0	0	0	0	0	0	0	0	0	0	0	0	0	0	4	0	0	4	0	0	0	0	0	1	8	0	1	6	26	8	0	0	0	0	0	6	1	5	7	1	64	5	0	0	0	0	0	13
ENSMUSG00000005125	0	0	0	0	0	0	0	0	0	0	0	0	0	0	0	71	33	0	2	0	0	0	0	0	3	16	0	217	27	193	12	0	0	0	0	0	7	10	36	46	46	225	8	0	0	0	0	0	2
ENSMUSG00000005131	0	0	0	0	0	0	0	0	0	0	0	0	0	0	0	0	3	0	0	0	0	0	0	0	0	0	0	2	1	1	0	0	0	0	0	0	1	0	0	0	0	1	0	0	0	0	0	0	3
ENSMUSG00000005142	0	0	0	0	0	0	0	0	0	0	0	0	0	0	0	6	3	0	70	0	0	0	0	0	53	49	0	41	5	299	100	0	0	0	0	0	138	68	154	5	7	240	52	0	0	0	0	0	197
ENSMUSG00000005148	0	0	0	0	0	0	0	0	0	0	0	0	0	0	0	0	0	0	0	0	0	0	0	0	0	4	0	0	1	365	0	0	0	0	0	0	0	4	4	1	0	192	0	0	0	0	0	0	0
ENSMUSG00000005150	0	0	0	0	0	0	0	0	0	0	0	0	0	0	0	2	3	0	17	0	0	0	0	0	11	2	0	22	2	52	28	0	0	0	0	0	34	4	25	9	6	32	24	0	0	0	0	0	25
ENSMUSG00000005161	0	0	0	0	0	0	0	0	0	0	0	0	0	0	0	84	47	0	60	0	0	0	0	0	22	18	0	238	28	235	85	0	0	0	0	0	59	20	73	85	57	210	99	0	0	0	0	0	61
ENSMUSG00000005198	0	0	0	0	0	0	0	0	0	0	0	0	0	0	0	12	8	0	168	0	0	0	0	0	67	68	0	38	9	405	283	0	0	0	0	0	114	64	238	16	10	412	156	0	0	0	0	0	184
ENSMUSG00000005202	0	0	0	0	0	0	0	0	0	0	0	0	0	0	0	0	0	0	0	0	0	0	0	0	0	0	0	0	0	0	1	0	0	0	0	0	0	0	0	0	0	2	1	0	0	0	0	0	0
ENSMUSG00000005204	0	0	0	0	0	0	0	0	0	0	0	0	0	0	0	2	5	0	23	0	0	0	0	0	13	7	0	20	9	83	29	0	0	0	0	0	14	5	28	9	5	68	44	0	0	0	0	0	28
ENSMUSG00000005220	0	0	0	0	0	0	0	0	0	0	0	0	0	0	0	1	4	0	1	0	0	0	0	0	0	0	0	1	0	2	0	0	0	0	0	0	0	0	0	0	1	5	5	0	0	0	0	0	1
ENSMUSG00000005225	0	0	0	0	0	0	0	0	0	0	0	0	0	0	0	7	2	0	5	0	0	0	0	0	0	1	0	13	0	29	26	0	0	0	0	0	2	3	0	6	3	22	3	0	0	0	0	0	18
ENSMUSG00000005232	0	0	0	0	0	0	0	0	0	0	0	0	0	0	0	0	2	0	2	0	0	0	0	0	0	0	0	1	0	0	2	0	0	0	0	0	2	0	0	1	2	0	0	0	0	0	0	0	0
ENSMUSG00000005233	0	0	0	0	0	0	0	0	0	0	0	0	0	0	0	6	8	0	0	0	0	0	0	0	3	4	0	14	2	4	3	0	0	0	0	0	9	1	7	12	14	3	16	0	0	0	0	0	2
ENSMUSG00000005237	0	0	0	0	0	0	0	0	0	0	0	0	0	0	0	3	3	0	1	0	0	0	0	0	0	7	0	2	2	16	14	0	0	0	0	0	1	3	6	2	3	21	6	0	0	0	0	0	1
ENSMUSG00000005251	0	0	0	0	0	0	0	0	0	0	0	0	0	0	0	2	1	0	5	0	0	0	0	0	0	1	0	0	1	144	1	0	0	0	0	0	0	0	10	2	0	42	3	0	0	0	0	0	0
ENSMUSG00000005262	0	0	0	0	0	0	0	0	0	0	0	0	0	0	0	20	17	0	35	0	0	0	0	0	28	19	0	105	8	103	66	0	0	0	0	0	55	29	90	25	11	119	47	0	0	0	0	0	67
ENSMUSG00000005267	0	0	0	0	0	0	0	0	0	0	0	0	0	0	0	2	0	0	23	0	0	0	0	0	7	5	0	6	3	12	25	0	0	0	0	0	23	2	15	1	1	17	20	0	0	0	0	0	36
ENSMUSG00000005268	0	0	0	0	0	0	0	0	0	0	0	0	0	0	0	4	2	0	6	0	0	0	0	0	0	0	0	9	5	45	10	0	0	0	0	0	1	11	0	5	2	45	2	0	0	0	0	0	3
ENSMUSG00000005299	0	0	0	0	0	0	0	0	0	0	0	0	0	0	0	6	4	0	46	0	0	0	0	0	29	24	1	28	10	153	73	0	0	0	0	0	64	37	92	19	3	146	37	0	0	0	0	0	105
ENSMUSG00000005312	0	0	0	0	0	0	0	0	0	0	0	0	0	0	0	51	52	0	50	0	0	0	0	0	57	48	1	268	20	227	94	0	0	0	0	0	63	61	146	47	52	188	43	0	0	0	0	0	177
ENSMUSG00000005320	0	0	0	0	0	0	0	0	0	0	0	0	0	0	0	0	3	0	1	0	0	0	0	0	0	1	0	0	2	28	5	0	0	0	0	0	0	1	0	1	0	20	4	0	0	0	0	0	0
ENSMUSG00000005338	0	0	0	0	0	0	0	0	0	0	0	0	0	0	0	1	2	0	0	0	0	0	0	0	1	0	0	3	1	23	4	0	0	0	0	0	1	0	0	5	4	52	0	0	0	0	0	0	0
ENSMUSG00000005339	0	0	0	0	0	0	0	0	0	0	0	0	0	0	0	1	3	0	1	0	0	0	0	0	1	0	0	0	0	0	5	0	0	0	0	0	0	0	0	1	0	0	0	0	0	0	0	0	0
ENSMUSG00000005354	0	0	0	0	0	0	0	0	0	0	0	0	0	0	0	68	48	0	87	0	0	0	0	0	62	41	1	217	32	395	128	0	0	0	0	0	105	47	112	56	33	277	95	0	0	0	0	0	123
ENSMUSG00000005355	0	0	0	0	0	0	0	0	0	0	0	0	0	0	0	1	1	0	0	0	0	0	0	0	2	0	0	2	1	0	0	0	0	0	0	0	0	0	0	0	0	5	0	0	0	0	0	0	1
ENSMUSG00000005357	0	0	0	0	0	0	0	0	0	0	0	0	0	0	0	0	3	0	0	0	0	0	0	0	1	0	0	0	0	2	3	0	0	0	0	0	0	0	0	0	0	2	0	0	0	0	0	0	0
ENSMUSG00000005360	0	0	0	0	0	0	0	0	0	0	0	0	0	0	0	5	1	0	2	0	0	0	0	0	6	0	0	6	1	10	9	0	0	0	0	0	5	1	1	4	4	25	3	0	0	0	0	0	14
ENSMUSG00000005362	0	0	0	0	0	0	0	0	0	0	0	0	0	0	0	71	47	1	57	0	0	0	0	0	62	111	31	261	36	184	89	0	0	0	0	0	99	76	191	41	51	201	43	0	0	0	0	0	177
ENSMUSG00000005364	0	0	0	0	0	0	0	0	0	0	0	0	0	0	0	0	0	0	0	0	0	0	0	0	0	0	0	0	2	1	0	0	0	0	0	0	1	2	0	0	0	0	0	0	0	0	0	0	3
ENSMUSG00000005370	0	0	0	0	0	0	0	0	0	0	0	0	0	0	0	20	21	0	20	0	0	0	0	0	18	11	0	55	4	44	56	0	0	0	0	0	31	14	18	4	18	63	26	0	0	0	0	0	32
ENSMUSG00000005371	0	0	0	0	0	0	0	0	0	0	0	0	0	0	0	5	8	0	51	0	0	0	0	0	21	43	1	31	5	150	86	0	0	0	0	0	42	20	112	20	10	183	69	0	0	0	0	0	48
ENSMUSG00000005373	0	0	0	0	0	0	0	0	0	0	0	0	0	0	0	2	0	0	2	0	0	0	0	0	1	2	0	1	2	60	6	0	0	0	0	0	0	0	0	1	2	61	3	0	0	0	0	0	0
ENSMUSG00000005374	0	0	0	0	0	0	0	0	0	0	0	0	0	0	0	12	5	0	16	0	0	0	0	0	9	2	0	35	4	59	28	0	0	0	0	0	18	23	13	9	13	50	19	0	0	0	0	0	19
ENSMUSG00000005378	0	0	0	0	0	0	0	0	0	0	0	0	0	0	0	5	0	0	17	0	0	0	0	0	19	14	0	8	3	75	25	0	0	0	0	0	36	12	37	11	0	73	13	0	0	0	0	0	32
ENSMUSG00000005397	0	0	0	0	0	0	0	0	0	0	0	0	0	0	0	2	1	0	0	0	0	0	0	0	0	0	0	3	0	154	13	0	0	0	0	0	0	0	28	0	2	278	6	0	0	0	0	0	3
ENSMUSG00000005410	0	0	0	0	0	0	0	0	0	0	0	0	0	0	0	5	8	0	23	0	0	0	0	0	19	26	0	44	5	94	35	0	0	0	0	0	45	14	54	21	10	65	40	0	0	0	0	0	45
ENSMUSG00000005413	0	0	0	0	0	0	0	0	0	0	0	0	0	0	0	3	3	0	51	0	0	0	0	0	46	45	0	2	2	167	164	0	0	0	0	0	231	17	47	0	2	141	0	0	0	0	0	0	223
ENSMUSG00000005417	0	0	0	0	0	0	0	0	0	0	0	0	0	0	0	2	6	0	58	0	0	0	0	0	29	17	0	17	4	274	69	0	0	0	0	0	63	20	94	9	5	503	19	0	0	0	0	0	69
ENSMUSG00000005442	0	0	0	0	0	0	0	0	0	0	0	0	0	0	0	4	5	0	97	0	0	0	0	0	11	5	0	19	3	90	105	0	0	0	0	0	23	4	25	9	5	161	96	0	0	0	0	0	20
ENSMUSG00000005447	0	0	0	0	0	0	0	0	0	0	0	0	0	0	1	18	7	0	3	0	0	0	0	0	8	6	3	43	10	70	18	0	0	0	0	0	18	26	21	20	16	74	9	0	0	0	0	0	16
ENSMUSG00000005465	0	0	0	0	0	0	0	0	0	0	0	0	0	0	0	9	12	0	145	0	0	0	0	0	80	33	0	21	0	40	138	0	0	0	0	0	122	8	125	13	6	51	102	0	0	0	0	0	232
ENSMUSG00000005469	0	0	0	0	0	0	0	0	0	0	0	0	0	0	0	22	22	0	17	0	0	0	0	0	23	12	0	93	11	80	27	0	0	0	0	0	35	6	55	22	20	61	17	0	0	0	0	0	42
ENSMUSG00000005470	0	0	0	0	0	0	0	0	0	0	0	0	0	0	0	16	9	0	2	0	0	0	0	0	3	11	0	45	8	17	7	0	0	0	0	0	19	12	65	11	6	19	17	0	0	0	0	0	39
ENSMUSG00000005474	0	0	0	0	0	0	0	0	0	0	0	0	0	0	0	0	2	0	1	0	0	0	0	0	0	0	0	3	0	0	0	0	0	0	0	0	0	0	0	0	1	0	0	0	0	0	0	0	0
ENSMUSG00000005481	0	0	0	0	0	0	0	0	0	0	0	0	0	0	0	23	12	0	109	0	0	0	0	0	88	61	0	68	11	298	159	0	0	0	0	0	148	95	202	34	18	248	84	0	0	0	0	0	207
ENSMUSG00000005483	0	0	0	0	0	0	0	0	0	0	0	0	0	0	0	37	10	0	74	0	0	0	0	0	32	234	0	113	18	1451	163	0	0	0	0	0	74	293	377	25	24	859	23	0	0	0	0	0	98
ENSMUSG00000005493	0	0	0	0	0	0	0	0	0	0	0	0	0	0	0	0	2	0	0	0	0	0	0	0	0	0	0	2	1	5	2	0	0	0	0	0	0	0	0	0	2	2	0	0	0	0	0	0	1
ENSMUSG00000005501	0	0	0	0	0	0	0	0	0	0	0	0	0	0	0	5	6	0	38	0	0	0	0	0	15	5	0	7	9	50	65	0	0	0	0	0	28	1	20	13	7	74	38	0	0	0	0	0	17
ENSMUSG00000005503	0	0	0	0	0	0	0	0	0	0	0	0	0	0	0	0	0	0	0	0	0	0	0	0	0	3	0	0	1	3	1	0	0	0	0	0	0	0	0	1	0	2	0	0	0	0	0	0	0
ENSMUSG00000005505	0	0	0	0	0	0	0	0	0	0	0	0	0	0	0	7	11	0	18	0	0	0	0	0	20	13	0	21	2	61	48	0	0	0	0	0	24	24	8	18	12	40	22	0	0	0	0	0	38
ENSMUSG00000005506	0	0	0	0	0	0	0	0	0	0	0	0	0	0	0	44	45	1	148	0	0	0	0	0	84	32	1	112	23	226	247	0	0	0	0	0	128	20	250	66	37	276	220	0	0	0	0	0	221
ENSMUSG00000005510	0	0	0	0	0	0	0	0	0	0	0	0	0	0	0	21	11	0	17	0	0	0	0	0	15	13	0	67	5	48	27	0	0	0	0	0	25	16	39	20	11	61	13	0	0	0	0	0	27
ENSMUSG00000005514	0	0	0	0	0	0	0	0	0	0	0	0	0	0	0	10	7	0	44	0	0	0	0	0	28	52	0	37	3	322	49	0	0	0	0	0	45	30	106	9	7	249	67	0	0	0	0	0	53
ENSMUSG00000005533	0	0	0	0	0	0	0	0	0	0	0	0	0	0	0	3	6	0	17	0	0	0	0	0	8	6	0	17	0	32	31	0	0	0	0	0	3	3	1	4	5	77	10	0	0	0	0	0	18
ENSMUSG00000005534	0	0	0	0	0	0	0	0	0	0	0	0	0	0	0	2	4	0	41	0	0	0	0	0	7	3	0	3	3	101	63	0	0	0	0	0	16	5	31	7	5	138	43	0	0	0	0	0	22
ENSMUSG00000005540	0	0	0	0	0	0	0	0	0	0	0	0	0	0	0	8	9	0	12	0	0	0	0	0	5	3	0	15	2	0	45	0	0	0	0	0	22	1	6	17	1	2	0	0	0	0	0	0	9
ENSMUSG00000005547	0	0	0	0	0	0	0	0	0	0	0	0	0	0	0	0	0	0	0	0	0	0	0	0	0	0	0	0	0	0	0	0	0	0	0	0	0	0	0	0	2	0	0	0	0	0	0	0	0
ENSMUSG00000005553	0	0	0	0	0	0	0	0	0	0	0	0	0	0	0	1	1	0	0	0	0	0	0	0	1	0	0	0	2	3	0	0	0	0	0	0	0	0	0	1	0	4	2	0	0	0	0	0	1
ENSMUSG00000005566	0	0	0	0	0	0	0	0	0	0	0	0	0	0	0	51	52	0	93	0	0	0	0	0	50	53	0	207	25	304	104	0	0	0	0	0	80	25	93	52	35	249	81	0	0	0	0	0	97
ENSMUSG00000005575	0	0	0	0	0	0	0	0	0	0	0	0	0	0	0	13	9	0	16	0	0	0	0	0	4	8	0	36	1	53	40	0	0	0	0	0	9	6	31	13	5	63	35	0	0	0	0	0	17
ENSMUSG00000005580	0	0	0	0	0	0	0	0	0	0	0	0	0	0	0	1	1	0	0	0	0	0	0	0	2	1	0	1	0	18	4	0	0	0	0	0	0	1	5	1	0	29	3	0	0	0	0	0	3
ENSMUSG00000005583	0	0	0	0	0	0	0	0	0	0	0	0	0	0	0	9	13	0	4	0	0	0	0	0	13	57	0	16	4	179	49	0	0	0	0	0	13	128	88	6	8	147	9	0	0	0	0	0	28
ENSMUSG00000005609	0	0	0	0	0	0	0	0	0	0	0	0	0	0	0	10	9	1	43	0	0	0	0	0	19	7	0	32	4	79	40	0	0	0	0	0	37	8	17	13	12	45	25	0	0	0	0	0	42
ENSMUSG00000005610	0	0	0	0	0	0	0	0	0	0	0	0	0	0	0	86	42	0	266	0	0	0	0	0	237	290	1	303	38	734	295	0	0	0	0	0	354	227	785	79	61	688	370	0	0	0	0	0	679
ENSMUSG00000005611	0	0	0	0	0	0	0	0	0	0	0	0	0	0	0	0	1	0	2	0	0	0	0	0	0	2	0	0	4	27	5	0	0	0	0	0	4	0	1	0	0	87	1	0	0	0	0	0	3
ENSMUSG00000005615	0	0	0	0	0	0	0	0	0	0	0	0	0	0	0	3	4	0	9	0	0	0	0	0	7	52	0	14	1	190	14	0	0	0	0	0	7	37	58	4	5	220	7	0	0	0	0	0	18
ENSMUSG00000005621	0	0	0	0	0	0	0	0	0	0	0	0	0	0	0	20	18	0	76	0	0	0	0	0	34	19	0	59	6	92	103	0	0	0	0	0	44	7	43	12	25	120	93	0	0	0	0	0	72
ENSMUSG00000005625	0	0	0	0	0	0	0	0	0	0	0	0	0	0	0	70	44	0	105	0	0	0	0	0	51	46	0	196	20	230	133	0	0	0	0	0	91	34	110	65	42	224	61	0	0	0	0	0	120
ENSMUSG00000005628	0	0	0	0	0	0	0	0	0	0	0	0	0	0	0	0	2	0	1	0	0	0	0	0	0	1	0	0	2	2	2	0	0	0	0	0	1	0	0	1	2	7	3	0	0	0	0	0	0
ENSMUSG00000005640	0	0	0	0	0	0	0	0	0	0	0	0	0	0	0	0	3	0	2	0	0	0	0	0	0	0	0	1	4	4	8	0	0	0	0	0	2	0	0	1	0	6	3	0	0	0	0	0	0
ENSMUSG00000005649	0	0	0	0	0	0	0	0	0	0	0	0	0	0	0	3	2	0	0	0	0	0	0	0	0	0	0	1	0	0	1	0	0	0	0	0	0	0	0	0	0	3	2	0	0	0	0	0	1
ENSMUSG00000005656	0	0	0	0	0	0	0	0	0	0	0	0	0	0	0	15	7	0	25	0	0	0	0	0	18	12	0	102	13	78	30	0	0	0	0	0	38	9	91	11	19	89	31	0	0	0	0	0	71
ENSMUSG00000005667	0	0	0	0	0	0	0	0	0	0	0	0	0	0	0	46	20	0	20	0	0	0	0	0	15	19	0	98	14	53	47	0	0	0	0	0	34	16	48	22	17	38	26	0	0	0	0	0	55
ENSMUSG00000005672	0	0	0	0	0	0	0	0	0	0	0	0	0	0	0	1	3	0	1	0	0	0	0	0	2	19	1	7	1	138	5	0	0	0	0	0	2	6	53	4	3	84	0	0	0	0	0	0	3
ENSMUSG00000005674	0	0	0	0	0	0	0	0	0	0	0	0	0	0	0	9	6	0	14	0	0	0	0	0	18	2	0	19	2	51	34	0	0	0	0	0	22	3	34	12	8	45	37	0	0	0	0	0	16
ENSMUSG00000005677	0	0	0	0	0	0	0	0	0	0	0	0	0	0	0	6	6	0	28	0	0	0	0	0	14	16	0	18	6	27	35	0	0	0	0	0	13	3	28	5	3	60	38	0	0	0	0	0	18
ENSMUSG00000005681	0	0	0	0	0	0	0	0	0	0	0	0	0	0	0	0	0	0	0	0	0	0	0	0	0	0	0	3	0	0	0	0	0	0	0	0	0	0	0	0	0	2	0	0	0	0	0	0	0
ENSMUSG00000005682	0	0	0	0	0	0	0	0	0	0	0	0	0	0	0	17	3	0	55	0	0	0	0	0	25	10	0	15	4	56	81	0	0	0	0	0	36	13	42	14	11	76	63	0	0	0	0	0	43
ENSMUSG00000005683	0	0	0	0	0	0	0	0	0	0	0	0	0	0	0	70	52	0	94	0	0	0	0	0	57	44	0	267	39	407	123	0	0	0	0	0	122	63	252	84	65	243	76	0	0	0	0	0	143
ENSMUSG00000005686	0	0	0	0	0	0	0	0	0	0	0	0	0	0	0	2	0	0	18	0	0	0	0	0	6	3	0	1	0	30	21	0	0	0	0	0	11	1	31	2	1	12	7	0	0	0	0	0	13
ENSMUSG00000005687	0	0	0	0	0	0	0	0	0	0	0	0	0	0	0	44	45	0	25	0	0	0	0	0	30	25	0	191	15	94	43	0	0	0	0	0	58	34	63	51	42	77	39	0	0	0	0	0	86
ENSMUSG00000005696	0	0	0	0	0	0	0	0	0	0	0	0	0	0	0	25	22	0	70	0	0	0	0	0	48	25	0	95	19	15	98	0	0	0	0	0	76	7	59	34	26	19	45	0	0	0	0	0	129
ENSMUSG00000005698	0	0	0	0	0	0	0	0	0	0	0	0	0	0	0	27	14	0	150	0	0	0	0	0	49	19	0	43	7	147	157	0	0	0	0	0	88	19	74	29	9	218	142	0	0	0	0	0	137
ENSMUSG00000005699	0	0	0	0	0	0	0	0	0	0	0	0	0	0	0	4	2	0	1	0	0	0	0	0	6	6	0	18	1	17	10	0	0	0	0	0	8	3	22	8	2	16	8	0	0	0	0	0	12
ENSMUSG00000005705	0	0	0	0	0	0	0	0	0	0	0	0	0	0	0	0	0	0	1	0	0	0	0	0	1	0	0	0	2	0	1	0	0	0	0	0	0	0	0	1	0	0	3	0	0	0	0	0	0
ENSMUSG00000005716	0	0	0	0	0	0	0	0	0	0	0	0	0	0	0	0	0	0	0	0	0	0	0	0	0	0	0	0	0	0	0	0	0	0	0	0	0	0	0	1	1	0	2	0	0	0	0	0	0
ENSMUSG00000005718	0	0	0	0	0	0	0	0	0	0	0	0	0	0	0	0	1	0	0	0	0	0	0	0	2	0	0	1	0	7	6	0	0	0	0	0	0	0	1	0	3	1	1	0	0	0	0	0	1
ENSMUSG00000005732	0	0	0	0	0	0	0	0	0	0	0	0	0	0	0	9	6	0	30	0	0	0	0	0	38	31	0	30	2	168	55	0	0	0	0	0	55	32	96	18	9	105	22	0	0	0	0	0	75
ENSMUSG00000005763	0	0	0	0	0	0	0	0	0	0	0	0	0	0	0	33	21	0	128	0	0	0	0	0	99	41	0	173	16	55	194	0	0	0	0	0	154	17	183	66	30	64	80	0	0	0	0	0	297
ENSMUSG00000005774	0	0	0	0	0	0	0	0	0	0	0	0	0	0	0	6	3	0	33	0	0	0	0	0	22	15	0	19	1	33	60	0	0	0	0	0	27	9	56	5	3	35	41	0	0	0	0	0	49
ENSMUSG00000005779	0	0	0	0	0	0	0	0	0	0	0	0	0	0	0	36	16	0	86	0	0	0	0	0	21	43	18	115	15	266	77	0	0	0	0	0	75	30	81	39	23	265	75	0	0	0	0	0	64
ENSMUSG00000005800	0	0	0	0	0	0	0	0	0	0	0	0	0	0	0	0	2	0	2	0	0	0	0	0	1	0	0	1	0	0	1	0	0	0	0	0	2	1	15	1	2	4	0	0	0	0	0	0	0
ENSMUSG00000005802	0	0	0	0	0	0	0	0	0	0	0	0	0	0	0	5	4	0	13	0	0	0	0	0	1	5	0	2	5	45	47	0	0	0	0	0	7	1	5	2	4	32	5	0	0	0	0	0	7
ENSMUSG00000005803	0	0	0	0	0	0	0	0	0	0	0	0	0	0	0	19	15	0	5	0	0	0	0	0	5	8	0	36	5	150	4	0	0	0	0	0	11	4	10	6	10	100	3	0	0	0	0	0	16
ENSMUSG00000005804	0	0	0	0	0	0	0	0	0	0	0	0	0	0	0	37	20	0	23	0	0	0	0	0	24	13	1	94	10	55	57	0	0	0	0	0	55	12	45	17	17	38	8	0	0	0	0	0	62
ENSMUSG00000005813	0	0	0	0	0	0	0	0	0	0	0	0	0	0	0	16	15	0	45	0	0	0	0	0	15	14	0	73	7	86	58	0	0	0	0	0	20	13	34	25	8	88	62	0	0	0	0	0	39
ENSMUSG00000005823	0	0	0	0	0	0	0	0	0	0	0	0	0	0	0	15	7	0	46	0	0	0	0	0	26	18	0	48	1	124	49	0	0	0	0	0	52	33	100	15	4	132	51	0	0	0	0	0	62
ENSMUSG00000005824	0	0	0	0	0	0	0	0	0	0	0	0	0	0	0	4	0	0	12	0	0	0	0	0	9	1	0	0	2	12	13	0	0	0	0	0	14	0	12	2	0	4	15	0	0	0	0	0	30
ENSMUSG00000005836	0	0	0	0	0	0	0	0	0	0	0	0	0	0	0	1	4	0	1	0	0	0	0	0	0	0	0	0	1	66	0	0	0	0	0	0	1	1	0	0	0	56	1	0	0	0	0	0	0
ENSMUSG00000005846	0	0	0	0	0	0	0	0	0	0	0	0	0	0	0	77	41	0	26	0	0	0	0	0	34	23	0	204	22	166	48	0	0	0	0	0	59	34	82	52	62	114	38	0	0	0	0	0	95
ENSMUSG00000005864	0	0	0	0	0	0	0	0	0	0	0	0	0	0	0	0	0	0	0	0	0	0	0	0	0	0	0	0	1	0	1	0	0	0	0	0	1	0	0	0	0	4	0	0	0	0	0	0	0
ENSMUSG00000005871	0	0	0	0	0	0	0	0	0	0	0	0	0	0	0	5	8	0	66	0	0	0	0	0	17	9	0	34	3	117	94	0	0	0	0	0	23	17	53	5	4	157	83	0	0	0	0	0	47
ENSMUSG00000005873	0	0	0	0	0	0	0	0	0	0	0	0	0	0	0	54	38	0	68	0	0	0	0	0	28	34	0	148	18	271	86	0	0	0	0	0	78	57	194	60	32	254	92	0	0	0	0	0	106
ENSMUSG00000005881	0	0	0	0	0	0	0	0	0	0	0	0	0	0	0	31	20	0	32	0	0	0	0	0	12	23	0	69	7	187	32	0	0	0	0	0	31	41	74	28	10	129	26	0	0	0	0	0	40
ENSMUSG00000005882	0	0	0	0	0	0	0	0	0	0	0	0	0	0	0	7	2	0	20	0	0	0	0	0	15	4	0	14	1	56	14	0	0	0	0	0	18	11	32	4	10	41	20	0	0	0	0	0	32
ENSMUSG00000005883	0	0	0	0	0	0	0	0	0	0	0	0	0	0	0	0	0	0	4	0	0	0	0	0	5	0	0	1	1	0	6	0	0	0	0	0	3	2	1	2	2	3	10	0	0	0	0	0	9
ENSMUSG00000005886	0	0	0	0	0	0	0	0	0	0	0	0	0	0	0	4	10	0	113	0	0	0	0	0	30	40	0	18	2	140	168	0	0	0	0	0	68	38	124	6	1	213	88	0	0	0	0	0	101
ENSMUSG00000005891	0	0	0	0	0	0	0	0	0	0	0	0	0	0	0	0	0	0	0	0	0	0	0	0	0	0	0	1	0	0	6	0	0	0	0	0	0	0	0	0	0	3	0	0	0	0	0	0	0
ENSMUSG00000005892	0	0	0	0	0	0	0	0	0	0	0	0	0	0	0	0	0	0	2	0	0	0	0	0	0	0	0	3	2	0	0	0	0	0	0	0	0	0	0	0	0	0	0	0	0	0	0	0	0
ENSMUSG00000005893	0	0	0	0	0	0	0	0	0	0	0	0	0	0	0	9	15	0	64	0	0	0	0	0	43	11	0	34	4	88	107	0	0	0	0	0	41	13	86	15	7	119	57	0	0	0	0	0	82
ENSMUSG00000005897	0	0	0	0	0	0	0	0	0	0	0	0	1	0	0	2	5	0	4	0	0	0	0	0	4	1	0	0	2	18	5	0	0	0	0	0	2	5	10	1	2	26	4	0	0	0	0	0	6
ENSMUSG00000005899	0	0	0	0	0	0	0	0	0	0	0	0	0	0	0	11	10	0	41	0	0	0	0	0	12	5	0	10	0	73	42	0	0	0	0	0	16	11	44	5	9	72	21	0	0	0	0	0	37
ENSMUSG00000005907	0	0	0	0	0	0	0	0	0	0	0	0	0	0	0	8	8	0	14	0	0	0	0	0	4	6	0	12	2	28	14	0	0	0	0	0	8	2	26	4	4	38	13	0	0	0	0	0	13
ENSMUSG00000005917	0	0	0	0	0	0	0	0	0	0	0	0	0	0	0	1	2	0	0	0	0	0	0	0	0	0	0	0	3	1	3	0	0	0	0	0	1	0	0	0	0	2	0	0	0	0	0	0	0
ENSMUSG00000005936	0	0	0	0	0	0	0	0	0	0	0	0	0	0	0	18	10	0	23	0	0	0	0	0	33	22	0	66	5	100	38	0	0	0	0	0	53	19	128	22	9	79	26	0	0	0	0	0	107
ENSMUSG00000005947	0	0	0	0	0	0	0	0	0	0	0	0	0	0	0	1	4	0	13	0	0	0	0	0	4	45	0	0	4	43	16	0	0	0	0	0	11	11	23	1	5	18	10	0	0	0	0	0	29
ENSMUSG00000005949	0	0	0	0	0	0	0	0	0	0	0	0	0	0	0	7	2	0	9	0	0	0	0	0	9	6	0	8	1	54	10	0	0	0	0	0	13	3	27	1	1	32	18	0	0	0	0	0	7
ENSMUSG00000005950	0	0	0	0	0	0	0	0	0	0	0	0	0	0	0	0	1	0	0	0	0	0	0	0	0	0	0	1	3	3	5	0	0	0	0	0	0	0	0	2	1	6	0	0	0	0	0	0	0
ENSMUSG00000005951	0	0	0	0	0	0	0	0	0	0	0	0	0	0	0	6	4	0	4	0	0	0	0	0	9	2	0	6	1	2	16	0	0	0	0	0	10	3	5	2	1	16	7	0	0	0	0	0	11
ENSMUSG00000005952	0	0	0	0	0	0	0	0	0	0	0	0	0	0	0	0	0	0	3	0	0	0	0	0	0	1	0	0	0	1	2	0	0	0	0	0	0	1	0	1	0	4	1	0	0	0	0	0	1
ENSMUSG00000005958	0	0	0	0	0	0	0	0	0	0	0	0	0	0	0	2	1	0	0	0	0	0	0	0	0	1	0	3	1	136	0	0	0	0	0	0	0	0	4	1	1	129	8	0	0	0	0	0	0
ENSMUSG00000005968	0	0	0	0	0	0	0	0	0	0	0	0	0	0	0	1	2	0	10	0	0	0	0	0	2	1	0	5	1	153	7	0	0	0	0	0	0	4	8	0	3	87	11	0	0	0	0	0	4
ENSMUSG00000005973	0	0	0	0	0	0	0	0	0	0	0	0	0	0	0	7	6	0	12	0	0	0	0	0	10	5	0	25	2	73	23	0	0	0	0	0	31	5	48	20	5	110	11	0	0	0	0	0	25
ENSMUSG00000005980	0	0	0	0	0	0	0	0	0	0	0	0	0	0	0	0	4	0	3	0	0	0	0	0	7	0	0	3	3	11	11	0	0	0	0	0	8	4	9	3	0	8	16	0	0	0	0	0	8
ENSMUSG00000005981	0	0	0	0	0	0	0	0	0	0	0	0	0	0	0	6	6	0	18	0	0	0	0	0	22	22	0	47	4	156	27	0	0	0	0	0	32	20	55	6	11	64	19	0	0	0	0	0	74
ENSMUSG00000005982	0	0	0	0	0	0	0	0	0	0	0	0	0	0	0	14	11	0	79	0	0	0	0	0	33	23	1	33	4	127	96	0	0	0	0	0	81	5	73	14	7	95	23	0	0	0	0	0	75
ENSMUSG00000005983	0	0	0	0	0	0	0	0	0	0	0	0	0	0	0	2	3	0	36	0	0	0	0	0	11	9	0	17	2	70	48	0	0	0	0	0	34	9	42	7	11	72	33	0	0	0	0	0	50
ENSMUSG00000005986	0	0	0	0	0	0	0	0	0	0	0	0	0	0	0	2	1	0	10	0	0	0	0	0	1	0	0	11	2	9	8	0	0	0	0	0	4	1	3	1	0	6	7	0	0	0	0	0	4
ENSMUSG00000005994	0	0	0	0	0	0	0	0	0	0	0	0	0	0	0	1	0	0	0	0	0	0	0	0	0	0	0	0	0	0	0	0	0	0	0	0	0	0	0	1	0	1	0	0	0	0	0	0	0
ENSMUSG00000006005	0	0	0	0	0	0	0	0	0	0	0	0	0	0	0	44	34	0	168	0	0	0	0	0	75	42	0	159	10	222	163	0	0	0	0	0	99	47	187	41	20	310	132	0	0	0	0	0	193
ENSMUSG00000006007	0	0	0	0	0	0	0	0	0	0	0	0	0	0	0	0	3	0	1	0	0	0	0	0	0	0	0	3	0	0	4	0	0	0	0	0	0	0	0	0	0	1	0	0	0	0	0	0	0
ENSMUSG00000006010	0	0	0	0	0	0	0	0	0	0	0	0	0	0	0	18	6	0	15	0	0	0	0	0	14	23	0	29	2	67	25	0	0	0	0	0	16	33	23	19	15	66	8	0	0	0	0	0	21
ENSMUSG00000006014	0	0	0	0	0	0	0	0	0	0	0	0	0	0	0	5	1	0	33	0	0	0	0	0	16	8	0	5	5	27	49	0	0	0	0	0	34	4	27	8	2	34	39	0	0	0	0	0	38
ENSMUSG00000006019	0	0	0	0	0	0	0	0	0	0	0	0	0	0	0	5	3	0	34	0	0	0	0	0	9	8	0	18	2	51	18	0	0	0	0	0	5	4	16	10	3	44	25	0	0	0	0	0	28
ENSMUSG00000006021	0	0	0	0	0	0	0	0	0	0	0	0	0	0	0	3	3	0	16	0	0	0	0	0	10	4	0	7	1	33	42	0	0	0	0	0	25	11	27	3	0	36	30	0	0	0	0	0	15
ENSMUSG00000006024	0	0	0	0	0	0	0	0	0	0	0	0	0	1	0	26	22	0	69	0	0	0	0	0	54	97	0	113	13	403	101	0	0	0	0	0	100	75	210	40	24	362	59	0	0	0	0	0	147
ENSMUSG00000006050	0	0	0	0	0	0	0	0	0	0	0	0	0	0	0	107	69	0	63	0	0	0	0	0	33	27	7	311	39	191	58	0	0	0	0	0	64	41	103	95	62	173	46	0	0	0	0	0	90
ENSMUSG00000006056	0	0	0	0	0	0	0	0	0	0	0	0	0	0	0	0	0	0	0	0	0	0	0	0	0	0	0	0	0	0	0	0	0	0	0	0	0	0	0	0	3	0	1	0	0	0	0	0	0
ENSMUSG00000006057	0	0	0	0	0	0	0	0	0	0	0	0	0	0	0	3	2	0	1	0	0	0	0	0	1	0	0	13	1	31	7	0	0	0	0	0	1	5	4	5	2	24	5	0	0	0	0	0	3
ENSMUSG00000006058	0	0	0	0	0	0	0	0	0	0	0	0	0	0	0	6	2	0	12	0	0	0	0	0	11	11	1	23	1	44	29	0	0	0	0	0	17	6	27	12	4	69	30	0	0	0	0	0	27
ENSMUSG00000006095	0	0	0	0	0	0	0	0	0	0	0	0	0	0	0	12	7	0	27	0	0	0	0	0	17	16	0	41	7	138	57	0	0	0	0	0	26	18	41	25	11	144	22	0	0	0	0	0	38
ENSMUSG00000006127	0	0	0	0	0	0	0	0	0	0	0	0	0	0	0	25	11	0	99	0	0	0	0	0	54	34	0	55	9	152	118	0	0	1	0	0	74	29	143	22	14	110	98	0	0	0	0	0	150
ENSMUSG00000006134	0	0	0	0	0	0	0	0	0	0	0	0	0	0	0	16	8	0	33	0	0	0	0	0	13	10	0	79	3	107	47	0	0	0	0	0	11	6	61	3	9	54	24	0	0	0	0	0	49
ENSMUSG00000006143	0	0	0	0	0	0	0	0	0	0	0	0	0	0	0	1	0	0	0	0	0	0	0	0	0	0	0	1	0	0	0	0	0	0	0	0	0	0	0	0	0	0	0	0	0	0	0	0	0
ENSMUSG00000006154	0	0	0	0	0	0	0	0	0	0	0	0	0	0	0	2	0	0	27	0	0	0	0	0	4	2	0	1	0	13	26	0	0	0	0	0	10	2	4	0	3	23	14	0	0	0	0	0	8
ENSMUSG00000006169	0	0	0	0	0	0	0	0	0	0	0	0	0	0	0	28	19	0	112	0	0	0	0	0	92	45	0	118	10	330	146	0	0	0	0	0	130	71	261	30	15	224	78	0	0	0	0	0	194
ENSMUSG00000006179	0	0	0	0	0	0	0	0	0	0	0	0	0	0	0	3	3	0	9	0	0	0	0	0	2	1	0	7	1	10	0	0	0	0	0	0	3	11	4	0	1	7	6	0	0	0	0	0	0
ENSMUSG00000006191	0	0	0	0	0	0	0	0	0	0	0	0	0	0	0	10	7	0	19	0	0	0	0	0	7	8	0	36	5	33	42	0	0	0	0	0	11	10	19	6	6	45	13	0	0	0	0	0	17
ENSMUSG00000006200	0	0	0	0	0	0	0	0	0	0	0	0	0	0	0	0	0	0	0	0	0	0	0	0	0	0	0	0	0	0	0	0	0	0	0	0	0	0	0	0	0	0	0	0	0	0	0	0	0
ENSMUSG00000006204	0	0	0	0	0	0	0	0	0	0	0	0	0	0	0	0	2	0	0	0	0	0	0	0	0	0	0	1	0	0	0	0	0	0	0	0	0	0	0	1	0	1	0	0	0	0	0	0	0
ENSMUSG00000006205	0	0	0	0	0	0	0	0	0	0	0	0	0	0	0	0	0	0	0	0	0	0	0	0	0	0	0	0	0	216	0	0	0	0	0	0	0	0	3	0	0	368	2	0	0	0	0	0	0
ENSMUSG00000006215	0	0	0	0	0	0	0	0	0	0	0	0	0	0	0	14	10	0	51	0	0	0	0	0	12	8	0	25	3	60	40	0	0	0	0	0	22	11	22	10	5	84	43	0	0	0	0	0	27
ENSMUSG00000006216	0	0	0	0	0	0	0	0	0	0	0	0	0	0	0	3	0	0	0	0	0	0	0	0	0	0	0	0	1	2	3	0	0	0	0	0	0	0	0	1	0	3	2	0	0	0	0	0	1
ENSMUSG00000006218	0	0	0	0	0	0	0	0	0	0	0	0	0	0	0	1	0	0	0	0	0	0	0	0	0	0	0	0	0	1	0	0	0	0	0	0	0	0	0	0	0	3	0	0	0	0	0	0	2
ENSMUSG00000006219	0	0	0	0	0	0	0	0	0	0	0	0	0	0	0	0	1	0	1	0	0	0	0	0	1	5	0	1	0	176	0	0	0	0	0	0	3	6	16	4	0	220	0	0	0	0	0	0	10
ENSMUSG00000006221	0	0	0	0	0	0	0	0	0	0	0	0	0	0	0	0	0	0	0	0	0	0	0	0	1	0	0	2	0	7	0	0	0	0	0	0	0	0	0	0	1	2	3	0	0	0	0	0	0
ENSMUSG00000006235	0	0	0	0	0	0	0	0	0	0	0	0	0	0	0	1	2	0	0	0	0	0	0	0	1	0	0	0	1	8	5	0	0	0	0	0	7	1	14	0	0	3	0	0	0	0	0	0	3
ENSMUSG00000006241	0	0	0	0	0	0	0	0	0	0	0	0	0	0	0	0	1	0	0	0	0	0	0	0	0	0	0	0	1	0	0	0	0	0	0	0	0	0	0	0	0	3	0	0	0	0	0	0	0
ENSMUSG00000006262	0	0	0	0	0	0	0	0	0	0	0	0	0	0	0	14	7	1	47	0	0	0	0	0	12	11	1	17	18	54	44	0	0	0	0	0	8	5	26	17	11	67	52	0	0	0	0	0	31
ENSMUSG00000006269	0	0	0	0	0	0	0	0	0	0	0	0	0	0	0	0	0	0	0	0	0	0	0	0	0	0	0	0	1	0	1	0	0	0	0	0	0	0	0	1	0	0	1	0	0	0	0	0	0
ENSMUSG00000006270	0	0	0	0	0	0	0	0	0	0	0	0	0	0	0	0	0	0	0	0	0	0	0	0	0	0	0	0	0	0	0	0	0	0	0	0	0	0	0	0	0	0	0	0	0	0	0	0	0
ENSMUSG00000006273	0	0	0	0	0	0	0	0	0	0	0	0	0	0	0	27	16	0	28	0	0	0	0	0	31	55	0	70	9	226	80	0	0	0	0	0	83	39	183	14	20	210	40	0	0	0	0	0	108
ENSMUSG00000006276	0	0	0	0	0	0	0	0	0	0	0	0	0	0	0	8	7	0	29	0	0	0	0	0	11	8	0	33	4	52	30	0	0	0	0	0	32	6	26	8	9	29	25	0	0	0	0	0	26
ENSMUSG00000006281	0	0	0	0	0	0	0	0	0	0	0	0	0	0	0	8	6	0	51	0	0	0	0	0	17	13	0	28	6	223	77	0	0	0	0	0	51	7	63	14	4	192	56	0	0	0	0	0	34
ENSMUSG00000006288	0	0	0	0	0	0	0	0	0	0	0	0	0	0	0	6	4	0	17	0	0	0	0	0	18	9	0	19	4	55	55	0	0	0	0	0	42	10	43	7	10	43	18	0	0	0	0	0	74
ENSMUSG00000006289	0	0	0	0	0	0	0	0	0	0	0	0	0	0	0	15	10	0	13	0	0	0	0	0	17	9	0	28	18	77	16	0	0	0	0	0	29	17	40	6	10	71	40	0	0	0	0	0	36
ENSMUSG00000006299	0	0	0	0	0	0	0	0	0	0	0	0	0	0	0	53	29	0	74	0	0	0	0	0	55	57	1	201	23	355	119	0	0	0	0	0	128	70	205	44	31	283	128	0	0	0	0	0	157
ENSMUSG00000006301	0	0	0	0	0	0	0	0	0	0	0	0	0	0	0	14	9	0	20	0	0	0	0	0	9	39	0	39	6	406	43	0	0	0	0	0	16	20	151	13	4	498	26	0	0	0	0	0	27
ENSMUSG00000006304	0	0	0	0	0	0	0	0	0	0	0	0	0	0	0	224	143	0	217	0	0	0	0	0	218	189	0	831	74	538	311	0	0	0	0	0	413	140	831	237	152	593	164	0	0	0	0	0	562
ENSMUSG00000006307	0	0	0	0	0	0	0	0	0	0	0	0	0	0	0	6	7	0	81	0	0	0	0	0	23	4	0	14	3	60	91	0	0	0	0	0	32	4	30	8	1	120	118	0	0	0	0	0	31
ENSMUSG00000006310	0	0	0	0	0	0	0	0	0	0	0	0	0	0	0	6	6	0	11	0	0	0	0	0	15	3	0	36	2	11	21	0	0	0	0	0	9	3	11	11	9	15	10	0	0	0	0	0	21
ENSMUSG00000006311	0	0	0	0	0	0	0	0	0	0	0	0	0	0	0	0	0	0	1	0	0	0	0	0	0	0	0	0	1	1	0	0	0	0	0	0	1	0	0	0	0	1	0	0	0	0	0	0	0
ENSMUSG00000006313	0	0	0	0	0	0	0	0	0	0	0	0	0	0	0	0	0	0	0	0	0	0	0	0	0	0	0	0	2	1	2	0	0	0	0	0	0	0	0	0	3	0	0	0	0	0	0	0	1
ENSMUSG00000006315	0	0	0	0	0	0	0	0	0	0	0	0	0	0	0	11	11	0	20	0	0	0	0	0	17	13	0	29	8	101	50	0	0	0	0	0	21	30	25	25	9	73	30	0	0	0	0	0	31
ENSMUSG00000006333	0	0	0	0	0	0	0	0	0	0	0	0	0	0	0	348	258	0	390	0	0	0	0	0	112	85	0	1027	152	636	525	0	0	0	0	0	236	56	289	270	239	582	429	0	0	0	0	0	245
ENSMUSG00000006335	0	0	0	0	0	0	0	0	0	0	0	0	0	0	0	2	1	0	10	0	0	0	0	0	6	2	0	2	2	13	8	0	0	0	0	0	7	4	3	1	1	15	8	0	0	0	0	0	8
ENSMUSG00000006342	0	0	0	0	0	0	0	0	0	0	0	0	0	0	0	1	0	0	12	0	0	0	0	0	12	7	0	0	0	69	32	0	0	0	0	0	12	0	8	0	0	120	9	0	0	0	0	0	29
ENSMUSG00000006344	0	0	0	0	0	0	0	0	0	0	0	0	0	0	0	0	3	0	7	0	0	0	0	0	2	4	0	2	5	84	14	0	0	0	0	0	7	2	8	3	5	136	20	0	0	0	0	0	12
ENSMUSG00000006345	0	0	0	0	0	0	0	0	0	0	0	0	0	0	0	0	2	0	4	0	0	0	0	0	6	0	0	0	2	1	6	0	0	0	0	0	10	0	5	3	0	7	19	0	0	0	0	0	5
ENSMUSG00000006356	0	0	0	0	0	0	0	0	0	0	0	0	0	0	0	2	3	0	4	0	0	0	0	0	14	2	0	22	0	194	18	0	0	0	0	0	24	4	156	4	9	302	4	0	0	0	0	0	37
ENSMUSG00000006360	0	0	0	0	0	0	0	0	0	0	0	0	0	0	0	25	30	0	123	0	0	0	0	0	45	35	1	102	20	856	168	0	0	0	0	0	118	28	391	44	22	1075	171	0	0	0	0	0	77
ENSMUSG00000006362	0	0	0	0	0	0	0	0	0	0	0	0	0	0	0	1	0	0	4	0	0	0	0	0	4	4	0	4	3	57	17	0	0	0	0	0	4	4	48	0	1	109	17	0	0	0	0	0	2
ENSMUSG00000006369	0	0	0	0	0	0	0	0	0	0	0	0	0	0	0	4	3	0	0	0	0	0	0	0	1	0	0	0	2	684	2	0	0	0	0	0	1	0	19	2	6	1289	0	0	0	0	0	0	0
ENSMUSG00000006373	0	0	0	0	0	0	0	0	0	0	0	0	0	0	0	20	13	0	20	0	0	0	0	0	13	27	1	47	2	218	53	0	0	0	0	0	30	44	117	18	13	193	7	0	0	0	0	0	42
ENSMUSG00000006378	0	0	0	0	0	0	0	0	0	0	0	0	0	0	0	14	4	0	12	0	0	0	0	0	2	3	0	19	6	31	6	0	0	0	0	0	5	9	20	4	5	21	6	0	0	0	0	0	7
ENSMUSG00000006386	0	0	0	0	0	0	0	0	0	0	0	0	0	0	0	1	2	0	0	0	0	0	0	0	1	1	0	0	1	2	1	0	0	0	0	0	0	0	82	1	0	25	1	0	0	0	0	0	1
ENSMUSG00000006389	0	0	0	0	0	0	0	0	0	0	0	0	0	0	0	0	5	0	1	0	0	0	0	0	0	0	0	0	1	0	6	0	0	0	0	0	0	0	0	0	1	2	2	0	0	0	0	0	1
ENSMUSG00000006390	0	0	0	0	0	0	0	0	0	0	0	0	0	0	0	21	10	0	42	0	0	0	0	0	23	29	0	77	8	212	51	0	0	0	0	0	58	14	122	30	19	146	42	0	0	0	0	0	61
ENSMUSG00000006392	0	0	0	0	0	0	0	0	0	0	0	0	0	0	0	9	8	0	26	0	0	0	0	0	19	9	0	36	2	50	43	0	0	0	0	0	34	11	44	8	3	37	18	0	0	0	0	0	38
ENSMUSG00000006395	0	0	0	0	0	0	0	0	0	0	0	0	0	0	0	6	5	0	23	0	0	0	0	0	6	4	0	16	3	36	46	0	0	0	0	0	24	0	11	8	1	41	30	0	0	0	0	0	21
ENSMUSG00000006398	0	0	0	0	0	0	0	0	0	0	0	0	0	0	0	24	25	0	0	0	0	0	0	0	2	7	0	140	17	25	3	0	0	0	0	0	6	5	36	40	19	5	5	0	0	0	0	0	9
ENSMUSG00000006403	0	0	0	0	0	0	0	0	0	0	0	0	0	0	0	0	1	0	0	0	0	0	0	0	1	0	0	4	1	85	1	0	0	0	0	0	0	1	6	2	1	158	3	0	0	0	0	0	0
ENSMUSG00000006411	0	0	0	0	0	0	0	0	0	0	0	0	0	0	0	1	0	0	1	0	0	0	0	0	1	0	0	4	0	9	8	0	0	0	0	0	0	0	3	0	2	5	5	0	0	0	0	0	2
ENSMUSG00000006412	0	0	0	0	0	0	0	0	0	0	0	0	0	0	0	11	8	0	16	0	0	0	0	0	14	5	0	25	2	47	36	0	0	0	0	0	36	8	53	7	2	48	26	0	0	0	0	0	33
ENSMUSG00000006418	0	0	0	0	0	0	0	0	0	0	0	0	0	0	0	138	87	0	145	0	0	0	0	0	98	73	0	443	35	233	204	0	0	0	0	0	148	46	238	135	98	201	98	0	0	0	0	0	283
ENSMUSG00000006423	0	0	0	0	0	0	0	0	0	0	0	0	0	0	0	8	9	0	10	0	0	0	0	0	9	3	0	13	8	30	34	0	0	0	0	0	16	5	33	2	5	38	6	0	0	0	0	0	14
ENSMUSG00000006435	0	0	0	0	0	0	0	0	0	0	0	0	0	0	0	0	0	0	0	0	0	0	0	0	1	1	0	0	1	7	3	0	0	0	0	0	0	0	0	2	0	4	0	0	0	0	0	0	1
ENSMUSG00000006442	0	0	0	0	0	0	0	0	0	0	0	0	0	0	0	19	14	0	17	0	0	0	0	0	16	20	0	47	4	101	23	0	0	0	0	0	21	30	28	19	18	98	17	0	0	0	0	0	34
ENSMUSG00000006445	0	0	0	0	0	0	0	0	0	0	0	0	0	0	0	2	0	0	0	0	0	0	0	0	0	4	0	4	1	83	3	0	0	0	0	0	2	2	12	1	0	62	2	0	0	0	0	0	0
ENSMUSG00000006456	0	0	0	0	0	0	0	0	0	0	0	0	0	0	0	9	9	0	20	0	0	0	0	0	14	8	0	46	3	87	36	0	0	0	0	0	17	10	34	13	5	58	32	0	0	0	0	0	38
ENSMUSG00000006457	0	0	0	0	0	0	0	0	0	0	0	0	0	0	0	0	1	0	0	0	0	0	0	0	0	0	0	1	1	2	2	0	0	0	0	0	1	0	0	1	0	6	1	0	0	0	0	0	0
ENSMUSG00000006462	0	0	0	0	0	0	0	0	0	0	0	0	0	0	0	0	0	0	1	0	0	0	0	0	0	0	0	1	1	1	2	0	0	0	0	0	1	0	1	1	2	10	2	0	0	0	0	0	0
ENSMUSG00000006463	0	0	0	0	0	0	0	0	0	0	0	0	0	0	0	4	2	0	2	0	0	0	0	0	5	1	0	13	3	23	21	0	0	0	0	0	16	12	3	4	0	25	7	0	0	0	0	0	7
ENSMUSG00000006464	0	0	0	0	0	0	0	0	0	0	0	0	0	0	0	1	0	0	0	0	0	0	0	0	2	0	0	2	2	11	7	0	0	0	0	0	0	0	0	2	2	12	0	0	0	0	0	0	0
ENSMUSG00000006469	0	0	0	0	0	0	0	0	0	0	0	0	0	0	0	0	0	0	1	0	0	0	0	0	0	0	0	1	1	0	0	0	0	0	0	0	0	0	0	0	2	0	0	0	0	0	0	0	0
ENSMUSG00000006471	0	0	0	0	0	0	0	0	0	0	0	0	0	0	0	7	4	0	35	0	0	0	0	0	15	15	1	33	7	55	43	0	0	0	0	0	45	25	79	10	5	89	40	0	0	0	0	0	65
ENSMUSG00000006476	0	0	0	0	0	0	0	0	0	0	0	0	0	0	0	7	3	0	28	0	0	0	0	0	12	8	0	10	2	136	59	0	0	0	0	0	16	1	37	9	2	124	29	0	0	0	0	0	25
ENSMUSG00000006488	0	0	0	0	0	0	0	0	0	0	0	0	0	0	0	0	0	0	0	0	0	0	0	0	0	0	0	2	0	0	2	0	0	0	0	0	0	0	0	1	0	0	0	0	0	0	0	0	0
ENSMUSG00000006490	0	0	0	0	0	0	0	0	0	0	0	0	0	0	0	0	1	0	0	0	0	0	0	0	0	0	0	0	0	0	0	0	0	0	0	0	0	0	0	0	0	0	0	0	0	0	0	0	0
ENSMUSG00000006494	0	0	0	0	0	0	0	0	0	0	0	0	0	0	0	29	13	0	55	0	0	0	0	0	38	15	0	119	12	54	90	0	0	0	0	0	53	20	32	16	17	32	68	0	0	0	0	0	126
ENSMUSG00000006498	0	0	0	0	0	0	0	0	0	0	0	0	0	0	0	62	49	0	97	0	0	0	0	0	49	89	0	222	28	600	178	0	0	0	0	0	107	50	275	58	42	475	106	0	0	0	0	0	161
ENSMUSG00000006517	0	0	0	0	0	0	0	0	0	0	0	0	0	0	0	16	13	0	6	0	0	0	0	0	3	8	0	52	8	46	25	0	0	0	0	0	7	0	5	25	10	38	7	0	0	0	0	0	14
ENSMUSG00000006519	0	0	0	0	0	0	0	0	0	0	0	0	0	0	0	41	28	0	119	0	0	0	0	0	83	91	0	137	11	391	207	0	0	0	0	0	202	83	293	52	27	350	93	0	0	0	0	0	196
ENSMUSG00000006522	0	0	0	0	0	0	0	0	0	0	0	0	0	0	0	0	2	0	3	0	0	0	0	0	1	0	0	1	4	4	1	0	0	0	0	0	0	0	0	0	0	1	2	0	0	0	0	0	0
ENSMUSG00000006526	0	0	0	0	0	0	0	0	0	0	0	0	0	0	0	13	9	0	10	0	0	0	0	0	7	4	0	56	9	34	21	0	0	0	0	0	17	2	14	16	16	77	14	0	0	0	0	0	24
ENSMUSG00000006527	0	0	0	0	0	0	0	0	0	0	0	0	0	0	0	4	6	0	4	0	0	0	0	0	5	9	0	14	2	33	22	0	0	0	0	0	13	11	17	4	0	63	5	0	0	0	0	0	37
ENSMUSG00000006529	0	0	0	0	0	0	0	0	0	0	0	0	0	0	0	0	0	0	0	0	0	0	0	0	0	0	0	0	1	1	3	0	0	0	0	0	0	0	0	0	2	1	2	0	0	0	0	0	0
ENSMUSG00000006538	0	0	0	0	0	0	0	0	0	0	0	0	0	0	0	0	2	0	0	0	0	0	0	0	0	0	0	2	0	76	0	0	0	0	0	0	0	0	0	2	1	22	0	0	0	0	0	0	0
ENSMUSG00000006542	0	0	0	0	0	0	0	0	0	0	0	0	0	0	0	0	0	0	0	0	0	0	0	0	0	0	0	0	0	0	1	0	0	0	0	0	0	0	0	0	1	3	0	0	0	0	0	0	0
ENSMUSG00000006546	0	0	0	0	0	0	0	0	0	0	0	0	0	0	0	0	0	0	0	0	0	0	0	0	0	0	0	1	1	1	0	0	0	0	0	0	0	0	0	0	0	1	3	0	0	0	0	0	2
ENSMUSG00000006567	0	0	0	0	0	0	0	0	0	0	0	0	0	0	0	0	0	0	2	0	0	0	0	0	1	0	0	2	2	2	5	0	0	0	0	0	1	0	1	4	1	1	5	0	0	0	0	0	2
ENSMUSG00000006570	0	0	0	0	0	0	0	0	0	0	0	0	0	0	0	0	0	0	0	0	0	0	0	0	0	0	0	0	0	0	0	0	0	0	0	0	1	0	0	0	0	0	1	0	0	0	0	0	0
ENSMUSG00000006574	0	0	0	0	0	0	0	0	0	0	0	0	0	0	0	1	2	0	3	0	0	0	0	0	0	0	0	0	1	1	12	0	0	0	0	0	5	2	0	3	4	5	2	0	0	0	0	0	0
ENSMUSG00000006575	0	0	0	0	0	0	0	0	0	0	0	0	0	0	0	1	1	0	5	0	0	0	0	0	4	2	0	12	1	9	5	0	0	0	0	0	3	0	3	2	3	8	0	0	0	0	0	0	11
ENSMUSG00000006576	0	0	0	0	0	0	0	0	0	0	0	0	0	0	0	2	0	0	0	0	0	0	0	0	0	0	0	1	2	14	2	0	0	0	0	0	0	1	2	3	0	30	2	0	0	0	0	0	0
ENSMUSG00000006585	0	0	0	0	0	0	0	0	0	0	0	0	0	0	0	1	2	0	30	0	0	0	0	0	9	13	0	14	6	115	31	0	0	0	0	0	15	8	27	10	2	76	20	0	0	0	0	0	14
ENSMUSG00000006586	0	0	0	0	0	0	0	0	0	0	0	0	0	0	0	1	8	0	2	0	0	0	0	0	0	0	0	11	3	30	5	0	0	0	0	0	0	0	4	5	5	53	0	0	0	0	0	0	0
ENSMUSG00000006587	0	0	0	0	0	0	0	0	0	0	0	0	0	0	0	0	2	0	5	0	0	0	0	0	11	1	0	1	1	6	5	0	0	0	0	0	2	0	0	0	1	3	17	0	0	0	0	0	3
ENSMUSG00000006589	0	0	0	0	0	0	0	0	0	0	0	0	0	0	0	34	23	0	74	0	0	0	0	0	14	9	0	106	17	181	96	0	0	0	0	0	41	6	49	44	15	146	112	0	0	0	0	0	40
ENSMUSG00000006599	0	0	0	0	0	0	0	0	0	0	0	0	0	0	0	9	4	0	10	0	0	0	0	0	11	9	0	22	1	74	25	0	0	0	0	0	27	9	37	14	9	60	36	0	0	0	0	0	40
ENSMUSG00000006611	0	0	0	0	0	0	0	0	0	0	0	0	0	0	0	1	0	0	5	0	0	0	0	0	7	17	0	2	1	83	9	0	0	0	0	0	44	2	156	2	0	68	2	0	0	0	0	0	46
ENSMUSG00000006638	0	0	0	0	0	0	0	0	0	0	0	0	0	0	0	2	2	0	19	0	0	0	0	0	11	3	0	5	2	26	34	0	0	0	0	0	17	9	25	7	2	29	22	0	0	0	0	0	16
ENSMUSG00000006641	0	0	0	0	0	0	0	0	0	0	0	0	0	0	0	1	3	0	10	0	0	0	0	0	3	1	0	1	3	29	8	0	0	0	0	0	6	1	1	1	2	24	17	0	0	0	0	0	11
ENSMUSG00000006642	0	0	0	0	0	0	0	0	0	0	0	0	0	0	0	1	0	0	0	0	0	0	0	0	0	0	0	0	0	4	1	0	0	0	0	0	0	0	0	3	0	2	2	0	0	0	0	0	0
ENSMUSG00000006649	0	0	0	0	0	0	0	0	0	0	0	0	0	0	0	0	0	0	1	0	0	0	0	0	0	1	0	3	2	2	0	0	0	0	0	0	0	0	1	1	0	5	0	0	0	0	0	0	0
ENSMUSG00000006651	0	0	0	0	0	0	0	0	0	0	0	0	0	0	0	13	2	0	8	0	0	0	0	0	6	2	0	11	7	16	9	0	0	0	0	0	19	1	22	2	11	21	6	0	0	0	0	0	10
ENSMUSG00000006673	0	0	0	0	0	0	0	0	0	0	0	0	0	0	0	18	28	0	55	0	0	0	0	0	54	45	0	118	16	214	79	0	0	0	0	0	66	46	119	20	22	157	38	0	0	0	0	0	117
ENSMUSG00000006675	0	0	0	0	0	0	0	0	0	0	0	0	0	0	0	0	4	0	7	0	0	0	0	0	5	1	0	0	2	14	17	0	0	0	0	0	6	0	4	0	0	20	1	0	0	0	0	0	13
ENSMUSG00000006676	0	0	0	0	0	0	0	0	0	0	0	0	0	0	0	17	20	0	76	0	0	0	0	0	49	44	1	76	7	171	107	0	0	0	0	0	75	18	102	29	27	180	99	0	0	0	0	0	83
ENSMUSG00000006678	0	0	0	0	0	0	0	0	0	0	0	0	0	0	0	5	2	0	18	0	0	0	0	0	6	3	0	14	3	33	24	0	0	0	0	0	10	4	26	2	6	46	12	0	0	0	0	0	24
ENSMUSG00000006699	0	0	0	0	0	0	0	0	0	0	0	0	0	0	0	187	149	0	236	0	0	0	0	0	233	179	0	699	69	866	491	0	0	0	0	0	421	130	818	135	141	699	246	0	0	0	0	0	591
ENSMUSG00000006705	0	0	0	0	0	0	0	0	0	0	0	0	0	0	0	7	4	0	44	0	0	0	0	0	30	17	0	6	13	78	46	0	0	0	0	0	35	15	82	4	8	77	28	0	0	0	0	0	68
ENSMUSG00000006711	0	0	0	0	0	0	0	0	0	0	0	0	0	0	0	4	3	0	2	0	0	0	0	0	0	1	0	3	1	1	1	0	0	0	0	0	0	0	1	2	0	2	3	0	0	0	0	0	4
ENSMUSG00000006715	0	0	0	0	0	0	0	0	0	0	0	0	0	0	0	12	6	0	8	0	0	0	0	0	3	6	0	45	8	44	16	0	0	0	0	0	15	2	11	15	15	17	20	0	0	0	0	0	8
ENSMUSG00000006717	0	0	0	0	0	0	0	0	0	0	0	0	0	0	0	24	14	0	12	0	0	0	0	0	10	9	0	65	10	52	12	0	0	0	0	0	18	4	18	11	18	30	9	0	0	0	0	0	22
ENSMUSG00000006720	0	0	0	0	0	0	0	0	0	0	0	0	0	0	0	1	0	0	6	0	0	0	0	0	0	0	0	0	2	5	4	0	0	0	0	0	1	0	0	2	1	4	3	0	0	0	0	0	0
ENSMUSG00000006724	0	0	0	0	0	0	0	0	0	0	0	0	0	0	0	0	0	0	0	0	0	0	0	0	1	0	0	1	1	2	0	0	0	0	0	0	1	1	0	0	0	1	1	0	0	0	0	0	0
ENSMUSG00000006728	0	0	0	0	0	0	0	0	0	0	0	0	0	0	0	49	40	0	69	0	0	0	0	0	62	36	0	180	18	349	88	0	0	0	0	0	105	45	168	67	41	308	54	0	0	0	0	0	145
ENSMUSG00000006731	0	0	0	0	0	0	0	0	0	0	0	0	0	0	0	21	9	1	234	0	0	0	0	0	135	38	0	61	11	255	265	0	0	0	0	0	218	29	290	21	14	205	92	0	0	0	0	0	283
ENSMUSG00000006732	0	0	0	0	0	0	0	0	0	0	0	0	0	0	0	2	4	0	12	0	0	0	0	0	3	7	0	11	3	40	20	0	0	0	0	0	11	24	8	0	2	67	15	0	0	0	0	0	13
ENSMUSG00000006736	0	0	0	0	0	0	0	0	0	0	0	0	0	0	0	26	17	0	29	0	0	0	0	0	21	35	0	93	5	190	67	0	0	0	0	0	50	24	120	21	14	117	15	0	0	0	0	0	78
ENSMUSG00000006740	0	0	0	0	0	0	0	0	0	0	0	0	0	0	0	35	21	0	98	0	0	0	0	0	58	48	0	117	13	325	132	0	0	0	0	0	92	48	135	22	21	305	82	0	0	0	0	0	160
ENSMUSG00000006763	0	0	0	0	0	0	0	0	0	0	0	0	0	0	0	6	4	0	19	0	0	0	0	0	5	4	0	16	2	32	26	0	0	0	0	0	9	4	13	8	2	25	15	0	0	0	0	0	21
ENSMUSG00000006764	0	0	0	0	0	0	0	0	0	0	0	0	0	0	0	0	2	0	0	0	0	0	0	0	0	0	0	0	1	1	0	0	0	0	0	0	0	1	0	0	0	1	1	0	0	0	0	0	0
ENSMUSG00000006777	0	0	0	0	0	0	0	0	0	0	0	0	0	0	0	1	0	0	0	0	0	0	0	0	0	0	0	0	0	37	0	0	0	0	0	0	0	1	1	1	0	14	0	0	0	0	0	0	0
ENSMUSG00000006782	0	0	0	0	0	0	0	0	0	0	0	0	0	0	0	35	16	0	100	0	0	0	0	0	98	19	0	95	17	158	151	0	0	0	0	0	189	38	209	26	21	102	41	0	0	0	0	0	295
ENSMUSG00000006784	0	0	0	0	0	0	0	0	0	0	0	0	0	0	0	0	3	0	0	0	0	0	0	0	1	0	0	0	0	4	4	0	0	0	0	0	0	0	5	2	0	9	1	0	0	0	0	0	0
ENSMUSG00000006800	0	0	0	0	0	0	0	0	0	0	0	0	0	0	0	3	8	0	21	0	0	0	0	0	25	16	1	18	2	255	46	0	0	0	0	0	30	14	99	9	5	324	55	0	0	0	0	0	52
ENSMUSG00000006818	0	0	0	0	0	0	0	0	0	0	0	0	0	0	0	18	17	0	33	0	0	0	0	0	21	28	0	87	8	187	60	0	0	0	0	0	40	41	68	17	16	190	38	0	0	0	0	0	48
ENSMUSG00000006850	0	0	0	0	0	0	0	0	0	0	0	0	0	0	0	5	2	0	19	0	0	0	0	0	7	5	0	5	1	18	34	0	0	0	0	0	17	11	10	9	0	24	18	0	0	0	0	0	17
ENSMUSG00000006906	0	0	0	0	0	0	0	0	0	0	0	0	0	0	0	13	4	0	26	0	0	0	0	0	16	8	0	18	1	46	25	0	0	0	0	0	12	10	37	10	3	34	20	0	0	0	0	0	19
ENSMUSG00000006920	0	0	0	0	0	0	0	0	0	0	0	0	0	0	0	29	20	0	102	0	0	0	0	0	49	13	0	88	7	92	101	0	0	0	0	0	54	6	62	21	17	141	136	0	0	0	0	0	137
ENSMUSG00000006930	0	0	0	0	0	0	0	0	0	0	0	0	0	0	0	0	3	0	5	0	0	0	0	0	6	6	0	1	1	8	10	0	0	0	0	0	7	0	3	3	0	4	12	0	0	0	0	0	15
ENSMUSG00000006931	0	0	0	0	0	0	0	0	0	0	0	0	0	0	0	0	1	0	0	0	0	0	0	0	0	0	0	0	0	35	1	0	0	0	0	0	1	0	1	1	2	33	0	0	0	0	0	0	0
ENSMUSG00000006932	0	0	0	0	0	0	0	0	0	0	0	0	0	0	0	60	73	0	99	0	0	0	0	0	50	63	0	241	40	611	167	0	0	0	0	0	94	41	216	64	49	487	61	0	0	0	0	0	120
ENSMUSG00000006941	0	0	0	0	0	0	0	0	0	0	0	0	0	0	0	13	13	0	22	0	0	0	0	0	10	6	0	52	3	47	50	0	0	0	0	0	18	4	15	19	14	32	37	0	0	0	0	0	24
ENSMUSG00000006948	0	0	0	0	0	0	0	0	0	0	0	0	0	0	0	0	0	0	2	0	0	0	0	0	0	0	0	0	1	0	0	0	0	0	0	0	1	0	0	1	0	0	1	0	0	0	0	0	0
ENSMUSG00000006958	0	0	0	0	0	0	0	0	0	0	0	0	0	0	0	2	1	0	4	0	0	0	0	0	1	0	0	0	0	16	2	0	0	0	0	0	1	0	0	3	1	24	1	0	0	0	0	0	1
ENSMUSG00000006998	0	0	0	0	0	0	0	0	0	0	0	0	0	0	0	52	28	0	71	0	0	0	0	0	44	34	0	155	26	208	63	0	0	0	0	0	70	42	138	53	41	147	66	0	0	0	0	0	141
ENSMUSG00000007021	0	0	0	0	0	0	0	0	0	0	0	0	0	0	0	1	3	0	2	0	0	0	0	0	0	1	0	5	1	1	5	0	0	0	0	0	0	0	2	2	0	5	0	0	0	0	0	0	0
ENSMUSG00000007029	0	0	0	0	0	0	0	0	0	0	0	0	0	0	0	40	30	0	67	0	0	0	0	0	44	27	0	98	15	185	98	0	0	0	0	0	74	67	78	28	29	162	41	0	0	0	0	0	96
ENSMUSG00000007030	0	0	0	0	0	0	0	0	0	0	0	0	0	0	0	0	1	0	1	0	0	0	0	0	1	0	0	3	3	0	12	0	0	0	0	0	0	0	0	2	1	6	3	0	0	0	0	0	4
ENSMUSG00000007033	0	0	0	0	0	0	0	0	0	0	0	0	0	0	0	0	0	0	0	0	0	0	0	0	1	0	0	0	1	2	1	0	0	0	0	0	0	3	1	0	0	8	0	0	0	0	0	0	0
ENSMUSG00000007034	0	0	0	0	0	0	0	0	0	0	0	0	0	0	0	2	0	0	2	0	0	0	0	0	0	0	0	1	0	95	4	0	0	0	0	0	1	0	0	0	1	40	2	0	0	0	0	0	0
ENSMUSG00000007035	0	0	0	0	0	0	0	0	0	0	0	0	0	0	0	1	0	0	3	0	0	0	0	0	0	0	0	0	0	3	5	0	0	0	0	0	0	0	1	2	1	11	6	0	0	0	0	0	1
ENSMUSG00000007036	0	0	0	0	0	0	0	0	0	0	0	0	0	0	0	5	6	0	22	0	0	0	0	0	30	31	0	10	5	152	47	0	0	0	0	0	63	21	96	3	5	119	30	0	0	0	0	0	74
ENSMUSG00000007038	0	0	0	0	0	0	0	0	0	0	0	0	0	0	0	39	25	0	68	0	0	0	0	0	21	32	0	88	21	147	74	0	0	0	0	0	69	37	114	46	14	144	99	0	0	0	0	0	97
ENSMUSG00000007039	0	0	0	0	0	0	0	0	0	0	0	0	0	0	0	11	4	0	5	0	0	0	0	0	0	0	0	22	5	51	6	0	0	0	0	0	0	0	18	21	6	58	4	0	0	0	0	0	1
ENSMUSG00000007041	0	0	0	0	0	0	0	0	0	0	0	0	0	0	0	125	64	0	175	0	0	0	0	0	122	68	12	390	48	411	262	0	0	0	0	0	257	60	426	115	69	385	127	0	0	0	0	0	297
ENSMUSG00000007050	0	0	0	0	0	0	0	0	0	0	0	0	0	0	0	12	9	0	19	0	0	0	0	0	10	8	0	20	7	24	32	0	0	0	0	0	19	4	22	4	5	30	24	0	0	0	0	0	27
ENSMUSG00000007080	0	0	0	0	0	0	0	0	0	0	0	0	0	1	0	7	9	0	11	0	0	0	0	0	3	6	0	25	3	23	6	0	0	0	0	0	1	3	6	10	5	10	17	0	0	0	0	0	9
ENSMUSG00000007097	0	0	0	0	0	0	0	0	0	0	0	0	0	0	0	0	0	0	1	0	0	0	0	0	1	0	0	4	1	49	1	0	0	0	0	0	0	0	32	2	1	105	0	0	0	0	0	0	1
ENSMUSG00000007107	0	0	0	0	0	0	0	0	0	0	0	0	0	0	0	2	1	0	1	0	0	0	0	0	0	0	0	0	2	4	0	0	0	0	0	0	0	0	0	0	0	0	0	0	0	0	0	0	0
ENSMUSG00000007122	0	0	0	0	0	0	0	0	0	0	0	0	0	0	0	0	0	0	1	0	0	0	0	0	0	0	0	3	0	1	3	0	0	0	0	0	0	0	0	0	0	0	2	0	0	0	0	0	0
ENSMUSG00000007207	0	0	0	0	0	0	0	0	0	0	0	0	0	0	0	3	0	0	9	0	0	0	0	0	1	2	0	3	1	10	12	0	0	0	0	0	4	1	0	1	0	10	4	0	0	0	0	0	7
ENSMUSG00000007209	0	0	0	0	0	0	0	0	0	0	0	0	0	0	0	0	2	0	0	0	0	0	0	0	0	1	0	1	2	0	0	0	0	0	0	0	0	0	0	0	0	0	0	0	0	0	0	0	0
ENSMUSG00000007216	0	0	0	0	0	0	0	0	0	0	0	0	0	0	0	5	2	0	6	0	0	0	0	0	2	1	0	24	7	18	11	0	0	0	0	0	5	1	11	7	1	20	6	0	0	0	0	0	18
ENSMUSG00000007279	0	0	0	0	0	0	0	0	0	0	0	0	0	0	0	0	2	0	0	0	0	0	0	0	0	0	0	1	2	2	0	0	0	0	0	0	0	1	13	1	0	2	3	0	0	0	0	0	0
ENSMUSG00000007338	0	0	0	0	0	0	0	0	0	0	0	0	0	0	0	10	5	0	21	0	0	0	0	0	15	8	0	26	6	80	25	0	0	0	0	0	30	9	33	12	5	95	18	0	0	0	0	0	30
ENSMUSG00000007379	0	0	0	0	0	0	0	0	0	0	0	0	0	0	0	1	3	0	4	0	0	0	0	0	0	0	0	2	1	11	4	0	0	0	0	0	1	0	10	5	4	9	1	0	0	0	0	0	5
ENSMUSG00000007411	0	0	0	0	0	0	0	0	0	0	0	0	0	0	0	2	8	0	71	0	0	0	0	0	23	14	0	18	2	125	98	0	0	0	0	0	44	16	57	2	9	114	84	0	0	0	0	0	69
ENSMUSG00000007415	0	0	0	0	0	0	0	0	0	0	0	0	0	0	0	12	6	0	15	0	0	0	0	0	13	10	0	38	5	56	22	0	0	0	0	0	25	10	38	24	10	57	11	0	0	0	0	0	26
ENSMUSG00000007440	0	0	0	0	0	0	0	0	0	0	0	0	0	0	0	0	0	0	3	0	0	0	0	0	0	0	0	0	0	0	0	0	0	0	0	0	0	1	0	0	0	0	0	0	0	0	0	0	0
ENSMUSG00000007457	0	0	0	0	0	0	0	0	0	0	0	0	0	0	0	1	2	0	0	0	0	0	0	0	0	0	0	0	0	0	2	0	0	0	0	0	0	0	0	0	1	1	0	0	0	0	0	0	0
ENSMUSG00000007458	0	0	0	0	0	0	0	0	0	0	0	0	0	0	0	46	32	0	70	0	0	0	0	0	82	107	0	105	14	337	86	0	0	0	0	0	157	54	282	33	40	258	38	0	0	0	0	0	219
ENSMUSG00000007476	0	0	0	0	0	0	0	0	0	0	0	0	0	0	0	6	3	0	11	0	0	0	0	0	29	21	1	29	3	87	11	0	0	0	0	0	31	28	155	15	7	73	13	0	0	0	0	0	71
ENSMUSG00000007480	0	0	0	0	0	0	0	0	0	0	0	0	0	0	0	1	0	0	1	0	0	0	0	0	0	0	0	0	1	0	1	0	0	0	0	0	0	0	0	0	1	1	1	0	0	0	0	0	0
ENSMUSG00000007564	0	0	0	0	0	0	0	0	0	0	0	0	0	0	0	34	37	1	125	0	0	0	0	0	49	47	0	153	14	458	169	0	0	0	0	0	103	25	210	38	32	408	98	0	0	0	0	0	129
ENSMUSG00000007570	0	0	0	0	0	0	0	0	0	0	0	0	0	0	0	5	5	0	6	0	0	0	0	0	9	2	0	9	1	47	19	0	0	0	0	0	10	1	15	6	1	38	7	0	0	0	0	0	8
ENSMUSG00000007589	0	0	0	0	0	0	0	0	0	0	0	0	0	0	0	10	3	0	35	0	0	0	0	0	12	63	0	28	2	98	49	0	0	0	0	0	28	42	134	13	8	138	37	0	0	0	0	0	27
ENSMUSG00000007591	0	0	0	0	0	0	0	0	0	0	0	0	0	0	0	0	0	0	4	0	0	0	0	0	0	0	0	0	1	7	6	0	0	0	0	0	2	0	5	0	0	1	4	0	0	0	0	0	1
ENSMUSG00000007594	0	0	0	0	0	0	0	0	0	0	0	0	0	0	0	0	1	0	0	0	0	0	0	0	0	0	0	4	1	2	0	0	0	0	0	0	0	1	0	0	1	2	1	0	0	0	0	0	0
ENSMUSG00000007603	0	0	0	0	0	0	0	0	0	0	0	0	0	0	0	1	2	0	22	0	0	0	0	0	17	11	0	15	1	89	46	0	0	0	0	0	34	14	56	9	6	79	52	0	0	0	0	0	47
ENSMUSG00000007610	0	0	0	0	0	0	0	0	0	0	0	0	0	0	0	3	1	0	19	0	0	0	0	0	6	1	0	10	1	15	18	0	0	0	0	0	2	1	14	1	2	22	10	0	0	0	0	0	11
ENSMUSG00000007613	0	0	0	0	0	0	0	0	0	0	0	0	0	0	0	2	8	0	37	0	0	0	0	0	22	35	0	4	3	263	60	0	0	0	0	0	38	48	148	8	8	302	27	0	0	0	0	0	75
ENSMUSG00000007617	0	0	0	0	0	0	0	0	0	0	0	0	0	0	0	2	7	0	6	0	0	0	0	0	3	17	0	2	1	40	19	0	0	0	0	0	15	11	31	3	3	61	3	0	0	0	0	0	20
ENSMUSG00000007646	0	0	0	0	0	0	0	0	0	0	0	0	0	0	0	3	0	0	0	0	0	0	0	0	1	4	0	16	1	8	11	0	0	0	0	0	1	4	8	3	3	5	3	0	0	0	0	0	1
ENSMUSG00000007653	0	0	0	0	0	0	0	0	0	0	0	0	0	0	0	1	0	0	1	0	0	0	0	0	0	1	0	0	1	0	10	0	0	0	0	0	0	0	0	2	0	1	4	0	0	0	0	0	0
ENSMUSG00000007655	0	0	0	0	0	0	0	0	0	0	0	0	0	0	1	1	1	0	0	0	0	0	0	0	0	0	0	0	0	299	0	0	0	0	0	0	0	1	201	2	0	457	0	0	0	0	0	0	0
ENSMUSG00000007656	0	0	0	0	0	0	0	0	0	0	0	0	0	0	0	31	18	0	52	0	0	0	0	0	33	26	0	90	8	125	49	0	0	0	0	0	49	22	108	41	27	135	35	0	0	0	0	0	78
ENSMUSG00000007659	0	0	0	0	0	0	0	0	0	0	0	0	0	0	0	20	6	0	21	0	0	0	0	0	17	29	0	45	6	182	57	0	0	0	0	0	31	16	108	33	12	145	36	0	0	0	0	0	32
ENSMUSG00000007670	0	0	0	0	0	0	0	0	0	0	0	0	0	0	0	3	11	0	32	0	0	0	0	0	9	9	0	16	7	44	38	0	0	0	0	0	9	7	21	12	7	47	8	0	0	0	0	0	31
ENSMUSG00000007682	0	0	0	0	0	0	0	0	0	0	0	0	0	0	0	0	0	0	2	0	0	0	0	0	0	0	0	2	0	0	6	0	0	0	0	0	0	3	0	1	2	4	1	0	0	0	0	0	0
ENSMUSG00000007721	0	0	0	0	0	0	0	0	0	0	0	0	0	0	0	13	11	0	19	0	0	0	0	0	14	14	0	51	11	82	38	0	0	0	0	0	43	12	46	18	9	115	18	0	0	0	0	0	47
ENSMUSG00000007739	0	0	0	0	0	0	0	0	0	0	0	0	0	0	0	149	95	0	70	0	0	0	0	0	57	58	0	367	55	275	79	0	0	0	0	0	76	57	171	108	81	204	55	0	0	0	0	0	106
ENSMUSG00000007777	0	0	0	0	0	0	0	0	0	0	0	0	0	0	0	0	0	0	2	0	0	0	0	0	1	1	0	7	0	34	1	0	0	0	0	0	10	6	8	3	2	17	1	0	0	0	0	0	9
ENSMUSG00000007783	0	0	0	0	0	0	0	0	0	0	0	0	0	0	0	8	2	0	4	0	0	0	0	0	3	0	0	4	1	5	4	0	0	0	0	0	1	0	0	0	1	29	0	0	0	0	0	0	0
ENSMUSG00000007805	0	0	0	0	0	0	0	0	0	0	0	0	0	0	0	0	1	0	3	0	0	0	0	0	0	0	0	0	0	0	0	0	0	0	0	0	0	0	2	0	0	18	0	0	0	0	0	0	0
ENSMUSG00000007812	0	0	0	0	0	0	0	0	0	0	0	0	0	0	0	8	16	0	37	0	0	0	0	0	20	41	0	53	10	118	43	0	0	0	0	0	34	38	63	13	13	71	17	0	0	0	0	0	88
ENSMUSG00000007815	0	0	0	0	0	0	0	0	0	0	1	0	0	0	0	30	36	3	79	0	0	0	0	0	52	35	2	136	24	350	138	0	1	0	0	0	77	47	204	56	46	292	53	0	0	0	0	0	103
ENSMUSG00000007817	0	0	0	0	0	0	0	0	0	0	0	0	0	0	0	13	16	0	82	0	0	0	0	0	50	26	0	23	8	335	147	0	0	0	0	0	80	15	171	10	7	443	82	0	0	0	0	0	79
ENSMUSG00000007827	0	0	0	0	0	0	0	0	0	0	0	0	0	0	0	9	2	0	15	0	0	0	0	0	5	4	0	12	3	22	14	0	0	0	0	0	13	2	11	3	3	29	20	0	0	0	0	0	14
ENSMUSG00000007833	0	0	0	0	0	0	0	0	0	0	0	0	0	0	0	3	0	0	23	0	0	0	0	0	13	4	0	8	1	87	25	0	0	0	0	0	30	8	43	4	4	61	20	0	0	0	0	0	28
ENSMUSG00000007836	0	0	0	0	0	0	0	0	0	0	0	0	0	0	0	1	0	0	44	0	0	0	0	0	9	7	0	6	3	76	53	0	0	0	0	0	13	1	25	7	0	94	35	0	0	0	0	0	21
ENSMUSG00000007837	0	0	0	0	0	0	0	0	0	0	0	0	0	0	0	0	1	0	1	0	0	0	0	0	2	1	0	5	1	24	4	0	0	0	0	0	3	0	4	0	2	9	5	0	0	0	0	0	0
ENSMUSG00000007850	0	0	0	0	0	0	0	0	0	0	0	0	0	0	0	47	39	0	142	0	0	0	0	0	56	82	0	163	23	342	208	0	0	0	0	0	131	49	311	34	48	371	189	0	0	0	0	0	130
ENSMUSG00000007867	0	0	0	0	0	0	0	0	0	0	0	0	0	0	0	1	1	0	0	0	0	0	0	0	1	0	0	4	1	22	1	0	0	0	0	0	1	0	2	0	1	19	0	0	0	0	0	0	2
ENSMUSG00000007872	0	0	0	0	0	0	0	0	0	0	0	0	0	0	0	3	16	0	89	0	0	0	0	0	28	12	0	31	6	387	91	0	0	0	0	0	77	12	159	3	0	456	50	0	0	0	0	0	120
ENSMUSG00000007877	0	0	0	0	0	0	0	0	0	0	0	0	0	0	0	0	0	0	0	0	0	0	0	0	0	0	0	0	0	0	0	0	0	0	0	0	0	0	6	1	0	3	0	0	0	0	0	0	0
ENSMUSG00000007880	0	0	0	0	0	0	0	0	0	0	0	0	0	0	0	16	20	0	284	0	0	0	0	0	92	34	0	71	7	253	371	0	0	0	0	0	121	30	212	23	18	382	224	0	0	0	0	0	213
ENSMUSG00000007888	0	0	0	0	0	0	0	0	0	0	0	0	0	0	0	0	0	0	1	0	0	0	0	0	0	1	0	2	2	2	0	0	0	0	0	0	0	0	5	1	0	1	1	0	0	0	0	0	0
ENSMUSG00000007891	0	0	0	0	0	0	0	0	0	0	0	0	0	0	0	160	107	0	213	0	0	0	0	0	239	104	9	531	55	660	280	0	0	0	0	0	569	71	944	156	121	622	81	0	0	0	0	0	598
ENSMUSG00000007892	0	0	0	0	0	0	0	0	0	0	0	0	0	0	0	94	72	0	318	0	0	0	0	0	24	27	0	192	29	361	379	0	0	0	0	0	72	23	64	82	39	245	270	0	0	0	0	0	55
ENSMUSG00000007907	0	0	0	0	0	0	0	0	0	0	0	0	0	0	0	0	0	0	0	0	0	0	0	0	0	0	0	0	0	0	0	0	0	0	0	0	0	0	0	0	1	1	1	0	0	0	0	0	0
ENSMUSG00000007908	0	0	0	0	0	0	0	0	0	0	0	0	0	0	0	1	3	0	0	0	0	0	0	0	0	0	0	3	0	1	1	0	0	0	0	0	0	0	8	1	0	3	0	0	0	0	0	0	0
ENSMUSG00000007944	0	0	0	0	0	0	0	0	0	0	0	0	0	0	0	0	0	0	0	0	0	0	0	0	0	0	0	1	0	0	0	0	0	0	0	0	0	0	0	0	0	0	0	0	0	0	0	0	0
ENSMUSG00000007946	0	0	0	0	0	0	0	0	0	0	0	0	0	0	0	0	0	0	2	0	0	0	0	0	0	1	0	0	0	8	2	0	0	0	0	0	0	0	0	0	0	1	2	0	0	0	0	0	1
ENSMUSG00000007950	0	0	0	0	0	0	0	0	0	0	0	0	0	0	0	25	17	0	61	0	0	0	0	0	40	8	0	72	4	51	76	0	0	0	0	0	49	5	33	31	11	28	55	0	0	0	0	0	92
ENSMUSG00000007987	0	0	0	0	0	0	0	0	0	0	0	0	0	0	0	2	1	0	2	0	0	0	0	0	0	4	0	4	0	27	4	0	0	0	0	0	1	1	3	3	1	20	3	0	0	0	0	0	8
ENSMUSG00000007989	0	0	0	0	0	0	0	0	0	0	0	0	0	0	0	0	0	0	0	0	0	0	0	0	0	0	0	1	0	8	0	0	0	0	0	0	0	0	0	2	1	8	1	0	0	0	0	0	0
ENSMUSG00000008028	0	0	0	0	0	0	0	0	0	0	0	0	0	0	0	0	2	0	2	0	0	0	0	0	1	0	0	3	1	1	0	0	0	0	0	0	1	0	0	1	0	0	3	0	0	0	0	0	2
ENSMUSG00000008035	0	0	0	0	0	0	0	0	0	0	0	0	0	0	0	25	23	0	13	0	0	0	0	0	19	14	0	96	8	173	18	0	0	0	0	0	19	9	66	20	11	122	8	0	0	0	0	0	33
ENSMUSG00000008036	0	0	0	0	0	0	0	0	0	0	0	0	0	0	0	21	8	0	46	0	0	0	0	0	11	20	0	71	6	146	100	0	0	0	0	0	36	7	35	26	7	125	76	0	0	0	0	0	34
ENSMUSG00000008090	0	0	0	0	0	0	0	0	0	0	0	0	0	0	0	0	0	0	2	0	0	0	0	0	0	1	0	1	2	33	3	0	0	0	0	0	2	0	13	0	1	17	1	0	0	0	0	0	1
ENSMUSG00000008129	0	0	0	0	0	0	0	0	0	0	0	0	0	0	0	0	0	0	0	0	0	0	0	0	2	0	0	3	0	5	1	0	0	0	0	0	1	0	2	0	0	0	0	0	0	0	0	0	1
ENSMUSG00000008136	0	0	0	0	0	0	0	0	0	0	0	0	0	0	0	0	1	0	2	0	0	0	0	0	2	1	0	9	1	223	3	0	0	0	0	0	2	2	9	3	4	315	2	0	0	0	0	0	3
ENSMUSG00000008140	0	0	0	0	0	0	0	0	0	0	0	0	0	0	0	8	3	0	61	0	0	0	0	0	34	29	1	18	1	216	107	0	0	0	0	0	79	28	107	4	2	173	107	0	0	0	0	0	77
ENSMUSG00000008153	0	0	0	0	0	0	0	0	0	0	0	0	0	0	0	1	1	0	1	0	0	0	0	0	0	1	0	10	1	2	0	0	0	0	0	0	0	0	0	3	1	5	1	0	0	0	0	0	1
ENSMUSG00000008167	0	0	0	0	0	0	0	0	0	0	0	0	0	0	0	4	2	0	5	0	0	0	0	0	3	2	0	4	0	40	12	0	0	0	0	0	1	3	6	1	2	45	4	0	0	0	0	0	3
ENSMUSG00000008193	0	0	0	0	0	0	0	0	0	0	0	0	0	0	0	12	4	0	7	0	0	0	0	0	14	5	0	41	0	5	40	0	0	0	0	0	30	6	35	7	7	7	1	0	0	0	0	0	17
ENSMUSG00000008200	0	0	0	0	0	0	0	0	0	0	0	0	0	0	0	41	48	0	95	0	0	0	0	0	47	30	0	147	11	145	140	0	0	0	0	0	113	27	171	41	32	170	174	0	0	0	0	0	134
ENSMUSG00000008206	0	0	0	0	0	0	0	0	0	0	0	0	0	0	0	10	10	0	136	0	0	0	0	0	45	37	0	39	5	163	135	0	0	0	0	0	117	17	126	15	15	171	138	0	0	0	0	0	114
ENSMUSG00000008226	0	0	0	0	0	0	0	0	0	0	0	0	0	0	0	4	6	0	10	0	0	0	0	0	12	4	0	6	4	27	18	0	0	0	0	0	12	5	19	3	0	12	5	0	0	0	0	0	20
ENSMUSG00000008301	0	0	0	0	0	0	0	0	0	0	0	0	0	0	0	10	16	0	29	0	0	0	0	0	15	13	0	33	11	59	27	0	0	0	0	0	35	6	48	9	6	63	17	0	0	0	0	0	31
ENSMUSG00000008305	0	0	0	0	0	0	0	0	0	0	0	0	0	0	0	6	1	0	1	0	0	0	0	0	0	7	0	11	3	111	9	0	0	0	0	0	8	5	38	7	1	113	12	0	0	0	0	0	11
ENSMUSG00000008307	0	0	0	0	0	0	0	0	0	0	0	0	0	0	0	5	3	0	5	0	0	0	0	0	4	2	0	10	0	8	12	0	0	0	0	0	9	2	3	5	2	7	10	0	0	0	0	0	4
ENSMUSG00000008318	0	0	0	0	0	0	0	0	0	0	0	0	0	0	0	15	22	0	33	0	0	0	0	0	16	6	0	38	8	20	37	0	0	0	0	0	38	4	12	14	13	23	20	0	0	0	0	0	39
ENSMUSG00000008333	0	0	0	0	0	0	0	0	0	0	0	0	0	0	0	22	14	0	29	0	0	0	0	0	19	12	0	73	10	52	29	0	0	0	0	0	16	9	52	19	18	61	22	0	0	0	0	0	35
ENSMUSG00000008348	0	0	0	0	0	0	0	0	0	0	0	0	0	0	0	55	45	0	69	0	0	0	0	0	75	246	0	218	25	1017	175	0	0	0	0	0	122	274	565	57	47	753	59	0	0	0	0	0	201
ENSMUSG00000008373	0	0	0	0	0	0	0	0	0	0	0	0	0	0	0	4	2	0	25	0	0	0	0	0	31	16	0	19	1	60	43	0	0	0	0	0	49	19	67	4	5	62	23	0	0	0	0	0	56
ENSMUSG00000008384	0	0	0	0	0	0	0	0	0	0	0	0	0	0	0	8	0	0	37	0	0	0	0	0	7	12	0	20	4	273	17	0	0	0	0	0	15	6	33	12	2	219	25	0	0	0	0	0	10
ENSMUSG00000008393	0	0	0	0	0	0	0	0	0	0	0	0	0	0	0	19	16	0	18	0	0	0	0	0	13	25	0	74	20	201	21	0	0	0	0	0	31	47	166	17	19	185	14	0	0	0	0	0	26
ENSMUSG00000008398	0	0	0	0	0	0	0	0	0	0	0	0	0	0	0	10	3	0	51	0	0	0	0	0	26	13	0	30	5	56	60	0	0	0	0	0	40	7	66	8	2	72	68	0	0	0	0	0	65
ENSMUSG00000008429	0	0	0	0	0	0	0	0	0	0	0	0	0	0	0	11	7	0	26	0	0	0	0	0	21	28	0	28	8	114	54	0	0	0	0	0	29	14	107	9	9	77	21	0	0	0	0	0	62
ENSMUSG00000008435	0	0	0	0	0	0	0	0	0	0	0	0	0	0	0	3	10	0	10	0	0	0	0	0	16	8	0	21	5	66	20	0	0	0	0	0	16	6	18	5	5	43	18	0	0	0	0	0	20
ENSMUSG00000008438	0	0	0	0	0	0	0	0	0	0	0	0	0	0	0	1	0	0	0	0	0	0	0	0	0	0	0	0	1	0	0	0	0	0	0	0	2	0	1	2	0	3	0	0	0	0	0	0	0
ENSMUSG00000008450	0	0	0	0	0	0	0	0	0	0	0	0	0	0	0	4	0	0	2	0	0	0	0	0	0	0	0	1	1	13	5	0	0	0	0	0	1	2	2	0	0	30	7	0	0	0	0	0	4
ENSMUSG00000008461	0	0	0	0	0	0	0	0	0	0	0	0	0	0	0	0	0	0	0	0	0	0	0	0	0	0	0	0	0	15	0	0	0	0	0	0	0	9	0	0	0	2	0	0	0	0	0	0	0
ENSMUSG00000008475	0	0	0	0	0	0	0	0	0	0	0	0	0	0	0	94	57	0	135	0	0	0	0	0	195	152	0	323	45	453	203	0	0	0	0	0	235	101	699	88	80	294	139	0	0	0	0	0	531
ENSMUSG00000008482	0	0	0	0	0	0	0	0	0	0	0	0	0	0	0	0	0	0	0	0	0	0	0	0	0	1	0	0	0	0	1	0	0	0	0	0	1	0	0	0	0	6	1	0	0	0	0	0	0
ENSMUSG00000008489	0	0	0	0	0	0	0	0	0	0	0	0	0	0	0	3	3	0	4	0	0	0	0	0	1	0	0	1	2	2	3	0	0	0	0	0	0	0	1	4	0	3	3	0	0	0	0	0	0
ENSMUSG00000008496	0	0	0	0	0	0	0	0	0	0	0	0	0	0	0	4	4	0	102	0	0	0	0	0	15	13	0	7	2	55	107	0	0	0	0	0	49	2	39	3	0	70	108	0	0	0	0	0	45
ENSMUSG00000008540	0	0	0	0	0	0	0	0	0	0	0	0	0	0	0	1	0	0	2	0	0	0	0	0	7	0	1	0	0	242	5	0	0	0	0	0	11	6	58	0	1	197	1	0	0	0	0	0	16
ENSMUSG00000008575	0	0	0	0	0	0	0	0	0	0	0	0	0	0	0	0	1	0	2	0	0	0	0	0	0	3	0	4	5	152	9	0	0	0	0	0	1	6	50	3	3	252	1	0	0	0	0	0	0
ENSMUSG00000008590	0	0	0	0	0	0	0	0	0	0	0	0	0	0	0	0	0	0	0	0	0	0	0	0	1	0	0	0	0	1	1	0	0	0	0	0	0	0	0	3	0	0	2	0	0	0	0	0	0
ENSMUSG00000008601	0	0	0	0	0	0	0	0	0	0	0	0	0	0	0	0	0	0	0	0	0	0	0	0	0	0	0	1	1	144	2	0	0	0	0	0	0	3	0	1	0	51	2	0	0	0	0	0	1
ENSMUSG00000008604	0	0	0	0	0	0	0	0	0	0	0	0	0	0	0	6	5	0	23	0	0	0	0	0	4	5	0	27	8	57	37	0	0	0	0	0	34	10	55	6	8	68	27	0	0	0	0	0	24
ENSMUSG00000008658	0	0	0	0	0	0	0	0	0	0	0	0	0	0	0	1	0	0	3	0	0	0	0	0	0	0	0	1	0	0	0	0	0	0	0	0	0	0	0	1	0	1	2	0	0	0	0	0	0
ENSMUSG00000008668	0	0	0	0	0	0	0	0	0	0	0	0	0	0	0	124	110	0	81	0	0	0	0	0	17	15	1	390	70	187	120	0	0	0	0	0	55	24	55	136	80	122	75	0	0	0	0	0	65
ENSMUSG00000008682	0	0	0	0	0	0	0	0	0	0	0	0	0	0	0	7	14	0	15	0	0	0	0	0	10	11	0	43	2	58	23	0	0	0	0	0	13	10	43	6	6	61	12	0	0	0	0	0	10
ENSMUSG00000008683	0	0	0	0	0	0	0	0	0	0	0	0	0	0	0	23	26	0	54	0	0	0	0	0	4	6	0	71	25	36	38	0	0	0	0	0	23	2	19	42	31	40	30	0	0	0	0	0	14
ENSMUSG00000008690	0	0	0	0	0	0	0	0	0	0	0	0	0	0	0	61	36	0	89	0	0	0	0	0	44	35	0	146	21	244	114	0	0	0	0	0	95	28	120	46	44	198	141	0	0	0	0	0	86
ENSMUSG00000008730	0	0	0	0	0	0	0	0	0	0	0	0	0	0	0	20	19	0	154	0	0	0	0	0	84	52	0	91	5	254	181	0	0	0	0	0	125	83	258	47	13	323	123	0	0	0	0	0	164
ENSMUSG00000008734	0	0	0	0	0	0	0	0	0	0	0	0	0	0	0	1	1	0	0	0	0	0	0	0	0	0	0	0	0	10	1	0	0	0	0	0	0	0	4	0	0	27	0	0	0	0	0	0	0
ENSMUSG00000008763	0	0	0	0	0	0	0	0	0	0	0	0	0	0	0	15	8	0	49	0	0	0	0	0	28	18	0	22	1	141	62	0	0	0	0	0	29	27	43	6	20	169	64	0	0	0	0	0	39
ENSMUSG00000008789	0	0	0	0	0	0	0	0	0	0	0	0	0	0	0	3	1	0	0	0	0	0	0	0	2	0	0	0	1	0	4	0	0	0	0	0	0	0	0	3	0	0	0	0	0	0	0	0	0
ENSMUSG00000008813	0	0	0	0	0	0	0	0	0	0	0	0	0	0	0	0	1	0	0	0	0	0	0	0	0	0	0	0	0	1	0	0	0	0	0	0	0	0	0	0	0	0	1	0	0	0	0	0	0
ENSMUSG00000008822	0	0	0	0	0	0	0	0	0	0	0	0	0	0	0	0	1	0	11	0	0	0	0	0	6	4	1	11	1	26	15	0	0	0	0	0	15	2	15	4	1	10	1	0	0	0	0	0	16
ENSMUSG00000008843	0	0	0	0	0	0	0	0	0	0	0	0	0	0	0	0	0	0	1	0	0	0	0	0	1	0	0	0	0	0	0	0	0	0	0	0	0	0	0	0	0	0	4	0	0	0	0	0	0
ENSMUSG00000008845	0	0	0	0	0	0	0	0	0	0	0	0	0	0	0	1	0	0	1	0	0	0	0	0	11	8	0	1	1	15	15	0	0	0	0	0	23	3	67	1	1	10	3	0	0	0	0	0	45
ENSMUSG00000008855	0	0	0	0	0	0	0	0	0	0	0	0	0	0	0	33	18	1	23	0	0	0	0	0	15	12	1	65	11	138	18	0	0	0	0	0	17	14	40	15	12	213	16	0	0	0	0	0	27
ENSMUSG00000008859	0	0	0	0	0	0	0	0	0	0	0	0	0	0	0	29	18	0	15	0	0	0	0	0	18	21	0	126	7	114	42	0	0	0	0	0	41	17	93	23	18	117	11	0	0	0	0	0	47
ENSMUSG00000008874	0	0	0	0	0	0	0	0	0	0	0	0	0	0	0	0	0	0	0	0	0	0	0	0	0	0	0	0	0	1	0	0	0	0	0	0	0	0	0	0	0	0	0	0	0	0	0	0	0
ENSMUSG00000008892	0	0	0	0	0	0	0	0	0	0	0	0	0	0	0	16	7	0	4	0	0	0	0	0	9	4	0	55	4	39	9	0	0	0	0	0	20	6	20	11	8	33	7	0	0	0	0	0	11
ENSMUSG00000008932	0	0	0	0	0	0	0	0	0	0	0	0	0	0	0	2	0	0	1	0	0	0	0	0	0	0	0	1	1	2	1	0	0	0	0	0	0	0	0	3	2	3	0	0	0	0	0	0	0
ENSMUSG00000008958	0	0	0	0	0	0	0	0	0	0	0	0	0	0	0	14	13	0	19	0	0	0	0	0	24	11	0	66	2	60	45	0	0	0	0	0	30	14	54	12	14	62	15	0	0	0	0	0	46
ENSMUSG00000008976	0	0	0	0	0	0	0	0	0	0	0	0	0	0	0	16	10	0	17	0	0	0	0	0	22	15	0	65	5	80	27	0	0	0	0	0	21	19	49	21	13	48	23	0	0	0	0	0	66
ENSMUSG00000008999	0	0	0	0	0	0	0	0	0	0	0	0	0	0	0	0	1	0	30	0	0	0	0	0	10	2	0	10	5	84	44	0	0	0	0	0	22	1	52	0	1	87	25	0	0	0	0	0	32
ENSMUSG00000009013	0	0	0	0	0	0	0	0	0	0	0	0	0	0	0	9	4	0	47	0	0	0	0	0	13	14	0	24	3	169	61	0	0	0	0	0	31	12	31	9	7	206	19	0	0	0	0	0	37
ENSMUSG00000009030	0	0	0	0	0	0	0	0	0	0	0	0	0	0	0	5	3	0	6	0	0	0	0	0	23	12	0	29	0	56	22	0	0	0	0	0	23	21	36	6	6	42	5	0	0	0	0	0	53
ENSMUSG00000009035	0	0	0	0	0	0	0	0	0	0	0	0	0	0	0	29	15	0	20	0	0	0	0	0	8	12	0	52	15	133	34	0	0	0	0	0	31	30	74	18	21	142	23	0	0	0	0	0	33
ENSMUSG00000009047	0	0	0	0	0	0	0	0	0	0	0	0	0	0	0	0	0	0	0	0	0	0	0	0	0	0	0	0	0	0	0	0	0	0	0	0	0	0	0	0	0	0	0	0	0	0	0	0	0
ENSMUSG00000009070	0	0	0	0	0	0	0	0	0	0	0	0	0	0	0	0	0	0	0	0	0	0	0	0	0	0	0	1	0	2	1	0	0	0	0	0	0	0	0	3	1	1	1	0	0	0	0	0	0
ENSMUSG00000009073	0	0	0	0	0	0	0	0	0	0	0	0	0	0	0	3	10	0	41	0	0	0	0	0	30	16	0	39	3	83	50	0	0	0	0	0	41	5	41	6	9	65	28	0	0	0	0	0	74
ENSMUSG00000009075	0	0	0	0	0	0	0	0	0	0	0	0	0	0	0	2	3	0	5	0	0	0	0	0	8	4	0	6	1	38	20	0	0	0	0	0	17	4	24	4	1	31	4	0	0	0	0	0	26
ENSMUSG00000009076	0	0	0	0	0	0	0	0	0	0	0	0	0	0	0	5	3	0	21	0	0	0	0	0	12	3	0	9	1	40	21	0	0	0	0	0	24	6	25	3	3	34	7	0	0	0	0	0	37
ENSMUSG00000009079	0	0	0	0	0	0	0	0	0	0	0	0	1	0	0	44	34	0	77	0	0	0	0	0	98	100	0	174	17	362	157	0	0	0	0	0	159	75	236	25	30	235	79	0	0	0	0	0	299
ENSMUSG00000009090	0	0	0	0	0	0	0	0	0	0	0	0	0	0	0	22	8	0	103	0	0	0	0	0	39	36	0	56	11	297	145	0	0	0	0	0	91	28	110	19	15	226	121	0	0	0	0	0	125
ENSMUSG00000009092	0	0	0	0	0	0	0	0	0	0	0	0	0	0	0	1	0	0	0	0	0	0	0	0	1	41	0	0	0	95	8	0	0	0	0	0	1	196	0	0	1	110	0	0	0	0	0	0	7
ENSMUSG00000009093	0	0	0	0	0	0	0	0	0	0	0	0	0	0	0	0	1	0	0	0	0	0	0	0	0	0	0	0	0	0	0	0	0	0	0	0	0	1	0	1	0	3	0	0	0	0	0	0	0
ENSMUSG00000009097	0	0	0	0	0	0	0	0	0	0	0	0	0	0	0	0	1	0	0	0	0	0	0	0	0	0	0	1	0	1	1	0	0	0	0	0	1	0	0	0	0	0	0	0	0	0	0	0	0
ENSMUSG00000009108	0	0	0	0	0	0	0	0	0	0	0	0	0	0	0	2	0	0	1	0	0	0	0	0	0	0	0	0	0	10	1	0	0	0	0	0	0	0	0	0	1	6	0	0	0	0	0	0	1
ENSMUSG00000009112	0	0	0	0	0	0	0	0	0	0	0	0	0	0	0	17	14	0	18	0	0	0	0	0	22	14	0	39	6	102	41	0	0	0	0	0	13	24	90	16	9	77	10	0	0	0	0	0	41
ENSMUSG00000009114	0	0	0	0	0	0	0	0	0	0	0	0	0	0	0	0	1	0	0	0	0	0	0	0	1	0	0	2	0	1	1	0	0	0	0	0	1	0	3	0	0	3	0	0	0	0	0	0	3
ENSMUSG00000009115	0	0	0	0	0	0	0	0	0	0	0	0	0	0	0	0	1	0	0	0	0	0	0	0	0	0	0	0	0	0	1	0	0	0	0	0	0	0	0	1	0	1	0	0	0	0	0	0	1
ENSMUSG00000009145	0	0	0	0	0	0	0	0	0	0	0	0	0	0	0	2	0	0	1	0	0	0	0	0	1	1	0	0	0	11	15	0	0	0	0	0	2	1	4	3	1	8	9	0	0	0	0	0	3
ENSMUSG00000009185	0	0	0	0	0	0	0	0	0	0	0	0	0	0	0	0	1	0	0	0	0	0	0	0	0	24	0	0	0	15	1	0	0	0	0	0	0	4	39	0	0	25	0	0	0	0	0	0	0
ENSMUSG00000009207	0	0	0	0	0	0	0	0	0	0	0	0	0	0	0	6	10	0	9	0	0	0	0	0	11	7	0	35	11	32	14	0	0	0	0	0	13	11	17	7	7	40	22	0	0	0	0	0	18
ENSMUSG00000009210	0	0	0	0	0	0	0	0	0	0	0	0	0	0	0	1	1	0	0	0	0	0	0	0	0	0	0	0	0	1	1	0	0	0	0	0	1	0	0	0	1	1	1	0	0	0	0	0	1
ENSMUSG00000009214	0	0	0	0	0	0	0	0	0	0	0	0	0	0	0	0	0	0	0	0	0	0	0	0	0	0	0	0	0	0	0	0	0	0	0	0	0	0	0	0	0	0	0	0	0	0	0	0	1
ENSMUSG00000009216	0	0	0	0	0	0	0	0	0	0	0	0	0	0	0	1	2	0	0	0	0	0	0	0	1	0	0	0	0	0	0	0	0	0	0	0	0	0	0	1	0	0	0	0	0	0	0	0	1
ENSMUSG00000009246	0	0	0	0	0	0	0	0	0	0	0	0	0	0	0	1	1	0	1	0	0	0	0	0	3	0	0	2	2	2	6	0	0	0	0	0	4	1	1	4	2	7	2	0	0	0	0	0	0
ENSMUSG00000009248	0	0	0	0	0	0	0	0	0	0	0	0	0	0	0	0	1	0	7	0	0	0	0	0	2	0	0	0	0	29	4	0	0	0	0	0	5	1	0	1	0	6	0	0	0	0	0	0	5
ENSMUSG00000009281	0	0	0	0	0	0	0	0	0	0	0	0	0	0	0	1	0	0	2	0	0	0	0	0	2	1	0	3	0	298	7	0	0	0	0	0	1	0	20	3	2	619	9	0	0	0	0	0	7
ENSMUSG00000009291	0	0	0	0	0	0	0	0	0	0	0	0	0	0	0	20	19	1	39	0	0	0	0	0	46	51	1	95	15	472	55	0	0	0	0	0	87	52	235	28	28	378	33	0	0	0	0	0	125
ENSMUSG00000009292	0	0	0	0	0	0	0	0	0	0	0	0	0	0	0	5	5	0	6	0	0	0	0	0	11	9	0	3	4	31	26	0	0	0	0	0	13	5	12	4	2	38	7	0	0	0	0	0	20
ENSMUSG00000009293	0	0	0	0	0	0	0	0	0	0	0	0	0	0	0	63	38	0	34	0	0	0	0	0	52	53	0	175	22	223	49	0	0	0	0	0	79	40	119	47	32	146	25	0	0	0	0	0	109
ENSMUSG00000009350	0	0	0	0	0	0	0	0	0	0	0	0	0	0	0	2	3	0	0	0	0	0	0	0	0	0	0	0	1	3	0	0	0	0	0	0	0	0	0	0	0	2	4	0	0	0	0	0	0
ENSMUSG00000009356	0	0	0	0	0	0	0	0	0	0	0	0	0	0	0	3	0	0	1	0	0	0	0	0	1	0	0	0	1	15	0	0	0	0	0	0	0	0	0	2	0	9	1	0	0	0	0	0	0
ENSMUSG00000009376	0	0	0	0	0	0	0	0	0	0	0	0	0	0	0	5	1	0	1	0	0	0	0	0	1	0	0	0	3	30	1	0	0	0	0	0	0	3	7	3	1	37	1	0	0	0	0	0	0
ENSMUSG00000009378	0	0	0	0	0	0	0	0	0	0	0	0	0	0	0	0	0	0	2	0	0	0	0	0	0	0	0	0	0	12	8	0	0	0	0	0	0	0	0	0	2	1	0	0	0	0	0	0	0
ENSMUSG00000009394	0	0	0	0	0	0	0	0	0	0	0	0	0	0	0	1	1	0	0	0	0	0	0	0	0	0	0	0	0	6	0	0	0	0	0	0	0	0	6	1	2	6	3	0	0	0	0	0	2
ENSMUSG00000009406	0	0	0	0	0	0	0	0	0	0	0	0	0	0	0	4	3	0	4	0	0	0	0	0	4	3	0	16	2	12	7	0	0	0	0	0	13	1	35	1	1	21	1	0	0	0	0	0	7
ENSMUSG00000009418	0	0	0	0	0	0	0	0	0	0	0	0	0	0	0	3	5	0	11	0	0	0	0	0	11	1	0	2	1	264	18	0	0	0	0	0	33	3	61	2	3	504	11	0	0	0	0	0	18
ENSMUSG00000009470	0	0	0	0	0	0	0	0	0	0	0	0	0	0	0	17	21	0	129	0	0	0	0	0	37	21	0	67	3	193	170	0	0	0	0	0	74	13	128	19	18	232	166	0	0	0	0	0	84
ENSMUSG00000009471	0	0	0	0	0	0	0	0	0	0	0	0	0	0	0	0	0	0	0	0	0	0	0	0	0	0	0	0	0	0	0	0	0	0	0	0	0	0	0	0	0	0	0	0	0	0	0	0	0
ENSMUSG00000009487	0	0	0	0	0	0	0	0	0	0	0	0	0	0	0	8	4	0	2	0	0	0	0	0	0	0	0	2	1	1	18	0	0	0	0	0	0	0	0	4	4	3	4	0	0	0	0	0	0
ENSMUSG00000009535	0	0	0	0	0	0	0	0	0	0	0	0	0	0	0	8	11	0	42	0	0	0	0	0	19	20	0	40	6	54	81	0	0	0	0	0	37	12	45	20	11	85	53	0	0	0	0	0	32
ENSMUSG00000009545	0	0	0	0	0	0	0	0	0	0	0	0	0	0	0	1	2	0	1	0	0	0	0	0	4	2	0	1	2	165	2	0	0	0	0	0	0	5	10	1	2	98	2	0	0	0	0	0	1
ENSMUSG00000009549	0	0	0	0	0	0	0	0	0	0	0	0	0	0	0	55	36	0	38	0	0	0	0	0	39	33	0	208	19	145	94	0	0	0	0	0	87	43	139	70	43	126	56	0	0	0	0	0	120
ENSMUSG00000009551	0	0	0	0	0	0	0	0	0	0	0	0	0	0	0	0	1	0	4	0	0	0	0	0	2	0	0	0	0	0	2	0	0	0	0	0	1	0	0	0	0	1	2	0	0	0	0	0	3
ENSMUSG00000009555	0	0	0	0	0	0	0	0	0	0	0	0	0	0	0	16	18	0	52	0	0	0	0	0	23	22	0	76	9	141	58	0	0	0	0	0	40	17	79	31	20	116	57	0	0	0	0	0	70
ENSMUSG00000009563	0	0	0	0	0	0	0	0	0	0	0	0	0	0	0	12	9	0	32	0	0	0	0	0	26	18	0	39	4	84	26	0	0	0	0	0	29	21	42	10	1	67	14	0	0	0	0	0	58
ENSMUSG00000009566	0	0	0	0	0	0	0	0	0	0	0	0	0	0	0	5	2	0	3	0	0	0	0	0	6	3	0	11	0	65	19	0	0	0	0	0	6	9	16	1	5	46	7	0	0	0	0	0	19
ENSMUSG00000009569	0	0	0	0	0	0	0	0	0	0	0	0	0	0	0	1	4	0	21	0	0	0	0	0	8	2	0	7	2	85	29	0	0	0	0	0	7	7	28	2	2	81	19	0	0	0	0	0	35
ENSMUSG00000009575	0	0	0	0	0	0	0	0	0	0	0	0	0	0	0	10	7	0	44	0	0	0	0	0	10	11	0	8	8	140	74	0	0	0	0	0	25	6	44	18	10	252	72	0	0	0	0	0	42
ENSMUSG00000009580	0	0	0	0	0	0	0	0	0	0	0	0	0	0	0	1	0	0	5	0	0	0	0	0	1	0	0	2	1	0	3	0	0	0	0	0	1	0	0	0	0	0	0	0	0	0	0	0	1
ENSMUSG00000009585	0	0	0	0	0	0	0	0	0	0	0	0	0	0	0	32	39	0	296	0	0	0	0	0	157	32	1	168	28	136	543	0	0	0	0	0	262	42	233	47	43	132	337	0	0	0	0	0	356
ENSMUSG00000009588	0	0	0	0	0	0	0	0	0	0	0	0	0	0	0	0	1	0	0	0	0	0	0	0	1	0	0	1	0	2	0	0	0	0	0	0	1	0	5	1	0	0	4	0	0	0	0	0	0
ENSMUSG00000009596	0	0	0	0	0	0	0	0	0	0	0	0	0	0	0	3	1	0	0	0	0	0	0	0	0	1	0	0	2	0	1	0	0	0	0	0	0	0	0	2	1	0	0	0	0	0	0	0	0
ENSMUSG00000009614	0	0	0	0	0	0	0	0	0	0	0	0	0	0	0	1	1	0	0	0	0	0	0	0	0	1	0	2	1	22	1	0	0	0	0	0	3	2	2	1	1	21	2	0	0	0	0	0	0
ENSMUSG00000009621	0	0	0	0	0	0	0	0	0	0	0	0	0	0	0	8	11	0	27	0	0	0	0	0	8	8	0	42	7	59	36	0	0	0	0	0	19	4	47	9	11	51	12	0	0	0	0	0	28
ENSMUSG00000009628	0	0	0	0	0	0	0	0	0	0	0	0	0	0	0	7	6	0	2	0	0	0	0	0	1	0	0	7	7	2	12	0	0	0	0	0	4	2	2	5	3	2	7	0	0	0	0	0	3
ENSMUSG00000009630	0	0	0	0	0	0	0	0	0	0	0	0	0	0	0	2	2	0	30	0	0	0	0	0	11	4	0	22	2	83	28	0	0	0	0	0	18	3	30	10	4	85	30	0	0	0	0	0	10
ENSMUSG00000009633	0	0	0	0	0	0	0	0	0	0	0	0	0	0	0	0	0	0	0	0	0	0	0	0	1	3	0	0	1	23	1	0	0	0	0	0	3	1	89	0	0	38	0	0	0	0	0	0	1
ENSMUSG00000009640	0	0	0	0	0	0	0	0	0	0	0	0	0	0	0	6	10	0	36	0	0	0	0	0	10	1	0	22	3	42	28	0	0	0	0	0	35	10	29	3	3	33	15	0	0	0	0	0	23
ENSMUSG00000009646	0	0	0	0	0	0	0	0	0	0	0	0	0	0	0	0	0	0	0	0	0	0	0	0	0	0	0	0	0	0	0	0	0	0	0	0	0	0	0	0	0	1	0	0	0	0	0	0	0
ENSMUSG00000009647	0	0	0	0	0	0	0	0	0	0	0	0	0	0	0	16	2	0	24	0	0	0	0	0	6	9	0	20	5	90	33	0	0	0	0	0	21	10	30	8	3	70	24	0	0	0	0	0	48
ENSMUSG00000009654	0	0	0	0	0	0	0	0	0	0	0	0	0	0	0	0	3	0	0	0	0	0	0	0	0	0	0	1	1	1	4	0	0	0	0	0	0	0	0	4	0	0	3	0	0	0	0	0	0
ENSMUSG00000009670	0	0	0	0	0	0	0	0	0	0	0	0	0	0	0	3	1	0	0	0	0	0	0	0	0	0	0	2	2	1	6	0	0	0	0	0	0	0	0	1	1	1	1	0	0	0	0	0	0
ENSMUSG00000009681	0	0	0	0	0	0	0	0	0	0	0	0	0	0	1	3	3	0	12	0	0	0	0	0	4	3	1	20	3	55	24	0	0	0	0	0	15	2	24	10	4	53	8	0	0	0	0	0	12
ENSMUSG00000009687	0	0	0	0	0	0	0	0	0	0	0	0	0	0	0	322	221	0	198	0	0	0	0	0	153	73	0	1042	103	345	295	0	0	0	0	0	272	44	504	258	206	356	143	0	0	0	0	0	321
ENSMUSG00000009731	0	0	0	0	0	0	0	0	0	0	0	0	0	0	0	1	2	0	4	0	0	0	0	0	1	0	0	11	0	5	5	0	0	0	0	0	1	0	0	2	0	5	8	0	0	0	0	0	2
ENSMUSG00000009733	0	0	0	0	0	0	0	0	0	0	0	0	0	0	0	2	1	0	6	0	0	0	0	0	2	2	0	3	1	4	7	0	0	0	0	0	6	1	10	0	1	12	4	0	0	0	0	0	17
ENSMUSG00000009734	0	0	0	0	0	0	0	0	0	0	0	0	0	0	0	1	0	0	0	0	0	0	0	0	0	0	0	2	1	3	3	0	0	0	0	0	1	0	4	2	0	2	1	0	0	0	0	0	0
ENSMUSG00000009739	0	0	0	0	0	0	0	0	0	0	0	0	0	0	0	3	1	0	42	0	0	0	0	0	11	22	0	2	3	33	65	0	0	0	0	0	28	20	61	2	1	76	32	0	0	0	0	0	36
ENSMUSG00000009741	0	0	0	0	0	0	0	0	0	0	0	0	0	0	0	16	14	0	70	0	0	0	0	0	33	23	0	35	6	137	112	0	0	0	0	0	56	29	77	15	14	191	109	0	0	0	0	0	89
ENSMUSG00000009772	0	0	0	0	0	0	0	0	0	0	0	0	0	0	0	2	2	0	3	0	0	0	0	0	5	26	0	6	5	135	5	0	0	0	0	0	5	11	82	1	2	101	0	0	0	0	0	0	4
ENSMUSG00000009828	0	0	0	0	0	0	0	0	0	0	0	0	0	0	0	3	4	0	8	0	0	0	0	0	9	3	0	9	1	43	15	0	0	0	0	0	9	5	9	5	1	35	14	0	0	0	0	0	10
ENSMUSG00000009863	0	0	0	0	0	0	0	0	0	0	0	0	0	0	0	42	27	0	41	0	0	0	0	0	34	41	1	159	17	252	63	0	0	0	0	0	74	45	144	42	26	204	24	0	0	0	0	0	94
ENSMUSG00000009876	0	0	0	0	0	0	0	0	0	0	0	0	0	0	0	2	0	0	0	0	0	0	0	0	0	0	0	6	1	0	0	0	0	0	0	0	0	0	6	2	0	4	0	0	0	0	0	0	0
ENSMUSG00000009894	0	0	0	0	0	0	0	0	0	0	0	0	0	0	0	6	3	0	12	0	0	0	0	0	15	10	0	23	1	43	18	0	0	0	0	0	25	11	38	11	9	27	8	0	0	0	0	0	24
ENSMUSG00000009900	0	0	0	0	0	0	0	0	0	0	0	0	0	0	0	0	1	0	1	0	0	0	0	0	0	0	0	1	0	2	0	0	0	0	0	0	0	0	0	0	1	0	0	0	0	0	0	0	0
ENSMUSG00000009905	0	0	0	0	0	0	0	0	0	0	0	0	0	0	0	7	2	0	29	0	0	0	0	0	16	11	0	7	1	61	38	0	0	0	0	0	27	12	30	8	5	57	9	0	0	0	0	0	32
ENSMUSG00000009907	0	0	0	0	0	0	0	0	0	0	0	0	0	0	0	30	24	0	57	0	0	0	0	0	59	52	0	64	12	215	104	0	0	0	0	0	78	41	156	27	17	217	79	0	0	0	0	0	119
ENSMUSG00000009927	0	0	0	0	0	0	0	0	0	0	0	0	0	0	0	5	5	0	13	0	0	0	0	0	6	3	0	15	0	14	9	0	0	0	0	0	5	1	6	6	2	11	11	0	0	0	0	0	13
ENSMUSG00000009941	0	0	0	0	0	0	0	0	0	0	0	0	0	0	0	5	0	0	0	0	0	0	0	0	0	0	0	1	0	0	0	0	0	0	0	0	1	0	1	0	1	0	0	0	0	0	0	0	0
ENSMUSG00000009995	0	0	0	0	0	0	0	0	0	0	0	0	0	0	0	30	26	0	50	0	0	0	0	0	53	19	0	99	9	101	110	0	0	0	0	0	70	23	135	28	27	121	71	0	0	0	0	0	143
ENSMUSG00000010021	0	0	0	0	0	0	0	0	0	0	0	0	0	0	0	0	0	0	1	0	0	0	0	0	0	1	0	0	0	3	3	0	0	0	0	0	0	1	0	3	0	4	1	0	0	0	0	0	0
ENSMUSG00000010025	0	0	0	0	0	0	0	0	0	0	0	0	0	0	0	9	7	0	24	0	0	0	0	0	22	13	0	16	8	138	31	0	0	0	0	0	18	22	61	4	13	115	17	0	0	0	0	0	53
ENSMUSG00000010044	0	0	0	0	0	0	0	0	0	0	0	0	0	0	0	0	2	0	1	0	0	0	0	0	0	0	0	3	0	2	2	0	0	0	0	0	1	1	0	0	0	0	1	0	0	0	0	0	1
ENSMUSG00000010045	0	0	0	0	0	0	0	0	0	0	0	0	0	0	0	7	5	0	15	0	0	0	0	0	17	13	0	8	1	76	20	0	0	0	0	0	23	6	27	5	4	67	9	0	0	0	0	0	36
ENSMUSG00000010047	0	0	0	0	0	0	0	0	0	0	0	0	0	0	0	6	0	0	2	0	0	0	0	0	2	2	0	3	2	49	1	0	0	0	0	0	6	0	20	7	0	36	9	0	0	0	0	0	13
ENSMUSG00000010048	0	0	0	0	0	0	0	0	0	0	0	0	0	0	0	2	1	0	7	0	0	0	0	0	5	4	0	8	1	36	13	0	0	0	0	0	8	9	12	1	0	30	15	0	0	0	0	0	13
ENSMUSG00000010051	0	0	0	0	0	0	0	0	0	0	0	0	0	0	0	0	0	0	2	0	0	0	0	0	2	0	0	3	1	26	7	0	0	0	0	0	4	1	4	2	0	40	0	0	0	0	0	0	3
ENSMUSG00000010054	0	0	0	0	0	0	0	0	0	0	0	0	0	0	0	3	1	0	20	0	0	0	0	0	17	8	0	21	5	51	31	0	0	0	0	0	43	15	42	3	6	53	14	0	0	0	0	0	50
ENSMUSG00000010057	0	0	0	0	0	0	0	0	0	0	0	0	0	0	0	9	8	0	23	0	0	0	0	0	10	9	0	33	1	36	22	0	0	0	0	0	40	8	33	24	7	29	12	0	0	0	0	0	35
ENSMUSG00000010064	0	0	0	0	0	0	0	0	0	0	0	0	0	0	0	1	0	0	0	0	0	0	0	0	0	1	0	2	3	3	0	0	0	0	0	0	0	1	0	1	1	7	1	0	0	0	0	0	0
ENSMUSG00000010066	0	0	0	0	0	0	0	0	0	0	0	0	0	0	0	1	1	0	3	0	0	0	0	0	0	0	0	2	3	7	3	0	0	0	0	0	1	0	1	3	2	6	1	0	0	0	0	0	0
ENSMUSG00000010067	0	0	0	0	0	0	0	0	0	0	0	0	0	0	0	64	56	0	80	0	0	0	0	0	20	43	0	177	24	351	104	0	0	0	0	0	58	14	217	47	38	235	81	0	0	0	0	0	61
ENSMUSG00000010080	0	0	0	0	0	0	0	0	0	0	0	0	0	0	0	0	1	0	0	0	0	0	0	0	0	0	0	2	1	40	2	0	0	0	0	0	0	0	0	1	0	19	0	0	0	0	0	0	0
ENSMUSG00000010086	0	0	0	0	0	0	0	0	0	0	0	0	0	0	0	0	0	0	0	0	0	0	0	0	0	0	0	1	1	0	0	0	0	0	0	0	0	0	0	0	2	4	3	0	0	0	0	0	0
ENSMUSG00000010095	0	0	0	0	0	0	0	0	0	0	0	0	0	0	0	31	22	0	63	0	0	0	0	0	29	277	21	104	15	820	97	0	0	0	0	0	47	319	311	53	21	724	41	0	0	0	0	0	85
ENSMUSG00000010097	0	0	0	0	0	0	0	0	0	0	0	0	0	1	1	29	21	0	307	0	0	0	0	0	113	79	6	120	8	420	386	0	0	0	0	0	175	71	332	34	21	428	476	0	0	0	0	0	293
ENSMUSG00000010110	0	0	0	0	0	0	0	0	0	0	0	0	0	0	0	19	22	0	55	0	0	0	0	0	37	53	0	73	10	248	90	0	0	0	0	0	75	78	152	33	16	276	48	0	0	0	0	0	127
ENSMUSG00000010122	0	0	0	0	0	0	0	0	0	0	0	0	0	0	0	0	1	0	1	0	0	0	0	0	1	0	0	1	1	1	0	0	0	0	0	0	1	0	0	0	2	4	3	0	0	0	0	0	0
ENSMUSG00000010136	0	0	0	0	0	0	0	0	0	0	0	0	0	0	0	0	0	0	0	0	0	0	0	0	0	0	0	0	0	3	2	0	0	0	0	0	0	0	1	0	1	0	0	0	0	0	0	0	1
ENSMUSG00000010142	0	0	0	0	0	0	0	0	0	0	0	0	0	0	0	2	4	0	24	0	0	0	0	0	43	52	0	11	5	72	63	0	0	0	0	0	59	263	50	5	10	60	18	0	0	0	0	0	107
ENSMUSG00000010154	0	0	0	0	0	0	0	0	0	0	0	0	0	0	0	0	0	0	0	0	0	0	0	0	0	1	0	1	0	23	6	0	0	0	0	0	0	0	0	1	0	10	1	0	0	0	0	0	0
ENSMUSG00000010175	0	0	0	0	0	0	0	0	0	0	0	0	0	0	0	0	1	0	0	0	0	0	0	0	1	2	0	2	2	2	5	0	0	0	0	0	1	0	1	1	0	2	0	0	0	0	0	0	0
ENSMUSG00000010205	0	0	0	0	0	0	0	0	0	0	0	0	0	0	0	4	4	0	46	0	0	0	0	0	33	21	0	13	5	184	102	0	0	0	0	0	36	15	102	5	6	139	55	0	0	0	0	0	64
ENSMUSG00000010277	0	0	0	0	0	0	0	0	0	0	0	0	0	0	0	15	10	0	53	0	0	0	0	0	16	23	0	37	7	148	56	0	0	0	0	0	42	10	109	13	7	145	53	0	0	0	0	0	75
ENSMUSG00000010290	0	0	0	0	0	0	0	0	0	0	0	0	0	0	0	11	5	0	22	0	0	0	0	0	13	7	0	20	3	37	18	0	0	0	0	0	18	13	13	4	10	27	8	0	0	0	0	0	28
ENSMUSG00000010307	0	0	0	0	0	0	0	0	0	0	0	0	0	0	0	0	1	0	7	0	0	0	0	0	7	8	1	4	0	92	19	0	0	0	0	0	22	2	7	1	1	96	4	0	0	0	0	0	16
ENSMUSG00000010311	0	0	0	0	0	0	0	0	0	0	0	0	0	0	0	1	0	0	0	0	0	0	0	0	1	0	0	0	0	5	2	0	0	0	0	0	1	0	1	0	0	3	2	0	0	0	0	0	0
ENSMUSG00000010342	0	0	0	0	0	0	0	0	0	0	0	0	0	0	0	2	3	0	3	0	0	0	0	0	1	1	0	0	0	15	1	0	0	0	0	0	0	1	0	1	2	9	0	0	0	0	0	0	2
ENSMUSG00000010358	0	0	0	0	0	0	0	0	0	0	0	0	0	0	0	14	9	0	52	0	0	0	0	0	26	12	0	38	4	97	84	0	0	0	0	0	32	11	66	15	14	102	38	0	0	0	0	0	51
ENSMUSG00000010362	0	0	0	0	0	0	0	0	0	0	0	0	0	0	0	36	12	0	26	0	0	0	0	0	7	6	0	39	9	19	22	0	0	0	0	0	20	4	28	18	15	43	18	0	0	0	0	0	40
ENSMUSG00000010376	0	0	0	0	0	0	0	0	0	0	0	0	0	0	0	37	22	0	54	0	0	0	0	0	32	30	0	92	16	114	70	0	0	0	0	0	56	19	75	39	20	155	46	0	0	0	0	0	64
ENSMUSG00000010392	0	0	0	0	0	0	0	0	0	0	0	0	0	0	0	16	12	0	37	0	0	0	0	0	21	9	0	56	4	66	46	0	0	0	0	0	47	18	50	11	14	78	42	0	0	0	0	0	86
ENSMUSG00000010406	0	0	0	0	0	0	0	0	0	0	0	0	0	0	0	12	3	0	32	0	0	0	0	0	5	6	0	22	2	31	39	0	0	0	0	0	12	2	10	10	3	34	21	0	0	0	0	0	14
ENSMUSG00000010435	0	0	0	0	0	0	0	0	0	0	0	0	0	0	0	0	0	0	0	0	0	0	0	0	0	1	0	0	0	0	0	0	0	0	0	0	0	0	0	0	0	0	1	0	0	0	0	0	0
ENSMUSG00000010453	0	0	0	0	0	0	0	0	0	0	0	0	0	0	0	55	33	0	43	0	0	0	0	0	28	19	0	118	21	142	83	0	0	0	0	0	54	11	96	55	27	187	58	0	0	0	0	0	78
ENSMUSG00000010461	0	0	0	0	0	0	0	0	0	0	0	0	0	0	0	0	1	0	0	0	0	0	0	0	0	0	0	1	0	3	0	0	0	0	0	0	0	0	2	0	0	1	3	0	0	0	0	0	0
ENSMUSG00000010476	0	0	0	0	0	0	0	0	0	0	0	0	0	0	0	0	4	0	0	0	0	0	0	0	0	0	0	0	0	1	0	0	0	0	0	0	1	0	0	0	0	7	3	0	0	0	0	0	0
ENSMUSG00000010492	0	0	0	0	0	0	0	0	0	0	0	0	0	0	0	2	1	0	11	0	0	0	0	0	5	0	0	2	2	9	12	0	0	0	0	0	7	2	18	0	3	14	12	0	0	0	0	0	8
ENSMUSG00000010505	0	0	0	0	0	0	0	0	0	0	0	0	0	0	0	2	1	0	0	0	0	0	0	0	2	1	0	1	0	4	6	0	0	0	0	0	0	0	0	0	1	0	0	0	0	0	0	0	0
ENSMUSG00000010517	0	0	0	0	0	0	0	0	0	0	0	0	0	0	0	37	18	0	11	0	0	0	0	0	20	12	0	80	12	68	17	0	0	0	0	0	15	25	57	29	26	61	16	0	0	0	0	0	41
ENSMUSG00000010529	0	0	0	0	0	0	0	0	0	0	0	0	0	0	0	0	0	0	0	0	0	0	0	0	0	0	0	1	0	1	0	0	0	0	0	0	0	0	0	0	0	1	0	0	0	0	0	0	0
ENSMUSG00000010538	0	0	0	0	0	0	0	0	0	0	0	0	0	0	0	0	0	0	0	0	0	0	0	0	0	0	0	1	1	1	1	0	0	0	0	0	1	0	1	0	0	1	0	0	0	0	0	0	2
ENSMUSG00000010554	0	0	0	0	0	0	0	0	0	0	0	0	0	0	0	18	9	0	24	0	0	0	0	0	22	5	0	24	7	61	39	0	0	0	0	0	23	6	37	10	7	53	18	0	0	0	0	0	39
ENSMUSG00000010592	0	0	0	0	0	0	0	0	0	0	0	0	0	0	0	4	3	0	3	0	0	0	0	0	0	0	0	0	2	2	1	0	0	0	0	0	1	0	0	1	1	1	0	0	0	0	0	0	1
ENSMUSG00000010601	0	0	0	0	0	0	0	0	0	0	0	0	0	0	0	0	0	0	0	0	0	0	0	0	0	0	0	0	0	3	2	0	0	0	0	0	1	0	0	0	2	2	0	0	0	0	0	0	0
ENSMUSG00000010607	0	0	0	0	0	0	0	0	0	0	0	0	0	0	0	7	4	0	17	0	0	0	0	0	3	2	0	24	4	32	10	0	0	0	0	0	2	0	19	4	3	37	8	0	0	0	0	0	12
ENSMUSG00000010608	0	0	0	0	0	0	0	0	0	0	0	0	0	0	0	49	58	0	246	0	0	0	0	0	108	52	0	180	23	275	405	0	0	0	0	0	231	72	308	72	49	429	350	0	0	0	0	0	307
ENSMUSG00000010609	0	0	0	0	0	0	0	0	0	0	0	0	0	0	0	3	4	0	107	0	0	0	0	0	45	18	0	16	1	109	123	0	0	0	0	0	65	13	69	12	5	174	184	0	0	0	0	0	86
ENSMUSG00000010651	0	0	0	0	0	0	0	0	0	0	0	0	0	0	0	0	0	0	0	0	0	0	0	0	0	0	0	0	1	2	0	0	0	0	0	0	0	0	2	0	0	3	0	0	0	0	0	0	0
ENSMUSG00000010660	0	0	0	0	0	0	0	0	0	0	0	0	0	0	0	4	0	0	1	0	0	0	0	0	0	0	0	11	3	36	4	0	0	0	0	0	3	1	3	0	1	49	1	0	0	0	0	0	2
ENSMUSG00000010663	0	0	0	0	0	0	0	0	0	0	0	0	0	0	0	6	5	0	8	0	0	0	0	0	4	13	0	22	3	110	10	0	0	0	0	0	12	12	31	4	3	129	9	0	0	0	0	0	23
ENSMUSG00000010721	0	0	0	0	0	0	0	0	0	0	0	0	0	0	0	1	1	0	3	0	0	0	0	0	4	0	0	1	0	30	4	0	0	0	0	0	7	1	1	1	0	29	3	0	0	0	0	0	5
ENSMUSG00000010751	0	0	0	0	0	0	0	0	0	0	0	0	0	0	0	2	0	0	19	0	0	0	0	0	5	1	0	10	2	12	12	0	0	0	0	0	13	1	3	3	0	15	20	0	0	0	0	0	21
ENSMUSG00000010755	0	0	0	0	0	0	0	0	0	0	0	0	0	0	0	13	8	0	8	0	0	0	0	0	10	12	0	48	5	88	13	0	0	0	0	0	7	28	30	19	14	71	14	0	0	0	0	0	25
ENSMUSG00000010760	0	0	0	0	0	0	0	0	0	0	0	0	0	0	0	0	0	0	0	0	0	0	0	0	0	0	0	0	0	3	0	0	0	0	0	0	0	1	0	0	0	5	0	0	0	0	0	0	1
ENSMUSG00000010796	0	0	0	0	0	0	0	0	0	0	0	0	0	0	0	1	1	0	0	0	0	0	0	0	0	0	0	0	0	0	2	0	0	0	0	0	0	0	0	0	0	0	0	0	0	0	0	0	0
ENSMUSG00000010797	0	0	0	0	0	0	0	0	0	0	0	0	0	0	0	1	0	0	0	0	0	0	0	0	0	0	0	0	0	4	1	0	0	0	0	0	0	0	0	1	0	10	0	0	0	0	0	0	0
ENSMUSG00000010803	0	0	0	0	0	0	0	0	0	0	0	0	0	0	0	0	2	0	1	0	0	0	0	0	2	0	0	2	0	1	3	0	0	0	0	0	2	1	4	0	1	0	0	0	0	0	0	0	0
ENSMUSG00000010825	0	0	0	0	0	0	0	0	0	0	0	0	0	0	0	0	1	0	3	0	0	0	0	0	0	0	0	1	1	3	5	0	0	0	0	0	0	0	0	2	0	0	6	0	0	0	0	0	0
ENSMUSG00000010830	0	0	0	0	0	0	0	0	0	0	0	0	0	0	0	18	10	0	3	0	0	0	0	0	0	1	0	49	2	131	1	0	0	0	0	0	2	7	1	22	8	146	9	0	0	0	0	0	0
ENSMUSG00000010841	0	0	0	0	0	0	0	0	0	0	0	0	0	0	0	0	0	0	0	0	0	0	0	0	0	0	0	0	0	0	0	0	0	0	0	0	0	0	0	0	0	1	0	0	0	0	0	0	0
ENSMUSG00000010911	0	0	0	0	0	0	0	0	0	0	0	0	0	0	0	9	4	0	2	0	0	0	0	0	3	6	0	25	1	27	8	0	0	0	0	0	9	2	3	4	4	13	3	0	0	0	0	0	3
ENSMUSG00000010914	0	0	0	0	0	0	0	0	0	0	0	0	0	0	0	5	3	0	12	0	0	0	0	0	8	9	0	11	0	49	19	0	0	0	0	0	12	2	5	4	5	36	14	0	0	0	0	0	18
ENSMUSG00000010936	0	0	0	0	0	0	0	0	0	0	0	0	0	0	0	1	3	0	42	0	0	0	0	0	19	8	0	15	1	119	55	0	0	0	0	0	20	10	53	11	3	86	37	0	0	0	0	0	35
ENSMUSG00000011008	0	0	0	0	0	0	0	0	0	0	0	0	0	0	0	1	2	0	6	0	0	0	0	0	4	5	0	2	0	41	8	0	0	0	0	0	2	18	6	1	2	31	3	0	0	0	0	0	8
ENSMUSG00000011034	0	0	0	0	0	0	0	0	0	0	0	0	0	0	0	0	3	0	1	0	0	0	0	0	1	1	0	1	2	88	0	0	0	0	0	0	0	1	2	0	2	50	0	0	0	0	0	0	0
ENSMUSG00000011052	0	0	0	0	0	0	0	0	0	0	0	0	0	0	0	0	0	0	0	0	0	0	0	0	0	0	0	0	0	2	0	0	0	0	0	0	0	0	0	1	1	0	0	0	0	0	0	0	0
ENSMUSG00000011096	0	0	0	0	0	0	0	0	0	0	0	0	0	0	0	5	2	0	9	0	0	0	0	0	0	1	1	4	2	68	22	0	0	0	0	0	8	5	11	5	1	49	3	0	0	0	0	0	17
ENSMUSG00000011114	0	0	0	0	0	0	0	0	0	0	0	0	0	0	0	94	64	0	70	0	0	0	0	0	39	37	0	395	37	234	86	0	0	0	0	0	72	32	107	122	66	158	22	0	0	0	0	0	121
ENSMUSG00000011118	0	0	0	0	0	0	0	0	0	0	0	0	0	0	0	1	0	0	0	0	0	0	0	0	1	0	0	0	0	0	2	0	0	0	0	0	0	0	0	0	0	0	1	0	0	0	0	0	0
ENSMUSG00000011148	0	0	0	0	0	0	0	0	0	0	0	0	0	0	0	20	7	0	1	0	0	0	0	0	7	7	0	29	4	25	7	0	0	0	0	0	13	8	64	9	5	19	2	0	0	0	0	0	9
ENSMUSG00000011154	0	0	0	0	0	0	0	0	0	0	0	0	0	0	0	2	0	0	1	0	0	0	0	0	0	0	0	1	0	0	1	0	0	0	0	0	0	0	0	0	0	0	0	0	0	0	0	0	0
ENSMUSG00000011158	0	0	0	0	0	0	0	0	0	0	0	0	0	0	0	2	3	0	79	0	0	0	0	0	30	18	0	21	3	101	90	0	0	0	0	0	46	18	69	3	4	117	100	0	0	0	0	0	62
ENSMUSG00000011171	0	0	0	0	0	0	0	0	0	0	0	0	0	0	0	1	4	0	1	0	0	0	0	0	1	0	0	0	2	47	3	0	0	0	0	0	5	3	1	1	0	65	5	0	0	0	0	0	3
ENSMUSG00000011179	0	0	0	0	0	0	0	0	0	0	0	0	0	1	0	17	21	0	25	0	0	0	0	0	8	117	0	41	4	531	41	0	0	0	0	0	11	80	56	14	18	432	27	0	0	0	0	0	12
ENSMUSG00000011254	0	0	0	0	0	0	0	0	0	0	0	0	0	0	0	4	2	0	4	0	0	0	0	0	1	4	0	8	0	6	5	0	0	0	0	0	1	1	7	2	1	2	2	0	0	0	0	0	5
ENSMUSG00000011256	0	0	0	0	0	0	0	0	0	0	0	0	1	1	0	1	5	0	89	0	0	0	0	0	36	42	0	1	4	395	158	0	0	0	0	0	78	25	160	2	4	582	150	0	0	0	0	0	127
ENSMUSG00000011257	0	0	0	0	0	0	0	0	0	0	0	0	0	0	0	1	1	0	10	0	0	0	0	0	3	4	0	11	1	32	5	0	0	0	0	0	8	2	5	2	1	20	8	0	0	0	0	0	4
ENSMUSG00000011263	0	0	0	0	0	0	0	0	0	0	0	0	0	0	0	0	1	0	0	0	0	0	0	0	1	0	0	0	0	5	0	0	0	0	0	0	1	0	0	0	0	2	0	0	0	0	0	0	0
ENSMUSG00000011267	0	0	0	0	0	0	0	0	0	0	0	0	0	0	0	0	3	0	4	0	0	0	0	0	1	2	0	4	1	11	11	0	0	0	0	0	2	5	8	0	0	8	2	0	0	0	0	0	4
ENSMUSG00000011305	0	0	0	0	0	0	0	0	0	0	0	0	0	0	0	2	0	0	0	0	0	0	0	0	0	0	0	1	2	1	0	0	0	0	0	0	0	0	0	0	0	1	0	0	0	0	0	0	0
ENSMUSG00000011306	0	0	0	0	0	0	0	0	0	0	0	0	0	0	0	17	7	0	18	0	0	0	0	0	13	5	0	45	7	48	47	0	0	0	0	0	30	15	34	12	9	45	24	0	0	0	0	0	41
ENSMUSG00000011349	0	0	0	0	0	0	0	0	0	0	0	0	0	0	0	1	1	0	1	0	0	0	0	0	1	0	0	0	0	0	2	0	0	0	0	0	0	0	0	3	0	0	0	0	0	0	0	0	0
ENSMUSG00000011350	0	0	0	0	0	0	0	0	0	0	0	0	0	0	0	1	1	0	0	0	0	0	0	0	0	0	0	0	0	0	3	0	0	0	0	0	0	0	1	1	0	1	2	0	0	0	0	0	1
ENSMUSG00000011382	0	0	0	0	0	0	0	0	0	0	0	0	0	0	0	1	1	0	3	0	0	0	0	0	2	2	0	7	0	10	2	0	0	0	0	0	1	1	6	5	6	14	4	0	0	0	0	0	0
ENSMUSG00000011427	0	0	0	0	0	0	0	0	0	0	0	0	0	0	0	7	4	0	9	0	0	0	0	0	9	1	0	10	2	27	17	0	0	0	0	0	12	6	20	4	0	39	14	0	0	0	0	0	27
ENSMUSG00000011463	0	0	0	0	0	0	0	0	0	0	0	0	0	0	0	0	3	0	1	0	0	0	0	0	0	0	0	2	2	0	2	0	0	0	0	0	0	0	0	0	0	4	1	0	0	0	0	0	0
ENSMUSG00000011486	0	0	0	0	0	0	0	0	0	0	0	0	0	0	0	0	0	0	3	0	0	0	0	0	0	0	0	1	0	1	0	0	0	0	0	0	1	0	0	0	0	1	0	0	0	0	0	0	0
ENSMUSG00000011589	0	0	0	0	0	0	0	0	0	0	0	0	0	0	0	0	0	0	2	0	0	0	0	0	0	0	0	0	1	0	0	0	0	0	0	0	0	1	0	2	0	0	1	0	0	0	0	0	0
ENSMUSG00000011632	0	0	0	0	0	0	0	0	0	0	0	0	0	0	0	0	0	0	0	0	0	0	0	0	0	0	0	2	0	0	1	0	0	0	0	0	0	0	0	0	0	0	0	0	0	0	0	0	0
ENSMUSG00000011658	0	0	0	0	0	0	0	0	0	0	0	0	0	0	0	1	2	0	23	0	0	0	0	0	11	7	0	13	3	23	32	0	0	0	0	0	23	3	14	2	2	50	7	0	0	0	0	0	29
ENSMUSG00000011751	0	0	0	0	0	0	0	0	0	0	0	0	0	0	0	0	1	0	2	0	0	0	0	0	0	0	0	2	1	4	2	0	0	0	0	0	0	1	1	1	1	6	1	0	0	0	0	0	1
ENSMUSG00000011752	0	0	0	0	0	0	0	0	0	0	0	0	0	0	0	1	2	0	0	0	0	0	0	0	0	1	0	14	2	4	3	0	0	0	0	0	0	2	2	1	5	9	1	0	0	0	0	0	0
ENSMUSG00000011831	0	0	0	0	0	0	0	0	0	0	0	0	0	0	0	0	1	0	2	0	0	0	0	0	11	3	0	6	4	86	10	0	0	0	0	0	2	3	34	3	1	82	1	0	0	0	0	0	7
ENSMUSG00000011832	0	0	0	0	0	0	0	0	0	0	0	0	0	0	0	9	6	0	20	0	0	0	0	0	3	4	0	22	6	42	26	0	0	0	0	0	5	2	11	5	11	43	15	0	0	0	0	0	15
ENSMUSG00000011837	0	0	0	0	0	0	0	0	0	0	0	0	0	0	0	5	4	0	20	0	0	0	0	0	4	2	0	20	5	32	21	0	0	0	0	0	7	4	23	3	5	43	10	0	0	0	0	0	18
ENSMUSG00000011877	0	0	0	0	0	0	0	0	0	0	0	0	0	0	0	3	0	0	37	0	0	0	0	0	13	4	0	3	4	65	35	0	0	0	0	0	12	4	22	5	2	88	45	0	0	0	0	0	19
ENSMUSG00000011884	0	0	0	0	0	0	0	0	0	0	0	0	0	0	0	90	60	0	97	0	0	0	0	0	86	77	0	391	42	254	114	0	0	0	0	0	180	41	275	86	70	187	33	0	0	0	0	0	267
ENSMUSG00000011958	0	0	0	0	0	0	0	0	0	0	0	0	0	0	0	20	6	0	55	0	0	0	0	0	31	22	0	52	4	103	75	0	0	0	0	0	64	15	189	13	6	109	130	0	0	0	0	0	73
ENSMUSG00000011960	0	0	0	0	0	0	0	0	0	0	0	0	0	0	0	33	21	0	51	0	0	0	0	0	20	57	0	86	12	175	111	0	0	0	0	0	51	27	165	50	14	168	70	0	0	0	0	0	84
ENSMUSG00000012017	0	0	0	0	0	0	0	0	0	0	0	0	0	0	0	0	0	0	1	0	0	0	0	0	0	0	0	2	1	53	0	0	0	0	0	0	0	3	7	4	0	88	1	0	0	0	0	0	1
ENSMUSG00000012042	0	0	0	0	0	0	0	0	0	0	0	0	0	0	0	0	0	0	0	0	0	0	0	0	0	0	0	2	2	3	0	0	0	0	0	0	0	0	0	1	0	4	0	0	0	0	0	0	0
ENSMUSG00000012076	0	0	0	0	0	0	0	0	0	0	0	0	0	0	0	2	6	0	16	0	0	0	0	0	12	3	0	0	0	25	16	0	0	0	0	0	24	1	10	7	3	15	11	0	0	0	0	0	33
ENSMUSG00000012114	0	0	0	0	0	0	0	0	0	0	0	0	0	0	0	14	15	0	57	0	0	0	0	0	32	22	0	45	14	134	108	0	0	0	0	0	59	20	64	20	13	168	45	0	0	0	0	0	80
ENSMUSG00000012117	0	0	0	0	0	0	0	0	0	0	0	0	0	0	0	6	1	0	38	0	0	0	0	0	10	6	0	4	3	90	51	0	0	0	0	0	9	15	13	4	3	68	39	0	0	0	0	0	23
ENSMUSG00000012123	0	0	0	0	0	0	0	0	0	0	0	0	0	0	0	4	5	0	12	0	0	0	0	0	7	0	0	7	7	35	25	0	0	0	0	0	18	0	1	13	1	30	16	0	0	0	0	0	11
ENSMUSG00000012126	0	0	0	0	0	0	0	0	0	0	0	0	0	0	0	55	41	0	242	0	0	0	0	0	94	57	0	183	33	411	367	0	0	0	0	0	244	29	328	70	52	400	219	0	0	0	0	0	199
ENSMUSG00000012187	0	0	0	0	0	0	0	0	0	0	0	0	0	0	0	0	0	0	0	0	0	0	0	0	0	0	0	0	0	0	2	0	0	0	0	0	0	1	0	0	0	0	0	0	0	0	0	0	0
ENSMUSG00000012211	0	0	0	0	0	0	0	0	0	0	0	0	0	0	0	0	1	0	0	0	0	0	0	0	0	0	0	0	2	0	3	0	0	0	0	0	0	0	0	0	0	1	0	0	0	0	0	0	1
ENSMUSG00000012282	0	0	0	0	0	0	0	0	0	0	0	0	0	0	0	1	2	0	0	0	0	0	0	0	0	0	0	0	0	0	0	0	0	0	0	0	0	0	0	0	0	0	3	0	0	0	0	0	0
ENSMUSG00000012296	0	0	0	0	0	0	0	0	0	0	0	0	0	0	0	8	5	0	15	0	0	0	0	0	5	10	0	10	5	48	29	0	0	0	0	0	10	8	18	9	3	51	10	0	0	0	0	0	21
ENSMUSG00000012350	0	0	0	0	0	0	0	0	0	0	0	0	0	0	0	5	4	0	2	0	0	0	0	0	0	13	0	3	0	345	5	0	0	0	0	0	6	14	2	1	0	149	2	0	0	0	0	0	8
ENSMUSG00000012396	0	0	0	0	0	0	0	0	0	0	0	0	0	0	0	0	1	0	1	0	0	0	0	0	0	0	0	0	2	0	0	0	0	0	0	0	0	0	0	0	0	0	0	0	0	0	0	0	0
ENSMUSG00000012405	0	0	0	0	0	0	0	0	0	0	0	0	0	0	0	5	10	0	12	0	0	0	0	0	10	10	0	40	3	54	26	0	0	0	0	0	12	7	16	8	3	33	21	0	0	0	0	0	25
ENSMUSG00000012422	0	0	0	0	0	0	0	0	0	0	0	0	0	0	0	46	36	0	57	0	0	0	0	0	29	20	1	126	21	112	104	0	0	0	0	0	74	38	91	55	31	111	39	0	0	0	0	0	87
ENSMUSG00000012428	0	0	0	0	0	0	0	0	0	0	0	0	0	0	0	1	1	0	1	0	0	0	0	0	0	0	0	0	1	11	2	0	0	0	0	0	0	1	0	2	1	16	0	0	0	0	0	0	0
ENSMUSG00000012429	0	0	0	0	0	0	0	0	0	0	0	0	0	0	0	9	3	0	27	0	0	0	0	0	7	6	0	24	3	33	21	0	0	0	0	0	20	3	32	9	4	29	16	0	0	0	0	0	43
ENSMUSG00000012443	0	0	0	0	0	0	0	0	0	0	0	0	0	0	0	30	22	0	0	0	0	0	0	0	3	13	0	72	12	13	6	0	0	0	0	0	5	5	12	24	8	16	13	0	0	0	0	0	9
ENSMUSG00000012483	0	0	0	0	0	0	0	0	0	0	0	0	0	0	0	6	3	0	7	0	0	0	0	0	7	4	0	27	2	10	4	0	0	0	0	0	12	3	7	6	5	9	6	0	0	0	0	0	7
ENSMUSG00000012519	0	0	0	0	0	0	0	0	0	0	0	0	0	0	0	3	4	0	0	0	0	0	0	0	1	0	0	16	3	14	2	0	0	0	0	0	4	2	4	3	4	13	3	0	0	0	0	0	2
ENSMUSG00000012520	0	0	0	0	0	0	0	0	0	0	0	0	0	0	0	0	0	0	4	0	0	0	0	0	0	0	0	2	2	3	0	0	0	0	0	0	0	0	0	0	0	1	0	0	0	0	0	0	0
ENSMUSG00000012535	0	0	0	0	0	0	0	0	0	0	0	0	0	0	0	18	11	0	80	0	0	0	0	0	29	22	0	80	12	171	112	0	0	0	0	0	62	19	110	31	19	159	121	0	0	0	0	0	88
ENSMUSG00000012609	0	0	0	0	0	0	0	0	0	0	0	0	0	0	0	13	13	0	17	0	0	0	0	0	6	1	0	37	4	30	38	0	0	0	0	0	5	8	3	9	11	27	26	0	0	0	0	0	10
ENSMUSG00000012640	0	0	0	0	0	0	0	0	0	0	0	0	0	0	0	1	1	0	20	0	0	0	0	0	13	4	0	26	2	31	27	0	0	0	0	0	31	9	59	3	6	38	19	0	0	0	0	0	50
ENSMUSG00000012705	0	0	0	0	0	0	0	0	0	0	0	0	0	0	0	1	0	0	0	0	0	0	0	0	0	0	0	2	0	1	1	0	0	0	0	0	0	1	0	0	0	1	1	0	0	0	0	0	0
ENSMUSG00000012777	0	0	0	0	0	0	0	0	0	0	0	0	0	0	0	0	0	0	7	0	0	0	0	0	2	3	0	1	0	18	18	0	0	0	0	0	4	1	14	0	0	16	26	0	0	0	0	0	6
ENSMUSG00000012819	0	0	0	0	0	0	0	0	0	0	0	0	0	0	0	9	7	0	21	0	0	0	0	0	4	6	0	12	6	20	30	0	0	0	0	0	5	9	6	9	2	25	20	0	0	0	0	0	18
ENSMUSG00000012848	0	0	0	0	0	0	0	0	0	0	0	0	0	0	0	651	498	0	1014	0	0	0	0	0	151	116	0	1960	327	1488	1289	0	0	0	0	0	331	93	364	658	403	1066	649	0	0	0	0	0	318
ENSMUSG00000012889	0	0	0	0	0	0	0	0	0	0	0	0	0	0	0	1	0	0	62	0	0	0	0	0	41	16	0	2	0	34	104	0	0	0	0	0	51	5	64	3	1	34	104	0	0	0	0	0	65
ENSMUSG00000013033	0	0	0	0	0	0	0	0	0	0	0	0	0	0	0	2	5	0	50	0	0	0	0	0	18	11	0	3	2	61	52	0	0	0	0	0	21	5	47	3	5	179	88	0	0	0	0	0	33
ENSMUSG00000013076	0	0	0	0	0	0	0	0	0	0	0	0	0	0	0	1	6	0	3	0	0	0	0	0	0	0	0	2	1	185	4	0	0	0	0	0	1	0	38	2	0	468	4	0	0	0	0	0	1
ENSMUSG00000013083	0	0	0	0	0	0	0	0	0	0	0	0	0	0	0	0	0	0	0	0	0	0	0	0	0	0	0	0	0	4	0	0	0	0	0	0	0	0	0	0	0	1	1	0	0	0	0	0	0
ENSMUSG00000013089	0	0	0	0	0	0	0	0	0	0	0	0	0	0	0	1	0	0	6	0	0	0	0	0	2	3	0	2	0	82	7	0	0	0	0	0	7	9	17	1	3	48	5	0	0	0	0	0	6
ENSMUSG00000013091	0	0	0	0	0	0	0	0	0	0	0	0	0	0	0	2	0	0	0	0	0	0	0	0	0	0	0	0	0	2	0	0	0	0	0	0	1	1	0	0	0	3	0	0	0	0	0	0	0
ENSMUSG00000013150	0	0	0	0	0	0	0	0	0	0	0	0	0	0	0	3	3	0	1	0	0	0	0	0	1	1	0	6	2	18	7	0	0	0	0	0	6	0	4	0	1	15	6	0	0	0	0	0	5
ENSMUSG00000013155	0	0	0	0	0	0	0	0	0	0	0	0	0	0	0	3	1	0	1	0	0	0	0	0	1	1	0	4	0	8	5	0	0	0	0	0	0	0	1	3	1	7	7	0	0	0	0	0	4
ENSMUSG00000013158	0	0	0	0	0	0	0	0	0	0	0	0	0	0	0	1	0	0	0	0	0	0	0	0	0	1	0	0	1	1	0	0	0	0	0	0	0	0	0	1	0	0	0	0	0	0	0	0	0
ENSMUSG00000013160	0	0	0	0	0	0	0	0	0	0	0	0	0	0	0	18	17	0	42	0	0	0	0	0	24	69	0	86	11	294	41	0	0	0	0	0	42	42	132	30	19	303	27	0	0	0	0	0	68
ENSMUSG00000013236	0	0	0	0	0	0	0	0	0	0	0	0	0	0	0	11	18	0	44	0	0	0	0	0	12	8	0	20	9	104	52	0	0	0	0	0	29	6	14	9	8	163	35	0	0	0	0	0	28
ENSMUSG00000013275	0	0	0	0	0	0	0	0	0	0	0	0	0	0	0	3	6	0	39	0	0	0	0	0	11	28	0	26	7	84	65	0	0	0	0	0	19	21	40	4	0	100	21	0	0	0	0	0	53
ENSMUSG00000013338	0	0	0	0	0	0	0	0	0	0	0	0	0	0	0	3	1	0	2	0	0	0	0	0	0	0	0	5	0	2	6	0	0	0	0	0	0	0	0	0	3	4	1	0	0	0	0	0	0
ENSMUSG00000013353	0	0	0	0	0	0	0	0	0	0	0	0	0	0	0	1	0	0	2	0	0	0	0	0	0	0	0	1	0	3	1	0	0	0	0	0	0	0	0	0	0	1	4	0	0	0	0	0	0
ENSMUSG00000013367	0	0	0	0	0	0	0	0	0	0	0	0	0	0	0	0	0	0	2	0	0	0	0	0	0	1	0	2	2	0	0	0	0	0	0	0	0	0	0	0	0	2	2	0	0	0	0	0	0
ENSMUSG00000013415	0	0	0	0	0	0	0	0	0	0	0	0	0	0	0	0	2	0	1	0	0	0	0	0	1	0	0	0	3	1	2	0	0	0	0	0	0	0	1	0	0	0	0	0	0	0	0	0	0
ENSMUSG00000013418	0	0	0	0	0	0	0	0	0	0	0	0	0	0	0	0	3	0	1	0	0	0	0	0	0	0	0	0	0	73	2	0	0	0	0	0	0	1	0	0	0	20	2	0	0	0	0	0	1
ENSMUSG00000013419	0	0	0	0	0	0	0	0	0	0	0	0	0	0	0	1	2	0	1	0	0	0	0	0	1	0	0	4	1	42	11	0	0	0	0	0	0	0	4	2	1	85	3	0	0	0	0	0	0
ENSMUSG00000013465	0	0	0	0	0	0	0	0	0	0	0	0	0	0	0	39	42	0	86	0	0	0	0	0	74	35	0	176	13	166	61	0	0	0	0	0	107	29	131	34	39	142	71	0	0	0	0	0	170
ENSMUSG00000013483	0	0	0	0	0	0	0	0	0	0	0	0	0	0	0	2	4	0	3	0	0	0	0	0	7	4	0	5	2	28	12	0	0	0	0	0	9	0	6	5	1	23	2	0	0	0	0	0	7
ENSMUSG00000013495	0	0	0	0	0	0	0	0	0	0	0	0	0	0	0	4	4	0	61	0	0	0	0	0	27	18	0	21	5	114	65	0	0	0	0	0	32	26	71	8	6	113	74	0	0	0	0	0	71
ENSMUSG00000013523	0	0	0	0	0	0	0	0	0	0	0	0	0	0	0	1	0	0	0	0	0	0	0	0	0	0	0	2	1	28	2	0	0	0	0	0	1	0	0	1	0	17	1	0	0	0	0	0	2
ENSMUSG00000013539	0	0	0	0	0	0	0	0	0	0	0	0	0	0	0	12	5	0	58	0	0	0	0	0	27	10	0	11	4	69	71	0	0	0	0	0	51	14	62	11	4	66	69	0	0	0	0	0	71
ENSMUSG00000013562	0	0	0	0	0	0	0	0	0	0	0	0	0	0	0	0	0	0	1	0	0	0	0	0	0	0	0	0	0	1	0	0	0	0	0	0	0	0	0	1	1	1	0	0	0	0	0	0	0
ENSMUSG00000013584	0	0	0	0	0	0	0	0	0	0	0	0	0	0	0	0	1	0	1	0	0	0	0	0	0	5	0	0	2	37	0	0	0	0	0	0	0	2	12	0	2	31	0	0	0	0	0	0	0
ENSMUSG00000013593	0	0	0	0	0	0	0	0	0	0	0	0	0	0	0	32	29	0	56	0	0	0	0	0	41	32	0	146	14	309	107	0	0	0	0	0	55	18	94	49	32	258	68	0	0	0	0	0	81
ENSMUSG00000013611	0	0	0	0	0	0	0	0	0	0	0	0	0	0	0	0	0	0	3	0	0	0	0	0	0	0	0	2	0	1	0	0	0	0	0	0	1	0	0	1	0	2	0	0	0	0	0	0	0
ENSMUSG00000013622	0	0	0	0	0	0	0	0	0	0	0	0	0	0	0	5	3	0	31	0	0	0	0	0	20	10	0	27	2	116	6	0	0	0	0	0	26	20	46	12	7	121	8	0	0	0	0	0	34
ENSMUSG00000013629	0	0	0	0	0	0	0	0	0	0	0	0	0	0	0	5	3	0	29	0	0	0	0	0	9	13	0	12	7	92	34	0	0	0	0	0	9	7	6	13	6	69	22	0	0	0	0	0	28
ENSMUSG00000013643	0	0	0	0	0	0	0	0	0	0	0	0	0	0	0	1	1	0	0	0	0	0	0	0	1	2	0	0	1	110	3	0	0	0	0	0	2	6	0	0	0	77	12	0	0	0	0	0	0
ENSMUSG00000013646	0	0	0	0	0	0	0	0	0	0	0	0	0	0	0	4	5	0	10	0	0	0	0	0	9	7	0	19	1	36	12	0	0	0	0	0	18	12	18	3	8	44	12	0	0	0	0	0	17
ENSMUSG00000013653	0	0	0	0	0	0	0	0	0	0	0	0	0	0	0	0	0	0	0	0	0	0	0	0	0	0	0	0	0	0	0	0	0	0	0	0	0	0	0	3	0	0	0	0	0	0	0	0	0
ENSMUSG00000013662	0	0	0	0	0	0	0	0	0	0	0	0	0	0	0	13	11	0	23	0	0	0	0	0	26	23	0	39	9	110	35	0	0	0	0	0	44	27	67	12	15	69	14	0	0	0	0	0	75
ENSMUSG00000013663	0	0	0	0	0	0	0	0	0	0	0	0	0	0	0	8	12	0	80	0	0	0	0	0	18	29	0	14	9	189	72	0	0	0	0	0	35	12	47	20	7	249	38	0	0	0	0	0	47
ENSMUSG00000013668	0	0	0	0	0	0	0	0	0	0	0	0	0	0	0	0	0	0	0	0	0	0	0	0	0	0	0	0	0	0	0	0	0	0	0	0	0	0	0	0	0	0	0	0	0	0	0	0	0
ENSMUSG00000013698	0	0	0	0	0	0	0	0	0	0	0	0	0	0	0	34	24	0	38	0	0	0	0	0	52	86	0	119	8	410	44	0	0	0	0	0	64	51	427	29	29	308	37	0	0	0	0	0	128
ENSMUSG00000013701	0	0	0	0	0	0	0	0	0	0	0	0	0	0	0	4	3	0	1	0	0	0	0	0	1	1	0	3	0	11	8	0	0	0	0	0	8	0	2	1	0	13	1	0	0	0	0	0	2
ENSMUSG00000013707	0	0	0	0	0	0	0	0	0	0	0	0	0	0	0	1	0	0	62	0	0	0	0	0	32	4	0	28	2	45	79	0	0	0	0	0	60	2	57	11	2	34	22	0	0	0	0	0	65
ENSMUSG00000013736	0	0	0	0	0	0	0	0	0	0	0	0	0	0	0	31	19	0	26	0	0	0	0	0	44	59	9	119	8	95	36	0	0	0	0	0	48	37	105	18	18	64	13	0	0	0	0	0	62
ENSMUSG00000013766	0	0	0	0	0	0	0	0	0	0	0	0	0	0	0	1	1	0	0	0	0	0	0	0	0	0	0	1	0	8	0	0	0	0	0	0	0	0	0	2	1	4	0	0	0	0	0	0	0
ENSMUSG00000013787	0	0	0	0	0	0	0	0	0	0	0	0	0	0	0	19	12	0	46	0	0	0	0	0	24	10	0	52	9	133	93	0	0	0	0	0	49	9	85	13	6	98	104	0	0	0	0	0	51
ENSMUSG00000013822	0	0	0	0	0	0	0	0	0	0	0	0	0	0	0	15	11	0	21	0	0	0	0	0	2	6	0	29	6	86	19	0	0	0	0	0	18	16	30	11	5	74	7	0	0	0	0	0	29
ENSMUSG00000013833	0	0	0	0	0	0	0	0	0	0	0	0	0	0	0	0	2	1	24	0	0	0	0	0	9	11	0	7	3	81	38	0	0	0	0	0	17	12	31	2	3	71	22	0	0	0	0	0	41
ENSMUSG00000013846	0	0	0	0	0	0	0	0	0	0	0	0	0	0	0	12	9	0	58	0	0	0	0	0	14	11	1	57	12	124	128	0	0	0	0	0	20	9	37	9	7	218	71	0	0	0	0	0	31
ENSMUSG00000013858	0	0	0	0	0	0	0	0	0	0	0	0	0	1	2	8	5	1	79	0	0	0	0	0	13	8	0	29	5	97	100	0	0	0	0	0	28	7	33	21	7	123	105	0	0	0	0	0	24
ENSMUSG00000013878	0	0	0	0	0	0	0	0	0	0	0	0	0	0	0	2	1	0	10	0	0	0	0	0	4	4	0	7	3	11	22	0	0	0	0	0	11	0	12	0	1	19	30	0	0	0	0	0	17
ENSMUSG00000013921	0	0	0	0	0	0	0	0	0	0	0	0	0	0	0	1	3	0	6	0	0	0	0	0	0	2	0	1	0	27	3	0	0	0	0	0	1	0	0	1	0	49	0	0	0	0	0	0	3
ENSMUSG00000013928	0	0	0	0	0	0	0	0	0	0	0	0	0	0	0	0	1	0	0	0	0	0	0	0	0	1	0	0	0	0	0	0	0	0	0	0	1	0	0	1	0	2	0	0	0	0	0	0	0
ENSMUSG00000013936	0	0	0	0	0	0	0	0	0	0	0	0	0	0	0	1	0	0	0	0	0	0	0	0	1	0	0	0	2	0	0	0	0	0	0	0	0	0	0	0	1	1	1	0	0	0	0	0	0
ENSMUSG00000013973	0	0	0	0	0	0	0	0	0	0	0	0	0	0	0	7	10	0	25	0	0	0	0	0	18	12	0	55	5	75	44	0	0	0	0	0	22	12	42	15	8	74	21	0	0	0	0	0	49
ENSMUSG00000013974	0	0	0	0	0	0	0	0	0	0	0	0	0	0	0	0	0	0	0	0	0	0	0	0	2	2	0	0	0	23	1	0	0	0	0	0	4	2	53	0	0	18	0	0	0	0	0	0	0
ENSMUSG00000013997	0	0	0	0	0	0	0	0	0	0	0	0	0	0	0	13	9	0	55	0	0	0	0	0	17	12	0	78	6	103	65	0	0	0	0	0	40	17	57	18	14	95	27	0	0	0	0	0	50
ENSMUSG00000014030	0	0	0	0	0	0	0	0	0	0	0	0	0	0	0	4	5	0	31	0	0	0	0	0	4	0	0	8	3	1	148	0	0	0	0	0	17	0	19	3	4	11	13	0	0	0	0	0	10
ENSMUSG00000014039	0	0	0	0	0	0	0	0	0	0	0	0	0	0	0	4	6	0	29	0	0	0	0	0	15	3	0	10	3	28	28	0	0	0	0	0	16	14	14	6	1	37	36	0	0	0	0	0	25
ENSMUSG00000014074	0	0	0	0	0	0	0	0	0	0	0	0	0	0	0	3	6	0	20	0	0	0	0	0	1	3	0	13	4	18	31	0	0	0	0	0	11	4	12	3	3	24	29	0	0	0	0	0	41
ENSMUSG00000014075	0	0	0	0	0	0	0	0	0	0	0	0	0	0	0	6	4	0	0	0	0	0	0	0	0	2	0	7	0	22	1	0	0	0	0	0	3	2	3	3	2	29	1	0	0	0	0	0	3
ENSMUSG00000014077	0	0	0	0	0	0	0	0	0	0	0	0	0	0	0	51	52	0	18	0	0	0	0	0	29	35	0	133	16	182	24	0	0	0	0	0	33	16	122	33	35	169	17	0	0	0	0	0	41
ENSMUSG00000014104	0	0	0	0	0	0	0	0	0	0	0	0	0	0	0	0	2	0	1	0	0	0	0	0	0	0	0	0	0	1	5	0	0	0	0	0	0	0	0	0	0	0	2	0	0	0	0	0	0
ENSMUSG00000014158	0	0	0	0	0	0	0	0	0	0	0	0	0	0	0	1	6	0	3	0	0	0	0	0	0	0	0	0	1	19	2	0	0	0	0	0	1	1	6	2	0	6	1	0	0	0	0	0	1
ENSMUSG00000014164	0	0	0	0	0	0	0	0	0	0	0	0	0	0	0	4	3	0	6	0	0	0	0	0	0	0	0	1	0	8	3	0	0	0	0	0	0	1	0	0	0	3	11	0	0	0	0	0	3
ENSMUSG00000014177	0	0	0	0	0	0	0	0	0	0	0	0	0	0	0	34	19	0	13	0	0	0	0	0	20	27	0	85	26	130	19	0	0	0	0	0	43	36	55	35	27	95	10	0	0	0	0	0	65
ENSMUSG00000014195	0	0	0	0	0	0	0	0	0	0	0	0	0	0	0	28	22	0	141	0	0	0	0	0	81	26	3	108	7	148	195	0	0	0	0	0	167	39	155	40	23	104	105	0	0	0	0	0	243
ENSMUSG00000014198	0	0	0	0	0	0	0	0	0	0	0	0	0	0	0	5	6	0	4	0	0	0	0	0	0	0	0	5	1	9	1	0	0	0	0	0	5	1	2	2	2	9	2	0	0	0	0	0	2
ENSMUSG00000014226	0	0	0	0	0	0	0	0	0	0	0	0	0	0	0	21	21	0	33	0	0	0	0	0	22	34	0	118	17	89	46	0	0	0	0	0	50	26	101	45	25	82	12	0	0	0	0	0	75
ENSMUSG00000014232	0	0	0	0	0	0	0	0	0	0	0	0	0	0	0	2	3	0	15	0	0	0	0	0	4	0	0	18	0	14	13	0	0	0	0	0	12	0	9	1	0	6	4	0	0	0	0	0	10
ENSMUSG00000014243	0	0	0	0	0	0	0	0	0	0	0	0	0	0	0	4	5	0	3	0	0	0	0	0	2	1	0	3	0	13	9	0	0	0	0	0	3	6	2	4	0	11	0	0	0	0	0	0	4
ENSMUSG00000014245	0	0	0	0	0	0	0	0	0	0	0	0	0	0	0	1	1	0	15	0	0	0	0	0	12	3	0	0	0	27	35	0	0	0	0	0	10	5	26	0	4	20	5	0	0	0	0	0	21
ENSMUSG00000014294	0	0	0	0	0	0	0	0	0	0	0	0	0	0	0	62	30	0	88	0	0	0	0	0	19	30	0	143	30	185	97	0	0	0	0	0	63	31	59	47	37	149	132	0	0	0	0	0	55
ENSMUSG00000014301	0	0	0	0	0	0	0	0	0	0	0	0	0	0	0	0	0	0	1	0	0	0	0	0	0	0	0	3	1	0	3	0	0	0	0	0	2	0	2	3	1	8	1	0	0	0	0	0	1
ENSMUSG00000014303	0	0	0	0	0	0	0	0	0	0	0	0	0	0	0	1	2	0	1	0	0	0	0	0	0	1	0	1	1	72	4	0	0	0	0	0	2	0	5	3	1	116	11	0	0	0	0	0	0
ENSMUSG00000014313	0	0	0	0	0	0	0	0	0	0	0	0	0	0	0	24	14	0	35	0	0	0	0	0	11	14	0	53	9	128	60	0	0	0	0	0	37	8	54	26	10	90	52	0	0	0	0	0	49
ENSMUSG00000014329	0	0	0	0	0	0	0	0	0	0	0	0	0	0	0	1	0	0	2	0	0	0	0	0	0	0	0	1	4	83	0	0	0	0	0	0	0	0	6	0	1	210	5	0	0	0	0	0	2
ENSMUSG00000014349	0	0	0	0	0	0	0	0	0	0	0	0	0	0	0	20	10	0	57	0	0	0	0	0	30	21	0	21	12	114	52	0	0	0	0	0	49	28	103	9	9	139	28	0	0	0	0	0	60
ENSMUSG00000014351	0	0	0	0	0	0	0	0	0	0	0	0	0	0	0	0	0	0	0	0	0	0	0	0	0	0	0	0	0	0	0	0	0	0	0	0	0	0	0	0	0	0	0	0	0	0	0	0	0
ENSMUSG00000014353	0	0	0	0	0	0	0	0	0	0	0	0	0	0	0	14	13	0	37	0	0	0	0	0	9	13	0	30	0	72	53	0	0	0	0	0	20	3	25	3	5	84	22	0	0	0	0	0	33
ENSMUSG00000014355	0	0	0	0	0	0	0	0	0	0	0	0	0	0	0	28	30	0	83	0	0	0	0	0	54	16	0	105	9	109	115	0	0	0	0	0	33	17	82	21	35	139	77	0	0	0	0	0	85
ENSMUSG00000014361	0	0	0	0	0	0	0	0	0	0	0	0	0	0	0	2	1	0	8	0	0	0	0	0	18	1	0	0	0	50	21	0	0	0	0	0	33	0	60	3	1	64	1	0	0	0	0	0	29
ENSMUSG00000014402	0	0	0	0	0	0	0	0	0	0	0	0	1	0	0	15	6	0	21	0	0	0	0	0	14	22	0	61	6	71	41	0	0	0	0	0	29	32	61	21	13	72	37	0	0	0	0	0	52
ENSMUSG00000014418	0	0	0	0	0	0	0	0	0	0	0	0	0	0	0	6	3	0	23	0	0	0	0	0	12	7	0	37	5	33	35	0	0	0	0	0	20	2	34	8	3	36	30	0	0	0	0	0	40
ENSMUSG00000014426	0	0	0	0	0	0	0	0	0	0	0	0	0	0	0	2	1	0	27	0	0	0	0	0	7	10	0	18	1	50	28	0	0	0	0	0	14	5	23	2	4	47	21	0	0	0	0	0	42
ENSMUSG00000014444	0	0	0	0	0	0	0	0	0	0	0	0	0	0	0	6	11	0	77	0	0	0	0	0	19	4	0	31	8	256	86	0	0	0	0	0	50	18	80	8	4	369	142	0	0	0	0	0	56
ENSMUSG00000014453	0	0	0	0	0	0	0	0	0	0	0	0	0	0	0	4	2	0	3	0	0	0	0	0	4	3	0	1	5	4	30	0	0	0	0	0	7	0	4	1	1	3	8	0	0	0	0	0	19
ENSMUSG00000014470	0	0	0	0	0	0	0	0	0	0	0	0	0	0	0	42	30	0	43	0	0	0	0	0	47	21	0	130	11	74	70	0	0	0	0	0	90	19	142	34	21	80	41	0	0	0	0	0	142
ENSMUSG00000014496	0	0	0	0	0	0	0	0	0	0	0	0	0	0	0	2	2	0	9	0	0	0	0	0	6	5	0	5	2	19	19	0	0	0	0	0	11	14	18	5	4	25	24	0	0	0	0	0	16
ENSMUSG00000014498	0	0	0	0	0	0	0	0	0	0	0	0	0	0	0	3	2	0	42	0	0	0	0	0	4	1	0	3	6	90	78	0	0	0	0	0	13	11	31	9	2	112	47	0	0	0	0	0	3
ENSMUSG00000014503	0	0	0	0	0	0	0	0	0	0	0	0	0	0	0	0	3	0	1	0	0	0	0	0	4	3	0	5	0	8	7	0	0	0	0	0	5	6	12	5	0	11	6	0	0	0	0	0	9
ENSMUSG00000014504	0	0	0	0	0	0	0	0	0	0	0	0	0	0	0	37	18	0	27	0	0	0	0	0	18	18	1	100	5	92	46	0	0	0	0	0	47	29	40	30	21	71	11	0	0	0	0	0	37
ENSMUSG00000014529	0	0	0	0	0	0	0	0	0	0	0	0	0	0	0	0	1	0	0	0	0	0	0	0	0	0	0	1	0	0	0	0	0	0	0	0	1	0	0	2	0	3	0	0	0	0	0	0	0
ENSMUSG00000014542	0	0	0	0	0	0	0	0	0	0	0	0	0	0	0	1	0	0	4	0	0	0	0	0	2	0	0	0	1	0	1	0	0	0	0	0	0	0	0	4	2	2	0	0	0	0	0	0	0
ENSMUSG00000014543	0	0	0	0	0	0	0	0	0	0	0	0	0	0	0	0	1	0	2	0	0	0	0	0	2	4	0	1	0	3	11	0	0	0	0	0	8	4	0	2	0	3	0	0	0	0	0	0	0
ENSMUSG00000014547	0	0	0	0	0	0	0	0	0	0	0	0	0	0	0	2	1	0	1	0	0	0	0	0	0	2	0	0	2	7	7	0	0	0	0	0	3	1	6	0	0	13	2	0	0	0	0	0	5
ENSMUSG00000014550	0	0	0	0	0	0	0	0	0	0	0	0	0	0	0	8	3	0	8	0	0	0	0	0	9	6	0	10	1	43	18	0	0	0	0	0	5	9	11	5	3	66	15	0	0	0	0	0	28
ENSMUSG00000014551	0	0	0	0	0	0	0	0	0	0	0	0	0	0	0	12	14	0	32	0	0	0	0	0	19	11	0	35	2	80	50	0	0	0	0	0	29	11	54	10	10	100	57	0	0	0	0	0	65
ENSMUSG00000014554	0	0	0	0	0	0	0	0	0	0	0	0	0	0	0	9	5	0	46	0	0	0	0	0	25	6	0	22	9	48	62	0	0	0	0	0	56	3	33	17	8	58	16	0	0	0	0	0	74
ENSMUSG00000014592	0	0	0	0	0	0	0	0	0	0	0	0	0	0	0	7	2	0	19	0	0	0	0	0	6	5	0	24	5	68	31	0	0	0	0	0	18	3	11	11	4	49	24	0	0	0	0	0	19
ENSMUSG00000014599	0	0	0	0	0	0	0	0	0	0	0	0	0	0	0	2	2	0	9	0	0	0	0	0	13	1	0	21	1	99	20	0	0	0	0	0	20	3	52	11	4	187	23	0	0	0	0	0	40
ENSMUSG00000014601	0	0	0	0	0	0	0	0	0	0	0	0	0	0	0	10	6	0	33	0	0	0	0	0	21	17	0	43	3	73	58	0	0	0	0	0	38	22	35	11	9	100	54	0	0	0	0	0	63
ENSMUSG00000014602	0	0	0	0	0	0	0	0	0	0	0	0	0	0	0	0	3	0	2	0	0	0	0	0	1	1	0	2	2	27	8	0	0	0	0	0	1	0	3	1	1	13	13	0	0	0	0	0	1
ENSMUSG00000014603	0	0	0	0	0	0	0	0	0	0	0	0	0	0	0	1	0	0	0	0	0	0	0	0	0	0	0	0	1	0	2	0	0	0	0	0	0	0	0	0	0	0	0	0	0	0	0	0	0
ENSMUSG00000014606	0	0	0	0	0	0	0	0	0	0	0	0	0	0	0	15	12	0	53	0	0	0	0	0	58	18	0	55	6	176	104	0	0	0	0	0	84	16	87	26	14	141	56	0	0	0	0	0	119
ENSMUSG00000014609	0	0	0	0	0	0	0	0	0	0	0	0	0	0	0	0	0	0	0	0	0	0	0	0	0	4	0	0	0	5	2	0	0	0	0	0	0	1	7	0	0	10	1	0	0	0	0	0	0
ENSMUSG00000014633	0	0	0	0	0	0	0	0	0	0	0	0	0	0	0	2	0	0	6	0	0	0	0	0	8	7	0	19	1	13	19	0	0	0	0	0	6	1	6	3	2	28	16	0	0	0	0	0	11
ENSMUSG00000014668	0	0	0	0	0	0	0	0	0	0	0	0	0	0	0	20	15	0	64	0	0	0	0	0	25	18	0	117	14	72	81	0	0	0	0	0	23	15	45	14	31	77	70	0	0	0	0	0	36
ENSMUSG00000014686	0	0	0	0	0	0	0	0	0	0	0	0	0	0	0	2	0	0	0	0	0	0	0	0	0	0	0	0	0	2	0	0	0	0	0	0	0	0	3	2	0	4	3	0	0	0	0	0	0
ENSMUSG00000014704	0	0	0	0	0	0	0	0	0	0	0	0	0	0	0	0	0	0	0	0	0	0	0	0	0	0	0	0	0	5	0	0	0	0	0	0	0	0	0	0	0	1	0	0	0	0	0	0	0
ENSMUSG00000014725	0	0	0	0	0	0	0	0	0	0	0	0	0	0	0	3	5	0	1	0	0	0	0	0	3	2	0	1	2	1	6	0	0	0	0	0	1	0	0	3	2	1	5	0	0	0	0	0	0
ENSMUSG00000014747	0	0	0	0	0	0	0	0	0	0	0	0	0	0	0	1	0	0	0	0	0	0	0	0	0	0	0	0	0	2	4	0	0	0	0	0	0	0	0	0	0	3	4	0	0	0	0	0	1
ENSMUSG00000014748	0	0	0	0	0	0	0	0	0	0	0	0	0	0	0	22	16	0	82	0	0	0	0	0	35	32	1	73	12	193	104	0	0	0	0	0	74	34	84	32	20	245	80	0	0	0	0	0	100
ENSMUSG00000014763	0	0	0	0	0	0	0	0	0	0	0	0	0	0	0	3	3	0	42	0	0	0	0	0	21	15	0	17	4	108	66	0	0	0	0	0	31	11	35	10	7	78	39	0	0	0	0	0	89
ENSMUSG00000014767	0	0	0	0	0	0	0	0	0	0	0	0	0	0	0	25	19	0	82	0	0	0	0	0	21	14	0	73	23	79	74	0	0	0	0	0	37	12	63	34	33	83	40	0	0	0	0	0	81
ENSMUSG00000014769	0	0	0	0	0	0	0	0	0	0	0	0	0	0	0	144	137	0	135	0	0	0	0	0	56	57	0	547	66	299	173	0	0	0	0	0	107	51	187	147	112	295	63	0	0	0	0	0	143
ENSMUSG00000014771	0	0	0	0	0	0	0	0	0	0	0	0	0	0	0	23	11	0	38	0	0	0	0	0	4	5	0	56	8	39	34	0	0	0	0	0	25	0	21	8	10	30	15	0	0	0	0	0	21
ENSMUSG00000014773	0	0	0	0	0	0	0	0	0	0	0	0	0	0	0	0	3	0	1	0	0	0	0	0	1	0	0	2	2	34	1	0	0	0	0	0	0	4	10	1	0	37	0	0	0	0	0	0	0
ENSMUSG00000014776	0	0	0	0	0	0	0	0	0	0	0	0	0	0	0	0	0	0	0	0	0	0	0	0	1	1	0	3	0	24	3	0	0	0	0	0	0	1	8	1	2	32	1	0	0	0	0	0	7
ENSMUSG00000014778	0	0	0	0	0	0	0	0	0	0	0	0	0	0	0	0	4	0	48	0	0	0	0	0	9	2	0	6	2	24	54	0	0	0	0	0	13	0	21	5	3	44	89	0	0	0	0	0	9
ENSMUSG00000014782	0	0	0	0	0	0	0	0	0	0	0	0	0	0	0	0	2	0	5	0	0	0	0	0	1	0	0	3	1	1	0	0	0	0	0	0	0	0	0	2	0	12	4	0	0	0	0	0	0
ENSMUSG00000014786	0	0	0	0	0	0	0	0	0	0	0	0	0	0	0	0	2	0	0	0	0	0	0	0	0	0	0	0	0	12	2	0	0	0	0	0	1	0	1	2	1	14	5	0	0	0	0	0	0
ENSMUSG00000014791	0	0	0	0	0	0	0	0	0	0	0	0	0	0	0	0	2	0	9	0	0	0	0	0	7	1	0	2	0	37	6	0	0	0	0	0	1	1	1	0	1	19	5	0	0	0	0	0	12
ENSMUSG00000014813	0	0	0	0	0	0	0	0	0	0	0	0	0	0	0	0	0	0	0	0	0	0	0	0	0	1	0	0	0	0	6	0	0	0	0	0	0	0	8	1	0	5	0	0	0	0	0	0	0
ENSMUSG00000014837	0	0	0	0	0	0	0	0	0	0	0	0	0	0	0	2	3	0	2	0	0	0	0	0	5	2	0	5	3	22	9	0	0	0	0	0	4	2	2	4	2	31	7	0	0	0	0	0	8
ENSMUSG00000014846	0	0	0	0	0	0	0	0	0	0	0	0	0	0	0	0	2	0	2	0	0	0	0	0	2	0	0	1	0	288	9	0	0	0	0	0	1	0	64	0	0	388	1	0	0	0	0	0	0
ENSMUSG00000014850	0	0	0	0	0	0	0	0	0	0	0	0	0	0	0	12	12	0	45	0	0	0	0	0	18	3	0	24	3	39	44	0	0	0	0	0	20	12	26	4	9	37	36	0	0	0	0	0	42
ENSMUSG00000014852	0	0	0	0	0	0	0	0	0	0	0	0	0	0	0	2	1	0	3	0	0	0	0	0	0	0	0	3	1	0	1	0	0	0	0	0	2	0	1	0	0	4	4	0	0	0	0	0	0
ENSMUSG00000014856	0	0	0	0	0	0	0	0	0	0	0	0	0	0	0	9	17	0	61	0	0	0	0	0	21	11	0	50	7	90	57	0	0	0	0	0	46	16	35	16	15	90	62	0	0	0	0	0	55
ENSMUSG00000014859	0	0	0	0	0	0	0	0	0	0	0	0	0	0	0	26	13	0	48	0	0	0	0	0	23	15	0	81	10	81	68	0	0	0	0	0	59	13	71	18	9	85	38	0	0	0	0	0	71
ENSMUSG00000014867	0	0	0	0	0	0	0	0	0	0	0	0	0	0	0	138	92	0	130	0	0	0	0	0	81	135	0	521	61	823	214	0	0	0	0	0	139	181	289	170	125	728	91	0	0	0	0	0	214
ENSMUSG00000014873	0	0	0	0	0	0	0	0	0	0	0	0	0	0	0	17	9	0	39	0	0	0	0	0	24	25	0	53	7	106	69	0	0	0	0	0	41	24	75	29	9	97	50	0	0	0	0	0	61
ENSMUSG00000014905	0	0	0	0	0	0	0	0	0	0	0	0	0	0	0	3	2	0	6	0	0	0	0	0	16	83	0	15	2	193	22	0	0	0	0	0	24	141	87	5	5	178	6	0	0	0	0	0	29
ENSMUSG00000014907	0	0	0	0	0	0	0	0	0	0	0	0	0	0	0	0	0	0	8	0	0	0	0	0	2	2	0	4	0	35	14	0	0	0	0	0	9	2	1	1	0	28	8	0	0	0	0	0	9
ENSMUSG00000014932	0	0	0	0	0	0	0	0	0	0	0	0	0	0	0	4	6	0	0	0	0	0	0	0	1	4	0	12	2	45	6	0	0	0	0	0	1	6	31	6	3	30	4	0	0	0	0	0	1
ENSMUSG00000014956	0	0	0	0	0	0	0	0	0	0	0	0	0	0	0	72	56	0	63	0	0	0	0	0	61	71	6	165	35	283	81	0	0	0	0	0	109	59	273	79	41	244	48	0	0	0	0	0	161
ENSMUSG00000014959	0	0	0	0	0	0	0	0	0	0	0	0	0	0	0	35	24	0	63	0	0	0	0	0	36	55	0	183	12	295	102	0	0	0	0	0	76	137	158	56	35	240	93	0	0	0	0	0	100
ENSMUSG00000014980	0	0	0	0	0	0	0	0	0	0	0	0	0	0	0	5	6	0	3	0	0	0	0	0	2	0	0	18	1	17	11	0	0	0	0	0	2	3	2	1	2	18	2	0	0	0	0	0	14
ENSMUSG00000015001	0	0	0	0	0	0	0	0	0	0	0	0	0	0	0	1	1	0	0	0	0	0	0	0	3	0	0	0	0	0	1	0	0	0	0	0	2	0	0	1	0	1	5	0	0	0	0	0	1
ENSMUSG00000015002	0	0	0	0	0	0	0	0	0	0	0	0	0	0	0	18	14	0	58	0	0	0	0	0	46	41	0	81	8	199	99	0	0	0	0	0	90	32	185	23	18	196	42	0	0	0	0	0	204
ENSMUSG00000015013	0	0	0	0	0	0	0	0	0	0	0	0	0	0	0	17	10	0	43	0	0	0	0	0	5	16	0	36	4	94	44	0	0	0	0	0	26	22	26	18	7	104	41	0	0	0	0	0	21
ENSMUSG00000015016	0	0	0	0	0	0	0	0	0	0	0	0	0	0	0	1	1	0	27	0	0	0	0	0	5	0	0	3	1	51	24	0	0	0	0	0	6	4	4	1	0	26	22	0	0	0	0	0	6
ENSMUSG00000015023	0	0	0	0	0	0	0	0	0	0	0	0	0	0	0	2	1	0	13	0	0	0	0	0	4	4	0	13	1	14	14	0	0	0	0	0	3	4	3	9	3	15	27	0	0	0	0	0	8
ENSMUSG00000015027	0	0	0	0	0	0	0	0	0	0	0	0	0	0	0	2	1	0	11	0	0	0	0	0	5	10	0	10	3	32	6	0	0	0	0	0	9	20	4	3	5	44	6	0	0	0	0	0	10
ENSMUSG00000015053	0	0	0	0	0	0	0	0	0	0	0	0	0	0	0	2	0	0	0	0	0	0	0	0	0	1	0	2	0	3	1	0	0	0	0	0	7	0	26	1	0	0	0	0	0	0	0	0	0
ENSMUSG00000015083	0	0	0	0	0	0	0	0	0	0	0	0	0	0	0	0	0	0	1	0	0	0	0	0	0	1	0	2	1	2	2	0	0	0	0	0	4	0	4	0	0	6	0	0	0	0	0	0	3
ENSMUSG00000015085	0	0	0	0	0	0	0	0	0	0	0	0	0	0	0	0	0	0	0	0	0	0	0	0	0	0	0	0	0	51	1	0	0	0	0	0	0	1	0	1	0	112	0	0	0	0	0	0	0
ENSMUSG00000015087	0	0	0	0	0	0	0	0	0	0	0	0	0	0	0	10	13	0	70	0	0	0	0	0	24	11	0	35	5	138	94	0	0	0	0	0	45	18	27	17	7	151	78	0	0	0	0	0	47
ENSMUSG00000015090	0	0	0	0	0	0	0	0	0	0	0	0	0	0	0	1	0	0	1	0	0	0	0	0	2	0	0	3	0	0	0	0	0	0	0	0	0	0	0	0	0	1	0	0	0	0	0	0	0
ENSMUSG00000015092	0	0	0	0	0	0	0	0	0	0	0	0	0	0	0	22	13	0	34	0	0	0	0	0	26	15	1	81	5	123	48	0	0	0	0	0	55	17	61	15	20	120	16	0	0	0	0	0	51
ENSMUSG00000015093	0	0	0	0	0	0	0	0	0	0	0	0	0	0	0	0	1	0	0	0	0	0	0	0	0	1	0	0	0	4	4	0	0	0	0	0	0	1	5	0	0	4	2	0	0	0	0	0	3
ENSMUSG00000015094	0	0	0	0	0	0	0	0	0	0	0	0	0	0	0	0	1	0	0	0	0	0	0	0	1	0	0	0	1	105	7	0	0	0	0	0	0	4	17	4	0	149	1	0	0	0	0	0	2
ENSMUSG00000015095	0	0	0	0	0	0	0	0	0	0	0	0	0	0	0	8	3	0	83	0	0	0	0	0	25	21	0	29	4	116	81	0	0	0	0	0	49	30	94	6	6	118	45	0	0	0	0	0	90
ENSMUSG00000015112	0	0	0	0	0	0	0	0	0	0	0	0	0	0	0	9	2	0	2	0	0	0	0	0	1	0	0	8	0	7	4	0	0	0	0	0	6	2	3	4	2	7	3	0	0	0	0	0	7
ENSMUSG00000015120	0	0	0	0	0	0	0	0	0	0	0	0	0	0	0	27	21	0	50	0	0	0	0	0	19	33	0	72	6	70	89	0	0	0	0	0	39	15	112	5	29	78	28	0	0	0	0	0	66
ENSMUSG00000015126	0	0	0	0	0	0	0	0	0	0	0	0	0	0	0	13	7	0	20	0	0	0	0	0	8	1	0	30	8	33	33	0	0	0	0	0	32	7	20	8	3	14	21	0	0	0	0	0	32
ENSMUSG00000015127	0	0	0	0	0	0	0	0	0	0	0	0	0	0	0	1	3	0	32	0	0	0	0	0	8	4	0	10	4	32	44	0	0	0	0	0	16	1	13	3	2	34	29	0	0	0	0	0	36
ENSMUSG00000015133	0	0	0	0	0	0	0	0	0	0	0	0	0	0	0	5	10	0	3	0	0	0	0	0	8	3	0	8	2	127	21	0	0	0	0	0	23	11	24	9	2	206	6	0	0	0	0	0	10
ENSMUSG00000015134	0	0	0	0	0	0	0	0	0	0	0	0	0	0	0	1	4	0	0	0	0	0	0	0	0	2	0	1	0	44	0	0	0	0	0	0	0	0	1	0	0	71	0	0	0	0	0	0	2
ENSMUSG00000015143	0	0	0	0	0	0	0	0	0	0	0	0	0	0	0	0	0	0	44	0	0	0	0	0	13	12	0	9	0	69	34	0	0	0	0	0	31	2	15	0	2	72	23	0	0	0	0	0	35
ENSMUSG00000015149	0	0	0	0	0	0	0	0	0	0	0	0	0	0	0	16	10	0	44	0	0	0	0	0	38	28	0	75	15	111	57	0	0	0	0	0	42	31	76	20	10	109	22	0	0	0	0	0	49
ENSMUSG00000015165	0	0	0	0	0	0	0	0	0	0	0	0	0	0	0	40	33	0	97	0	0	0	0	0	27	20	0	103	17	101	150	0	0	0	0	0	55	23	148	36	26	159	181	0	0	0	0	0	70
ENSMUSG00000015176	0	0	0	0	0	0	0	0	0	0	0	0	0	0	0	6	2	0	23	0	0	0	0	0	9	11	0	13	3	113	40	0	0	0	0	0	12	12	51	2	1	129	28	0	0	0	0	0	30
ENSMUSG00000015189	0	0	0	0	0	0	0	0	0	0	0	0	0	0	0	2	1	0	36	0	0	0	0	0	13	7	0	10	0	57	49	0	0	0	0	0	24	4	69	3	2	62	33	0	0	0	0	0	48
ENSMUSG00000015202	0	0	0	0	0	0	0	0	0	0	0	0	0	0	0	0	4	0	5	0	0	0	0	0	0	1	0	8	2	21	7	0	0	0	0	0	6	0	12	1	0	42	5	0	0	0	0	0	9
ENSMUSG00000015214	0	0	0	0	0	0	0	0	0	0	0	0	0	0	0	10	16	0	20	0	0	0	0	0	25	20	0	73	5	36	26	0	0	0	0	0	22	13	22	15	12	37	26	0	0	0	0	0	81
ENSMUSG00000015217	0	0	0	0	0	0	0	0	0	0	0	0	0	0	0	0	0	0	0	0	0	0	0	0	0	0	0	3	0	3	0	0	0	0	0	0	1	2	1	8	0	4	1	0	0	0	0	0	1
ENSMUSG00000015222	0	0	0	0	0	0	0	0	0	0	0	0	0	0	0	3	5	0	12	0	0	0	0	0	0	2	0	1	5	6	11	0	0	0	0	0	2	0	0	2	5	4	5	0	0	0	0	0	7
ENSMUSG00000015224	0	0	0	0	0	0	0	0	0	0	0	0	0	0	0	0	2	0	1	0	0	0	0	0	0	0	0	0	2	10	1	0	0	0	0	0	1	0	8	1	4	17	0	0	0	0	0	0	1
ENSMUSG00000015242	0	0	0	0	0	0	0	0	0	0	0	0	0	0	0	0	2	0	0	0	0	0	0	0	0	0	0	1	0	0	0	0	0	0	0	0	0	0	0	2	0	0	0	0	0	0	0	0	0
ENSMUSG00000015243	0	0	0	0	0	0	0	0	0	0	0	0	0	0	0	2	6	0	13	0	0	0	0	0	4	28	0	5	2	400	34	0	0	0	0	0	13	8	44	3	3	367	16	0	0	0	0	0	17
ENSMUSG00000015247	0	0	0	0	0	0	0	0	0	0	0	0	0	0	0	14	10	0	8	0	0	0	0	0	18	10	0	32	6	110	21	0	0	0	0	0	28	14	77	16	6	43	11	0	0	0	0	0	39
ENSMUSG00000015289	0	0	0	0	0	0	0	0	0	0	0	0	0	0	0	10	9	0	5	0	0	0	0	0	4	3	0	27	3	20	21	0	0	0	0	0	7	5	7	7	5	17	7	0	0	0	0	0	9
ENSMUSG00000015290	0	0	0	0	0	0	0	0	0	0	0	0	0	0	0	22	9	1	26	0	0	0	0	0	34	18	0	60	15	104	29	0	0	0	0	0	34	15	50	25	20	80	25	0	0	0	0	0	59
ENSMUSG00000015291	0	0	0	0	0	0	0	0	0	0	0	0	0	0	0	73	68	0	171	0	0	0	0	0	94	74	1	327	23	229	219	0	0	0	0	0	151	61	297	66	64	240	231	0	0	0	0	0	314
ENSMUSG00000015305	0	0	0	0	0	0	0	0	0	0	0	0	0	0	0	0	0	0	3	0	0	0	0	0	2	5	0	3	1	82	14	0	0	0	0	0	14	1	20	2	2	121	0	0	0	0	0	0	17
ENSMUSG00000015312	0	0	0	0	0	0	0	0	0	0	0	0	0	0	0	1	2	0	32	0	0	0	0	0	15	103	0	7	1	735	39	0	0	0	0	0	14	52	278	1	0	565	11	0	0	0	0	0	15
ENSMUSG00000015314	0	0	0	0	0	0	0	0	0	0	0	0	0	0	0	6	14	0	506	0	0	0	0	0	167	59	0	13	4	45	564	0	0	0	0	0	316	33	243	5	12	62	425	0	0	0	0	0	485
ENSMUSG00000015316	0	0	0	0	0	0	0	0	0	0	0	0	0	0	0	15	19	0	77	0	0	0	0	0	25	29	0	22	10	108	126	0	0	0	0	0	48	5	95	14	14	73	40	0	0	0	0	0	59
ENSMUSG00000015335	0	0	0	0	0	0	0	0	0	0	0	0	0	0	0	4	1	0	5	0	0	0	0	0	8	4	0	4	0	16	18	0	0	0	0	0	14	5	14	2	2	18	23	0	0	0	0	0	30
ENSMUSG00000015337	0	0	0	0	0	0	0	0	0	0	0	0	0	0	0	3	1	0	13	0	0	0	0	0	7	7	0	17	3	48	15	0	0	0	0	0	23	6	18	4	0	45	6	0	0	0	0	0	14
ENSMUSG00000015340	0	0	0	0	0	0	0	0	0	0	0	0	0	0	0	8	4	0	39	0	0	0	0	0	40	172	1	17	0	766	83	0	0	0	0	0	113	173	630	4	4	558	7	0	0	0	0	0	180
ENSMUSG00000015341	0	0	0	0	0	0	0	0	0	0	0	0	0	0	0	30	39	0	11	0	0	0	0	0	25	27	0	116	11	73	28	0	0	0	0	0	52	12	55	28	23	62	22	0	0	0	0	0	70
ENSMUSG00000015342	0	0	0	0	0	0	0	0	0	0	0	0	0	0	0	3	0	0	8	0	0	0	0	0	0	0	0	0	1	14	11	0	0	0	0	0	12	4	8	2	0	13	1	0	0	0	0	0	4
ENSMUSG00000015354	0	0	0	0	0	0	0	0	0	0	0	0	0	0	0	1	4	0	1	0	0	0	0	0	2	0	0	3	1	3	0	0	0	0	0	0	6	0	29	1	2	3	0	0	0	0	0	0	9
ENSMUSG00000015355	0	0	0	0	0	0	0	0	0	0	0	0	0	0	0	15	9	0	103	0	0	0	0	0	89	59	0	43	6	124	149	0	0	0	0	0	212	33	256	17	19	96	74	0	0	0	0	0	284
ENSMUSG00000015357	0	0	0	0	0	0	0	0	0	0	0	0	0	0	0	20	1	0	14	0	0	0	0	0	23	12	0	73	9	59	34	0	0	0	0	0	6	12	77	8	18	58	13	0	0	0	0	0	57
ENSMUSG00000015363	0	0	0	0	0	0	0	0	0	0	0	0	0	0	0	43	25	0	96	0	0	0	0	0	29	26	0	105	17	163	122	0	0	0	0	0	67	51	41	26	26	208	125	0	0	0	0	0	87
ENSMUSG00000015365	0	0	0	0	0	0	0	0	0	0	0	0	0	0	0	1	3	0	1	0	0	0	0	0	0	1	0	1	0	1	1	0	0	0	0	0	1	0	0	1	0	4	3	0	0	0	0	0	0
ENSMUSG00000015377	0	0	0	0	0	0	0	0	0	0	0	0	0	0	0	6	1	0	13	0	0	0	0	0	8	6	0	12	1	24	28	0	0	0	0	0	15	3	18	4	5	14	28	0	0	0	0	0	16
ENSMUSG00000015396	0	0	0	0	0	0	0	0	0	0	0	0	0	0	1	44	28	0	55	0	0	0	0	0	62	862	18	143	9	1848	98	0	0	0	0	0	107	511	2521	69	30	991	14	0	0	0	0	0	228
ENSMUSG00000015401	0	0	0	0	0	0	0	0	0	0	0	0	0	0	0	0	1	0	0	0	0	0	0	0	0	0	0	0	1	0	0	0	0	0	0	0	0	0	0	0	0	0	0	0	0	0	0	0	0
ENSMUSG00000015405	0	0	0	0	0	0	0	0	0	0	0	0	0	0	0	0	0	0	0	0	0	0	0	0	0	0	0	0	0	3	2	0	0	0	0	0	0	0	0	0	0	0	1	0	0	0	0	0	0
ENSMUSG00000015437	0	0	0	0	0	0	0	0	0	0	0	0	0	0	0	144	93	0	8	0	0	0	0	0	3	131	0	479	48	21	17	0	0	0	0	0	9	12	114	199	127	52	4	0	0	0	0	0	1
ENSMUSG00000015441	0	0	0	0	0	0	0	0	0	0	0	0	0	0	0	0	1	0	0	0	0	0	0	0	2	0	0	0	0	1	0	0	0	0	0	0	0	0	0	3	0	1	3	0	0	0	0	0	0
ENSMUSG00000015443	0	0	0	0	0	0	0	0	0	0	0	0	0	0	0	0	0	0	1	0	0	0	0	0	0	0	0	0	0	3	0	0	0	0	0	0	0	0	0	0	0	0	1	0	0	0	0	0	0
ENSMUSG00000015451	0	0	0	0	0	0	0	0	0	0	0	0	0	0	0	1	3	0	0	0	0	0	0	0	0	0	0	1	1	2	2	0	0	0	0	0	1	0	1	3	0	4	2	0	0	0	0	0	1
ENSMUSG00000015452	0	0	0	0	0	0	0	0	0	0	0	0	0	0	0	0	0	0	6	0	0	0	0	0	0	0	0	0	3	0	5	0	0	0	0	0	5	0	24	3	3	4	3	0	0	0	0	0	0
ENSMUSG00000015461	0	0	0	0	0	0	0	0	0	0	0	0	0	0	0	3	4	0	25	0	0	0	0	0	14	12	0	8	1	69	22	0	0	0	0	0	18	16	35	5	1	70	16	0	0	0	0	0	42
ENSMUSG00000015467	0	0	0	0	0	0	0	0	0	0	0	0	0	0	0	0	0	0	5	0	0	0	0	0	3	1	0	2	0	5	10	0	0	0	0	0	7	0	6	0	2	7	10	0	0	0	0	0	3
ENSMUSG00000015468	0	0	0	0	0	0	0	0	0	0	0	0	0	0	0	5	3	0	6	0	0	0	0	0	1	0	0	3	4	10	2	0	0	0	0	0	0	0	13	2	1	8	5	0	0	0	0	0	4
ENSMUSG00000015474	0	0	0	0	0	0	0	0	0	0	0	0	0	0	0	5	2	0	12	0	0	0	0	0	4	3	0	2	0	15	13	0	0	0	0	0	10	2	15	5	5	24	6	0	0	0	0	0	16
ENSMUSG00000015476	0	0	0	0	0	0	0	0	0	0	0	0	0	0	0	1	0	0	7	0	0	0	0	0	5	4	0	3	0	9	9	0	0	0	0	0	5	0	1	0	1	14	5	0	0	0	0	0	1
ENSMUSG00000015478	0	0	0	0	0	0	0	0	0	0	0	0	0	0	0	11	10	1	29	0	0	0	0	0	20	12	0	49	1	85	39	0	0	0	0	0	32	12	32	22	6	58	26	0	0	0	0	0	40
ENSMUSG00000015484	0	0	0	0	0	0	0	0	0	0	0	0	0	0	0	3	1	0	0	0	0	0	0	0	0	1	0	1	2	0	2	0	0	0	0	0	3	0	2	2	0	4	3	0	0	0	0	0	0
ENSMUSG00000015488	0	0	0	0	0	0	0	0	0	0	0	0	0	0	0	9	4	0	36	0	0	0	0	0	38	22	0	64	3	228	62	0	0	0	0	0	31	19	51	12	10	96	29	0	0	0	0	0	56
ENSMUSG00000015501	0	0	0	0	0	0	0	0	0	0	0	0	0	0	0	4	9	0	190	0	0	0	0	0	55	37	0	7	5	202	192	0	0	0	0	0	82	6	79	1	7	222	251	0	0	0	0	0	100
ENSMUSG00000015519	0	0	0	0	0	0	0	0	0	0	0	0	0	0	0	0	0	0	0	0	0	0	0	0	0	2	0	0	2	0	1	0	0	0	0	0	0	0	0	0	0	0	2	0	0	0	0	0	0
ENSMUSG00000015522	0	0	0	0	0	0	0	0	0	0	0	0	0	0	0	28	22	0	36	0	0	0	0	0	14	35	0	96	3	127	64	0	0	0	0	0	31	27	90	21	15	201	32	0	0	0	0	0	55
ENSMUSG00000015533	0	0	0	0	0	0	0	0	0	0	0	0	0	0	0	1	3	0	3	0	0	0	0	0	1	0	0	1	0	11	2	0	0	0	0	0	1	0	1	0	0	16	7	0	0	0	0	0	4
ENSMUSG00000015536	0	0	0	0	0	0	0	0	0	0	0	0	0	0	0	17	7	0	20	0	0	0	0	0	14	3	0	33	4	57	30	0	0	0	0	0	17	14	46	16	9	63	18	0	0	0	0	0	34
ENSMUSG00000015542	0	0	0	0	0	0	0	0	0	0	0	0	0	0	0	5	2	0	8	0	0	0	0	0	1	9	0	15	4	28	5	0	0	0	0	0	11	7	2	10	1	35	5	0	0	0	0	0	4
ENSMUSG00000015568	0	0	0	0	0	0	0	0	0	0	0	0	0	0	0	1	3	1	1	0	0	0	0	0	1	1	0	1	0	167	7	0	0	0	0	0	11	3	195	2	0	268	1	0	0	0	0	0	11
ENSMUSG00000015575	0	0	0	0	0	0	0	0	0	0	0	0	0	0	0	62	43	0	79	0	0	0	0	0	76	54	0	214	37	266	100	0	0	0	0	0	116	45	233	74	62	238	58	0	0	0	0	0	125
ENSMUSG00000015579	0	0	0	0	0	0	0	0	0	0	0	0	0	0	0	0	0	0	0	0	0	0	0	0	0	0	0	0	0	0	0	0	0	0	0	0	0	0	0	0	0	0	0	0	0	0	0	0	0
ENSMUSG00000015597	0	0	0	0	0	0	0	0	0	0	0	0	0	0	0	2	3	0	20	0	0	0	0	0	9	3	0	2	1	27	33	0	0	0	0	0	11	2	31	0	2	53	1	0	0	0	0	0	11
ENSMUSG00000015599	0	0	0	0	0	0	0	0	0	0	0	0	0	0	0	1	1	0	3	0	0	0	0	0	1	0	0	0	1	2	0	0	0	0	0	0	1	0	1	3	0	5	5	0	0	0	0	0	1
ENSMUSG00000015605	0	0	0	0	0	0	0	0	0	0	0	0	0	0	0	7	1	0	45	0	0	0	0	0	11	10	0	8	2	156	55	0	0	0	0	0	24	1	47	4	1	135	57	0	0	0	0	0	22
ENSMUSG00000015619	0	0	0	0	0	0	0	0	0	0	0	0	0	0	0	71	78	0	79	0	0	0	0	0	93	101	1	286	39	232	155	0	0	0	0	0	147	43	760	85	53	296	224	0	0	0	0	0	272
ENSMUSG00000015627	0	0	0	0	0	0	0	0	0	0	0	0	0	0	0	0	0	0	0	0	0	0	0	0	0	0	0	3	0	0	2	0	0	0	0	0	0	0	2	0	0	0	1	0	0	0	0	0	0
ENSMUSG00000015647	0	0	0	0	0	0	0	0	0	0	0	0	0	0	0	18	20	0	4	0	0	0	0	0	1	0	0	65	9	49	12	0	0	0	0	0	0	2	8	23	16	58	13	0	0	0	0	0	0
ENSMUSG00000015652	0	0	0	0	0	0	0	0	0	0	0	0	0	0	0	0	0	0	0	0	0	0	0	0	1	0	0	0	0	9	0	0	0	0	0	0	0	0	0	0	0	8	0	0	0	0	0	0	1
ENSMUSG00000015653	0	0	0	0	0	0	0	0	0	0	0	0	0	0	0	2	4	0	3	0	0	0	0	0	1	0	0	7	4	13	2	0	0	0	0	0	1	0	0	5	2	31	3	0	0	0	0	0	0
ENSMUSG00000015656	0	0	0	0	0	0	0	0	0	0	0	0	0	0	0	69	84	0	38	0	0	0	0	0	35	102	3	319	29	299	64	0	0	0	0	0	62	71	273	54	60	213	34	0	0	0	0	0	101
ENSMUSG00000015659	0	0	0	0	0	0	0	0	0	0	0	0	0	0	0	1	1	0	2	0	0	0	0	0	1	1	0	8	0	8	10	0	0	0	0	0	1	2	1	0	1	24	4	0	0	0	0	0	0
ENSMUSG00000015665	0	0	0	0	0	0	0	0	0	0	0	0	0	0	0	0	0	0	0	0	0	0	0	0	0	0	0	0	0	0	1	0	0	0	0	0	0	0	6	1	0	0	2	0	0	0	0	0	0
ENSMUSG00000015668	0	0	0	0	0	0	0	0	0	0	0	0	0	0	0	21	5	0	17	0	0	0	0	0	11	13	0	40	4	78	23	0	0	0	0	0	23	15	12	22	13	44	7	0	0	0	0	0	51
ENSMUSG00000015671	0	0	0	0	0	0	0	0	0	0	0	0	0	0	0	82	69	0	73	0	0	0	0	0	57	40	0	283	20	169	112	0	0	0	0	0	103	32	115	94	55	159	28	0	0	0	0	0	116
ENSMUSG00000015672	0	0	0	0	0	0	0	0	0	0	0	0	0	0	0	67	29	0	12	0	0	0	0	0	19	11	0	196	19	85	31	0	0	0	0	0	33	19	32	55	45	35	8	0	0	0	0	0	52
ENSMUSG00000015697	0	0	0	0	0	0	0	0	0	0	0	0	0	0	0	13	13	0	44	0	0	0	0	0	21	7	0	31	10	70	74	0	0	0	0	0	30	7	51	13	8	95	70	0	0	0	0	0	39
ENSMUSG00000015702	0	0	0	0	0	0	0	0	0	0	0	0	0	0	0	0	1	0	3	0	0	0	0	0	1	1	0	3	1	10	4	0	0	0	0	0	3	1	0	2	0	20	7	0	0	0	0	0	2
ENSMUSG00000015709	0	0	0	0	0	0	0	0	0	0	0	0	0	0	0	0	2	0	3	0	0	0	0	0	3	0	0	1	1	19	17	0	0	0	0	0	2	0	0	1	3	14	6	0	0	0	0	0	5
ENSMUSG00000015711	0	0	0	0	0	0	0	0	0	0	0	0	0	0	0	10	3	0	6	0	0	0	0	0	5	2	0	35	1	19	16	0	0	0	0	0	5	1	7	4	1	20	11	0	0	0	0	0	14
ENSMUSG00000015714	0	0	0	0	0	0	0	0	0	0	0	0	0	0	0	49	40	0	75	0	0	0	0	0	76	69	0	177	21	286	105	0	0	0	0	0	129	84	319	58	48	252	92	0	0	0	0	0	187
ENSMUSG00000015721	0	0	0	0	0	0	0	0	0	0	0	0	0	0	0	0	1	0	0	0	0	0	0	0	1	1	0	0	2	1	4	0	0	0	0	0	0	0	0	1	0	1	2	0	0	0	0	0	0
ENSMUSG00000015733	0	0	0	0	0	0	0	0	0	0	0	0	0	0	0	108	86	0	84	0	0	0	0	0	106	139	1	381	47	505	152	0	0	0	0	0	210	97	505	98	81	362	61	0	0	0	0	0	334
ENSMUSG00000015745	0	0	0	0	0	0	0	0	0	0	0	0	0	0	0	5	1	0	7	0	0	0	0	0	8	5	0	8	0	48	6	0	0	0	0	0	14	2	13	1	3	60	23	0	0	0	0	0	8
ENSMUSG00000015747	0	0	0	0	0	0	0	0	0	0	0	0	0	0	0	6	2	0	6	0	0	0	0	0	9	3	0	22	4	36	14	0	0	0	0	0	17	5	34	9	10	38	11	0	0	0	0	0	16
ENSMUSG00000015748	0	0	0	0	0	0	0	0	0	0	0	0	0	0	0	8	5	0	24	0	0	0	0	0	14	3	0	25	5	44	19	0	0	0	0	0	13	3	16	14	5	38	28	0	0	0	0	0	25
ENSMUSG00000015749	0	0	0	0	0	0	0	0	0	0	0	0	0	0	0	35	14	0	78	0	0	0	0	0	47	47	0	81	11	113	86	0	0	0	0	0	84	50	177	29	19	117	92	0	0	0	0	0	182
ENSMUSG00000015750	0	0	0	0	0	0	0	0	0	0	0	0	0	0	0	0	1	0	9	0	0	0	0	0	2	0	0	1	0	23	14	0	0	0	0	0	6	0	3	5	1	24	8	0	0	0	0	0	4
ENSMUSG00000015755	0	0	0	0	0	0	0	0	0	0	0	0	0	0	0	24	9	0	107	0	0	0	0	0	50	29	0	52	4	151	132	0	0	0	0	0	69	18	120	19	10	198	104	0	0	0	0	0	74
ENSMUSG00000015757	0	0	0	0	0	0	0	0	0	0	0	0	0	0	0	38	12	0	42	0	0	0	0	0	46	26	0	96	10	121	49	0	0	0	0	0	69	27	64	28	17	114	51	0	0	0	0	0	143
ENSMUSG00000015759	0	0	0	0	0	0	0	0	0	0	0	0	0	0	0	20	14	0	33	0	0	0	0	0	13	14	0	57	8	154	48	0	0	0	0	0	29	12	57	22	17	116	31	0	0	0	0	0	35
ENSMUSG00000015766	0	0	0	0	0	0	0	0	0	0	0	0	0	0	0	2	6	0	3	0	0	0	0	0	0	9	0	0	1	116	2	0	0	0	0	0	3	5	48	4	1	108	1	0	0	0	0	0	0
ENSMUSG00000015776	0	0	0	0	0	0	0	0	0	0	0	0	0	0	0	28	35	0	20	0	0	0	0	0	16	7	0	59	16	93	29	0	0	0	0	0	30	9	32	26	19	71	17	0	0	0	0	0	54
ENSMUSG00000015787	0	0	0	0	0	0	0	0	0	0	0	0	0	0	0	0	0	0	2	0	0	0	0	0	0	0	0	0	3	8	6	0	0	0	0	0	0	0	0	0	0	4	1	0	0	0	0	0	1
ENSMUSG00000015790	0	0	0	0	0	0	0	0	0	0	0	0	0	0	0	27	13	0	21	0	0	0	0	0	15	12	1	82	4	64	37	0	0	0	0	0	30	5	27	19	16	62	17	0	0	0	0	0	39
ENSMUSG00000015804	0	0	0	0	0	0	0	0	0	0	0	0	0	0	0	35	28	0	68	0	0	0	0	0	42	26	0	164	14	125	86	0	0	0	0	0	91	35	98	59	26	157	61	0	0	0	0	0	140
ENSMUSG00000015806	0	0	0	0	0	0	0	0	0	0	0	0	0	0	0	17	16	0	17	0	0	0	0	0	24	17	0	58	10	143	34	0	0	0	0	0	38	16	54	20	13	101	18	0	0	0	0	0	77
ENSMUSG00000015812	0	0	0	0	0	0	0	0	0	0	0	0	0	0	0	0	3	0	3	0	0	0	0	0	0	0	0	2	0	0	3	0	0	0	0	0	0	0	0	0	0	3	17	0	0	0	0	0	1
ENSMUSG00000015829	0	0	0	0	0	0	0	0	0	0	0	0	0	0	0	2	6	0	4	0	0	0	0	0	4	0	0	2	6	3	4	0	0	0	0	0	0	1	0	4	2	5	10	0	0	0	0	0	2
ENSMUSG00000015837	0	0	0	0	0	0	0	0	0	0	0	0	0	0	1	98	99	0	137	0	0	0	0	0	113	459	0	367	52	2874	164	0	0	0	0	0	216	432	783	148	84	2049	39	0	0	0	0	0	292
ENSMUSG00000015839	0	0	0	0	0	0	0	0	0	0	0	0	0	0	0	8	7	0	26	0	0	0	0	0	21	128	0	58	9	676	42	0	0	0	0	0	48	66	368	7	3	446	22	0	0	0	0	0	69
ENSMUSG00000015843	0	0	0	0	0	0	0	0	0	0	0	0	0	0	0	0	0	0	0	0	0	0	0	0	1	0	0	1	1	2	0	0	0	0	0	0	0	0	4	0	0	2	2	0	0	0	0	0	0
ENSMUSG00000015846	0	0	0	0	0	0	0	0	0	0	0	0	0	0	0	2	1	0	13	0	0	0	0	0	8	1	0	2	2	58	33	0	0	0	0	0	30	3	56	2	0	117	20	0	0	0	0	0	10
ENSMUSG00000015850	0	0	0	0	0	0	0	0	0	0	0	0	0	0	0	13	6	0	14	0	0	0	0	0	1	6	0	36	3	116	13	0	0	0	0	0	6	4	8	7	2	186	5	0	0	0	0	0	7
ENSMUSG00000015852	0	0	0	0	0	0	0	0	0	0	0	0	0	0	0	0	0	0	4	0	0	0	0	0	3	8	0	1	0	156	8	0	0	0	0	0	1	1	51	5	1	67	3	0	0	0	0	0	3
ENSMUSG00000015854	0	0	0	0	0	0	0	0	0	0	0	0	0	0	0	0	1	0	13	0	0	0	0	0	23	1	0	0	1	0	31	0	0	0	0	0	123	0	0	0	1	0	5	0	0	0	0	0	96
ENSMUSG00000015869	0	0	0	0	0	0	0	0	0	0	0	0	0	0	0	22	13	0	66	0	0	0	0	0	35	21	0	90	6	196	65	0	0	0	0	0	72	16	90	29	22	205	53	0	0	0	0	0	102
ENSMUSG00000015879	0	0	0	0	0	0	0	0	0	0	0	0	0	0	0	1	5	0	6	0	0	0	0	0	0	0	0	1	1	10	4	0	0	0	0	0	1	1	0	8	2	9	4	0	0	0	0	0	0
ENSMUSG00000015880	0	0	0	0	0	0	0	0	0	0	0	0	0	0	0	23	34	0	4	0	0	0	0	0	7	3	0	90	8	11	16	0	0	0	0	0	2	5	12	23	22	12	15	0	0	0	0	0	7
ENSMUSG00000015882	0	0	0	0	0	0	0	0	0	0	0	0	0	0	0	18	17	0	26	0	0	0	0	0	13	6	0	34	8	40	56	0	0	0	0	0	24	7	37	24	18	39	44	0	0	0	0	0	19
ENSMUSG00000015889	0	0	0	0	0	0	0	0	0	0	0	0	0	0	0	17	14	0	31	0	0	0	0	0	22	21	2	81	8	125	71	0	0	0	0	0	52	17	90	31	28	92	29	0	0	0	0	0	87
ENSMUSG00000015890	0	0	0	0	0	0	0	0	0	0	0	0	0	0	0	0	1	0	1	0	0	0	0	0	0	0	0	0	1	0	0	0	0	0	0	0	0	0	0	0	0	1	2	0	0	0	0	0	2
ENSMUSG00000015932	0	0	0	0	0	0	0	0	0	0	0	0	0	0	0	37	18	0	14	0	0	0	0	0	10	15	0	119	11	1053	15	0	0	0	0	0	27	19	120	28	30	672	4	0	0	0	0	0	23
ENSMUSG00000015937	0	0	0	0	0	0	0	0	0	0	0	0	0	0	0	71	24	0	165	0	0	0	0	0	81	85	2	210	12	399	217	0	0	0	0	0	127	53	251	62	53	308	211	0	0	0	0	0	177
ENSMUSG00000015942	0	0	0	0	0	0	0	0	0	0	0	0	0	0	0	3	2	0	15	0	0	0	0	0	10	5	0	7	5	34	32	0	0	0	0	0	9	3	16	5	1	14	23	0	0	0	0	0	21
ENSMUSG00000015943	0	0	0	0	0	0	0	0	0	0	0	0	0	0	0	2	1	0	4	0	0	0	0	0	5	2	0	6	1	35	11	0	0	0	0	0	8	4	9	5	3	22	6	0	0	0	0	0	9
ENSMUSG00000015944	0	0	0	0	0	0	0	0	0	0	0	0	0	0	0	10	7	0	13	0	0	0	0	0	7	5	0	17	10	37	33	0	0	0	0	0	13	5	15	8	4	94	8	0	0	0	0	0	21
ENSMUSG00000015947	0	0	0	0	0	0	0	0	0	0	0	0	0	0	0	0	1	0	4	0	0	0	0	0	3	19	0	0	3	50	1	0	0	0	0	0	12	2	25	1	0	38	0	0	0	0	0	0	10
ENSMUSG00000015950	0	0	0	0	0	0	0	0	0	0	0	0	0	0	0	12	10	0	9	0	0	0	0	0	8	24	0	15	2	85	40	0	0	0	0	0	17	11	127	15	9	55	1	0	0	0	0	0	8
ENSMUSG00000015957	0	0	0	0	0	0	0	0	0	0	0	0	0	0	0	0	2	0	0	0	0	0	0	0	0	5	0	1	0	21	1	0	0	0	0	0	0	2	7	1	0	6	5	0	0	0	0	0	0
ENSMUSG00000015961	0	0	0	0	0	0	0	0	0	0	0	0	0	0	0	46	20	0	39	0	0	0	0	0	34	28	0	126	12	123	85	0	0	0	0	0	64	25	103	45	30	84	34	0	0	0	0	0	72
ENSMUSG00000015962	0	0	0	0	0	0	0	0	0	0	0	0	0	0	0	0	0	0	0	0	0	0	0	0	0	0	0	0	0	1	0	0	0	0	0	0	0	0	0	0	1	0	0	0	0	0	0	0	0
ENSMUSG00000015966	0	0	0	0	0	0	0	0	0	0	0	0	0	0	0	0	1	0	17	0	0	0	0	0	7	17	0	0	2	21	10	0	0	0	0	0	7	9	2	2	0	15	48	0	0	0	0	0	16
ENSMUSG00000015968	0	0	0	0	0	0	0	0	0	0	0	0	0	0	0	0	1	0	29	0	0	0	0	0	4	3	0	2	2	42	25	0	0	0	0	0	14	6	3	1	0	42	27	0	0	0	0	0	15
ENSMUSG00000015970	0	0	0	0	0	0	0	0	0	0	0	0	0	0	0	1	2	0	7	0	0	0	0	0	8	2	0	1	2	53	12	0	0	0	0	0	13	0	25	1	0	26	12	0	0	0	0	0	11
ENSMUSG00000015971	0	0	0	0	0	0	0	0	0	0	0	0	0	0	0	9	8	0	16	0	0	0	0	0	19	2	0	40	1	43	41	0	0	0	0	0	30	12	36	8	5	43	22	0	0	0	0	0	48
ENSMUSG00000015980	0	0	0	0	0	0	0	0	0	0	0	0	0	0	0	1	3	0	2	0	0	0	0	0	0	0	0	6	2	4	3	0	0	0	0	0	0	3	5	4	2	3	1	0	0	0	0	0	1
ENSMUSG00000015981	0	0	0	0	0	0	0	0	0	0	0	0	0	0	0	2	3	0	4	0	0	0	0	0	1	1	0	3	0	4	6	0	0	0	0	0	0	0	0	0	0	6	0	0	0	0	0	0	1
ENSMUSG00000015994	0	0	0	0	0	0	0	0	0	0	0	0	0	0	0	35	22	0	34	0	0	0	0	0	26	23	0	62	15	173	33	0	0	0	0	0	40	22	69	14	17	101	21	0	0	0	0	0	78
ENSMUSG00000016018	0	0	0	0	0	0	0	0	0	0	0	0	0	0	0	13	7	0	8	0	0	0	0	0	24	22	0	40	7	82	33	0	0	0	0	0	23	10	85	11	7	85	17	0	0	0	0	0	70
ENSMUSG00000016024	0	0	0	0	0	0	0	0	0	0	0	0	0	0	0	2	2	0	2	0	0	0	0	0	5	0	0	3	3	8	3	0	0	0	0	0	7	0	5	1	2	14	3	0	0	0	0	0	2
ENSMUSG00000016028	0	0	0	0	0	0	0	0	0	0	0	0	0	0	0	6	6	0	107	0	0	0	0	0	8	1	0	6	3	64	173	0	0	0	0	0	13	3	10	8	1	82	99	0	0	0	0	0	16
ENSMUSG00000016087	0	0	0	0	0	0	0	0	0	0	0	0	0	0	0	16	4	0	58	0	0	0	0	0	61	24	0	45	5	77	88	0	0	0	0	0	74	32	125	7	14	84	50	0	0	0	0	0	132
ENSMUSG00000016128	0	0	0	0	0	0	0	0	0	0	0	0	0	0	0	2	0	0	5	0	0	0	0	0	1	0	0	4	1	89	0	0	0	0	0	0	0	0	34	4	1	119	2	0	0	0	0	0	2
ENSMUSG00000016150	0	0	0	0	0	0	0	0	0	0	0	0	0	0	0	2	5	0	3	0	0	0	0	0	1	0	0	1	2	1	9	0	0	0	0	0	1	1	0	7	1	0	3	0	0	0	0	0	1
ENSMUSG00000016179	0	0	0	0	0	0	0	0	0	0	0	0	0	0	0	1	0	0	2	0	0	0	0	0	0	0	0	2	0	3	1	0	0	0	0	0	0	0	0	0	0	2	2	0	0	0	0	0	0
ENSMUSG00000016181	0	0	0	0	0	0	0	0	0	0	0	0	0	0	0	6	7	0	18	0	0	0	0	0	10	2	1	1	4	25	34	0	0	0	0	0	15	12	16	4	5	40	42	0	0	0	0	0	7
ENSMUSG00000016194	0	0	0	0	0	0	0	0	0	0	0	0	0	0	0	0	3	0	60	0	0	0	0	0	82	13	0	3	1	66	77	0	0	0	0	0	122	31	240	5	5	125	24	0	0	0	0	0	153
ENSMUSG00000016200	0	0	0	0	0	0	0	0	0	0	0	0	0	0	0	4	4	0	2	0	0	0	0	0	2	0	0	3	1	2	2	0	0	0	0	0	0	0	0	0	2	5	1	0	0	0	0	0	1
ENSMUSG00000016206	0	0	0	0	0	0	0	0	0	0	0	0	0	0	0	6	2	0	45	0	0	0	0	0	39	28	0	31	7	107	77	0	0	0	0	0	105	53	76	17	2	72	38	0	0	0	0	0	111
ENSMUSG00000016239	0	0	0	0	0	0	0	0	0	0	0	0	0	0	0	0	0	0	0	0	0	0	0	0	0	1	0	0	1	16	3	0	0	0	0	0	0	1	9	0	1	11	0	0	0	0	0	0	0
ENSMUSG00000016252	0	0	0	0	0	0	0	0	0	0	0	0	0	0	0	60	44	0	47	0	0	0	0	0	14	22	0	151	27	159	61	0	0	0	0	0	18	15	35	75	40	97	41	0	0	0	0	0	40
ENSMUSG00000016253	0	0	0	0	0	0	0	0	0	0	0	0	0	0	0	16	3	0	31	0	0	0	0	0	15	11	0	25	4	89	36	0	0	0	0	0	33	8	41	9	5	41	41	0	0	0	0	0	38
ENSMUSG00000016255	0	0	0	0	0	0	0	0	0	0	0	0	0	0	0	0	0	0	1	0	0	0	0	0	1	0	0	2	0	1	0	0	0	0	0	0	0	0	6	1	0	0	0	0	0	0	0	0	1
ENSMUSG00000016256	0	0	0	0	0	0	0	0	0	0	0	0	0	0	0	40	36	0	79	0	0	0	0	0	58	257	0	117	17	1879	166	0	0	0	0	0	160	148	438	54	30	1135	40	0	0	0	0	0	191
ENSMUSG00000016257	0	0	0	0	0	0	0	0	0	0	0	0	0	0	0	15	10	0	18	0	0	0	0	0	18	17	0	58	5	107	33	0	0	0	0	0	29	21	43	17	8	53	23	0	0	0	0	0	51
ENSMUSG00000016262	0	0	0	0	0	0	0	0	0	0	0	0	0	0	0	1	0	0	0	0	0	0	0	0	2	0	0	0	0	31	0	0	0	0	0	0	0	1	0	2	2	49	1	0	0	0	0	0	0
ENSMUSG00000016283	0	0	0	0	0	0	0	0	0	0	0	0	0	0	0	0	0	0	0	0	0	0	0	0	0	6	0	0	1	297	0	0	0	0	0	0	9	2	25	1	0	173	0	0	0	0	0	0	2
ENSMUSG00000016308	0	0	0	0	0	0	0	0	0	0	0	0	0	0	0	42	19	0	13	0	0	0	0	0	16	20	0	143	20	95	56	0	0	0	0	0	42	20	103	33	24	57	23	0	0	0	0	0	48
ENSMUSG00000016319	0	0	0	0	0	0	0	0	0	0	0	0	0	0	0	149	105	0	44	0	0	0	0	0	108	133	1	455	63	546	83	0	0	0	0	0	190	107	286	130	102	268	17	0	0	0	0	0	247
ENSMUSG00000016327	0	0	0	0	0	0	0	0	0	0	0	0	0	0	0	1	1	0	0	0	0	0	0	0	0	0	0	2	0	1	3	0	0	0	0	0	0	0	2	0	0	1	3	0	0	0	0	0	0
ENSMUSG00000016344	0	0	0	0	0	0	0	0	0	0	0	0	0	0	0	14	14	0	18	0	0	0	0	0	10	3	0	33	7	35	25	0	0	0	0	0	17	8	22	11	8	36	11	0	0	0	0	0	20
ENSMUSG00000016346	0	0	0	0	0	0	0	0	0	0	0	0	0	0	0	11	8	0	4	0	0	0	0	0	2	2	0	9	4	1	7	0	0	0	0	0	1	0	0	5	4	6	10	0	0	0	0	0	0
ENSMUSG00000016349	0	0	0	0	0	0	0	0	0	0	0	0	0	0	0	0	0	0	0	0	0	0	0	0	0	0	0	0	0	0	0	0	0	0	0	0	0	0	0	0	1	0	0	0	0	0	0	0	0
ENSMUSG00000016356	0	0	0	0	0	0	0	0	0	0	0	0	0	0	0	5	1	0	1	0	0	0	0	0	1	0	0	5	2	8	5	0	0	0	0	0	2	0	2	5	0	12	13	0	0	0	0	0	2
ENSMUSG00000016382	0	0	0	0	0	0	0	0	0	0	0	0	0	0	0	0	0	0	2	0	0	0	0	0	2	2	0	1	0	45	3	0	0	0	0	0	1	2	37	0	1	47	0	0	0	0	0	0	2
ENSMUSG00000016386	0	0	0	0	0	0	0	0	0	0	0	0	0	0	0	1	2	0	0	0	0	0	0	0	0	3	0	0	0	6	1	0	0	0	0	0	0	0	0	1	1	17	1	0	0	0	0	0	3
ENSMUSG00000016409	0	0	0	0	0	0	0	0	0	0	0	0	0	0	0	6	3	0	11	0	0	0	0	0	11	2	0	14	4	37	36	0	0	0	0	0	23	2	23	4	9	55	23	0	0	0	0	0	44
ENSMUSG00000016427	0	0	0	0	0	0	0	0	0	0	0	0	0	0	0	42	22	0	44	0	0	0	0	0	32	32	0	99	6	210	84	0	0	0	0	0	85	71	57	41	25	202	52	0	0	0	0	0	81
ENSMUSG00000016458	0	0	0	0	0	0	0	0	0	0	0	0	0	0	0	1	3	0	1	0	0	0	0	0	0	0	0	0	1	1	1	0	0	0	0	0	0	0	0	1	1	0	0	0	0	0	0	0	0
ENSMUSG00000016477	0	0	0	0	0	0	0	0	0	0	0	0	0	0	0	6	2	0	16	0	0	0	0	0	3	2	0	11	1	19	10	0	0	0	0	0	8	1	8	0	2	17	9	0	0	0	0	0	10
ENSMUSG00000016481	0	0	0	0	0	0	0	0	0	0	0	0	0	0	0	14	13	0	47	0	0	0	0	0	34	21	0	17	4	125	87	0	0	0	0	0	47	48	96	6	11	103	46	0	0	0	0	0	77
ENSMUSG00000016487	0	0	0	0	0	0	0	0	0	0	0	0	0	0	0	5	7	0	9	0	0	0	0	0	3	5	0	10	2	66	12	0	0	0	0	0	8	7	27	0	2	104	6	0	0	0	0	0	24
ENSMUSG00000016493	0	0	0	0	0	0	0	0	0	0	0	0	0	0	0	0	0	0	1	0	0	0	0	0	4	0	0	2	0	5	10	0	0	0	0	0	9	2	13	1	1	14	18	0	0	0	0	0	10
ENSMUSG00000016494	0	0	0	0	0	0	0	0	0	0	0	0	0	0	0	1	0	0	0	0	0	0	0	0	1	0	0	2	1	153	1	0	0	0	0	0	0	3	31	5	3	303	4	0	0	0	0	0	0
ENSMUSG00000016495	0	0	0	0	0	0	0	0	0	0	0	0	0	0	0	14	12	0	46	0	0	0	0	0	41	24	0	59	4	97	103	0	0	0	0	0	47	19	96	13	8	71	40	0	0	0	0	0	97
ENSMUSG00000016496	0	0	0	0	0	0	0	0	0	0	0	0	0	0	0	9	12	0	64	0	0	0	0	0	20	155	0	40	8	158	76	0	0	0	0	0	56	172	221	29	11	174	28	0	0	0	0	0	69
ENSMUSG00000016498	0	0	0	0	0	0	0	0	0	0	0	0	0	0	0	7	2	0	10	0	0	0	0	0	9	8	0	12	1	24	22	0	0	0	0	0	12	8	28	6	4	18	9	0	0	0	0	0	16
ENSMUSG00000016503	0	0	0	0	0	0	0	0	0	0	0	0	0	0	0	23	6	0	33	0	0	0	0	0	16	5	0	50	8	76	39	0	0	0	0	0	23	5	32	18	10	54	18	0	0	0	0	0	51
ENSMUSG00000016510	0	0	0	0	0	0	0	0	0	0	0	0	0	0	0	7	5	0	4	0	0	0	0	0	9	4	0	19	0	35	13	0	0	0	0	0	7	3	14	9	4	18	5	0	0	0	0	0	15
ENSMUSG00000016520	0	0	0	0	0	0	0	0	0	0	0	0	0	0	0	14	3	0	43	0	0	0	0	0	26	10	0	43	2	71	54	0	0	0	0	0	29	8	60	15	7	77	28	0	0	0	0	0	67
ENSMUSG00000016524	0	0	0	0	0	0	0	0	0	0	0	0	0	0	0	0	0	0	0	0	0	0	0	0	0	0	0	1	0	0	0	0	0	0	0	0	0	0	0	0	2	3	0	0	0	0	0	0	0
ENSMUSG00000016526	0	0	0	0	0	0	0	0	0	0	0	0	0	0	0	3	0	0	0	0	0	0	0	0	0	4	0	1	0	19	1	0	0	0	0	0	0	7	13	0	1	24	1	0	0	0	0	0	1
ENSMUSG00000016528	0	0	0	0	0	0	0	0	0	0	0	0	0	0	0	43	24	0	48	0	0	0	0	0	18	57	0	93	16	422	93	0	0	0	0	0	45	19	171	61	33	371	48	0	0	0	0	0	31
ENSMUSG00000016529	0	0	0	0	0	0	0	0	0	0	0	0	0	0	0	5	1	0	6	0	0	0	0	0	1	42	0	22	1	78	11	0	0	0	0	0	4	14	15	7	6	65	4	0	0	0	0	0	0
ENSMUSG00000016534	0	0	0	0	0	0	0	0	0	0	0	0	0	0	0	27	23	0	39	0	0	0	0	0	39	90	0	71	15	502	65	0	0	0	0	0	67	89	263	22	27	542	28	0	0	0	0	0	94
ENSMUSG00000016541	0	0	0	0	0	0	0	0	0	0	0	0	0	0	0	48	24	0	47	0	0	0	0	0	22	17	0	158	15	141	86	0	0	0	0	0	68	20	87	40	27	154	32	0	0	0	0	0	82
ENSMUSG00000016552	0	0	0	0	0	0	0	0	0	0	0	0	0	0	0	3	1	0	14	0	0	0	0	0	4	4	0	4	2	19	28	0	0	0	0	0	14	6	6	3	3	13	10	0	0	0	0	0	9
ENSMUSG00000016554	0	0	0	0	0	0	0	0	0	0	0	0	0	1	0	37	33	0	29	0	0	0	0	0	10	24	1	127	18	167	57	0	0	0	0	0	55	25	81	47	27	138	30	0	0	0	0	0	45
ENSMUSG00000016559	0	0	0	0	0	0	0	0	0	0	0	0	0	0	0	65	36	0	188	0	0	0	0	0	228	902	5	242	34	1986	404	0	0	0	0	0	400	1143	1367	75	51	1419	147	0	0	0	0	0	623
ENSMUSG00000016619	0	0	0	0	0	0	0	0	0	0	0	0	0	0	0	26	15	0	29	0	0	0	0	0	25	13	0	80	8	60	29	0	0	0	0	0	25	16	45	20	9	76	23	0	0	0	0	0	48
ENSMUSG00000016624	0	0	0	0	0	0	0	0	0	0	0	0	0	0	0	1	1	0	5	0	0	0	0	0	3	0	0	3	5	19	11	0	0	0	0	0	2	0	0	0	2	17	10	0	0	0	0	0	4
ENSMUSG00000016626	0	0	0	0	0	0	0	0	0	0	0	0	0	0	0	0	1	0	0	0	0	0	0	0	1	1	0	0	0	0	2	0	0	0	0	0	0	0	0	0	0	0	0	0	0	0	0	0	0
ENSMUSG00000016637	0	0	0	0	0	0	0	0	0	0	0	0	0	0	0	1	0	0	4	0	0	0	0	0	4	5	0	0	1	23	8	0	0	0	0	0	14	10	16	3	2	36	8	0	0	0	0	0	18
ENSMUSG00000016664	0	0	0	0	0	0	0	0	0	0	0	0	0	0	0	5	1	0	21	0	0	0	0	0	17	26	0	31	4	187	30	0	0	0	0	0	38	36	86	5	2	172	23	0	0	0	0	0	67
ENSMUSG00000016756	0	0	0	0	0	0	0	0	0	0	0	0	0	0	0	13	14	0	46	0	0	0	0	0	28	9	0	55	7	25	84	0	0	0	0	0	27	60	83	7	6	31	43	0	0	0	0	0	41
ENSMUSG00000016757	0	0	0	0	0	0	0	0	0	0	0	0	0	0	0	7	4	0	34	0	0	0	0	0	13	0	0	21	2	45	48	0	0	0	0	0	25	8	48	8	4	33	34	0	0	0	0	0	33
ENSMUSG00000016758	0	0	0	0	0	0	0	0	0	0	0	0	0	0	0	0	0	0	3	0	0	0	0	0	0	3	0	3	0	4	0	0	0	0	0	0	1	0	1	2	1	4	1	0	0	0	0	0	2
ENSMUSG00000016763	0	0	0	0	0	0	0	0	0	0	0	0	0	0	0	2	2	0	0	0	0	0	0	0	0	0	0	3	1	66	1	0	0	0	0	0	0	0	10	1	1	161	4	0	0	0	0	0	1
ENSMUSG00000016831	0	0	0	0	0	0	0	0	0	0	0	0	0	0	0	36	27	0	74	0	0	0	0	0	38	36	0	149	33	163	76	0	0	0	0	0	78	48	139	19	31	125	50	0	0	0	0	0	112
ENSMUSG00000016833	0	0	0	0	0	0	0	0	0	0	0	0	0	0	0	2	3	0	9	0	0	0	0	0	6	3	0	19	4	12	5	0	0	0	0	0	14	2	7	5	5	9	9	0	0	0	0	0	6
ENSMUSG00000016918	0	0	0	0	0	0	0	0	0	0	0	0	0	0	0	2	0	0	2	0	0	0	0	0	2	0	0	0	0	12	2	0	0	0	0	0	1	3	6	3	2	65	0	0	0	0	0	0	1
ENSMUSG00000016921	0	0	0	0	0	0	0	0	0	0	0	0	0	0	0	22	13	0	98	0	0	0	0	0	61	74	0	77	9	307	148	0	0	0	0	0	88	39	156	13	12	290	160	0	0	0	0	0	146
ENSMUSG00000016933	0	0	0	0	0	0	0	0	0	0	0	0	0	0	0	33	21	0	294	0	0	0	0	0	76	20	0	129	13	125	402	0	0	0	0	0	145	14	167	29	23	139	317	0	0	0	0	0	197
ENSMUSG00000016940	0	0	0	0	0	0	0	0	0	0	0	0	0	0	0	10	4	0	53	0	0	0	0	0	13	3	0	20	4	67	71	0	0	0	0	0	32	3	50	14	2	93	71	0	0	0	0	0	20
ENSMUSG00000016942	0	0	0	0	0	0	0	0	0	0	0	0	0	0	0	1	3	0	3	0	0	0	0	0	0	0	0	1	2	7	2	0	0	0	0	0	0	0	0	1	0	7	3	0	0	0	0	0	1
ENSMUSG00000016946	0	0	0	0	0	0	0	0	0	0	0	0	0	0	0	6	7	0	23	0	0	0	0	0	7	10	0	29	7	88	23	0	0	0	0	0	35	11	67	6	10	49	14	0	0	0	0	0	54
ENSMUSG00000016982	0	0	0	0	0	0	0	0	0	0	0	0	0	0	0	0	2	0	0	0	0	0	0	0	0	0	0	1	2	0	0	0	0	0	0	0	0	0	0	2	0	0	2	0	0	0	0	0	0
ENSMUSG00000016984	0	0	0	0	0	0	0	0	0	0	0	0	0	0	0	1	3	0	19	0	0	0	0	0	12	3	0	11	1	13	23	0	0	0	0	0	19	5	0	1	5	25	5	0	0	0	0	0	32
ENSMUSG00000016995	0	0	0	0	0	0	0	0	0	0	0	0	0	0	0	3	8	0	2	0	0	0	0	0	0	0	0	1	3	11	1	0	0	0	0	0	1	0	0	0	1	5	6	0	0	0	0	0	0
ENSMUSG00000016998	0	0	0	0	0	0	0	0	0	0	0	0	0	0	0	0	0	0	0	0	0	0	0	0	0	0	0	0	0	0	0	0	0	0	0	0	0	0	0	1	0	0	0	0	0	0	0	0	0
ENSMUSG00000017000	0	0	0	0	0	0	0	0	0	0	0	0	0	0	0	0	0	0	0	0	0	0	0	0	0	0	0	0	1	0	0	0	0	0	0	0	0	0	0	0	0	0	0	0	0	0	0	0	0
ENSMUSG00000017002	0	0	0	0	0	0	0	0	0	0	0	0	0	0	0	0	0	0	20	0	0	0	0	0	24	43	1	0	0	66	40	0	0	0	0	0	130	223	39	0	0	91	2	0	0	0	0	0	114
ENSMUSG00000017003	0	0	0	0	0	0	0	0	0	0	0	0	0	0	0	0	0	0	0	0	0	0	0	0	0	0	0	0	0	0	0	0	0	0	0	0	0	0	0	0	0	0	0	0	0	0	0	0	0
ENSMUSG00000017004	0	0	0	0	0	0	0	0	0	0	0	0	0	0	0	0	0	0	0	0	0	0	0	0	0	0	0	0	1	0	0	0	0	0	0	0	1	0	0	0	0	0	0	0	0	0	0	0	0
ENSMUSG00000017007	0	0	0	0	0	0	0	0	0	0	0	0	0	0	0	0	1	0	1	0	0	0	0	0	0	0	0	3	1	14	0	0	0	0	0	0	1	0	0	0	1	16	4	0	0	0	0	0	1
ENSMUSG00000017009	0	0	0	0	0	0	0	0	0	0	0	0	0	0	0	70	32	1	9	0	0	0	0	0	11	177	0	182	26	1153	63	0	0	0	0	0	31	161	275	30	41	773	3	0	0	0	0	0	50
ENSMUSG00000017049	0	0	0	0	0	0	0	0	0	0	0	0	0	0	0	0	0	0	0	0	0	0	0	0	0	0	0	0	0	0	0	0	0	0	0	0	0	0	0	0	0	0	0	0	0	0	0	0	0
ENSMUSG00000017057	0	0	0	0	0	0	0	0	0	0	0	0	0	0	0	1	4	0	2	0	0	0	0	0	8	12	1	1	4	111	9	0	0	0	0	0	6	16	75	4	1	75	1	0	0	0	0	0	20
ENSMUSG00000017064	0	0	0	0	0	0	0	0	0	0	0	0	0	0	0	1	0	0	0	0	0	0	0	0	0	0	0	0	1	0	2	0	0	0	0	0	0	0	0	2	0	0	1	0	0	0	0	0	0
ENSMUSG00000017119	0	0	0	0	0	0	0	0	0	0	0	0	0	0	0	20	25	0	65	0	0	0	0	0	35	20	0	69	5	146	91	0	0	0	0	0	58	31	75	13	9	161	43	0	0	0	0	0	83
ENSMUSG00000017132	0	0	0	0	0	0	0	0	0	0	0	0	0	0	0	37	26	0	68	0	0	0	0	0	80	82	0	145	11	400	126	0	0	0	0	0	109	53	236	18	28	306	68	0	0	0	0	0	223
ENSMUSG00000017144	0	0	0	0	0	0	0	0	0	0	0	0	0	0	0	0	1	0	2	0	0	0	0	0	2	8	0	2	0	233	0	0	0	0	0	0	4	8	22	2	1	172	6	0	0	0	0	0	6
ENSMUSG00000017146	0	0	0	0	0	0	0	0	0	0	0	0	0	0	0	4	3	0	5	0	0	0	0	0	2	7	0	25	5	7	3	0	0	0	0	0	0	4	5	3	1	15	27	0	0	0	0	0	3
ENSMUSG00000017165	0	0	0	0	0	0	0	0	0	0	0	0	0	0	0	0	0	0	0	0	0	0	0	0	0	0	0	0	0	1	4	0	0	0	0	0	0	2	0	0	0	0	0	0	0	0	0	0	0
ENSMUSG00000017167	0	0	0	0	0	0	0	0	0	0	0	0	0	0	0	1	2	0	2	0	0	0	0	0	0	1	0	4	2	10	1	0	0	0	0	0	2	0	1	3	0	12	3	0	0	0	0	0	0
ENSMUSG00000017176	0	0	0	0	0	0	0	0	0	0	0	0	0	0	0	8	3	0	22	0	0	0	0	0	15	8	0	23	1	42	61	0	0	0	0	0	38	11	50	6	3	63	36	0	0	0	0	0	49
ENSMUSG00000017188	0	0	0	0	0	0	0	0	0	0	0	0	1	0	0	11	3	0	29	0	0	0	0	0	30	9	1	18	6	92	54	0	0	0	0	0	35	14	43	12	6	103	18	0	0	0	0	0	48
ENSMUSG00000017195	0	0	0	0	0	0	0	0	0	0	0	0	0	0	0	4	1	0	3	0	0	0	0	0	2	0	0	3	0	1	1	0	0	0	0	0	5	0	0	0	0	0	2	0	0	0	0	0	4
ENSMUSG00000017204	0	0	0	0	0	0	0	0	0	0	0	0	0	0	0	2	0	0	0	0	0	0	0	0	1	0	0	0	0	1	1	0	0	0	0	0	0	0	0	0	0	2	3	0	0	0	0	0	0
ENSMUSG00000017210	0	0	0	0	0	0	0	0	0	0	0	0	0	0	0	12	3	0	34	0	0	0	0	0	11	8	0	31	4	64	53	0	0	0	0	0	32	7	53	4	11	55	42	0	0	0	0	0	42
ENSMUSG00000017211	0	0	0	0	0	0	0	0	0	0	0	0	0	0	0	5	1	0	0	0	0	0	0	0	0	0	0	1	1	1	2	0	0	0	0	0	0	0	2	3	2	1	3	0	0	0	0	0	0
ENSMUSG00000017221	0	0	0	0	0	0	0	0	0	0	0	0	0	0	0	18	9	0	43	0	0	0	0	0	22	15	0	34	12	179	55	0	0	0	0	0	41	24	66	16	14	126	44	0	0	0	0	0	76
ENSMUSG00000017264	0	0	0	0	0	0	0	0	0	0	0	0	0	0	0	8	7	0	45	0	0	0	0	0	26	15	0	24	3	104	69	0	0	0	0	0	48	23	53	3	5	126	45	0	0	0	0	0	86
ENSMUSG00000017286	0	0	0	0	0	0	0	0	0	0	0	0	0	0	0	27	24	0	18	0	0	0	0	0	10	14	0	111	13	70	23	0	0	0	0	0	36	16	41	35	24	60	18	0	0	0	0	0	48
ENSMUSG00000017288	0	0	0	0	0	0	0	0	0	0	0	0	0	0	0	3	5	0	21	0	0	0	0	0	9	9	0	17	2	68	35	0	0	0	0	0	29	7	20	8	7	45	24	0	0	0	0	0	31
ENSMUSG00000017291	0	0	0	0	0	0	0	0	0	0	0	0	0	0	0	18	13	0	51	0	0	0	0	0	34	13	0	36	13	117	103	0	0	0	0	0	66	6	115	23	11	154	92	0	0	0	0	0	73
ENSMUSG00000017299	0	0	0	0	0	0	0	0	0	0	0	0	0	0	0	6	7	0	27	0	0	0	0	0	13	5	0	18	7	59	30	0	0	0	0	0	22	8	17	7	2	69	22	0	0	0	0	0	23
ENSMUSG00000017300	0	0	0	0	0	0	0	0	0	0	0	0	0	0	0	0	0	0	0	0	0	0	0	0	0	0	0	0	0	3	0	0	0	0	0	0	0	0	0	0	0	0	0	0	0	0	0	0	0
ENSMUSG00000017307	0	0	0	0	0	0	0	0	0	0	0	0	0	0	0	11	8	0	29	0	0	0	0	0	13	6	0	26	0	31	26	0	0	0	0	0	9	2	28	7	6	33	15	0	0	0	0	0	25
ENSMUSG00000017309	0	0	0	0	0	0	0	0	0	0	0	0	0	0	0	0	0	0	0	0	0	0	0	0	0	0	0	2	1	4	4	0	0	0	0	0	1	0	14	2	0	2	1	0	0	0	0	0	0
ENSMUSG00000017310	0	0	0	0	0	0	0	0	0	0	0	0	0	0	0	0	0	0	0	0	0	0	0	0	0	0	0	0	0	0	0	0	0	0	0	0	0	0	0	0	0	0	0	0	0	0	0	0	0
ENSMUSG00000017311	0	0	0	0	0	0	0	0	0	0	0	0	0	0	0	0	0	0	0	0	0	0	0	0	0	0	0	0	1	31	0	0	0	0	0	0	0	0	0	0	0	4	0	0	0	0	0	0	0
ENSMUSG00000017314	0	0	0	0	0	0	0	0	0	0	0	0	0	0	0	3	2	0	12	0	0	0	0	0	2	1	0	3	2	2	16	0	0	0	0	0	6	2	6	0	1	11	9	0	0	0	0	0	8
ENSMUSG00000017316	0	0	0	0	0	0	0	0	0	0	0	0	0	0	0	0	0	0	0	0	0	0	0	0	0	0	0	0	0	0	0	0	0	0	0	0	0	0	0	0	0	0	1	0	0	0	0	0	0
ENSMUSG00000017344	0	0	0	0	0	0	0	0	0	0	0	0	0	0	0	1	0	0	0	0	0	0	0	0	0	0	0	0	1	1	1	0	0	0	0	0	0	0	0	0	0	1	0	0	0	0	0	0	0
ENSMUSG00000017376	0	0	0	0	0	0	0	0	0	0	0	0	0	0	0	7	5	0	26	0	0	0	0	0	10	9	0	10	3	23	64	0	0	0	0	0	22	2	33	5	3	37	41	0	0	0	0	0	40
ENSMUSG00000017386	0	0	0	0	0	0	0	0	0	0	0	0	0	0	0	24	16	0	17	0	0	0	0	0	13	38	0	70	6	120	21	0	0	0	0	0	6	29	86	17	16	65	8	0	0	0	0	0	10
ENSMUSG00000017390	0	0	0	0	0	0	0	0	0	0	0	0	0	0	0	83	37	0	8	0	0	0	0	0	7	4	0	233	36	36	5	0	0	0	0	0	10	13	13	62	60	19	7	0	0	0	0	0	5
ENSMUSG00000017400	0	0	0	0	0	0	0	0	0	0	0	0	0	0	0	1	0	0	1	0	0	0	0	0	0	2	0	15	0	11	4	0	0	0	0	0	0	2	0	0	2	18	0	0	0	0	0	0	0
ENSMUSG00000017404	0	0	0	0	0	0	0	0	0	0	0	0	0	0	0	1	2	0	6	0	0	0	0	0	0	0	0	4	2	6	0	0	0	0	0	0	4	0	1	0	0	9	3	0	0	0	0	0	3
ENSMUSG00000017405	0	0	0	0	0	0	0	0	0	0	0	0	0	0	0	8	1	0	4	0	0	0	0	0	2	12	0	14	7	47	12	0	0	0	0	0	1	3	13	4	2	54	7	0	0	0	0	0	9
ENSMUSG00000017412	0	0	0	0	0	0	0	0	0	0	0	0	0	0	0	5	4	0	2	0	0	0	0	0	5	2	0	2	2	9	6	0	0	0	0	0	3	1	1	2	3	20	1	0	0	0	0	0	3
ENSMUSG00000017417	0	0	0	0	0	0	0	0	0	0	0	0	0	0	0	1	1	0	2	0	0	0	0	0	0	2	0	0	0	17	3	0	0	0	0	0	6	2	7	0	0	23	10	0	0	0	0	0	0
ENSMUSG00000017418	0	0	0	0	0	0	0	0	0	0	0	0	0	0	0	26	15	0	37	0	0	0	0	0	9	39	0	52	9	201	52	0	0	0	0	0	18	27	175	22	24	211	42	0	0	0	0	0	19
ENSMUSG00000017421	0	0	0	0	0	0	0	0	0	0	0	0	0	0	0	107	69	0	187	0	0	0	0	0	102	43	0	336	40	227	250	0	0	0	0	0	180	41	236	90	92	206	237	0	0	0	0	0	256
ENSMUSG00000017428	0	0	0	0	0	0	0	0	0	0	0	0	0	0	0	25	13	0	25	0	0	0	0	0	23	15	0	79	10	125	43	0	0	0	0	0	37	21	52	26	22	126	24	0	0	0	0	0	39
ENSMUSG00000017446	0	0	0	0	0	0	0	0	0	0	0	0	0	0	0	0	3	0	0	0	0	0	0	0	0	0	0	0	1	69	0	0	0	0	0	0	1	14	13	0	2	107	0	0	0	0	0	0	0
ENSMUSG00000017453	0	0	0	0	0	0	0	0	0	0	0	0	0	0	0	0	0	0	0	0	0	0	0	0	1	2	0	2	0	1	1	0	0	0	0	0	0	2	0	0	2	5	0	0	0	0	0	0	1
ENSMUSG00000017466	0	0	0	0	0	0	0	0	0	0	0	0	0	0	1	5	5	0	47	0	0	0	0	0	38	22	0	21	0	855	110	0	0	0	0	0	67	12	256	8	3	1421	48	0	0	0	0	0	122
ENSMUSG00000017478	0	0	0	0	0	0	0	0	0	0	0	0	0	0	0	5	10	0	44	0	0	0	0	0	14	8	0	14	6	96	50	0	0	0	0	0	26	9	26	11	4	70	80	0	0	0	0	0	31
ENSMUSG00000017485	0	0	0	0	0	0	0	0	0	0	0	0	0	0	0	21	12	0	71	0	0	0	0	0	48	39	0	67	12	115	103	0	0	0	0	0	90	23	142	27	13	148	65	0	0	0	0	0	146
ENSMUSG00000017491	0	0	0	0	0	0	0	0	0	0	0	0	0	0	0	0	0	0	0	0	0	0	0	0	1	2	0	0	4	10	5	0	0	0	0	0	1	1	0	0	1	5	4	0	0	0	0	0	1
ENSMUSG00000017493	0	0	0	0	0	0	0	0	0	0	0	0	0	0	0	15	2	0	28	0	0	0	0	0	7	15	0	40	11	677	76	0	0	0	0	0	6	6	72	7	9	1157	8	0	0	0	0	0	18
ENSMUSG00000017499	0	0	0	0	0	0	0	0	0	0	0	0	0	0	0	7	3	0	1	0	0	0	0	0	4	1	0	16	1	9	4	0	0	0	0	0	2	4	12	2	5	9	9	0	0	0	0	0	7
ENSMUSG00000017548	0	0	0	0	0	0	0	0	0	0	0	0	0	0	0	15	14	0	47	0	0	0	0	0	16	18	0	73	6	60	35	0	0	0	0	0	41	12	50	13	7	57	66	0	0	0	0	0	36
ENSMUSG00000017550	0	0	0	0	0	0	0	0	0	0	0	0	0	0	0	11	7	0	3	0	0	0	0	0	2	3	0	8	3	20	11	0	0	0	0	0	4	4	13	14	6	9	6	0	0	0	0	0	7
ENSMUSG00000017561	0	0	0	0	0	0	0	0	0	0	0	0	0	0	0	24	27	0	146	0	0	0	0	0	98	65	0	83	21	147	194	0	0	0	0	0	142	51	255	20	22	114	131	0	0	0	0	0	265
ENSMUSG00000017588	0	0	0	0	0	0	0	0	0	0	0	0	0	0	0	0	1	0	0	0	0	0	0	0	1	0	0	0	0	0	1	0	0	0	0	0	0	0	0	4	0	0	3	0	0	0	0	0	0
ENSMUSG00000017607	0	0	0	0	0	0	0	0	0	0	0	0	0	0	0	3	3	0	0	0	0	0	0	0	1	1	0	2	2	39	5	0	0	0	0	0	4	1	0	1	2	25	0	0	0	0	0	0	0
ENSMUSG00000017615	0	0	0	0	0	0	0	0	0	0	0	0	0	0	0	11	3	0	31	0	0	0	0	0	14	17	0	22	6	186	16	0	0	0	0	0	20	12	86	8	8	190	26	0	0	0	0	0	29
ENSMUSG00000017631	0	0	0	0	0	0	0	0	0	0	0	0	0	0	0	14	4	0	57	0	0	0	0	0	34	22	0	43	3	223	77	0	0	0	0	0	74	28	157	11	6	232	53	0	0	0	0	0	91
ENSMUSG00000017639	0	0	0	0	0	0	0	0	0	0	0	0	0	0	0	12	3	0	65	0	0	0	0	0	26	25	0	26	3	29	74	0	0	0	0	0	55	12	79	13	10	42	111	0	0	0	0	0	59
ENSMUSG00000017652	0	0	0	0	0	0	0	0	0	0	0	0	0	0	0	0	0	0	0	0	0	0	0	0	2	35	0	3	0	166	10	0	0	0	0	0	13	10	15	3	1	89	3	0	0	0	0	0	8
ENSMUSG00000017664	0	0	0	0	0	0	0	0	0	0	0	0	0	0	0	2	3	0	34	0	0	0	0	0	13	12	0	7	3	92	56	0	0	0	0	0	42	19	61	6	3	109	40	0	0	0	0	0	52
ENSMUSG00000017667	0	0	0	0	0	0	0	0	0	0	0	0	0	0	0	1	1	0	2	0	0	0	0	0	0	2	0	5	1	10	6	0	0	0	0	0	0	0	1	0	2	18	0	0	0	0	0	0	1
ENSMUSG00000017670	0	0	0	0	0	0	0	0	0	0	0	0	0	0	0	21	8	0	34	0	0	0	0	0	18	9	0	73	8	101	40	0	0	0	0	0	32	8	141	37	21	141	31	0	0	0	0	0	75
ENSMUSG00000017677	0	0	0	0	0	0	0	0	0	0	0	0	0	0	0	37	14	0	55	0	0	0	0	0	46	99	0	135	9	528	74	0	0	0	0	0	62	60	349	36	25	279	37	0	0	0	0	0	98
ENSMUSG00000017679	0	0	0	0	0	0	0	0	0	0	0	0	0	0	0	9	3	0	48	0	0	0	0	0	19	29	0	13	4	91	86	0	0	0	0	0	34	12	96	1	3	86	71	0	0	0	0	0	86
ENSMUSG00000017686	0	0	0	0	0	0	0	0	0	0	0	0	0	0	0	28	20	0	30	0	0	0	0	0	22	9	0	50	20	66	31	0	0	0	0	0	25	13	60	13	18	66	24	0	0	0	0	0	60
ENSMUSG00000017688	0	0	0	0	0	0	0	0	0	0	0	0	0	0	0	0	1	0	3	0	0	0	0	0	0	0	0	1	0	8	5	0	0	0	0	0	0	1	4	0	1	17	1	0	0	0	0	0	0
ENSMUSG00000017692	0	0	0	0	0	0	0	0	0	0	0	0	0	0	0	0	3	0	7	0	0	0	0	0	1	1	0	6	9	12	5	0	0	0	0	0	9	0	12	0	2	16	5	0	0	0	0	0	5
ENSMUSG00000017697	0	0	0	0	0	0	0	0	0	0	0	0	0	0	0	4	4	0	2	0	0	0	0	0	7	4	0	17	0	19	15	0	0	0	0	0	5	3	0	0	6	16	1	0	0	0	0	0	9
ENSMUSG00000017707	0	0	0	0	0	0	0	0	0	0	0	0	0	0	0	85	53	1	244	0	0	0	0	0	206	289	7	193	38	848	366	0	0	0	0	0	362	481	975	120	58	702	286	0	0	0	0	0	602
ENSMUSG00000017713	0	0	0	0	0	0	0	0	0	0	0	0	0	0	0	2	2	0	16	0	0	0	0	0	7	2	0	0	0	30	18	0	0	0	0	0	7	0	6	5	1	24	14	0	0	0	0	0	9
ENSMUSG00000017715	0	0	0	0	0	0	0	0	0	0	0	0	0	0	0	29	24	0	68	0	0	0	0	0	32	22	0	66	12	148	85	0	0	0	0	0	46	28	64	31	16	108	76	0	0	0	0	0	61
ENSMUSG00000017716	0	0	0	0	0	0	0	0	0	0	0	0	0	0	0	16	17	0	6	0	0	0	0	0	5	7	0	38	7	31	21	0	0	0	0	0	9	5	17	31	10	20	61	0	0	0	0	0	6
ENSMUSG00000017718	0	0	0	0	0	0	0	0	0	0	0	0	0	0	0	0	0	0	6	0	0	0	0	0	3	5	0	4	2	12	6	0	0	0	0	0	4	5	13	0	1	7	6	0	0	0	0	0	7
ENSMUSG00000017720	0	0	0	0	0	0	0	0	0	0	0	0	0	0	0	0	0	0	4	0	0	0	0	0	0	0	0	0	1	3	1	0	0	0	0	0	0	0	0	1	0	0	0	0	0	0	0	0	0
ENSMUSG00000017721	0	0	0	0	0	0	0	0	0	0	0	0	0	0	0	7	0	0	24	0	0	0	0	0	21	6	0	6	2	103	54	0	0	0	0	0	20	29	43	2	3	86	63	0	0	0	0	0	43
ENSMUSG00000017723	0	0	0	0	0	0	0	0	0	0	0	0	0	0	0	0	0	0	0	0	0	0	0	0	1	0	0	0	0	94	1	0	0	0	0	0	0	0	1	0	1	35	0	0	0	0	0	0	0
ENSMUSG00000017724	0	0	0	0	0	0	0	0	0	0	0	0	0	0	0	0	0	0	0	0	0	0	0	0	0	1	0	1	1	27	1	0	0	0	0	0	0	0	0	2	1	18	0	0	0	0	0	0	0
ENSMUSG00000017733	0	0	0	0	0	0	0	0	0	0	0	0	0	0	0	0	1	0	0	0	0	0	0	0	0	0	0	0	0	0	0	0	0	0	0	0	0	0	0	0	0	0	0	0	0	0	0	0	0
ENSMUSG00000017734	0	0	0	0	0	0	0	0	0	0	0	0	0	0	0	1	1	0	1	0	0	0	0	0	1	1	0	0	1	13	2	0	0	0	0	0	2	0	7	0	1	8	1	0	0	0	0	0	3
ENSMUSG00000017737	0	0	0	0	0	0	0	0	0	0	0	0	0	0	0	0	0	0	11	0	0	0	0	0	18	52	0	0	1	28	24	0	0	0	0	0	14	8	71	2	0	17	4	0	0	0	0	0	19
ENSMUSG00000017740	0	0	0	0	0	0	0	0	0	0	0	0	0	0	0	0	0	0	2	0	0	0	0	0	0	1	0	2	0	3	1	0	0	0	0	0	8	0	0	2	1	8	3	0	0	0	0	0	0
ENSMUSG00000017747	0	0	0	0	0	0	0	0	0	0	0	0	0	0	0	5	2	0	7	0	0	0	0	0	1	2	0	18	3	23	8	0	0	0	0	0	2	2	15	3	1	42	3	0	0	0	0	0	3
ENSMUSG00000017754	0	0	0	0	0	0	0	0	0	0	0	0	0	0	0	2	4	0	23	0	0	0	0	0	7	31	2	13	1	352	34	0	0	0	0	0	30	11	148	5	4	423	20	0	0	0	0	0	35
ENSMUSG00000017756	0	0	0	0	0	0	0	0	0	0	0	0	0	0	0	7	7	0	97	0	0	0	0	0	45	8	0	32	3	81	130	0	0	0	0	0	81	13	36	7	5	72	150	0	0	0	0	0	103
ENSMUSG00000017760	0	0	0	0	0	0	0	0	0	0	0	0	0	0	0	42	16	2	126	0	0	0	0	0	93	97	0	110	7	708	162	0	0	0	0	0	164	84	471	31	29	596	112	0	0	0	0	0	205
ENSMUSG00000017764	0	0	0	0	0	0	0	0	0	0	0	0	0	0	0	3	3	0	18	0	0	0	0	0	12	6	0	18	3	39	16	0	0	0	0	0	15	14	23	6	3	44	14	0	0	0	0	0	15
ENSMUSG00000017765	0	0	0	0	0	0	0	0	0	0	0	0	0	0	0	15	13	0	7	0	0	0	0	0	4	11	0	28	5	62	12	0	0	0	0	0	12	12	37	9	6	110	10	0	0	0	0	0	20
ENSMUSG00000017767	0	0	0	0	0	0	0	0	0	0	0	0	0	0	0	1	1	0	11	0	0	0	0	0	4	1	0	3	0	11	8	0	0	0	0	0	5	2	3	3	0	13	4	0	0	0	0	0	6
ENSMUSG00000017774	0	0	0	0	0	0	0	0	0	0	0	0	0	0	0	18	18	0	25	0	0	0	0	0	7	9	0	44	6	176	46	0	0	0	0	0	24	40	148	18	12	209	20	0	0	0	0	0	34
ENSMUSG00000017776	0	0	0	0	0	0	0	0	0	0	0	0	0	0	0	13	7	0	59	0	0	0	0	0	29	46	1	29	2	257	97	0	0	0	0	0	79	22	243	5	6	266	77	0	0	0	0	0	80
ENSMUSG00000017778	0	0	0	0	0	0	0	0	0	0	0	0	0	0	0	9	11	0	15	0	0	0	0	0	3	6	0	23	2	20	16	0	0	0	0	0	10	4	34	3	3	19	16	0	0	0	0	0	20
ENSMUSG00000017781	0	0	0	0	0	0	0	0	0	0	0	0	0	0	0	22	18	0	86	0	0	0	0	0	92	50	0	78	5	372	150	0	0	0	0	0	149	77	505	32	22	366	142	0	0	0	0	0	216
ENSMUSG00000017801	0	0	0	0	0	0	0	0	0	0	0	0	0	0	0	11	11	0	50	0	0	0	0	0	23	11	0	66	4	131	56	0	0	0	0	0	56	25	35	11	20	85	41	0	0	0	0	0	78
ENSMUSG00000017802	0	0	0	0	0	0	0	0	0	0	0	0	0	0	0	10	1	0	26	0	0	0	0	0	21	9	0	44	4	62	43	0	0	0	0	0	29	14	70	7	10	46	21	0	0	0	0	0	68
ENSMUSG00000017817	0	0	0	0	0	0	0	0	0	0	0	0	0	0	0	0	2	0	0	0	0	0	0	0	0	0	0	2	1	17	1	0	0	0	0	0	0	0	2	0	1	61	0	0	0	0	0	0	0
ENSMUSG00000017830	0	0	0	0	0	0	0	0	0	0	0	0	0	0	0	12	5	0	23	0	0	0	0	0	11	8	0	55	2	26	27	0	0	0	0	0	33	4	19	6	13	24	10	0	0	0	0	0	35
ENSMUSG00000017831	0	0	0	0	0	0	0	0	0	0	0	0	0	0	0	37	14	0	11	0	0	0	0	0	17	35	0	121	17	110	30	0	0	0	0	0	23	28	75	40	35	73	2	0	0	0	0	0	60
ENSMUSG00000017832	0	0	0	0	0	0	0	0	0	0	0	0	0	0	0	0	0	0	1	0	0	0	0	0	0	0	0	0	0	0	0	0	0	0	0	0	0	0	0	0	0	3	0	0	0	0	0	0	0
ENSMUSG00000017837	0	0	0	0	0	0	0	0	0	0	0	0	0	0	0	32	22	0	13	0	0	0	0	0	11	7	0	82	17	112	25	0	0	0	0	0	33	7	43	19	22	73	5	0	0	0	0	0	40
ENSMUSG00000017843	0	0	0	0	0	0	0	0	0	0	0	0	0	0	0	91	63	0	95	0	0	0	0	0	96	64	0	418	35	149	130	0	0	0	0	0	184	41	268	100	69	162	50	0	0	0	0	0	291
ENSMUSG00000017858	0	0	0	0	0	0	0	0	0	0	0	0	0	0	0	28	13	0	18	0	0	0	0	0	14	11	0	47	10	50	28	0	0	0	0	0	28	9	32	8	8	31	35	0	0	0	0	0	52
ENSMUSG00000017861	0	0	0	0	0	0	0	0	0	0	0	0	0	0	0	5	1	0	0	0	0	0	0	0	0	3	0	4	0	8	2	0	0	0	0	0	4	0	0	3	1	3	9	0	0	0	0	0	3
ENSMUSG00000017868	0	0	0	0	0	0	0	0	0	0	0	0	0	0	0	1	0	0	1	0	0	0	0	0	0	0	0	1	0	4	0	0	0	0	0	0	0	0	0	1	1	1	3	0	0	0	0	0	0
ENSMUSG00000017897	0	0	0	0	0	0	0	0	0	0	0	0	0	0	0	2	0	0	26	0	0	0	0	0	12	6	0	3	1	12	32	0	0	0	0	0	21	1	31	3	1	9	24	0	0	0	0	0	32
ENSMUSG00000017922	0	0	0	0	0	0	0	0	0	0	0	0	0	0	0	0	0	0	4	0	0	0	0	0	0	0	0	1	0	0	2	0	0	0	0	0	0	0	0	0	1	0	0	0	0	0	0	0	0
ENSMUSG00000017929	0	0	0	0	0	0	0	0	0	0	0	0	0	0	0	3	1	0	13	0	0	0	0	0	4	9	0	3	2	86	20	0	0	0	0	0	14	5	33	4	4	150	8	0	0	0	0	0	3
ENSMUSG00000017943	0	0	0	0	0	0	0	0	0	0	0	0	0	0	0	0	0	0	0	0	0	0	0	0	0	0	0	0	0	0	2	0	0	0	0	0	0	0	0	0	1	2	0	0	0	0	0	0	0
ENSMUSG00000017950	0	0	0	0	0	0	0	0	0	0	0	0	0	0	0	1	0	0	0	0	0	0	0	0	0	0	0	3	1	213	1	0	0	0	0	0	0	11	0	2	0	82	3	0	0	0	0	0	0
ENSMUSG00000017969	0	0	0	0	0	0	0	0	0	0	0	0	0	0	0	0	0	0	1	0	0	0	0	0	2	2	0	0	0	14	2	0	0	0	0	0	5	3	8	2	0	20	1	0	0	0	0	0	2
ENSMUSG00000017978	0	0	0	0	0	0	0	0	0	0	0	0	0	0	0	1	1	0	0	0	0	0	0	0	1	0	0	5	4	19	3	0	0	0	0	0	0	0	9	1	3	7	11	0	0	0	0	0	1
ENSMUSG00000017999	0	0	0	0	0	0	0	0	0	0	0	0	0	0	0	5	7	0	27	0	0	0	0	0	22	12	0	23	5	91	38	0	0	0	0	0	25	10	45	6	7	58	31	0	0	0	0	0	41
ENSMUSG00000018001	0	0	0	0	0	0	0	0	0	0	0	0	0	0	0	6	5	0	38	0	0	0	0	0	19	15	1	16	4	163	64	0	0	0	0	0	48	7	134	6	5	169	28	0	0	0	0	0	67
ENSMUSG00000018008	0	0	0	0	0	0	0	0	0	0	0	0	0	0	0	13	6	0	136	0	0	0	0	0	82	44	0	73	3	279	162	0	0	0	0	0	125	33	256	11	5	212	94	0	0	0	0	0	201
ENSMUSG00000018012	0	0	0	0	0	0	0	0	0	0	0	0	0	0	0	1	0	0	0	0	0	0	0	0	1	0	0	3	0	7	0	0	0	0	0	0	0	0	6	1	1	8	0	0	0	0	0	0	0
ENSMUSG00000018040	0	0	0	0	0	0	0	0	0	0	0	0	0	0	0	10	10	1	29	0	0	0	0	0	21	15	0	44	10	110	48	0	0	0	0	0	49	10	82	17	14	101	44	0	0	0	0	0	56
ENSMUSG00000018042	0	0	0	0	0	0	0	0	0	0	0	0	0	0	0	13	11	0	26	0	0	0	0	0	51	84	0	34	11	579	87	0	0	0	0	0	87	84	295	10	17	523	24	0	0	0	0	0	130
ENSMUSG00000018068	0	0	0	0	0	0	0	0	0	0	0	0	0	0	0	10	9	0	20	0	0	0	0	0	9	4	0	26	4	40	26	0	0	0	0	0	17	9	19	4	8	19	27	0	0	0	0	0	26
ENSMUSG00000018076	0	0	0	0	0	0	0	0	0	0	0	0	0	0	0	16	18	0	52	0	0	0	0	0	17	23	0	49	9	126	87	0	0	0	0	0	27	15	39	14	12	192	59	0	0	0	0	0	52
ENSMUSG00000018102	0	0	0	0	0	0	0	0	0	0	0	0	0	0	0	1	2	0	3	0	0	0	0	0	2	14	0	3	0	84	10	0	0	0	0	0	7	66	41	0	1	57	0	0	0	0	0	0	8
ENSMUSG00000018126	0	0	0	0	0	0	0	0	0	0	0	0	0	0	0	0	1	0	3	0	0	0	0	0	0	0	0	0	0	57	0	0	0	0	0	0	0	0	0	0	0	38	0	0	0	0	0	0	0
ENSMUSG00000018143	0	0	0	0	0	0	0	0	0	0	0	0	0	0	0	9	6	0	7	0	0	0	0	0	17	66	0	28	0	284	30	0	0	0	0	0	26	42	106	7	2	151	7	0	0	0	0	0	54
ENSMUSG00000018160	0	0	0	0	0	0	0	0	0	0	0	0	0	0	0	18	9	0	39	0	0	0	0	0	25	19	0	19	3	101	64	0	0	0	0	0	28	14	43	16	4	127	59	0	0	0	0	0	46
ENSMUSG00000018166	0	0	0	0	0	0	0	0	0	0	0	0	0	0	0	6	4	0	9	0	0	0	0	0	3	0	0	0	0	91	3	0	0	0	0	0	1	2	7	2	2	59	2	0	0	0	0	0	10
ENSMUSG00000018167	0	0	0	0	0	0	0	0	0	0	0	0	0	0	0	8	6	0	26	0	0	0	0	0	9	9	0	34	2	92	40	0	0	0	0	0	28	11	29	12	7	65	27	0	0	0	0	0	42
ENSMUSG00000018168	0	0	0	0	0	0	0	0	0	0	0	0	0	0	0	17	10	0	66	0	0	0	0	0	49	79	0	46	10	122	119	0	0	0	0	0	62	47	121	10	17	98	49	0	0	0	0	0	104
ENSMUSG00000018169	0	0	0	0	0	0	0	0	0	0	0	0	0	0	0	20	14	0	109	0	0	0	0	0	44	9	0	49	12	26	104	0	0	0	0	0	64	8	87	19	14	27	69	0	0	0	0	0	97
ENSMUSG00000018171	0	0	0	0	0	0	0	0	0	0	0	0	0	1	0	43	24	0	83	0	0	0	0	0	50	62	0	144	11	248	151	0	0	0	0	0	83	90	164	56	38	232	61	0	0	0	0	0	153
ENSMUSG00000018189	0	0	0	0	0	0	0	0	0	0	0	0	0	0	0	16	18	0	14	0	0	0	0	0	20	23	0	109	9	73	45	0	0	0	0	0	33	15	46	28	24	52	15	0	0	0	0	0	40
ENSMUSG00000018196	0	0	0	0	0	0	0	0	0	0	0	0	0	0	0	15	6	0	12	0	0	0	0	0	6	4	0	31	5	30	45	0	0	0	0	0	15	6	8	8	7	39	26	0	0	0	0	0	13
ENSMUSG00000018199	0	0	0	0	0	0	0	0	0	0	0	0	0	0	0	3	5	0	6	0	0	0	0	0	4	2	0	28	4	26	11	0	0	0	0	0	18	2	22	5	1	51	19	0	0	0	0	0	10
ENSMUSG00000018209	0	0	0	0	0	0	0	0	0	0	0	0	0	0	0	38	24	0	191	0	0	0	0	0	95	143	1	151	23	168	217	0	0	0	0	0	188	71	449	44	21	176	208	0	0	0	0	0	328
ENSMUSG00000018211	0	0	0	0	0	0	0	0	0	0	0	0	0	0	0	0	0	0	0	0	0	0	0	0	0	0	0	0	0	0	0	0	0	0	0	0	0	0	0	1	0	0	0	0	0	0	0	0	0
ENSMUSG00000018217	0	0	0	0	0	0	0	0	0	0	0	0	0	0	0	0	2	0	0	0	0	0	0	0	0	19	0	0	0	547	0	0	0	0	0	0	0	8	241	0	0	672	1	0	0	0	0	0	0
ENSMUSG00000018238	0	0	0	0	0	0	0	0	0	0	0	0	0	0	0	0	0	0	1	0	0	0	0	0	1	0	0	0	0	5	1	0	0	0	0	0	0	0	0	0	0	5	0	0	0	0	0	0	0
ENSMUSG00000018239	0	0	0	0	0	0	0	0	0	0	0	0	0	0	0	22	6	0	11	0	0	0	0	0	6	4	0	83	3	32	17	0	0	0	0	0	12	2	37	12	14	22	17	0	0	0	0	0	18
ENSMUSG00000018259	0	0	0	0	0	0	0	0	0	0	0	0	0	0	0	0	1	0	0	0	0	0	0	0	1	0	0	1	0	0	0	0	0	0	0	0	0	0	0	0	0	0	0	0	0	0	0	0	0
ENSMUSG00000018263	0	0	0	0	0	0	0	0	0	0	0	0	0	0	0	0	1	0	1	0	0	0	0	0	0	0	0	2	1	0	2	0	0	0	0	0	0	0	9	0	0	5	4	0	0	0	0	0	0
ENSMUSG00000018286	0	0	0	0	0	0	0	0	0	0	0	0	0	0	0	65	29	0	71	0	0	0	0	0	60	86	0	234	22	361	120	0	0	0	0	0	118	67	165	101	62	309	40	0	0	0	0	0	150
ENSMUSG00000018287	0	0	0	0	0	0	0	0	0	0	0	0	0	0	0	32	17	0	50	0	0	0	0	0	27	12	0	113	16	109	35	0	0	0	0	0	43	11	40	36	28	106	41	0	0	0	0	0	46
ENSMUSG00000018293	0	0	0	0	0	0	0	0	0	0	0	0	4	4	7	141	93	14	726	0	0	0	0	0	687	419	33	514	92	1111	1272	0	0	0	0	0	1281	227	1479	205	117	975	417	0	1	0	0	0	1613
ENSMUSG00000018322	0	0	0	0	0	0	0	0	0	0	0	0	0	0	0	13	10	0	134	0	0	0	0	0	37	47	0	63	7	125	154	0	0	0	0	0	86	34	128	15	10	162	185	0	0	0	0	0	107
ENSMUSG00000018326	0	0	0	0	0	0	0	0	0	0	0	0	0	0	0	23	18	0	147	0	0	0	0	0	112	61	0	48	1	465	223	0	0	0	0	0	251	44	404	14	6	523	140	0	0	0	0	0	315
ENSMUSG00000018334	0	0	0	0	0	0	0	0	0	0	0	0	0	0	0	6	5	0	37	0	0	0	0	0	15	9	0	1	2	43	55	0	0	0	0	0	13	4	26	5	6	85	59	0	0	0	0	0	29
ENSMUSG00000018339	0	0	0	0	0	0	0	0	0	0	0	0	0	0	0	5	3	0	0	0	0	0	0	0	0	18	0	5	1	625	0	0	0	0	0	0	1	16	367	3	2	1150	1	0	0	0	0	0	2
ENSMUSG00000018340	0	0	0	0	0	0	0	0	0	0	0	0	0	0	0	46	13	0	179	0	0	0	0	0	103	61	0	125	12	366	302	0	0	0	0	0	252	53	391	30	31	473	204	0	0	0	0	0	277
ENSMUSG00000018341	0	0	0	0	0	0	0	0	0	0	0	0	0	0	0	49	20	0	5	0	0	0	0	0	18	30	0	191	21	34	16	0	0	0	0	0	16	3	37	49	49	43	18	0	0	0	0	0	6
ENSMUSG00000018347	0	0	0	0	0	0	0	0	0	0	0	0	0	0	0	9	0	0	21	0	0	0	0	0	7	4	0	11	0	36	27	0	0	0	0	0	22	9	6	2	3	31	25	0	0	0	0	0	18
ENSMUSG00000018362	0	0	0	0	0	0	0	0	0	0	0	0	0	0	0	5	3	0	0	0	0	0	0	0	3	2	0	10	1	6	1	0	0	0	0	0	1	1	2	1	1	4	6	0	0	0	0	0	3
ENSMUSG00000018363	0	0	0	0	0	0	0	0	0	0	0	0	0	0	0	2	4	0	31	0	0	0	0	0	18	7	0	47	2	73	62	0	0	0	0	0	38	5	83	13	5	61	28	0	0	0	0	0	43
ENSMUSG00000018372	0	0	0	0	0	0	0	0	0	0	0	0	0	0	0	8	4	0	16	0	0	0	0	0	7	5	0	13	0	13	23	0	0	0	0	0	11	2	37	2	8	19	15	0	0	0	0	0	20
ENSMUSG00000018377	0	0	0	0	0	0	0	0	0	0	0	0	0	0	0	9	6	0	66	0	0	0	0	0	37	18	0	17	2	145	67	0	0	0	0	0	49	8	157	18	11	247	50	0	0	0	0	0	93
ENSMUSG00000018378	0	0	0	0	0	0	0	0	0	0	0	0	0	0	0	1	0	0	3	0	0	0	0	0	0	1	0	1	0	24	12	0	0	0	0	0	4	0	0	0	0	59	7	0	0	0	0	0	1
ENSMUSG00000018379	0	0	0	0	0	0	0	0	0	0	0	0	0	0	0	98	115	0	170	0	0	0	0	0	95	49	0	456	43	171	303	0	0	0	0	0	177	40	216	86	95	177	190	0	0	0	0	0	294
ENSMUSG00000018381	0	0	0	0	0	0	0	0	0	0	0	0	0	0	0	7	3	0	24	0	0	0	0	0	23	14	0	14	3	44	30	0	0	0	0	0	34	4	66	2	2	23	5	0	0	0	0	0	23
ENSMUSG00000018387	0	0	0	0	0	0	0	0	0	0	0	0	0	0	0	0	0	0	0	0	0	0	0	0	1	0	0	1	1	4	1	0	0	0	0	0	0	1	1	1	0	1	0	0	0	0	0	0	0
ENSMUSG00000018395	0	0	0	0	0	0	0	0	0	0	0	0	0	0	0	9	7	0	3	0	0	0	0	0	1	5	0	31	1	35	7	0	0	0	0	0	7	3	6	11	5	49	9	0	0	0	0	0	17
ENSMUSG00000018398	0	0	0	0	0	0	0	0	0	0	0	0	0	0	0	4	8	0	11	0	0	0	0	0	6	9	0	15	5	109	16	0	0	0	0	0	13	3	38	6	2	162	18	0	0	0	0	0	9
ENSMUSG00000018401	0	0	0	0	0	0	0	0	0	0	0	0	0	0	0	5	10	0	37	0	0	0	0	0	22	24	0	15	2	95	50	0	0	0	0	0	32	18	23	8	10	100	39	0	0	0	0	0	36
ENSMUSG00000018405	0	0	0	0	0	0	0	0	0	0	0	0	0	0	0	1	2	0	10	0	0	0	0	0	14	9	0	20	5	44	26	0	0	0	0	0	9	3	19	6	2	50	14	0	0	0	0	0	39
ENSMUSG00000018411	0	0	0	0	0	0	0	0	0	0	0	0	0	0	0	3	0	0	0	0	0	0	0	0	0	0	0	3	4	8	6	0	0	0	0	0	2	0	42	1	1	12	4	0	0	0	0	0	1
ENSMUSG00000018412	0	0	0	0	0	0	0	0	0	0	0	0	0	0	0	16	7	0	80	0	0	0	0	0	34	27	0	20	7	187	149	0	0	0	0	0	68	11	115	20	13	223	103	0	0	0	0	0	107
ENSMUSG00000018415	0	0	0	0	0	0	0	0	0	0	0	0	0	0	0	14	8	0	9	0	0	0	0	0	11	13	1	48	7	43	6	0	0	0	0	0	21	10	27	17	11	47	8	0	0	0	0	0	40
ENSMUSG00000018417	0	0	0	0	0	0	0	0	0	0	0	0	0	0	0	1	6	0	2	0	0	0	0	0	1	0	0	2	1	46	7	0	0	0	0	0	0	1	5	3	3	42	3	0	0	0	0	0	2
ENSMUSG00000018425	0	0	0	0	0	0	0	0	0	0	0	0	0	0	0	18	21	0	19	0	0	0	0	0	4	27	0	60	5	104	27	0	0	0	0	0	33	33	53	22	19	102	17	0	0	0	0	0	31
ENSMUSG00000018427	0	0	0	0	0	0	0	0	0	0	0	0	0	0	0	4	4	0	3	0	0	0	0	0	4	1	0	16	3	19	6	0	0	0	0	0	2	2	4	8	2	20	0	0	0	0	0	0	10
ENSMUSG00000018428	0	0	0	0	0	0	0	0	0	0	0	0	0	0	0	2	1	0	1	0	0	0	0	0	1	2	0	11	0	45	1	0	0	0	0	0	0	1	12	1	2	48	1	0	0	0	0	0	1
ENSMUSG00000018433	0	0	0	0	0	0	0	0	0	0	0	0	0	0	0	7	7	0	30	0	0	0	0	0	12	14	0	10	6	67	36	0	0	0	0	0	35	15	52	11	5	54	39	0	0	0	0	0	60
ENSMUSG00000018442	0	0	0	0	0	0	0	0	0	0	0	0	0	0	0	25	12	0	61	0	0	0	0	0	44	20	0	56	3	80	80	0	0	0	0	0	44	23	87	14	11	103	83	0	0	0	0	0	80
ENSMUSG00000018446	0	0	0	0	0	0	0	0	0	0	0	0	0	0	0	33	25	0	20	0	0	0	0	0	14	16	0	98	11	128	33	0	0	0	0	0	49	11	43	34	22	79	13	0	0	0	0	0	37
ENSMUSG00000018449	0	0	0	0	0	0	0	0	0	0	0	0	0	0	0	8	10	0	23	0	0	0	0	0	11	7	0	27	5	31	14	0	0	0	0	0	18	14	30	12	12	36	24	0	0	0	0	0	21
ENSMUSG00000018451	0	0	0	0	0	0	0	0	0	0	0	0	0	0	0	1	2	0	5	0	0	0	0	0	8	1	0	0	0	6	15	0	0	0	0	0	13	0	18	0	0	6	2	0	0	0	0	0	18
ENSMUSG00000018459	0	0	0	0	0	0	0	0	0	0	0	0	0	0	0	7	4	0	0	0	0	0	0	0	0	1	0	26	3	12	2	0	0	0	0	0	2	0	2	4	3	9	3	0	0	0	0	0	4
ENSMUSG00000018470	0	0	0	0	0	0	0	0	0	0	0	0	0	0	0	0	1	0	5	0	0	0	0	0	1	2	0	3	1	4	7	0	0	0	0	0	1	0	0	4	0	6	4	0	0	0	0	0	1
ENSMUSG00000018474	0	0	0	0	0	0	0	0	0	0	0	0	0	0	0	11	3	0	273	0	0	0	0	0	90	29	0	20	7	150	472	0	0	0	0	0	147	15	187	5	4	217	380	0	0	0	0	0	181
ENSMUSG00000018476	0	0	0	0	0	0	0	0	0	0	0	0	0	0	1	9	2	0	39	0	0	0	0	0	15	161	0	12	5	579	70	0	0	0	0	0	29	72	424	6	2	621	48	0	0	0	0	0	47
ENSMUSG00000018479	0	0	0	0	0	0	0	0	0	0	0	0	0	0	0	0	0	0	0	0	0	0	0	0	0	0	0	3	0	0	0	0	0	0	0	0	0	0	0	0	0	2	1	0	0	0	0	0	0
ENSMUSG00000018481	0	0	0	0	0	0	0	0	0	0	0	0	0	1	0	19	4	0	35	0	0	0	0	0	17	24	0	65	6	137	32	0	0	0	0	0	47	16	69	17	15	143	33	0	0	0	0	0	40
ENSMUSG00000018486	0	0	0	0	0	0	0	0	0	0	0	0	0	0	0	0	0	0	2	0	0	0	0	0	0	0	0	1	2	2	0	0	0	0	0	0	0	0	0	1	0	1	2	0	0	0	0	0	0
ENSMUSG00000018500	0	0	0	0	0	0	0	0	0	0	0	0	0	0	0	1	2	0	1	0	0	0	0	0	1	4	0	8	1	29	0	0	0	0	0	0	3	8	13	0	2	24	1	0	0	0	0	0	0
ENSMUSG00000018501	0	0	0	0	0	0	0	0	0	0	0	0	0	0	0	57	57	0	333	0	0	0	0	0	97	63	0	218	36	438	428	0	0	0	0	0	181	40	296	74	43	600	341	0	0	0	0	0	241
ENSMUSG00000018507	0	0	0	0	0	0	0	0	0	0	0	0	0	0	0	18	12	0	57	0	0	0	0	0	41	20	0	88	10	84	78	0	0	0	0	0	52	11	89	30	27	56	48	0	0	0	0	0	96
ENSMUSG00000018509	0	0	0	0	0	0	0	0	0	0	0	0	0	0	0	1	4	0	2	0	0	0	0	0	0	0	0	8	1	49	15	0	0	0	0	0	4	1	14	8	1	30	14	0	0	0	0	0	0
ENSMUSG00000018537	0	0	0	0	0	0	0	0	0	0	0	0	0	0	0	3	4	0	10	0	0	0	0	0	2	0	0	2	0	24	20	0	0	0	0	0	2	1	6	2	0	31	10	0	0	0	0	0	6
ENSMUSG00000018541	0	0	0	0	0	0	0	0	0	0	0	0	0	0	0	5	2	0	31	0	0	0	0	0	12	59	0	16	5	130	42	0	0	0	0	0	23	28	153	6	4	130	33	0	0	0	0	0	26
ENSMUSG00000018543	0	0	0	0	0	0	0	0	0	0	0	0	0	0	0	0	0	0	0	0	0	0	0	0	0	0	0	0	1	2	0	0	0	0	0	0	1	0	0	0	0	1	2	0	0	0	0	0	1
ENSMUSG00000018547	0	0	0	0	0	0	0	0	0	0	0	0	0	0	0	2	1	0	21	0	0	0	0	0	4	1	0	5	0	12	24	0	0	0	0	0	11	0	6	1	0	16	26	0	0	0	0	0	18
ENSMUSG00000018548	0	0	0	0	0	0	0	0	0	0	0	0	0	0	0	8	7	0	8	0	0	0	0	0	9	6	0	12	4	24	13	0	0	0	0	0	18	8	29	8	5	28	6	0	0	0	0	0	22
ENSMUSG00000018554	0	0	0	0	0	0	0	0	0	0	0	0	0	0	0	0	0	0	0	0	0	0	0	0	0	0	0	1	2	4	0	0	0	0	0	0	0	0	1	1	0	3	1	0	0	0	0	0	0
ENSMUSG00000018559	0	0	0	0	0	0	0	0	0	0	0	0	0	0	0	2	0	0	41	0	0	0	0	0	7	5	0	16	3	55	32	0	0	0	0	0	22	1	26	6	0	85	32	0	0	0	0	0	13
ENSMUSG00000018565	0	0	0	0	0	0	0	0	0	0	0	0	0	0	0	8	9	0	8	0	0	0	0	0	15	26	0	24	4	127	26	0	0	0	0	0	35	15	75	8	6	96	20	0	0	0	0	0	39
ENSMUSG00000018566	0	0	0	0	0	0	0	0	0	0	0	0	0	0	0	1	0	0	0	0	0	0	0	0	1	0	0	2	0	8	0	0	0	0	0	0	0	0	1	2	0	9	0	0	0	0	0	0	0
ENSMUSG00000018567	0	0	0	0	0	0	0	0	0	0	0	0	0	0	0	126	110	0	72	0	0	0	0	0	40	64	0	433	46	332	149	0	0	0	0	0	135	67	265	106	88	395	55	0	0	0	0	0	163
ENSMUSG00000018569	0	0	0	0	0	0	0	0	0	0	0	0	0	0	0	1	1	0	0	0	0	0	0	0	0	4	0	0	1	734	2	0	0	0	0	0	0	16	3	0	1	315	1	0	0	0	0	0	0
ENSMUSG00000018570	0	0	0	0	0	0	0	0	0	0	0	0	0	0	0	1	1	0	0	0	0	0	0	0	1	0	0	9	1	5	4	0	0	0	0	0	3	1	1	3	1	1	0	0	0	0	0	0	0
ENSMUSG00000018572	0	0	0	0	0	0	0	0	0	0	0	0	0	0	0	12	7	0	30	0	0	0	0	0	11	4	0	36	5	60	49	0	0	0	0	0	39	4	36	11	3	71	27	0	0	0	0	0	43
ENSMUSG00000018574	0	0	0	0	0	0	0	0	0	0	0	0	0	0	0	23	18	0	36	0	0	0	0	0	36	21	0	84	10	113	38	0	0	0	0	0	41	32	65	19	14	98	23	0	0	0	0	0	86
ENSMUSG00000018581	0	0	0	0	0	0	0	0	0	0	0	0	0	0	0	12	5	0	7	0	0	0	0	0	11	3	0	27	6	22	15	0	0	0	0	0	19	1	15	10	3	21	16	0	0	0	0	0	28
ENSMUSG00000018583	0	0	0	0	0	0	0	0	0	0	0	0	0	0	0	15	13	0	72	0	0	0	0	0	34	46	0	60	9	225	112	0	0	0	0	0	76	25	85	25	20	197	69	0	0	0	0	0	115
ENSMUSG00000018585	0	0	0	0	0	0	0	0	0	0	0	0	0	0	0	9	3	0	31	0	0	0	0	0	10	13	0	16	4	162	39	0	0	0	0	0	31	12	65	6	7	126	21	0	0	0	0	0	36
ENSMUSG00000018589	0	0	0	0	0	0	0	0	0	0	0	0	0	0	0	0	0	0	0	0	0	0	0	0	0	0	0	0	1	0	0	0	0	0	0	0	0	0	0	0	1	0	0	0	0	0	0	0	0
ENSMUSG00000018593	0	0	0	0	0	0	0	0	0	0	0	0	0	0	0	0	3	0	0	0	0	0	0	0	0	1	0	1	0	1252	0	0	0	0	0	0	2	2	81	2	1	2141	2	0	0	0	0	0	0
ENSMUSG00000018595	0	0	0	0	0	0	0	0	0	0	0	0	0	0	0	3	0	0	0	0	0	0	0	0	0	0	0	0	0	1	1	0	0	0	0	0	0	0	0	0	0	0	0	0	0	0	0	0	0
ENSMUSG00000018599	0	0	0	0	0	0	0	0	0	0	0	0	0	0	0	0	0	0	12	0	0	0	0	0	6	4	0	18	0	15	13	0	0	0	0	0	22	3	2	1	0	21	24	0	0	0	0	0	17
ENSMUSG00000018604	0	0	0	0	0	0	0	0	0	0	0	0	0	0	0	2	1	0	0	0	0	0	0	0	0	0	0	0	0	28	1	0	0	0	0	0	0	0	13	0	0	33	0	0	0	0	0	0	0
ENSMUSG00000018620	0	0	0	0	0	0	0	0	0	0	0	0	0	0	0	1	0	0	2	0	0	0	0	0	1	0	0	1	0	5	0	0	0	0	0	0	0	0	0	0	0	0	0	0	0	0	0	0	0
ENSMUSG00000018623	0	0	0	0	0	0	0	0	0	0	0	0	0	0	0	1	1	0	0	0	0	0	0	0	0	2	0	0	0	1	0	0	0	0	0	0	0	1	0	0	0	0	0	0	0	0	0	0	0
ENSMUSG00000018634	0	0	0	0	0	0	0	0	0	0	0	0	0	0	0	0	1	0	3	0	0	0	0	0	0	1	0	1	4	0	0	0	0	0	0	0	0	0	0	1	0	0	1	0	0	0	0	0	0
ENSMUSG00000018648	0	0	0	0	0	0	0	0	0	0	0	0	0	0	0	2	2	0	3	0	0	0	0	0	4	22	0	9	1	55	4	0	0	0	0	0	7	41	15	2	3	64	2	0	0	0	0	0	15
ENSMUSG00000018651	0	0	0	0	0	0	0	0	0	0	0	0	0	0	0	2	0	0	7	0	0	0	0	0	1	3	0	2	1	30	12	0	0	0	0	0	7	5	9	5	0	27	4	0	0	0	0	0	4
ENSMUSG00000018654	0	0	0	0	0	0	0	0	0	0	0	0	0	0	0	38	19	0	183	0	0	0	0	0	135	44	0	155	12	83	335	0	0	0	0	0	254	36	419	45	33	120	296	0	0	0	0	0	312
ENSMUSG00000018656	0	0	0	0	0	0	0	0	0	0	0	0	0	0	0	0	4	0	0	0	0	0	0	0	0	0	0	0	1	1	0	0	0	0	0	0	0	0	2	1	0	0	0	0	0	0	0	0	1
ENSMUSG00000018659	0	0	0	0	0	0	0	0	0	0	0	0	0	0	0	1	0	0	4	0	0	0	0	0	15	22	0	9	0	68	21	0	0	0	0	0	20	20	40	7	0	59	13	0	0	0	0	0	51
ENSMUSG00000018661	0	0	0	0	0	0	0	0	0	0	0	0	0	0	0	13	4	0	37	0	0	0	0	0	26	13	0	28	2	110	46	0	0	0	0	0	33	14	60	8	3	66	26	0	0	0	0	0	85
ENSMUSG00000018666	0	0	0	0	0	0	0	0	0	0	0	0	0	0	0	11	9	0	24	0	0	0	0	0	18	7	0	32	5	45	39	0	0	0	0	0	26	9	40	17	7	66	25	0	0	0	0	0	42
ENSMUSG00000018669	0	0	0	0	0	0	0	0	0	0	0	0	0	0	0	29	33	0	35	0	0	0	0	0	18	16	0	92	11	130	53	0	0	0	0	0	47	34	48	27	26	92	19	0	0	0	0	0	91
ENSMUSG00000018672	0	0	0	0	0	0	0	0	0	0	0	0	0	0	0	6	2	0	0	0	0	0	0	0	1	1	0	30	5	31	1	0	0	0	0	0	0	5	3	6	5	73	0	0	0	0	0	0	0
ENSMUSG00000018677	0	0	0	0	0	0	0	0	0	0	0	0	0	0	0	45	19	0	35	0	0	0	0	0	14	21	0	97	17	268	51	0	0	0	0	0	50	29	57	21	24	185	18	0	0	0	0	0	57
ENSMUSG00000018678	0	0	0	0	0	0	0	0	0	0	0	0	0	0	0	1	5	0	23	0	0	0	0	0	14	13	0	14	2	54	62	0	0	0	0	0	34	8	31	5	1	65	32	0	0	0	0	0	55
ENSMUSG00000018697	0	0	0	0	0	0	0	0	0	0	0	0	0	0	0	5	2	0	12	0	0	0	0	0	27	3	18	8	3	56	28	0	0	0	0	0	31	8	31	3	5	50	12	0	0	0	0	0	48
ENSMUSG00000018698	0	0	0	0	0	0	0	0	0	0	0	0	0	0	0	1	0	0	1	0	0	0	0	0	0	0	0	1	0	0	0	0	0	0	0	0	1	0	0	0	0	0	0	0	0	0	0	0	0
ENSMUSG00000018707	0	0	0	0	0	0	0	0	0	0	0	0	0	0	0	10	6	1	139	0	0	0	0	0	32	23	0	35	7	278	166	0	0	0	0	0	88	16	213	16	10	376	195	0	0	0	0	0	85
ENSMUSG00000018727	0	0	0	0	0	0	0	0	0	0	0	0	0	0	0	3	0	0	2	0	0	0	0	0	1	0	0	0	0	0	6	0	0	0	0	0	0	0	0	2	0	2	0	0	0	0	0	0	1
ENSMUSG00000018733	0	0	0	0	0	0	0	0	0	0	0	0	0	0	0	2	0	0	10	0	0	0	0	0	7	1	0	1	0	19	7	0	0	0	0	0	14	4	12	2	2	15	7	0	0	0	0	0	25
ENSMUSG00000018736	0	0	0	0	0	0	0	0	0	0	0	0	0	0	0	34	16	0	53	0	0	0	0	0	12	77	0	134	15	366	66	0	0	0	0	0	31	79	234	33	26	268	37	0	0	0	0	0	75
ENSMUSG00000018740	0	0	0	0	0	0	0	0	0	0	0	0	0	0	0	2	2	0	12	0	0	0	0	0	7	0	0	1	1	47	8	0	0	0	0	0	6	3	7	2	2	32	5	0	0	0	0	0	8
ENSMUSG00000018750	0	0	0	0	0	0	0	0	0	0	0	0	0	0	0	9	1	0	39	0	0	0	0	0	14	6	0	6	2	57	68	0	0	0	0	0	35	6	42	3	3	159	38	0	0	0	0	0	36
ENSMUSG00000018752	0	0	0	0	0	0	0	0	0	0	0	0	0	0	0	0	0	0	0	0	0	0	0	0	0	0	0	0	0	1	0	0	0	0	0	0	0	0	0	0	0	1	1	0	0	0	0	0	0
ENSMUSG00000018761	0	0	0	0	0	0	0	0	0	0	0	0	0	0	0	8	11	0	23	0	0	0	0	0	14	14	0	38	10	91	40	0	0	0	0	0	25	14	21	13	8	57	57	0	0	0	0	0	24
ENSMUSG00000018765	0	0	0	0	0	0	0	0	0	0	0	0	0	0	0	10	3	0	29	0	0	0	0	0	17	2	0	24	3	42	57	0	0	0	0	0	26	6	32	13	10	47	60	0	0	0	0	0	26
ENSMUSG00000018770	0	0	0	0	0	0	0	0	0	0	0	0	0	0	0	39	22	0	119	0	0	0	0	0	31	33	0	137	20	273	130	0	0	0	0	0	90	38	96	27	39	252	116	0	0	0	0	0	76
ENSMUSG00000018774	0	0	0	0	0	0	0	0	0	0	0	0	0	0	0	9	11	1	5	0	0	0	0	0	29	97	0	41	2	431	24	0	0	0	0	0	103	63	266	9	7	323	3	0	0	0	0	0	93
ENSMUSG00000018776	0	0	0	0	0	0	0	0	0	0	0	0	0	0	0	0	0	0	1	0	0	0	0	0	0	0	0	0	1	6	0	0	0	0	0	0	0	0	0	1	1	0	0	0	0	0	0	0	0
ENSMUSG00000018796	0	0	0	0	0	0	0	0	0	0	0	0	0	0	0	3	4	0	9	0	0	0	0	0	3	10	0	4	3	51	13	0	0	0	0	0	15	8	14	3	1	59	6	0	0	0	0	0	13
[truncated: 44,084 more rows]
[truncated: 47 more columns]
