# Supplementary material for: Mapping Rora expression in resting and activated CD4+ T cells
Source: PLoS One. 2021 May 18;16(5):e0251233. doi: 10.1371/journal.pone.0251233 (PMC8130942; doi:10.1371/journal.pone.0251233)
Supplement: S2 File — (ZIP) [file pone.0251233.s002.zip › rnaseq/bulk_37/explanation37.txt]

##### samples with group="oldko"

WT vs RORA KO, day 7, in spleen (activated CD4+CD62L-CD44+)

##### samples with group="newko"

WT vs RORA KO, day 30, in different tissues (activated CD4+CD62L-CD44+)

##### samples with group="tc"

WT, nipo infected, over time
