# Supplementary material for: Mapping Rora expression in resting and activated CD4+ T cells
Source: PLoS One. 2021 May 18;16(5):e0251233. doi: 10.1371/journal.pone.0251233 (PMC8130942; doi:10.1371/journal.pone.0251233)
Supplement: S2 File — (ZIP) [file pone.0251233.s002.zip › rnaseq/bulk_41/counttable.csv]

	samp_193	samp_194	samp_195	samp_196	samp_197	samp_198	samp_199	samp_200	samp_201	samp_202	samp_203	samp_204	samp_205	samp_206	samp_207	samp_208	samp_209	samp_210	samp_211	samp_212	samp_213	samp_214	samp_215	samp_216	samp_217	samp_218	samp_219	samp_220	samp_221	samp_222	samp_223	samp_224	samp_225	samp_226	samp_227	samp_228	samp_229	samp_230	samp_231	samp_232	samp_233	samp_234	samp_235	samp_236	samp_237	samp_238	samp_239	samp_240	samp_241
ENSMUST00000177564.1	0	0	0	0	0	0	0	0	0	0	0	0	0	0	0	0	0	0	0	0	0	0	0	0	0	0	0	0	0	0	0	0	0	0	0	0	0	0	0	0	0	0	0	0	0	0	0	0	0
ENSMUST00000196221.1	0	0	0	0	0	0	0	0	0	0	0	0	0	0	0	0	0	0	0	0	0	0	0	0	0	0	0	0	0	0	0	0	0	0	0	0	0	0	0	0	0	0	0	0	0	0	0	0	0
ENSMUST00000179664.1	0	0	0	0	0	0	0	0	0	0	0	0	0	0	0	0	0	0	0	0	0	0	0	0	0	0	0	0	0	0	0	0	0	0	0	0	0	0	0	0	0	0	0	0	0	0	0	0	0
ENSMUST00000178537.1	0	0	0	0	0	0	0	0	0	0	0	0	0	0	0	0	0	0	0	0	0	0	0	0	0	0	0	0	0	0	0	0	0	0	0	0	0	0	0	0	0	0	0	0	0	0	0	0	0
ENSMUST00000178862.1	0	0	0	0	0	0	0	0	0	0	0	0	0	0	0	0	0	0	0	0	0	0	0	0	0	0	0	0	0	0	0	0	0	0	0	0	0	0	0	0	0	0	0	0	0	0	0	0	0
ENSMUST00000179520.1	0	0	0	0	0	0	0	0	0	0	0	0	0	0	0	0	0	0	0	0	0	0	0	0	0	0	0	0	0	0	0	0	0	0	0	0	0	0	0	0	0	0	0	0	0	0	0	0	0
ENSMUST00000179883.1	0	0	0	0	0	0	0	0	0	0	0	0	0	0	0	0	0	0	0	0	0	0	0	0	0	0	0	0	0	0	0	0	0	0	0	0	0	0	0	0	0	0	0	0	0	0	0	0	0
ENSMUST00000195858.1	0	0	0	0	0	0	0	0	0	0	0	0	0	0	0	0	0	0	0	0	0	0	0	0	0	0	0	0	0	0	0	0	0	0	0	0	0	0	0	0	0	0	0	0	0	0	0	0	0
ENSMUST00000179932.1	0	0	0	0	0	0	0	0	0	0	0	0	0	0	0	0	0	0	0	0	0	0	0	0	0	0	0	0	0	0	0	0	0	0	0	0	0	0	0	0	0	0	0	0	0	0	0	0	0
ENSMUST00000180001.1	0	0	0	0	0	0	0	0	0	0	0	0	0	0	0	0	0	0	0	0	0	0	0	0	0	0	0	0	0	0	0	0	0	0	0	0	0	0	0	0	0	0	0	0	0	0	0	0	0
ENSMUST00000178815.1	0	0	0	0	0	0	0	0	0	0	0	0	0	0	0	0	0	0	0	0	0	0	0	0	0	0	0	0	0	0	0	0	0	0	0	0	0	0	0	0	0	0	0	0	0	0	0	0	0
ENSMUST00000177965.1	0	0	0	0	0	0	0	0	0	0	0	0	0	0	0	0	0	0	0	0	0	0	0	0	0	0	0	0	0	0	0	0	0	0	0	0	0	0	0	0	0	0	0	0	0	0	0	0	0
ENSMUST00000178909.1	0	0	0	0	0	0	0	0	0	0	0	0	0	0	0	0	0	0	0	0	0	0	0	0	0	0	0	0	0	0	0	0	0	0	0	0	0	0	0	0	0	0	0	0	0	0	0	0	0
ENSMUST00000177646.1	0	0	0	0	0	0	0	0	0	0	0	0	0	0	0	0	0	0	0	0	0	0	0	0	0	0	0	0	0	0	0	0	0	0	0	0	0	0	0	0	0	0	0	0	0	0	0	0	0
ENSMUST00000178230.1	0	0	0	0	0	0	0	0	0	0	0	0	0	0	0	0	0	0	0	0	0	0	0	0	0	0	0	0	0	0	0	0	0	0	0	0	0	0	0	0	0	0	0	0	0	0	0	0	0
ENSMUST00000178483.1	0	0	0	0	0	0	0	0	0	0	0	0	0	0	0	0	0	0	0	0	0	0	0	0	0	0	0	0	0	0	0	0	0	0	0	0	0	0	0	0	0	0	0	0	0	0	0	0	0
ENSMUST00000179262.1	0	0	0	0	0	0	0	0	0	0	0	0	0	0	0	0	0	0	0	0	0	0	0	0	0	0	0	0	0	0	0	0	0	0	0	0	0	0	0	0	0	0	0	0	0	0	0	0	0
ENSMUST00000178549.1	0	0	0	0	0	0	0	0	0	0	0	0	0	0	0	0	0	0	0	0	0	0	0	0	0	0	0	0	0	0	0	0	0	0	0	0	0	0	0	0	0	0	0	0	0	0	0	0	0
ENSMUST00000193012.1	0	0	0	0	0	0	0	0	0	0	0	0	0	0	0	0	0	0	0	0	0	0	0	0	0	0	0	0	0	0	0	0	0	0	0	0	0	0	0	0	0	0	0	0	0	0	0	0	0
ENSMUST00000179166.1	0	0	0	0	0	0	0	0	0	0	0	0	0	0	0	0	0	0	0	0	0	0	0	0	0	0	0	0	0	0	0	0	0	0	0	0	0	0	0	0	0	0	0	0	0	0	0	0	0
ENSMUST00000179560.1	0	0	0	0	0	0	0	0	0	0	0	0	0	0	0	0	0	0	0	0	0	0	0	0	0	0	0	0	0	0	0	0	0	0	0	0	0	0	0	0	0	0	0	0	0	0	0	0	0
ENSMUST00000177839.1	0	0	0	0	0	0	0	0	0	0	0	0	0	0	0	0	0	0	0	0	0	0	0	0	0	0	0	0	0	0	0	0	0	0	0	0	0	0	0	0	0	0	0	0	0	0	0	0	0
ENSMUST00000103439.1	0	0	0	0	0	0	0	0	0	0	0	0	0	0	0	0	0	0	0	0	0	0	0	0	0	0	0	0	0	0	0	0	0	0	0	0	0	0	0	0	0	0	0	0	0	0	0	0	0
ENSMUST00000180266.1	0	0	0	0	0	0	0	0	0	0	0	0	0	0	0	0	0	0	0	0	0	0	0	0	0	0	0	0	0	0	0	0	0	0	0	0	0	0	0	0	0	0	0	0	0	0	0	0	0
ENSMUST00000103441.1	0	0	0	0	0	0	0	0	0	0	0	0	0	0	0	0	0	0	0	0	0	0	0	0	0	0	0	0	0	0	0	0	0	0	0	0	0	0	0	0	0	0	0	0	0	0	0	0	0
ENSMUST00000103643.3	0	0	0	0	0	0	0	0	0	8.90592	0	9.42956	0	0	0	0	0	0	0	0	0	7.6994	3.27895	1	0	0	0	0	0	0	0	0	0	25.7624	0	2	0	0	0	0	0	0	0	0	0	14.23037	1.93056	1	0
ENSMUST00000103581.5	0	0	0	0	0	0	0	0	0	43.3884	3	3	0	0	0	0	0	0	0	0	0	26.7053	21	0	0	0	0	0	0	0	0	0	0	59.4075	4	19.63814	0	0	0	0	0	0	0	0	0	13.72583	8	4	0
ENSMUST00000181210.2	0	0	0	0	0	0	0	0	0	53.0095	1	3.12493	0	0	0	0	0	0	0	0	0	24.9142	3.61559	11.41523	0	0	0	0	0	0	0	0	0	50.0237	1.12384	4.59845	0	0	0	0	0	0	0	0	0	9.8	4.73295	0	0
ENSMUST00000183488.1	0	0	0	0	0	0	0	0	0	0	0	0	0	0	0	0	0	0	0	0	0	0	0	0	0	0	0	0	0	0	0	0	0	0	0	0	0	0	0	0	0	0	0	0	0	4.75771	0	0	0
ENSMUST00000103583.4	0	0	0	0	0	0	0	0	0	40.8934	11.64294	6.91855	0	0	0	0	0	0	0	0	0	23.661	12.32053	6.41081	0	0	0	0	0	0	0	0	0	71.4203	0	7.08775	0	0	0	0	0	0	0	0	0	23.04459	1.83238	0	0
ENSMUST00000103584.3	0	0	0	0	0	0	0	0	0	18.53348	4.90604	6.57651	0	0	0	0	0	0	0	0	0	17.43069	7.31597	4.91499	0	0	0	0	0	0	0	0	0	37.3381	2.63011	6.40087	0	0	0	0	0	0	0	0	0	16.80816	4.34732	0	0
ENSMUST00000103585.3	0	0	0	0	0	0	0	0	0	0.01297558	1	0.00304238	0	0	0	0	0	0	0	0	0	0.00829508	0.01563342	0.0690314	0	0	0	0	0	0	0	0	0	0.03457526	0.00788897	0.0328898	0	0	0	0	0	0	0	0	0	0.01158562	0.00520023	0.0448567	0
ENSMUST00000200609.1	0	0	0	0	0	0	0	0	0	14.80938	4	6.6054	0	0	0	0	0	0	0	0	0	23.4711	3.33894	3	0	0	0	0	0	0	0	0	0	53	2.67221	25.8488	0	0	0	0	0	0	0	0	0	10.58828	7	0	0
ENSMUST00000200115.1	0	0	0	0	0	0	0	0	0	13.8059	4.87984	1.44171	0	0	0	0	0	0	0	0	0	9.52811	0	1.72849	0	0	0	0	0	0	0	0	0	23.02367	2.52684	0	0	0	0	0	0	0	0	0	0	8.35717	2.78777	0	0
ENSMUST00000103650.2	0	0	0	0	0	0	0	0	0	1.2123e-05	0	0.727313	0	0	0	0	0	0	0	0	0	0	0	0	0	0	0	0	0	0	0	0	0	5.10243	0	9.19412	0	0	0	0	0	0	0	0	0	3.90458209623	5.763454	0	0
ENSMUST00000103651.3	0	0	0	0	0	0	0	0	0	22.64276	10.11688	3.63432	0	0	0	0	0	0	0	0	0	15.72854	10.95759	4.19181	0	0	0	0	0	0	0	0	0	34.9781	3	0	0	0	0	0	0	0	0	0	0	13.88914	5.7128	3.2933	0
ENSMUST00000198297.1	0	0	0	0	0	0	0	0	0	25.1475	5.11075	9.06628	0	0	0	0	0	0	0	0	0	12.7383	16	3	0	0	0	0	0	0	0	0	0	25.67491	1	47.0593	0	0	0	0	0	0	0	0	0	15.12955	2.22392	4	0
ENSMUST00000200101.1	0	0	0	0	0	0	0	0	0	4.03077	2	5	0	0	0	0	0	0	0	0	0	3	0	0	0	0	0	0	0	0	0	0	0	21.44654	0	0	0	0	0	0	0	0	0	0	0	8.2707	3	0	0
ENSMUST00000103653.2	0	0	0	0	0	0	0	0	0	3.42247	0	0	0	0	0	0	0	0	0	0	0	1	0	0	0	0	0	0	0	0	0	0	0	1.4970134253	0.333333	0	0	0	0	0	0	0	0	0	0	0	1	0	0
ENSMUST00000103654.2	0	0	0	0	0	0	0	0	0	20.394	8.03891	5.52988	0	0	0	0	0	0	0	0	0	27.11687	8.23164	0	0	0	0	0	0	0	0	0	0	43.0445	4.65818	8.23206	0	0	0	0	0	0	0	0	0	34.2147	1.35296	0	0
ENSMUST00000103655.2	0	0	0	0	0	0	0	0	0	19.42415	0	0	0	0	0	0	0	0	0	0	0	16.74687	21.75721	0	0	0	0	0	0	0	0	0	0	29.7108	4.79669	8.98892	0	0	0	0	0	0	0	0	0	4.74067	7.3116	3.31768	0
ENSMUST00000180972.2	0	0	0	0	0	0	0	0	0	37.7629	4.63728	10.58951	0	0	0	0	0	0	0	0	0	34.91003	16.75433	2.19913	0	0	0	0	0	0	0	0	0	73.2217	1.07914	0	0	0	0	0	0	0	0	0	0	39.4629	10.35122	0	0
ENSMUST00000103657.5	0	0	0	0	0	0	0	0	0	26.04857	6.28381	2.8774	0	0	0	0	0	0	0	0	0	23.0463	6.39337	3	0	0	0	0	0	0	0	0	0	38.2137	8.61947	7.16632	0	0	0	0	0	0	0	0	0	17.6136	7.9468	2.41643	0
ENSMUST00000103658.3	0	0	0	0	0	0	0	0	0	14.55543	4	0	0	0	0	0	0	0	0	0	0	4.83507	1.29535	2.39312	0	0	0	0	0	0	0	0	0	11.68921	0	0	0	0	0	0	0	0	0	0	0	8.3336	2.8127	1.67462	0
ENSMUST00000179267.3	0	0	0	0	0	0	0	0	0	26.091	5.29379	4.01462	0	0	0	0	0	0	0	0	0	26.4544	1.87388	0	0	0	0	0	0	0	0	0	0	34.9943	3.10309	0	0	0	0	0	0	0	0	0	0	12.66063	5.38581	0	0
ENSMUST00000184874.1	0	0	0	0	0	0	0	0	0	1.24007	0	0.126125	0	0	0	0	0	0	0	0	0	0	1.12612	2	0	0	0	0	0	0	0	0	0	0	2.01078	0	0	0	0	0	0	0	0	0	0	0	0	0.333333	0
ENSMUST00000103553.2	0	0	0	0	0	0	0	0	0	0	0	0	0	0	0	0	0	0	0	0	0	0	0	2	0	0	0	0	0	0	0	0	0	0	0	0	0	0	0	0	0	0	0	0	0	0	0	0	0
ENSMUST00000199017.1	0	0	0	0	0	0	0	0	0	0	0	0	0	0	0	0	0	0	0	0	0	0	0	0	0	0	0	0	0	0	0	0	0	0	0	0	0	0	0	0	0	0	0	0	0	1	0	0	0
ENSMUST00000103556.2	0	0	0	0	0	0	0	0	0	0	0	0	0	0	0	0	0	0	0	0	0	0	0	0	0	0	0	0	0	0	0	0	0	0	0	0	0	0	0	0	0	0	0	0	0	0	0	0	0
ENSMUST00000103660.3	0	0	0	0	0	0	0	0	0	4.75177	0	0	0	0	0	0	0	0	0	0	0	0	1	0	0	0	0	0	0	0	0	0	0	17.96647	0	0	0	0	0	0	0	0	0	0	0	3	2	0	0
ENSMUST00000103554.4	0	0	0	0	0	0	0	0	0	1	2	0	0	0	0	0	0	0	0	0	0	0	0	0	0	0	0	0	0	0	0	0	0	4	2	1	0	0	0	0	0	0	0	0	0	0	0	3	0
ENSMUST00000198330.1	0	0	0	0	0	0	0	0	0	1	1	0	0	0	0	0	0	0	0	0	0	0	0	0	0	0	0	0	0	0	0	0	0	3	0	0	0	0	0	0	0	0	0	0	0	0	0	6	0
ENSMUST00000103555.2	0	0	0	0	0	0	0	0	0	0	0	4	0	0	0	0	0	0	0	0	0	0	0	0	0	0	0	0	0	0	0	0	0	0	0	0	0	0	0	0	0	0	0	0	0	0	0	0	0
ENSMUST00000181768.2	0	0	0	0	0	0	0	0	0	17.94791	1.44398	18.30034	0	0	0	0	0	0	0	0	0	34.1028	22.7445	4.74971	0	0	0	0	0	0	0	0	0	55.4431	0	15.35011	0	0	0	0	0	0	0	0	0	28.0263	10.61867	0	0
ENSMUST00000183835.1	0	0	0	0	0	0	0	0	0	3.37919	1.63532	0	0	0	0	0	0	0	0	0	0	0	0	1.480327	0	0	0	0	0	0	0	0	0	13.3901	3.77613	0.391805	0	0	0	0	0	0	0	0	0	0	0.347489	0.333333	0
ENSMUST00000103662.5	0	0	0	0	0	0	0	0	0	30.3249	4.55573	0	0	0	0	0	0	0	0	0	0	13.765328	1.28962	0	0	0	0	0	0	0	0	0	0	34.811	5.34182	0	0	0	0	0	0	0	0	0	0	17.78541	1	0	0
ENSMUST00000103663.5	0	0	0	0	0	0	0	0	0	23.23014	8.77737	1.19259	0	0	0	0	0	0	0	0	0	25.00972	5.49684	6.42939	0	0	0	0	0	0	0	0	0	63.1545	3.69711	0	0	0	0	0	0	0	0	0	0	12.46033	8.7459	15.1215	0
ENSMUST00000103664.5	0	0	0	0	0	0	0	0	0	9.13333	4.16667	4.7	0	0	0	0	0	0	0	0	0	8.625	1.5	0	0	0	0	0	0	0	0	0	0	56.6364	2.33333	1	0	0	0	0	0	0	0	0	0	18.4	5.999997	2	0
ENSMUST00000103638.5	0	0	0	0	0	0	0	0	0	40.3224	9.82054	11.30569	0	0	0	0	0	0	0	0	0	32.3756	15.75774	9.23735	0	0	0	0	0	0	0	0	0	71.1714	2.29456	0	0	0	0	0	0	0	0	0	0	29.85961	12.80008	12.72292	0
ENSMUST00000103641.5	0	0	0	0	0	0	0	0	0	9.65299	0	0	0	0	0	0	0	0	0	0	0	9.52623	5.71699	2.66114	0	0	0	0	0	0	0	0	0	6.69041	0	14	0	0	0	0	0	0	0	0	0	2.68533	2.47405	3.0153728	0
ENSMUST00000184687.1	0	0	0	0	0	0	0	0	0	2.33249	0	1	0	0	0	0	0	0	0	0	0	3.39836	2.283014	2.77164	0	0	0	0	0	0	0	0	0	8.23858	3	0	0	0	0	0	0	0	0	0	0	0.176771	0	0	0
ENSMUST00000103667.5	0	0	0	0	0	0	0	0	0	8.44998	4.63143	1.64199	0	0	0	0	0	0	0	0	0	13.31539	1.64199	0	0	0	0	0	0	0	0	0	0	40.1401	0	3.06844	0	0	0	0	0	0	0	0	0	9.70821	3.65657	0	0
ENSMUST00000198663.4	0	0	0	0	0	0	0	0	0	0	0	0	0	0	0	0	0	0	0	0	0	0	0	0	0	0	0	0	0	0	0	0	0	0	4.68242e-07	1.03121e-07	0	0	0	0	0	0	0	0	0	0	0	0	0
ENSMUST00000103559.2	0	0	0	0	0	0	0	0	0	0	0	0	0	0	0	0	0	0	0	0	0	0	0	0	0	0	0	0	0	0	0	0	0	0	1	1	0	0	0	0	0	0	0	0	0	0	0	0	0
ENSMUST00000180380.2	0	0	0	0	0	0	0	0	0	4.28122	0.781006	1.1761	0	0	0	0	0	0	0	0	0	4.218557	1.70249	3.60688	0	0	0	0	0	0	0	0	0	21.5357	0	0	0	0	0	0	0	0	0	0	0	5.73667	0	6.92097	0
ENSMUST00000184905.1	0	0	0	0	0	0	0	0	0	4.74624e-05	0.477778	0	0	0	0	0	0	0	0	0	0	3.21727	1.921313	0	0	0	0	0	0	0	0	0	0	2.1638	1	0	0	0	0	0	0	0	0	0	0	1.30893	1.378172	0	0
ENSMUST00000103589.5	0	0	0	0	0	0	0	0	0	25.161	2.90742	8.64597	0	0	0	0	0	0	0	0	0	9.46482	13.188	2.12837	0	0	0	0	0	0	0	0	0	37.4372	1.43804	7.39769	0	0	0	0	0	0	0	0	0	6.45871	10.2046	3.53477	0
ENSMUST00000103670.3	0	0	0	0	0	0	0	0	0	4.28507	4.75431	0	0	0	0	0	0	0	0	0	0	2.41833	0	4.45158	0	0	0	0	0	0	0	0	0	9.44981	0	0	0	0	0	0	0	0	0	0	0	12.40359	1.07145	0	0
ENSMUST00000103563.2	0	0	0	0	0	0	0	0	0	3	12	4	0	0	0	0	0	0	0	0	0	3	10	3	0	0	0	0	0	0	0	0	0	12	1	0	0	0	0	0	0	0	0	0	0	1	4	0	0
ENSMUST00000103671.3	0	0	0	0	0	0	0	0	0	8.54342	0	0	0	0	0	0	0	0	0	0	0	10.2321	0	0	0	0	0	0	0	0	0	0	0	18.25997	1	1.21623	0	0	0	0	0	0	0	0	0	8.38956	0	1	0
ENSMUST00000103672.8	0	0	0	0	0	0	0	0	0	13	2.557669e-07	3.000000102643	0	0	0	0	0	0	0	0	0	9.0000000368143	19	2.000000128404	0	0	0	0	0	0	0	0	0	41	3.14947e-07	30	0	0	0	0	0	0	0	0	0	1.00849e-07	2.679818e-07	0	0
ENSMUST00000186545.1	0	0	0	0	0	0	0	0	0	0	4	5	0	0	0	0	0	0	0	0	0	8	0	2	0	0	0	0	0	0	0	0	0	0	2	0	0	0	0	0	0	0	0	0	0	15	3	0	0
ENSMUST00000103673.10	0	0	0	0	0	0	0	0	0	0	0	1.21182e-07	0	0	0	0	0	0	0	0	0	1	0	0	0	0	0	0	0	0	0	0	0	0	0	0	0	0	0	0	0	0	0	0	0	0	0	0	0
ENSMUST00000186573.1	0	0	0	0	0	0	0	0	0	0	0	2	0	0	0	0	0	0	0	0	0	0	0	0	0	0	0	0	0	0	0	0	0	0	0	0	0	0	0	0	0	0	0	0	0	0	0	0	0
ENSMUST00000103564.2	0	0	0	0	0	0	0	0	0	0	0	0	0	0	0	0	0	0	0	0	0	2	0	0	0	0	0	0	0	0	0	0	0	1	0	0	0	0	0	0	0	0	0	0	0	0	0	0	0
ENSMUST00000103674.5	0	0	0	0	0	0	0	0	0	11	3	2	0	0	0	0	0	0	0	0	0	9	1	3	0	0	0	0	0	0	0	0	0	23	1	8	0	0	0	0	0	0	0	0	0	10	5	3	0
ENSMUST00000180938.2	0	0	0	0	0	0	0	0	0	14	2	0	0	0	0	0	0	0	0	0	0	30	4	3	0	0	0	0	0	0	0	0	0	62	1	0	0	0	0	0	0	0	0	0	0	11	3	0	0
ENSMUST00000103676.8	0	0	0	0	0	0	0	0	0	2.26552e-08	1.14604e-07	4.000000908535	0	0	0	0	0	0	0	0	0	0	1.439347e-07	0	0	0	0	0	0	0	0	0	0	10	0	7.96298e-08	0	0	0	0	0	0	0	0	0	4	7.0549e-08	0	0
ENSMUST00000187163.1	0	0	0	0	0	0	0	0	0	5	3	3	0	0	0	0	0	0	0	0	0	2	2	0	0	0	0	0	0	0	0	0	0	2	0	5	0	0	0	0	0	0	0	0	0	0	1	0	0
ENSMUST00000103678.3	0	0	0	0	0	0	0	0	0	26	0	0	0	0	0	0	0	0	0	0	0	19	1	2	0	0	0	0	0	0	0	0	0	34	0	3	0	0	0	0	0	0	0	0	0	4.19231	0	0	0
ENSMUST00000197130.4	0	0	0	0	0	0	0	0	0	0	0	4.3018e-08	0	0	0	0	0	0	0	0	0	0	0	0	0	0	0	0	0	0	0	0	0	0	0	1.91382e-07	0	0	0	0	0	0	0	0	0	5.54677e-08	6.38405e-07	3.19783e-07	0
ENSMUST00000103677.2	0	0	0	0	0	0	0	0	0	0	0	1	0	0	0	0	0	0	0	0	0	0	0	0	0	0	0	0	0	0	0	0	0	0	0	3	0	0	0	0	0	0	0	0	0	5.807692	4	1	0
ENSMUST00000199137.1	0	0	0	0	0	0	0	0	0	0	0	0	0	0	0	0	0	0	0	0	0	0	0	0	0	0	0	0	0	0	0	0	0	0	0	0	0	0	0	0	0	0	0	0	0	1	0	0	0
ENSMUST00000103679.2	0	0	0	0	0	0	0	0	0	4	0	2	0	0	0	0	0	0	0	0	0	1	0	0	0	0	0	0	0	0	0	0	0	1	0	0	0	0	0	0	0	0	0	0	0	0	0	0	0
ENSMUST00000181728.2	0	0	0	0	0	0	0	0	0	42.9464	8.35687	10.68776	0	0	0	0	0	0	0	0	0	20.0153	8.72512	0	0	0	0	0	0	0	0	0	0	116.0632	0	6.84505	0	0	0	0	0	0	0	0	0	45.223	19.3333	1.5	0
ENSMUST00000180711.2	0	0	0	0	0	0	0	0	0	2.43044	0	0	0	0	0	0	0	0	0	0	0	0	0	0	0	0	0	0	0	0	0	0	0	5.69697	0	0	0	0	0	0	0	0	0	0	0	2.88905	0	5	0
ENSMUST00000184650.1	0	0	0	0	0	0	0	0	0	0	0	0	0	0	0	0	0	0	0	0	0	1	0	0	0	0	0	0	0	0	0	0	0	0	0	0	0	0	0	0	0	0	0	0	0	2.35833	3	0	0
ENSMUST00000177622.3	0	0	0	0	0	0	0	0	0	18.0286	5	0	0	0	0	0	0	0	0	0	0	19.3541	3	4	0	0	0	0	0	0	0	0	0	33.0225	0	7.78803	0	0	0	0	0	0	0	0	0	14.5432	10	8.5	0
ENSMUST00000180549.2	0	0	0	0	0	0	0	0	0	10.20929	2.51807	2.51807	0	0	0	0	0	0	0	0	0	5.03315	0	0	0	0	0	0	0	0	0	0	0	25.4878	0	0	0	0	0	0	0	0	0	0	0	10.07229	2.51807	0	0
ENSMUST00000183604.1	0	0	0	0	0	0	0	0	0	2.44578	2.481928	2.48193	0	0	0	0	0	0	0	0	0	0.961994	2	4	0	0	0	0	0	0	0	0	0	0	0	0	0	0	0	0	0	0	0	0	0	3.92771	3.48193	0	0
ENSMUST00000103637.5	0	0	0	0	0	0	0	0	0	6	1	0	0	0	0	0	0	0	0	0	0	7	1	0	0	0	0	0	0	0	0	0	0	7.69968	0	0	0	0	0	0	0	0	0	0	0	3.70726	0	1	0
ENSMUST00000103685.2	0	0	0	0	0	0	0	0	0	0	0	0	0	0	0	0	0	0	0	0	0	1	0	0	0	0	0	0	0	0	0	0	0	2	0	0	0	0	0	0	0	0	0	0	0	0	0	0	0
ENSMUST00000103262.2	0	0	0	0	0	0	0	0	0	179	49	49	0	0	0	0	0	0	0	0	0	153	43	34	0	0	0	0	0	0	0	0	0	354	14	65	0	0	0	0	0	0	0	0	0	125	34	22	0
ENSMUST00000103567.5	0	0	0	0	0	0	0	0	0	8	0	2	0	0	0	0	0	0	0	0	0	2	0	0	0	0	0	0	0	0	0	0	0	13	0	0	0	0	0	0	0	0	0	0	0	3	0	0	0
ENSMUST00000185651.1	0	0	0	0	0	0	0	0	0	0	0	1	0	0	0	0	0	0	0	0	0	1	1	3	0	0	0	0	0	0	0	0	0	0	2	0	0	0	0	0	0	0	0	0	0	0	1	0	0
ENSMUST00000196939.1	0	0	0	0	0	0	0	0	0	13	0	1	0	0	0	0	0	0	0	0	0	2	4	0	0	0	0	0	0	0	0	0	0	1	0	0	0	0	0	0	0	0	0	0	0	5	0	0	0
ENSMUST00000103568.2	0	0	0	0	0	0	0	0	0	0	0	1	0	0	0	0	0	0	0	0	0	3	0	1	0	0	0	0	0	0	0	0	0	4	0	0	0	0	0	0	0	0	0	0	0	0	0	0	0
ENSMUST00000103569.2	0	0	0	0	0	0	0	0	0	7.38507	8.24888	0	0	0	0	0	0	0	0	0	0	10.13594	0	4.45954	0	0	0	0	0	0	0	0	0	6.03893	0	0	0	0	0	0	0	0	0	0	0	12.44769	0	0	0
ENSMUST00000103570.1	0	0	0	0	0	0	0	0	0	14	8	0	0	0	0	0	0	0	0	0	0	7	5	1	0	0	0	0	0	0	0	0	0	9	0	1	0	0	0	0	0	0	0	0	0	4	0	4	0
ENSMUST00000103571.1	0	0	0	0	0	0	0	0	0	2	0	0	0	0	0	0	0	0	0	0	0	2	0	0	0	0	0	0	0	0	0	0	0	3	0	0	0	0	0	0	0	0	0	0	0	2.40252	1	0	0
ENSMUST00000198019.1	0	0	0	0	0	0	0	0	0	6.1787	6	0	0	0	0	0	0	0	0	0	0	8.31704	0	8.49826	0	0	0	0	0	0	0	0	0	26.0524	0	3.10464	0	0	0	0	0	0	0	0	0	3.08	1	0	0
ENSMUST00000198058.1	0	0	0	0	0	0	0	0	0	6.50712e-08	1.60692e-07	1.4028441e-06	0	0	0	0	0	0	0	0	0	8.048602e-08	2.16862e-07	0	0	0	0	0	0	0	0	0	0	10.63824	0	0	0	0	0	0	0	0	0	0	0	2.0000000419458	0	0	0
ENSMUST00000103573.2	0	0	0	0	0	0	0	0	0	9	2	7	0	0	0	0	0	0	0	0	0	7.14245	2	0	0	0	0	0	0	0	0	0	0	0	0	0	0	0	0	0	0	0	0	0	0	2.08184	0	0	0
ENSMUST00000200127.1	0	0	0	0	0	0	0	0	0	0.1486026	7.0116262	13.08951	0	0	0	0	0	0	0	0	0	0.125914	0.0639456	0.0345458	0	0	0	0	0	0	0	0	0	88.1353862	0.0145973	0.065118	0	0	0	0	0	0	0	0	0	69.92	5.0307334	0.00935669	0
ENSMUST00000181483.2	0	0	0	0	0	0	0	0	0	6.48116	0	1	0	0	0	0	0	0	0	0	0	3.00486095	0	0	0	0	0	0	0	0	0	0	0	10.32036	0	0	0	0	0	0	0	0	0	0	0	0	0	1	0
ENSMUST00000184883.1	0	0	0	0	0	0	0	0	0	1.86376	0	0	0	0	0	0	0	0	0	0	0	0	0	0	0	0	0	0	0	0	0	0	0	3.19183	0	0	0	0	0	0	0	0	0	0	0	0	0	2	0
ENSMUST00000179789.3	0	0	0	0	0	0	0	0	0	24.9714	5	9	0	0	0	0	0	0	0	0	0	9	3	1	0	0	0	0	0	0	0	0	0	29.6979	8	8	0	0	0	0	0	0	0	0	0	9.08641	5	3.5	0
ENSMUST00000180717.2	0	0	0	0	0	0	0	0	0	1	8	0	0	0	0	0	0	0	0	0	0	3	1	0	0	0	0	0	0	0	0	0	0	14.30303	0	0	0	0	0	0	0	0	0	0	0	2.08595	0	0	0
ENSMUST00000183820.1	0	0	0	0	0	0	0	0	0	2.56956	0	0	0	0	0	0	0	0	0	0	0	4	2	0	0	0	0	0	0	0	0	0	0	0	1	0	0	0	0	0	0	0	0	0	0	2.66667	0	0	0
ENSMUST00000178768.3	0	0	0	0	0	0	0	0	0	21.91724	8.35687	10.68776	0	0	0	0	0	0	0	0	0	35.4197	12.45024	4.1811	0	0	0	0	0	0	0	0	0	46.0541	0	6.84505	0	0	0	0	0	0	0	0	0	0	8.66667	1.5	0
ENSMUST00000103580.3	0	0	0	0	0	0	0	0	0	4.52432	2	12.01927	0	0	0	0	0	0	0	0	0	12.06515	7.72105	1	0	0	0	0	0	0	0	0	0	17.11516	4	2	0	0	0	0	0	0	0	0	0	13.16087	7.06944	0	0
ENSMUST00000178426.3	0	0	0	0	0	0	0	0	0	0	2	1.99989	0	0	0	0	0	0	0	0	0	0	0	0	0	0	0	0	0	0	0	0	0	7.57432	0	0	0	0	0	0	0	0	0	0	0	11.66467	0	0	0
ENSMUST00000180687.2	0	0	0	0	0	0	0	0	0	0	1	0	0	0	0	0	0	0	0	0	0	1.60817	1.57754	0	0	0	0	0	0	0	0	0	0	7.88173	0	0	0	0	0	0	0	0	0	0	0	2.21627	0	0	0
ENSMUST00000103646.4	0	0	0	0	0	0	0	0	0	11.1153	0	11.93528	0	0	0	0	0	0	0	0	0	5.8242	5.69958	2.5	0	0	0	0	0	0	0	0	0	7.47046	1.34554	3.87327	0	0	0	0	0	0	0	0	0	4.29294	4.83238	10.72395	0
ENSMUST00000103263.2	0	0	0	0	0	0	0	0	0	162	23	32	0	0	0	0	0	0	0	0	0	147	16	19	0	0	0	0	0	0	0	0	0	363	8	71	0	0	0	0	0	0	0	0	0	116	18	47	0
ENSMUST00000103264.2	0	0	0	0	0	0	0	0	0	400	70	74	0	0	0	0	0	0	0	0	0	341	72	82	0	0	0	0	0	0	0	0	0	836	42	190	0	0	0	0	0	0	0	0	0	272	59	8	0
ENSMUST00000103265.4	0	0	0	0	0	0	0	0	0	117	26	7	0	0	0	0	0	0	0	0	0	116	21	31	0	0	0	0	0	0	0	0	0	230	10	41	0	0	0	0	0	0	0	0	0	83	18	4	0
ENSMUST00000103266.2	0	0	0	0	0	0	0	0	0	270	47	81	0	0	0	0	0	0	0	0	0	254	63	53	0	0	0	0	0	0	0	0	0	512	12	75	0	0	0	0	0	0	0	0	0	181	55	31	0
ENSMUST00000103267.2	0	0	0	0	0	0	0	0	0	100	8	12	0	0	0	0	0	0	0	0	0	72	11	14	0	0	0	0	0	0	0	0	0	227	3	57	0	0	0	0	0	0	0	0	0	63	13	10	0
ENSMUST00000194399.1	0	0	0	0	0	0	0	0	0	133	45	26	0	0	0	0	0	0	0	0	0	120	29	39	0	0	0	0	0	0	0	0	0	334	18	115	0	0	0	0	0	0	0	0	0	100	21	5.84375	0
ENSMUST00000103268.2	0	0	0	0	0	0	0	0	0	0	0	0	0	0	0	0	0	0	0	0	0	0	0	0	0	0	0	0	0	0	0	0	0	0	0	0	0	0	0	0	0	0	0	0	0	0	0	4.15625	0
ENSMUST00000103269.2	0	0	0	0	0	0	0	0	0	139	26	25	0	0	0	0	0	0	0	0	0	140	23	37	0	0	0	0	0	0	0	0	0	345.994	16	46	0	0	0	0	0	0	0	0	0	103	38	11	0
ENSMUST00000103270.3	0	0	0	0	0	0	0	0	0	273.174	65.5574	77.6087	0	0	0	0	0	0	0	0	0	204.8167	49.5179	60.6122	0	0	0	0	0	0	0	0	0	537.642	29	92	0	0	0	0	0	0	0	0	0	169.9069	35	21.9314	0
ENSMUST00000103271.1	0	0	0	0	0	0	0	0	0	135.8258	52.4426	51.3913	0	0	0	0	0	0	0	0	0	133.1829	44.4821	34.3878	0	0	0	0	0	0	0	0	0	321.358	12	15	0	0	0	0	0	0	0	0	0	128.0928	15	26.06857	0
ENSMUST00000103272.3	0	0	0	0	0	0	0	0	0	49	9	7	0	0	0	0	0	0	0	0	0	42	18	7	0	0	0	0	0	0	0	0	0	87	2	18	0	0	0	0	0	0	0	0	0	16	32	4	0
ENSMUST00000103273.2	0	0	0	0	0	0	0	0	0	117	19	7	0	0	0	0	0	0	0	0	0	140	25	12	0	0	0	0	0	0	0	0	0	210	12	80	0	0	0	0	0	0	0	0	0	92	24	7	0
ENSMUST00000103274.3	0	0	0	0	0	0	0	0	0	176	25	9	0	0	0	0	0	0	0	0	0	153	38	16	0	0	0	0	0	0	0	0	0	347	9	79	0	0	0	0	0	0	0	0	0	133	21	8	0
ENSMUST00000103275.3	0	0	0	0	0	0	0	0	0	78	18	14	0	0	0	0	0	0	0	0	0	64	14	3	0	0	0	0	0	0	0	0	0	178	11	23	0	0	0	0	0	0	0	0	0	44	12	11	0
ENSMUST00000103276.2	0	0	0	0	0	0	0	0	0	166	36	32	0	0	0	0	0	0	0	0	0	138	21	41	0	0	0	0	0	0	0	0	0	415	18	112	0	0	0	0	0	0	0	0	0	140	37	13	0
ENSMUST00000103277.1	0	0	0	0	0	0	0	0	0	58	23	14	0	0	0	0	0	0	0	0	0	73	9	16	0	0	0	0	0	0	0	0	0	166	11	19	0	0	0	0	0	0	0	0	0	61	18	6	0
ENSMUST00000195087.1	0	0	0	0	0	0	0	0	0	1	0	0	0	0	0	0	0	0	0	0	0	2	1	0	0	0	0	0	0	0	0	0	0	3	0	0	0	0	0	0	0	0	0	0	0	0	0	0	0
ENSMUST00000103278.2	0	0	0	0	0	0	0	0	0	0	0	0	0	0	0	0	0	0	0	0	0	0	0	0	0	0	0	0	0	0	0	0	0	1	0	6	0	0	0	0	0	0	0	0	0	2	0	0	0
ENSMUST00000193997.5	0	0	0	0	0	0	0	0	0	2.020369e-07	5.71031e-07	3.100704e-06	0	0	0	0	0	0	0	0	0	6	9.31493e-07	6.90794e-07	0	0	0	0	0	0	0	0	0	43	0	3.0000000577514	0	0	0	0	0	0	0	0	0	5.000000114473	7.70977e-07	0	0
ENSMUST00000103279.2	0	0	0	0	0	0	0	0	0	14	5	7	0	0	0	0	0	0	0	0	0	0	5	3	0	0	0	0	0	0	0	0	0	0	0	1	0	0	0	0	0	0	0	0	0	3	5	0	0
ENSMUST00000193064.1	0	0	0	0	0	0	0	0	0	51	10	7	0	0	0	0	0	0	0	0	0	56	7	17	0	0	0	0	0	0	0	0	0	142	3	13	0	0	0	0	0	0	0	0	0	55	0	10	0
ENSMUST00000103280.2	0	0	0	0	0	0	0	0	0	0	0	0	0	0	0	0	0	0	0	0	0	0	1	0	0	0	0	0	0	0	0	0	0	0	0	0	0	0	0	0	0	0	0	0	0	0	2	0	0
ENSMUST00000103281.2	0	0	0	0	0	0	0	0	0	50	7	2	0	0	0	0	0	0	0	0	0	40	14	10	0	0	0	0	0	0	0	0	0	96	5	21	0	0	0	0	0	0	0	0	0	22	8	1	0
ENSMUST00000191646.5	0	0	0	0	0	0	0	0	0	11	8.52004e-08	0	0	0	0	0	0	0	0	0	0	2	1	8.90988e-08	0	0	0	0	0	0	0	0	0	7.0000000605271	0	0	0	0	0	0	0	0	0	0	0	2	1	7	0
ENSMUST00000103282.2	0	0	0	0	0	0	0	0	0	0	2	0	0	0	0	0	0	0	0	0	0	1	0	1	0	0	0	0	0	0	0	0	0	8	0	0	0	0	0	0	0	0	0	0	0	1	0	0	0
ENSMUST00000197754.1	0	0	0	0	0	0	0	0	0	18.53348	4.90604	6.57651	0	0	0	0	0	0	0	0	0	17.43069	7.31597	4.91499	0	0	0	0	0	0	0	0	0	37.3381	2.63011	6.40087	0	0	0	0	0	0	0	0	0	16.80816	4.34732	0	0
ENSMUST00000103648.3	0	0	0	0	0	0	0	0	0	5.86232	0	0.996958	0	0	0	0	0	0	0	0	0	3.991707	2.984364	12.73213	0	0	0	0	0	0	0	0	0	14.76659	1.32725	14.96708	0	0	0	0	0	0	0	0	0	5.98841	0.9948	7.95515	0
ENSMUST00000197128.1	0	0	0	0	0	0	0	0	0	9.33684	1	1.6973	0	0	0	0	0	0	0	0	0	6.95984	1.33053	0	0	0	0	0	0	0	0	0	0	9	0.663895	3.07561	0	0	0	0	0	0	0	0	0	4.32995	2.5	0	0
ENSMUST00000181360.2	0	0	0	0	0	0	0	0	0	9.53528	3.47483	3.35485	0	0	0	0	0	0	0	0	0	5.52329	1	3.32611	0	0	0	0	0	0	0	0	0	12.19011	2.18164	4.19022	0	0	0	0	0	0	0	0	0	4.77572	3.45846	0.607058	0
ENSMUST00000183652.1	0	0	0	0	0	0	0	0	0	0	0	0	0	0	0	0	0	0	0	0	0	0	0	0	0	0	0	0	0	0	0	0	0	0	0	2.40783	0	0	0	0	0	0	0	0	0	2.020531	0	0	0
ENSMUST00000103588.3	0	0	0	0	0	0	0	0	0	21.27896	2.94937	2.61052	0	0	0	0	0	0	0	0	0	15.66812	2.91336	0	0	0	0	0	0	0	0	0	0	34.5163	0	0	0	0	0	0	0	0	0	0	0	9.473	8	0	0
ENSMUST00000181038.2	0	0	0	0	0	0	0	0	0	33.9141	4.14908	5.44815	0	0	0	0	0	0	0	0	0	33.4179	0	8.59262	0	0	0	0	0	0	0	0	0	63.8548	0	17.01798	0	0	0	0	0	0	0	0	0	18.09487	3.989255	6.28652	0
ENSMUST00000187138.1	0	0	0	0	0	0	0	0	0	0	0	0	0	0	0	0	0	0	0	0	0	0	0.556187	0	0	0	0	0	0	0	0	0	0	0	2.06705	0	0	0	0	0	0	0	0	0	0	4.42504	0	0	0
ENSMUST00000103616.4	0	0	0	0	0	0	0	0	0	6.57753	1	2	0	0	0	0	0	0	0	0	0	10	2	0	0	0	0	0	0	0	0	0	0	8.40871	0	0	0	0	0	0	0	0	0	0	0	3.62121	1	0	0
ENSMUST00000186370.1	0	0	0	0	0	0	0	0	0	1.48462	0.5	0	0	0	0	0	0	0	0	0	0	0	0	0	0	0	0	0	0	0	0	0	0	0	0.333333	1.5	0	0	0	0	0	0	0	0	0	0	0	0	0
ENSMUST00000199746.4	0	0	0	0	0	0	0	0	0	0	0	1.95429e-07	0	0	0	0	0	0	0	0	0	3.24349	0	0	0	0	0	0	0	0	0	0	0	5.02355	0	0	0	0	0	0	0	0	0	0	0	0.134961	3.01514	0	0
ENSMUST00000178824.1	0	0	0	0	0	0	0	0	0	0	0	0.486577	0	0	0	0	0	0	0	0	0	0	0	0	0	0	0	0	0	0	0	0	0	0	0	1.609	0	0	0	0	0	0	0	0	0	0	0	0	0
ENSMUST00000103592.1	0	0	0	0	0	0	0	0	0	3.27187	0.686604	1	0	0	0	0	0	0	0	0	0	5.330884	1.522	1.62723	0	0	0	0	0	0	0	0	0	4.13165	1.3396	0	0	0	0	0	0	0	0	0	0	0.5	2.7346	0	0
ENSMUST00000197007.1	0	0	0	0	0	0	0	0	0	25.133	7.82317	10.39989	0	0	0	0	0	0	0	0	0	17.02293	5.33615	6.08407	0	0	0	0	0	0	0	0	0	38.18	1.21681	71.4099	0	0	0	0	0	0	0	0	0	9.20578	3.244416	0	0
ENSMUST00000103593.2	0	0	0	0	0	0	0	0	0	0.000247995	0.158555	0.596466	0	0	0	0	0	0	0	0	0	0	0.784441	2.00167	0	0	0	0	0	0	0	0	0	0	2.86724	0.95419	0	0	0	0	0	0	0	0	0	3.790998	0	0	0
ENSMUST00000178252.2	0	0	0	0	0	0	0	0	0	3.33137	3.5	3.84215	0	0	0	0	0	0	0	0	0	7.41577	1.946951	1	0	0	0	0	0	0	0	0	0	15.85481	0	7.67246	0	0	0	0	0	0	0	0	0	7.35429	0	0	0
ENSMUST00000177703.2	0	0	0	0	0	0	0	0	0	0	16.28591	10.66162	0	0	0	0	0	0	0	0	0	16.278	12.61112	7.2487	0	0	0	0	0	0	0	0	0	44.2265	1.24316	11.2214	0	0	0	0	0	0	0	0	0	9.65011e-07	2.74501	1.36945	0
ENSMUST00000197954.1	0	0	0	0	0	0	0	0	0	5.1095	0	1.04042	0	0	0	0	0	0	0	0	0	4.55065	2.625	0	0	0	0	0	0	0	0	0	0	11.39591	1	3.63435	0	0	0	0	0	0	0	0	0	7.54459	0	0	0
ENSMUST00000103596.2	0	0	0	0	0	0	0	0	0	2.17012	2.554953	1.1352	0	0	0	0	0	0	0	0	0	0.971854	0	1.40409	0	0	0	0	0	0	0	0	0	0.3562216711	0	0.365654	0	0	0	0	0	0	0	0	0	1.0376	1.359081	1.003169	0
ENSMUST00000196802.1	0	0	0	0	0	0	0	0	0	22.55944	1.97573	2.90927	0	0	0	0	0	0	0	0	0	9.90289	3.18382	0	0	0	0	0	0	0	0	0	0	16.6665	1.11493	6.48934	0	0	0	0	0	0	0	0	0	9.37552	2.27562	1.24676	0
ENSMUST00000103597.2	0	0	0	0	0	0	0	0	0	0.332311	0	0	0	0	0	0	0	0	0	0	0	0	0	0	0	0	0	0	0	0	0	0	0	1.097881	0	3.4002933	0	0	0	0	0	0	0	0	0	0.156129	0	0.644002	0
ENSMUST00000199800.1	0	0	0	0	0	0	0	0	0	1.62412	0	0	0	0	0	0	0	0	0	0	0	0	0.5	0	0	0	0	0	0	0	0	0	0	8.51675	0	0	0	0	0	0	0	0	0	0	0	4.5	0	0	0
ENSMUST00000196023.1	0	0	0	0	0	0	0	0	0	20.3833	14.89339	9.84985	0	0	0	0	0	0	0	0	0	16.20956	8.10375	5.9609	0	0	0	0	0	0	0	0	0	45.248	7.61193	22.30459	0	0	0	0	0	0	0	0	0	7.38645	8.14706	0	0
ENSMUST00000103599.2	0	0	0	0	0	0	0	0	0	5.11814	4.065364	0	0	0	0	0	0	0	0	0	0	1.961896	2.524026	0.468514	0	0	0	0	0	0	0	0	0	0.0909835	0	1.3244438	0	0	0	0	0	0	0	0	0	6.1748	1.33413	0.333333	0
ENSMUST00000200548.1	0	0	0	0	0	0	0	0	0	6.89704e-05	15.33103	3.81268	0	0	0	0	0	0	0	0	0	0	9.58485	1	0	0	0	0	0	0	0	0	0	0	0	14.255400788046	0	0	0	0	0	0	0	0	0	5.39619	3.61677	0	0
ENSMUST00000167409.1	0	0	0	0	0	0	0	0	0	0	0.0743296	0	0	0	0	0	0	0	0	0	0	0	0	0	0	0	0	0	0	0	0	0	0	0	0	0	0	0	0	0	0	0	0	0	0	1.35559	1	0	0
ENSMUST00000103600.2	0	0	0	0	0	0	0	0	0	23.401	7.42472	4.4037	0	0	0	0	0	0	0	0	0	20.29081	2.851003	4.15808	0	0	0	0	0	0	0	0	0	61.9357	1.9135	7.00555	0	0	0	0	0	0	0	0	0	12.3995	3.23665	2.28041	0
ENSMUST00000179701.1	0	0	0	0	0	0	0	0	0	11.93333	2.916667	5.65	0	0	0	0	0	0	0	0	0	11.6875	4.25	3	0	0	0	0	0	0	0	0	0	12.18182	2.33333	3.5	0	0	0	0	0	0	0	0	0	10.3	1.999997	2	0
ENSMUST00000178650.2	0	0	0	0	0	0	0	0	0	24.59159	6.83088	0	0	0	0	0	0	0	0	0	0	9.77197	3.2868	0.758719	0	0	0	0	0	0	0	0	0	38.7923	1.35272	0.663556	0	0	0	0	0	0	0	0	0	8.92027	3.90837	0.638539	0
ENSMUST00000193003.1	0	0	0	0	0	0	0	0	0	240.479	66	58.3362	0	0	0	0	0	0	0	0	0	221.859	61	35.8664	0	0	0	0	0	0	0	0	0	432.279	8.67073	82	0	0	0	0	0	0	0	0	0	158.1404	51.9881	16	0
ENSMUST00000103300.2	0	0	0	0	0	0	0	0	0	7.52053	0	5.66382	0	0	0	0	0	0	0	0	0	4.14072	0	4.13359	0	0	0	0	0	0	0	0	0	5.72089	2.32927	0	0	0	0	0	0	0	0	0	0	9.8596	0.0118572	0	0
ENSMUST00000196756.1	0	0	0	0	0	0	0	0	0	8.71443	2.25912	0	0	0	0	0	0	0	0	0	0	0	0.985911	7.46325	0	0	0	0	0	0	0	0	0	15.3983	0	0	0	0	0	0	0	0	0	0	0	23.2239	9.39952	0.969254	0
ENSMUST00000179512.2	0	0	0	0	0	0	0	0	0	9.37477	2.34653	0	0	0	0	0	0	0	0	0	0	5.90017	0	3	0	0	0	0	0	0	0	0	0	4.70152	3	7.63843	0	0	0	0	0	0	0	0	0	1.86257	0	4.85515	0
ENSMUST00000198439.4	0	0	0	0	0	0	0	0	0	13.61684	3.82013e-08	0	0	0	0	0	0	0	0	0	0	9.81818	3.515632e-07	3.709681e-07	0	0	0	0	0	0	0	0	0	25.1294	0	0	0	0	0	0	0	0	0	0	0	1.0000000512379	1.066154e-07	0	0
ENSMUST00000103605.2	0	0	0	0	0	0	0	0	0	0	1	0	0	0	0	0	0	0	0	0	0	1.33904	5	4	0	0	0	0	0	0	0	0	0	0	0	1.48569	0	0	0	0	0	0	0	0	0	4	2	0	0
ENSMUST00000103606.1	0	0	0	0	0	0	0	0	0	4.80231	0	1.14286	0	0	0	0	0	0	0	0	0	0	0	0	0	0	0	0	0	0	0	0	0	7.06183	1	0	0	0	0	0	0	0	0	0	0	1.34728	0	0	0
ENSMUST00000196079.1	0	0	0	0	0	0	0	0	0	1.73371	0	3.49651	0	0	0	0	0	0	0	0	0	0	0	0	0	0	0	0	0	0	0	0	0	2.43118	0	2.26869	0	0	0	0	0	0	0	0	0	0	0	0	0
ENSMUST00000103607.2	0	0	0	0	0	0	0	0	0	1	0.477778	0.731307	0	0	0	0	0	0	0	0	0	0	0.148753	0	0	0	0	0	0	0	0	0	0	0	1	0.731307	0	0	0	0	0	0	0	0	0	0	1.378172	1.10478	0
ENSMUST00000103608.3	0	0	0	0	0	0	0	0	0	39.6158	10.23053	14.75641	0	0	0	0	0	0	0	0	0	20.91308	5.55395	12.84729	0	0	0	0	0	0	0	0	0	59.6492	9.86318	28.91928	0	0	0	0	0	0	0	0	0	15.39939	5.16455	12.77733	0
ENSMUST00000103609.1	0	0	0	0	0	0	0	0	0	3.65334	0	1.62448	0	0	0	0	0	0	0	0	0	7.64612	3.82463	3.818903	0	0	0	0	0	0	0	0	0	5.66121	3	1.52188	0	0	0	0	0	0	0	0	0	8.6469	0	2	0
ENSMUST00000103611.1	0	0	0	0	0	0	0	0	0	0	0	0	0	0	0	0	0	0	0	0	0	0	0	0	0	0	0	0	0	0	0	0	0	0	0	0	0	0	0	0	0	0	0	0	0	0	3.955575	0	0
ENSMUST00000103612.1	0	0	0	0	0	0	0	0	0	8.99134	3.35706	4.14617	0	0	0	0	0	0	0	0	0	5.51488	4.97989	3.08919	0	0	0	0	0	0	0	0	0	37.1092	4.65446	7.03898	0	0	0	0	0	0	0	0	0	14.66241	1.33524	3.276051	0
ENSMUST00000181793.2	0	0	0	0	0	0	0	0	0	21.4179	5.7056	4.41636	0	0	0	0	0	0	0	0	0	14.55436	0	0	0	0	0	0	0	0	0	0	0	26.024	1.61595	21.10086	0	0	0	0	0	0	0	0	0	10.42519	4	9.76923	0
ENSMUST00000103613.2	0	0	0	0	0	0	0	0	0	0	0	0	0	0	0	0	0	0	0	0	0	0	6.8436	0	0	0	0	0	0	0	0	0	0	0	0	2.17184	0	0	0	0	0	0	0	0	0	0	0	2.23077	0
ENSMUST00000199753.1	0	0	0	0	0	0	0	0	0	9.33684	1	1.6973	0	0	0	0	0	0	0	0	0	6.95984	1.33053	0	0	0	0	0	0	0	0	0	0	9	0.663895	3.07561	0	0	0	0	0	0	0	0	0	4.32995	2.5	0	0
ENSMUST00000198682.1	0	0	0	0	0	0	0	0	0	9.53528	3.47483	3.35485	0	0	0	0	0	0	0	0	0	5.52329	1	3.32611	0	0	0	0	0	0	0	0	0	12.19011	2.18164	4.19022	0	0	0	0	0	0	0	0	0	4.77572	3.45846	0.607058	0
ENSMUST00000103587.3	0	0	0	0	0	0	0	0	0	0	0	0	0	0	0	0	0	0	0	0	0	0	0	0	0	0	0	0	0	0	0	0	0	0	0	2.40783	0	0	0	0	0	0	0	0	0	2.020531	0	0	0
ENSMUST00000198359.1	0	0	0	0	0	0	0	0	0	0	0	0	0	0	0	0	0	0	0	0	0	3.23126	1.55927	0	0	0	0	0	0	0	0	0	0	10.4961	0	0	0	0	0	0	0	0	0	0	0	2.90069	0	0	0
ENSMUST00000196639.1	0	0	0	0	0	0	0	0	0	33.9141	4.14908	5.44815	0	0	0	0	0	0	0	0	0	33.4179	0	8.59262	0	0	0	0	0	0	0	0	0	63.8548	0	17.01798	0	0	0	0	0	0	0	0	0	18.09487	3.989255	6.28652	0
ENSMUST00000177578.1	0	0	0	0	0	0	0	0	0	0	0	0	0	0	0	0	0	0	0	0	0	0	0.556187	0	0	0	0	0	0	0	0	0	0	0	2.06705	0	0	0	0	0	0	0	0	0	0	4.42504	0	0	0
ENSMUST00000197433.4	0	0	0	0	0	0	0	0	0	3.37948e-08	1.1456e-07	0	0	0	0	0	0	0	0	0	0	0	0	0	0	0	0	0	0	0	0	0	0	0.647748	1.43364e-07	1.000000140831	0	0	0	0	0	0	0	0	0	0.108094	0	0	0
ENSMUST00000103590.3	0	0	0	0	0	0	0	0	0	1.48462	0.5	0	0	0	0	0	0	0	0	0	0	0	0	0	0	0	0	0	0	0	0	0	0	0	0.333333	1.5	0	0	0	0	0	0	0	0	0	0	0	0	0
ENSMUST00000198913.4	0	0	0	0	0	0	0	0	0	0	0	1.95429e-07	0	0	0	0	0	0	0	0	0	3.24349	0	0	0	0	0	0	0	0	0	0	0	5.02355	0	0	0	0	0	0	0	0	0	0	0	0.134961	3.01514	0	0
ENSMUST00000180097.1	0	0	0	0	0	0	0	0	0	0	0	0.486577	0	0	0	0	0	0	0	0	0	0	0	0	0	0	0	0	0	0	0	0	0	0	0	1.609	0	0	0	0	0	0	0	0	0	0	0	0	0
ENSMUST00000103618.1	0	0	0	0	0	0	0	0	0	3.27187	0.686604	1	0	0	0	0	0	0	0	0	0	5.330884	1.522	1.62723	0	0	0	0	0	0	0	0	0	4.13165	1.3396	0	0	0	0	0	0	0	0	0	0	0.5	2.7346	0	0
ENSMUST00000196674.1	0	0	0	0	0	0	0	0	0	25.133	7.82317	10.39989	0	0	0	0	0	0	0	0	0	17.02293	5.33615	6.08407	0	0	0	0	0	0	0	0	0	38.18	1.21681	71.4099	0	0	0	0	0	0	0	0	0	9.20578	3.244416	0	0
ENSMUST00000103619.2	0	0	0	0	0	0	0	0	0	0.000247995	0.158555	0.596466	0	0	0	0	0	0	0	0	0	0	0.784441	2.00167	0	0	0	0	0	0	0	0	0	0	2.86724	0.95419	0	0	0	0	0	0	0	0	0	3.790998	0	0	0
ENSMUST00000177705.2	0	0	0	0	0	0	0	0	0	3.33137	3.5	3.84215	0	0	0	0	0	0	0	0	0	7.41577	1.946951	1	0	0	0	0	0	0	0	0	0	15.85481	0	7.67246	0	0	0	0	0	0	0	0	0	7.35429	0	0	0
ENSMUST00000179583.2	0	0	0	0	0	0	0	0	0	25.0455	0	0	0	0	0	0	0	0	0	0	0	15.1451	0	9	0	0	0	0	0	0	0	0	0	29.4718	0	10.4938	0	0	0	0	0	0	0	0	0	29.07574	0	0	0
ENSMUST00000196941.1	0	0	0	0	0	0	0	0	0	5.1095	0	1.04042	0	0	0	0	0	0	0	0	0	4.55065	2.625	0	0	0	0	0	0	0	0	0	0	11.39591	1	3.63435	0	0	0	0	0	0	0	0	0	7.54459	0	0	0
ENSMUST00000103622.2	0	0	0	0	0	0	0	0	0	2.17012	2.554953	1.1352	0	0	0	0	0	0	0	0	0	0.971854	0	1.40409	0	0	0	0	0	0	0	0	0	0.3562216711	0	0.365654	0	0	0	0	0	0	0	0	0	1.0376	1.359081	1.003169	0
ENSMUST00000197614.1	0	0	0	0	0	0	0	0	0	22.55944	1.97573	2.90927	0	0	0	0	0	0	0	0	0	9.90289	3.18382	0	0	0	0	0	0	0	0	0	0	16.6665	1.11493	6.48934	0	0	0	0	0	0	0	0	0	9.37552	2.27562	1.24676	0
ENSMUST00000103623.2	0	0	0	0	0	0	0	0	0	0.332311	0	0	0	0	0	0	0	0	0	0	0	0	0	0	0	0	0	0	0	0	0	0	0	1.097881	0	3.4002933	0	0	0	0	0	0	0	0	0	0.156129	0	0.644002	0
ENSMUST00000199112.1	0	0	0	0	0	0	0	0	0	1.62412	0	0	0	0	0	0	0	0	0	0	0	0	0.5	0	0	0	0	0	0	0	0	0	0	8.51675	0	0	0	0	0	0	0	0	0	0	0	4.5	0	0	0
ENSMUST00000197557.1	0	0	0	0	0	0	0	0	0	20.3833	14.89339	9.84985	0	0	0	0	0	0	0	0	0	16.20956	8.10375	5.9609	0	0	0	0	0	0	0	0	0	45.248	7.61193	22.30459	0	0	0	0	0	0	0	0	0	7.38645	8.14706	0	0
ENSMUST00000103625.2	0	0	0	0	0	0	0	0	0	5.11814	4.065364	0	0	0	0	0	0	0	0	0	0	1.961896	2.524026	0.468514	0	0	0	0	0	0	0	0	0	0.0909835	0	1.3244438	0	0	0	0	0	0	0	0	0	6.1748	1.33413	0.333333	0
ENSMUST00000103626.2	0	0	0	0	0	0	0	0	0	26.9917	0	3	0	0	0	0	0	0	0	0	0	37.3232	0	6	0	0	0	0	0	0	0	0	0	65.7458	0	24.9496258142	0	0	0	0	0	0	0	0	0	17.88321	0	0	0
ENSMUST00000103627.2	0	0	0	0	0	0	0	0	0	23.401	7.42472	4.4037	0	0	0	0	0	0	0	0	0	20.29081	2.851003	4.15808	0	0	0	0	0	0	0	0	0	61.9357	1.9135	7.00555	0	0	0	0	0	0	0	0	0	12.3995	3.23665	2.28041	0
ENSMUST00000179997.1	0	0	0	0	0	0	0	0	0	11.93333	2.916667	5.65	0	0	0	0	0	0	0	0	0	11.6875	4.25	3	0	0	0	0	0	0	0	0	0	12.18182	2.33333	3.5	0	0	0	0	0	0	0	0	0	10.3	1.999997	2	0
ENSMUST00000179607.2	0	0	0	0	0	0	0	0	0	24.59159	6.83088	0	0	0	0	0	0	0	0	0	0	9.77197	3.2868	0.758719	0	0	0	0	0	0	0	0	0	38.7923	1.35272	0.663556	0	0	0	0	0	0	0	0	0	8.92027	3.90837	0.638539	0
ENSMUST00000178100.2	0	0	0	0	0	0	0	0	0	9.3001055	0.0271366	0	0	0	0	0	0	0	0	0	0	18.60671	0.0140893	0.1039721	0	0	0	0	0	0	0	0	0	18.894292	0	0	0	0	0	0	0	0	0	0	0	0.1662198	0.1264207	0.0153728	0
ENSMUST00000179580.2	0	0	0	0	0	0	0	0	0	0	0	0	0	0	0	0	0	0	0	0	0	0	0.00530056	0	0	0	0	0	0	0	0	0	0	0.0153421	0	0.00065433	0	0	0	0	0	0	0	0	0	2.39194	0	0.000637019	0
ENSMUST00000103632.3	0	0	0	0	0	0	0	0	0	20.76333	4	16.3118	0	0	0	0	0	0	0	0	0	14.23545	7	0	0	0	0	0	0	0	0	0	0	23.7775	1	10.08887	0	0	0	0	0	0	0	0	0	9.07202	2	1	0
ENSMUST00000199280.1	0	0	0	0	0	0	0	0	0	29.2524	4.36857	3.35801	0	0	0	0	0	0	0	0	0	14.447	4.35801	5	0	0	0	0	0	0	0	0	0	38.0682	0	0	0	0	0	0	0	0	0	0	0	18.72255	1.34343	0	0
ENSMUST00000103633.1	0	0	0	0	0	0	0	0	0	5.49527	0	6.85714	0	0	0	0	0	0	0	0	0	3.23761	0	4	0	0	0	0	0	0	0	0	0	2.7299	1	7.93156	0	0	0	0	0	0	0	0	0	2.22194	0	0	0
ENSMUST00000196105.1	0	0	0	0	0	0	0	0	0	13.03037	6.74075	0	0	0	0	0	0	0	0	0	0	2.92387	0	0	0	0	0	0	0	0	0	0	0	5.1657	0	2.66215	0	0	0	0	0	0	0	0	0	5.1713	3	0	0
ENSMUST00000103634.2	0	0	0	0	0	0	0	0	0	0	0	0	0	0	0	0	0	0	0	0	0	0	0	1	0	0	0	0	0	0	0	0	0	1.60377	0	0	0	0	0	0	0	0	0	0	0	0.378212	0	0	0
ENSMUST00000103652.4	0	0	0	0	0	0	0	0	0	4.2338	3.32514	3.67581	0	0	0	0	0	0	0	0	0	12.48782	2.77802	1.83909	0	0	0	0	0	0	0	0	0	51.4298	0	12.14307	0	0	0	0	0	0	0	0	0	12.42416	0	0	0
ENSMUST00000103635.2	0	0	0	0	0	0	0	0	0	2.899292	2.88278	0	0	0	0	0	0	0	0	0	0	4.30002	0	0	0	0	0	0	0	0	0	0	0	0.576249	1.22096	7.66536	0	0	0	0	0	0	0	0	0	3.82439	3.49138	0	0
ENSMUST00000103636.3	0	0	0	0	0	0	0	0	0	85.6727	2.98837	12.9105	0	0	0	0	0	0	0	0	0	72.1995	14.93603	8.4672	0	0	0	0	0	0	0	0	0	66.091821	2.9854	28.8302	0	0	0	0	0	0	0	0	0	6.57498e-06	8.96927	1.990643	0
ENSMUST00000071242.4	0	0	0	0	0	0	0	0	0	0	0	0	0	0	0	0	0	0	0	0	0	0	0	0	0	0	0	0	0	0	0	0	0	0	0	0	0	0	0	0	0	0	0	0	0	0	0	0	0
ENSMUST00000214399.3	0	0	0	0	0	0	0	0	0	0	0	2	0	0	0	0	0	0	0	0	0	0	0	0	0	0	0	0	0	0	0	0	0	0	0	0	0	0	0	0	0	0	0	0	0	1	0	0	0
ENSMUST00000223545.1	0	0	0	0	0	0	0	0	0	0	0	0	0	0	0	0	0	0	0	0	0	0	0	0	0	0	0	0	0	0	0	0	0	0	0	0	0	0	0	0	0	0	0	0	0	1	0	0	0
ENSMUST00000213169.1	0	0	0	0	0	0	0	0	0	0	0	4	0	0	0	0	0	0	0	0	0	0	0	0	0	0	0	0	0	0	0	0	0	0	0	0	0	0	0	0	0	0	0	0	0	0	0	0	0
ENSMUST00000055276.5	0	0	0	0	0	0	0	0	0	0	0	0	0	0	0	0	0	0	0	0	0	1	0	0	0	0	0	0	0	0	0	0	0	2	0	0	0	0	0	0	0	0	0	0	0	0	0	1	0
ENSMUST00000121340.1	0	0	0	0	0	0	0	0	0	0	0	1	0	0	0	0	0	0	0	0	0	0	5	0	0	0	0	0	0	0	0	0	0	3	0	0	0	0	0	0	0	0	0	0	0	0	0	0	0
ENSMUST00000117860.1	0	0	0	0	0	0	0	0	0	3	0	18	0	0	0	0	0	0	0	0	0	3	3	0	0	0	0	0	0	0	0	0	0	8	3	0	0	0	0	0	0	0	0	0	0	9	4	3	0
ENSMUST00000216831.2	0	0	0	0	0	0	0	0	0	1	0	0	0	0	0	0	0	0	0	0	0	0	0	0	0	0	0	0	0	0	0	0	0	1	0	0	0	0	0	0	0	0	0	0	0	2	0	0	0
ENSMUST00000194208.5	0	0	0	0	0	0	0	0	0	5.47393	1.53486	0	0	0	0	0	0	0	0	0	0	4.46269	0	0	0	0	0	0	0	0	0	0	0	45.6034	0	0	0	0	0	0	0	0	0	0	0	1.64001	2.02763	4.74648	0
ENSMUST00000192481.1	0	0	0	0	0	0	0	0	0	13.94467	0	0	0	0	0	0	0	0	0	0	0	0	1.30747	1.27185	0	0	0	0	0	0	0	0	0	0	0	0	0	0	0	0	0	0	0	0	0	0	0	2.89492	0
ENSMUST00000041920.4	0	0	0	0	0	0	0	0	0	0	0	0	0	0	0	0	0	0	0	0	0	0	1.58544	3.991099354	0	0	0	0	0	0	0	0	0	22.1979	0	0	0	0	0	0	0	0	0	0	0	0	0	0.223507	0
ENSMUST00000126664.7	0	0	0	0	0	0	0	0	0	330.451	77.6998	63.2699	0	0	0	0	0	0	0	0	0	320.79	65.1263	34.7832	0	0	0	0	0	0	0	0	0	603.839	31.0799	32.4916	0	0	0	0	0	0	0	0	0	276.4168	68.8198	16.64997	0
ENSMUST00000156937.1	0	0	0	0	0	0	0	0	0	24.6576	3.72477	1.40625	0	0	0	0	0	0	0	0	0	31.025	13.17735	7.71236	0	0	0	0	0	0	0	0	0	46.467	6.54642	7.63074	0	0	0	0	0	0	0	0	0	17.12816	14.43016	3.36345	0
ENSMUST00000136350.7	0	0	0	0	0	0	0	0	0	3.29593	0	0	0	0	0	0	0	0	0	0	0	0	0	0	0	0	0	0	0	0	0	0	0	0	0	8.17558	0	0	0	0	0	0	0	0	0	2.97505	0	0	0
ENSMUST00000146393.7	0	0	0	0	0	0	0	0	0	0	0	0	0	0	0	0	0	0	0	0	0	0	0	0	0	0	0	0	0	0	0	0	0	0	0	18.37443	0	0	0	0	0	0	0	0	0	0	0	0	0
ENSMUST00000169617.2	0	0	0	0	0	0	0	0	0	36.0079	32.5754	46.3917	0	0	0	0	0	0	0	0	0	36.7243	26.35766	28.8778	0	0	0	0	0	0	0	0	0	75.2803	2.37364	30.1494	0	0	0	0	0	0	0	0	0	32.8169	14.90576	6.98658	0
ENSMUST00000094710.7	0	0	0	0	0	0	0	0	0	0	0	0	0	0	0	0	0	0	0	0	0	0	0.327537	0.663768	0	0	0	0	0	0	0	0	0	0	0	0.178184	0	0	0	0	0	0	0	0	0	0	0	0	0
ENSMUST00000173420.1	0	0	0	0	0	0	0	0	0	50.9684	6.3956	1.38667	0	0	0	0	0	0	0	0	0	36.648	1.1294	2.4851	0	0	0	0	0	0	0	0	0	82.1835	5	29.9874	0	0	0	0	0	0	0	0	0	40.3481	6.18507	0	0
ENSMUST00000135748.1	0	0	0	0	0	0	0	0	0	0	0	0	0	0	0	0	0	0	0	0	0	0	0	0	0	0	0	0	0	0	0	0	0	0	0	0	0	0	0	0	0	0	0	0	0	0	0	0	0
ENSMUST00000134898.1	0	0	0	0	0	0	0	0	0	0	0	0	0	0	0	0	0	0	0	0	0	0	0	0	0	0	0	0	0	0	0	0	0	0	0	1	0	0	0	0	0	0	0	0	0	0	0	0	0
ENSMUST00000147728.1	0	0	0	0	0	0	0	0	0	0	0	0	0	0	0	0	0	0	0	0	0	0	0	0	0	0	0	0	0	0	0	0	0	0	0	0	0	0	0	0	0	0	0	0	0	0	0	0	0
ENSMUST00000077582.13	0	0	0	0	0	0	0	0	0	0	0	0	0	0	0	0	0	0	0	0	0	0	0	0	0	0	0	0	0	0	0	0	0	0	0	0	0	0	0	0	0	0	0	0	0	0	0	0	0
ENSMUST00000190447.6	0	0	0	0	0	0	0	0	0	0	1.41842	0	0	0	0	0	0	0	0	0	0	0	0	0	0	0	0	0	0	0	0	0	0	3.92154	0	0	0	0	0	0	0	0	0	0	0	0	0	0	0
ENSMUST00000188251.6	0	0	0	0	0	0	0	0	0	3.48839	0.173544	0.419326	0	0	0	0	0	0	0	0	0	2.045883	0	0.183493	0	0	0	0	0	0	0	0	0	65.1173	0.208306	0	0	0	0	0	0	0	0	0	0	3.32828	0.786094	0	0
ENSMUST00000190097.1	0	0	0	0	0	0	0	0	0	2	0	0.734282	0	0	0	0	0	0	0	0	0	2.4243	0	0	0	0	0	0	0	0	0	0	0	10.85129	0	0	0	0	0	0	0	0	0	0	0	0	0.46854	0	0
ENSMUST00000191103.1	0	0	0	0	0	0	0	0	0	0	0	0	0	0	0	0	0	0	0	0	0	0.238522	0	0	0	0	0	0	0	0	0	0	0	0	0	0	0	0	0	0	0	0	0	0	0	0	0	0	0
ENSMUST00000024112.7	0	0	0	0	0	0	0	0	0	20.88339	0.826456	1.92962	0	0	0	0	0	0	0	0	0	11.92022	0	0.816507	0	0	0	0	0	0	0	0	0	0	0.930235	0	0	0	0	0	0	0	0	0	0	20.13184	3.74537	0	0
ENSMUST00000121914.2	0	0	0	0	0	0	0	0	0	0	0	1	0	0	0	0	0	0	0	0	0	0	1	0	0	0	0	0	0	0	0	0	0	3.75968	0	0	0	0	0	0	0	0	0	0	0	0.45995	0	0	0
ENSMUST00000208175.1	0	0	0	0	0	0	0	0	0	0	0	2	0	0	0	0	0	0	0	0	0	5	1	0	0	0	0	0	0	0	0	0	0	4	0	4.76351	0	0	0	0	0	0	0	0	0	3	3	2	0
ENSMUST00000117982.1	0	0	0	0	0	0	0	0	0	0	0	2	0	0	0	0	0	0	0	0	0	1	0	2.48455	0	0	0	0	0	0	0	0	0	0	0	1	0	0	0	0	0	0	0	0	0	1.13689	1	0	0
ENSMUST00000174177.1	0	0	0	0	0	0	0	0	0	0	0	3	0	0	0	0	0	0	0	0	0	1	0	0	0	0	0	0	0	0	0	0	0	0	0	0	0	0	0	0	0	0	0	0	0	0	0	0	0
ENSMUST00000174248.7	0	0	0	0	0	0	0	0	0	0	2	0	0	0	0	0	0	0	0	0	0	0	0	0	0	0	0	0	0	0	0	0	0	0.536153	0	0	0	0	0	0	0	0	0	0	0	0	0	0	0
ENSMUST00000173567.1	0	0	0	0	0	0	0	0	0	5	1	0	0	0	0	0	0	0	0	0	0	1	0	0	0	0	0	0	0	0	0	0	0	4.46385	0	0	0	0	0	0	0	0	0	0	0	1	1	0	0
ENSMUST00000100960.10	0	0	0	0	0	0	0	0	0	10.4668	4.4167	0	0	0	0	0	0	0	0	0	0	4.48981	10.57574	0	0	0	0	0	0	0	0	0	0	11.4962	6.87464	0	0	0	0	0	0	0	0	0	0	2.40961	0	0	0
ENSMUST00000171587.1	0	0	0	0	0	0	0	0	0	0	0	0	0	0	0	0	0	0	0	0	0	0.38855	0	8.95507	0	0	0	0	0	0	0	0	0	2.05111	0	2.09458	0	0	0	0	0	0	0	0	0	0	1.74259	0	0
ENSMUST00000182725.1	0	0	0	0	0	0	0	0	0	9.36812	1.1136	0	0	0	0	0	0	0	0	0	0	13.06197	0	0	0	0	0	0	0	0	0	0	0	15.63079	1	0	0	0	0	0	0	0	0	0	0	9.63084	0	0	0
ENSMUST00000183291.1	0	0	0	0	0	0	0	0	0	95.7251	0.888621	6.935985	0	0	0	0	0	0	0	0	0	3.38369	9.9494	0.14265	0	0	0	0	0	0	0	0	0	0.002530014	0.473103	0.2928536	0	0	0	0	0	0	0	0	0	20.18772	0.596682	8.24473	0
ENSMUST00000086377.8	0	0	0	0	0	0	0	0	0	4.96314e-06	12.62979	2.41244	0	0	0	0	0	0	0	0	0	71.0643	17.7019	2.07212	0	0	0	0	0	0	0	0	0	187.1071	5.94481	5.35584	0	0	0	0	0	0	0	0	0	42.4399	8.32787	0	0
ENSMUST00000210779.1	0	0	0	0	0	0	0	0	0	0	0	0	0	0	0	0	0	0	0	0	0	0	2	0	0	0	0	0	0	0	0	0	0	0	0	0	0	0	0	0	0	0	0	0	0	0	0	0	0
ENSMUST00000222301.1	0	0	0	0	0	0	0	0	0	0	0	0	0	0	0	0	0	0	0	0	0	0	0	1.50725	0	0	0	0	0	0	0	0	0	1.5015	0	0	0	0	0	0	0	0	0	0	0	0	0	0	0
ENSMUST00000069063.4	0	0	0	0	0	0	0	0	0	0	0	0	0	0	0	0	0	0	0	0	0	0	0	0	0	0	0	0	0	0	0	0	0	0	0	0	0	0	0	0	0	0	0	0	0	0	0	0	0
ENSMUST00000209871.2	0	0	0	0	0	0	0	0	0	1.06335	0	0	0	0	0	0	0	0	0	0	0	3.3683	0	0	0	0	0	0	0	0	0	0	0	5.98619	0	0	0	0	0	0	0	0	0	0	0	0	1.4975	0	0
ENSMUST00000210949.2	0	0	0	0	0	0	0	0	0	1.60144e-05	0	0	0	0	0	0	0	0	0	0	0	4.02333e-05	6.63522	0	0	0	0	0	0	0	0	0	0	7.45006e-05	0	0	0	0	0	0	0	0	0	0	0	0	0.000114244	0	0
ENSMUST00000216665.2	0	0	0	0	0	0	0	0	0	0	0	0	0	0	0	0	0	0	0	0	0	6	11	1	0	0	0	0	0	0	0	0	0	9.17103	1.31015	12	0	0	0	0	0	0	0	0	0	0	3	0	0
ENSMUST00000149775.2	0	0	0	0	0	0	0	0	0	0	1	1	0	0	0	0	0	0	0	0	0	0	0	0	0	0	0	0	0	0	0	0	0	2.8289674	0.689852	0	0	0	0	0	0	0	0	0	0	0	0	4	0
ENSMUST00000134011.3	0	0	0	0	0	0	0	0	0	0	0.538795	0	0	0	0	0	0	0	0	0	0	0	1	0	0	0	0	0	0	0	0	0	0	0	0	0	0	0	0	0	0	0	0	0	0	0	3	0	0
ENSMUST00000174854.2	0	0	0	0	0	0	0	0	0	581.576	142.8058	122.4008	0	0	0	0	0	0	0	0	0	383.677	126.2705	102.9791	0	0	0	0	0	0	0	0	0	826.192	82.3528	286.655	0	0	0	0	0	0	0	0	0	361.931	138.834	116.7723	0
ENSMUST00000172979.3	0	0	0	0	0	0	0	0	0	299.462	63.6719	23.25881	0	0	0	0	0	0	0	0	0	330.176	30.5815	80.0895	0	0	0	0	0	0	0	0	0	749.861	25.0298	96.5334	0	0	0	0	0	0	0	0	0	265.085	67.0689	25.8978	0
ENSMUST00000116010.2	0	0	0	0	0	0	0	0	0	0	0	0	0	0	0	0	0	0	0	0	0	0	0	0	0	0	0	0	0	0	0	0	0	0	0	0	0	0	0	0	0	0	0	0	0	0	0	0	0
ENSMUST00000117349.7	0	0	0	0	0	0	0	0	0	0	2	0	0	0	0	0	0	0	0	0	0	1	0	0	0	0	0	0	0	0	0	0	0	0	0	0	0	0	0	0	0	0	0	0	0	0	0	0	0
ENSMUST00000134773.3	0	0	0	0	0	0	0	0	0	0	0	0	0	0	0	0	0	0	0	0	0	1.00746	0	0	0	0	0	0	0	0	0	0	0	2.26703	1.02885	22.60203	0	0	0	0	0	0	0	0	0	2.04728	1.29839	5.3069	0
ENSMUST00000118336.3	0	0	0	0	0	0	0	0	0	1	4	1	0	0	0	0	0	0	0	0	0	1	14	2	0	0	0	0	0	0	0	0	0	15	1	0	0	0	0	0	0	0	0	0	0	4	0	0	0
ENSMUST00000195589.5	0	0	0	0	0	0	0	0	0	6.63236	31.1866	3.6219	0	0	0	0	0	0	0	0	0	1.81896	37.6361	1.92247	0	0	0	0	0	0	0	0	0	23.10721	19.559	12.77501	0	0	0	0	0	0	0	0	0	12.89745	22.86303	9.88477	0
ENSMUST00000184581.2	0	0	0	0	0	0	0	0	0	0	0	0	0	0	0	0	0	0	0	0	0	0	0	0	0	0	0	0	0	0	0	0	0	0	2.08523	0	0	0	0	0	0	0	0	0	0	0	1.33094	0	0
ENSMUST00000184861.3	0	0	0	0	0	0	0	0	0	0	0	0	0	0	0	0	0	0	0	0	0	0	0	0	0	0	0	0	0	0	0	0	0	0	0	0	0	0	0	0	0	0	0	0	0	1	0	0	0
ENSMUST00000112076.8	0	0	0	0	0	0	0	0	0	0.610798	3.81331	0.378097	0	0	0	0	0	0	0	0	0	0.181036	4.85221	0.261547	0	0	0	0	0	0	0	0	0	2.131048	2.64829	1.234698	0	0	0	0	0	0	0	0	0	1.212207	2.80598	1.330814	0
ENSMUST00000094105.4	0	0	0	0	0	0	0	0	0	0	0	14	0	0	0	0	0	0	0	0	0	0	2.60518	0	0	0	0	0	0	0	0	0	0	5.22471	0	7	0	0	0	0	0	0	0	0	0	3	1	2.19851	0
ENSMUST00000216912.1	0	0	0	0	0	0	0	0	0	0	0	0	0	0	0	0	0	0	0	0	0	0	0	0	0	0	0	0	0	0	0	0	0	0	0	0	0	0	0	0	0	0	0	0	0	0	0.243425	0	0
ENSMUST00000178303.1	0	0	0	0	0	0	0	0	0	0	0	0	0	0	0	0	0	0	0	0	0	0	0	0	0	0	0	0	0	0	0	0	0	0	0	0	0	0	0	0	0	0	0	0	0	0	0.756575	0	0
ENSMUST00000214075.2	0	0	0	0	0	0	0	0	0	2.125429	0	0	0	0	0	0	0	0	0	0	0	0	0	0	0	0	0	0	0	0	0	0	0	0	0	7.46063	0	0	0	0	0	0	0	0	0	0.889759	1.58232	0	0
ENSMUST00000214936.1	0	0	0	0	0	0	0	0	0	0.469475	0	0	0	0	0	0	0	0	0	0	0	1.58249	0	0	0	0	0	0	0	0	0	0	0	0	0	1.67853	0	0	0	0	0	0	0	0	0	0.175353	0.410432	0	0
ENSMUST00000215471.1	0	0	0	0	0	0	0	0	0	0.00513023	0	1	0	0	0	0	0	0	0	0	0	0	0	0	0	0	0	0	0	0	0	0	0	4.07769	1.0641	0.02026083	0	0	0	0	0	0	0	0	0	0.00136207	0.00725062	3	0
ENSMUST00000215546.1	0	0	0	0	0	0	0	0	0	2	0	0	0	0	0	0	0	0	0	0	0	0	8	0	0	0	0	0	0	0	0	0	0	2.63347	0	0	0	0	0	0	0	0	0	0	0	0	0	0	0
ENSMUST00000182769.9	0	0	0	0	0	0	0	0	0	0	0	0	0	0	0	0	0	0	0	0	0	0	2	0	0	0	0	0	0	0	0	0	0	0	0	0	0	0	0	0	0	0	0	0	0	1	0	0	0
ENSMUST00000088673.4	0	0	0	0	0	0	0	0	0	0	0	0	0	0	0	0	0	0	0	0	0	0	1	0	0	0	0	0	0	0	0	0	0	0	0	0	0	0	0	0	0	0	0	0	0	0	0	0	0
ENSMUST00000213225.2	0	0	0	0	0	0	0	0	0	0	1	0	0	0	0	0	0	0	0	0	0	0	3	0	0	0	0	0	0	0	0	0	0	0	0	0	0	0	0	0	0	0	0	0	0	0	0	0	0
ENSMUST00000209914.1	0	0	0	0	0	0	0	0	0	0	1	0	0	0	0	0	0	0	0	0	0	1	0	0	0	0	0	0	0	0	0	0	0	5.43295	0	0	0	0	0	0	0	0	0	0	0	0	0	0	0
ENSMUST00000117704.1	0	0	0	0	0	0	0	0	0	1	0	0	0	0	0	0	0	0	0	0	0	2	2.74189	0	0	0	0	0	0	0	0	0	0	1.35576	0	0	0	0	0	0	0	0	0	0	0	1.92037	0	1	0
ENSMUST00000072887.4	0	0	0	0	0	0	0	0	0	0	0	0	0	0	0	0	0	0	0	0	0	0	0	0	0	0	0	0	0	0	0	0	0	1	0	0	0	0	0	0	0	0	0	0	0	0	0	0	0
ENSMUST00000211596.1	0	0	0	0	0	0	0	0	0	0	0	0	0	0	0	0	0	0	0	0	0	0	0	0	0	0	0	0	0	0	0	0	0	0	0	0	0	0	0	0	0	0	0	0	0	1	0	0	0
ENSMUST00000118068.2	0	0	0	0	0	0	0	0	0	6.53332	0	2.39984	0	0	0	0	0	0	0	0	0	9.54207	0	0	0	0	0	0	0	0	0	0	0	27.16177	0	0	0	0	0	0	0	0	0	0	0	6.74336	5.22278	0	0
ENSMUST00000121614.1	0	0	0	0	0	0	0	0	0	0	0	0	0	0	0	0	0	0	0	0	0	0	1	0	0	0	0	0	0	0	0	0	0	0	0	0	0	0	0	0	0	0	0	0	0	0	0	0	0
ENSMUST00000217546.1	0	0	0	0	0	0	0	0	0	0	0	0	0	0	0	0	0	0	0	0	0	0	0	0	0	0	0	0	0	0	0	0	0	0	0	0	0	0	0	0	0	0	0	0	0	0	0	0	0
ENSMUST00000217577.1	0	0	0	0	0	0	0	0	0	0	0	3	0	0	0	0	0	0	0	0	0	0	0	0	0	0	0	0	0	0	0	0	0	0	1	0	0	0	0	0	0	0	0	0	0	0	1	0	0
ENSMUST00000208970.2	0	0	0	0	0	0	0	0	0	1	1	2	0	0	0	0	0	0	0	0	0	7	5	0	0	0	0	0	0	0	0	0	0	3	0	3	0	0	0	0	0	0	0	0	0	8	2	12	0
ENSMUST00000219487.1	0	0	0	0	0	0	0	0	0	0	0	0	0	0	0	0	0	0	0	0	0	0	0	0	0	0	0	0	0	0	0	0	0	3	0	0	0	0	0	0	0	0	0	0	0	0	0	0	0
ENSMUST00000174025.2	0	0	0	0	0	0	0	0	0	0	0	0	0	0	0	0	0	0	0	0	0	0	0	0	0	0	0	0	0	0	0	0	0	0	0	0	0	0	0	0	0	0	0	0	0	0	0	0	0
ENSMUST00000174673.2	0	0	0	0	0	0	0	0	0	0	0	0	0	0	0	0	0	0	0	0	0	0	0	0	0	0	0	0	0	0	0	0	0	0	0	0	0	0	0	0	0	0	0	0	0	0	0	0	0
ENSMUST00000118736.3	0	0	0	0	0	0	0	0	0	1.07342	0	4	0	0	0	0	0	0	0	0	0	1	1	0	0	0	0	0	0	0	0	0	0	0	1	0	0	0	0	0	0	0	0	0	0	1	0	0	0
ENSMUST00000217438.1	0	0	0	0	0	0	0	0	0	0	2	0	0	0	0	0	0	0	0	0	0	0	4	0	0	0	0	0	0	0	0	0	0	3	0	0	0	0	0	0	0	0	0	0	0	1	0	0	0
ENSMUST00000217651.1	0	0	0	0	0	0	0	0	0	0.997582	0	0	0	0	0	0	0	0	0	0	0	0.997867	0	0	0	0	0	0	0	0	0	0	0	1.99375	0	0	0	0	0	0	0	0	0	0	0	1.994989	0.99419	1.98803	0
ENSMUST00000034492.5	0	0	0	0	0	0	0	0	0	0.00241815	0	1	0	0	0	0	0	0	0	0	0	0.0021331	0	0	0	0	0	0	0	0	0	0	0	0.00625172	0	0	0	0	0	0	0	0	0	0	0	0.0050102	0.00581011	0.0119712	0
ENSMUST00000214356.2	0	0	0	0	0	0	0	0	0	6.03329	1.00624	5.05845	0	0	0	0	0	0	0	0	0	3.01523	8.08346	3.02154	0	0	0	0	0	0	0	0	0	16.11224	4.04521	1.01277	0	0	0	0	0	0	0	0	0	10.08235	1.00678	2.03497	0
ENSMUST00000143750.3	0	0	0	0	0	0	0	0	0	1	3	1	0	0	0	0	0	0	0	0	0	2	3	1	0	0	0	0	0	0	0	0	0	1	1	0	0	0	0	0	0	0	0	0	0	1	0	0	0
ENSMUST00000205791.1	0	0	0	0	0	0	0	0	0	0	0	0	0	0	0	0	0	0	0	0	0	0	0	0	0	0	0	0	0	0	0	0	0	0	0	0	0	0	0	0	0	0	0	0	0	0	0	0	0
ENSMUST00000115991.3	0	0	0	0	0	0	0	0	0	1.3568	0	0	0	0	0	0	0	0	0	0	0	1.10867	0	0	0	0	0	0	0	0	0	0	0	0	0	0	0	0	0	0	0	0	0	0	0	0	1	0	0
ENSMUST00000118378.1	0	0	0	0	0	0	0	0	0	0	0	0	0	0	0	0	0	0	0	0	0	4	0	0	0	0	0	0	0	0	0	0	0	0	0	3	0	0	0	0	0	0	0	0	0	0	0	2	0
ENSMUST00000209201.1	0	0	0	0	0	0	0	0	0	0	0	0	0	0	0	0	0	0	0	0	0	0	1	0	0	0	0	0	0	0	0	0	0	0	0	0	0	0	0	0	0	0	0	0	0	0	0	0	0
ENSMUST00000174262.3	0	0	0	0	0	0	0	0	0	11.8243	1.02912	5.27489	0	0	0	0	0	0	0	0	0	10.7704	12.74765	0	0	0	0	0	0	0	0	0	0	28.71261	7.50087	3.507648	0	0	0	0	0	0	0	0	0	12.02223	5.24455	17.21904	0
ENSMUST00000173904.3	0	0	0	0	0	0	0	0	0	0	0	0	0	0	0	0	0	0	0	0	0	3	1.46959	0	0	0	0	0	0	0	0	0	0	7	1.57405	6.80069	0	0	0	0	0	0	0	0	0	3	0	0	0
ENSMUST00000194248.1	0	0	0	0	0	0	0	0	0	0	0	0	0	0	0	0	0	0	0	0	0	0	0	0	0	0	0	0	0	0	0	0	0	0	0	0	0	0	0	0	0	0	0	0	0	0	0	0	0
ENSMUST00000179719.1	0	0	0	0	0	0	0	0	0	18.61613	2.12625	11	0	0	0	0	0	0	0	0	0	18.89884	5.85947	6	0	0	0	0	0	0	0	0	0	40.1973	3	22	0	0	0	0	0	0	0	0	0	21.1619	6.785	1	0
ENSMUST00000106393.7	0	0	0	0	0	0	0	0	0	25.1899	6.63348	6.11309	0	0	0	0	0	0	0	0	0	27.0304	2.1624053944	4	0	0	0	0	0	0	0	0	0	74.0608	10.0828	21.2498	0	0	0	0	0	0	0	0	0	9.16607	6.215	1.83585	0
ENSMUST00000132882.1	0	0	0	0	0	0	0	0	0	7.19397	1.24027	14.88691	0	0	0	0	0	0	0	0	0	11.79672	1.44041	0	0	0	0	0	0	0	0	0	0	11.74189	1.91724	3.7502	0	0	0	0	0	0	0	0	0	15.67207	0	5.16415	0
ENSMUST00000006562.5	0	0	0	0	0	0	0	0	0	0	0	0	0	0	0	0	0	0	0	0	0	0	7.5377	0	0	0	0	0	0	0	0	0	0	0	0	0	0	0	0	0	0	0	0	0	0	0	0	0	0
ENSMUST00000211893.1	0	0	0	0	0	0	0	0	0	0	0	0	0	0	0	0	0	0	0	0	0	1	0	0	0	0	0	0	0	0	0	0	0	0	1.51714	0	0	0	0	0	0	0	0	0	0	0	0	0	0
ENSMUST00000221099.1	0	0	0	0	0	0	0	0	0	0	0	0	0	0	0	0	0	0	0	0	0	0	0	0	0	0	0	0	0	0	0	0	0	0	0	0	0	0	0	0	0	0	0	0	0	0	0	2	0
ENSMUST00000121065.2	0	0	0	0	0	0	0	0	0	0	0	0	0	0	0	0	0	0	0	0	0	1	0	2	0	0	0	0	0	0	0	0	0	0	0	0	0	0	0	0	0	0	0	0	0	2	0	0	0
ENSMUST00000118809.2	0	0	0	0	0	0	0	0	0	0	0	0	0	0	0	0	0	0	0	0	0	0	0	0	0	0	0	0	0	0	0	0	0	0	0	0	0	0	0	0	0	0	0	0	0	0	0.528571	0	0
ENSMUST00000189634.6	0	0	0	0	0	0	0	0	0	0	0	0	0	0	0	0	0	0	0	0	0	0	0	0	0	0	0	0	0	0	0	0	0	0	0	0	0	0	0	0	0	0	0	0	0	0	0	0	0
ENSMUST00000056590.5	0	0	0	0	0	0	0	0	0	0	0	0	0	0	0	0	0	0	0	0	0	0	0	0	0	0	0	0	0	0	0	0	0	0	0	0	0	0	0	0	0	0	0	0	0	0	0	0	0
ENSMUST00000211998.1	0	0	0	0	0	0	0	0	0	0	0	2	0	0	0	0	0	0	0	0	0	2	1	1	0	0	0	0	0	0	0	0	0	1	0	0	0	0	0	0	0	0	0	0	0	1	1	1	0
ENSMUST00000213589.1	0	0	0	0	0	0	0	0	0	1	3	0	0	0	0	0	0	0	0	0	0	2	0	0	0	0	0	0	0	0	0	0	0	2	0	1	0	0	0	0	0	0	0	0	0	0	0	2	0
ENSMUST00000213073.1	0	0	0	0	0	0	0	0	0	0	0	0	0	0	0	0	0	0	0	0	0	0	0	0	0	0	0	0	0	0	0	0	0	0	0	0	0	0	0	0	0	0	0	0	0	0	0	0	0
ENSMUST00000119741.2	0	0	0	0	0	0	0	0	0	0	0	0	0	0	0	0	0	0	0	0	0	0	0	0	0	0	0	0	0	0	0	0	0	0	0	0	0	0	0	0	0	0	0	0	0	0	0	0	0
ENSMUST00000195764.1	0	0	0	0	0	0	0	0	0	0	0	0	0	0	0	0	0	0	0	0	0	0	0	0	0	0	0	0	0	0	0	0	0	3.48653	0	0	0	0	0	0	0	0	0	0	0	0	0	0	0
ENSMUST00000208907.1	0	0	0	0	0	0	0	0	0	1.10738	0	0	0	0	0	0	0	0	0	0	0	2.08192	0	0	0	0	0	0	0	0	0	0	0	0	0	0	0	0	0	0	0	0	0	0	0	2.37585	0	0	0
ENSMUST00000206214.2	0	0	0	0	0	0	0	0	0	0	0	0	0	0	0	0	0	0	0	0	0	0	5.12041	0	0	0	0	0	0	0	0	0	0	0	0	0	0	0	0	0	0	0	0	0	0	0	0	0	0
ENSMUST00000205727.2	0	0	0	0	0	0	0	0	0	0	0	0	0	0	0	0	0	0	0	0	0	0	0	0	0	0	0	0	0	0	0	0	0	0	0	2	0	0	0	0	0	0	0	0	0	0	0	0	0
ENSMUST00000080251.4	0	0	0	0	0	0	0	0	0	0	0	0	0	0	0	0	0	0	0	0	0	0	3	0	0	0	0	0	0	0	0	0	0	3.59331	0	0	0	0	0	0	0	0	0	0	0	1.8327	0	0	0
ENSMUST00000215139.1	0	0	0	0	0	0	0	0	0	0	0	0	0	0	0	0	0	0	0	0	0	1	0	0	0	0	0	0	0	0	0	0	0	0	0	0.999983	0	0	0	0	0	0	0	0	0	0	0	2	0
ENSMUST00000207772.2	0	0	0	0	0	0	0	0	0	0	0	0	0	0	0	0	0	0	0	0	0	1	0	0	0	0	0	0	0	0	0	0	0	3	0	0	0	0	0	0	0	0	0	0	0	0	0	0	0
ENSMUST00000080031.2	0	0	0	0	0	0	0	0	0	1	0	0	0	0	0	0	0	0	0	0	0	0	0	0	0	0	0	0	0	0	0	0	0	1	0	0	0	0	0	0	0	0	0	0	0	3	0	0	0
ENSMUST00000215191.1	0	0	0	0	0	0	0	0	0	0	1	0	0	0	0	0	0	0	0	0	0	0	0	0	0	0	0	0	0	0	0	0	0	1	0	0	0	0	0	0	0	0	0	0	0	1	0	0	0
ENSMUST00000182198.7	0	0	0	0	0	0	0	0	0	0	0	0	0	0	0	0	0	0	0	0	0	0	0	3	0	0	0	0	0	0	0	0	0	0	0	0	0	0	0	0	0	0	0	0	0	0	0	2	0
ENSMUST00000172762.1	0	0	0	0	0	0	0	0	0	0	0	0	0	0	0	0	0	0	0	0	0	2	0	0	0	0	0	0	0	0	0	0	0	8.32318	0	0	0	0	0	0	0	0	0	0	0	0	0	0	0
ENSMUST00000194951.1	0	0	0	0	0	0	0	0	0	2	1	0	0	0	0	0	0	0	0	0	0	0	2	0	0	0	0	0	0	0	0	0	0	0	0	2	0	0	0	0	0	0	0	0	0	3	1	2	0
ENSMUST00000119267.1	0	0	0	0	0	0	0	0	0	0	0	0	0	0	0	0	0	0	0	0	0	0	3	0	0	0	0	0	0	0	0	0	0	8	1	0	0	0	0	0	0	0	0	0	0	0	0	2	0
ENSMUST00000122808.1	0	0	0	0	0	0	0	0	0	2.50334	2.61101	0	0	0	0	0	0	0	0	0	0	0	0	0	0	0	0	0	0	0	0	0	0	3.94104	0	5.68744	0	0	0	0	0	0	0	0	0	0	0	0	0
ENSMUST00000077820.5	0	0	0	0	0	0	0	0	0	1.06024	1	2	0	0	0	0	0	0	0	0	0	2.08543	0	0	0	0	0	0	0	0	0	0	0	3.5163	0	14.28264	0	0	0	0	0	0	0	0	0	1.06321	2.04567	10.37923	0
ENSMUST00000205127.1	0	0	0	0	0	0	0	0	0	1	1	0	0	0	0	0	0	0	0	0	0	0	0	0	0	0	0	0	0	0	0	0	0	0	0	0	0	0	0	0	0	0	0	0	0	0	1	0	0
ENSMUST00000173185.1	0	0	0	0	0	0	0	0	0	2	0	0	0	0	0	0	0	0	0	0	0	3	0	0	0	0	0	0	0	0	0	0	0	7	0	0	0	0	0	0	0	0	0	0	0	2	3	0	0
ENSMUST00000208396.1	0	0	0	0	0	0	0	0	0	0	0	0	0	0	0	0	0	0	0	0	0	0	0	0	0	0	0	0	0	0	0	0	0	2	1	11	0	0	0	0	0	0	0	0	0	7	0	0	0
ENSMUST00000179386.1	0	0	0	0	0	0	0	0	0	0	0	0	0	0	0	0	0	0	0	0	0	0	0	0	0	0	0	0	0	0	0	0	0	1	0	0	0	0	0	0	0	0	0	0	0	2	0	0	0
ENSMUST00000208760.1	0	0	0	0	0	0	0	0	0	0	0.767951	0	0	0	0	0	0	0	0	0	0	0	3	0	0	0	0	0	0	0	0	0	0	1	0	0	0	0	0	0	0	0	0	0	0	0	2	0	0
ENSMUST00000121432.3	0	0	0	0	0	0	0	0	0	1.11446	0	0	0	0	0	0	0	0	0	0	0	0	5	7	0	0	0	0	0	0	0	0	0	2.06001	0	1.08608	0	0	0	0	0	0	0	0	0	0	4	0	0
ENSMUST00000207287.2	0	0	0	0	0	0	0	0	0	0	0	0	0	0	0	0	0	0	0	0	0	1	0	0	0	0	0	0	0	0	0	0	0	0	0	1	0	0	0	0	0	0	0	0	0	1	0	0	0
ENSMUST00000184850.7	0	0	0	0	0	0	0	0	0	13.14473	0	3.89017	0	0	0	0	0	0	0	0	0	27.0853	3.09294	0	0	0	0	0	0	0	0	0	0	28.4449	0	12.19272	0	0	0	0	0	0	0	0	0	14.53979	0	2.77269	0
ENSMUST00000173080.9	0	0	0	0	0	0	0	0	0	0	0	0	0	0	0	0	0	0	0	0	0	0	0	0	0	0	0	0	0	0	0	0	0	0	0	0	0	0	0	0	0	0	0	0	0	0	0	0	0
ENSMUST00000185167.7	0	0	0	0	0	0	0	0	0	0	0	0	0	0	0	0	0	0	0	0	0	0	0	0	0	0	0	0	0	0	0	0	0	0	0	0	0	0	0	0	0	0	0	0	0	0	0	0	0
ENSMUST00000195838.5	0	0	0	0	0	0	0	0	0	0	0	0	0	0	0	0	0	0	0	0	0	0	0	0	0	0	0	0	0	0	0	0	0	0	0	0	0	0	0	0	0	0	0	0	0	0	0	0	0
ENSMUST00000194244.5	0	0	0	0	0	0	0	0	0	0	0	0	0	0	0	0	0	0	0	0	0	0	0	0	0	0	0	0	0	0	0	0	0	0	0	0	0	0	0	0	0	0	0	0	0	0	0	0	0
ENSMUST00000185087.7	0	0	0	0	0	0	0	0	0	0	0	0	0	0	0	0	0	0	0	0	0	2.14965	0	0	0	0	0	0	0	0	0	0	0	0	0	0	0	0	0	0	0	0	0	0	0	0	0	0	0
ENSMUST00000195833.5	0	0	0	0	0	0	0	0	0	0	0	0	0	0	0	0	0	0	0	0	0	0	0	0	0	0	0	0	0	0	0	0	0	0	0	0	0	0	0	0	0	0	0	0	0	0	0	0	0
ENSMUST00000184502.7	0	0	0	0	0	0	0	0	0	3.00043	2.00178	1	0	0	0	0	0	0	0	0	0	3.13549	1	0	0	0	0	0	0	0	0	0	0	14.01205	0	5.00072	0	0	0	0	0	0	0	0	0	0	1	0	0
ENSMUST00000183560.7	0	0	0	0	0	0	0	0	0	0	0	0	0	0	0	0	0	0	0	0	0	0	0	0	0	0	0	0	0	0	0	0	0	0	0	0	0	0	0	0	0	0	0	0	0	0	0	0	0
ENSMUST00000183999.7	0	0	0	0	0	0	0	0	0	0	0	0	0	0	0	0	0	0	0	0	0	0	0	0	0	0	0	0	0	0	0	0	0	0	0	0	0	0	0	0	0	0	0	0	0	0	0	0	0
ENSMUST00000192532.1	0	0	0	0	0	0	0	0	0	0	0	0	0	0	0	0	0	0	0	0	0	0.00109388	1.50064	2.51829	0	0	0	0	0	0	0	0	0	0	0	0	0	0	0	0	0	0	0	0	0	1.34054	0	0	0
ENSMUST00000118957.1	0	0	0	0	0	0	0	0	0	0	0	0	0	0	0	0	0	0	0	0	0	1	0	0	0	0	0	0	0	0	0	0	0	0	0	0	0	0	0	0	0	0	0	0	0	0	0	0	0
ENSMUST00000117787.3	0	0	0	0	0	0	0	0	0	2.18701	0	0	0	0	0	0	0	0	0	0	0	2.12967	1.04811	0	0	0	0	0	0	0	0	0	0	3.33114	3.20572	2.05803	0	0	0	0	0	0	0	0	0	7.66323	1.34005	0	0
ENSMUST00000117959.2	0	0	0	0	0	0	0	0	0	0	0	0	0	0	0	0	0	0	0	0	0	0	0	0	0	0	0	0	0	0	0	0	0	0	0	0	0	0	0	0	0	0	0	0	0	0	0	0	0
ENSMUST00000174625.7	0	0	0	0	0	0	0	0	0	115.7976	35.9427	17.39562	0	0	0	0	0	0	0	0	0	105.8021	16.72058	28.0978	0	0	0	0	0	0	0	0	0	217.7125	10.9695	101.7942	0	0	0	0	0	0	0	0	0	72.7195	17.50905	15.979	0
ENSMUST00000174382.7	0	0	0	0	0	0	0	0	0	182.8608	40.3767	8.41577	0	0	0	0	0	0	0	0	0	148.5144	48.4119	8.5017	0	0	0	0	0	0	0	0	0	356.323	13.3808	142.5771	0	0	0	0	0	0	0	0	0	132.3685	29.2638	15.35653	0
ENSMUST00000166442.2	0	0	0	0	0	0	0	0	0	1.14325	0	0	0	0	0	0	0	0	0	0	0	0	0	0	0	0	0	0	0	0	0	0	0	1.74327	0	4.74969	0	0	0	0	0	0	0	0	0	0	0	7.3795800186996	0
ENSMUST00000103558.2	0	0	0	0	0	0	0	0	0	34.7329	6.64342	11.38866	0	0	0	0	0	0	0	0	0	9.97575	3.36259	3	0	0	0	0	0	0	0	0	0	48.0896	2.98987	2	0	0	0	0	0	0	0	0	0	10.94374	7.80182	22.56963	0
ENSMUST00000198163.1	0	0	0	0	0	0	0	0	0	0	0	0	0	0	0	0	0	0	0	0	0	0	0	0	0	0	0	0	0	0	0	0	0	0	0	0	0	0	0	0	0	0	0	0	0	0	0	0	0
ENSMUST00000164407.1	0	0	0	0	0	0	0	0	0	0	0	0	0	0	0	0	0	0	0	0	0	2.62271	0.0443057	0	0	0	0	0	0	0	0	0	0	5.21912	0	0.278482	0	0	0	0	0	0	0	0	0	0	0	0.369439	0
ENSMUST00000103561.2	0	0	0	0	0	0	0	0	0	24.2671	25.35658	11.61134	0	0	0	0	0	0	0	0	0	21.40152	25.5931	7	0	0	0	0	0	0	0	0	0	33.6913	3.01013	3.72152	0	0	0	0	0	0	0	0	0	7.05626	10.19818	20.06092	0
ENSMUST00000179181.2	0	0	0	0	0	0	0	0	0	26	5	8	0	0	0	0	0	0	0	0	0	14	1	7	0	0	0	0	0	0	0	0	0	50	2	3	0	0	0	0	0	0	0	0	0	13	8	10	0
ENSMUST00000196323.1	0	0	0	0	0	0	0	0	0	55.4821	11.3027	6.62064	0	0	0	0	0	0	0	0	0	33.4105	7.1656	5.796	0	0	0	0	0	0	0	0	0	84.6355	1.52899	23.9823	0	0	0	0	0	0	0	0	0	21.78598	2.4329	12.5104	0
ENSMUST00000198398.4	0	0	0	0	0	0	0	0	0	2457.72	737.862	714	0	0	0	0	0	0	0	0	0	1979.797	655.862	395.379	0	0	0	0	0	0	0	0	0	5116.75	335	1203.518	0	0	0	0	0	0	0	0	0	1863.034	698	357.724	0
ENSMUST00000103740.1	0	0	0	0	0	0	0	0	0	123.2759	18.1379	0	0	0	0	0	0	0	0	0	0	48.2069	27.1379	13.62069	0	0	0	0	0	0	0	0	0	100.2414	0	30.4828	0	0	0	0	0	0	0	0	0	20.96550729201	0	18.2759	0
ENSMUST00000192856.5	0	0	0	0	0	0	0	0	0	3588.73	715.576	689.942	0	0	0	0	0	0	0	0	0	2992.15	775.305	652.907	0	0	0	0	0	0	0	0	0	8193.08	337.664	1445.013	0	0	0	0	0	0	0	0	0	2615.069	639.227	321.94	0
ENSMUST00000103291.1	0	0	0	0	0	0	0	0	0	19.5858	4.41744	0	0	0	0	0	0	0	0	0	0	0	0	18.5192	0	0	0	0	0	0	0	0	0	34.1936	0	14.06667	0	0	0	0	0	0	0	0	0	35.6849	15.66613	0	0
ENSMUST00000103299.2	0	0	0	0	0	0	0	0	0	7233.69	1379.006	1432.058	0	0	0	0	0	0	0	0	0	6130.85	1338.695	1106.574	0	0	0	0	0	0	0	0	0	15158.72	712.336	3032.92	0	0	0	0	0	0	0	0	0	5120.24	1283.107	632.06	0
ENSMUST00000199490.1	0	0	0	0	0	0	0	0	0	0	0	0	0	0	0	0	0	0	0	0	0	0	0	0	0	0	0	0	0	0	0	0	0	0	0	0	0	0	0	0	0	0	0	0	0	0	0	0	0
ENSMUST00000200211.1	0	0	0	0	0	0	0	0	0	0	0	0	0	0	0	0	0	0	0	0	0	0	0	0	0	0	0	0	0	0	0	0	0	0	0	0	0	0	0	0	0	0	0	0	0	0	0	0	0
ENSMUST00000200074.1	0	0	0	0	0	0	0	0	0	0	0	0	0	0	0	0	0	0	0	0	0	0	0	0	0	0	0	0	0	0	0	0	0	0	0	0	0	0	0	0	0	0	0	0	0	0	0	0	0
ENSMUST00000198313.1	0	0	0	0	0	0	0	0	0	0	0	0	0	0	0	0	0	0	0	0	0	0	0	0	0	0	0	0	0	0	0	0	0	0	0	0	0	0	0	0	0	0	0	0	0	0	0	0	0
ENSMUST00000197969.1	0	0	0	0	0	0	0	0	0	0	0	0	0	0	0	0	0	0	0	0	0	0	0	0	0	0	0	0	0	0	0	0	0	0	0	0	0	0	0	0	0	0	0	0	0	0	0	0	0
ENSMUST00000103427.1	0	0	0	0	0	0	0	0	0	0	0	0	0	0	0	0	0	0	0	0	0	0	0	0	0	0	0	0	0	0	0	0	0	0	0	0	0	0	0	0	0	0	0	0	0	0	0	0	0
ENSMUST00000103428.1	0	0	0	0	0	0	0	0	0	0	0	0	0	0	0	0	0	0	0	0	0	0	0	0	0	0	0	0	0	0	0	0	0	0	0	0	0	0	0	0	0	0	0	0	0	0	0	0	0
ENSMUST00000192746.1	0	0	0	0	0	0	0	0	0	0	0	0	0	0	0	0	0	0	0	0	0	0	0	0	0	0	0	0	0	0	0	0	0	0	0	0	0	0	0	0	0	0	0	0	0	0	0	0	0
ENSMUST00000103429.1	0	0	0	0	0	0	0	0	0	0	0	0	0	0	0	0	0	0	0	0	0	0	0	0	0	0	0	0	0	0	0	0	0	0	0	0	0	0	0	0	0	0	0	0	0	0	0	0	0
ENSMUST00000103430.1	0	0	0	0	0	0	0	0	0	0	0	0	0	0	0	0	0	0	0	0	0	0	0	0	0	0	0	0	0	0	0	0	0	0	0	0	0	0	0	0	0	0	0	0	0	0	0	0	0
ENSMUST00000103405.1	0	0	0	0	0	0	0	0	0	0	0	0	0	0	0	0	0	0	0	0	0	0	0	0	0	0	0	0	0	0	0	0	0	0	0	0	0	0	0	0	0	0	0	0	0	0	0	0	0
ENSMUST00000103408.1	0	0	0	0	0	0	0	0	0	0	0	0	0	0	0	0	0	0	0	0	0	0	0	0	0	0	0	0	0	0	0	0	0	0	0	0	0	0	0	0	0	0	0	0	0	0	0	0	0
ENSMUST00000199487.1	0	0	0	0	0	0	0	0	0	0	0	0	0	0	0	0	0	0	0	0	0	0	0	0	0	0	0	0	0	0	0	0	0	0	0	0	0	0	0	0	0	0	0	0	0	0	0	0	0
ENSMUST00000103407.2	0	0	0	0	0	0	0	0	0	0	0	0	0	0	0	0	0	0	0	0	0	0	0	0	0	0	0	0	0	0	0	0	0	0	0	0	0	0	0	0	0	0	0	0	0	0	0	0	0
ENSMUST00000199459.1	0	0	0	0	0	0	0	0	0	0	0	0	0	0	0	0	0	0	0	0	0	0	0	0	0	0	0	0	0	0	0	0	0	0	0	0	0	0	0	0	0	0	0	0	0	0	0	0	0
ENSMUST00000103409.1	0	0	0	0	0	0	0	0	0	0	0	0	0	0	0	0	0	0	0	0	0	0	0	0	0	0	0	0	0	0	0	0	0	0	0	0	0	0	0	0	0	0	0	0	0	0	0	0	0
ENSMUST00000198234.1	0	0	0	0	0	0	0	0	0	0	0	0	0	0	0	0	0	0	0	0	0	0	0	0	0	0	0	0	0	0	0	0	0	0	0	0	0	0	0	0	0	0	0	0	0	0	0	0	0
ENSMUST00000103406.1	0	0	0	0	0	0	0	0	0	0	0	0	0	0	0	0	0	0	0	0	0	0	0	0	0	0	0	0	0	0	0	0	0	0	0	0	0	0	0	0	0	0	0	0	0	0	0	0	0
ENSMUST00000200568.1	0	0	0	0	0	0	0	0	0	206	4	81	0	0	0	0	0	0	0	0	0	320	19	25	0	0	0	0	0	0	0	0	0	824	1	271	0	0	0	0	0	0	0	0	0	142	721	14	0
ENSMUST00000200235.1	0	0	0	0	0	0	0	0	0	349.205	6.21949	30.7714	0	0	0	0	0	0	0	0	0	407.714	11.05061	3	0	0	0	0	0	0	0	0	0	1165.498	2.18538	2092.9	0	0	0	0	0	0	0	0	0	207.3007	13.4191	0	0
ENSMUST00000197046.1	0	0	0	0	0	0	0	0	0	0	0	0	0	0	0	0	0	0	0	0	0	1	0	0	0	0	0	0	0	0	0	0	0	0	0	0	0	0	0	0	0	0	0	0	0	0	0	0	0
ENSMUST00000198182.1	0	0	0	0	0	0	0	0	0	45.4249	4.00758	1.15033	0	0	0	0	0	0	0	0	0	53.901	2.408841	0	0	0	0	0	0	0	0	0	0	238.4434	6.04435	1.61073	0	0	0	0	0	0	0	0	0	30.2823	11.22276	0	0
ENSMUST00000103749.2	0	0	0	0	0	0	0	0	0	415.37	18.7729	1.07829	0	0	0	0	0	0	0	0	0	425.385	11.54055	0	0	0	0	0	0	0	0	0	0	1224.057	5.77027	151.4856	0	0	0	0	0	0	0	0	0	250.417	66.3582	0	0
ENSMUST00000194738.5	0	0	0	0	0	0	0	0	0	10.69591	7.64192	0	0	0	0	0	0	0	0	0	0	6.23236	3.14324	0	0	0	0	0	0	0	0	0	0	15.35969	0	80.2803	0	0	0	0	0	0	0	0	0	7.87122	0	1.59526	0
ENSMUST00000178282.2	0	0	0	0	0	0	0	0	0	349.304	563.358	1851	0	0	0	0	0	0	0	0	0	111.7676	854.857	890	0	0	0	0	0	0	0	0	0	256.64	131	5711.72	0	0	0	0	0	0	0	0	0	277.129	1157	1063.405	0
ENSMUST00000223335.1	0	0	0	0	0	0	0	0	0	0	0	0	0	0	0	0	0	0	0	0	0	0	0	0	0	0	0	0	0	0	0	0	0	0	0	0	0	0	0	0	0	0	0	0	0	0	0	0	0
ENSMUST00000137336.2	0	0	0	0	0	0	0	0	0	0	0	0	0	0	0	0	0	0	0	0	0	0	0	0	0	0	0	0	0	0	0	0	0	3	0	0	0	0	0	0	0	0	0	0	0	0	1	2	0
ENSMUST00000103416.8	0	0	0	0	0	0	0	0	0	0	1	0	0	0	0	0	0	0	0	0	0	0	0	0	0	0	0	0	0	0	0	0	0	28.9125	0	0	0	0	0	0	0	0	0	0	0	4.18838	0	0	0
ENSMUST00000195192.1	0	0	0	0	0	0	0	0	0	5.33407	0	0	0	0	0	0	0	0	0	0	0	2.14909	2	0	0	0	0	0	0	0	0	0	0	879.374	0	0	0	0	0	0	0	0	0	0	0	3.31759	1	0	0
ENSMUST00000192188.2	0	0	0	0	0	0	0	0	0	17.28654	1	0	0	0	0	0	0	0	0	0	0	6.20858	8	0	0	0	0	0	0	0	0	0	0	37.2752	0	0	0	0	0	0	0	0	0	0	0	15.609	0	0	0
ENSMUST00000103418.2	0	0	0	0	0	0	0	0	0	55.3794	0	0	0	0	0	0	0	0	0	0	0	67.6423	0	0	0	0	0	0	0	0	0	0	0	757.438	0	0	0	0	0	0	0	0	0	0	0	378.885	3	0	0
ENSMUST00000194304.5	0	0	0	0	0	0	0	0	0	3	0	0	0	0	0	0	0	0	0	0	0	1	0	0	0	0	0	0	0	0	0	0	0	7	0	3.27596	0	0	0	0	0	0	0	0	0	4	0	0	0
ENSMUST00000103420.2	0	0	0	0	0	0	0	0	0	0	1	0	0	0	0	0	0	0	0	0	0	0	0	0	0	0	0	0	0	0	0	0	0	0	0	4.72404	0	0	0	0	0	0	0	0	0	1	34	0	0
ENSMUST00000223179.1	0	0	0	0	0	0	0	0	0	14.01183	0	2	0	0	0	0	0	0	0	0	0	4.63604	0	0	0	0	0	0	0	0	0	0	0	4.21776	0	0	0	0	0	0	0	0	0	0	0	0	1.46379	0	0
ENSMUST00000103423.2	0	0	0	0	0	0	0	0	0	107.9881	0	0	0	0	0	0	0	0	0	0	0	5.363962	3	0	0	0	0	0	0	0	0	0	0	23.7822	1	0	0	0	0	0	0	0	0	0	0	5	40.5362	0	0
ENSMUST00000194162.5	0	0	0	0	0	0	0	0	0	1131	10.24104	5.62052	0	0	0	0	0	0	0	0	0	1135.271	2.62052	1	0	0	0	0	0	0	0	0	0	2700.7	1	65	0	0	0	0	0	0	0	0	0	623	20	0	0
ENSMUST00000192250.1	0	0	0	0	0	0	0	0	0	0	0.758964	1.37948	0	0	0	0	0	0	0	0	0	4.72859	0.379482	0	0	0	0	0	0	0	0	0	0	29.30399	0	0	0	0	0	0	0	0	0	0	0	0	0	0	0
ENSMUST00000177715.7	0	0	0	0	0	0	0	0	0	5464.88	258.998	183.1349	0	0	0	0	0	0	0	0	0	4876.12	197.2389	195.6686	0	0	0	0	0	0	0	0	0	12579.57	142.962	452.429	0	0	0	0	0	0	0	0	0	3759.1	273.364	183.9193	0
ENSMUST00000103426.2	0	0	0	0	0	0	0	0	0	2957.12	284.002	214.8651	0	0	0	0	0	0	0	0	0	2450.882	255.761	220.331	0	0	0	0	0	0	0	0	0	7748.43	338.038	449.571	0	0	0	0	0	0	0	0	0	2306.901	281.636	129.0807	0
ENSMUST00000103410.2	0	0	0	0	0	0	0	0	0	2671	344	1400	0	0	0	0	0	0	0	0	0	2282	1151	1284	0	0	0	0	0	0	0	0	0	8170	317	1918	0	0	0	0	0	0	0	0	0	2287	163	1737	0
ENSMUST00000103523.1	0	0	0	0	0	0	0	0	0	8.4627	1.39837	44.0448	0	0	0	0	0	0	0	0	0	12.11729	11.67605	4.86829	0	0	0	0	0	0	0	0	0	60.9011	6.67444	143.3684	0	0	0	0	0	0	0	0	0	13.99163	0.00675593	17.18038	0
ENSMUST00000193145.1	0	0	0	0	0	0	0	0	0	0	1	0	0	0	0	0	0	0	0	0	0	0	0	0	0	0	0	0	0	0	0	0	0	0	0	0	0	0	0	0	0	0	0	0	0	1	0	0	0
ENSMUST00000103524.1	0	0	0	0	0	0	0	0	0	0	0	0	0	0	0	0	0	0	0	0	0	0	0	0	0	0	0	0	0	0	0	0	0	1.06452	0	0	0	0	0	0	0	0	0	0	0	0	0	0	0
ENSMUST00000103302.2	0	0	0	0	0	0	0	0	0	21	2.26761	0	0	0	0	0	0	0	0	0	0	17	0	0	0	0	0	0	0	0	0	0	0	63	2.26761	0	0	0	0	0	0	0	0	0	0	13	0	5	0
ENSMUST00000103525.2	0	0	0	0	0	0	0	0	0	7.05748	0	5	0	0	0	0	0	0	0	0	0	6.31744	0	0	0	0	0	0	0	0	0	0	0	22.08965	1	0	0	0	0	0	0	0	0	0	0	2	1	0	0
ENSMUST00000103526.2	0	0	0	0	0	0	0	0	0	74.0394	26.5198	1.13083	0	0	0	0	0	0	0	0	0	17.91043	5.00635	77.1232	0	0	0	0	0	0	0	0	0	142.0572	3.2385	2.61617	0	0	0	0	0	0	0	0	0	40.1782	0	0	0
ENSMUST00000194071.1	0	0	0	0	0	0	0	0	0	0	0	0	0	0	0	0	0	0	0	0	0	0	0	0	0	0	0	0	0	0	0	0	0	0	0	0	0	0	0	0	0	0	0	0	0	0	0	0	0
ENSMUST00000103527.1	0	0	0	0	0	0	0	0	0	0	0	0	0	0	0	0	0	0	0	0	0	0	1.4645	0	0	0	0	0	0	0	0	0	0	0	0	0	0	0	0	0	0	0	0	0	0	0	1	0	0
ENSMUST00000192591.1	0	0	0	0	0	0	0	0	0	11.54469	0	0	0	0	0	0	0	0	0	0	0	8.92606	4.90268	0	0	0	0	0	0	0	0	0	0	41.1082	1	0	0	0	0	0	0	0	0	0	0	2	0	0	0
ENSMUST00000103529.3	0	0	0	0	0	0	0	0	0	1	0	40.3763	0	0	0	0	0	0	0	0	0	2.01864	3	0	0	0	0	0	0	0	0	0	0	5.10663	2	0	0	0	0	0	0	0	0	0	0	5	0	0	0
ENSMUST00000103303.2	0	0	0	0	0	0	0	0	0	30.8415	0	7	0	0	0	0	0	0	0	0	0	58.6521	2	0	0	0	0	0	0	0	0	0	0	232.416	14	0	0	0	0	0	0	0	0	0	0	38.8139	2	8	0
ENSMUST00000195359.5	0	0	0	0	0	0	0	0	0	4.84073	0	0	0	0	0	0	0	0	0	0	0	4.521910202203	1.505100745119	0	0	0	0	0	0	0	0	0	0	1.66274	0	29.263	0	0	0	0	0	0	0	0	0	1.2135	5.52882e-07	2.90377e-06	0
ENSMUST00000103530.2	0	0	0	0	0	0	0	0	0	0	0	0	0	0	0	0	0	0	0	0	0	4.9892412	2.78051	0	0	0	0	0	0	0	0	0	0	0	0	0	0	0	0	0	0	0	0	0	0	3.05157e-05	3.75275	8.29069	0
ENSMUST00000103304.2	0	0	0	0	0	0	0	0	0	1.15849	0	0	0	0	0	0	0	0	0	0	0	7.34792	0	0	0	0	0	0	0	0	0	0	0	10.56452	0	0	0	0	0	0	0	0	0	0	0	1.1304	1	0	0
ENSMUST00000103531.3	0	0	0	0	0	0	0	0	0	2.93429	0	0	0	0	0	0	0	0	0	0	0	5.6079	45.2095	0	0	0	0	0	0	0	0	0	0	0	0	0	0	0	0	0	0	0	0	0	0	1.10317	0	0	0
ENSMUST00000103305.1	0	0	0	0	0	0	0	0	0	2	0	0	0	0	0	0	0	0	0	0	0	0	0	0	0	0	0	0	0	0	0	0	0	5	0	0	0	0	0	0	0	0	0	0	0	2	0	0	0
ENSMUST00000103306.1	0	0	0	0	0	0	0	0	0	0	1	0	0	0	0	0	0	0	0	0	0	0	0	0	0	0	0	0	0	0	0	0	0	0	0	0	0	0	0	0	0	0	0	0	0	0	0	0	0
ENSMUST00000103503.3	0	0	0	0	0	0	0	0	0	0	0	0	0	0	0	0	0	0	0	0	0	3.79379	0	0	0	0	0	0	0	0	0	0	0	0	0	0	0	0	0	0	0	0	0	0	0	0	0	0	0
ENSMUST00000171270.1	0	0	0	0	0	0	0	0	0	0	0	0	0	0	0	0	0	0	0	0	0	0	0	0	0	0	0	0	0	0	0	0	0	0	0	0	0	0	0	0	0	0	0	0	0	0	0	0	0
ENSMUST00000194581.1	0	0	0	0	0	0	0	0	0	3.15687	0	2	0	0	0	0	0	0	0	0	0	0	0	0	0	0	0	0	0	0	0	0	0	23.372	0	0	0	0	0	0	0	0	0	0	0	5.23684	0	0	0
ENSMUST00000163467.1	0	0	0	0	0	0	0	0	0	0.5	0	0	0	0	0	0	0	0	0	0	0	3.5	0	0	0	0	0	0	0	0	0	0	0	4.253132318	0	0	0	0	0	0	0	0	0	0	0	4.56579	0	2.5	0
ENSMUST00000103532.2	0	0	0	0	0	0	0	0	0	0	0	0	0	0	0	0	0	0	0	0	0	2.5965	0	0	0	0	0	0	0	0	0	0	0	10.56447	0	21.4891	0	0	0	0	0	0	0	0	0	8.17539	0	1.96662	0
ENSMUST00000196006.4	0	0	0	0	0	0	0	0	0	5.04166e-08	2.50356e-07	0	0	0	0	0	0	0	0	0	0	2.0000000174955	0	0	0	0	0	0	0	0	0	0	0	0	0	0	0	0	0	0	0	0	0	0	0	6.91234e-08	0	0	0
ENSMUST00000103307.2	0	0	0	0	0	0	0	0	0	2	1	0	0	0	0	0	0	0	0	0	0	1	0	0	0	0	0	0	0	0	0	0	0	1	0	0	0	0	0	0	0	0	0	0	0	1	0	0	0
ENSMUST00000200578.4	0	0	0	0	0	0	0	0	0	3.51896e-08	0	0	0	0	0	0	0	0	0	0	0	2.14357e-08	0	0	0	0	0	0	0	0	0	0	0	6.1258	0	9.0000000976865	0	0	0	0	0	0	0	0	0	0	0	0	0
ENSMUST00000103308.2	0	0	0	0	0	0	0	0	0	1.19369	0	0	0	0	0	0	0	0	0	0	0	1.22521	0	0	0	0	0	0	0	0	0	0	0	0	0	7	0	0	0	0	0	0	0	0	0	0	0	0	0
ENSMUST00000197803.1	0	0	0	0	0	0	0	0	0	0	0	0	0	0	0	0	0	0	0	0	0	0	0	0	0	0	0	0	0	0	0	0	0	0	0	0	0	0	0	0	0	0	0	0	0	0	0	0	0
ENSMUST00000103533.1	0	0	0	0	0	0	0	0	0	6.00266e-08	0	0	0	0	0	0	0	0	0	0	0	0	0	0	0	0	0	0	0	0	0	0	0	0	0	0	0	0	0	0	0	0	0	0	0	0	0	0	0
ENSMUST00000200586.1	0	0	0	0	0	0	0	0	0	44.1667	1.25	0	0	0	0	0	0	0	0	0	0	25.06667	3	0	0	0	0	0	0	0	0	0	0	79.41	0	1.48078	0	0	0	0	0	0	0	0	0	30.9087	0	0	0
ENSMUST00000103309.2	0	0	0	0	0	0	0	0	0	0	0	0	0	0	0	0	0	0	0	0	0	3	0	0	0	0	0	0	0	0	0	0	0	0	0	1	0	0	0	0	0	0	0	0	0	0	0	1	0
ENSMUST00000103310.2	0	0	0	0	0	0	0	0	0	12	0	0	0	0	0	0	0	0	0	0	0	4	0	0	0	0	0	0	0	0	0	0	0	120	5	0	0	0	0	0	0	0	0	0	0	8	0	0	0
ENSMUST00000197406.4	0	0	0	0	0	0	0	0	0	4	0	0	0	0	0	0	0	0	0	0	0	8.46636e-08	0	0	0	0	0	0	0	0	0	0	0	0	0	0	0	0	0	0	0	0	0	0	0	0	0	0	0
ENSMUST00000103311.2	0	0	0	0	0	0	0	0	0	0	0	0	0	0	0	0	0	0	0	0	0	3	0	0	0	0	0	0	0	0	0	0	0	0	0	0	0	0	0	0	0	0	0	0	0	0	0	0	0
ENSMUST00000196768.1	0	0	0	0	0	0	0	0	0	5.27273	0	0	0	0	0	0	0	0	0	0	0	0	0	0	0	0	0	0	0	0	0	0	0	6.73259	0	0	0	0	0	0	0	0	0	0	0	0	0	0	0
ENSMUST00000103312.2	0	0	0	0	0	0	0	0	0	1.52787	2	1	0	0	0	0	0	0	0	0	0	5.23152	0	0	0	0	0	0	0	0	0	0	0	11.2291	0	0	0	0	0	0	0	0	0	0	0	2.53104	0	0	0
ENSMUST00000103313.2	0	0	0	0	0	0	0	0	0	2	0	0	0	0	0	0	0	0	0	0	0	1	1	0	0	0	0	0	0	0	0	0	0	2.01763	0	0	0	0	0	0	0	0	0	0	0	1	0	0	0
ENSMUST00000103314.2	0	0	0	0	0	0	0	0	0	0	1	0	0	0	0	0	0	0	0	0	0	0	0	0	0	0	0	0	0	0	0	0	0	2.19199	0	0	0	0	0	0	0	0	0	0	0	2.37179	0	0	0
ENSMUST00000103534.1	0	0	0	0	0	0	0	0	0	24.18271	0	3.75423	0	0	0	0	0	0	0	0	0	2.22404	0	0	0	0	0	0	0	0	0	0	0	1.05142	0	0	0	0	0	0	0	0	0	0	0	4.12131	0	0	0
ENSMUST00000103535.2	0	0	0	0	0	0	0	0	0	22.3093	7.01676	55.8736	0	0	0	0	0	0	0	0	0	21.49439	0	26.25339	0	0	0	0	0	0	0	0	0	73.5699	0	0	0	0	0	0	0	0	0	0	0	12.12329	1.47428	16.23486	0
ENSMUST00000197515.1	0	0	0	0	0	0	0	0	0	15.8333	3.75	0	0	0	0	0	0	0	0	0	0	18.93333	0	0	0	0	0	0	0	0	0	0	0	71.59	0	0	0	0	0	0	0	0	0	0	0	25.06003	0	0	0
ENSMUST00000103315.2	0	0	0	0	0	0	0	0	0	0	0	0	0	0	0	0	0	0	0	0	0	0	0	0	0	0	0	0	0	0	0	0	0	0	0	1.51922	0	0	0	0	0	0	0	0	0	0	0	0	0
ENSMUST00000103316.1	0	0	0	0	0	0	0	0	0	18.0057	0	0	0	0	0	0	0	0	0	0	0	16.54328	0	0	0	0	0	0	0	0	0	0	0	84.8949	0	0	0	0	0	0	0	0	0	0	0	28.4689	0	11	0
ENSMUST00000103536.3	0	0	0	0	0	0	0	0	0	0	0	0	0	0	0	0	0	0	0	0	0	0	0	0	0	0	0	0	0	0	0	0	0	2.16775	0	0	0	0	0	0	0	0	0	0	0	1	0	0	0
ENSMUST00000103537.2	0	0	0	0	0	0	0	0	0	15.06332	0	0	0	0	0	0	0	0	0	0	0	3	0	0	0	0	0	0	0	0	0	0	0	31.7233	0	0	0	0	0	0	0	0	0	0	0	1.0174	3.68271	0	0
ENSMUST00000103317.2	0	0	0	0	0	0	0	0	0	100.8843	2.4388	64.7854	0	0	0	0	0	0	0	0	0	85.4185	39.9252	143.5281	0	0	0	0	0	0	0	0	0	149.1121	6.12604	69.2986	0	0	0	0	0	0	0	0	0	131.1291	1.98658	0	0
ENSMUST00000198646.1	0	0	0	0	0	0	0	0	0	0	0	0	0	0	0	0	0	0	0	0	0	4	0	0	0	0	0	0	0	0	0	0	0	3.01754	0	0	0	0	0	0	0	0	0	0	0	0	0	0	0
ENSMUST00000103538.2	0	0	0	0	0	0	0	0	0	0	0	0	0	0	0	0	0	0	0	0	0	0	0	0	0	0	0	0	0	0	0	0	0	1.982456	0	0	0	0	0	0	0	0	0	0	0	0	0	0	0
ENSMUST00000103318.5	0	0	0	0	0	0	0	0	0	2.91384e-07	0	0	0	0	0	0	0	0	0	0	0	5.000000104676	7	2.651643e-06	0	0	0	0	0	0	0	0	0	11	0	0	0	0	0	0	0	0	0	0	0	3.555042e-07	11.00000693144	0	0
ENSMUST00000103319.2	0	0	0	0	0	0	0	0	0	5	0	0	0	0	0	0	0	0	0	0	0	1	0	4	0	0	0	0	0	0	0	0	0	0	0	0	0	0	0	0	0	0	0	0	0	6	11	0	0
ENSMUST00000199933.4	0	0	0	0	0	0	0	0	0	4.52133	0	14.3643120179	0	0	0	0	0	0	0	0	0	4.75608	1.882570914907	21.26960840893	0	0	0	0	0	0	0	0	0	13.27351	0	0	0	0	0	0	0	0	0	0	0	1.50947	0	4.89044e-07	0
ENSMUST00000103539.2	0	0	0	0	0	0	0	0	0	0.142028	0	11.6645279	0	0	0	0	0	0	0	0	0	0	3.41409	46.6619	0	0	0	0	0	0	0	0	0	0	0	0	0	0	0	0	0	0	0	0	0	0	0	1.64209	0
ENSMUST00000199266.1	0	0	0	0	0	0	0	0	0	3.28176	0	4.33333	0	0	0	0	0	0	0	0	0	8.87242	16.64512	20	0	0	0	0	0	0	0	0	0	34.4053	0	0	0	0	0	0	0	0	0	0	0	14.16279	9	0	0
ENSMUST00000103540.2	0	0	0	0	0	0	0	0	0	2.17126	28	0	0	0	0	0	0	0	0	0	0	0	0	0	0	0	0	0	0	0	0	0	0	0	0	0	0	0	0	0	0	0	0	0	0	0.837209	0	0	0
ENSMUST00000196690.1	0	0	0	0	0	0	0	0	0	0	0	1.57139	0	0	0	0	0	0	0	0	0	0	0	0	0	0	0	0	0	0	0	0	0	0.121785	0	0	0	0	0	0	0	0	0	0	0	12.6316	3	0	0
ENSMUST00000166645.1	0	0	0	0	0	0	0	0	0	0.5	0	0	0	0	0	0	0	0	0	0	0	3.5	0	0	0	0	0	0	0	0	0	0	0	4.253132318	0	0	0	0	0	0	0	0	0	0	0	4.56579	0	2.5	0
ENSMUST00000103320.2	0	0	0	0	0	0	0	0	0	18	1	1	0	0	0	0	0	0	0	0	0	25	3	0	0	0	0	0	0	0	0	0	0	67	0	0	0	0	0	0	0	0	0	0	0	26	0	0	0
ENSMUST00000103321.2	0	0	0	0	0	0	0	0	0	32.1157	16.5612	24.21463	0	0	0	0	0	0	0	0	0	68.5815	4.07478	8.47192	0	0	0	0	0	0	0	0	0	168.7163	67.874	2.70136	0	0	0	0	0	0	0	0	0	45.5548	7.01342	0	0
ENSMUST00000103541.2	0	0	0	0	0	0	0	0	0	14.75958	0	2.09415	0	0	0	0	0	0	0	0	0	25.23818	1.43229	0	0	0	0	0	0	0	0	0	0	66.7956	1.08707	28.512	0	0	0	0	0	0	0	0	0	28.9242	0	1.24801	0
ENSMUST00000103322.2	0	0	0	0	0	0	0	0	0	8	0	0	0	0	0	0	0	0	0	0	0	9	0	3	0	0	0	0	0	0	0	0	0	23.0095	0	143	0	0	0	0	0	0	0	0	0	12	0	4	0
ENSMUST00000164041.2	0	0	0	0	0	0	0	0	0	1	0	0	0	0	0	0	0	0	0	0	0	0	0	0	0	0	0	0	0	0	0	0	0	0	0	0	0	0	0	0	0	0	0	0	0	0	0	0	0
ENSMUST00000103542.1	0	0	0	0	0	0	0	0	0	0	0	0	0	0	0	0	0	0	0	0	0	1.20152	0	0	0	0	0	0	0	0	0	0	0	0	0	0	0	0	0	0	0	0	0	0	0	0	0	0	0
ENSMUST00000103323.2	0	0	0	0	0	0	0	0	0	21	0	0	0	0	0	0	0	0	0	0	0	29	7	0	0	0	0	0	0	0	0	0	0	34	0	1	0	0	0	0	0	0	0	0	0	100	0	0	0
ENSMUST00000103324.2	0	0	0	0	0	0	0	0	0	5	0	0	0	0	0	0	0	0	0	0	0	8	0	0	0	0	0	0	0	0	0	0	0	11	0	0	0	0	0	0	0	0	0	0	0	11	1	0	0
ENSMUST00000200406.1	0	0	0	0	0	0	0	0	0	0	0	0	0	0	0	0	0	0	0	0	0	0	0	0	0	0	0	0	0	0	0	0	0	0	0	1	0	0	0	0	0	0	0	0	0	3	1	3	0
ENSMUST00000199510.4	0	0	0	0	0	0	0	0	0	2.525028e-07	1.86275e-07	3.796732e-06	0	0	0	0	0	0	0	0	0	3.000000248362	9.81135e-07	1.45445e-06	0	0	0	0	0	0	0	0	0	15.000000426008	0	0	0	0	0	0	0	0	0	0	0	2.819846e-07	0	0	0
ENSMUST00000103325.2	0	0	0	0	0	0	0	0	0	9	1	5	0	0	0	0	0	0	0	0	0	5	3	3	0	0	0	0	0	0	0	0	0	8	0	0	0	0	0	0	0	0	0	0	0	13	0	0	0
ENSMUST00000168090.2	0	0	0	0	0	0	0	0	0	1	0	0	0	0	0	0	0	0	0	0	0	0	0	0	0	0	0	0	0	0	0	0	0	9	0	0	0	0	0	0	0	0	0	0	0	18	0	0	0
ENSMUST00000103326.2	0	0	0	0	0	0	0	0	0	0	0	0	0	0	0	0	0	0	0	0	0	3	0	0	0	0	0	0	0	0	0	0	0	0	0	0	0	0	0	0	0	0	0	0	0	0	0	0	0
ENSMUST00000196587.4	0	0	0	0	0	0	0	0	0	1.558332e-07	0	0	0	0	0	0	0	0	0	0	0	4.72634e-08	0	0	0	0	0	0	0	0	0	0	0	51.972	0	1.63833e-08	0	0	0	0	0	0	0	0	0	1.07942	0	0	0
ENSMUST00000103543.2	0	0	0	0	0	0	0	0	0	7.02291	0	0	0	0	0	0	0	0	0	0	0	3.33115	0	0	0	0	0	0	0	0	0	0	0	0	0	1.45149	0	0	0	0	0	0	0	0	0	0	0	0	0
ENSMUST00000196839.4	0	0	0	0	0	0	0	0	0	7.89057e-08	0	7.46037e-07	0	0	0	0	0	0	0	0	0	8.0000000812868	0	0	0	0	0	0	0	0	0	0	0	1.34045e-07	0	0	0	0	0	0	0	0	0	0	0	0	0	0	0
ENSMUST00000103327.2	0	0	0	0	0	0	0	0	0	5	0	0.999999	0	0	0	0	0	0	0	0	0	3	0	0	0	0	0	0	0	0	0	0	0	8	0	0	0	0	0	0	0	0	0	0	0	0	0	0	0
ENSMUST00000103328.2	0	0	0	0	0	0	0	0	0	35.2856	58.1885	20	0	0	0	0	0	0	0	0	0	28.0687	0	1	0	0	0	0	0	0	0	0	0	146.8718	42	0	0	0	0	0	0	0	0	0	0	20.85336	2	29.542	0
ENSMUST00000103544.2	0	0	0	0	0	0	0	0	0	25.69364	0	0	0	0	0	0	0	0	0	0	0	5.78523	2.83079	0	0	0	0	0	0	0	0	0	0	36.2712	0	0	0	0	0	0	0	0	0	0	0	5.4064	6.31729	0	0
ENSMUST00000198735.1	0	0	0	0	0	0	0	0	0	1	0	0	0	0	0	0	0	0	0	0	0	1	0	0	0	0	0	0	0	0	0	0	0	0	0	0	0	0	0	0	0	0	0	0	0	0	0	0	0
ENSMUST00000103329.2	0	0	0	0	0	0	0	0	0	0	0	0	0	0	0	0	0	0	0	0	0	0	0	0	0	0	0	0	0	0	0	0	0	3.10662	0	0	0	0	0	0	0	0	0	0	0	1.20484	0	0	0
ENSMUST00000103330.1	0	0	0	0	0	0	0	0	0	9.7144	7.81157	0	0	0	0	0	0	0	0	0	0	13.9313	5	2	0	0	0	0	0	0	0	0	0	87.0216	0	0	0	0	0	0	0	0	0	0	0	9.94184	0	17.45803	0
ENSMUST00000196863.1	0	0	0	0	0	0	0	0	0	48.1455	0	0	0	0	0	0	0	0	0	0	0	52.9996	5	22	0	0	0	0	0	0	0	0	0	209	0	161	0	0	0	0	0	0	0	0	0	18	0	0	0
ENSMUST00000183936.1	0	0	0	0	0	0	0	0	0	10.85447	21	4	0	0	0	0	0	0	0	0	0	0.00036165	1	0	0	0	0	0	0	0	0	0	0	0	6	0	0	0	0	0	0	0	0	0	0	0	2	0	0
ENSMUST00000103332.1	0	0	0	0	0	0	0	0	0	2	0	0	0	0	0	0	0	0	0	0	0	1	0	0	0	0	0	0	0	0	0	0	0	6	0	0	0	0	0	0	0	0	0	0	0	0	0	0	0
ENSMUST00000103333.3	0	0	0	0	0	0	0	0	0	10.87433	0	193	0	0	0	0	0	0	0	0	0	11	6	0	0	0	0	0	0	0	0	0	0	87.8159	0	0	0	0	0	0	0	0	0	0	0	3	0	2	0
ENSMUST00000103334.3	0	0	0	0	0	0	0	0	0	0	0	0	0	0	0	0	0	0	0	0	0	4.52557	0	0	0	0	0	0	0	0	0	0	0	0	0	0	0	0	0	0	0	0	0	0	0	0	0	0	0
ENSMUST00000199143.4	0	0	0	0	0	0	0	0	0	1.13063e-08	0	0	0	0	0	0	0	0	0	0	0	1	0	0	0	0	0	0	0	0	0	0	0	9.61974	0	0	0	0	0	0	0	0	0	0	0	1.43762e-08	0	0	0
ENSMUST00000103335.2	0	0	0	0	0	0	0	0	0	3	0	0	0	0	0	0	0	0	0	0	0	5	1	0	0	0	0	0	0	0	0	0	0	30.3803	0	0	0	0	0	0	0	0	0	0	0	3	0	0	0
ENSMUST00000103336.1	0	0	0	0	0	0	0	0	0	0	0	0	0	0	0	0	0	0	0	0	0	4	0	0	0	0	0	0	0	0	0	0	0	9	0	1	0	0	0	0	0	0	0	0	0	0	0	0	0
ENSMUST00000198756.1	0	0	0	0	0	0	0	0	0	1	0	0	0	0	0	0	0	0	0	0	0	0	0	0	0	0	0	0	0	0	0	0	0	0	0	0	0	0	0	0	0	0	0	0	0	0	0	0	0
ENSMUST00000200454.1	0	0	0	0	0	0	0	0	0	0	0	0	0	0	0	0	0	0	0	0	0	4	0	0	0	0	0	0	0	0	0	0	0	20.2266	2	0	0	0	0	0	0	0	0	0	0	3.2096	0	0	0
ENSMUST00000103337.2	0	0	0	0	0	0	0	0	0	0	0	0	0	0	0	0	0	0	0	0	0	0	0	0	0	0	0	0	0	0	0	0	0	0	0	0	0	0	0	0	0	0	0	0	0	0	0	0	0
ENSMUST00000114212.3	0	0	0	0	0	0	0	0	0	9.48571	56	5	0	0	0	0	0	0	0	0	0	15.1667	2	1.5	0	0	0	0	0	0	0	0	0	24.10983	0	1	0	0	0	0	0	0	0	0	0	138.4912	0	323.316	0
ENSMUST00000103339.1	0	0	0	0	0	0	0	0	0	9.51429	0	0	0	0	0	0	0	0	0	0	0	5.83333	0	1.5	0	0	0	0	0	0	0	0	0	68.8902	0	0	0	0	0	0	0	0	0	0	0	9.50875	3	0.68355772357	0
ENSMUST00000197966.1	0	0	0	0	0	0	0	0	0	0	0	0	0	0	0	0	0	0	0	0	0	0	0	0	0	0	0	0	0	0	0	0	0	2.15378	0	0	0	0	0	0	0	0	0	0	0	0	0	0	0
ENSMUST00000103340.2	0	0	0	0	0	0	0	0	0	0	0	0	0	0	0	0	0	0	0	0	0	0	0	0	0	0	0	0	0	0	0	0	0	0	0	0	0	0	0	0	0	0	0	0	0	1	0	0	0
ENSMUST00000103341.3	0	0	0	0	0	0	0	0	0	0	0	0	0	0	0	0	0	0	0	0	0	6.41848	1	1	0	0	0	0	0	0	0	0	0	12.63538	0	15.02825	0	0	0	0	0	0	0	0	0	0	0	0	0
ENSMUST00000103342.3	0	0	0	0	0	0	0	0	0	2.99501	1	0	0	0	0	0	0	0	0	0	0	2.58941	0	0	0	0	0	0	0	0	0	0	0	7.58111	0	0	0	0	0	0	0	0	0	0	0	0	0	0	0
ENSMUST00000103343.3	0	0	0	0	0	0	0	0	0	2.69515	0	0	0	0	0	0	0	0	0	0	0	0	0	0	0	0	0	0	0	0	0	0	0	0	0	0	0	0	0	0	0	0	0	0	0	0	0	0	0
ENSMUST00000192554.5	0	0	0	0	0	0	0	0	0	10.50886	1.55313e-07	0	0	0	0	0	0	0	0	0	0	1.20324e-07	0	0	0	0	0	0	0	0	0	0	0	42.5121	0	0	0	0	0	0	0	0	0	0	0	1.10317	0	0	0
ENSMUST00000103522.2	0	0	0	0	0	0	0	0	0	0.312008	1	0	0	0	0	0	0	0	0	0	0	2.95065	0	0	0	0	0	0	0	0	0	0	0	0	0	0	0	0	0	0	0	0	0	0	0	0	0	0	0
ENSMUST00000193936.1	0	0	0	0	0	0	0	0	0	0	0	0	0	0	0	0	0	0	0	0	0	0	0	0	0	0	0	0	0	0	0	0	0	0	0	0	0	0	0	0	0	0	0	0	0	1	0	0	0
ENSMUST00000179796.1	0	0	0	0	0	0	0	0	0	0	0	0	0	0	0	0	0	0	0	0	0	1	0	0	0	0	0	0	0	0	0	0	0	0	0	0	0	0	0	0	0	0	0	0	0	0	0	0	0
ENSMUST00000103489.1	0	0	0	0	0	0	0	0	0	6.27151	0.00656294	3	0	0	0	0	0	0	0	0	0	5.04071	3	6	0	0	0	0	0	0	0	0	0	11.88539	0	0	0	0	0	0	0	0	0	0	0	2.49824	0	0	0
ENSMUST00000193397.1	0	0	0	0	0	0	0	0	0	0	0	0	0	0	0	0	0	0	0	0	0	0	0	0	0	0	0	0	0	0	0	0	0	1	0	0	0	0	0	0	0	0	0	0	0	0	0	0	0
ENSMUST00000195037.1	0	0	0	0	0	0	0	0	0	0	6	0	0	0	0	0	0	0	0	0	0	0	0	0	0	0	0	0	0	0	0	0	0	0	0	0	0	0	0	0	0	0	0	0	0	0	0	0	0
ENSMUST00000103746.2	0	0	0	0	0	0	0	0	0	119.1048	9	28	0	0	0	0	0	0	0	0	0	176.7768	83.7219	16	0	0	0	0	0	0	0	0	0	686.486	2.44394	1311	0	0	0	0	0	0	0	0	0	96.5057	630.397	11	0
ENSMUST00000103492.1	0	0	0	0	0	0	0	0	0	9.84814	53.8411	0	0	0	0	0	0	0	0	0	0	10.95753	0	0	0	0	0	0	0	0	0	0	0	51.4456	0	0	0	0	0	0	0	0	0	0	0	31.6685	0	0	0
ENSMUST00000103493.2	0	0	0	0	0	0	0	0	0	0	0	0	0	0	0	0	0	0	0	0	0	0	3	0	0	0	0	0	0	0	0	0	0	1.01635	0	0	0	0	0	0	0	0	0	0	0	0	0	0	0
ENSMUST00000191803.1	0	0	0	0	0	0	0	0	0	2	0	0	0	0	0	0	0	0	0	0	0	3	1	0	0	0	0	0	0	0	0	0	0	8.27723	0	0	0	0	0	0	0	0	0	0	0	5	0	0	0
ENSMUST00000103494.1	0	0	0	0	0	0	0	0	0	0	0	0	0	0	0	0	0	0	0	0	0	1	0	0	0	0	0	0	0	0	0	0	0	3.72277	0	0	0	0	0	0	0	0	0	0	0	0	0	0	0
ENSMUST00000103495.2	0	0	0	0	0	0	0	0	0	5.15186	1.15886	19	0	0	0	0	0	0	0	0	0	4.04247	14	6	0	0	0	0	0	0	0	0	0	24.5544	0	14	0	0	0	0	0	0	0	0	0	2.33149	1	22	0
ENSMUST00000103496.3	0	0	0	0	0	0	0	0	0	1	0	0	0	0	0	0	0	0	0	0	0	2	0	0	0	0	0	0	0	0	0	0	0	2	0	0	0	0	0	0	0	0	0	0	0	0	0	0	0
ENSMUST00000103751.2	0	0	0	0	0	0	0	0	0	49	0	0	0	0	0	0	0	0	0	0	0	51	0	0	0	0	0	0	0	0	0	0	0	138	0	7	0	0	0	0	0	0	0	0	0	18	0	0	0
ENSMUST00000197518.1	0	0	0	0	0	0	0	0	0	47.8952	0	0	0	0	0	0	0	0	0	0	0	29.2235	4.22994	0	0	0	0	0	0	0	0	0	0	143.5142	7.55606	0	0	0	0	0	0	0	0	0	0	18.49428	30.6037	0	0
ENSMUST00000103752.2	0	0	0	0	0	0	0	0	0	0	0	0	0	0	0	0	0	0	0	0	0	0	1.04822	0	0	0	0	0	0	0	0	0	0	0	0	0	0	0	0	0	0	0	0	0	0	0	0	0	0
ENSMUST00000195337.1	0	0	0	0	0	0	0	0	0	1	0	0	0	0	0	0	0	0	0	0	0	0	3.48131e-07	4.44143e-07	0	0	0	0	0	0	0	0	0	1.363847e-07	0	0	0	0	0	0	0	0	0	0	0	0	3.54203e-07	0	0
ENSMUST00000103497.1	0	0	0	0	0	0	0	0	0	0	0	0	0	0	0	0	0	0	0	0	0	0	1	2	0	0	0	0	0	0	0	0	0	4	0	0	0	0	0	0	0	0	0	0	0	1	1	0	0
ENSMUST00000193893.5	0	0	0	0	0	0	0	0	0	1.30231e-07	0	5.79789e-08	0	0	0	0	0	0	0	0	0	22	0	0	0	0	0	0	0	0	0	0	0	55	0	0	0	0	0	0	0	0	0	0	0	4.0000000419356	0	4.16049e-07	0
ENSMUST00000103498.2	0	0	0	0	0	0	0	0	0	6	0	1	0	0	0	0	0	0	0	0	0	0	0	0	0	0	0	0	0	0	0	0	0	0	0	0	0	0	0	0	0	0	0	0	0	7	0	1	0
ENSMUST00000191801.1	0	0	0	0	0	0	0	0	0	0	0	0	0	0	0	0	0	0	0	0	0	2	0	0	0	0	0	0	0	0	0	0	0	1	0	0	0	0	0	0	0	0	0	0	0	0	0	0	0
ENSMUST00000195469.5	0	0	0	0	0	0	0	0	0	0	0	0	0	0	0	0	0	0	0	0	0	2.44559	0	0	0	0	0	0	0	0	0	0	0	4.36236	0	0	0	0	0	0	0	0	0	0	0	1.2228	0	0	0
ENSMUST00000109711.3	0	0	0	0	0	0	0	0	0	3.38456	0	2	0	0	0	0	0	0	0	0	0	1.645471	0	0	0	0	0	0	0	0	0	0	0	1.81526	3	0	0	0	0	0	0	0	0	0	0	1.648854	0	0	0
ENSMUST00000103500.1	0	0	0	0	0	0	0	0	0	1.15786	0	0	0	0	0	0	0	0	0	0	0	0	0	0	0	0	0	0	0	0	0	0	0	0	0	0	0	0	0	0	0	0	0	0	0	1.48802	0	0	0
ENSMUST00000192077.1	0	0	0	0	0	0	0	0	0	1	0	2	0	0	0	0	0	0	0	0	0	5.15254	3.16667	1	0	0	0	0	0	0	0	0	0	20	0	0	0	0	0	0	0	0	0	0	0	3	0	0	0
ENSMUST00000103501.2	0	0	0	0	0	0	0	0	0	0	0	0	0	0	0	0	0	0	0	0	0	0	0.5	0	0	0	0	0	0	0	0	0	0	0	0	0	0	0	0	0	0	0	0	0	0	0	0	0	0
ENSMUST00000194350.5	0	0	0	0	0	0	0	0	0	2.72014	0	0	0	0	0	0	0	0	0	0	0	4.89232	0	7.64444	0	0	0	0	0	0	0	0	0	22.8136	0	627.664	0	0	0	0	0	0	0	0	0	14.25	12	0	0
ENSMUST00000103504.2	0	0	0	0	0	0	0	0	0	0	0	0	0	0	0	0	0	0	0	0	0	4.67674	0	0.355556	0	0	0	0	0	0	0	0	0	0	0	0	0	0	0	0	0	0	0	0	0	0	0	0	0
ENSMUST00000193855.1	0	0	0	0	0	0	0	0	0	8.49982	4.54996	0	0	0	0	0	0	0	0	0	0	11.54209	0	0	0	0	0	0	0	0	0	0	0	24.2634	0	218.356	0	0	0	0	0	0	0	0	0	23	0	0	0
ENSMUST00000103505.2	0	0	0	0	0	0	0	0	0	0	0	0	0	0	0	0	0	0	0	0	0	0	0	0	0	0	0	0	0	0	0	0	0	0	0	0	0	0	0	0	0	0	0	0	0	0	0	0	0
ENSMUST00000194968.5	0	0	0	0	0	0	0	0	0	0	2.09468e-07	0	0	0	0	0	0	0	0	0	0	0	0	0	0	0	0	0	0	0	0	0	0	0	0	0	0	0	0	0	0	0	0	0	0	0	0	1	0
ENSMUST00000103506.2	0	0	0	0	0	0	0	0	0	0	1	0	0	0	0	0	0	0	0	0	0	0	0	0	0	0	0	0	0	0	0	0	0	0	0	0	0	0	0	0	0	0	0	0	0	0	0	0	0
ENSMUST00000103507.1	0	0	0	0	0	0	0	0	0	9	0	0	0	0	0	0	0	0	0	0	0	6.10586	0	0	0	0	0	0	0	0	0	0	0	20.21038	0	0	0	0	0	0	0	0	0	0	0	5.83112	0	0	0
ENSMUST00000194625.1	0	0	0	0	0	0	0	0	0	0	2	1.12258	0	0	0	0	0	0	0	0	0	0	0	0	0	0	0	0	0	0	0	0	0	0	0	2.01239	0	0	0	0	0	0	0	0	0	0	0	0	0
ENSMUST00000191861.1	0	0	0	0	0	0	0	0	0	0	0	0	0	0	0	0	0	0	0	0	0	0	0	0	0	0	0	0	0	0	0	0	0	0	0	3	0	0	0	0	0	0	0	0	0	2	0	0	0
ENSMUST00000103509.1	0	0	0	0	0	0	0	0	0	0	0	0	0	0	0	0	0	0	0	0	0	0	0.5	0	0	0	0	0	0	0	0	0	0	3	0	0	0	0	0	0	0	0	0	0	0	0	0	0	0
ENSMUST00000103510.1	0	0	0	0	0	0	0	0	0	18.33345	2.37886	3.74725	0	0	0	0	0	0	0	0	0	18.84896	10.15885	0	0	0	0	0	0	0	0	0	0	76.2797	0	3.96827	0	0	0	0	0	0	0	0	0	4.74885	0	3	0
ENSMUST00000197537.1	0	0	0	0	0	0	0	0	0	15.373	0	0	0	0	0	0	0	0	0	0	0	2.55405	0	5.10811	0	0	0	0	0	0	0	0	0	2.76209	0	89.3637	0	0	0	0	0	0	0	0	0	4	0	0	0
ENSMUST00000169155.1	0	0	0	0	0	0	0	0	0	0	2	0	0	0	0	0	0	0	0	0	0	1.445946	9.36566	1.89189	0	0	0	0	0	0	0	0	0	14.50031	0	11.272	0	0	0	0	0	0	0	0	0	0	0	0	0
ENSMUST00000198777.1	0	0	0	0	0	0	0	0	0	0	0	0	0	0	0	0	0	0	0	0	0	2.02679	1	0	0	0	0	0	0	0	0	0	0	9.27182	0	0	0	0	0	0	0	0	0	0	0	4.43463	0	0	0
ENSMUST00000170551.1	0	0	0	0	0	0	0	0	0	1.39019	1	0	0	0	0	0	0	0	0	0	0	0.0912971	0	0	0	0	0	0	0	0	0	0	0	1.10891	0	0	0	0	0	0	0	0	0	0	0	0	0	0	0
ENSMUST00000199373.1	0	0	0	0	0	0	0	0	0	0	0	0	0	0	0	0	0	0	0	0	0	4.40244	0	0	0	0	0	0	0	0	0	0	0	4.80488	0	0	0	0	0	0	0	0	0	0	0	4.80488	0	0	0
ENSMUST00000163670.1	0	0	0	0	0	0	0	0	0	0	0	0	0	0	0	0	0	0	0	0	0	0.597561	0	0	0	0	0	0	0	0	0	0	0	6.68232	0	0	0	0	0	0	0	0	0	0	0	6.19512	1	0	0
ENSMUST00000103547.1	0	0	0	0	0	0	0	0	0	5.89755	0	3.28491	0	0	0	0	0	0	0	0	0	15.82234	0	0	0	0	0	0	0	0	0	0	0	68.0747	0	0	0	0	0	0	0	0	0	0	0	37.1723	0	1	0
ENSMUST00000103548.2	0	0	0	0	0	0	0	0	0	9.96558	0	8.50284	0	0	0	0	0	0	0	0	0	5.33608	2.20391	2	0	0	0	0	0	0	0	0	0	13.35742	0	31.5912	0	0	0	0	0	0	0	0	0	3.78886	0	5	0
ENSMUST00000195735.1	0	0	0	0	0	0	0	0	0	0	0	0	0	0	0	0	0	0	0	0	0	0	0	0	0	0	0	0	0	0	0	0	0	6.88616	0	0	0	0	0	0	0	0	0	0	0	0	0	0	0
ENSMUST00000103511.1	0	0	0	0	0	0	0	0	0	0	5.07118	0	0	0	0	0	0	0	0	0	0	0	0	8.5614	0	0	0	0	0	0	0	0	0	2.24954	4	0	0	0	0	0	0	0	0	0	0	0.00115241	0	0	0
ENSMUST00000196991.1	0	0	0	0	0	0	0	0	0	8.9536	0	0	0	0	0	0	0	0	0	0	0	11.63257	0	14.82357	0	0	0	0	0	0	0	0	0	44.5464	0	0	0	0	0	0	0	0	0	0	0	6.64283	0	0	0
ENSMUST00000103549.1	0	0	0	0	0	0	0	0	0	0	0	0	0	0	0	0	0	0	0	0	0	0	1	0	0	0	0	0	0	0	0	0	0	0	0	1	0	0	0	0	0	0	0	0	0	0.0041087	0	0	0
ENSMUST00000103551.1	0	0	0	0	0	0	0	0	0	0	0	0	0	0	0	0	0	0	0	0	0	0	1.22864	54.3158	0	0	0	0	0	0	0	0	0	0	0	0	0	0	0	0	0	0	0	0	0	0	0	0	0
ENSMUST00000103512.2	0	0	0	0	0	0	0	0	0	2.9077	0	0	0	0	0	0	0	0	0	0	0	4.470896	2.67448	3	0	0	0	0	0	0	0	0	0	9.05123	0	0	0	0	0	0	0	0	0	0	0	0	0	0	0
ENSMUST00000103552.1	0	0	0	0	0	0	0	0	0	9.6575	0	0	0	0	0	0	0	0	0	0	0	1.43857	0	0	0	0	0	0	0	0	0	0	0	5.05644	0	0	0	0	0	0	0	0	0	0	0	0	0	1	0
ENSMUST00000191862.5	0	0	0	0	0	0	0	0	0	0	0	0	0	0	0	0	0	0	0	0	0	0	0	0	0	0	0	0	0	0	0	0	0	2.330610100074	0	0	0	0	0	0	0	0	0	0	0	1.79724e-08	0	0	0
ENSMUST00000103513.2	0	0	0	0	0	0	0	0	0	0	0	0	0	0	0	0	0	0	0	0	0	0	0	0	0	0	0	0	0	0	0	0	0	2.28728	0	0	0	0	0	0	0	0	0	0	0	3	0	0	0
ENSMUST00000193950.5	0	0	0	0	0	0	0	0	0	2.59385e-08	0	0	0	0	0	0	0	0	0	0	0	0	0	0	0	0	0	0	0	0	0	0	0	0	0	0	0	0	0	0	0	0	0	0	0	0	0	0	0
ENSMUST00000103514.2	0	0	0	0	0	0	0	0	0	1.07835	0	0	0	0	0	0	0	0	0	0	0	0	0	0	0	0	0	0	0	0	0	0	0	0	0	0	0	0	0	0	0	0	0	0	0	0	0	0	0
ENSMUST00000103515.1	0	0	0	0	0	0	0	0	0	5.23953	0	0	0	0	0	0	0	0	0	0	0	5.31057	0	0	0	0	0	0	0	0	0	0	0	8.39154	2	1	0	0	0	0	0	0	0	0	0	1	0	0	0
ENSMUST00000191868.1	0	0	0	0	0	0	0	0	0	1.740041	0	0	0	0	0	0	0	0	0	0	0	2	0	0	0	0	0	0	0	0	0	0	0	45.2034	0	0	0	0	0	0	0	0	0	0	0	17.70334	0	1	0
ENSMUST00000103516.1	0	0	0	0	0	0	0	0	0	0	0	0	0	0	0	0	0	0	0	0	0	2.34462	0	8.5614	0	0	0	0	0	0	0	0	0	0	0	0	0	0	0	0	0	0	0	0	0	0	0	1	0
ENSMUST00000195417.1	0	0	0	0	0	0	0	0	0	0.538441	0	0	0	0	0	0	0	0	0	0	0	0	0	0	0	0	0	0	0	0	0	0	0	0	0	0	0	0	0	0	0	0	0	0	0	1.10189	0	0	0
ENSMUST00000103517.1	0	0	0	0	0	0	0	0	0	0	0	0	0	0	0	0	0	0	0	0	0	2.34462	0	8.5614	0	0	0	0	0	0	0	0	0	0	0	0	0	0	0	0	0	0	0	0	0	0	0	0	0
ENSMUST00000194865.1	0	0	0	0	0	0	0	0	0	0	0	0	0	0	0	0	0	0	0	0	0	2.1165	1	1	0	0	0	0	0	0	0	0	0	74.369	0	3	0	0	0	0	0	0	0	0	0	0	3	0	0
ENSMUST00000103518.1	0	0	0	0	0	0	0	0	0	4	0	0	0	0	0	0	0	0	0	0	0	1.8835	0	0	0	0	0	0	0	0	0	0	0	4.99558e-06	0	4	0	0	0	0	0	0	0	0	0	3	0	0	0
ENSMUST00000192298.1	0	0	0	0	0	0	0	0	0	0	0	0	0	0	0	0	0	0	0	0	0	0	0	0	0	0	0	0	0	0	0	0	0	0	0	0	0	0	0	0	0	0	0	0	0	0	0	0	0
ENSMUST00000178949.1	0	0	0	0	0	0	0	0	0	0	0	0	0	0	0	0	0	0	0	0	0	0	0	0	0	0	0	0	0	0	0	0	0	0	0	0	0	0	0	0	0	0	0	0	0	0	0	0	0
ENSMUST00000192724.1	0	0	0	0	0	0	0	0	0	0	0	0	0	0	0	0	0	0	0	0	0	0	2	0	0	0	0	0	0	0	0	0	0	0	0	0	0	0	0	0	0	0	0	0	0	0	0	0	0
ENSMUST00000103519.1	0	0	0	0	0	0	0	0	0	0	0	0	0	0	0	0	0	0	0	0	0	1	1	0	0	0	0	0	0	0	0	0	0	1.01763	0	0	0	0	0	0	0	0	0	0	0	0	0	0	0
ENSMUST00000194257.1	0	0	0	0	0	0	0	0	0	26.00231	0	0	0	0	0	0	0	0	0	0	0	0	9.45217	0	0	0	0	0	0	0	0	0	0	4.98982	0	0	0	0	0	0	0	0	0	0	0	2	45	0	0
ENSMUST00000103521.2	0	0	0	0	0	0	0	0	0	7.15566	1.06505	1.18545	0	0	0	0	0	0	0	0	0	12.21914	0	0	0	0	0	0	0	0	0	0	0	94.6386	0	93.0731	0	0	0	0	0	0	0	0	0	23.33908	1.52572	1.38932	0
ENSMUST00000103344.2	0	0	0	0	0	0	0	0	0	2.99499	0	0	0	0	0	0	0	0	0	0	0	3.24595	0	0	0	0	0	0	0	0	0	0	0	2.73069	0	0	0	0	0	0	0	0	0	0	0	0	0	0	0
ENSMUST00000103346.2	0	0	0	0	0	0	0	0	0	16.80956	0	10.61483	0	0	0	0	0	0	0	0	0	19.9299	1	1	0	0	0	0	0	0	0	0	0	31.5075	0	9.91954	0	0	0	0	0	0	0	0	0	11.49169	0	2.62402	0
ENSMUST00000196201.1	0	0	0	0	0	0	0	0	0	0	2.2912e-07	0	0	0	0	0	0	0	0	0	0	0	0	0	0	0	0	0	0	0	0	0	0	0	0	0	0	0	0	0	0	0	0	0	0	0	0	0	0
ENSMUST00000101325.3	0	0	0	0	0	0	0	0	0	0	0	0	0	0	0	0	0	0	0	0	0	1.71925	0.301601	0.196803	0	0	0	0	0	0	0	0	0	2.28775	0	0	0	0	0	0	0	0	0	0	0	0.000130028	1.000000123399	0	0
ENSMUST00000103348.2	0	0	0	0	0	0	0	0	0	2.92805	0	5.33037	0	0	0	0	0	0	0	0	0	3.64191	0	0	0	0	0	0	0	0	0	0	0	10.96207	0	2.48227	0	0	0	0	0	0	0	0	0	0	0	0	0
ENSMUST00000103349.1	0	0	0	0	0	0	0	0	0	1.16994	0	0	0	0	0	0	0	0	0	0	0	3.26952	0	0	0	0	0	0	0	0	0	0	0	5.74676	0	0	0	0	0	0	0	0	0	0	0	2.15162	0	0	0
ENSMUST00000103350.2	0	0	0	0	0	0	0	0	0	32.4412	0	2.03816	0	0	0	0	0	0	0	0	0	3.56379	0	0	0	0	0	0	0	0	0	0	0	27.0943	0	10.29686	0	0	0	0	0	0	0	0	0	8.07812	0	0.943384	0
ENSMUST00000196595.1	0	0	0	0	0	0	0	0	0	2	0	10.48484	0	0	0	0	0	0	0	0	0	1.54281	0	0	0	0	0	0	0	0	0	0	0	1.25727	0	0	0	0	0	0	0	0	0	0	0	0	0	0	0
ENSMUST00000103351.2	0	0	0	0	0	0	0	0	0	0	0	3.94018	0	0	0	0	0	0	0	0	0	1.9684	0	0	0	0	0	0	0	0	0	0	0	1.18325	0	0	0	0	0	0	0	0	0	0	0	0	1	0	0
ENSMUST00000198345.1	0	0	0	0	0	0	0	0	0	0	2.2912e-07	0	0	0	0	0	0	0	0	0	0	0	1.3359	0	0	0	0	0	0	0	0	0	0	0	0	1.64514	0	0	0	0	0	0	0	0	0	0	0	0	0
ENSMUST00000177795.1	0	0	0	0	0	0	0	0	0	0	0	0	0	0	0	0	0	0	0	0	0	0	0	0	0	0	0	0	0	0	0	0	0	2.32296	0	5.79788	0	0	0	0	0	0	0	0	0	0	0	0	0
ENSMUST00000199160.1	0	0	0	0	0	0	0	0	0	4.28836	0	0	0	0	0	0	0	0	0	0	0	5.62432	0	0	0	0	0	0	0	0	0	0	0	0	0	1.28417	0	0	0	0	0	0	0	0	0	0	0	0	0
ENSMUST00000103353.2	0	0	0	0	0	0	0	0	0	0	0	0	0	0	0	0	0	0	0	0	0	3.18627	0	0	0	0	0	0	0	0	0	0	0	2.96847	0	0	0	0	0	0	0	0	0	0	0	0	0	0	0
ENSMUST00000103354.2	0	0	0	0	0	0	0	0	0	52.5951	0	21.75514	0	0	0	0	0	0	0	0	0	22.36091	2.3625	6.86059	0	0	0	0	0	0	0	0	0	105.9299	0	0	0	0	0	0	0	0	0	0	0	1.46386	0	0	0
ENSMUST00000197448.1	0	0	0	0	0	0	0	0	0	0	0	0	0	0	0	0	0	0	0	0	0	0	0	0	0	0	0	0	0	0	0	0	0	2.03991	0	0	0	0	0	0	0	0	0	0	0	0	0	0	0
ENSMUST00000103355.2	0	0	0	0	0	0	0	0	0	2.08158	0	0	0	0	0	0	0	0	0	0	0	0	0	0	0	0	0	0	0	0	0	0	0	0	0	0	0	0	0	0	0	0	0	0	0	1	0	0	0
ENSMUST00000103356.3	0	0	0	0	0	0	0	0	0	25.6061	0	3.38982	0	0	0	0	0	0	0	0	0	5.11322	3	141.9426	0	0	0	0	0	0	0	0	0	14.30956	0	0	0	0	0	0	0	0	0	0	0	1.0718	0	4	0
ENSMUST00000103357.3	0	0	0	0	0	0	0	0	0	8.4242	2.2912e-07	15.80159	0	0	0	0	0	0	0	0	0	5.22242	0	0	0	0	0	0	0	0	0	0	0	12.59433	0	19.36358	0	0	0	0	0	0	0	0	0	2.31185	1	11.76353	0
ENSMUST00000103359.2	0	0	0	0	0	0	0	0	0	10.92761	0	0	0	0	0	0	0	0	0	0	0	6.0778	4	0	0	0	0	0	0	0	0	0	0	105.6522	1	0	0	0	0	0	0	0	0	0	0	34.0986	0	0.669064	0
ENSMUST00000199437.1	0	0	0	0	0	0	0	0	0	1.05582	0	0	0	0	0	0	0	0	0	0	0	0	0	0	0	0	0	0	0	0	0	0	0	0	0	0	0	0	0	0	0	0	0	0	0	0	0	0	0
ENSMUST00000177697.1	0	0	0	0	0	0	0	0	0	0	0	4.64508	0	0	0	0	0	0	0	0	0	0	0	0	0	0	0	0	0	0	0	0	0	0	0	1.18229	0	0	0	0	0	0	0	0	0	1.12274	0	0	0
ENSMUST00000198328.1	0	0	0	0	0	0	0	0	0	2.50667	0	0	0	0	0	0	0	0	0	0	0	7	0	0	0	0	0	0	0	0	0	0	0	62.5686	0	0	0	0	0	0	0	0	0	0	0	3	0	0	0
ENSMUST00000166380.1	0	0	0	0	0	0	0	0	0	7.49333	0	0	0	0	0	0	0	0	0	0	0	0	0	0	0	0	0	0	0	0	0	0	0	12.18314	0	0	0	0	0	0	0	0	0	0	0	0	0	0	0
ENSMUST00000103345.3	0	0	0	0	0	0	0	0	0	2	0	0	0	0	0	0	0	0	0	0	0	0	0	0	0	0	0	0	0	0	0	0	0	0	0	0	0	0	0	0	0	0	0	0	0	0	0	0	0
ENSMUST00000103363.1	0	0	0	0	0	0	0	0	0	5	0	0	0	0	0	0	0	0	0	0	0	1	0	0	0	0	0	0	0	0	0	0	0	7.05123	0	1	0	0	0	0	0	0	0	0	0	1	0	0	0
ENSMUST00000103364.2	0	0	0	0	0	0	0	0	0	16	2	0	0	0	0	0	0	0	0	0	0	18	6	0	0	0	0	0	0	0	0	0	0	36	0	7	0	0	0	0	0	0	0	0	0	11	0	7	0
ENSMUST00000103365.2	0	0	0	0	0	0	0	0	0	24.04815	0	4	0	0	0	0	0	0	0	0	0	23.1951	0	0	0	0	0	0	0	0	0	0	0	134.6225	0	0	0	0	0	0	0	0	0	0	0	25.3688	63	0	0
ENSMUST00000103366.2	0	0	0	0	0	0	0	0	0	0	0	0	0	0	0	0	0	0	0	0	0	0	0	0	0	0	0	0	0	0	0	0	0	18.6588	0	0	0	0	0	0	0	0	0	0	0	0	4	0	0
ENSMUST00000103367.2	0	0	0	0	0	0	0	0	0	26.04399	6.74006	0	0	0	0	0	0	0	0	0	0	33.7464	3	39	0	0	0	0	0	0	0	0	0	92.8186	1	6	0	0	0	0	0	0	0	0	0	45.2607	1	0	0
ENSMUST00000103368.2	0	0	0	0	0	0	0	0	0	28	0	8	0	0	0	0	0	0	0	0	0	28	0	3	0	0	0	0	0	0	0	0	0	96.3654	0	5	0	0	0	0	0	0	0	0	0	73	1	0	0
ENSMUST00000103369.1	0	0	0	0	0	0	0	0	0	10.90791	2.25994	3	0	0	0	0	0	0	0	0	0	5.05851	1	0	0	0	0	0	0	0	0	0	0	28.4417	0	0	0	0	0	0	0	0	0	0	0	3.37048	0	3	0
ENSMUST00000197290.1	0	0	0	0	0	0	0	0	0	0	0	0	0	0	0	0	0	0	0	0	0	5.6	0	0	0	0	0	0	0	0	0	0	0	56	0	0	0	0	0	0	0	0	0	0	0	0	0	0	0
ENSMUST00000103370.2	0	0	0	0	0	0	0	0	0	6	0	0	0	0	0	0	0	0	0	0	0	5.4	0	0	0	0	0	0	0	0	0	0	0	24.975835	0	0	0	0	0	0	0	0	0	0	0	2	0	0	0
ENSMUST00000198880.4	0	0	0	0	0	0	0	0	0	1.34187e-08	0	0	0	0	0	0	0	0	0	0	0	0	0	0	0	0	0	0	0	0	0	0	0	0	0	0	0	0	0	0	0	0	0	0	0	0	0	0	0
ENSMUST00000103371.2	0	0	0	0	0	0	0	0	0	1	0	0	0	0	0	0	0	0	0	0	0	0	0	0	0	0	0	0	0	0	0	0	0	0	0	0	0	0	0	0	0	0	0	0	0	0	0	0	0
ENSMUST00000103372.2	0	0	0	0	0	0	0	0	0	0	0	0	0	0	0	0	0	0	0	0	0	3	0	0	0	0	0	0	0	0	0	0	0	1	0	0	0	0	0	0	0	0	0	0	0	1	0	0	0
ENSMUST00000200160.4	0	0	0	0	0	0	0	0	0	0	0	0	0	0	0	0	0	0	0	0	0	0	0	0	0	0	0	0	0	0	0	0	0	0	0	0	0	0	0	0	0	0	0	0	0	0	0	0	0
ENSMUST00000103373.2	0	0	0	0	0	0	0	0	0	0	0	0	0	0	0	0	0	0	0	0	0	0	0	0	0	0	0	0	0	0	0	0	0	0	0	0	0	0	0	0	0	0	0	0	0	0	0	0	0
ENSMUST00000197820.4	0	0	0	0	0	0	0	0	0	6.00266e-08	0	0	0	0	0	0	0	0	0	0	0	0	0	1.433307e-06	0	0	0	0	0	0	0	0	0	2.659143e-07	0	0	0	0	0	0	0	0	0	0	0	1.88731e-08	0	0	0
ENSMUST00000103374.2	0	0	0	0	0	0	0	0	0	1	0	0	0	0	0	0	0	0	0	0	0	0	0	1.999999	0	0	0	0	0	0	0	0	0	3	0	0	0	0	0	0	0	0	0	0	0	1	0	0	0
ENSMUST00000196959.1	0	0	0	0	0	0	0	0	0	0	0	0	0	0	0	0	0	0	0	0	0	1.12143	1	0	0	0	0	0	0	0	0	0	0	0	0	0	0	0	0	0	0	0	0	0	0	2	0	0	0
ENSMUST00000197429.4	0	0	0	0	0	0	0	0	0	0	0	0	0	0	0	0	0	0	0	0	0	0	0	0	0	0	0	0	0	0	0	0	0	0	0	81	0	0	0	0	0	0	0	0	0	2.52026e-08	0	0	0
ENSMUST00000103376.2	0	0	0	0	0	0	0	0	0	0	0	0	0	0	0	0	0	0	0	0	0	0	0	0	0	0	0	0	0	0	0	0	0	0	0	0	0	0	0	0	0	0	0	0	0	1	0	0	0
ENSMUST00000103377.2	0	0	0	0	0	0	0	0	0	10	0	0	0	0	0	0	0	0	0	0	0	14	0	1	0	0	0	0	0	0	0	0	0	43	0	269	0	0	0	0	0	0	0	0	0	9	0	1	0
ENSMUST00000103378.2	0	0	0	0	0	0	0	0	0	10.96342	91.6767	212.1841	0	0	0	0	0	0	0	0	0	79.8981	41.9607	271.562	0	0	0	0	0	0	0	0	0	45.7428	1	255.068	0	0	0	0	0	0	0	0	0	64.8075	13	160.8845	0
ENSMUST00000197371.1	0	0	0	0	0	0	0	0	0	0	0	0.5	0	0	0	0	0	0	0	0	0	0	0	0	0	0	0	0	0	0	0	0	0	0	0	0	0	0	0	0	0	0	0	0	0	0	0	0	0
ENSMUST00000103379.2	0	0	0	0	0	0	0	0	0	0	0	0	0	0	0	0	0	0	0	0	0	0	0	0	0	0	0	0	0	0	0	0	0	0	0	0	0	0	0	0	0	0	0	0	0	1	0	0	0
ENSMUST00000197525.1	0	0	0	0	0	0	0	0	0	0	0	0	0	0	0	0	0	0	0	0	0	8.99304	11.77162	2	0	0	0	0	0	0	0	0	0	10.02371	0	29.7592	0	0	0	0	0	0	0	0	0	2.40936	0	2.17	0
ENSMUST00000103380.2	0	0	0	0	0	0	0	0	0	2.76391	1	0	0	0	0	0	0	0	0	0	0	5.4966	0.0307728	2	0	0	0	0	0	0	0	0	0	10.23144	0	0	0	0	0	0	0	0	0	0	0	0	0	0	0
ENSMUST00000197272.1	0	0	0	0	0	0	0	0	0	28.9701	5.01667	72.9692	0	0	0	0	0	0	0	0	0	18.09997	8.37985	26.38863	0	0	0	0	0	0	0	0	0	48.9701	0	91.555	0	0	0	0	0	0	0	0	0	9.31961	0	6.29227	0
ENSMUST00000103381.2	0	0	0	0	0	0	0	0	0	5.77938e-08	0.184921	44.066946	0	0	0	0	0	0	0	0	0	6.67161	0	0	0	0	0	0	0	0	0	0	0	0.179254	1	7.967	0	0	0	0	0	0	0	0	0	0	0	5.281116	0
ENSMUST00000103382.1	0	0	0	0	0	0	0	0	0	0	0	0	0	0	0	0	0	0	0	0	0	3	0	0	0	0	0	0	0	0	0	0	0	3	0	0	0	0	0	0	0	0	0	0	0	0	0	0	0
ENSMUST00000103383.2	0	0	0	0	0	0	0	0	0	26.0235	0	0	0	0	0	0	0	0	0	0	0	18.00737	0	0	0	0	0	0	0	0	0	0	0	92.1302	1.23709	0	0	0	0	0	0	0	0	0	0	12.82096	0	0	0
ENSMUST00000103384.1	0	0	0	0	0	0	0	0	0	19	6	0	0	0	0	0	0	0	0	0	0	31	1	0	0	0	0	0	0	0	0	0	0	71	0	45	0	0	0	0	0	0	0	0	0	34	0	13	0
ENSMUST00000196275.1	0	0	0	0	0	0	0	0	0	0	0	0	0	0	0	0	0	0	0	0	0	0	0	0	0	0	0	0	0	0	0	0	0	0	1	0	0	0	0	0	0	0	0	0	0	2	0	0	0
ENSMUST00000103386.2	0	0	0	0	0	0	0	0	0	25.7379	78.5794	0	0	0	0	0	0	0	0	0	0	27.7345	2.51546	1.02298	0	0	0	0	0	0	0	0	0	178.5303	3.76291	6.81181	0	0	0	0	0	0	0	0	0	24.09139	2	12.50494	0
ENSMUST00000195468.5	0	0	0	0	0	0	0	0	0	3.0000000589592	0	0	0	0	0	0	0	0	0	0	0	8.46636e-08	0	0	0	0	0	0	0	0	0	0	0	4	0	0	0	0	0	0	0	0	0	0	0	2.23844e-08	0	0	0
ENSMUST00000103442.2	0	0	0	0	0	0	0	0	0	2	0	0	0	0	0	0	0	0	0	0	0	3	0	0	0	0	0	0	0	0	0	0	0	0	0	0	0	0	0	0	0	0	0	0	0	3	0	0	0
ENSMUST00000103443.2	0	0	0	0	0	0	0	0	0	27.0402	0	0	0	0	0	0	0	0	0	0	0	17.9432	0	0	0	0	0	0	0	0	0	0	0	23.29254	0	5.94531	0	0	0	0	0	0	0	0	0	30.7065	0	0	0
ENSMUST00000103387.2	0	0	0	0	0	0	0	0	0	17.83586	4.12172	6.73462	0	0	0	0	0	0	0	0	0	23.54549	21.6594	3	0	0	0	0	0	0	0	0	0	19.62973	0	1.16245	0	0	0	0	0	0	0	0	0	7.23729	1	4.04347	0
ENSMUST00000103388.3	0	0	0	0	0	0	0	0	0	50	1	0.5	0	0	0	0	0	0	0	0	0	12	262	33	0	0	0	0	0	0	0	0	0	54	0	261	0	0	0	0	0	0	0	0	0	2	0	13	0
ENSMUST00000196599.1	0	0	0	0	0	0	0	0	0	10.59985	0	0	0	0	0	0	0	0	0	0	0	8.08818	0	0	0	0	0	0	0	0	0	0	0	40.3672	0	6.26361	0	0	0	0	0	0	0	0	0	5.87692	1	0	0
ENSMUST00000103389.2	0	0	0	0	0	0	0	0	0	0	0	5.04533	0	0	0	0	0	0	0	0	0	2.78442	1.1976028	0	0	0	0	0	0	0	0	0	0	3.23099	0	1.1370566163	0	0	0	0	0	0	0	0	0	2.229237	0	2.53044	0
ENSMUST00000103444.2	0	0	0	0	0	0	0	0	0	12	3.87173	76.564	0	0	0	0	0	0	0	0	0	7.9319	0	0	0	0	0	0	0	0	0	0	0	28.1357	0	1.07929	0	0	0	0	0	0	0	0	0	12.38654	1	3.44886	0
ENSMUST00000103390.2	0	0	0	0	0	0	0	0	0	2	0	0	0	0	0	0	0	0	0	0	0	0	0	0	0	0	0	0	0	0	0	0	0	0	0	0	0	0	0	0	0	0	0	0	0	0	0	0	0
ENSMUST00000103391.3	0	0	0	0	0	0	0	0	0	27.47585	32.4206	0	0	0	0	0	0	0	0	0	0	24.3266	2.48454	4	0	0	0	0	0	0	0	0	0	107.476	0	11.22599	0	0	0	0	0	0	0	0	0	20.72067	0	43.2932	0
ENSMUST00000195945.1	0	0	0	0	0	0	0	0	0	3	0	0	0	0	0	0	0	0	0	0	0	6	0	0	0	0	0	0	0	0	0	0	0	22	0	0	0	0	0	0	0	0	0	0	0	0	0	0	0
ENSMUST00000103392.2	0	0	0	0	0	0	0	0	0	0	0	0	0	0	0	0	0	0	0	0	0	4	0	0	0	0	0	0	0	0	0	0	0	1.72876e-07	0	0	0	0	0	0	0	0	0	0	0	0	0	0	0
ENSMUST00000103393.1	0	0	0	0	0	0	0	0	0	169.5826	0	1	0	0	0	0	0	0	0	0	0	35.3466	2.4893	1.02607	0	0	0	0	0	0	0	0	0	203.111	4	2.04932	0	0	0	0	0	0	0	0	0	25.2583	1	0	0
ENSMUST00000178229.2	0	0	0	0	0	0	0	0	0	17.90813	0	0	0	0	0	0	0	0	0	0	0	2	0	0	0	0	0	0	0	0	0	0	0	10.40829	0	0	0	0	0	0	0	0	0	0	0	8.42358	2	0	0
ENSMUST00000103446.1	0	0	0	0	0	0	0	0	0	6.32699	0	8.05819	0	0	0	0	0	0	0	0	0	2.3154	0	2.16236	0	0	0	0	0	0	0	0	0	37.0919	0	0	0	0	0	0	0	0	0	0	0	3.12819	3	70.2126	0
ENSMUST00000103447.1	0	0	0	0	0	0	0	0	0	0	0	0	0	0	0	0	0	0	0	0	0	3.0568	0	0	0	0	0	0	0	0	0	0	0	0	0	0	0	0	0	0	0	0	0	0	0	1.87054	0	0	0
ENSMUST00000103394.1	0	0	0	0	0	0	0	0	0	0	0	0	0	0	0	0	0	0	0	0	0	5.83838	0	0	0	0	0	0	0	0	0	0	0	8.49613	1	0	0	0	0	0	0	0	0	0	0	0	0	0	0
ENSMUST00000103448.2	0	0	0	0	0	0	0	0	0	3	0	6.40382	0	0	0	0	0	0	0	0	0	7.90282	6.84021	0	0	0	0	0	0	0	0	0	0	4.80266	0	0	0	0	0	0	0	0	0	0	0	1.23899	0	17.3206	0
ENSMUST00000198184.1	0	0	0	0	0	0	0	0	0	1.18784	0	0	0	0	0	0	0	0	0	0	0	7.43037	0	0	0	0	0	0	0	0	0	0	0	20.88091	0	0	0	0	0	0	0	0	0	0	0	4.23964	0	0	0
ENSMUST00000103395.1	0	0	0	0	0	0	0	0	0	1.85937	0	0	0	0	0	0	0	0	0	0	0	0.617346	0	0	0	0	0	0	0	0	0	0	0	0	0	0	0	0	0	0	0	0	0	0	0	0.989181	0	0	0
ENSMUST00000103396.1	0	0	0	0	0	0	0	0	0	25.645	4.17316e-07	0	0	0	0	0	0	0	0	0	0	10.99988	5.28025e-07	0.5	0	0	0	0	0	0	0	0	0	31.01864	0	0	0	0	0	0	0	0	0	0	0	7.11874	0	0	0
ENSMUST00000195707.2	0	0	0	0	0	0	0	0	0	8.95988	0	0	0	0	0	0	0	0	0	0	0	0	2	0	0	0	0	0	0	0	0	0	0	9.71442	0	16.05469	0	0	0	0	0	0	0	0	0	9.42299	0	0	0
ENSMUST00000103449.3	0	0	0	0	0	0	0	0	0	0	0	0	0	0	0	0	0	0	0	0	0	0	0	0	0	0	0	0	0	0	0	0	0	5.8138	0	0	0	0	0	0	0	0	0	0	0	0	1	0	0
ENSMUST00000103450.3	0	0	0	0	0	0	0	0	0	5.76036	0	0	0	0	0	0	0	0	0	0	0	1.10455	0	0	0	0	0	0	0	0	0	0	0	4.3961	0	0	0	0	0	0	0	0	0	0	0	0	1	0	0
ENSMUST00000179657.1	0	0	0	0	0	0	0	0	0	0	0	0	0	0	0	0	0	0	0	0	0	1	0	0	0	0	0	0	0	0	0	0	0	6.13355	0	0	0	0	0	0	0	0	0	0	0	2.44021	0	0	0
ENSMUST00000192264.1	0	0	0	0	0	0	0	0	0	6.67301	0	0	0	0	0	0	0	0	0	0	0	14.4871	2.18938	0	0	0	0	0	0	0	0	0	0	7.07692	2	23.809	0	0	0	0	0	0	0	0	0	2	0	0	0
ENSMUST00000103452.2	0	0	0	0	0	0	0	0	0	0	0	16.58847	0	0	0	0	0	0	0	0	0	0	0	7	0	0	0	0	0	0	0	0	0	2.94732	0	0	0	0	0	0	0	0	0	0	0	0	1	3.26521	0
ENSMUST00000196940.1	0	0	0	0	0	0	0	0	0	1.50761e-07	4.17316e-07	0	0	0	0	0	0	0	0	0	0	6.52427	5.28025e-07	0	0	0	0	0	0	0	0	0	0	41.0372	0	0	0	0	0	0	0	0	0	0	0	3.014560240631	0	0	0
ENSMUST00000103397.2	0	0	0	0	0	0	0	0	0	2.85516	0.999999	0	0	0	0	0	0	0	0	0	0	0	0.999999	0	0	0	0	0	0	0	0	0	0	0	0	0	0	0	0	0	0	0	0	0	0	2	0	0	0
ENSMUST00000103398.1	0	0	0	0	0	0	0	0	0	1.32105	0	0	0	0	0	0	0	0	0	0	0	0	0	0	0	0	0	0	0	0	0	0	0	1.15698	0	0	0	0	0	0	0	0	0	0	0	0	0	0	0
ENSMUST00000197560.1	0	0	0	0	0	0	0	0	0	20.84729	0	0	0	0	0	0	0	0	0	0	0	0	0	0.5	0	0	0	0	0	0	0	0	0	20.83681	0	0	0	0	0	0	0	0	0	0	0	0	0	0	0
ENSMUST00000103399.2	0	0	0	0	0	0	0	0	0	0.0450863	0	0	0	0	0	0	0	0	0	0	0	5.87825	0	0	0	0	0	0	0	0	0	0	0	12.85182	0	0	0	0	0	0	0	0	0	0	0	6.27603	0	1.09836	0
ENSMUST00000103400.2	0	0	0	0	0	0	0	0	0	6.38378	0	0	0	0	0	0	0	0	0	0	0	3.97045	0	2	0	0	0	0	0	0	0	0	0	41.0682	0	0	0	0	0	0	0	0	0	0	0	6.08259	1	0	0
ENSMUST00000103401.2	0	0	0	0	0	0	0	0	0	21.70108	0	0	0	0	0	0	0	0	0	0	0	19.52525	0	0	0	0	0	0	0	0	0	0	0	272.067	0	1	0	0	0	0	0	0	0	0	0	6.52499	3	19.90164	0
ENSMUST00000103402.1	0	0	0	0	0	0	0	0	0	7.72262	0	0	0	0	0	0	0	0	0	0	0	2.51709	0	0	0	0	0	0	0	0	0	0	0	4.84092	0	0	0	0	0	0	0	0	0	0	0	1.05391	0	0	0
ENSMUST00000103403.2	0	0	0	0	0	0	0	0	0	7.73659	0	3	0	0	0	0	0	0	0	0	0	11.58479	1	0	0	0	0	0	0	0	0	0	0	85.8071	0	0	0	0	0	0	0	0	0	0	0	4.92917	0	0	0
ENSMUST00000103404.1	0	0	0	0	0	0	0	0	0	4.50774	0	0	0	0	0	0	0	0	0	0	0	1	2	0	0	0	0	0	0	0	0	0	0	7.08014	0	0	0	0	0	0	0	0	0	0	0	1	0	0	0
ENSMUST00000195381.1	0	0	0	0	0	0	0	0	0	0	0	0	0	0	0	0	0	0	0	0	0	0	0	0	0	0	0	0	0	0	0	0	0	0	1	0	0	0	0	0	0	0	0	0	0	0	0	5	0
ENSMUST00000180013.2	0	0	0	0	0	0	0	0	0	3	0	0	0	0	0	0	0	0	0	0	0	6.74108	2	0	0	0	0	0	0	0	0	0	0	12.1791	0	0	0	0	0	0	0	0	0	0	0	3.23143	0	0	0
ENSMUST00000192911.1	0	0	0	0	0	0	0	0	0	0	0	0	0	0	0	0	0	0	0	0	0	0	0	0	0	0	0	0	0	0	0	0	0	4.45832	0	0	0	0	0	0	0	0	0	0	0	0	0	0	0
ENSMUST00000103455.2	0	0	0	0	0	0	0	0	0	0	0	0	0	0	0	0	0	0	0	0	0	0	2	0	0	0	0	0	0	0	0	0	0	1	0	3	0	0	0	0	0	0	0	0	0	1	0	0	0
ENSMUST00000103456.3	0	0	0	0	0	0	0	0	0	1	0	0	0	0	0	0	0	0	0	0	0	0	0	0	0	0	0	0	0	0	0	0	0	0	0	0	0	0	0	0	0	0	0	0	0	0	0	0	0
ENSMUST00000192877.1	0	0	0	0	0	0	0	0	0	1.23964	1	0	0	0	0	0	0	0	0	0	0	31.59715	0	0	0	0	0	0	0	0	0	0	0	0	0	0	0	0	0	0	0	0	0	0	0	0	0	0	0
ENSMUST00000103457.2	0	0	0	0	0	0	0	0	0	1	0	0	0	0	0	0	0	0	0	0	0	0	0	0	0	0	0	0	0	0	0	0	0	0	0	0	0	0	0	0	0	0	0	0	0	1	0	0	0
ENSMUST00000193652.1	0	0	0	0	0	0	0	0	0	0	0	0	0	0	0	0	0	0	0	0	0	0	0	0	0	0	0	0	0	0	0	0	0	15	0	0	0	0	0	0	0	0	0	0	0	1	0	0	0
ENSMUST00000103458.2	0	0	0	0	0	0	0	0	0	3	1	0	0	0	0	0	0	0	0	0	0	1	0	0	0	0	0	0	0	0	0	0	0	0	0	0	0	0	0	0	0	0	0	0	0	0	0	0	0
ENSMUST00000103459.4	0	0	0	0	0	0	0	0	0	18	5.12827	34.38556	0	0	0	0	0	0	0	0	0	20.66105	54.9704	56.8376	0	0	0	0	0	0	0	0	0	136.3998	0	0	0	0	0	0	0	0	0	0	0	12.24628	3	20.7527	0
ENSMUST00000103451.4	0	0	0	0	0	0	0	0	0	1.09187	0	0	0	0	0	0	0	0	0	0	0	5.25892	0	0	0	0	0	0	0	0	0	0	0	1	0	5	0	0	0	0	0	0	0	0	0	11.90478	0	0	0
ENSMUST00000103474.4	0	0	0	0	0	0	0	0	0	1	0	0	0	0	0	0	0	0	0	0	0	0	5	0	0	0	0	0	0	0	0	0	0	1	0	0	0	0	0	0	0	0	0	0	0	0	7	0	0
ENSMUST00000193133.2	0	0	0	0	0	0	0	0	0	0	0	0	0	0	0	0	0	0	0	0	0	0	0	0	0	0	0	0	0	0	0	0	0	0	0	0	0	0	0	0	0	0	0	0	0	0	0	0	0
ENSMUST00000103462.3	0	0	0	0	0	0	0	0	0	0	0	0	0	0	0	0	0	0	0	0	0	0	0	0	0	0	0	0	0	0	0	0	0	0	0	0	0	0	0	0	0	0	0	0	0	0	0	0	0
ENSMUST00000103463.2	0	0	0	0	0	0	0	0	0	56.7733	0	0	0	0	0	0	0	0	0	0	0	0	0	0	0	0	0	0	0	0	0	0	0	6.98505	0	0	0	0	0	0	0	0	0	0	0	0	0	0	0
ENSMUST00000103464.2	0	0	0	0	0	0	0	0	0	1	0	0	0	0	0	0	0	0	0	0	0	5	0	0	0	0	0	0	0	0	0	0	0	21	0	0	0	0	0	0	0	0	0	0	0	1	0	0	0
ENSMUST00000103478.3	0	0	0	0	0	0	0	0	0	4.22222	0	0	0	0	0	0	0	0	0	0	0	11.45961	0	0	0	0	0	0	0	0	0	0	0	4.33522	0	0	0	0	0	0	0	0	0	0	0	0	0	0	0
ENSMUST00000103466.1	0	0	0	0	0	0	0	0	0	3	0	0	0	0	0	0	0	0	0	0	0	0	0	0	0	0	0	0	0	0	0	0	0	0	0	0	0	0	0	0	0	0	0	0	0	0	0	0	0
ENSMUST00000103467.1	0	0	0	0	0	0	0	0	0	14.77287	0	0	0	0	0	0	0	0	0	0	0	0	0	0	0	0	0	0	0	0	0	0	0	12.97981	0	0	0	0	0	0	0	0	0	0	0	5.29279	0	11	0
ENSMUST00000103468.2	0	0	0	0	0	0	0	0	0	0	0	0	0	0	0	0	0	0	0	0	0	0	0	0	0	0	0	0	0	0	0	0	0	49	0	0	0	0	0	0	0	0	0	0	0	1	0	0	0
ENSMUST00000103469.3	0	0	0	0	0	0	0	0	0	1.30322	0	0	0	0	0	0	0	0	0	0	0	1	0	1	0	0	0	0	0	0	0	0	0	13.63326	1	8.66667	0	0	0	0	0	0	0	0	0	38.3082	0	1	0
ENSMUST00000195641.1	0	0	0	0	0	0	0	0	0	0	0	0	0	0	0	0	0	0	0	0	0	0	0	0	0	0	0	0	0	0	0	0	0	0	0	0	0	0	0	0	0	0	0	0	0	0	0	0	0
ENSMUST00000103470.1	0	0	0	0	0	0	0	0	0	0	0	0	0	0	0	0	0	0	0	0	0	0	0	0	0	0	0	0	0	0	0	0	0	0	0	0	0	0	0	0	0	0	0	0	0	0	0	0	0
ENSMUST00000195884.1	0	0	0	0	0	0	0	0	0	0	0	0	0	0	0	0	0	0	0	0	0	0	0	0	0	0	0	0	0	0	0	0	0	6.03509	0	0	0	0	0	0	0	0	0	0	0	1.17731	0	0	0
ENSMUST00000103471.1	0	0	0	0	0	0	0	0	0	1.57667	0	0.5	0	0	0	0	0	0	0	0	0	5.43148	0	0	0	0	0	0	0	0	0	0	0	5.82173	0	0	0	0	0	0	0	0	0	0	0	0	0	0	0
ENSMUST00000103472.3	0	0	0	0	0	0	0	0	0	1.3237	0	0	0	0	0	0	0	0	0	0	0	0	0	0	0	0	0	0	0	0	0	0	0	0	1	0	0	0	0	0	0	0	0	0	0	0	0	0	0
ENSMUST00000103473.1	0	0	0	0	0	0	0	0	0	8.97111	16	2	0	0	0	0	0	0	0	0	0	10.6739	0	0	0	0	0	0	0	0	0	0	0	62.2278	0	0	0	0	0	0	0	0	0	0	0	15.53194	0	0	0
ENSMUST00000103461.4	0	0	0	0	0	0	0	0	0	5	0	23	0	0	0	0	0	0	0	0	0	2	6	0	0	0	0	0	0	0	0	0	0	42	0	0	0	0	0	0	0	0	0	0	0	0	379.879	8.52433	0
ENSMUST00000195706.1	0	0	0	0	0	0	0	0	0	6.15067	0	0	0	0	0	0	0	0	0	0	0	7	3	0	0	0	0	0	0	0	0	0	0	21.39825	0	0	0	0	0	0	0	0	0	0	0	0	0	0	0
ENSMUST00000103475.1	0	0	0	0	0	0	0	0	0	0	0	0	0	0	0	0	0	0	0	0	0	0	2	0	0	0	0	0	0	0	0	0	0	1.00364	0	2.33333	0	0	0	0	0	0	0	0	0	2.39905	1	0	0
ENSMUST00000191693.1	0	0	0	0	0	0	0	0	0	0	0	0	0	0	0	0	0	0	0	0	0	0	0	0	0	0	0	0	0	0	0	0	0	0	0	0	0	0	0	0	0	0	0	0	0	0	0	0	0
ENSMUST00000103476.1	0	0	0	0	0	0	0	0	0	0	0	0	0	0	0	0	0	0	0	0	0	0	0	0	0	0	0	0	0	0	0	0	0	1	0	0	0	0	0	0	0	0	0	0	0	0	0	0	0
ENSMUST00000192499.2	0	0	0	0	0	0	0	0	0	0	0	1	0	0	0	0	0	0	0	0	0	0	4	0	0	0	0	0	0	0	0	0	0	5	0	0	0	0	0	0	0	0	0	0	0	2	35.1214	3.47567	0
ENSMUST00000103477.3	0	0	0	0	0	0	0	0	0	0	0	0	0	0	0	0	0	0	0	0	0	0	0	0	0	0	0	0	0	0	0	0	0	0	0	0	0	0	0	0	0	0	0	0	0	2	0	0	0
ENSMUST00000193408.1	0	0	0	0	0	0	0	0	0	0	0	0	0	0	0	0	0	0	0	0	0	0	0	0	0	0	0	0	0	0	0	0	0	2	0	0	0	0	0	0	0	0	0	0	0	0	0	0	0
ENSMUST00000195619.1	0	0	0	0	0	0	0	0	0	0	0	3	0	0	0	0	0	0	0	0	0	0	0	0	0	0	0	0	0	0	0	0	0	0	0	0	0	0	0	0	0	0	0	0	0	0	0	1	0
ENSMUST00000103479.3	0	0	0	0	0	0	0	0	0	0	0	0	0	0	0	0	0	0	0	0	0	0	0	1	0	0	0	0	0	0	0	0	0	2	0	0	0	0	0	0	0	0	0	0	0	1	0	0	0
ENSMUST00000195124.5	0	0	0	0	0	0	0	0	0	15.77778	0	11	0	0	0	0	0	0	0	0	0	23.54039	0	11	0	0	0	0	0	0	0	0	0	46.6031	0	27	0	0	0	0	0	0	0	0	0	12	0	0	0
ENSMUST00000103481.2	0	0	0	0	0	0	0	0	0	0	0	0	0	0	0	0	0	0	0	0	0	0	0	7.34168	0	0	0	0	0	0	0	0	0	0	0	0	0	0	0	0	0	0	0	0	0	0	0	0	0
ENSMUST00000194159.1	0	0	0	0	0	0	0	0	0	2.12851	0	0	0	0	0	0	0	0	0	0	0	2.89459	0	0	0	0	0	0	0	0	0	0	0	0	0	0	0	0	0	0	0	0	0	0	0	0	0	0	0
ENSMUST00000103482.1	0	0	0	0	0	0	0	0	0	0	0	0.5	0	0	0	0	0	0	0	0	0	0	0	0	0	0	0	0	0	0	0	0	0	3.9154	3	0	0	0	0	0	0	0	0	0	0	1.29075	0	0	0
ENSMUST00000103483.2	0	0	0	0	0	0	0	0	0	0	3	0	0	0	0	0	0	0	0	0	0	0	1	51.6583	0	0	0	0	0	0	0	0	0	2.0617	0	0	0	0	0	0	0	0	0	0	0	0	0	0	0
ENSMUST00000125484.2	0	0	0	0	0	0	0	0	0	0	0	0	0	0	0	0	0	0	0	0	0	0	0	0	0	0	0	0	0	0	0	0	0	2	0	0	0	0	0	0	0	0	0	0	0	6	0	0	0
ENSMUST00000183954.3	0	0	0	0	0	0	0	0	0	0	0	0	0	0	0	0	0	0	0	0	0	0	0	0	0	0	0	0	0	0	0	0	0	0	0	0	0	0	0	0	0	0	0	0	0	0	0	0	0
ENSMUST00000103485.2	0	0	0	0	0	0	0	0	0	1	0	4	0	0	0	0	0	0	0	0	0	1	0	0	0	0	0	0	0	0	0	0	0	6	0	0	0	0	0	0	0	0	0	0	0	0	0	0	0
ENSMUST00000103486.1	0	0	0	0	0	0	0	0	0	14.72849	0.993437	1	0	0	0	0	0	0	0	0	0	10.95929	0	2	0	0	0	0	0	0	0	0	0	51.1146	5	0	0	0	0	0	0	0	0	0	0	4.50176	1	7	0
ENSMUST00000191918.1	0	0	0	0	0	0	0	0	0	0	0	0	0	0	0	0	0	0	0	0	0	2	0	0	0	0	0	0	0	0	0	0	0	0	0	0	0	0	0	0	0	0	0	0	0	1	0	0	0
ENSMUST00000177949.1	0	0	0	0	0	0	0	0	0	0	0	0	0	0	0	0	0	0	0	0	0	0	0	0	0	0	0	0	0	0	0	0	0	0	0	0	0	0	0	0	0	0	0	0	0	1	0	0	0
ENSMUST00000167638.1	0	0	0	0	0	0	0	0	0	0	0	0	0	0	0	0	0	0	0	0	0	0	0	0	0	0	0	0	0	0	0	0	0	3	0	0	0	0	0	0	0	0	0	0	0	0	0	1	0
ENSMUST00000166255.1	0	0	0	0	0	0	0	0	0	0	0	0	0	0	0	0	0	0	0	0	0	0	0	0	0	0	0	0	0	0	0	0	0	1	0	0	0	0	0	0	0	0	0	0	0	0	0	0	0
ENSMUST00000103301.2	0	0	0	0	0	0	0	0	0	0	21.7324	0	0	0	0	0	0	0	0	0	0	0	0	0	0	0	0	0	0	0	0	0	0	0	0.732394	0	0	0	0	0	0	0	0	0	0	0	0	0	0
ENSMUST00000095364.2	0	0	0	0	0	0	0	0	0	0	0	0	0	0	0	0	0	0	0	0	0	0	0	0	0	0	0	0	0	0	0	0	0	0	0	0	0	0	0	0	0	0	0	0	0	0	0	0	0
ENSMUST00000200495.1	0	0	0	0	0	0	0	0	0	0	0	0	0	0	0	0	0	0	0	0	0	0	0	0	0	0	0	0	0	0	0	0	0	0	0	0	0	0	0	0	0	0	0	0	0	0	0	0	0
ENSMUST00000103562.2	0	0	0	0	0	0	0	0	0	0	0	0	0	0	0	0	0	0	0	0	0	0	0	0	0	0	0	0	0	0	0	0	0	0	0	0	0	0	0	0	0	0	0	0	0	0	0	0	0
ENSMUST00000197113.1	0	0	0	0	0	0	0	0	0	0	0	0	0	0	0	0	0	0	0	0	0	0	0	0	0	0	0	0	0	0	0	0	0	0	0	0	0	0	0	0	0	0	0	0	0	0	0	0	0
ENSMUST00000184430.1	0	0	0	0	0	0	0	0	0	0	0	0	0	0	0	0	0	0	0	0	0	0	0	0	0	0	0	0	0	0	0	0	0	0	0	0	0	0	0	0	0	0	0	0	0	0	0	0	0
ENSMUST00000103682.2	0	0	0	0	0	0	0	0	0	0	0	0	0	0	0	0	0	0	0	0	0	0	0	0	0	0	0	0	0	0	0	0	0	0	0	0	0	0	0	0	0	0	0	0	0	0	0	0	0
ENSMUST00000103683.1	0	0	0	0	0	0	0	0	0	0	0	0	0	0	0	0	0	0	0	0	0	0	0	0	0	0	0	0	0	0	0	0	0	0	0	0	0	0	0	0	0	0	0	0	0	0	0	0	0
ENSMUST00000197589.1	0	0	0	0	0	0	0	0	0	0	0	0	0	0	0	0	0	0	0	0	0	0	0	0	0	0	0	0	0	0	0	0	0	0	0	0	0	0	0	0	0	0	0	0	0	0	0	0	0
ENSMUST00000103686.1	0	0	0	0	0	0	0	0	0	0	0	0	0	0	0	0	0	0	0	0	0	0	0	0	0	0	0	0	0	0	0	0	0	0	0	0	0	0	0	0	0	0	0	0	0	0	0	0	0
ENSMUST00000103687.1	0	0	0	0	0	0	0	0	0	0	0	0	0	0	0	0	0	0	0	0	0	0	0	0	0	0	0	0	0	0	0	0	0	0	0	0	0	0	0	0	0	0	0	0	0	0	0	0	0
ENSMUST00000196977.1	0	0	0	0	0	0	0	0	0	0	0	0	0	0	0	0	0	0	0	0	0	0	0	0	0	0	0	0	0	0	0	0	0	0	0	0	0	0	0	0	0	0	0	0	0	0	0	0	0
ENSMUST00000103688.2	0	0	0	0	0	0	0	0	0	0	0	0	0	0	0	0	0	0	0	0	0	0	0	0	0	0	0	0	0	0	0	0	0	0	0	0	0	0	0	0	0	0	0	0	0	0	0	0	0
ENSMUST00000103689.1	0	0	0	0	0	0	0	0	0	0	0	0	0	0	0	0	0	0	0	0	0	0	0	0	0	0	0	0	0	0	0	0	0	0	0	0	0	0	0	0	0	0	0	0	0	0	0	0	0
ENSMUST00000103690.1	0	0	0	0	0	0	0	0	0	0	0	0	0	0	0	0	0	0	0	0	0	0	0	0	0	0	0	0	0	0	0	0	0	0	0	0	0	0	0	0	0	0	0	0	0	0	0	0	0
ENSMUST00000103691.1	0	0	0	0	0	0	0	0	0	0	0	0	0	0	0	0	0	0	0	0	0	0	0	0	0	0	0	0	0	0	0	0	0	0	0	0	0	0	0	0	0	0	0	0	0	0	0	0	0
ENSMUST00000103693.1	0	0	0	0	0	0	0	0	0	0	0	0	0	0	0	0	0	0	0	0	0	0	0	0	0	0	0	0	0	0	0	0	0	0	0	0	0	0	0	0	0	0	0	0	0	0	0	0	0
ENSMUST00000199452.1	0	0	0	0	0	0	0	0	0	0	0	0	0	0	0	0	0	0	0	0	0	0	0	0	0	0	0	0	0	0	0	0	0	0	0	0	0	0	0	0	0	0	0	0	0	0	0	0	0
ENSMUST00000103694.2	0	0	0	0	0	0	0	0	0	0	0	0	0	0	0	0	0	0	0	0	0	0	0	0	0	0	0	0	0	0	0	0	0	0	0	0	0	0	0	0	0	0	0	0	0	0	0	0	0
ENSMUST00000200046.1	0	0	0	0	0	0	0	0	0	0	0	0	0	0	0	0	0	0	0	0	0	0	0	0	0	0	0	0	0	0	0	0	0	0	0	0	0	0	0	0	0	0	0	0	0	0	0	0	0
ENSMUST00000103695.1	0	0	0	0	0	0	0	0	0	0	0	0	0	0	0	0	0	0	0	0	0	0	0	0	0	0	0	0	0	0	0	0	0	0	0	0	0	0	0	0	0	0	0	0	0	0	0	0	0
ENSMUST00000197949.1	0	0	0	0	0	0	0	0	0	0	0	0	0	0	0	0	0	0	0	0	0	0	0	0	0	0	0	0	0	0	0	0	0	0	0	0	0	0	0	0	0	0	0	0	0	0	0	0	0
ENSMUST00000103696.1	0	0	0	0	0	0	0	0	0	0	0	0	0	0	0	0	0	0	0	0	0	0	0	0	0	0	0	0	0	0	0	0	0	0	0	0	0	0	0	0	0	0	0	0	0	0	0	0	0
ENSMUST00000103697.1	0	0	0	0	0	0	0	0	0	0	0	0	0	0	0	0	0	0	0	0	0	0	0	0	0	0	0	0	0	0	0	0	0	0	0	0	0	0	0	0	0	0	0	0	0	0	0	0	0
ENSMUST00000103698.1	0	0	0	0	0	0	0	0	0	0	0	0	0	0	0	0	0	0	0	0	0	0	0	0	0	0	0	0	0	0	0	0	0	0	0	0	0	0	0	0	0	0	0	0	0	0	0	0	0
ENSMUST00000103699.1	0	0	0	0	0	0	0	0	0	0	0	0	0	0	0	0	0	0	0	0	0	0	0	0	0	0	0	0	0	0	0	0	0	0	0	0	0	0	0	0	0	0	0	0	0	0	0	0	0
ENSMUST00000103700.1	0	0	0	0	0	0	0	0	0	0	0	0	0	0	0	0	0	0	0	0	0	0	0	0	0	0	0	0	0	0	0	0	0	0	0	0	0	0	0	0	0	0	0	0	0	0	0	0	0
ENSMUST00000103701.1	0	0	0	0	0	0	0	0	0	0	0	0	0	0	0	0	0	0	0	0	0	0	0	0	0	0	0	0	0	0	0	0	0	0	0	0	0	0	0	0	0	0	0	0	0	0	0	0	0
ENSMUST00000103702.1	0	0	0	0	0	0	0	0	0	0	0	0	0	0	0	0	0	0	0	0	0	0	0	0	0	0	0	0	0	0	0	0	0	0	0	0	0	0	0	0	0	0	0	0	0	0	0	0	0
ENSMUST00000103703.1	0	0	0	0	0	0	0	0	0	0	0	0	0	0	0	0	0	0	0	0	0	0	0	0	0	0	0	0	0	0	0	0	0	0	0	0	0	0	0	0	0	0	0	0	0	0	0	0	0
ENSMUST00000103704.1	0	0	0	0	0	0	0	0	0	0	0	0	0	0	0	0	0	0	0	0	0	0	0	0	0	0	0	0	0	0	0	0	0	0	0	0	0	0	0	0	0	0	0	0	0	0	0	0	0
ENSMUST00000103705.1	0	0	0	0	0	0	0	0	0	0	0	0	0	0	0	0	0	0	0	0	0	0	0	0	0	0	0	0	0	0	0	0	0	0	0	0	0	0	0	0	0	0	0	0	0	0	0	0	0
ENSMUST00000103706.1	0	0	0	0	0	0	0	0	0	0	0	0	0	0	0	0	0	0	0	0	0	0	0	0	0	0	0	0	0	0	0	0	0	0	0	0	0	0	0	0	0	0	0	0	0	0	0	0	0
ENSMUST00000103707.1	0	0	0	0	0	0	0	0	0	0	0	0	0	0	0	0	0	0	0	0	0	0	0	0	0	0	0	0	0	0	0	0	0	0	0	0	0	0	0	0	0	0	0	0	0	0	0	0	0
ENSMUST00000103708.1	0	0	0	0	0	0	0	0	0	0	0	0	0	0	0	0	0	0	0	0	0	0	0	0	0	0	0	0	0	0	0	0	0	0	0	0	0	0	0	0	0	0	0	0	0	0	0	0	0
ENSMUST00000103709.1	0	0	0	0	0	0	0	0	0	0	0	0	0	0	0	0	0	0	0	0	0	0	0	0	0	0	0	0	0	0	0	0	0	0	0	0	0	0	0	0	0	0	0	0	0	0	0	0	0
ENSMUST00000103710.1	0	0	0	0	0	0	0	0	0	0	0	0	0	0	0	0	0	0	0	0	0	0	0	0	0	0	0	0	0	0	0	0	0	0	0	0	0	0	0	0	0	0	0	0	0	0	0	0	0
ENSMUST00000103711.1	0	0	0	0	0	0	0	0	0	0	0	0	0	0	0	0	0	0	0	0	0	0	0	0	0	0	0	0	0	0	0	0	0	0	0	0	0	0	0	0	0	0	0	0	0	0	0	0	0
ENSMUST00000103712.1	0	0	0	0	0	0	0	0	0	0	0	0	0	0	0	0	0	0	0	0	0	0	0	0	0	0	0	0	0	0	0	0	0	0	0	0	0	0	0	0	0	0	0	0	0	0	0	0	0
ENSMUST00000103713.1	0	0	0	0	0	0	0	0	0	0	0	0	0	0	0	0	0	0	0	0	0	0	0	0	0	0	0	0	0	0	0	0	0	0	0	0	0	0	0	0	0	0	0	0	0	0	0	0	0
ENSMUST00000103714.1	0	0	0	0	0	0	0	0	0	0	0	0	0	0	0	0	0	0	0	0	0	0	0	0	0	0	0	0	0	0	0	0	0	0	0	0	0	0	0	0	0	0	0	0	0	0	0	0	0
ENSMUST00000103715.1	0	0	0	0	0	0	0	0	0	0	0	0	0	0	0	0	0	0	0	0	0	0	0	0	0	0	0	0	0	0	0	0	0	0	0	0	0	0	0	0	0	0	0	0	0	0	0	0	0
ENSMUST00000103716.2	0	0	0	0	0	0	0	0	0	0	0	0	0	0	0	0	0	0	0	0	0	0	0	0	0	0	0	0	0	0	0	0	0	0	0	0	0	0	0	0	0	0	0	0	0	0	0	0	0
ENSMUST00000103717.2	0	0	0	0	0	0	0	0	0	0	0	0	0	0	0	0	0	0	0	0	0	0	0	0	0	0	0	0	0	0	0	0	0	0	0	0	0	0	0	0	0	0	0	0	0	0	0	0	0
ENSMUST00000103718.1	0	0	0	0	0	0	0	0	0	0	0	0	0	0	0	0	0	0	0	0	0	0	0	0	0	0	0	0	0	0	0	0	0	0	0	0	0	0	0	0	0	0	0	0	0	0	0	0	0
ENSMUST00000103719.1	0	0	0	0	0	0	0	0	0	0	0	0	0	0	0	0	0	0	0	0	0	0	0	0	0	0	0	0	0	0	0	0	0	0	0	0	0	0	0	0	0	0	0	0	0	0	0	0	0
ENSMUST00000103720.1	0	0	0	0	0	0	0	0	0	0	0	0	0	0	0	0	0	0	0	0	0	0	0	0	0	0	0	0	0	0	0	0	0	0	0	0	0	0	0	0	0	0	0	0	0	0	0	0	0
ENSMUST00000103721.2	0	0	0	0	0	0	0	0	0	0	0	0	0	0	0	0	0	0	0	0	0	0	0	0	0	0	0	0	0	0	0	0	0	0	0	0	0	0	0	0	0	0	0	0	0	0	0	0	0
ENSMUST00000103722.1	0	0	0	0	0	0	0	0	0	0	0	0	0	0	0	0	0	0	0	0	0	0	0	0	0	0	0	0	0	0	0	0	0	0	0	0	0	0	0	0	0	0	0	0	0	0	0	0	0
ENSMUST00000103723.1	0	0	0	0	0	0	0	0	0	0	0	0	0	0	0	0	0	0	0	0	0	0	0	0	0	0	0	0	0	0	0	0	0	0	0	0	0	0	0	0	0	0	0	0	0	0	0	0	0
ENSMUST00000103724.1	0	0	0	0	0	0	0	0	0	0	0	0	0	0	0	0	0	0	0	0	0	0	0	0	0	0	0	0	0	0	0	0	0	0	0	0	0	0	0	0	0	0	0	0	0	0	0	0	0
ENSMUST00000103725.1	0	0	0	0	0	0	0	0	0	0	0	0	0	0	0	0	0	0	0	0	0	0	0	0	0	0	0	0	0	0	0	0	0	0	0	0	0	0	0	0	0	0	0	0	0	0	0	0	0
ENSMUST00000103726.1	0	0	0	0	0	0	0	0	0	0	0	0	0	0	0	0	0	0	0	0	0	0	0	0	0	0	0	0	0	0	0	0	0	0	0	0	0	0	0	0	0	0	0	0	0	0	0	0	0
ENSMUST00000103728.1	0	0	0	0	0	0	0	0	0	0	0	0	0	0	0	0	0	0	0	0	0	0	0	0	0	0	0	0	0	0	0	0	0	0	0	0	0	0	0	0	0	0	0	0	0	0	0	0	0
ENSMUST00000103729.1	0	0	0	0	0	0	0	0	0	0	0	0	0	0	0	0	0	0	0	0	0	0	0	0	0	0	0	0	0	0	0	0	0	0	0	0	0	0	0	0	0	0	0	0	0	0	0	0	0
ENSMUST00000103730.1	0	0	0	0	0	0	0	0	0	0	0	0	0	0	0	0	0	0	0	0	0	0	0	0	0	0	0	0	0	0	0	0	0	0	0	0	0	0	0	0	0	0	0	0	0	0	0	0	0
ENSMUST00000103731.1	0	0	0	0	0	0	0	0	0	0	0	0	0	0	0	0	0	0	0	0	0	0	0	0	0	0	0	0	0	0	0	0	0	0	0	0	0	0	0	0	0	0	0	0	0	0	0	0	0
ENSMUST00000103733.1	0	0	0	0	0	0	0	0	0	0	0	0	0	0	0	0	0	0	0	0	0	0	0	0	0	0	0	0	0	0	0	0	0	0	0	0	0	0	0	0	0	0	0	0	0	0	0	0	0
ENSMUST00000103734.1	0	0	0	0	0	0	0	0	0	0	0	0	0	0	0	0	0	0	0	0	0	0	0	0	0	0	0	0	0	0	0	0	0	0	0	0	0	0	0	0	0	0	0	0	0	0	0	0	0
ENSMUST00000103735.1	0	0	0	0	0	0	0	0	0	0	0	0	0	0	0	0	0	0	0	0	0	0	0	0	0	0	0	0	0	0	0	0	0	0	0	0	0	0	0	0	0	0	0	0	0	0	0	0	0
ENSMUST00000103736.1	0	0	0	0	0	0	0	0	0	0	0	0	0	0	0	0	0	0	0	0	0	0	0	0	0	0	0	0	0	0	0	0	0	0	0	0	0	0	0	0	0	0	0	0	0	0	0	0	0
ENSMUST00000103737.2	0	0	0	0	0	0	0	0	0	0	0	0	0	0	0	0	0	0	0	0	0	0	0	0	0	0	0	0	0	0	0	0	0	0	0	0	0	0	0	0	0	0	0	0	0	0	0	0	0
ENSMUST00000103738.1	0	0	0	0	0	0	0	0	0	0	0	0	0	0	0	0	0	0	0	0	0	0	0	0	0	0	0	0	0	0	0	0	0	0	0	0	0	0	0	0	0	0	0	0	0	0	0	0	0
ENSMUST00000103284.1	0	0	0	0	0	0	0	0	0	0	0	0	0	0	0	0	0	0	0	0	0	0	0	0	0	0	0	0	0	0	0	0	0	0	0	0	0	0	0	0	0	0	0	0	0	0	0	0	0
ENSMUST00000103285.1	0	0	0	0	0	0	0	0	0	0	0	0	0	0	0	0	0	0	0	0	0	0	0	0	0	0	0	0	0	0	0	0	0	0	0	0	0	0	0	0	0	0	0	0	0	0	0	0	0
ENSMUST00000192366.1	0	0	0	0	0	0	0	0	0	0	0	0	0	0	0	0	0	0	0	0	0	0	0	0	0	0	0	0	0	0	0	0	0	0	0	0	0	0	0	0	0	0	0	0	0	0	0	0	0
ENSMUST00000103286.1	0	0	0	0	0	0	0	0	0	0	0	0	0	0	0	0	0	0	0	0	0	0	0	0	0	0	0	0	0	0	0	0	0	0	0	0	0	0	0	0	0	0	0	0	0	0	0	0	0
ENSMUST00000103287.1	0	0	0	0	0	0	0	0	0	0	0	0	0	0	0	0	0	0	0	0	0	0	0	0	0	0	0	0	0	0	0	0	0	0	0	0	0	0	0	0	0	0	0	0	0	0	0	0	0
ENSMUST00000103288.1	0	0	0	0	0	0	0	0	0	0	0	0	0	0	0	0	0	0	0	0	0	0	0	0	0	0	0	0	0	0	0	0	0	0	0	0	0	0	0	0	0	0	0	0	0	0	0	0	0
ENSMUST00000103289.1	0	0	0	0	0	0	0	0	0	0	0	0	0	0	0	0	0	0	0	0	0	0	0	0	0	0	0	0	0	0	0	0	0	0	0	0	0	0	0	0	0	0	0	0	0	0	0	0	0
ENSMUST00000193061.1	0	0	0	0	0	0	0	0	0	0	0	0	0	0	0	0	0	0	0	0	0	0	0	0	0	0	0	0	0	0	0	0	0	0	0	0	0	0	0	0	0	0	0	0	0	0	0	0	0
ENSMUST00000103290.1	0	0	0	0	0	0	0	0	0	0	0	0	0	0	0	0	0	0	0	0	0	0	0	0	0	0	0	0	0	0	0	0	0	0	0	0	0	0	0	0	0	0	0	0	0	0	0	0	0
ENSMUST00000103293.1	0	0	0	0	0	0	0	0	0	0	0	0	0	0	0	0	0	0	0	0	0	0	0	0	0	0	0	0	0	0	0	0	0	0	0	0	0	0	0	0	0	0	0	0	0	0	0	0	0
ENSMUST00000103294.1	0	0	0	0	0	0	0	0	0	0	0	0	0	0	0	0	0	0	0	0	0	0	0	0	0	0	0	0	0	0	0	0	0	0	0	0	0	0	0	0	0	0	0	0	0	0	0	0	0
ENSMUST00000103295.1	0	0	0	0	0	0	0	0	0	0	0	0	0	0	0	0	0	0	0	0	0	0	0	0	0	0	0	0	0	0	0	0	0	0	0	0	0	0	0	0	0	0	0	0	0	0	0	0	0
ENSMUST00000103296.1	0	0	0	0	0	0	0	0	0	0	0	0	0	0	0	0	0	0	0	0	0	0	0	0	0	0	0	0	0	0	0	0	0	0	0	0	0	0	0	0	0	0	0	0	0	0	0	0	0
ENSMUST00000103297.1	0	0	0	0	0	0	0	0	0	0	0	0	0	0	0	0	0	0	0	0	0	0	0	0	0	0	0	0	0	0	0	0	0	0	0	0	0	0	0	0	0	0	0	0	0	0	0	0	0
ENSMUST00000103298.1	0	0	0	0	0	0	0	0	0	0	0	0	0	0	0	0	0	0	0	0	0	0	0	0	0	0	0	0	0	0	0	0	0	0	0	0	0	0	0	0	0	0	0	0	0	0	0	0	0
ENSMUST00000082421.1	0	0	0	0	0	0	0	0	0	14373	7083	6939	0	0	0	0	0	0	0	0	0	12716	6866	5110	0	0	0	0	0	0	0	0	0	33897	3138	12870.99	0	0	0	0	0	0	0	0	0	12733	7154	3577	0
ENSMUST00000082419.1	0	0	0	0	0	0	0	0	0	770.989	297	300	0	0	0	0	0	0	0	0	0	706	321	203.9719	0	0	0	0	0	0	0	0	0	1666.995	196	548	0	0	0	0	0	0	0	0	0	576.995	276	202	0
ENSMUST00000082418.1	0	0	0	0	0	0	0	0	0	6234.65	2352.75	2234.618	0	0	0	0	0	0	0	0	0	5455.48	2935.88	1381.907	0	0	0	0	0	0	0	0	0	12458.62	1478.67	4390.65	0	0	0	0	0	0	0	0	0	5159.21	2520.49	1596.384	0
ENSMUST00000082414.1	0	0	0	0	0	0	0	0	0	9905	4198	4358	0	0	0	0	0	0	0	0	0	8334	3282	2588	0	0	0	0	0	0	0	0	0	20236	1993	6100	0	0	0	0	0	0	0	0	0	8643	3922	1583	0
ENSMUST00000084013.1	0	0	0	0	0	0	0	0	0	623	217	174	0	0	0	0	0	0	0	0	0	599	165	97	0	0	0	0	0	0	0	0	0	1249	82	253	0	0	0	0	0	0	0	0	0	573	162.5949	87	0
ENSMUST00000082411.1	0	0	0	0	0	0	0	0	0	1092	216	127	0	0	0	0	0	0	0	0	0	952.999	335.547	128	0	0	0	0	0	0	0	0	0	2943	73	173	0	0	0	0	0	0	0	0	0	855	134	26.00000703522	0
ENSMUST00000082409.1	0	0	0	0	0	0	0	0	0	33313.5	20560.1	15000.46	0	0	0	0	0	0	0	0	0	32419.4	14367.21	13539.75	0	0	0	0	0	0	0	0	0	76973	5785.92	20975.74	0	0	0	0	0	0	0	0	0	28690.4	18771.6	8408.45	0
ENSMUST00000082408.1	0	0	0	0	0	0	0	0	0	31268.9	25115.8	21280.39	0	0	0	0	0	0	0	0	0	28352.7	18103.12	17962.07	0	0	0	0	0	0	0	0	0	81053	9796.99	35249.5	0	0	0	0	0	0	0	0	0	29537.9	23973.7	8827.68	0
ENSMUST00000082407.1	0	0	0	0	0	0	0	0	0	1461	1589	1322	0	0	0	0	0	0	0	0	0	1331	1059	1179	0	0	0	0	0	0	0	0	0	3681	539	1678	0	0	0	0	0	0	0	0	0	1361	1523	592	0
ENSMUST00000082405.1	0	0	0	0	0	0	0	0	0	19375.17	12596.91	11060.7	0	0	0	0	0	0	0	0	0	14791.31	9577.55	6806.53	0	0	0	0	0	0	0	0	0	42522.5	6702.16	19582.68	0	0	0	0	0	0	0	0	0	14135.04	13033.27	6123.37	0
ENSMUST00000082402.1	0	0	0	0	0	0	0	0	0	62981.2	33803.4	28816.1	0	0	0	0	0	0	0	0	0	58496.5	26245.45	22437.41	0	0	0	0	0	0	0	0	0	139643.6	13619.7	48350.3	0	0	0	0	0	0	0	0	0	58786.1	32699.4	14536.77	0
ENSMUST00000082396.1	0	0	0	0	0	0	0	0	0	4759.7	2306	2276.84	0	0	0	0	0	0	0	0	0	4208	2183.432	1374.77	0	0	0	0	0	0	0	0	0	9619.49	1149	3381.55	0	0	0	0	0	0	0	0	0	3977.46	1951.746	909.566	0
ENSMUST00000082392.1	0	0	0	0	0	0	0	0	0	11149	6610	5892	0	0	0	0	0	0	0	0	0	9819	6067	3726	0	0	0	0	0	0	0	0	0	24116	2702	8363	0	0	0	0	0	0	0	0	0	9308	5636	2233	0
ENSMUST00000141704.7	0	0	0	0	0	0	0	0	0	13.85504	0	3.86089	0	0	0	0	0	0	0	0	0	0	0	0	0	0	0	0	0	0	0	0	0	9.99016	0	0	0	0	0	0	0	0	0	0	0	0	0	0	0
ENSMUST00000079414.11	0	0	0	0	0	0	0	0	0	0	1.35281	8.17968	0	0	0	0	0	0	0	0	0	6.65164	0	0	0	0	0	0	0	0	0	0	0	26.66293	0	2.45628	0	0	0	0	0	0	0	0	0	2.65944	2.7407	1.53861	0
ENSMUST00000125041.7	0	0	0	0	0	0	0	0	0	2.62334	1.30288	0	0	0	0	0	0	0	0	0	0	4.34271	0	0	0	0	0	0	0	0	0	0	0	2.60998	0	0	0	0	0	0	0	0	0	0	0	2.23442	0	1	0
ENSMUST00000129064.2	0	0	0	0	0	0	0	0	0	6.41599	0	0.3607	0	0	0	0	0	0	0	0	0	0	0	0	0	0	0	0	0	0	0	0	0	0.370842	0	0	0	0	0	0	0	0	0	0	0	3.55773	1.177489	0	0
ENSMUST00000206854.1	0	0	0	0	0	0	0	0	0	0.695539	2.69712	0	0	0	0	0	0	0	0	0	0	2.19772	0	0	0	0	0	0	0	0	0	0	0	0	0	6.57462	0	0	0	0	0	0	0	0	0	0	1.34788	0	0
ENSMUST00000155137.7	0	0	0	0	0	0	0	0	0	2.10828	0	2.9291	0	0	0	0	0	0	0	0	0	3.11708	0	0	0	0	0	0	0	0	0	0	0	5.06414	0	0	0	0	0	0	0	0	0	0	0	5.75714	3.74972	5.859494	0
ENSMUST00000152020.2	0	0	0	0	0	0	0	0	0	6.44739	1.64719	0	0	0	0	0	0	0	0	0	0	0.786759	0	0	0	0	0	0	0	0	0	0	0	6.7517	1	5.17448	0	0	0	0	0	0	0	0	0	0	0	0	0
ENSMUST00000206230.1	0	0	0	0	0	0	0	0	0	0	0	5.46304	0	0	0	0	0	0	0	0	0	0.553877	0	0	0	0	0	0	0	0	0	0	0	0	0	0	0	0	0	0	0	0	0	0	0	2.530353	0.585118	0	0
ENSMUST00000148166.2	0	0	0	0	0	0	0	0	0	4.44702	1	0	0	0	0	0	0	0	0	0	0	3	2	0	0	0	0	0	0	0	0	0	0	17.29182	0	4.38672	0	0	0	0	0	0	0	0	0	10.93528	2	0.601899	0
ENSMUST00000140418.2	0	0	0	0	0	0	0	0	0	74.4391	26.6598	2.27678	0	0	0	0	0	0	0	0	0	21.91534	0	32.68113	0	0	0	0	0	0	0	0	0	104.6827	19.3753	23.2152	0	0	0	0	0	0	0	0	0	42.5969	30.1411	9.24865	0
ENSMUST00000150421.1	0	0	0	0	0	0	0	0	0	1.95667	1	0.206595	0	0	0	0	0	0	0	0	0	2.541615	2	0	0	0	0	0	0	0	0	0	0	18.35158	1	12.90019	0	0	0	0	0	0	0	0	0	10.66833	1.3991	0	0
ENSMUST00000004453.8	0	0	0	0	0	0	0	0	0	0	0	0	0	0	0	0	0	0	0	0	0	0	0	1	0	0	0	0	0	0	0	0	0	2	0	0	0	0	0	0	0	0	0	0	0	1	0	0	0
ENSMUST00000136668.1	0	0	0	0	0	0	0	0	0	0	0	0	0	0	0	0	0	0	0	0	0	0	0	0	0	0	0	0	0	0	0	0	0	0	0	0	0	0	0	0	0	0	0	0	0	0	0	0	0
ENSMUST00000159861.8	0	0	0	0	0	0	0	0	0	1.15316	2.31425	0	0	0	0	0	0	0	0	0	0	0	2.1454	0	0	0	0	0	0	0	0	0	0	7.31156	1.0041	4.09138	0	0	0	0	0	0	0	0	0	3.76345	3.23656	1.01677	0
ENSMUST00000161589.2	0	0	0	0	0	0	0	0	0	0	0	0	0	0	0	0	0	0	0	0	0	0	0	0	0	0	0	0	0	0	0	0	0	0	0	0	0	0	0	0	0	0	0	0	0	0	0	0	0
ENSMUST00000159860.7	0	0	0	0	0	0	0	0	0	0	0	0	0	0	0	0	0	0	0	0	0	0	0	0	0	0	0	0	0	0	0	0	0	0	0	0	0	0	0	0	0	0	0	0	0	0	0	0	0
ENSMUST00000160206.2	0	0	0	0	0	0	0	0	0	0	0	0	0	0	0	0	0	0	0	0	0	0	0	0	0	0	0	0	0	0	0	0	0	2	0	0	0	0	0	0	0	0	0	0	0	0	0	0	0
ENSMUST00000177789.1	0	0	0	0	0	0	0	0	0	5.13952	1.14923	2.953674	0	0	0	0	0	0	0	0	0	3.515002	0.907771	0.853453	0	0	0	0	0	0	0	0	0	3.91244	0	0	0	0	0	0	0	0	0	0	0	2.03944	0.410296	7.1707	0
ENSMUST00000159892.1	0	0	0	0	0	0	0	0	0	0	0	0	0	0	0	0	0	0	0	0	0	0	0	0	0	0	0	0	0	0	0	0	0	0	0	0	0	0	0	0	0	0	0	0	0	0	0	0	0
ENSMUST00000086693.11	0	0	0	0	0	0	0	0	0	0	0	0	0	0	0	0	0	0	0	0	0	0	0	0	0	0	0	0	0	0	0	0	0	1.99599	0.998136	0	0	0	0	0	0	0	0	0	0	0	0	0	0
ENSMUST00000097291.9	0	0	0	0	0	0	0	0	0	0	0	0	0	0	0	0	0	0	0	0	0	0	0	0	0	0	0	0	0	0	0	0	0	0	0.00186356	0	0	0	0	0	0	0	0	0	0	0	0	0	0
ENSMUST00000145347.7	0	0	0	0	0	0	0	0	0	0	0	0	0	0	0	0	0	0	0	0	0	0	0.107628	0	0	0	0	0	0	0	0	0	0	0.502303	0	0	0	0	0	0	0	0	0	0	0	0	0	0	0
ENSMUST00000177034.1	0	0	0	0	0	0	0	0	0	0	0	0	0	0	0	0	0	0	0	0	0	0	3.89237	0	0	0	0	0	0	0	0	0	0	3.50171	0	0	0	0	0	0	0	0	0	0	0	0	0	0	0
ENSMUST00000129525.1	0	0	0	0	0	0	0	0	0	0	0	0	0	0	0	0	0	0	0	0	0	1	0	0	0	0	0	0	0	0	0	0	0	0	0	0	0	0	0	0	0	0	0	0	0	0	0	0	0
ENSMUST00000134139.7	0	0	0	0	0	0	0	0	0	0	0	0	0	0	0	0	0	0	0	0	0	0	2	1	0	0	0	0	0	0	0	0	0	1.27415	0	0	0	0	0	0	0	0	0	0	0	0	0	0	0
ENSMUST00000143420.7	0	0	0	0	0	0	0	0	0	0	0	0	0	0	0	0	0	0	0	0	0	0	0	0	0	0	0	0	0	0	0	0	0	0	0	0	0	0	0	0	0	0	0	0	0	0	0	1	0
ENSMUST00000144492.7	0	0	0	0	0	0	0	0	0	0	0	0	0	0	0	0	0	0	0	0	0	0	0	0	0	0	0	0	0	0	0	0	0	0	0	0	0	0	0	0	0	0	0	0	0	0	0	0	0
ENSMUST00000142154.7	0	0	0	0	0	0	0	0	0	0	0	0	0	0	0	0	0	0	0	0	0	0	0	0	0	0	0	0	0	0	0	0	0	0	0	0	0	0	0	0	0	0	0	0	0	0	0	0	0
ENSMUST00000129841.1	0	0	0	0	0	0	0	0	0	0	0	0	0	0	0	0	0	0	0	0	0	0	0	0	0	0	0	0	0	0	0	0	0	0	0	0	0	0	0	0	0	0	0	0	0	0	0	0	0
ENSMUST00000127259.1	0	0	0	0	0	0	0	0	0	0	3	0	0	0	0	0	0	0	0	0	0	0	0	0	0	0	0	0	0	0	0	0	0	0	0	0	0	0	0	0	0	0	0	0	0	0	0	0	0
ENSMUST00000051870.7	0	0	0	0	0	0	0	0	0	75.00756651	0.00609373	0.00471659	0	0	0	0	0	0	0	0	0	142.9681	0.01217366	0.00117164	0	0	0	0	0	0	0	0	0	306	0	57	0	0	0	0	0	0	0	0	0	71.87502026	0.0056681	2.000633764	0
ENSMUST00000128557.2	0	0	0	0	0	0	0	0	0	91.992400606081	24.9939	20.99532	0	0	0	0	0	0	0	0	0	0.03195113149	39.9878	4.99883	0	0	0	0	0	0	0	0	0	0	20	0	0	0	0	0	0	0	0	0	0	53.125028	20.99436	1.99937	0
ENSMUST00000030614.2	0	0	0	0	0	0	0	0	0	0	0	0	0	0	0	0	0	0	0	0	0	2.05019	0	0	0	0	0	0	0	0	0	0	0	3.09164	1.10115	1.44432	0	0	0	0	0	0	0	0	0	3.06442	0	1.68111	0
ENSMUST00000156890.7	0	0	0	0	0	0	0	0	0	1	0	0	0	0	0	0	0	0	0	0	0	0	0	0	0	0	0	0	0	0	0	0	0	3.29904	0	0	0	0	0	0	0	0	0	0	0	3	0	0	0
ENSMUST00000000631.7	0	0	0	0	0	0	0	0	0	0	0	3.99947	0	0	0	0	0	0	0	0	0	13.16914	6.16848	0	0	0	0	0	0	0	0	0	0	9.87062	0	4.17039	0	0	0	0	0	0	0	0	0	2.99961	2.999184	0	0
ENSMUST00000126890.1	0	0	0	0	0	0	0	0	0	12.83466	5	2.000000778603	0	0	0	0	0	0	0	0	0	3.82962	1.82966	1	0	0	0	0	0	0	0	0	0	10.8296	1	13.7301	0	0	0	0	0	0	0	0	0	8	0	1	0
ENSMUST00000171427.7	0	0	0	0	0	0	0	0	0	0	0	0.000524392	0	0	0	0	0	0	0	0	0	0.001233853	0.001861582	0	0	0	0	0	0	0	0	0	0	0.000708616	0	8.09951	0	0	0	0	0	0	0	0	0	0.000389599	0.000817808	0	0
ENSMUST00000108033.7	0	0	0	0	0	0	0	0	0	0	0	0	0	0	0	0	0	0	0	0	0	0	0	0	0	0	0	0	0	0	0	0	0	0	0	0	0	0	0	0	0	0	0	0	0	0	0	0	0
ENSMUST00000151909.7	0	0	0	0	0	0	0	0	0	0	0	0	0	0	0	0	0	0	0	0	0	0	0	0	0	0	0	0	0	0	0	0	0	0	0	0	0	0	0	0	0	0	0	0	0	0	0	0	0
ENSMUST00000108035.7	0	0	0	0	0	0	0	0	0	1	0	0	0	0	0	0	0	0	0	0	0	0	0	0	0	0	0	0	0	0	0	0	0	1.31709	0	0	0	0	0	0	0	0	0	0	0	0	0	0	0
ENSMUST00000138337.7	0	0	0	0	0	0	0	0	0	6.39335	0	0	0	0	0	0	0	0	0	0	0	1.37243	0	0	0	0	0	0	0	0	0	0	0	0	0	0	0	0	0	0	0	0	0	0	0	0	0	0	0
ENSMUST00000136768.7	0	0	0	0	0	0	0	0	0	0	0	0	0	0	0	0	0	0	0	0	0	0	0	3.39507	0	0	0	0	0	0	0	0	0	0	0	0	0	0	0	0	0	0	0	0	0	0	0	0	0
ENSMUST00000108036.7	0	0	0	0	0	0	0	0	0	0	0	0	0	0	0	0	0	0	0	0	0	0	0	0	0	0	0	0	0	0	0	0	0	0	0	2.48493	0	0	0	0	0	0	0	0	0	0	0	0	0
ENSMUST00000151142.7	0	0	0	0	0	0	0	0	0	0	0	0	0	0	0	0	0	0	0	0	0	1.6424	0	0	0	0	0	0	0	0	0	0	0	0	0	0	0	0	0	0	0	0	0	0	0	0	0	0	0
ENSMUST00000108037.8	0	0	0	0	0	0	0	0	0	0	0	0	0	0	0	0	0	0	0	0	0	0.706334	0	1.60493	0	0	0	0	0	0	0	0	0	5.20472	0	0	0	0	0	0	0	0	0	0	0	0	0	0	0
ENSMUST00000155322.7	0	0	0	0	0	0	0	0	0	0	0	0	0	0	0	0	0	0	0	0	0	1.27884	0	0	0	0	0	0	0	0	0	0	0	1.76778	0	0	0	0	0	0	0	0	0	0	0	0	0	0	0
ENSMUST00000131349.7	0	0	0	0	0	0	0	0	0	0	0	0	0	0	0	0	0	0	0	0	0	2	0.154762	0	0	0	0	0	0	0	0	0	0	0	0	0	0	0	0	0	0	0	0	0	0	0	0	0	0
ENSMUST00000144090.7	0	0	0	0	0	0	0	0	0	1.98301	0	0	0	0	0	0	0	0	0	0	0	0	0	0	0	0	0	0	0	0	0	0	0	0	0	0	0	0	0	0	0	0	0	0	0	0	0	0	0
ENSMUST00000133572.7	0	0	0	0	0	0	0	0	0	0	0	0	0	0	0	0	0	0	0	0	0	0	0	0	0	0	0	0	0	0	0	0	0	3.74626	0	1.34858	0	0	0	0	0	0	0	0	0	2.11589	0	3.78925	0
ENSMUST00000133556.7	0	0	0	0	0	0	0	0	0	1.11023	0	0	0	0	0	0	0	0	0	0	0	0	0	0	0	0	0	0	0	0	0	0	0	0	0.0446174	0	0	0	0	0	0	0	0	0	0	0	0.0733184	0.0288548	0
ENSMUST00000108032.2	0	0	0	0	0	0	0	0	0	0	0	0	0	0	0	0	0	0	0	0	0	0	0	0	0	0	0	0	0	0	0	0	0	0	0	0	0	0	0	0	0	0	0	0	0	0	0	0	0
ENSMUST00000173865.8	0	0	0	0	0	0	0	0	0	0	0	0	0	0	0	0	0	0	0	0	0	0	2.84524	0	0	0	0	0	0	0	0	0	0	0	0	0	0	0	0	0	0	0	0	0	0	0	0	0	0
ENSMUST00000155240.1	0	0	0	0	0	0	0	0	0	0	0	0	0	0	0	0	0	0	0	0	0	0	0	0	0	0	0	0	0	0	0	0	0	1.33556	0	0	0	0	0	0	0	0	0	0	0	0	0	0	0
ENSMUST00000143676.1	0	0	0	0	0	0	0	0	0	0	0	0	0	0	0	0	0	0	0	0	0	0	0	0	0	0	0	0	0	0	0	0	0	0	0	0	0	0	0	0	0	0	0	0	0	0	0	0	0
ENSMUST00000126759.1	0	0	0	0	0	0	0	0	0	0	0	0	0	0	0	0	0	0	0	0	0	0	0	0	0	0	0	0	0	0	0	0	0	0	0	0	0	0	0	0	0	0	0	0	0	0	0	0	0
ENSMUST00000074387.3	0	0	0	0	0	0	0	0	0	0	2	0	0	0	0	0	0	0	0	0	0	0	0	0	0	0	0	0	0	0	0	0	0	0	2	0	0	0	0	0	0	0	0	0	0	4	0	0	0
ENSMUST00000090473.6	0	0	0	0	0	0	0	0	0	1	0	0	0	0	0	0	0	0	0	0	0	2	0	0	0	0	0	0	0	0	0	0	0	0	0	0	0	0	0	0	0	0	0	0	0	0	0	0	0
ENSMUST00000197759.1	0	0	0	0	0	0	0	0	0	0	0	0	0	0	0	0	0	0	0	0	0	0	0	0	0	0	0	0	0	0	0	0	0	0	0	0	0	0	0	0	0	0	0	0	0	0	0	0	0
ENSMUST00000199128.1	0	0	0	0	0	0	0	0	0	0	0	0	0	0	0	0	0	0	0	0	0	0	0	0	0	0	0	0	0	0	0	0	0	0	0	0	0	0	0	0	0	0	0	0	0	0	0	0	0
ENSMUST00000108075.8	0	0	0	0	0	0	0	0	0	106.1549	9.46506	8	0	0	0	0	0	0	0	0	0	68.9076	30.838	8.37956	0	0	0	0	0	0	0	0	0	231.098	6.65655	0	0	0	0	0	0	0	0	0	0	72.1435	14.32724	12.48003	0
ENSMUST00000000821.14	0	0	0	0	0	0	0	0	0	13.23792	2.69578	0	0	0	0	0	0	0	0	0	0	37.946	4.80167162783	0	0	0	0	0	0	0	0	0	0	6.19401	1.91769	0	0	0	0	0	0	0	0	0	0	7.30008	0	0.27526511403	0
ENSMUST00000173156.1	0	0	0	0	0	0	0	0	0	3.60712	3.92142	0	0	0	0	0	0	0	0	0	0	1.1464	0	1.62044	0	0	0	0	0	0	0	0	0	2.42085	0	0	0	0	0	0	0	0	0	0	0	0.865456	0	0	0
ENSMUST00000174602.1	0	0	0	0	0	0	0	0	0	0	1.183476	0	0	0	0	0	0	0	0	0	0	0	0.86706	0	0	0	0	0	0	0	0	0	0	0	0.425759	0	0	0	0	0	0	0	0	0	0	0	1	2.24471	0
ENSMUST00000172515.1	0	0	0	0	0	0	0	0	0	0	0	0	0	0	0	0	0	0	0	0	0	0	2.20927	0	0	0	0	0	0	0	0	0	0	0	0	0	0	0	0	0	0	0	0	0	0	2.69103	0.672758	0	0
ENSMUST00000172950.1	0	0	0	0	0	0	0	0	0	1	0	0	0	0	0	0	0	0	0	0	0	3	2	0	0	0	0	0	0	0	0	0	0	2.28749	0	0	0	0	0	0	0	0	0	0	0	0	0	0	0
ENSMUST00000173271.7	0	0	0	0	0	0	0	0	0	0	1.734252	0	0	0	0	0	0	0	0	0	0	0	0	0	0	0	0	0	0	0	0	0	0	0	0	0	0	0	0	0	0	0	0	0	0	0	0	0	0
ENSMUST00000172595.1	0	0	0	0	0	0	0	0	0	0	0	0	0	0	0	0	0	0	0	0	0	0	1.28397	0	0	0	0	0	0	0	0	0	0	0	0	0	0	0	0	0	0	0	0	0	0	0	0	0	0
ENSMUST00000174809.1	0	0	0	0	0	0	0	0	0	0	0	0	0	0	0	0	0	0	0	0	0	0	0	0	0	0	0	0	0	0	0	0	0	0	0	0	0	0	0	0	0	0	0	0	0	0	0	0	0
ENSMUST00000117913.7	0	0	0	0	0	0	0	0	0	104.9137	0	5.05226e-08	0	0	0	0	0	0	0	0	0	31.6478	0	0	0	0	0	0	0	0	0	0	0	0	14.9365	0	0	0	0	0	0	0	0	0	0	0	0	1.02725e-08	0
ENSMUST00000167986.2	0	0	0	0	0	0	0	0	0	0	0	0	0	0	0	0	0	0	0	0	0	0	0	0	0	0	0	0	0	0	0	0	0	2.93034	0	0	0	0	0	0	0	0	0	0	0	0	0	0	0
ENSMUST00000067975.11	0	0	0	0	0	0	0	0	0	0.221939	11.26581	31.2367	0	0	0	0	0	0	0	0	0	43.9491	10.02872	2.28932	0	0	0	0	0	0	0	0	0	151.0276	0	9.24523	0	0	0	0	0	0	0	0	0	53.9641	14.6961	22.7122	0
ENSMUST00000203768.2	0	0	0	0	0	0	0	0	0	0	0	1	0	0	0	0	0	0	0	0	0	3	0	0	0	0	0	0	0	0	0	0	0	0	0	0	0	0	0	0	0	0	0	0	0	3	0	1	0
ENSMUST00000009538.11	0	0	0	0	0	0	0	0	0	0	1	0	0	0	0	0	0	0	0	0	0	0	0	0	0	0	0	0	0	0	0	0	0	2	0	0	0	0	0	0	0	0	0	0	0	0	0	0	0
ENSMUST00000203450.1	0	0	0	0	0	0	0	0	0	0	0	0	0	0	0	0	0	0	0	0	0	0	0	0	0	0	0	0	0	0	0	0	0	0	0	0	0	0	0	0	0	0	0	0	0	0	0	0	0
ENSMUST00000203707.2	0	0	0	0	0	0	0	0	0	1	2	0	0	0	0	0	0	0	0	0	0	0	0	0	0	0	0	0	0	0	0	0	0	1	1	0	0	0	0	0	0	0	0	0	0	1	0	0	0
ENSMUST00000204617.2	0	0	0	0	0	0	0	0	0	0	2	0	0	0	0	0	0	0	0	0	0	0	0	0	0	0	0	0	0	0	0	0	0	0	0	0	0	0	0	0	0	0	0	0	0	0	0	0	0
ENSMUST00000204726.1	0	0	0	0	0	0	0	0	0	0	1	0	0	0	0	0	0	0	0	0	0	0	0	1	0	0	0	0	0	0	0	0	0	0	0	0	0	0	0	0	0	0	0	0	0	0	0	0	0
ENSMUST00000169345.3	0	0	0	0	0	0	0	0	0	0	0	0	0	0	0	0	0	0	0	0	0	0	0	0	0	0	0	0	0	0	0	0	0	0	0	0	0	0	0	0	0	0	0	0	0	0	0	0	0
ENSMUST00000022538.4	0	0	0	0	0	0	0	0	0	91.228	32.6399	39.5613	0	0	0	0	0	0	0	0	0	66.1201	34.2523	19.45123	0	0	0	0	0	0	0	0	0	210.182	17.1628	39.9	0	0	0	0	0	0	0	0	0	62.0478	20.61722	21.7396	0
ENSMUST00000224313.1	0	0	0	0	0	0	0	0	0	126.772	62.0189	53.4387	0	0	0	0	0	0	0	0	0	114.8799	43.7683	27.5488	0	0	0	0	0	0	0	0	0	280.702	13.8372	115.1	0	0	0	0	0	0	0	0	0	85.337	34.4018	29.2604	0
ENSMUST00000004206.9	0	0	0	0	0	0	0	0	0	604.079	183.328	225.9691	0	0	0	0	0	0	0	0	0	543.775	128.0508	103.3911	0	0	0	0	0	0	0	0	0	1371.22	85.7366	184.493	0	0	0	0	0	0	0	0	0	401.39	121.6827	76.8453	0
ENSMUST00000213454.1	0	0	0	0	0	0	0	0	0	13.53226	2.95162	5.2371	0	0	0	0	0	0	0	0	0	7.06633	3.41787	8.22659	0	0	0	0	0	0	0	0	0	22.1519	0	11.96126	0	0	0	0	0	0	0	0	0	23.94716	0	1.81856	0
ENSMUST00000213882.1	0	0	0	0	0	0	0	0	0	3.61962	8.93601	2.13773	0	0	0	0	0	0	0	0	0	14.26404	4.08699	6.86183	0	0	0	0	0	0	0	0	0	19.68631	1.42116	1.51602	0	0	0	0	0	0	0	0	0	25.2805	7.32191	2.18967	0
ENSMUST00000216133.1	0	0	0	0	0	0	0	0	0	5.42973	0	1.2019	0	0	0	0	0	0	0	0	0	2.68247	1.47607	2.90753	0	0	0	0	0	0	0	0	0	6.84667	0	1.20249	0	0	0	0	0	0	0	0	0	2.87827	1.30744	1.04112	0
ENSMUST00000222404.1	0	0	0	0	0	0	0	0	0	2.4695	4.3624	9.11491	0	0	0	0	0	0	0	0	0	7.82845	13.46874	0	0	0	0	0	0	0	0	0	0	10.68666	0	0	0	0	0	0	0	0	0	0	0	4.97901	0	0	0
ENSMUST00000221170.1	0	0	0	0	0	0	0	0	0	1.60126	0	10.97963	0	0	0	0	0	0	0	0	0	1.40176	13.73349	0	0	0	0	0	0	0	0	0	0	24.4674	7.19597	5.26354	0	0	0	0	0	0	0	0	0	0	1.79176	3.18321	0
ENSMUST00000065494.7	0	0	0	0	0	0	0	0	0	0	0	0	0	0	0	0	0	0	0	0	0	0	0	0	0	0	0	0	0	0	0	0	0	0	0	0	0	0	0	0	0	0	0	0	0	0	0	0	0
ENSMUST00000021822.6	0	0	0	0	0	0	0	0	0	2	4	0	0	0	0	0	0	0	0	0	0	1	0	0	0	0	0	0	0	0	0	0	0	1	2	0	0	0	0	0	0	0	0	0	0	1	1	0	0
ENSMUST00000066675.9	0	0	0	0	0	0	0	0	0	73.3771	14.82543	9.72497	0	0	0	0	0	0	0	0	0	36.114	13.04987	5.03634	0	0	0	0	0	0	0	0	0	64.0909	4.18834	5.90831	0	0	0	0	0	0	0	0	0	37.9316	1.8038	6.12633	0
ENSMUST00000016654.8	0	0	0	0	0	0	0	0	0	33.816	3.92013	19.7683	0	0	0	0	0	0	0	0	0	58.4675	13.81048	0.952858	0	0	0	0	0	0	0	0	0	117.6019	2.4214	0	0	0	0	0	0	0	0	0	0	33.5127	7.34732	0	0
ENSMUST00000110564.7	0	0	0	0	0	0	0	0	0	0	0	0	0	0	0	0	0	0	0	0	0	0	2.83325	4.66229	0	0	0	0	0	0	0	0	0	0	0	1.78841	0	0	0	0	0	0	0	0	0	0	3.5038	0	0
ENSMUST00000110566.1	0	0	0	0	0	0	0	0	0	35.9927	0	4.36579	0	0	0	0	0	0	0	0	0	14.8415154175	1.500326	4.92811	0	0	0	0	0	0	0	0	0	80.7944	1.33069	3.07712	0	0	0	0	0	0	0	0	0	26.2831	2.92034	0	0
ENSMUST00000125217.1	0	0	0	0	0	0	0	0	0	0.612596	0	0	0	0	0	0	0	0	0	0	0	0	0	0	0	0	0	0	0	0	0	0	0	0	0	0	0	0	0	0	0	0	0	0	0	4.31136	0	0	0
ENSMUST00000140526.1	0	0	0	0	0	0	0	0	0	0	0.759327	0.204759	0	0	0	0	0	0	0	0	0	0.18326389	0.430748	0	0	0	0	0	0	0	0	0	0	1.28337	0	0.279221	0	0	0	0	0	0	0	0	0	0	2.066351	0	0
ENSMUST00000081265.11	0	0	0	0	0	0	0	0	0	70.94	1.86141	0	0	0	0	0	0	0	0	0	0	51.7619	13.12264	0	0	0	0	0	0	0	0	0	0	210.106	0	0	0	0	0	0	0	0	0	0	0	26.70953	0	0	0
ENSMUST00000101326.9	0	0	0	0	0	0	0	0	0	31.42191	0	17.99386	0	0	0	0	0	0	0	0	0	43.5396	2.00995	0	0	0	0	0	0	0	0	0	0	114.9954	0	0	0	0	0	0	0	0	0	0	0	29.11155	0	13.18642	0
ENSMUST00000109268.1	0	0	0	0	0	0	0	0	0	4.79403	10.79071	0	0	0	0	0	0	0	0	0	0	24.146214883	1.41082	1.041	0	0	0	0	0	0	0	0	0	37.16834	6.64439	13.47	0	0	0	0	0	0	0	0	0	10.7393	11.42087	0	0
ENSMUST00000140822.1	0	0	0	0	0	0	0	0	0	1.658091	0	0	0	0	0	0	0	0	0	0	0	0	0	0	0	0	0	0	0	0	0	0	0	1.91442	0	0	0	0	0	0	0	0	0	0	0	0	0	0	0
ENSMUST00000149997.7	0	0	0	0	0	0	0	0	0	34.485	0	8.77612	0	0	0	0	0	0	0	0	0	33.4263	6.40034	0	0	0	0	0	0	0	0	0	0	58.1798	0	5.03652	0	0	0	0	0	0	0	0	0	19.96754	0	8.51101	0
ENSMUST00000135993.7	0	0	0	0	0	0	0	0	0	0	0	0	0	0	0	0	0	0	0	0	0	0.546642	0	0	0	0	0	0	0	0	0	0	0	0	0	0	0	0	0	0	0	0	0	0	0	0	0	0	0
ENSMUST00000138452.1	0	0	0	0	0	0	0	0	0	0	0	0	0	0	0	0	0	0	0	0	0	0	0.527638	0	0	0	0	0	0	0	0	0	0	0	0	0	0	0	0	0	0	0	0	0	0	0	0	0	0
ENSMUST00000216082.1	0	0	0	0	0	0	0	0	0	3.64171	2.68898	3.01504	0	0	0	0	0	0	0	0	0	3.00996	2.36535	1	0	0	0	0	0	0	0	0	0	2.0258	0	1.00967	0	0	0	0	0	0	0	0	0	1.22609	0	0	0
ENSMUST00000090711.2	0	0	0	0	0	0	0	0	0	0	0.347175	0	0	0	0	0	0	0	0	0	0	0	0	0	0	0	0	0	0	0	0	0	0	0	0	0	0	0	0	0	0	0	0	0	0	0	0	0	0
ENSMUST00000021818.8	0	0	0	0	0	0	0	0	0	2.6457	2.67094	0	0	0	0	0	0	0	0	0	0	4.597652	1	3.42868	0	0	0	0	0	0	0	0	0	8.09825	1	0	0	0	0	0	0	0	0	0	0	8.97571	2	0	0
ENSMUST00000221751.1	0	0	0	0	0	0	0	0	0	0	0	0	0	0	0	0	0	0	0	0	0	1.59163	0	2.57132	0	0	0	0	0	0	0	0	0	4.96844	0	2	0	0	0	0	0	0	0	0	0	3	4	0	0
ENSMUST00000026820.10	0	0	0	0	0	0	0	0	0	0	0	2	0	0	0	0	0	0	0	0	0	0	0	0	0	0	0	0	0	0	0	0	0	0	0	0	0	0	0	0	0	0	0	0	0	2	2	0	0
ENSMUST00000119083.1	0	0	0	0	0	0	0	0	0	0	0	2.03502e-07	0	0	0	0	0	0	0	0	0	0	0	0	0	0	0	0	0	0	0	0	0	0	0	0	0	0	0	0	0	0	0	0	0	0	4.58148e-08	0	0
ENSMUST00000021726.7	0	0	0	0	0	0	0	0	0	7.31523	1.25728	2.31523	0	0	0	0	0	0	0	0	0	14	9	0	0	0	0	0	0	0	0	0	0	19	2.63045	0	0	0	0	0	0	0	0	0	0	13.89136	1.25728	0	0
ENSMUST00000223044.1	0	0	0	0	0	0	0	0	0	0	2.7467983	0	0	0	0	0	0	0	0	0	0	0	0	0	0	0	0	0	0	0	0	0	0	0	0	0	0	0	0	0	0	0	0	0	0	0	0.742722	0	0
ENSMUST00000180015.8	0	0	0	0	0	0	0	0	0	0	4.99592	0	0	0	0	0	0	0	0	0	0	0	0	0	0	0	0	0	0	0	0	0	0	17	0	0	0	0	0	0	0	0	0	0	0	0	3	0	0
ENSMUST00000221720.1	0	0	0	0	0	0	0	0	0	0.684774	0	3.68477	0	0	0	0	0	0	0	0	0	0	0	0	0	0	0	0	0	0	0	0	0	0	2.36955	0	0	0	0	0	0	0	0	0	0	1.10864	0	0	0
ENSMUST00000034388.9	0	0	0	0	0	0	0	0	0	289.471	74.5459	49	0	0	0	0	0	0	0	0	0	241.521	51.659	42.2937	0	0	0	0	0	0	0	0	0	665.017	23.6347	108.8058	0	0	0	0	0	0	0	0	0	246.7672	39.8059	26.9637	0
ENSMUST00000144527.1	0	0	0	0	0	0	0	0	0	0	0	0	0	0	0	0	0	0	0	0	0	0	0.341008	3.70629	0	0	0	0	0	0	0	0	0	9.28479	0.365277	2.19415	0	0	0	0	0	0	0	0	0	0	3.194154	0	0
ENSMUST00000132096.1	0	0	0	0	0	0	0	0	0	7.5292	2.45408	0	0	0	0	0	0	0	0	0	0	5.31086	0	0	0	0	0	0	0	0	0	0	0	13.5767	0	0	0	0	0	0	0	0	0	0	0	6.1601	0	0.036331	0
ENSMUST00000099472.3	0	0	0	0	0	0	0	0	0	1	3	0	0	0	0	0	0	0	0	0	0	3	1	0	0	0	0	0	0	0	0	0	0	1.17046	0.986977	3	0	0	0	0	0	0	0	0	0	0	0	0	0
ENSMUST00000058358.7	0	0	0	0	0	0	0	0	0	78.6027	10	29.9466	0	0	0	0	0	0	0	0	0	58.8419	9	10	0	0	0	0	0	0	0	0	0	139.0253	3.16695	33.395	0	0	0	0	0	0	0	0	0	38.188	18	0	0
ENSMUST00000047910.14	0	0	0	0	0	0	0	0	0	68.2967	1.90529	0	0	0	0	0	0	0	0	0	0	49.327	8.76002	3.69611	0	0	0	0	0	0	0	0	0	143.8629	0	0	0	0	0	0	0	0	0	0	0	29.45939	0	0	0
ENSMUST00000181894.1	0	0	0	0	0	0	0	0	0	19.3621	4.01655	0	0	0	0	0	0	0	0	0	0	21.2196	0	0	0	0	0	0	0	0	0	0	0	11.62714	0	20.13939	0	0	0	0	0	0	0	0	0	14.3678	6.96861	0	0
ENSMUST00000180840.7	0	0	0	0	0	0	0	0	0	7.33687	0	7.78032	0	0	0	0	0	0	0	0	0	21.3969	0	0	0	0	0	0	0	0	0	0	0	24.84155	8.6397	0	0	0	0	0	0	0	0	0	0	7.7611916407	0	0	0
ENSMUST00000181091.7	0	0	0	0	0	0	0	0	0	91.96210147395	45.5693	46.9293	0	0	0	0	0	0	0	0	0	6.40226	3.38071	0	0	0	0	0	0	0	0	0	0	117.168118338	23.7615	63.14805978	0	0	0	0	0	0	0	0	0	21.487082783	42.8914	0	0
ENSMUST00000181217.7	0	0	0	0	0	0	0	0	0	461.785	22.279953	34.0887	0	0	0	0	0	0	0	0	0	425.5	37.1416	53.9597	0	0	0	0	0	0	0	0	0	1137.884	0	151.1507	0	0	0	0	0	0	0	0	0	359.14	44.0137	111.7162	0
ENSMUST00000180392.7	0	0	0	0	0	0	0	0	0	0	4.38603	13.52056	0	0	0	0	0	0	0	0	0	4.35873e-07	0	5.32245	0	0	0	0	0	0	0	0	0	2.22465e-08	0	0	0	0	0	0	0	0	0	0	0	8.4662	1.30592	0	0
ENSMUST00000181009.1	0	0	0	0	0	0	0	0	0	6.66172	13.76016	18.25655	0	0	0	0	0	0	0	0	0	16.47114	1.84978	6.6692	0	0	0	0	0	0	0	0	0	36.1488	2.52543	0	0	0	0	0	0	0	0	0	0	8.41849	2.07436	0	0
ENSMUST00000181470.1	0	0	0	0	0	0	0	0	0	1.86616	0	0	0	0	0	0	0	0	0	0	0	4.30686	3.13507	7.30966	0	0	0	0	0	0	0	0	0	1.23666	2.00718	0	0	0	0	0	0	0	0	0	0	0	3.852946	0	0
ENSMUST00000181442.1	0	0	0	0	0	0	0	0	0	8.96577	0	0	0	0	0	0	0	0	0	0	0	13.4665	0	1.23671	0	0	0	0	0	0	0	0	0	0.528176	0	0	0	0	0	0	0	0	0	0	0	5.6843513	0	0	0
ENSMUST00000180375.7	0	0	0	0	0	0	0	0	0	0	0	0	0	0	0	0	0	0	0	0	0	0	0	1.55244e-06	0	0	0	0	0	0	0	0	0	0	0	0	0	0	0	0	0	0	0	0	0	0	0	0	0
ENSMUST00000216232.1	0	0	0	0	0	0	0	0	0	3.26548	0	0	0	0	0	0	0	0	0	0	0	0	7.54799	0.396477	0	0	0	0	0	0	0	0	0	0	0	0	0	0	0	0	0	0	0	0	0	0	0	0	0
ENSMUST00000180688.1	0	0	0	0	0	0	0	0	0	8.5794414	2.69579	0	0	0	0	0	0	0	0	0	0	18.72918	0	3.95526	0	0	0	0	0	0	0	0	0	14.2531	1.43938	27.7469	0	0	0	0	0	0	0	0	0	19.97793	1.83426	0	0
ENSMUST00000181236.7	0	0	0	0	0	0	0	0	0	14.70268	7.07384	4.43223	0	0	0	0	0	0	0	0	0	16.65008	7.1825	1.0683	0	0	0	0	0	0	0	0	0	31.1951	3.25644	13.2613	0	0	0	0	0	0	0	0	0	0	2.8915	2.70511	0
ENSMUST00000181104.1	0	0	0	0	0	0	0	0	0	26.6846	7.19225	20.69546	0	0	0	0	0	0	0	0	0	8.48662	12.18857	1.95833	0	0	0	0	0	0	0	0	0	41.71	1.51306	5.75892	0	0	0	0	0	0	0	0	0	18.10601	1.47085	10.57863	0
ENSMUST00000215642.1	0	0	0	0	0	0	0	0	0	0	0	0	0	0	0	0	0	0	0	0	0	0	0	0	0	0	0	0	0	0	0	0	0	0	0	0	0	0	0	0	0	0	0	0	0	0	0	0	0
ENSMUST00000180739.1	0	0	0	0	0	0	0	0	0	0	0	1	0	0	0	0	0	0	0	0	0	1	0	0	0	0	0	0	0	0	0	0	0	1.62715	0	0	0	0	0	0	0	0	0	0	0	0.999993	0	1	0
ENSMUST00000181740.1	0	0	0	0	0	0	0	0	0	0	0	0	0	0	0	0	0	0	0	0	0	0	0	0	0	0	0	0	0	0	0	0	0	0	0	0	0	0	0	0	0	0	0	0	0	0	0	0	0
ENSMUST00000181434.1	0	0	0	0	0	0	0	0	0	0	0	0	0	0	0	0	0	0	0	0	0	0	0	0	0	0	0	0	0	0	0	0	0	0	0	0	0	0	0	0	0	0	0	0	0	0	0	1	0
ENSMUST00000023590.8	0	0	0	0	0	0	0	0	0	0	0	0	0	0	0	0	0	0	0	0	0	0	3	0	0	0	0	0	0	0	0	0	0	2	0	0	0	0	0	0	0	0	0	0	0	0	0	2	0
ENSMUST00000217368.1	0	0	0	0	0	0	0	0	0	0	0	0	0	0	0	0	0	0	0	0	0	0	0	0	0	0	0	0	0	0	0	0	0	0	0	0	0	0	0	0	0	0	0	0	0	0	0	0	0
ENSMUST00000099855.1	0	0	0	0	0	0	0	0	0	0	0	0	0	0	0	0	0	0	0	0	0	0	0	0	0	0	0	0	0	0	0	0	0	0.00021782	0	0	0	0	0	0	0	0	0	0	0	0	0	0	0
ENSMUST00000144925.1	0	0	0	0	0	0	0	0	0	0	0	0	0	0	0	0	0	0	0	0	0	0	0	0	0	0	0	0	0	0	0	0	0	0	0	0	0	0	0	0	0	0	0	0	0	0	0	0	0
ENSMUST00000061725.7	0	0	0	0	0	0	0	0	0	0	0	0	0	0	0	0	0	0	0	0	0	1	0	2.95596	0	0	0	0	0	0	0	0	0	0	0	0	0	0	0	0	0	0	0	0	0	0	0	0	0
ENSMUST00000154347.1	0	0	0	0	0	0	0	0	0	1	0	0	0	0	0	0	0	0	0	0	0	0	0	0.0440415	0	0	0	0	0	0	0	0	0	1	0	2	0	0	0	0	0	0	0	0	0	0	0	0	0
ENSMUST00000041317.2	0	0	0	0	0	0	0	0	0	41	8	1	0	0	0	0	0	0	0	0	0	21	10	2	0	0	0	0	0	0	0	0	0	71	1.03935	9	0	0	0	0	0	0	0	0	0	32	4	1	0
ENSMUST00000129574.2	0	0	0	0	0	0	0	0	0	0	0	5	0	0	0	0	0	0	0	0	0	1	0	0	0	0	0	0	0	0	0	0	0	5	0	0	0	0	0	0	0	0	0	0	0	0	0	0	0
ENSMUST00000167041.7	0	0	0	0	0	0	0	0	0	0	2.28015	1.88273	0	0	0	0	0	0	0	0	0	1.25609	0	0	0	0	0	0	0	0	0	0	0	0	1.07698	0	0	0	0	0	0	0	0	0	0	0	0	0	0
ENSMUST00000179679.1	0	0	0	0	0	0	0	0	0	0.29825	2.92141	0	0	0	0	0	0	0	0	0	0	0	0	0.142857	0	0	0	0	0	0	0	0	0	0.0773003	0	0	0	0	0	0	0	0	0	0	0	0	0	0	0
ENSMUST00000095715.4	0	0	0	0	0	0	0	0	0	1	8	0	0	0	0	0	0	0	0	0	0	2	1	1	0	0	0	0	0	0	0	0	0	4	0	0	0	0	0	0	0	0	0	0	0	2	0	0	0
ENSMUST00000213557.1	0	0	0	0	0	0	0	0	0	2	0	0	0	0	0	0	0	0	0	0	0	2	1	1	0	0	0	0	0	0	0	0	0	0	0	0	0	0	0	0	0	0	0	0	0	2	1	0	0
ENSMUST00000051504.7	0	0	0	0	0	0	0	0	0	17.55024	6.56448	3.392717	0	0	0	0	0	0	0	0	0	54.0398	3.16031	6.25508	0	0	0	0	0	0	0	0	0	22.1374	7.68984	59.9971	0	0	0	0	0	0	0	0	0	126.6045	7.654406	6.8128871	0
ENSMUST00000222592.1	0	0	0	0	0	0	0	0	0	12.29035	0	2.79166	0	0	0	0	0	0	0	0	0	3.03396	2.80934	0	0	0	0	0	0	0	0	0	0	9.27853	0	11.56313	0	0	0	0	0	0	0	0	0	2.77449	2.74857	6.10724	0
ENSMUST00000223127.1	0	0	0	0	0	0	0	0	0	0	0.926713	0	0	0	0	0	0	0	0	0	0	0.949046	0	0	0	0	0	0	0	0	0	0	0	0	0	2.816857	0	0	0	0	0	0	0	0	0	0	0	0	0
ENSMUST00000106690.8	0	0	0	0	0	0	0	0	0	0	0	0	0	0	0	0	0	0	0	0	0	0	0	0	0	0	0	0	0	0	0	0	0	0	0	0	0	0	0	0	0	0	0	0	0	0	0	0	0
ENSMUST00000043793.6	0	0	0	0	0	0	0	0	0	0	0.0732871	0	0	0	0	0	0	0	0	0	0	0.0509537	0	0	0	0	0	0	0	0	0	0	0	0	0	0.183147	0	0	0	0	0	0	0	0	0	0	0	0	0
ENSMUST00000215466.1	0	0	0	0	0	0	0	0	0	0	0.000987982	0	0	0	0	0	0	0	0	0	0	0	0.7926099552	2.40621	0	0	0	0	0	0	0	0	0	0	0	9.17822	0	0	0	0	0	0	0	0	0	0	0	0	0
ENSMUST00000217023.2	0	0	0	0	0	0	0	0	0	191.9545	217.55	200.8224	0	0	0	0	0	0	0	0	0	197.4021	300.948	64.9972	0	0	0	0	0	0	0	0	0	494.78	115.476	300.296	0	0	0	0	0	0	0	0	0	308.774	158.9538	267.851	0
ENSMUST00000067840.6	0	0	0	0	0	0	0	0	0	0	0	0	0	0	0	0	0	0	0	0	0	0	0	0	0	0	0	0	0	0	0	0	0	0	0	0	0	0	0	0	0	0	0	0	0	0	0	0	0
ENSMUST00000089473.4	0	0	0	0	0	0	0	0	0	930.728	149.8078	156.1139	0	0	0	0	0	0	0	0	0	639.818	96.361	164.0023	0	0	0	0	0	0	0	0	0	1862.256	56.2378	208.4444	0	0	0	0	0	0	0	0	0	571.603	94.9237	66.6095	0
ENSMUST00000226057.1	0	0	0	0	0	0	0	0	0	149.767	39.458	44.4865	0	0	0	0	0	0	0	0	0	169.9865	46.0673	80.2355	0	0	0	0	0	0	0	0	0	623.833	0	83.3009	0	0	0	0	0	0	0	0	0	156.6158	35.687	0	0
ENSMUST00000226029.1	0	0	0	0	0	0	0	0	0	4.784287	2.15587	0.155193	0	0	0	0	0	0	0	0	0	0	0	0	0	0	0	0	0	0	0	0	0	0	4.78769	0	0	0	0	0	0	0	0	0	0	0	1.99505	0.203436589	0
ENSMUST00000224133.1	0	0	0	0	0	0	0	0	0	0	0	0	0	0	0	0	0	0	0	0	0	2.50792	0	4.25532	0	0	0	0	0	0	0	0	0	3.29757	0	2.80743	0	0	0	0	0	0	0	0	0	0.551194	0	0	0
ENSMUST00000225955.1	0	0	0	0	0	0	0	0	0	128.9958	13.94918	0	0	0	0	0	0	0	0	0	0	87.5251	1.48435	0	0	0	0	0	0	0	0	0	0	137.4237	5.13118	43.7904	0	0	0	0	0	0	0	0	0	82.6284	28.7624	4.43322	0
ENSMUST00000055758.15	0	0	0	0	0	0	0	0	0	52.0000363	12.3529	30.8315	0	0	0	0	0	0	0	0	0	43.951953988	0.942367	11.207	0	0	0	0	0	0	0	0	0	82.86857453	6.57748	22.02553	0	0	0	0	0	0	0	0	0	88.2823	17.03454	8.73789	0
ENSMUST00000131553.1	0	0	0	0	0	0	0	0	0	3.52969	0	0	0	0	0	0	0	0	0	0	0	2.10781969	1	0	0	0	0	0	0	0	0	0	0	12.75997	1.06909	0	0	0	0	0	0	0	0	0	0	4.09252	4.57797	0	0
ENSMUST00000142563.1	0	0	0	0	0	0	0	0	0	5.02385	4.43108	0	0	0	0	0	0	0	0	0	0	6.835578	0.90599	0	0	0	0	0	0	0	0	0	0	9.22417	4.42031	0	0	0	0	0	0	0	0	0	0	8.39471	2.7454	0	0
ENSMUST00000152610.1	0	0	0	0	0	0	0	0	0	0	0.653604	0	0	0	0	0	0	0	0	0	0	0	0	0.627084	0	0	0	0	0	0	0	0	0	0	0	0	0	0	0	0	0	0	0	0	0	0	2.13291	1.35473	0
ENSMUST00000126165.7	0	0	0	0	0	0	0	0	0	25.13608	13.80142	0	0	0	0	0	0	0	0	0	0	15.40108	0	0	0	0	0	0	0	0	0	0	0	65.5984	3.40199	10.63345	0	0	0	0	0	0	0	0	0	8.26246	4.641595	8.3474	0
ENSMUST00000125608.1	0	0	0	0	0	0	0	0	0	3.22694	0	1	0	0	0	0	0	0	0	0	0	3.57552	0	0	0	0	0	0	0	0	0	0	0	4.63514	0	0	0	0	0	0	0	0	0	0	0	2.94704	0	0	0
ENSMUST00000150301.1	0	0	0	0	0	0	0	0	0	0.367082	0	0	0	0	0	0	0	0	0	0	0	2.42635	0	0	0	0	0	0	0	0	0	0	0	4.74611	5.58577e-07	0	0	0	0	0	0	0	0	0	0	0	0	3.009349	0
ENSMUST00000136543.1	0	0	0	0	0	0	0	0	0	0	0	0	0	0	0	0	0	0	0	0	0	0	0	0	0	0	0	0	0	0	0	0	0	0	0	7.59282	0	0	0	0	0	0	0	0	0	0	0	0.108107	0
ENSMUST00000123890.1	0	0	0	0	0	0	0	0	0	22.62979	6.041235	2.64948	0	0	0	0	0	0	0	0	0	2.21403	3.796367	0	0	0	0	0	0	0	0	0	0	9.3775	0	269.394	0	0	0	0	0	0	0	0	0	9.86221	1.55379	3.08531	0
ENSMUST00000112251.8	0	0	0	0	0	0	0	0	0	108.0865	2.71976	11.51902	0	0	0	0	0	0	0	0	0	82.4877	0.355276	4.16591	0	0	0	0	0	0	0	0	0	115.7902	2.53113	7.35472	0	0	0	0	0	0	0	0	0	27.15864	3.31381	3.357216	0
ENSMUST00000179422.7	0	0	0	0	0	0	0	0	0	1.49201	6.761191	0.0466425	0	0	0	0	0	0	0	0	0	24.8384	23.0628	10.20268	0	0	0	0	0	0	0	0	0	11.1207	8.93322	5.8351e-07	0	0	0	0	0	0	0	0	0	21.14806	0	0	0
ENSMUST00000180180.7	0	0	0	0	0	0	0	0	0	24.99270149447	2.77478	2.30804	0	0	0	0	0	0	0	0	0	38.891567	0.746538	4.20704	0	0	0	0	0	0	0	0	0	186.8839	1.10918	3.66138	0	0	0	0	0	0	0	0	0	59.1456	3.05793	0	0
ENSMUST00000177967.1	0	0	0	0	0	0	0	0	0	0	0.925088	2.95711	0	0	0	0	0	0	0	0	0	10.0955	0	0	0	0	0	0	0	0	0	0	0	4.61877	0	3.78772	0	0	0	0	0	0	0	0	0	1.23333	0.63324	0	0
ENSMUST00000217445.1	0	0	0	0	0	0	0	0	0	37.8172	1.40233	7.21067	0	0	0	0	0	0	0	0	0	40.774	8.27927	1.81745	0	0	0	0	0	0	0	0	0	55.1808	8.34379	7.15145	0	0	0	0	0	0	0	0	0	28.26427	7.61481	0	0
ENSMUST00000098937.9	0	0	0	0	0	0	0	0	0	120.4264	16.36661	13.17028	0	0	0	0	0	0	0	0	0	71.6502	4.1907	6.04556	0	0	0	0	0	0	0	0	0	89.8262	5.95759	74.4914	0	0	0	0	0	0	0	0	0	36.0071	17.92267	0	0
ENSMUST00000136906.1	0	0	0	0	0	0	0	0	0	0	0	0	0	0	0	0	0	0	0	0	0	6	0	0	0	0	0	0	0	0	0	0	0	6	0	0	0	0	0	0	0	0	0	0	0	1	0	4	0
ENSMUST00000122936.7	0	0	0	0	0	0	0	0	0	0	0	0	0	0	0	0	0	0	0	0	0	1	0	0	0	0	0	0	0	0	0	0	0	5.21999	0	1	0	0	0	0	0	0	0	0	0	0	2	0	0
ENSMUST00000024926.13	0	0	0	0	0	0	0	0	0	2.74437	0	0	0	0	0	0	0	0	0	0	0	0	0	0	0	0	0	0	0	0	0	0	0	0	0	0	0	0	0	0	0	0	0	0	0	0	0	0	0
ENSMUST00000151797.1	0	0	0	0	0	0	0	0	0	9.25563	0	3.8619	0	0	0	0	0	0	0	0	0	4	0	4.35774	0	0	0	0	0	0	0	0	0	10.9466	3	0	0	0	0	0	0	0	0	0	0	4.49446	1.8619	0	0
ENSMUST00000141788.1	0	0	0	0	0	0	0	0	0	0	1	2.1381	0	0	0	0	0	0	0	0	0	1	0	5.64226	0	0	0	0	0	0	0	0	0	1.83342	0	0	0	0	0	0	0	0	0	0	0	3.50554	0.138095	0	0
ENSMUST00000042699.13	0	0	0	0	0	0	0	0	0	4.00693	2	0	0	0	0	0	0	0	0	0	0	2.01908	5	1	0	0	0	0	0	0	0	0	0	1.00322	0	3.20069	0	0	0	0	0	0	0	0	0	1	1	3.00591	0
ENSMUST00000161285.1	0	0	0	0	0	0	0	0	0	3.5802	0	0	0	0	0	0	0	0	0	0	0	0	1.05632	0	0	0	0	0	0	0	0	0	0	9.17978	0	0	0	0	0	0	0	0	0	0	0	3.27281	0	0	0
ENSMUST00000159163.1	0	0	0	0	0	0	0	0	0	0	0	0	0	0	0	0	0	0	0	0	0	0	0	0	0	0	0	0	0	0	0	0	0	0	0	0	0	0	0	0	0	0	0	0	0	0	0	0	0
ENSMUST00000154271.1	0	0	0	0	0	0	0	0	0	2.13452	0	0	0	0	0	0	0	0	0	0	0	6.46809	0	0	0	0	0	0	0	0	0	0	0	7.68306	0	0	0	0	0	0	0	0	0	0	0	2.10351	0	0	0
ENSMUST00000055316.9	0	0	0	0	0	0	0	0	0	64.1581	4.17882	14.56964	0	0	0	0	0	0	0	0	0	51.3612	0	10.84843	0	0	0	0	0	0	0	0	0	162.3904	0	0.546752	0	0	0	0	0	0	0	0	0	33.7561	4.81183	15.69039	0
ENSMUST00000016664.7	0	0	0	0	0	0	0	0	0	228.7508	36.8034	24.22618	0	0	0	0	0	0	0	0	0	224.9609	48.2141	26.5966	0	0	0	0	0	0	0	0	0	507.793	18.2004	67.5314	0	0	0	0	0	0	0	0	0	179.1026	24.6132	29.5992	0
ENSMUST00000123092.1	0	0	0	0	0	0	0	0	0	15.0773	0.723277	0	0	0	0	0	0	0	0	0	0	0	0	0.80807	0	0	0	0	0	0	0	0	0	2.65793	0	0	0	0	0	0	0	0	0	0	0	9.05423	2.67563	0.602965	0
ENSMUST00000166837.1	0	0	0	0	0	0	0	0	0	22.7134	2.10054	3.33591	0	0	0	0	0	0	0	0	0	18.03508	7.1832	4.23207	0	0	0	0	0	0	0	0	0	18.38743	5.15881	35.4131	0	0	0	0	0	0	0	0	0	22.39717	6.23242	11.83447	0
ENSMUST00000180131.1	0	0	0	0	0	0	0	0	0	0	0	0	0	0	0	0	0	0	0	0	0	0	0	0	0	0	0	0	0	0	0	0	0	0	0	0	0	0	0	0	0	0	0	0	0	0	0	0	0
ENSMUST00000030169.14	0	0	0	0	0	0	0	0	0	23.76272	7.16077	8.40975	0	0	0	0	0	0	0	0	0	19.27907	5.33278	0	0	0	0	0	0	0	0	0	0	122.1185	3.29012	2.70406	0	0	0	0	0	0	0	0	0	45.6879	11.29593	0	0
ENSMUST00000125180.1	0	0	0	0	0	0	0	0	0	13.37615	6.23784	0	0	0	0	0	0	0	0	0	0	37.5337	4.87098	2.52359	0	0	0	0	0	0	0	0	0	29.43635	0	4.14598	0	0	0	0	0	0	0	0	0	3.42209	0	0	0
ENSMUST00000153203.1	0	0	0	0	0	0	0	0	0	57.0184	6.50221	10.6503	0	0	0	0	0	0	0	0	0	22.03481	5.322439	12.79625	0	0	0	0	0	0	0	0	0	72.8304	5.87613	42.472	0	0	0	0	0	0	0	0	0	31.32007	7.99745	4.38337	0
ENSMUST00000136326.7	0	0	0	0	0	0	0	0	0	23.9046	3.5789949338	11.60988	0	0	0	0	0	0	0	0	0	28.90322	0	0	0	0	0	0	0	0	0	0	0	62.18319	0	27.01477	0	0	0	0	0	0	0	0	0	15.7027	0	0	0
ENSMUST00000135660.7	0	0	0	0	0	0	0	0	0	49.528855633	8.1212	0	0	0	0	0	0	0	0	0	0	15.8735745	2.86396	7.36021	0	0	0	0	0	0	0	0	0	108.1238	7.17063	10.2751	0	0	0	0	0	0	0	0	0	16.4711117	12.63793	0.861767	0
ENSMUST00000123465.7	0	0	0	0	0	0	0	0	0	8.70117	0	0	0	0	0	0	0	0	0	0	0	24.70349	0	9.09982	0	0	0	0	0	0	0	0	0	29.446	0	0	0	0	0	0	0	0	0	0	0	13.62324	5.19857	1.75486	0
ENSMUST00000138030.1	0	0	0	0	0	0	0	0	0	31.24782	15.98836	6.33007	0	0	0	0	0	0	0	0	0	36.8712	0	0	0	0	0	0	0	0	0	0	0	47.7909	3.44443	19.40344	0	0	0	0	0	0	0	0	0	17.92736	5.870111	7.38012e-07	0
ENSMUST00000142781.1	0	0	0	0	0	0	0	0	0	2.37969	0	0	0	0	0	0	0	0	0	0	0	2.3482	0	0.220131	0	0	0	0	0	0	0	0	0	0	0	0	0	0	0	0	0	0	0	0	0	0	0	0	0
ENSMUST00000143371.7	0	0	0	0	0	0	0	0	0	0	0	0	0	0	0	0	0	0	0	0	0	4.08904	0	0	0	0	0	0	0	0	0	0	0	2.39562	0	0	0	0	0	0	0	0	0	0	0	0	0	0	0
ENSMUST00000127645.1	0	0	0	0	0	0	0	0	0	5.90308	0	0	0	0	0	0	0	0	0	0	0	0	8.17515	0	0	0	0	0	0	0	0	0	0	3.27202	0	3.98461	0	0	0	0	0	0	0	0	0	1.84561	0	0	0
ENSMUST00000126026.1	0	0	0	0	0	0	0	0	0	3.17749	0	0	0	0	0	0	0	0	0	0	0	1.36373	2.4347	0	0	0	0	0	0	0	0	0	0	3.06701	0	0	0	0	0	0	0	0	0	0	0	0	0	0	0
ENSMUST00000107646.8	0	0	0	0	0	0	0	0	0	0	0.345091	0	0	0	0	0	0	0	0	0	0	4.22665	3.59741	1	0	0	0	0	0	0	0	0	0	13.13992	0	0	0	0	0	0	0	0	0	0	0	5.03603	1.94947	0	0
ENSMUST00000102911.9	0	0	0	0	0	0	0	0	0	0	0	0	0	0	0	0	0	0	0	0	0	0	0	0	0	0	0	0	0	0	0	0	0	0	0	0	0	0	0	0	0	0	0	0	0	0	0	0	0
ENSMUST00000136607.1	0	0	0	0	0	0	0	0	0	0.713616	0.909478	0	0	0	0	0	0	0	0	0	0	0.252268	0	0	0	0	0	0	0	0	0	0	0	0	0	0	0	0	0	0	0	0	0	0	0	0.7746364	0	0	0
ENSMUST00000107651.8	0	0	0	0	0	0	0	0	0	84.2864	1.74543	1	0	0	0	0	0	0	0	0	0	77.8655	1.74543	0	0	0	0	0	0	0	0	0	0	159.4209	0	1	0	0	0	0	0	0	0	0	0	79.1894	10.05053	0	0
ENSMUST00000107647.7	0	0	0	0	0	0	0	0	0	0	0	0	0	0	0	0	0	0	0	0	0	0	0	0	0	0	0	0	0	0	0	0	0	0	0	0	0	0	0	0	0	0	0	0	0	0	0	0	0
ENSMUST00000107645.1	0	0	0	0	0	0	0	0	0	0	0	0	0	0	0	0	0	0	0	0	0	1.65567	12.65715	0	0	0	0	0	0	0	0	0	0	13.4392	0	0	0	0	0	0	0	0	0	0	0	0	0	0	0
ENSMUST00000133582.1	0	0	0	0	0	0	0	0	0	1	0	0	0	0	0	0	0	0	0	0	0	0	0	0	0	0	0	0	0	0	0	0	0	0	0	0	0	0	0	0	0	0	0	0	0	0	0	0	0
ENSMUST00000213208.1	0	0	0	0	0	0	0	0	0	20.33485	0	0	0	0	0	0	0	0	0	0	0	9.16522	2.67715	0	0	0	0	0	0	0	0	0	0	37.8183	0	0	0	0	0	0	0	0	0	0	0	0	0.128394	0	0
ENSMUST00000215848.1	0	0	0	0	0	0	0	0	0	0.00295228	0	0	0	0	0	0	0	0	0	0	0	33.61179	0	0.010765023	0	0	0	0	0	0	0	0	0	0.00227277	29.9179	0.0221975265	0	0	0	0	0	0	0	0	0	1.47152e-06	0	0	0
ENSMUST00000034739.11	0	0	0	0	0	0	0	0	0	363.608	77.1936	41.6945	0	0	0	0	0	0	0	0	0	216.1438	74.6413	109.9891	0	0	0	0	0	0	0	0	0	606.37	0	203.8301	0	0	0	0	0	0	0	0	0	253.5952	65.8467	28.67242	0
ENSMUST00000213647.1	0	0	0	0	0	0	0	0	0	96.6031	74.7268	35.3055	0	0	0	0	0	0	0	0	0	114.7499	35.9547	0	0	0	0	0	0	0	0	0	0	252.485	19.2344	96.1992	0	0	0	0	0	0	0	0	0	76.8929	24.1063	0	0
ENSMUST00000213996.1	0	0	0	0	0	0	0	0	0	1.08609	3.35656	0	0	0	0	0	0	0	0	0	0	0	0	0	0	0	0	0	0	0	0	0	0	2.29173	1	0	0	0	0	0	0	0	0	0	0	1	0	0	0
ENSMUST00000215948.1	0	0	0	0	0	0	0	0	0	22.65623	0	0	0	0	0	0	0	0	0	0	0	16.58439	1.79669	0	0	0	0	0	0	0	0	0	0	10.65481	1.41709	1.94783	0	0	0	0	0	0	0	0	0	13.49281	4.54504	0	0
ENSMUST00000213694.1	0	0	0	0	0	0	0	0	0	51.0747	8.71983	0	0	0	0	0	0	0	0	0	0	28.7073	39.0628	0	0	0	0	0	0	0	0	0	0	55.4564	0	0	0	0	0	0	0	0	0	0	0	47.2746	6.40114	5.42442	0
ENSMUST00000113595.1	0	0	0	0	0	0	0	0	0	1.844807e-05	0	0	0	0	0	0	0	0	0	0	0	8.13184666	0	0.00015608709	0	0	0	0	0	0	0	0	0	1.06191e-08	0.430537	0.000205531392	0	0	0	0	0	0	0	0	0	0	0	0	0
ENSMUST00000095517.11	0	0	0	0	0	0	0	0	0	83.4257	7.62857	36.10852	0	0	0	0	0	0	0	0	0	44.0506	11.616	0	0	0	0	0	0	0	0	0	0	144.5482	5.77425	28.4302	0	0	0	0	0	0	0	0	0	111.3215	13.9177	32.9478	0
ENSMUST00000034391.3	0	0	0	0	0	0	0	0	0	242.267	23.5583	37.5945	0	0	0	0	0	0	0	0	0	204.9277	57.1622	33.8425	0	0	0	0	0	0	0	0	0	531.497	19.8379	87.2881	0	0	0	0	0	0	0	0	0	172.3296	35.5848	37.3141	0
ENSMUST00000122903.1	0	0	0	0	0	0	0	0	0	56.7415	19.6888	5.4878	0	0	0	0	0	0	0	0	0	65.2847	14.82959	1.41031	0	0	0	0	0	0	0	0	0	122.8688	17.4331	38.01	0	0	0	0	0	0	0	0	0	47.9515	20.3407	20.8326	0
ENSMUST00000134772.1	0	0	0	0	0	0	0	0	0	9.21965	0	3.52545	0	0	0	0	0	0	0	0	0	3.44051	5.50655	6.8988	0	0	0	0	0	0	0	0	0	19.144	0	0	0	0	0	0	0	0	0	0	0	3.25797	4.5615	5.64777	0
ENSMUST00000080622.7	0	0	0	0	0	0	0	0	0	901.147	173.4526	170.8283	0	0	0	0	0	0	0	0	0	712.489	180.8556	96.4304	0	0	0	0	0	0	0	0	0	2084.85	95.5698	311.096	0	0	0	0	0	0	0	0	0	608.509	183.8923	32.6426	0
ENSMUST00000072904.4	0	0	0	0	0	0	0	0	0	107.3216	16.30358	0	0	0	0	0	0	0	0	0	0	71.2311	0	13.41615	0	0	0	0	0	0	0	0	0	60.7462	2.92556	13.3679	0	0	0	0	0	0	0	0	0	61.8001	5.82298e-06	10.5551	0
ENSMUST00000166578.1	0	0	0	0	0	0	0	0	0	26.36	2.26762	3.481915	0	0	0	0	0	0	0	0	0	20.3418	0	5.51951	0	0	0	0	0	0	0	0	0	38.9687	6.96645	10.9772	0	0	0	0	0	0	0	0	0	11.26544	6.86984	1.19764	0
ENSMUST00000220447.1	0	0	0	0	0	0	0	0	0	23.04942	3.60249	0	0	0	0	0	0	0	0	0	0	30.0321	0	0	0	0	0	0	0	0	0	0	0	49.8187	0	0	0	0	0	0	0	0	0	0	0	19.17449	0	0	0
ENSMUST00000220856.1	0	0	0	0	0	0	0	0	0	32.3310166544	3.44689e-05	2.088965e-05	0	0	0	0	0	0	0	0	0	41.7786	2.751174e-05	7.61115e-05	0	0	0	0	0	0	0	0	0	98.1147	0	11.00000258125	0	0	0	0	0	0	0	0	0	12.44400424915	7.0000134732	0	0
ENSMUST00000021817.9	0	0	0	0	0	0	0	0	0	23.973868795	8.72654	3.999984	0	0	0	0	0	0	0	0	0	0	4.999974	11.99992	0	0	0	0	0	0	0	0	0	0	4	6	0	0	0	0	0	0	0	0	0	16.4057	3.99999	0	0
ENSMUST00000143616.7	0	0	0	0	0	0	0	0	0	13.91463	0	0	0	0	0	0	0	0	0	0	0	4.32914	5.11262	0	0	0	0	0	0	0	0	0	0	20.37296	3.0669	1.44474	0	0	0	0	0	0	0	0	0	18.39651	0	0	0
ENSMUST00000176348.7	0	0	0	0	0	0	0	0	0	8.54205	1.88957	3.89537	0	0	0	0	0	0	0	0	0	3.85879	4.85801	7.39788	0	0	0	0	0	0	0	0	0	10.77282	0	0	0	0	0	0	0	0	0	0	0	7.77024	0.397878	3.211544	0
ENSMUST00000028137.9	0	0	0	0	0	0	0	0	0	10.44273	0	2.6299	0	0	0	0	0	0	0	0	0	7.06433	0	1.60212	0	0	0	0	0	0	0	0	0	6.06702	1.31495	0	0	0	0	0	0	0	0	0	0	3.98469	1.60212	16.54657	0
ENSMUST00000148791.1	0	0	0	0	0	0	0	0	0	1.88272	0.795781	0.370102	0	0	0	0	0	0	0	0	0	2.663004	0.242915	0	0	0	0	0	0	0	0	0	0	0	0.217529	0	0	0	0	0	0	0	0	0	0	1.7402	0	0	0
ENSMUST00000142694.1	0	0	0	0	0	0	0	0	0	1.175761	0	0	0	0	0	0	0	0	0	0	0	0.760352	0	0	0	0	0	0	0	0	0	0	0	0	0	0	0	0	0	0	0	0	0	0	0	0	0	0	0
ENSMUST00000138233.1	0	0	0	0	0	0	0	0	0	2.12077	2	8.10463	0	0	0	0	0	0	0	0	0	7.4307	1.9672	2	0	0	0	0	0	0	0	0	0	27.2242	0	0	0	0	0	0	0	0	0	0	0	2.10961	0	2.24191	0
ENSMUST00000134661.7	0	0	0	0	0	0	0	0	0	9.39407	6.66279	0	0	0	0	0	0	0	0	0	0	8.62014	1.37777	2.24006	0	0	0	0	0	0	0	0	0	10.87605	2.86916	2.87432	0	0	0	0	0	0	0	0	0	9.94207	2.63195	2	0
ENSMUST00000177103.7	0	0	0	0	0	0	0	0	0	0	6.83088	0	0	0	0	0	0	0	0	0	0	0.557435	8.279036e-07	0	0	0	0	0	0	0	0	0	0	3.25148	1.4869	0	0	0	0	0	0	0	0	0	0	2.030555	3.9147	0	0
ENSMUST00000134579.7	0	0	0	0	0	0	0	0	0	5.89707	0	0	0	0	0	0	0	0	0	0	0	4.19458e-06	2.20994	0	0	0	0	0	0	0	0	0	0	1.15927	0	0	0	0	0	0	0	0	0	0	0	4.72274	0	0	0
ENSMUST00000110842.7	0	0	0	0	0	0	0	0	0	0	0	0	0	0	0	0	0	0	0	0	0	0	5.05723	0	0	0	0	0	0	0	0	0	0	0	0	4.62642	0	0	0	0	0	0	0	0	0	0	0	0	0
ENSMUST00000028803.13	0	0	0	0	0	0	0	0	0	19.67399	13.4118	0	0	0	0	0	0	0	0	0	0	15.47179	8.35506	0	0	0	0	0	0	0	0	0	0	31.3909	3.12272	3.95884	0	0	0	0	0	0	0	0	0	14.78663	5.08102	0	0
ENSMUST00000126045.7	0	0	0	0	0	0	0	0	0	0	0.0945273	0	0	0	0	0	0	0	0	0	0	0	0	0.759939	0	0	0	0	0	0	0	0	0	0	0	2.54043	0	0	0	0	0	0	0	0	0	0	2.37233	0	0
ENSMUST00000123104.1	0	0	0	0	0	0	0	0	0	0	0	0	0	0	0	0	0	0	0	0	0	0	0	0	0	0	0	0	0	0	0	0	0	1.32229	1.52122	0	0	0	0	0	0	0	0	0	0	0	0	0	0
ENSMUST00000176463.1	0	0	0	0	0	0	0	0	0	1.03485	0	0	0	0	0	0	0	0	0	0	0	0.350629	0	0	0	0	0	0	0	0	0	0	0	0	0	0	0	0	0	0	0	0	0	0	0	1.518	0	0	0
ENSMUST00000148877.1	0	0	0	0	0	0	0	0	0	0	0	0	0	0	0	0	0	0	0	0	0	0	0	0	0	0	0	0	0	0	0	0	0	0	0	0	0	0	0	0	0	0	0	0	0	1	0	0	0
ENSMUST00000046290.2	0	0	0	0	0	0	0	0	0	0	3.7351	0	0	0	0	0	0	0	0	0	0	0	4.16456	0	0	0	0	0	0	0	0	0	0	17.94466	0	0	0	0	0	0	0	0	0	0	0	0	4	0	0
ENSMUST00000210099.1	0	0	0	0	0	0	0	0	0	4	4.04858	0	0	0	0	0	0	0	0	0	0	10	16.83544	1	0	0	0	0	0	0	0	0	0	7.63166	0	0	0	0	0	0	0	0	0	0	0	1.34953	1.54311e-06	0	0
ENSMUST00000209265.1	0	0	0	0	0	0	0	0	0	0	0	0	0	0	0	0	0	0	0	0	0	0	0	0	0	0	0	0	0	0	0	0	0	1.2199	0	0	0	0	0	0	0	0	0	0	0	3.85942	4	0	0
ENSMUST00000130471.1	0	0	0	0	0	0	0	0	0	0	1.216318	0	0	0	0	0	0	0	0	0	0	0	0	0	0	0	0	0	0	0	0	0	0	0.203779	0	0	0	0	0	0	0	0	0	0	0	0.6795254	0	0	0
ENSMUST00000151106.1	0	0	0	0	0	0	0	0	0	1	0	1	0	0	0	0	0	0	0	0	0	0	0	0	0	0	0	0	0	0	0	0	0	0	0	0	0	0	0	0	0	0	0	0	0	0.111528	0	0	0
ENSMUST00000079390.6	0	0	0	0	0	0	0	0	0	3.45149	1.10557	1.15238	0	0	0	0	0	0	0	0	0	2.36401	1.01065	1.69921	0	0	0	0	0	0	0	0	0	5.02389	3.32397	7.65748	0	0	0	0	0	0	0	0	0	7.01556	0	0	0
ENSMUST00000215708.1	0	0	0	0	0	0	0	0	0	4	1	0	0	0	0	0	0	0	0	0	0	1	3	3	0	0	0	0	0	0	0	0	0	6.57674	1	0	0	0	0	0	0	0	0	0	0	1	0	0	0
ENSMUST00000214555.1	0	0	0	0	0	0	0	0	0	0	0	0	0	0	0	0	0	0	0	0	0	1	3	0	0	0	0	0	0	0	0	0	0	0	0	0	0	0	0	0	0	0	0	0	0	0	0	0	0
ENSMUST00000030069.6	0	0	0	0	0	0	0	0	0	9.04792	2.05261	5	0	0	0	0	0	0	0	0	0	2	0	0	0	0	0	0	0	0	0	0	0	15.50697	0	46.6549	0	0	0	0	0	0	0	0	0	3.00479	1	7	0
ENSMUST00000005019.5	0	0	0	0	0	0	0	0	0	0	5	0	0	0	0	0	0	0	0	0	0	0	0	0	0	0	0	0	0	0	0	0	0	0	0	0	0	0	0	0	0	0	0	0	0	0	1	0	0
ENSMUST00000163040.1	0	0	0	0	0	0	0	0	0	0	0	0	0	0	0	0	0	0	0	0	0	0	0	0	0	0	0	0	0	0	0	0	0	0	0	0	0	0	0	0	0	0	0	0	0	0	0	0	0
ENSMUST00000139915.1	0	0	0	0	0	0	0	0	0	0	0	1.349552	0	0	0	0	0	0	0	0	0	0	0	0	0	0	0	0	0	0	0	0	0	0	0	0	0	0	0	0	0	0	0	0	0	1	0	0	0
ENSMUST00000151092.7	0	0	0	0	0	0	0	0	0	0	0	0	0	0	0	0	0	0	0	0	0	0	0	0	0	0	0	0	0	0	0	0	0	0	0	0	0	0	0	0	0	0	0	0	0	0	0	2	0
ENSMUST00000150200.7	0	0	0	0	0	0	0	0	0	0	1.9627	0	0	0	0	0	0	0	0	0	0	0.487327	0	0	0	0	0	0	0	0	0	0	0	0	0	0	0	0	0	0	0	0	0	0	0	0	0	0	0
ENSMUST00000126309.7	0	0	0	0	0	0	0	0	0	7.42534	0	0	0	0	0	0	0	0	0	0	0	0	0	0	0	0	0	0	0	0	0	0	0	0	0	0	0	0	0	0	0	0	0	0	0	0	0	0	0
ENSMUST00000148682.1	0	0	0	0	0	0	0	0	0	4.80166	3.07818	2.65044	0	0	0	0	0	0	0	0	0	1.36406	1.78195	0	0	0	0	0	0	0	0	0	0	4.86698	4.65398	0	0	0	0	0	0	0	0	0	0	5.89443	1.771674	0	0
ENSMUST00000048400.3	0	0	0	0	0	0	0	0	0	27.773	2.8217e-07	0	0	0	0	0	0	0	0	0	0	10.6359	4.21805	0	0	0	0	0	0	0	0	0	0	4.986696e-07	4.34602	26	0	0	0	0	0	0	0	0	0	19.10555	5.50603e-08	0	0
ENSMUST00000111605.8	0	0	0	0	0	0	0	0	0	6.47956e-07	4.95912	0	0	0	0	0	0	0	0	0	0	17.5127	0	0	0	0	0	0	0	0	0	0	0	49.133	0	0	0	0	0	0	0	0	0	0	0	2.04063e-05	1.22833	0	0
ENSMUST00000022356.11	0	0	0	0	0	0	0	0	0	4.61447e-05	3.297932e-05	0	0	0	0	0	0	0	0	0	0	3.86471e-05	6.21039e-05	0	0	0	0	0	0	0	0	0	0	0.0001300334	2.72799e-05	15	0	0	0	0	0	0	0	0	0	4.44981e-05	9.40682e-05	8.37769e-05	0
ENSMUST00000123287.1	0	0	0	0	0	0	0	0	0	0	0	0	0	0	0	0	0	0	0	0	0	0	0	0	0	0	0	0	0	0	0	0	0	1.31184	0	0	0	0	0	0	0	0	0	0	0	0	0	0	0
ENSMUST00000143267.7	0	0	0	0	0	0	0	0	0	7.88307	1	0	0	0	0	0	0	0	0	0	0	36.7471	6.15146	0	0	0	0	0	0	0	0	0	0	7.8032	6	12	0	0	0	0	0	0	0	0	0	50.0194	2	1.06343	0
ENSMUST00000127342.1	0	0	0	0	0	0	0	0	0	0	2.803317	0	0	0	0	0	0	0	0	0	0	0	0	4	0	0	0	0	0	0	0	0	0	0	0	0	0	0	0	0	0	0	0	0	0	0	0	0.202215	0
ENSMUST00000035340.13	0	0	0	0	0	0	0	0	0	30.4179	4.19664	0	0	0	0	0	0	0	0	0	0	21.5052	5.99994	0	0	0	0	0	0	0	0	0	0	79.0136	1.99997	0	0	0	0	0	0	0	0	0	0	36.8228	10.99991	6.79771	0
ENSMUST00000122154.2	0	0	0	0	0	0	0	0	0	0	0	0	0	0	0	0	0	0	0	0	0	0	0	0	0	0	0	0	0	0	0	0	0	0	0	0	0	0	0	0	0	0	0	0	0	0	0	0	0
ENSMUST00000022082.7	0	0	0	0	0	0	0	0	0	484.946	158.3838	150.4236	0	0	0	0	0	0	0	0	0	395.308	166.962	33.7578	0	0	0	0	0	0	0	0	0	1101.054	49.9958	248.878	0	0	0	0	0	0	0	0	0	407.826	67.06819667	42.4317005	0
ENSMUST00000223120.1	0	0	0	0	0	0	0	0	0	3.85089e-06	4.60519	0.000895264	0	0	0	0	0	0	0	0	0	0	0	57.7512	0	0	0	0	0	0	0	0	0	43.9067	0.00420678	0	0	0	0	0	0	0	0	0	0	0.000149905	68.680900478712	46.7027	0
ENSMUST00000220523.1	0	0	0	0	0	0	0	0	0	0	0	3.49475	0	0	0	0	0	0	0	0	0	9.61972	8.00305	0.485212	0	0	0	0	0	0	0	0	0	0	0	9.05572	0	0	0	0	0	0	0	0	0	22.1621	13.17262	8.86562	0
ENSMUST00000222530.1	0	0	0	0	0	0	0	0	0	7.0548	3.01098	5.08081	0	0	0	0	0	0	0	0	0	5.07154	6.03451	1.00584	0	0	0	0	0	0	0	0	0	4.03936	0	7.06621	0	0	0	0	0	0	0	0	0	2.01161	5.07825	0	0
ENSMUST00000169130.1	0	0	0	0	0	0	0	0	0	0	0	0	0	0	0	0	0	0	0	0	0	1.13855	0.00919582	0	0	0	0	0	0	0	0	0	0	0	0	0	0	0	0	0	0	0	0	0	0	0	0	0.0392733	0
ENSMUST00000217539.1	0	0	0	0	0	0	0	0	0	0	0	2	0	0	0	0	0	0	0	0	0	0	0	0	0	0	0	0	0	0	0	0	0	1.04227	0	0	0	0	0	0	0	0	0	0	0	0	0	0	0
ENSMUST00000216421.1	0	0	0	0	0	0	0	0	0	0	0	1	0	0	0	0	0	0	0	0	0	2	2	0	0	0	0	0	0	0	0	0	0	6.95773	0	0	0	0	0	0	0	0	0	0	0	0	0	0	0
ENSMUST00000099620.4	0	0	0	0	0	0	0	0	0	0	0	0	0	0	0	0	0	0	0	0	0	0	0	0	0	0	0	0	0	0	0	0	0	0	0	0	0	0	0	0	0	0	0	0	0	1	0	0	0
ENSMUST00000102490.9	0	0	0	0	0	0	0	0	0	9.50276	0	0	0	0	0	0	0	0	0	0	0	0	1.66568	0	0	0	0	0	0	0	0	0	0	1.66568	0	3.61764	0	0	0	0	0	0	0	0	0	3.47783	1.66568	0	0
ENSMUST00000023987.5	0	0	0	0	0	0	0	0	0	0	0	0	0	0	0	0	0	0	0	0	0	0	0	0	0	0	0	0	0	0	0	0	0	0	0	0	0	0	0	0	0	0	0	0	0	0	0	4	0
ENSMUST00000124703.7	0	0	0	0	0	0	0	0	0	0	0	0	0	0	0	0	0	0	0	0	0	3.06702	0	0	0	0	0	0	0	0	0	0	0	0	0	0	0	0	0	0	0	0	0	0	0	0	0	0	0
ENSMUST00000147444.7	0	0	0	0	0	0	0	0	0	5.08971	5.32679	7.6709	0	0	0	0	0	0	0	0	0	10.33178	0.334321	2	0	0	0	0	0	0	0	0	0	5.99054	2.60294	8.53486	0	0	0	0	0	0	0	0	0	6.02818	0.914793	4.04182	0
ENSMUST00000152217.1	0	0	0	0	0	0	0	0	0	0	0	0	0	0	0	0	0	0	0	0	0	0	0	0	0	0	0	0	0	0	0	0	0	0	0	0	0	0	0	0	0	0	0	0	0	0	0	0	0
ENSMUST00000128360.1	0	0	0	0	0	0	0	0	0	0	0	0	0	0	0	0	0	0	0	0	0	0	0	0	0	0	0	0	0	0	0	0	0	0	0	2.828122	0	0	0	0	0	0	0	0	0	0	0	0	0
ENSMUST00000145812.1	0	0	0	0	0	0	0	0	0	0	0	0	0	0	0	0	0	0	0	0	0	0	0	0	0	0	0	0	0	0	0	0	0	1.66152	0	0	0	0	0	0	0	0	0	0	0	0	0	0	0
ENSMUST00000180803.7	0	0	0	0	0	0	0	0	0	0	0	0	0	0	0	0	0	0	0	0	0	0	0	0	0	0	0	0	0	0	0	0	0	0	1.36816	0	0	0	0	0	0	0	0	0	0	0	0	0	0
ENSMUST00000180707.7	0	0	0	0	0	0	0	0	0	0	0	0	0	0	0	0	0	0	0	0	0	1.199292	0	0	0	0	0	0	0	0	0	0	0	1.702383	0	0	0	0	0	0	0	0	0	0	0	0	0	0.0838292	0
ENSMUST00000181347.1	0	0	0	0	0	0	0	0	0	0	0	0	0	0	0	0	0	0	0	0	0	0	0	0	0	0	0	0	0	0	0	0	0	0	0	0	0	0	0	0	0	0	0	0	0	0	0	0	0
ENSMUST00000110145.11	0	0	0	0	0	0	0	0	0	0	0	0	0	0	0	0	0	0	0	0	0	0	0	0	0	0	0	0	0	0	0	0	0	0	0	0	0	0	0	0	0	0	0	0	0	0	0	0	0
ENSMUST00000181843.1	0	0	0	0	0	0	0	0	0	0	0	0	0	0	0	0	0	0	0	0	0	0	0	0	0	0	0	0	0	0	0	0	0	1.60681	0	0	0	0	0	0	0	0	0	0	0	0	0	0	0
ENSMUST00000180706.7	0	0	0	0	0	0	0	0	0	0	0	0	0	0	0	0	0	0	0	0	0	0	0	0	0	0	0	0	0	0	0	0	0	0	0	0	0	0	0	0	0	0	0	0	0	0	0	0	0
ENSMUST00000181394.7	0	0	0	0	0	0	0	0	0	0	0	0	0	0	0	0	0	0	0	0	0	3.42545	0	0	0	0	0	0	0	0	0	0	0	0	0	0	0	0	0	0	0	0	0	0	0	0	0	1.71273	0
ENSMUST00000181326.7	0	0	0	0	0	0	0	0	0	1.24094	0	1.18125	0	0	0	0	0	0	0	0	0	2.55283	6.20385	0	0	0	0	0	0	0	0	0	0	3.29397	0	0	0	0	0	0	0	0	0	0	0	1	0	0	0
ENSMUST00000181031.1	0	0	0	0	0	0	0	0	0	0	0	0	0	0	0	0	0	0	0	0	0	1.3124	0	0	0	0	0	0	0	0	0	0	0	0	0	0	0	0	0	0	0	0	0	0	0	0	0	0	0
ENSMUST00000181300.1	0	0	0	0	0	0	0	0	0	2.75906	0	0	0	0	0	0	0	0	0	0	0	0	0	0	0	0	0	0	0	0	0	0	0	2.16515	0	0	0	0	0	0	0	0	0	0	0	0	0	0	0
ENSMUST00000081503.12	0	0	0	0	0	0	0	0	0	14.35811	6.01742	0	0	0	0	0	0	0	0	0	0	20.46458	0	4	0	0	0	0	0	0	0	0	0	17.36713	5.04748	3	0	0	0	0	0	0	0	0	0	15.23451	1.1654	0	0
ENSMUST00000151975.1	0	0	0	0	0	0	0	0	0	4.52134	2	0	0	0	0	0	0	0	0	0	0	2.05151	0	0	0	0	0	0	0	0	0	0	0	1.6022	0	0	0	0	0	0	0	0	0	0	0	1.75356	1.69425	0	0
ENSMUST00000156319.7	0	0	0	0	0	0	0	0	0	11.03502	1.40618	0	0	0	0	0	0	0	0	0	0	1.63896	2.63923	0	0	0	0	0	0	0	0	0	0	27.19405	0	0	0	0	0	0	0	0	0	0	0	0	1.26997	0	0
ENSMUST00000131637.8	0	0	0	0	0	0	0	0	0	0	0	0	0	0	0	0	0	0	0	0	0	0	2.65062	0	0	0	0	0	0	0	0	0	0	3.152	0	0	0	0	0	0	0	0	0	0	0	0.838359	1.56463	0	0
ENSMUST00000132899.7	0	0	0	0	0	0	0	0	0	0	1.755146	0	0	0	0	0	0	0	0	0	0	3.85902	0	0	0	0	0	0	0	0	0	0	0	0	0	0	0	0	0	0	0	0	0	0	0	1.78847	1.30575	0	0
ENSMUST00000134777.9	0	0	0	0	0	0	0	0	0	0	0.752899	4	0	0	0	0	0	0	0	0	0	0	0	1	0	0	0	0	0	0	0	0	0	0	1.32533	0	0	0	0	0	0	0	0	0	0	0	0	0	0
ENSMUST00000132259.1	0	0	0	0	0	0	0	0	0	0.161742	0.811808	0	0	0	0	0	0	0	0	0	0	4.69009	0	0	0	0	0	0	0	0	0	0	0	1	0.627196	1	0	0	0	0	0	0	0	0	0	1.67874	0	0	0
ENSMUST00000156251.1	0	0	0	0	0	0	0	0	0	2.92383	1.25654	0	0	0	0	0	0	0	0	0	0	7.29584	5.71016	0	0	0	0	0	0	0	0	0	0	7.73843	0	2	0	0	0	0	0	0	0	0	0	3.244986	1	0	0
ENSMUST00000135952.1	0	0	0	0	0	0	0	0	0	0	0	0	0	0	0	0	0	0	0	0	0	0	1	0	0	0	0	0	0	0	0	0	0	1.94618	0	0	0	0	0	0	0	0	0	0	0	0.461425	0	0	0
ENSMUST00000046011.11	0	0	0	0	0	0	0	0	0	133.3139	32.0911	33.502	0	0	0	0	0	0	0	0	0	92.1899	24.19161	8.11015	0	0	0	0	0	0	0	0	0	231.632	13.4172	21.23928	0	0	0	0	0	0	0	0	0	73.8738	29.3284	16.54195	0
ENSMUST00000066774.5	0	0	0	0	0	0	0	0	0	3	1	0	0	0	0	0	0	0	0	0	0	6	2	0	0	0	0	0	0	0	0	0	0	8	0	17	0	0	0	0	0	0	0	0	0	1	1	0	0
ENSMUST00000221748.1	0	0	0	0	0	0	0	0	0	0	0	0	0	0	0	0	0	0	0	0	0	0	0	0	0	0	0	0	0	0	0	0	0	2.74289	0	0	0	0	0	0	0	0	0	0	0	1	0	0	0
ENSMUST00000039349.7	0	0	0	0	0	0	0	0	0	0	0	1.79433	0	0	0	0	0	0	0	0	0	0	0	0	0	0	0	0	0	0	0	0	0	3.82804	0	0	0	0	0	0	0	0	0	0	0	1.91788	0	0	0
ENSMUST00000222764.1	0	0	0	0	0	0	0	0	0	5	0	0.205674	0	0	0	0	0	0	0	0	0	0	0	0	0	0	0	0	0	0	0	0	0	4.562485	0	0	0	0	0	0	0	0	0	0	0	0.150977	0	0	0
ENSMUST00000222539.1	0	0	0	0	0	0	0	0	0	0	0	0	0	0	0	0	0	0	0	0	0	0	1	0	0	0	0	0	0	0	0	0	0	0	0	0	0	0	0	0	0	0	0	0	0	1	0	0	0
ENSMUST00000220761.1	0	0	0	0	0	0	0	0	0	0	0	0	0	0	0	0	0	0	0	0	0	0	0	0	0	0	0	0	0	0	0	0	0	0	0	0	0	0	0	0	0	0	0	0	0	0	0	0	0
ENSMUST00000223039.1	0	0	0	0	0	0	0	0	0	4.19206	0	0	0	0	0	0	0	0	0	0	0	0	0	0	0	0	0	0	0	0	0	0	0	0	0	0	0	0	0	0	0	0	0	0	0	0	0	11	0
ENSMUST00000222679.1	0	0	0	0	0	0	0	0	0	0	0	0	0	0	0	0	0	0	0	0	0	0	0	0	0	0	0	0	0	0	0	0	0	0	0	0	0	0	0	0	0	0	0	0	0	0	0	0	0
ENSMUST00000221029.1	0	0	0	0	0	0	0	0	0	16.00613	0.432214	0	0	0	0	0	0	0	0	0	0	7.67872	0	0	0	0	0	0	0	0	0	0	0	12.16824	1.00282	0	0	0	0	0	0	0	0	0	0	9.97112	2.4545	2.00618	0
ENSMUST00000216916.1	0	0	0	0	0	0	0	0	0	33.4057	2.87628	27.33717	0	0	0	0	0	0	0	0	0	25.7118	3.19901	5.52817	0	0	0	0	0	0	0	0	0	24.1363	0	5.52817	0	0	0	0	0	0	0	0	0	12.10244	3.52854	0	0
ENSMUST00000043922.6	0	0	0	0	0	0	0	0	0	16.62039	4.91131	1.70832	0	0	0	0	0	0	0	0	0	29.9759	6.55161	12.22835	0	0	0	0	0	0	0	0	0	42.4313	0	21.14242	0	0	0	0	0	0	0	0	0	14.732	0	0	0
ENSMUST00000179605.8	0	0	0	0	0	0	0	0	0	10.2081264	7	19.95451	0	0	0	0	0	0	0	0	0	13.83134	3.24938	0	0	0	0	0	0	0	0	0	0	30.6171	2.94401	2.38023e-07	0	0	0	0	0	0	0	0	0	9.39859	6.789798	3	0
ENSMUST00000216244.1	0	0	0	0	0	0	0	0	0	26.3802	2.2147	0	0	0	0	0	0	0	0	0	0	5.79363	0	3.24534	0	0	0	0	0	0	0	0	0	20.65903	0	2.35136	0	0	0	0	0	0	0	0	0	17.22944	4.77794	2.04558	0
ENSMUST00000050970.3	0	0	0	0	0	0	0	0	0	467.366	162.3972	87.1977	0	0	0	0	0	0	0	0	0	424.832	157.0937	103.7353	0	0	0	0	0	0	0	0	0	1137.16	73.0606	139.3745	0	0	0	0	0	0	0	0	0	364.564	106.8664	39.8056	0
ENSMUST00000110557.4	0	0	0	0	0	0	0	0	0	157.873	52.844	27.5905	0	0	0	0	0	0	0	0	0	64.6878	43.2002	17.99062	0	0	0	0	0	0	0	0	0	302.522	5.74907	33.66310215293	0	0	0	0	0	0	0	0	0	56.74331	29.897	4.04796	0
ENSMUST00000200993.1	0	0	0	0	0	0	0	0	0	25.3721	0	12.5971	0	0	0	0	0	0	0	0	0	56.9235	18.6961	5.69439	0	0	0	0	0	0	0	0	0	66.746	7.29457	49.0518	0	0	0	0	0	0	0	0	0	44.3798	7.66456	0	0
ENSMUST00000202444.1	0	0	0	0	0	0	0	0	0	0	5.10711	0	0	0	0	0	0	0	0	0	0	0	0	0	0	0	0	0	0	0	0	0	0	0	0	0	0	0	0	0	0	0	0	0	0	6.17829	0	0	0
ENSMUST00000201007.1	0	0	0	0	0	0	0	0	0	0	0	0	0	0	0	0	0	0	0	0	0	0	0.434862	2.34536	0	0	0	0	0	0	0	0	0	0	0.895795	0	0	0	0	0	0	0	0	0	0	0	3.3707468	0	0
ENSMUST00000196288.1	0	0	0	0	0	0	0	0	0	0	0	0	0	0	0	0	0	0	0	0	0	0	1.2867	0	0	0	0	0	0	0	0	0	0	0	0	0	0	0	0	0	0	0	0	0	0	0	0	0	0
ENSMUST00000090797.10	0	0	0	0	0	0	0	0	0	0	0	0	0	0	0	0	0	0	0	0	0	0	0	0	0	0	0	0	0	0	0	0	0	0	0	0	0	0	0	0	0	0	0	0	0	0	0	0	0
ENSMUST00000171191.5	0	0	0	0	0	0	0	0	0	0	0	0	0	0	0	0	0	0	0	0	0	0	0	0	0	0	0	0	0	0	0	0	0	0	0	6	0	0	0	0	0	0	0	0	0	0	0	0	0
ENSMUST00000029754.12	0	0	0	0	0	0	0	0	0	0	0	5	0	0	0	0	0	0	0	0	0	2	2	0	0	0	0	0	0	0	0	0	0	1	0	0	0	0	0	0	0	0	0	0	0	2	3	0	0
ENSMUST00000107154.3	0	0	0	0	0	0	0	0	0	0	0	0	0	0	0	0	0	0	0	0	0	0	0	0	0	0	0	0	0	0	0	0	0	0	0	0	0	0	0	0	0	0	0	0	0	0	0	0	0
ENSMUST00000053830.4	0	0	0	0	0	0	0	0	0	0	0	0	0	0	0	0	0	0	0	0	0	0	1	0	0	0	0	0	0	0	0	0	0	0	0	0	0	0	0	0	0	0	0	0	0	0	0	0	0
ENSMUST00000055131.12	0	0	0	0	0	0	0	0	0	66.66859	30.411	5.52	0	0	0	0	0	0	0	0	0	170.5806	24.0302	0.000452706	0	0	0	0	0	0	0	0	0	317.887	0	0	0	0	0	0	0	0	0	0	0	76.9853	47.454	0	0
ENSMUST00000105840.7	0	0	0	0	0	0	0	0	0	201.0142	0.21290092014	35.99412	0	0	0	0	0	0	0	0	0	59.7369015	0	2.18336e-05	0	0	0	0	0	0	0	0	0	189.5324	7.62334	41.6322	0	0	0	0	0	0	0	0	0	37.244300228019	1.113380204902	0	0
ENSMUST00000105839.7	0	0	0	0	0	0	0	0	0	70.3249	6.663472	9.3203	0	0	0	0	0	0	0	0	0	23.91921	11	25.6833	0	0	0	0	0	0	0	0	0	94.1166	8.04599	0	0	0	0	0	0	0	0	0	0	99.7519	10.35078	17.99258	0
ENSMUST00000105837.1	0	0	0	0	0	0	0	0	0	119.6907	27.752	9.75193	0	0	0	0	0	0	0	0	0	88.1326	37	7.89867	0	0	0	0	0	0	0	0	0	181.0014	17.3362	108.2756	0	0	0	0	0	0	0	0	0	96.1683	21.00861	107.0074	0
ENSMUST00000153100.7	0	0	0	0	0	0	0	0	0	0	0.507494	0	0	0	0	0	0	0	0	0	0	8.79264	1	0	0	0	0	0	0	0	0	0	0	1.51209	1.52577	1.706552	0	0	0	0	0	0	0	0	0	0	0	0	0
ENSMUST00000105838.7	0	0	0	0	0	0	0	0	0	0	0.668809	0.587788	0	0	0	0	0	0	0	0	0	0	0	0	0	0	0	0	0	0	0	0	0	0	0.498884	0.49739	0	0	0	0	0	0	0	0	0	0	0	0	0
ENSMUST00000138599.1	0	0	0	0	0	0	0	0	0	0	0	0	0	0	0	0	0	0	0	0	0	8.62084	0	1.4178	0	0	0	0	0	0	0	0	0	5.16709	0	0	0	0	0	0	0	0	0	0	0	8.83518	0	0	0
ENSMUST00000154395.7	0	0	0	0	0	0	0	0	0	0	0	0.860226	0	0	0	0	0	0	0	0	0	0	0	0	0	0	0	0	0	0	0	0	0	2.69245	0	0	0	0	0	0	0	0	0	0	0	0	0.351756	0	0
ENSMUST00000141426.7	0	0	0	0	0	0	0	0	0	0	1.46746	0.381963	0	0	0	0	0	0	0	0	0	0.593017	0.113846	0.303226	0	0	0	0	0	0	0	0	0	0	0	0	0	0	0	0	0	0	0	0	0	0	0	1.652103	0
ENSMUST00000128065.1	0	0	0	0	0	0	0	0	0	4.94262	0	0	0	0	0	0	0	0	0	0	0	7.86019	0	2.505097	0	0	0	0	0	0	0	0	0	0	0.175912	0	0	0	0	0	0	0	0	0	0	1.18456	0	0	0
ENSMUST00000131755.1	0	0	0	0	0	0	0	0	0	21.12776	7.55737	5.77286	0	0	0	0	0	0	0	0	0	16.902	8.75149	1	0	0	0	0	0	0	0	0	0	29.4615	0	2.44867	0	0	0	0	0	0	0	0	0	17.23059	3.00936	5	0
ENSMUST00000141628.7	0	0	0	0	0	0	0	0	0	35.8057	4.70337	2.41023	0	0	0	0	0	0	0	0	0	9.1209	1.14742	1.73744	0	0	0	0	0	0	0	0	0	13.7636	0.098153	6.5028	0	0	0	0	0	0	0	0	0	28.20741	1.40691	0	0
ENSMUST00000153869.1	0	0	0	0	0	0	0	0	0	0	0	1	0	0	0	0	0	0	0	0	0	0	0	0	0	0	0	0	0	0	0	0	0	1.36248	0	0	0	0	0	0	0	0	0	0	0	0	0	0	0
ENSMUST00000157012.2	0	0	0	0	0	0	0	0	0	0	3.864534	0	0	0	0	0	0	0	0	0	0	0	1.11077	0	0	0	0	0	0	0	0	0	0	7.50707	0	5.786839	0	0	0	0	0	0	0	0	0	10.44914	2.468007	0	0
ENSMUST00000151807.7	0	0	0	0	0	0	0	0	0	0	0	0.00496473	0	0	0	0	0	0	0	0	0	0	0	0	0	0	0	0	0	0	0	0	0	0	0	5.28072	0	0	0	0	0	0	0	0	0	0	0	0	0
ENSMUST00000125151.1	0	0	0	0	0	0	0	0	0	6.48288	17.08341	6.15354	0	0	0	0	0	0	0	0	0	0.712076612	5.99056	1.66067	0	0	0	0	0	0	0	0	0	25.99527	3.709	0	0	0	0	0	0	0	0	0	0	2.84859	5.83719	2.310456	0
ENSMUST00000152985.1	0	0	0	0	0	0	0	0	0	18.9429	17.10813	10.2420297	0	0	0	0	0	0	0	0	0	12.0288343	12.85571	10.79326	0	0	0	0	0	0	0	0	0	0	15.9868	24.86925	0	0	0	0	0	0	0	0	0	35.0946886963	2.97289e-07	15.03744	0
ENSMUST00000129619.7	0	0	0	0	0	0	0	0	0	1.87074	5.19907	0	0	0	0	0	0	0	0	0	0	2.04251	2.05628	1	0	0	0	0	0	0	0	0	0	9.13421	2.08864	3.09727	0	0	0	0	0	0	0	0	0	7.17621	3.07823	11.18771	0
ENSMUST00000144298.1	0	0	0	0	0	0	0	0	0	0	0	2	0	0	0	0	0	0	0	0	0	0	2.04694	0	0	0	0	0	0	0	0	0	0	0	0	0	0	0	0	0	0	0	0	0	0	0	0	0	0
ENSMUST00000184063.2	0	0	0	0	0	0	0	0	0	1.54518	0	0	0	0	0	0	0	0	0	0	0	0	6.65583	0	0	0	0	0	0	0	0	0	0	6.71891	0	19.74858	0	0	0	0	0	0	0	0	0	0	0	0	0
ENSMUST00000148247.1	0	0	0	0	0	0	0	0	0	0	0	0	0	0	0	0	0	0	0	0	0	0	0	3	0	0	0	0	0	0	0	0	0	2	0	0	0	0	0	0	0	0	0	0	0	0	2	0	0
ENSMUST00000139561.1	0	0	0	0	0	0	0	0	0	0	0	0	0	0	0	0	0	0	0	0	0	0	0	0	0	0	0	0	0	0	0	0	0	0	0	2.251454	0	0	0	0	0	0	0	0	0	0	0	0	0
ENSMUST00000221199.1	0	0	0	0	0	0	0	0	0	2.6577	3.01543	2	0	0	0	0	0	0	0	0	0	3.0147	11.33677	2	0	0	0	0	0	0	0	0	0	2.337576	0	0	0	0	0	0	0	0	0	0	0	11.20977	2	5.0985	0
ENSMUST00000071917.3	0	0	0	0	0	0	0	0	0	1	0	0	0	0	0	0	0	0	0	0	0	0	1	0	0	0	0	0	0	0	0	0	0	2.01504	0	0	0	0	0	0	0	0	0	0	0	1	0	4.33668	0
ENSMUST00000075812.10	0	0	0	0	0	0	0	0	0	0	0	0	0	0	0	0	0	0	0	0	0	20.6512	0	0	0	0	0	0	0	0	0	0	0	0.00104054	0	0	0	0	0	0	0	0	0	0	0	11.1008	0	0	0
ENSMUST00000114397.8	0	0	0	0	0	0	0	0	0	11.92133	0	3	0	0	0	0	0	0	0	0	0	5.28899	1.59896	1.76786	0	0	0	0	0	0	0	0	0	8.52006	3.83784	0	0	0	0	0	0	0	0	0	0	1.34443	2.81743	2.1481	0
ENSMUST00000155880.7	0	0	0	0	0	0	0	0	0	1.507966	5.1056158	0	0	0	0	0	0	0	0	0	0	0.47185	0.0630201	3.12879	0	0	0	0	0	0	0	0	0	3.12234	0.353677	5.060594	0	0	0	0	0	0	0	0	0	2.77292	2.357112	6.84615	0
ENSMUST00000114399.7	0	0	0	0	0	0	0	0	0	15.33206	9.18786	0	0	0	0	0	0	0	0	0	0	5.65988470727	14.77481	0	0	0	0	0	0	0	0	0	0	4.56577	0.448323	10.9411	0	0	0	0	0	0	0	0	0	6.62133	0	7.460895113	0
ENSMUST00000139845.7	0	0	0	0	0	0	0	0	0	5.34631e-06	0	0	0	0	0	0	0	0	0	0	0	24.36914	1.8435e-07	0	0	0	0	0	0	0	0	0	0	9.13014e-05	0	0	0	0	0	0	0	0	0	0	0	0	0	0	0
ENSMUST00000137191.7	0	0	0	0	0	0	0	0	0	4.14976e-06	0	0	0	0	0	0	0	0	0	0	0	0	2.86594624854	0	0	0	0	0	0	0	0	0	0	7.0121e-06	9.80373e-06	0	0	0	0	0	0	0	0	0	0	4.32216e-06	3.6377e-05	0	0
ENSMUST00000058096.13	0	0	0	0	0	0	0	0	0	17.2373	11.22834	6	0	0	0	0	0	0	0	0	0	16.79908	4.87921	18.1033	0	0	0	0	0	0	0	0	0	0.0400814	0	0.883253	0	0	0	0	0	0	0	0	0	6.30346	0	0	0
ENSMUST00000141416.4	0	0	0	0	0	0	0	0	0	19.6755	0.00913756	0	0	0	0	0	0	0	0	0	0	4.7239e-06	0	0	0	0	0	0	0	0	0	0	0	6.94942	0	0	0	0	0	0	0	0	0	0	0	2.95432	0	3.6920328	0
ENSMUST00000142080.1	0	0	0	0	0	0	0	0	0	20.7446	5.720541	0	0	0	0	0	0	0	0	0	0	11.36933	12.52414	0	0	0	0	0	0	0	0	0	0	56.8796	4.60867	0.115046	0	0	0	0	0	0	0	0	0	14.5243	9.69407	13.35924	0
ENSMUST00000202912.1	0	0	0	0	0	0	0	0	0	1	3	0	0	0	0	0	0	0	0	0	0	2.44489	0	0	0	0	0	0	0	0	0	0	0	3.38632	1	0	0	0	0	0	0	0	0	0	0	3	0	2.290638	0
ENSMUST00000202525.3	0	0	0	0	0	0	0	0	0	11.54235	2.49721	0	0	0	0	0	0	0	0	0	0	0	12.84578	0	0	0	0	0	0	0	0	0	0	2.97228	1.21277	1	0	0	0	0	0	0	0	0	0	3.49344	0.120107	2.202944	0
ENSMUST00000200981.1	0	0	0	0	0	0	0	0	0	0	1.40615	0	0	0	0	0	0	0	0	0	0	0	0.333333	0	0	0	0	0	0	0	0	0	0	5.07753	0	0	0	0	0	0	0	0	0	0	0	0	0	0	0
ENSMUST00000133870.1	0	0	0	0	0	0	0	0	0	1	0	0	0	0	0	0	0	0	0	0	0	0	0	0	0	0	0	0	0	0	0	0	0	1.94284	0	0	0	0	0	0	0	0	0	0	0	2.27885	0	0	0
ENSMUST00000201572.1	0	0	0	0	0	0	0	0	0	4.59228	0	0	0	0	0	0	0	0	0	0	0	2.985428	0	0	0	0	0	0	0	0	0	0	0	3.05148	0	0	0	0	0	0	0	0	0	0	0	3.02884	1.13621	0	0
ENSMUST00000066854.13	0	0	0	0	0	0	0	0	0	26.4467	8.84514	0	0	0	0	0	0	0	0	0	0	0.960174173006	2.11484	0	0	0	0	0	0	0	0	0	0	101.4911	2.53872	0	0	0	0	0	0	0	0	0	0	38.5773	15.87504	0	0
ENSMUST00000118593.7	0	0	0	0	0	0	0	0	0	82.5678	7.60242	3.80349	0	0	0	0	0	0	0	0	0	37.76243439	11.1829137708	0	0	0	0	0	0	0	0	0	0	122.7287	11.7549	6	0	0	0	0	0	0	0	0	0	56.6671	5.000535694	7.0727	0
ENSMUST00000014743.9	0	0	0	0	0	0	0	0	0	0.00573291	10.4541	2.40988	0	0	0	0	0	0	0	0	0	58.3133	19.967725	0	0	0	0	0	0	0	0	0	0	19.779169	8.67028	0	0	0	0	0	0	0	0	0	0	99.0335	3.52316	15.380707632	0
ENSMUST00000120654.7	0	0	0	0	0	0	0	0	0	0	0	0	0	0	0	0	0	0	0	0	0	0	1.58842	0	0	0	0	0	0	0	0	0	0	0	0	0	0	0	0	0	0	0	0	0	0	0	0	0	0
ENSMUST00000120243.7	0	0	0	0	0	0	0	0	0	10.67725	4.943499	12.03033	0	0	0	0	0	0	0	0	0	5.17249	7.02919	0	0	0	0	0	0	0	0	0	0	29.4399	0	0	0	0	0	0	0	0	0	0	0	0	3	17.54662	0
ENSMUST00000155557.1	0	0	0	0	0	0	0	0	0	2.10597	0	0	0	0	0	0	0	0	0	0	0	0	0	0	0	0	0	0	0	0	0	0	0	3.85026	0	0	0	0	0	0	0	0	0	0	0	0	0	0	0
ENSMUST00000156820.1	0	0	0	0	0	0	0	0	0	4.64317	0	2.14962	0	0	0	0	0	0	0	0	0	0	0	0	0	0	0	0	0	0	0	0	0	1.202	1.57484	0	0	0	0	0	0	0	0	0	0	1.29935	0	0	0
ENSMUST00000153114.1	0	0	0	0	0	0	0	0	0	0	0	3.60668	0	0	0	0	0	0	0	0	0	1.75183	2.23183	0	0	0	0	0	0	0	0	0	0	0	0	0	0	0	0	0	0	0	0	0	0	0	1.47631	0	0
ENSMUST00000046361.4	0	0	0	0	0	0	0	0	0	0	0	0	0	0	0	0	0	0	0	0	0	0	0	0	0	0	0	0	0	0	0	0	0	0	0	1.50932	0	0	0	0	0	0	0	0	0	1	0	0	0
ENSMUST00000147549.7	0	0	0	0	0	0	0	0	0	0	0	0	0	0	0	0	0	0	0	0	0	0	0	0	0	0	0	0	0	0	0	0	0	5.15532	0	0	0	0	0	0	0	0	0	0	0	0	0	0	0
ENSMUST00000122937.7	0	0	0	0	0	0	0	0	0	0	0	0	0	0	0	0	0	0	0	0	0	0	0	0	0	0	0	0	0	0	0	0	0	1.63086	0	0	0	0	0	0	0	0	0	0	0	0	0	0	0
ENSMUST00000124730.7	0	0	0	0	0	0	0	0	0	3.9009	0	0	0	0	0	0	0	0	0	0	0	0	0	0	0	0	0	0	0	0	0	0	0	3.10083	0	3.45185	0	0	0	0	0	0	0	0	0	1.42047	1.61038	5.87571	0
ENSMUST00000130947.1	0	0	0	0	0	0	0	0	0	0	0	0	0	0	0	0	0	0	0	0	0	0	0	0	0	0	0	0	0	0	0	0	0	0	0	0	0	0	0	0	0	0	0	0	0	0	0	0	0
ENSMUST00000136011.1	0	0	0	0	0	0	0	0	0	10.05399	0	2	0	0	0	0	0	0	0	0	0	3.16982	1	0	0	0	0	0	0	0	0	0	0	13.9242	0	0	0	0	0	0	0	0	0	0	0	7.23582	1	1	0
ENSMUST00000171613.7	0	0	0	0	0	0	0	0	0	0	0	0	0	0	0	0	0	0	0	0	0	1	0	0	0	0	0	0	0	0	0	0	0	3	2	0	0	0	0	0	0	0	0	0	0	0	2	0	0
ENSMUST00000115622.7	0	0	0	0	0	0	0	0	0	0	0	0	0	0	0	0	0	0	0	0	0	0	0	0	0	0	0	0	0	0	0	0	0	0	0	0	0	0	0	0	0	0	0	0	0	0	0	0	0
ENSMUST00000075644.12	0	0	0	0	0	0	0	0	0	0	0	0	0	0	0	0	0	0	0	0	0	0	0	0	0	0	0	0	0	0	0	0	0	0	0	0	0	0	0	0	0	0	0	0	0	0	0	0	0
ENSMUST00000168592.8	0	0	0	0	0	0	0	0	0	1	0	0	0	0	0	0	0	0	0	0	0	0	0	0	0	0	0	0	0	0	0	0	0	0	0	1	0	0	0	0	0	0	0	0	0	1	0	0	0
ENSMUST00000170266.2	0	0	0	0	0	0	0	0	0	0	0	0	0	0	0	0	0	0	0	0	0	0	0	0	0	0	0	0	0	0	0	0	0	0	0	0	0	0	0	0	0	0	0	0	0	0	0	0	0
ENSMUST00000031456.7	0	0	0	0	0	0	0	0	0	0	0	0	0	0	0	0	0	0	0	0	0	0	0	0	0	0	0	0	0	0	0	0	0	0	0	0	0	0	0	0	0	0	0	0	0	0	0	11	0
ENSMUST00000134865.1	0	0	0	0	0	0	0	0	0	22.7017	3	10	0	0	0	0	0	0	0	0	0	12	5	14	0	0	0	0	0	0	0	0	0	17.18703	3	0	0	0	0	0	0	0	0	0	0	12	12	0	0
ENSMUST00000130448.1	0	0	0	0	0	0	0	0	0	6.29829	0	0	0	0	0	0	0	0	0	0	0	0	1	0	0	0	0	0	0	0	0	0	0	3.81294	0	0	0	0	0	0	0	0	0	0	0	2	0	0	0
ENSMUST00000049016.11	0	0	0	0	0	0	0	0	0	0	0	0	0	0	0	0	0	0	0	0	0	0	0	0	0	0	0	0	0	0	0	0	0	0	0	2.09735	0	0	0	0	0	0	0	0	0	0	0	0	0
ENSMUST00000183236.1	0	0	0	0	0	0	0	0	0	0.102565	0	0	0	0	0	0	0	0	0	0	0	0	0	0	0	0	0	0	0	0	0	0	0	0	0	0	0	0	0	0	0	0	0	0	0	0	0	0	0
ENSMUST00000182140.7	0	0	0	0	0	0	0	0	0	0	0	0	0	0	0	0	0	0	0	0	0	0	0	0	0	0	0	0	0	0	0	0	0	0	0	0	0	0	0	0	0	0	0	0	0	0	0	0	0
ENSMUST00000182319.7	0	0	0	0	0	0	0	0	0	0	0	0	0	0	0	0	0	0	0	0	0	1	0	0	0	0	0	0	0	0	0	0	0	0	0	0	0	0	0	0	0	0	0	0	0	0	0	0	0
ENSMUST00000182979.7	0	0	0	0	0	0	0	0	0	1.24885	0	0	0	0	0	0	0	0	0	0	0	0	0	0	0	0	0	0	0	0	0	0	0	0	0	0	0	0	0	0	0	0	0	0	0	0	0	0	0
ENSMUST00000182684.7	0	0	0	0	0	0	0	0	0	0	0	0	0	0	0	0	0	0	0	0	0	0.682761	0	0	0	0	0	0	0	0	0	0	0	0	0	0	0	0	0	0	0	0	0	0	0	0	0	0	0
ENSMUST00000183319.7	0	0	0	0	0	0	0	0	0	0	0	0	0	0	0	0	0	0	0	0	0	0	0	0	0	0	0	0	0	0	0	0	0	0	0	0	0	0	0	0	0	0	0	0	0	0	0	0	0
ENSMUST00000182478.7	0	0	0	0	0	0	0	0	0	0	0	0	0	0	0	0	0	0	0	0	0	0	0	0	0	0	0	0	0	0	0	0	0	0	0.715961	0	0	0	0	0	0	0	0	0	0	0	0	0	0
ENSMUST00000183326.1	0	0	0	0	0	0	0	0	0	0	0	0	0	0	0	0	0	0	0	0	0	0	0	0	0	0	0	0	0	0	0	0	0	0	0	0	0	0	0	0	0	0	0	0	0	0	0	0	0
ENSMUST00000182852.1	0	0	0	0	0	0	0	0	0	0	0	0	0	0	0	0	0	0	0	0	0	0	0	0	0	0	0	0	0	0	0	0	0	0	0.324485	0	0	0	0	0	0	0	0	0	0	0	0	0	0
ENSMUST00000182655.1	0	0	0	0	0	0	0	0	0	0	0	1	0	0	0	0	0	0	0	0	0	0	0	0	0	0	0	0	0	0	0	0	0	0	0	0	0	0	0	0	0	0	0	0	0	0	0	0	0
ENSMUST00000182973.1	0	0	0	0	0	0	0	0	0	0	0	0	0	0	0	0	0	0	0	0	0	0	0	0	0	0	0	0	0	0	0	0	0	0	0	0	0	0	0	0	0	0	0	0	0	0	0	0	0
ENSMUST00000183157.1	0	0	0	0	0	0	0	0	0	10.06472	9.53162	11.9473	0	0	0	0	0	0	0	0	0	13.79731	8.45606	0	0	0	0	0	0	0	0	0	0	16.5121	1.37493	2.08963	0	0	0	0	0	0	0	0	0	4.41943	2.66152	3.81012	0
ENSMUST00000183184.1	0	0	0	0	0	0	0	0	0	0	0	7	0	0	0	0	0	0	0	0	0	0.97011	1.860813	0	0	0	0	0	0	0	0	0	0	2.62565	1	0	0	0	0	0	0	0	0	0	0	1	0	0	0
ENSMUST00000183303.1	0	0	0	0	0	0	0	0	0	0	0	0	0	0	0	0	0	0	0	0	0	1	0	0	0	0	0	0	0	0	0	0	0	0	0	0	0	0	0	0	0	0	0	0	0	0	0	1	0
ENSMUST00000169679.7	0	0	0	0	0	0	0	0	0	0	2.10499	0	0	0	0	0	0	0	0	0	0	0	0	0	0	0	0	0	0	0	0	0	0	6.26045	0	0	0	0	0	0	0	0	0	0	0	0	0	1.06766	0
ENSMUST00000162630.1	0	0	0	0	0	0	0	0	0	0	1	0	0	0	0	0	0	0	0	0	0	0	0	2	0	0	0	0	0	0	0	0	0	1.21724	0	0	0	0	0	0	0	0	0	0	0	1	0	1.54392	0
ENSMUST00000162434.1	0	0	0	0	0	0	0	0	0	0	0	0	0	0	0	0	0	0	0	0	0	0	1.52275	0	0	0	0	0	0	0	0	0	0	0	0	6.61093	0	0	0	0	0	0	0	0	0	0.505294	0	5.45608	0
ENSMUST00000162507.1	0	0	0	0	0	0	0	0	0	0	0	0	0	0	0	0	0	0	0	0	0	0	0	0	0	0	0	0	0	0	0	0	0	0	0	1.389067	0	0	0	0	0	0	0	0	0	0	0	0	0
ENSMUST00000163090.1	0	0	0	0	0	0	0	0	0	0	0	0	0	0	0	0	0	0	0	0	0	0	0	0	0	0	0	0	0	0	0	0	0	0	0	0	0	0	0	0	0	0	0	0	0	0	0	0	0
ENSMUST00000160476.7	0	0	0	0	0	0	0	0	0	0	0	0	0	0	0	0	0	0	0	0	0	0	3.17561e-08	0	0	0	0	0	0	0	0	0	0	0	0	0	0	0	0	0	0	0	0	0	0	0	0	0	0
ENSMUST00000135875.3	0	0	0	0	0	0	0	0	0	0	0	1	0	0	0	0	0	0	0	0	0	0	0	0	0	0	0	0	0	0	0	0	0	0	0	0	0	0	0	0	0	0	0	0	0	0	0	0	0
ENSMUST00000213939.1	0	0	0	0	0	0	0	0	0	0	0	0	0	0	0	0	0	0	0	0	0	0	1	0	0	0	0	0	0	0	0	0	0	0	0	0	0	0	0	0	0	0	0	0	0	0	0	0	0
ENSMUST00000099857.10	0	0	0	0	0	0	0	0	0	0	0	0	0	0	0	0	0	0	0	0	0	1	0	0	0	0	0	0	0	0	0	0	0	0	0	0	0	0	0	0	0	0	0	0	0	0	0	0	0
ENSMUST00000076384.5	0	0	0	0	0	0	0	0	0	0	0	0	0	0	0	0	0	0	0	0	0	0	0	0	0	0	0	0	0	0	0	0	0	0	0	0	0	0	0	0	0	0	0	0	0	0	0	0	0
ENSMUST00000212926.1	0	0	0	0	0	0	0	0	0	0	0	0	0	0	0	0	0	0	0	0	0	0	0	0	0	0	0	0	0	0	0	0	0	0	0	0	0	0	0	0	0	0	0	0	0	0	0	0	0
ENSMUST00000212820.1	0	0	0	0	0	0	0	0	0	36.8736	16.7758	22.60535	0	0	0	0	0	0	0	0	0	41.9366	41.16994	10.42469	0	0	0	0	0	0	0	0	0	123.9476	19.9116	57.4238	0	0	0	0	0	0	0	0	0	48.5538	23.1423	47.7386	0
ENSMUST00000065382.5	0	0	0	0	0	0	0	0	0	0	2	0	0	0	0	0	0	0	0	0	0	0	1	0	0	0	0	0	0	0	0	0	0	0	0	0	0	0	0	0	0	0	0	0	0	0	0	0	0
ENSMUST00000218065.1	0	0	0	0	0	0	0	0	0	0	0	0	0	0	0	0	0	0	0	0	0	0	0	0	0	0	0	0	0	0	0	0	0	0	0	0	0	0	0	0	0	0	0	0	0	8.60954	0	0	0
ENSMUST00000213658.1	0	0	0	0	0	0	0	0	0	22.20456	5.85501	3.05977	0	0	0	0	0	0	0	0	0	11.29471	14.55946	4.89527	0	0	0	0	0	0	0	0	0	24.3571	7.87403	26.5202	0	0	0	0	0	0	0	0	0	13.02656	11.35866	11.86858	0
ENSMUST00000073322.1	0	0	0	0	0	0	0	0	0	0	0	0	0	0	0	0	0	0	0	0	0	0	0	0	0	0	0	0	0	0	0	0	0	0	0	0	0	0	0	0	0	0	0	0	0	0	0	0	0
ENSMUST00000111315.8	0	0	0	0	0	0	0	0	0	0	0	0	0	0	0	0	0	0	0	0	0	0	0	0	0	0	0	0	0	0	0	0	0	0	0	0	0	0	0	0	0	0	0	0	0	0	0	0	0
ENSMUST00000111314.1	0	0	0	0	0	0	0	0	0	2.07171	0	4.29644	0	0	0	0	0	0	0	0	0	2.09791	2.23194	1.06671	0	0	0	0	0	0	0	0	0	2.09826	1.05903	0	0	0	0	0	0	0	0	0	0	4.12723	0	10.75645	0
ENSMUST00000219033.1	0	0	0	0	0	0	0	0	0	0	0	0	0	0	0	0	0	0	0	0	0	0	0	0	0	0	0	0	0	0	0	0	0	0	0	0	0	0	0	0	0	0	0	0	0	0	0	0	0
ENSMUST00000135431.7	0	0	0	0	0	0	0	0	0	0	0	0	0	0	0	0	0	0	0	0	0	0	0	0	0	0	0	0	0	0	0	0	0	0	0	0	0	0	0	0	0	0	0	0	0	0	0	2	0
ENSMUST00000162807.8	0	0	0	0	0	0	0	0	0	0	1	0	0	0	0	0	0	0	0	0	0	0	2	0	0	0	0	0	0	0	0	0	0	1	0	5.63254	0	0	0	0	0	0	0	0	0	1	0	1	0
ENSMUST00000059049.7	0	0	0	0	0	0	0	0	0	2	0	1	0	0	0	0	0	0	0	0	0	0	0	0	0	0	0	0	0	0	0	0	0	0	0	2.36746	0	0	0	0	0	0	0	0	0	0	0	0	0
ENSMUST00000170144.1	0	0	0	0	0	0	0	0	0	0	0	0	0	0	0	0	0	0	0	0	0	0	1	0	0	0	0	0	0	0	0	0	0	0	0	0	0	0	0	0	0	0	0	0	0	0	0	0	0
ENSMUST00000094141.6	0	0	0	0	0	0	0	0	0	0	2	15.37666	0	0	0	0	0	0	0	0	0	0	2	3.84416	0	0	0	0	0	0	0	0	0	0	0	0	0	0	0	0	0	0	0	0	0	0	0	0	0
ENSMUST00000210598.1	0	0	0	0	0	0	0	0	0	0	0	0	0	0	0	0	0	0	0	0	0	0	0	0	0	0	0	0	0	0	0	0	0	0	0	0	0	0	0	0	0	0	0	0	0	0	0	0	0
ENSMUST00000211604.1	0	0	0	0	0	0	0	0	0	0	0	0	0	0	0	0	0	0	0	0	0	0	0	1	0	0	0	0	0	0	0	0	0	3	0	0	0	0	0	0	0	0	0	0	0	0	0	0	0
ENSMUST00000209329.1	0	0	0	0	0	0	0	0	0	0	0	0	0	0	0	0	0	0	0	0	0	0	0	0	0	0	0	0	0	0	0	0	0	0	1.66553	0	0	0	0	0	0	0	0	0	0	0	0	0	0
ENSMUST00000211566.1	0	0	0	0	0	0	0	0	0	0	0	2.62337	0	0	0	0	0	0	0	0	0	0	0	0.155844	0	0	0	0	0	0	0	0	0	0	0.334471	0	0	0	0	0	0	0	0	0	0	0	0	0	0
ENSMUST00000059216.4	0	0	0	0	0	0	0	0	0	1	0	0	0	0	0	0	0	0	0	0	0	0	0	0	0	0	0	0	0	0	0	0	0	3	0	0	0	0	0	0	0	0	0	0	0	1	0	0	0
ENSMUST00000085591.6	0	0	0	0	0	0	0	0	0	0	0	0	0	0	0	0	0	0	0	0	0	0	0	0	0	0	0	0	0	0	0	0	0	0	0	5	0	0	0	0	0	0	0	0	0	0	0	0	0
ENSMUST00000213738.1	0	0	0	0	0	0	0	0	0	0	0	0	0	0	0	0	0	0	0	0	0	0	0	0	0	0	0	0	0	0	0	0	0	0	0.0559862	0	0	0	0	0	0	0	0	0	0	0	0	0	0
ENSMUST00000022734.8	0	0	0	0	0	0	0	0	0	626	142	201	0	0	0	0	0	0	0	0	0	492	90	166	0	0	0	0	0	0	0	0	0	1057	68	450	0	0	0	0	0	0	0	0	0	451	148	133	0
ENSMUST00000003501.8	0	0	0	0	0	0	0	0	0	2.92569	1.01165	4.34186	0	0	0	0	0	0	0	0	0	0	6.19852	5.82121	0	0	0	0	0	0	0	0	0	2.33793	1.03516	8.277	0	0	0	0	0	0	0	0	0	0	0	8.0684	0
ENSMUST00000213700.1	0	0	0	0	0	0	0	0	0	0	0	0	0	0	0	0	0	0	0	0	0	0	0	0	0	0	0	0	0	0	0	0	0	0	0	0	0	0	0	0	0	0	0	0	0	0	0	0	0
ENSMUST00000215901.1	0	0	0	0	0	0	0	0	0	2	0	0	0	0	0	0	0	0	0	0	0	1	0	0	0	0	0	0	0	0	0	0	0	4	0	1	0	0	0	0	0	0	0	0	0	6.00007	2	0	0
ENSMUST00000177379.1	0	0	0	0	0	0	0	0	0	0	4	0	0	0	0	0	0	0	0	0	0	0	0	0	0	0	0	0	0	0	0	0	0	0	0	0	0	0	0	0	0	0	0	0	0	1	0	0	0
ENSMUST00000113810.8	0	0	0	0	0	0	0	0	0	0	1	0	0	0	0	0	0	0	0	0	0	0	0	0	0	0	0	0	0	0	0	0	0	0	0	0	0	0	0	0	0	0	0	0	0	0	0	0	0
ENSMUST00000113809.2	0	0	0	0	0	0	0	0	0	0	0	0	0	0	0	0	0	0	0	0	0	0.707575	0	0	0	0	0	0	0	0	0	0	0	0	0	0	0	0	0	0	0	0	0	0	0	0	0	0	0
ENSMUST00000118364.1	0	0	0	0	0	0	0	0	0	4	0	3	0	0	0	0	0	0	0	0	0	7	2	3	0	0	0	0	0	0	0	0	0	6	0	0	0	0	0	0	0	0	0	0	0	4	2	3	0
ENSMUST00000058652.5	0	0	0	0	0	0	0	0	0	0	0	0	0	0	0	0	0	0	0	0	0	0	3.58568	0	0	0	0	0	0	0	0	0	0	0	0	0	0	0	0	0	0	0	0	0	0	0	0	0	0
ENSMUST00000218546.1	0	0	0	0	0	0	0	0	0	0	1	0	0	0	0	0	0	0	0	0	0	0	0	0	0	0	0	0	0	0	0	0	0	0	1	0	0	0	0	0	0	0	0	0	0	0	0	0	0
ENSMUST00000080616.2	0	0	0	0	0	0	0	0	0	0	0	2	0	0	0	0	0	0	0	0	0	0	0	0	0	0	0	0	0	0	0	0	0	2.65837	0	2	0	0	0	0	0	0	0	0	0	3.31252	0	0	0
ENSMUST00000025249.6	0	0	0	0	0	0	0	0	0	0	0	0	0	0	0	0	0	0	0	0	0	1	0	0	0	0	0	0	0	0	0	0	0	0	0	0	0	0	0	0	0	0	0	0	0	0	0	0	0
ENSMUST00000171523.1	0	0	0	0	0	0	0	0	0	0	0	0	0	0	0	0	0	0	0	0	0	0.0581588	0	1.80993	0	0	0	0	0	0	0	0	0	11.5547	0	0	0	0	0	0	0	0	0	0	0	0	0	1.55081	0
ENSMUST00000104947.4	0	0	0	0	0	0	0	0	0	1	0	0	0	0	0	0	0	0	0	0	0	0	0	0	0	0	0	0	0	0	0	0	0	0	0	0	0	0	0	0	0	0	0	0	0	0	0	0	0
ENSMUST00000225545.1	0	0	0	0	0	0	0	0	0	24.32783	0	0	0	0	0	0	0	0	0	0	0	23.99076	0	0	0	0	0	0	0	0	0	0	0	43.0813	1	0	0	0	0	0	0	0	0	0	0	20.74157	0	1.05677	0
ENSMUST00000053293.13	0	0	0	0	0	0	0	0	0	18.1009	4.50149	0	0	0	0	0	0	0	0	0	0	28.0031	0	0	0	0	0	0	0	0	0	0	0	23.2407	0	0	0	0	0	0	0	0	0	0	0	16.4887	0	0	0
ENSMUST00000099720.2	0	0	0	0	0	0	0	0	0	18.8945	4.1	1	0	0	0	0	0	0	0	0	0	0.00132857	8.36091	2.12187	0	0	0	0	0	0	0	0	0	33.213109	0	0	0	0	0	0	0	0	0	0	0	11.1853	5.11279	0	0
ENSMUST00000113610.2	0	0	0	0	0	0	0	0	0	0	0	0.5	0	0	0	0	0	0	0	0	0	0	0	0	0	0	0	0	0	0	0	0	0	0	0	0	0	0	0	0	0	0	0	0	0	0	0	0	0
ENSMUST00000108285.8	0	0	0	0	0	0	0	0	0	23.33199	0	21.03749	0	0	0	0	0	0	0	0	0	21.0375	0	4.20749	0	0	0	0	0	0	0	0	0	4.20749	0	11.2131	0	0	0	0	0	0	0	0	0	34.9147	0	0	0
ENSMUST00000087052.10	0	0	0	0	0	0	0	0	0	18.8023	14	22.7886	0	0	0	0	0	0	0	0	0	10.20717	11.58387	2.25365	0	0	0	0	0	0	0	0	0	85.5472	0	7.94937	0	0	0	0	0	0	0	0	0	0.000114615	8.92009	1.57491	0
ENSMUST00000172728.1	0	0	0	0	0	0	0	0	0	1.31617	0	0	0	0	0	0	0	0	0	0	0	3.77203	4.9297	1.55253	0	0	0	0	0	0	0	0	0	6.47562	0.161313	3.444515	0	0	0	0	0	0	0	0	0	0.693583	0	1	0
ENSMUST00000154416.2	0	0	0	0	0	0	0	0	0	0	0.423037	2.17391	0	0	0	0	0	0	0	0	0	1.007832	1.13219	2.33395	0	0	0	0	0	0	0	0	0	0	1.56742	1.7137	0	0	0	0	0	0	0	0	0	1.45176	2.91261	2.70152	0
ENSMUST00000126012.2	0	0	0	0	0	0	0	0	0	0	0	0	0	0	0	0	0	0	0	0	0	0	0	0	0	0	0	0	0	0	0	0	0	0	0.799873	0	0	0	0	0	0	0	0	0	0	0	0.528941	0	0
ENSMUST00000126808.7	0	0	0	0	0	0	0	0	0	18.45401	0	0	0	0	0	0	0	0	0	0	0	14.27551	3.45606	1.24827	0	0	0	0	0	0	0	0	0	24.3975	1.34756	8.67738	0	0	0	0	0	0	0	0	0	14.11218	6.36447	7.00309	0
ENSMUST00000152219.1	0	0	0	0	0	0	0	0	0	0.935767	1.00082	0	0	0	0	0	0	0	0	0	0	2.10119	0	3.426686	0	0	0	0	0	0	0	0	0	3.96698	0	4.19567	0	0	0	0	0	0	0	0	0	2.75051e-08	0.677475	0	0
ENSMUST00000177837.7	0	0	0	0	0	0	0	0	0	14.7869	7.57614	0	0	0	0	0	0	0	0	0	0	0	0	0	0	0	0	0	0	0	0	0	0	0	7.19762	0	0	0	0	0	0	0	0	0	0	0	0	0	0
ENSMUST00000031650.3	0	0	0	0	0	0	0	0	0	0	0	0	0	0	0	0	0	0	0	0	0	0	0	0	0	0	0	0	0	0	0	0	0	1	0	0	0	0	0	0	0	0	0	0	0	0	0	6	0
ENSMUST00000189455.1	0	0	0	0	0	0	0	0	0	0	0	0	0	0	0	0	0	0	0	0	0	0	0	0	0	0	0	0	0	0	0	0	0	0	0	0	0	0	0	0	0	0	0	0	0	0	0	0	0
ENSMUST00000066070.6	0	0	0	0	0	0	0	0	0	852.856	198.1648	179.9395	0	0	0	0	0	0	0	0	0	687.511	204.5708	134.8767	0	0	0	0	0	0	0	0	0	1808.621	88.0812	211.5979	0	0	0	0	0	0	0	0	0	572.188	170.2145	67.0922	0
ENSMUST00000207683.1	0	0	0	0	0	0	0	0	0	0	0	3.53468e-08	0	0	0	0	0	0	0	0	0	0	0	3.01318e-08	0	0	0	0	0	0	0	0	0	0	0	0.0321288	0	0	0	0	0	0	0	0	0	0	1.8601e-06	4.07574e-06	0
ENSMUST00000208616.1	0	0	0	0	0	0	0	0	0	71.1112	16.66531	33.0602	0	0	0	0	0	0	0	0	0	75.3523	30.9222	6.83654	0	0	0	0	0	0	0	0	0	157.6687	20.2904	39.6531	0	0	0	0	0	0	0	0	0	45.2419	26.4905	8.56306	0
ENSMUST00000208810.1	0	0	0	0	0	0	0	0	0	3.80198	3.2629e-05	0	0	0	0	0	0	0	0	0	0	0	0	0	0	0	0	0	0	0	0	0	0	0	0	0	0	0	0	0	0	0	0	0	0	0	0	4.34474	0
ENSMUST00000207762.1	0	0	0	0	0	0	0	0	0	8.5447	0	0	0	0	0	0	0	0	0	0	0	11.00605	5.82316	1.476	0	0	0	0	0	0	0	0	0	18.69607	7.08933	0	0	0	0	0	0	0	0	0	0	6.0745	1.29503	0	0
ENSMUST00000208707.1	0	0	0	0	0	0	0	0	0	0	5.16995	0	0	0	0	0	0	0	0	0	0	8.31804	0	0	0	0	0	0	0	0	0	0	0	2.74971	0	2.71677	0	0	0	0	0	0	0	0	0	8.07751	0	0	0
ENSMUST00000210249.1	0	0	0	0	0	0	0	0	0	8.52868	3.1781	0	0	0	0	0	0	0	0	0	0	6.76257	2.06884	2.93091	0	0	0	0	0	0	0	0	0	18.46904	2.75463	1.13195	0	0	0	0	0	0	0	0	0	1.58528	1.3671	2.12225	0
ENSMUST00000033839.8	0	0	0	0	0	0	0	0	0	6.02841	1	0	0	0	0	0	0	0	0	0	0	0	0	0	0	0	0	0	0	0	0	0	0	0.520953	0	0	0	0	0	0	0	0	0	0	0	1	1.50244	0	0
ENSMUST00000209371.1	0	0	0	0	0	0	0	0	0	0	0	0	0	0	0	0	0	0	0	0	0	0	0	0	0	0	0	0	0	0	0	0	0	0	0.346568	0	0	0	0	0	0	0	0	0	0	0	2	0	0
ENSMUST00000210188.1	0	0	0	0	0	0	0	0	0	0	0	0	0	0	0	0	0	0	0	0	0	0	1	0	0	0	0	0	0	0	0	0	0	0	0	0	0	0	0	0	0	0	0	0	0	0	0	0	0
ENSMUST00000210749.1	0	0	0	0	0	0	0	0	0	0	0	0	0	0	0	0	0	0	0	0	0	0	0	0	0	0	0	0	0	0	0	0	0	0	0	0	0	0	0	0	0	0	0	0	0	0	0.258569	0	0
ENSMUST00000113807.9	0	0	0	0	0	0	0	0	0	1.41537	0	0	0	0	0	0	0	0	0	0	0	0	0	0	0	0	0	0	0	0	0	0	0	2.63293	0	0	0	0	0	0	0	0	0	0	0	0	0	0	0
ENSMUST00000156846.7	0	0	0	0	0	0	0	0	0	102.7709	4.8286	2.83637	0	0	0	0	0	0	0	0	0	87.7385	8.71563	5	0	0	0	0	0	0	0	0	0	94.5997	6.44274	49.0733	0	0	0	0	0	0	0	0	0	58.054	13.81938	1.00253	0
ENSMUST00000048044.11	0	0	0	0	0	0	0	0	0	10.36938	4.11338	16.77361	0	0	0	0	0	0	0	0	0	10.2149	4.10149	5.3161	0	0	0	0	0	0	0	0	0	130.0095	0	8.82018	0	0	0	0	0	0	0	0	0	8.61126	11.4791	0	0
ENSMUST00000176312.7	0	0	0	0	0	0	0	0	0	1.6068	0	0	0	0	0	0	0	0	0	0	0	0	0	0	0	0	0	0	0	0	0	0	0	0	0	0	0	0	0	0	0	0	0	0	0	0	0	0	0
ENSMUST00000177467.7	0	0	0	0	0	0	0	0	0	5.04984007915	3.79439	0	0	0	0	0	0	0	0	0	0	6.50479	4.89552	0	0	0	0	0	0	0	0	0	0	2.81437978	0	0	0	0	0	0	0	0	0	0	0	3.62881	2.87869	0	0
ENSMUST00000177133.7	0	0	0	0	0	0	0	0	0	10.3373	4.01904	4.40561	0	0	0	0	0	0	0	0	0	8.36083	2.279905	0	0	0	0	0	0	0	0	0	0	14.16964	0	1.37914	0	0	0	0	0	0	0	0	0	3.24599	0	0	0
ENSMUST00000176167.1	0	0	0	0	0	0	0	0	0	0	0.846535	0.305773	0	0	0	0	0	0	0	0	0	5.66755	0.407329	0	0	0	0	0	0	0	0	0	0	3.27674	0	2.38965	0	0	0	0	0	0	0	0	0	5.19428	1.087798	0	0
ENSMUST00000148120.1	0	0	0	0	0	0	0	0	0	9.20148	0	0	0	0	0	0	0	0	0	0	0	1.05055	1	0	0	0	0	0	0	0	0	0	0	7.75495	0	0	0	0	0	0	0	0	0	0	0	4.05738	1	0	0
ENSMUST00000113803.7	0	0	0	0	0	0	0	0	0	4.51959	0	1.68682	0	0	0	0	0	0	0	0	0	2.805668	6.74782	0	0	0	0	0	0	0	0	0	0	11.20543	0	0	0	0	0	0	0	0	0	0	0	5.19108	0	2	0
ENSMUST00000175644.1	0	0	0	0	0	0	0	0	0	4.20379	2.734175	0.386555	0	0	0	0	0	0	0	0	0	0	0	0.683899	0	0	0	0	0	0	0	0	0	0	0	0	0	0	0	0	0	0	0	0	0	0	0.816236	0	0
ENSMUST00000053078.4	0	0	0	0	0	0	0	0	0	10	2	0	0	0	0	0	0	0	0	0	0	6	0	3	0	0	0	0	0	0	0	0	0	20	0	0	0	0	0	0	0	0	0	0	0	6	0	0	0
ENSMUST00000001339.5	0	0	0	0	0	0	0	0	0	66.7713	13.16572	8.42033	0	0	0	0	0	0	0	0	0	49.6992	5.84227	8.77591	0	0	0	0	0	0	0	0	0	179.1766	2.6522	15.1862	0	0	0	0	0	0	0	0	0	49.4733	13.48241	17.71033	0
ENSMUST00000162336.1	0	0	0	0	0	0	0	0	0	23.2976	2.98325	6.5802	0	0	0	0	0	0	0	0	0	16.33691	18.25787	3.12238	0	0	0	0	0	0	0	0	0	34.1104	3.43795	14.22924	0	0	0	0	0	0	0	0	0	22.55062	1.52393	3.28967	0
ENSMUST00000035243.4	0	0	0	0	0	0	0	0	0	3	0	0	0	0	0	0	0	0	0	0	0	0	0	0	0	0	0	0	0	0	0	0	0	0	0	0	0	0	0	0	0	0	0	0	0	0	1	0	0
ENSMUST00000165569.2	0	0	0	0	0	0	0	0	0	0	0	0	0	0	0	0	0	0	0	0	0	0	0	0	0	0	0	0	0	0	0	0	0	0	0	0	0	0	0	0	0	0	0	0	0	0	0	0	0
ENSMUST00000164082.8	0	0	0	0	0	0	0	0	0	0	0	0	0	0	0	0	0	0	0	0	0	0	0	0	0	0	0	0	0	0	0	0	0	0	0	0	0	0	0	0	0	0	0	0	0	0	0	0	0
ENSMUST00000169658.8	0	0	0	0	0	0	0	0	0	0	0	0	0	0	0	0	0	0	0	0	0	0	0	0	0	0	0	0	0	0	0	0	0	0	0	0	0	0	0	0	0	0	0	0	0	0	0	0	0
ENSMUST00000226623.1	0	0	0	0	0	0	0	0	0	0	0	0	0	0	0	0	0	0	0	0	0	0	0	0	0	0	0	0	0	0	0	0	0	0	0	0	0	0	0	0	0	0	0	0	0	0	0	1	0
ENSMUST00000113609.7	0	0	0	0	0	0	0	0	0	0	0	0	0	0	0	0	0	0	0	0	0	0	0	0	0	0	0	0	0	0	0	0	0	0	0	0	0	0	0	0	0	0	0	0	0	0	0	0	0
ENSMUST00000118842.1	0	0	0	0	0	0	0	0	0	0	0	0	0	0	0	0	0	0	0	0	0	0	0	0	0	0	0	0	0	0	0	0	0	0	0	0	0	0	0	0	0	0	0	0	0	0	0	0	0
ENSMUST00000101324.8	0	0	0	0	0	0	0	0	0	1	0	0	0	0	0	0	0	0	0	0	0	0	0	0	0	0	0	0	0	0	0	0	0	2	0	0	0	0	0	0	0	0	0	0	0	0	1	0	0
ENSMUST00000164651.7	0	0	0	0	0	0	0	0	0	0.00143104	0	7	0	0	0	0	0	0	0	0	0	0	0	0	0	0	0	0	0	0	0	0	0	5.51715	0	5.41647	0	0	0	0	0	0	0	0	0	2.72026	0	0	0
ENSMUST00000179375.1	0	0	0	0	0	0	0	0	0	0.29825	0	0	0	0	0	0	0	0	0	0	0	0	0	0.142857	0	0	0	0	0	0	0	0	0	0.147747	0	0.220002	0	0	0	0	0	0	0	0	0	0	0	0	0
ENSMUST00000022078.11	0	0	0	0	0	0	0	0	0	3	0	0	0	0	0	0	0	0	0	0	0	0	0	0	0	0	0	0	0	0	0	0	0	5	1	1.36781	0	0	0	0	0	0	0	0	0	0	1	1	0
ENSMUST00000123353.1	0	0	0	0	0	0	0	0	0	0	1	3	0	0	0	0	0	0	0	0	0	0	0	0	0	0	0	0	0	0	0	0	0	0	0	1.784046	0	0	0	0	0	0	0	0	0	0	0	0	0
ENSMUST00000222923.1	0	0	0	0	0	0	0	0	0	0	0	0	0	0	0	0	0	0	0	0	0	0	0	0	0	0	0	0	0	0	0	0	0	0	0	0	0	0	0	0	0	0	0	0	0	0	0	0	0
ENSMUST00000220939.1	0	0	0	0	0	0	0	0	0	0	0	0	0	0	0	0	0	0	0	0	0	0	0	0	0	0	0	0	0	0	0	0	0	0	0	0.848148	0	0	0	0	0	0	0	0	0	0	0	0	0
ENSMUST00000109606.2	0	0	0	0	0	0	0	0	0	0	0	0	0	0	0	0	0	0	0	0	0	0	0	0	0	0	0	0	0	0	0	0	0	2	0	0	0	0	0	0	0	0	0	0	0	0	0	0	0
ENSMUST00000183178.7	0	0	0	0	0	0	0	0	0	0	0	0	0	0	0	0	0	0	0	0	0	0	1	0	0	0	0	0	0	0	0	0	0	0	0	0	0	0	0	0	0	0	0	0	0	0	0	0	0
ENSMUST00000182621.7	0	0	0	0	0	0	0	0	0	0	0	0	0	0	0	0	0	0	0	0	0	0	0	0	0	0	0	0	0	0	0	0	0	0.998463	0	0	0	0	0	0	0	0	0	0	0	0	0	0	0
ENSMUST00000182292.1	0	0	0	0	0	0	0	0	0	1	0	0	0	0	0	0	0	0	0	0	0	0	1	0	0	0	0	0	0	0	0	0	0	0	0	0	0	0	0	0	0	0	0	0	0	1	2	0	0
ENSMUST00000073277.11	0	0	0	0	0	0	0	0	0	0	0	0	0	0	0	0	0	0	0	0	0	0	0	0	0	0	0	0	0	0	0	0	0	0.00153736	0	0	0	0	0	0	0	0	0	0	0	0	0	0	0
ENSMUST00000100433.4	0	0	0	0	0	0	0	0	0	0	0	0	0	0	0	0	0	0	0	0	0	0	0	0	0	0	0	0	0	0	0	0	0	0	0	0	0	0	0	0	0	0	0	0	0	0	0	0	0
ENSMUST00000213835.1	0	0	0	0	0	0	0	0	0	2.0066	1.68579	0	0	0	0	0	0	0	0	0	0	4.92029	4.47657	0	0	0	0	0	0	0	0	0	0	16.60893	4.46755	15.25879	0	0	0	0	0	0	0	0	0	9.00018	1.00748	7.5356	0
ENSMUST00000099853.1	0	0	0	0	0	0	0	0	0	0	0	0	0	0	0	0	0	0	0	0	0	4.11678	7.63291	4	0	0	0	0	0	0	0	0	0	0.45774	0.63567	0	0	0	0	0	0	0	0	0	0	1.90904	1	19.6987	0
ENSMUST00000077962.7	0	0	0	0	0	0	0	0	0	0	2	0	0	0	0	0	0	0	0	0	0	1	0	0	0	0	0	0	0	0	0	0	0	2	0	0	0	0	0	0	0	0	0	0	0	0	0	1	0
ENSMUST00000184574.1	0	0	0	0	0	0	0	0	0	0	0	0	0	0	0	0	0	0	0	0	0	0	0	0	0	0	0	0	0	0	0	0	0	0	0	0	0	0	0	0	0	0	0	0	0	0	0	0	0
ENSMUST00000184366.1	0	0	0	0	0	0	0	0	0	0	0	0	0	0	0	0	0	0	0	0	0	0	0	0	0	0	0	0	0	0	0	0	0	0	0	0	0	0	0	0	0	0	0	0	0	0	0	0	0
ENSMUST00000214760.1	0	0	0	0	0	0	0	0	0	50.571	48.0185	58.2909	0	0	0	0	0	0	0	0	0	58.9269	61.1742	20.28261	0	0	0	0	0	0	0	0	0	197.5352	21.7881	101.6717	0	0	0	0	0	0	0	0	0	74.1704	39.6059	89.5323	0
ENSMUST00000099619.5	0	0	0	0	0	0	0	0	0	0	0	0	0	0	0	0	0	0	0	0	0	0	0	0	0	0	0	0	0	0	0	0	0	0	0	0	0	0	0	0	0	0	0	0	0	0	0	0	0
ENSMUST00000042553.7	0	0	0	0	0	0	0	0	0	1	0	3	0	0	0	0	0	0	0	0	0	0	0	0	0	0	0	0	0	0	0	0	0	2	2	0	0	0	0	0	0	0	0	0	0	0	0	0	0
ENSMUST00000038434.3	0	0	0	0	0	0	0	0	0	102	31	54	0	0	0	0	0	0	0	0	0	73	36	26	0	0	0	0	0	0	0	0	0	236	11	38	0	0	0	0	0	0	0	0	0	95	26	19	0
ENSMUST00000138069.7	0	0	0	0	0	0	0	0	0	3.94913	0	6.7622	0	0	0	0	0	0	0	0	0	2.24627	0	0	0	0	0	0	0	0	0	0	0	2.08662	2.91313	5.27866	0	0	0	0	0	0	0	0	0	0	0	0	0
ENSMUST00000150108.7	0	0	0	0	0	0	0	0	0	56.0382	29.1342	23.99696	0	0	0	0	0	0	0	0	0	80.7106	35.81318	47.1927	0	0	0	0	0	0	0	0	0	228.153	8.73155	29.40878	0	0	0	0	0	0	0	0	0	107.0063	25.66196	8.97398	0
ENSMUST00000013737.12	0	0	0	0	0	0	0	0	0	551.286	109.6017	18.4935	0	0	0	0	0	0	0	0	0	476.355	66.3309	30.6605	0	0	0	0	0	0	0	0	0	933.178	17.5412	190.1882	0	0	0	0	0	0	0	0	0	241.0837	43.64662	15.026	0
ENSMUST00000136976.6	0	0	0	0	0	0	0	0	0	19.36638	0	5.55333	0	0	0	0	0	0	0	0	0	12.7918	0	0	0	0	0	0	0	0	0	0	0	38.0303	5.13159	32.493	0	0	0	0	0	0	0	0	0	35.7147	6.56697	0	0
ENSMUST00000111318.7	0	0	0	0	0	0	0	0	0	4.10673e-05	0.580708	21.05555	0	0	0	0	0	0	0	0	0	8.1644e-07	0	15.7011	0	0	0	0	0	0	0	0	0	0	0.000729219	0	0	0	0	0	0	0	0	0	0	0	24.9866	3.98944e-05	0
ENSMUST00000131286.2	0	0	0	0	0	0	0	0	0	29.36105	3.34548	0	0	0	0	0	0	0	0	0	0	9.89698	2.9264	1.90132	0	0	0	0	0	0	0	0	0	77.1973	9.68175	42.6313	0	0	0	0	0	0	0	0	0	35.81532	8.02274	5.94081	0
ENSMUST00000194778.5	0	0	0	0	0	0	0	0	0	0	10.3379	5.8060068	0	0	0	0	0	0	0	0	0	0	6.92958	9.07951	0	0	0	0	0	0	0	0	0	7.35345	0	0	0	0	0	0	0	0	0	0	0	12.3801	4.11498	3.05919	0
ENSMUST00000191871.1	0	0	0	0	0	0	0	0	0	0	0	4.3324	0	0	0	0	0	0	0	0	0	0	0	8.46479	0	0	0	0	0	0	0	0	0	0	0	0	0	0	0	0	0	0	0	0	0	0	0.000148694	0	0
ENSMUST00000189238.1	0	0	0	0	0	0	0	0	0	0	0	0	0	0	0	0	0	0	0	0	0	0	0	0	0	0	0	0	0	0	0	0	0	0	0	0	0	0	0	0	0	0	0	0	0	0	0	0	0
ENSMUST00000151405.8	0	0	0	0	0	0	0	0	0	0	0	0	0	0	0	0	0	0	0	0	0	0	0	0	0	0	0	0	0	0	0	0	0	0	0	0	0	0	0	0	0	0	0	0	0	0	0	0	0
ENSMUST00000142734.7	0	0	0	0	0	0	0	0	0	0	36.648	10.2363	0	0	0	0	0	0	0	0	0	0	30.7438	0	0	0	0	0	0	0	0	0	0	10.2479	0	16.28838	0	0	0	0	0	0	0	0	0	12.8879	13.28841	7.14697	0
ENSMUST00000150290.8	0	0	0	0	0	0	0	0	0	4.95133	50.5515	30.378985	0	0	0	0	0	0	0	0	0	14.85398	41.5748	4.95133	0	0	0	0	0	0	0	0	0	40.2654	9.90265	80.2575	0	0	0	0	0	0	0	0	0	1.26847	79.4332	0	0
ENSMUST00000226585.1	0	0	0	0	0	0	0	0	0	0	0	0	0	0	0	0	0	0	0	0	0	0	0	0	0	0	0	0	0	0	0	0	0	0	0	0.817908	0	0	0	0	0	0	0	0	0	1	0.382293	0	0
ENSMUST00000144794.1	0	0	0	0	0	0	0	0	0	0	0	0	0	0	0	0	0	0	0	0	0	0	1.19985	0.852273	0	0	0	0	0	0	0	0	0	0	0	1.59719	0	0	0	0	0	0	0	0	0	0	0	0	0
ENSMUST00000146468.3	0	0	0	0	0	0	0	0	0	19.04867	50.8004	80.3847	0	0	0	0	0	0	0	0	0	26.146	109.4815	33.1964	0	0	0	0	0	0	0	0	0	79.4867	16.0973	237.039	0	0	0	0	0	0	0	0	0	20.8436	80.896	7.85303	0
ENSMUST00000211117.1	0	0	0	0	0	0	0	0	0	1.17693	0	0	0	0	0	0	0	0	0	0	0	0	0	0	0	0	0	0	0	0	0	0	0	0	0	0	0	0	0	0	0	0	0	0	0	0	0	0	0
ENSMUST00000210358.1	0	0	0	0	0	0	0	0	0	0	0	0	0	0	0	0	0	0	0	0	0	0	0	0.460851	0	0	0	0	0	0	0	0	0	6.22956	0	0	0	0	0	0	0	0	0	0	0	0	0	0	0
ENSMUST00000209285.1	0	0	0	0	0	0	0	0	0	5.70083e-06	7.10269	0.3834400114835	0	0	0	0	0	0	0	0	0	7.2018928e-06	19.578856	0	0	0	0	0	0	0	0	0	0	91.4106	2.72438	7.172992	0	0	0	0	0	0	0	0	0	44.95170678177	9.86926	0	0
ENSMUST00000210005.1	0	0	0	0	0	0	0	0	0	36.5448	0	0	0	0	0	0	0	0	0	0	0	89.911	0	29.05411	0	0	0	0	0	0	0	0	0	143.1194	0	0	0	0	0	0	0	0	0	0	0	66.7308	22.2436	0	0
ENSMUST00000210878.1	0	0	0	0	0	0	0	0	0	97.9934	0	15.4057	0	0	0	0	0	0	0	0	0	75.2332	0	25.7281	0	0	0	0	0	0	0	0	0	146.4188	0	105.6857	0	0	0	0	0	0	0	0	0	31.1606	0	38	0
ENSMUST00000211501.1	0	0	0	0	0	0	0	0	0	0	1.05632	0	0	0	0	0	0	0	0	0	0	0	0.571182	1.05475	0	0	0	0	0	0	0	0	0	0	0	0	0	0	0	0	0	0	0	0	0	0	0	0	0
ENSMUST00000209751.1	0	0	0	0	0	0	0	0	0	2.7616	0	0	0	0	0	0	0	0	0	0	0	0	0	0	0	0	0	0	0	0	0	0	0	2.53118	0	4.07752	0	0	0	0	0	0	0	0	0	0	0	0	0
ENSMUST00000211773.1	0	0	0	0	0	0	0	0	0	9.67609	0	0	0	0	0	0	0	0	0	0	0	0	0.726033	0	0	0	0	0	0	0	0	0	0	9.13776	0	3.724855	0	0	0	0	0	0	0	0	0	6.10797	0	0	0
ENSMUST00000019283.9	0	0	0	0	0	0	0	0	0	275.847	85.841	97.2109	0	0	0	0	0	0	0	0	0	180.8555	99.1239	5.70213	0	0	0	0	0	0	0	0	0	513.153	29.2756	14.3389	0	0	0	0	0	0	0	0	0	149.0489	53.8872	33	0
ENSMUST00000085217.11	0	0	0	0	0	0	0	0	0	3.29142	0	2	0	0	0	0	0	0	0	0	0	0	0	1	0	0	0	0	0	0	0	0	0	2.27503	0	8	0	0	0	0	0	0	0	0	0	0	2	0	0
ENSMUST00000122383.2	0	0	0	0	0	0	0	0	0	5.12348	0	1	0	0	0	0	0	0	0	0	0	4.38789	0	0	0	0	0	0	0	0	0	0	0	15.64869	0	3.16552	0	0	0	0	0	0	0	0	0	3.60606	0	3.1648	0
ENSMUST00000129774.1	0	0	0	0	0	0	0	0	0	0.863009	2.02532	0	0	0	0	0	0	0	0	0	0	6.14633	0	0	0	0	0	0	0	0	0	0	0	2.56764	0	0	0	0	0	0	0	0	0	0	0	3.03098	0	0	0
ENSMUST00000136496.1	0	0	0	0	0	0	0	0	0	0	0	0	0	0	0	0	0	0	0	0	0	0	0	0	0	0	0	0	0	0	0	0	0	0.115523	0	0	0	0	0	0	0	0	0	0	0	0.617973	0	0	0
ENSMUST00000189249.1	0	0	0	0	0	0	0	0	0	5.49163	5.29641	7.38644	0	0	0	0	0	0	0	0	0	4.24498	5.33285	0	0	0	0	0	0	0	0	0	0	13.83603	3.1884	2.11974	0	0	0	0	0	0	0	0	0	3.22213	1.02539	1.08783	0
ENSMUST00000031055.7	0	0	0	0	0	0	0	0	0	6.53304	0	1	0	0	0	0	0	0	0	0	0	0	1	0	0	0	0	0	0	0	0	0	0	12.35571	0	0	0	0	0	0	0	0	0	0	0	1.12271	5.64903	0	0
ENSMUST00000201169.1	0	0	0	0	0	0	0	0	0	17.1104	3.48112	1.29408	0	0	0	0	0	0	0	0	0	19.7121	5.97513	3.18547	0	0	0	0	0	0	0	0	0	24.372	1.25911	1.29955	0	0	0	0	0	0	0	0	0	22.42546	3.54413	15.45846	0
ENSMUST00000202368.1	0	0	0	0	0	0	0	0	0	1.27871	0	0	0	0	0	0	0	0	0	0	0	2.43102	0	0	0	0	0	0	0	0	0	0	0	7.72482	0	0	0	0	0	0	0	0	0	0	0	0	2.35097	0	0
ENSMUST00000079476.9	0	0	0	0	0	0	0	0	0	2	3	0	0	0	0	0	0	0	0	0	0	1	1	0	0	0	0	0	0	0	0	0	0	3.45778	4.61038	0	0	0	0	0	0	0	0	0	0	0	2	2	0
ENSMUST00000149126.1	0	0	0	0	0	0	0	0	0	0	0	0	0	0	0	0	0	0	0	0	0	0	1	0	0	0	0	0	0	0	0	0	0	4.54222	0.389622	0	0	0	0	0	0	0	0	0	0	0	1	0	0
ENSMUST00000101148.8	0	0	0	0	0	0	0	0	0	0	0	0	0	0	0	0	0	0	0	0	0	0	0	0	0	0	0	0	0	0	0	0	0	0	1.70163e-08	0	0	0	0	0	0	0	0	0	0	0	0	0	0
ENSMUST00000049324.12	0	0	0	0	0	0	0	0	0	3.36407	0	2	0	0	0	0	0	0	0	0	0	1	0	0	0	0	0	0	0	0	0	0	0	13.42412	0	0	0	0	0	0	0	0	0	0	0	7.21881	3	0	0
ENSMUST00000110549.2	0	0	0	0	0	0	0	0	0	12.69179	1	0	0	0	0	0	0	0	0	0	0	1.02812	1.0009	4	0	0	0	0	0	0	0	0	0	8.60566	1.0096	0	0	0	0	0	0	0	0	0	0	12.06101	0	1.02282	0
ENSMUST00000102650.9	0	0	0	0	0	0	0	0	0	98.7667	4.0353	0	0	0	0	0	0	0	0	0	0	52.7958	3.4446	3.82755	0	0	0	0	0	0	0	0	0	113.7167	0	46.0302	0	0	0	0	0	0	0	0	0	55.677	0	7.15387	0
ENSMUST00000137323.1	0	0	0	0	0	0	0	0	0	66.67	13.31753	18.15653	0	0	0	0	0	0	0	0	0	74.3089	11.53931	10.55129	0	0	0	0	0	0	0	0	0	147.1983	16.7756	24.12864	0	0	0	0	0	0	0	0	0	46.4955	12.41813	11.18797	0
ENSMUST00000058173.11	0	0	0	0	0	0	0	0	0	36.73055	0	2.48248	0	0	0	0	0	0	0	0	0	23.85197	2.69652	0	0	0	0	0	0	0	0	0	0	35.5798	6.85251	31.2768	0	0	0	0	0	0	0	0	0	20.69943	2.95976	0	0
ENSMUST00000108710.1	0	0	0	0	0	0	0	0	0	94.7726	22.72655	6.71212	0	0	0	0	0	0	0	0	0	76.2741	32.69766	21.979	0	0	0	0	0	0	0	0	0	200.8375	19.1475	27.23522	0	0	0	0	0	0	0	0	0	74.664	16.21285	17.33088	0
ENSMUST00000143952.1	0	0	0	0	0	0	0	0	0	0	0.183471	0	0	0	0	0	0	0	0	0	0	0	0	0	0	0	0	0	0	0	0	0	0	0	0	0.652769	0	0	0	0	0	0	0	0	0	0	0	0	0
ENSMUST00000168645.7	0	0	0	0	0	0	0	0	0	395.162	41.1613	34.3239	0	0	0	0	0	0	0	0	0	276.9018	28.59895	22.80288	0	0	0	0	0	0	0	0	0	483.46	35.9205	28.9827	0	0	0	0	0	0	0	0	0	321.205	32.7497	19.98181	0
ENSMUST00000046624.11	0	0	0	0	0	0	0	0	0	142.752	67.0712	62.3437	0	0	0	0	0	0	0	0	0	186.6093	21.7089	4.66198	0	0	0	0	0	0	0	0	0	168.7124	0	41.8531	0	0	0	0	0	0	0	0	0	37.0032	9.29438	53.1631	0
ENSMUST00000108255.7	0	0	0	0	0	0	0	0	0	32.2958	0	1.65963e-06	0	0	0	0	0	0	0	0	0	11.4027	16.1087	0	0	0	0	0	0	0	0	0	0	56.699	6.97347	0.0296278	0	0	0	0	0	0	0	0	0	16.7522	0	0	0
ENSMUST00000152357.7	0	0	0	0	0	0	0	0	0	8.04701	4.61741	3.57609e-06	0	0	0	0	0	0	0	0	0	0	0	0	0	0	0	0	0	0	0	0	0	22.1465	0	25.468585	0	0	0	0	0	0	0	0	0	19.75065	0.098918	0	0
ENSMUST00000064718.11	0	0	0	0	0	0	0	0	0	42.1100390288	2.78554e-06	0	0	0	0	0	0	0	0	0	0	4.1194436	23.98208	0	0	0	0	0	0	0	0	0	0	88.79765	16.3646	74.62	0	0	0	0	0	0	0	0	0	126.8329	11.92395303	0	0
ENSMUST00000124472.1	0	0	0	0	0	0	0	0	0	21.41107	3.45038	2.13364	0	0	0	0	0	0	0	0	0	15.1632	1.05685	4.13172	0	0	0	0	0	0	0	0	0	43.2537	0	1.11568	0	0	0	0	0	0	0	0	0	24.5617	0	0	0
ENSMUST00000099163.4	0	0	0	0	0	0	0	0	0	267.787	17.71228	34.9155	0	0	0	0	0	0	0	0	0	278.168	82.1846	49.73	0	0	0	0	0	0	0	0	0	451.056	17.6111	81.4595	0	0	0	0	0	0	0	0	0	208.0982	46.7038	15.22513	0
ENSMUST00000150939.2	0	0	0	0	0	0	0	0	0	40.912	2.21445	4.33083	0	0	0	0	0	0	0	0	0	39.515	15.7027	5.33754	0	0	0	0	0	0	0	0	0	69.1407	2.13029	13.96089	0	0	0	0	0	0	0	0	0	17.76865	5.61845	0	0
ENSMUST00000177992.7	0	0	0	0	0	0	0	0	0	74.0935	12.77684	0	0	0	0	0	0	0	0	0	0	0.25062058	65.0024	1.99216	0	0	0	0	0	0	0	0	0	217.1495	0	0	0	0	0	0	0	0	0	0	0	67.1108	18.22698	0	0
ENSMUST00000129817.8	0	0	0	0	0	0	0	0	0	88.1153983	0	0	0	0	0	0	0	0	0	0	0	85.09504	8.6598862316	0	0	0	0	0	0	0	0	0	0	102.30118	0	3.32812e-08	0	0	0	0	0	0	0	0	0	0.00102688739	16.38392	12.6299	0
ENSMUST00000153302.7	0	0	0	0	0	0	0	0	0	0	0	1	0	0	0	0	0	0	0	0	0	9.913261e-05	0	0.00683585	0	0	0	0	0	0	0	0	0	40.9795	8.24567	1	0	0	0	0	0	0	0	0	0	0	4.60775	0	0
ENSMUST00000200657.4	0	0	0	0	0	0	0	0	0	0.01847262	0	0	0	0	0	0	0	0	0	0	0	0.02114688	0	0.00558377	0	0	0	0	0	0	0	0	0	17.2823147	0	0	0	0	0	0	0	0	0	0	0	0.01792234	0	0	0
ENSMUST00000044535.13	0	0	0	0	0	0	0	0	0	18.0867	0	1.13723e-07	0	0	0	0	0	0	0	0	0	0	1.215456e-07	0	0	0	0	0	0	0	0	0	0	14.0622	1.28833e-07	0	0	0	0	0	0	0	0	0	0	18.2487000152607	0	0	0
ENSMUST00000055245.12	0	0	0	0	0	0	0	0	0	23.4056	18.20962	2.72601	0	0	0	0	0	0	0	0	0	56.7901	14.84437	6.99316	0	0	0	0	0	0	0	0	0	49.60851	10.1877	0	0	0	0	0	0	0	0	0	0	15.66842	4.3281	0	0
ENSMUST00000145429.1	0	0	0	0	0	0	0	0	0	0	0	0.273992	0	0	0	0	0	0	0	0	0	0	0	0	0	0	0	0	0	0	0	0	0	0	0	0	0	0	0	0	0	0	0	0	0	0	0	0	0
ENSMUST00000129358.1	0	0	0	0	0	0	0	0	0	0	0	0	0	0	0	0	0	0	0	0	0	0.463387	0	1.0126	0	0	0	0	0	0	0	0	0	0	1.56663	0	0	0	0	0	0	0	0	0	0	2.22389	1.29412	0	0
ENSMUST00000145707.1	0	0	0	0	0	0	0	0	0	1.33999	1.64227	0	0	0	0	0	0	0	0	0	0	0	0	0	0	0	0	0	0	0	0	0	0	0	0	0	0	0	0	0	0	0	0	0	0	0	0	0	0
ENSMUST00000131857.1	0	0	0	0	0	0	0	0	0	0	1.36611	0	0	0	0	0	0	0	0	0	0	0.171114	1	1	0	0	0	0	0	0	0	0	0	11.04614	0	2	0	0	0	0	0	0	0	0	0	1.24758	0	0	0
ENSMUST00000117364.7	0	0	0	0	0	0	0	0	0	31.1492	0	0	0	0	0	0	0	0	0	0	0	35.8982	0	3.98181	0	0	0	0	0	0	0	0	0	54.961519	0	0	0	0	0	0	0	0	0	0	0	32.635	0	0	0
ENSMUST00000046951.9	0	0	0	0	0	0	0	0	0	342.299	90.2249	94.6846	0	0	0	0	0	0	0	0	0	260.4805	82.8169	75.0077	0	0	0	0	0	0	0	0	0	604.111	22.5623	88.7644	0	0	0	0	0	0	0	0	0	191.4708	50.5302	14.96365	0
ENSMUST00000173238.7	0	0	0	0	0	0	0	0	0	23.0287	3.19354	7.29543	0	0	0	0	0	0	0	0	0	34.8294	8.79762	12.33543	0	0	0	0	0	0	0	0	0	56.798	2.43767	23.98692	0	0	0	0	0	0	0	0	0	20.53234	7.1076	5.80127	0
ENSMUST00000174551.7	0	0	0	0	0	0	0	0	0	19.383	1.8898	0	0	0	0	0	0	0	0	0	0	23.2704	4.02064	9.84055	0	0	0	0	0	0	0	0	0	48.0396	0	0	0	0	0	0	0	0	0	0	0	19.38985	5.66341	0	0
ENSMUST00000174527.7	0	0	0	0	0	0	0	0	0	0	0.795019	0	0	0	0	0	0	0	0	0	0	0	0	3.09981	0	0	0	0	0	0	0	0	0	0	0	0	0	0	0	0	0	0	0	0	0	0	0	1.23508	0
ENSMUST00000174472.2	0	0	0	0	0	0	0	0	0	47.2897	10.8968	12.02	0	0	0	0	0	0	0	0	0	49.4198	6.36489	13.71651	0	0	0	0	0	0	0	0	0	177.0518	0	67.2488	0	0	0	0	0	0	0	0	0	23.60671	8.69871	9.16058e-08	0
ENSMUST00000033525.2	0	0	0	0	0	0	0	0	0	4	0	0	0	0	0	0	0	0	0	0	0	0	0	0	0	0	0	0	0	0	0	0	0	0	0	0	0	0	0	0	0	0	0	0	0	0	0	0	0
ENSMUST00000174558.1	0	0	0	0	0	0	0	0	0	1.04046	0	0	0	0	0	0	0	0	0	0	0	2.22316	7.01537	5.57214	0	0	0	0	0	0	0	0	0	9.37392	0	11.01189	0	0	0	0	0	0	0	0	0	4.383	0	0	0
ENSMUST00000085077.4	0	0	0	0	0	0	0	0	0	1.063979e-06	4.10121e-07	5.95223e-08	0	0	0	0	0	0	0	0	0	9.69719e-07	3.65658e-06	2.71644e-06	0	0	0	0	0	0	0	0	0	39.626200199525	8.07879e-07	3.026469e-07	0	0	0	0	0	0	0	0	0	1.0540863e-06	1.169728e-06	0	0
ENSMUST00000209133.1	0	0	0	0	0	0	0	0	0	0	0	0	0	0	0	0	0	0	0	0	0	0	0	0	0	0	0	0	0	0	0	0	0	0	0	0	0	0	0	0	0	0	0	0	0	0	0	5.4971	0
ENSMUST00000208232.1	0	0	0	0	0	0	0	0	0	45.229	2.19574	1	0	0	0	0	0	0	0	0	0	32.8236	12.83256	10	0	0	0	0	0	0	0	0	0	28.09097987	2	4.4112	0	0	0	0	0	0	0	0	0	31.4927	5.19687	0	0
ENSMUST00000208564.1	0	0	0	0	0	0	0	0	0	0	0.907059	0	0	0	0	0	0	0	0	0	0	2.73739	1.48198	0	0	0	0	0	0	0	0	0	0	0	0	0	0	0	0	0	0	0	0	0	0	0	0	0	0
ENSMUST00000207459.1	0	0	0	0	0	0	0	0	0	0	0	0.682995	0	0	0	0	0	0	0	0	0	1.02358	1.362592	0	0	0	0	0	0	0	0	0	0	3.09612	0	0	0	0	0	0	0	0	0	0	0	0	0.815575	2.14659	0
ENSMUST00000208129.1	0	0	0	0	0	0	0	0	0	0.344739	0	0	0	0	0	0	0	0	0	0	0	4.86727	4.90223	0	0	0	0	0	0	0	0	0	0	0.912694	0	0	0	0	0	0	0	0	0	0	0	2.538379	0	0	0
ENSMUST00000208936.1	0	0	0	0	0	0	0	0	0	0	1	0	0	0	0	0	0	0	0	0	0	0	0.355932	0	0	0	0	0	0	0	0	0	0	0	0	0	0	0	0	0	0	0	0	0	0	0	0	0	0
ENSMUST00000207759.1	0	0	0	0	0	0	0	0	0	0	0	0	0	0	0	0	0	0	0	0	0	0	0	0	0	0	0	0	0	0	0	0	0	0	0	0	0	0	0	0	0	0	0	0	0	0	0	0	0
ENSMUST00000208204.1	0	0	0	0	0	0	0	0	0	6.35757	2.8972	0	0	0	0	0	0	0	0	0	0	2.00293	5.43216	0	0	0	0	0	0	0	0	0	0	4.37013	0	7.5888	0	0	0	0	0	0	0	0	0	0.377995	0	2.87101	0
ENSMUST00000208995.1	0	0	0	0	0	0	0	0	0	0	0	0	0	0	0	0	0	0	0	0	0	0	0	0	0	0	0	0	0	0	0	0	0	0	0	0	0	0	0	0	0	0	0	0	0	0	0	0	0
ENSMUST00000207769.1	0	0	0	0	0	0	0	0	0	0	0	0	0	0	0	0	0	0	0	0	0	0	0	0	0	0	0	0	0	0	0	0	0	0	0	0	0	0	0	0	0	0	0	0	0	0	0	4.6319	0
ENSMUST00000208392.1	0	0	0	0	0	0	0	0	0	2.06867	0	0	0	0	0	0	0	0	0	0	0	0.613003	0	0	0	0	0	0	0	0	0	0	0	0	0	0	0	0	0	0	0	0	0	0	0	0.372675	0	0	0
ENSMUST00000208863.1	0	0	0	0	0	0	0	0	0	0	0	0	0	0	0	0	0	0	0	0	0	0	0	0	0	0	0	0	0	0	0	0	0	0	0	0	0	0	0	0	0	0	0	0	0	0.218241	0	0	0
ENSMUST00000019065.9	0	0	0	0	0	0	0	0	0	61.7683	4.13331	37.689	0	0	0	0	0	0	0	0	0	53.4585	16.99964	4.13331	0	0	0	0	0	0	0	0	0	116.2462	10.1998	41.0866	0	0	0	0	0	0	0	0	0	61.8115	14.73303	5	0
ENSMUST00000135148.1	0	0	0	0	0	0	0	0	0	10.23167	2.86669	1.31103	0	0	0	0	0	0	0	0	0	2.54152	3.00035	0.86669	0	0	0	0	0	0	0	0	0	16.75381	1.80021	12.9134	0	0	0	0	0	0	0	0	0	1.34568	2.266969	0	0
ENSMUST00000040167.10	0	0	0	0	0	0	0	0	0	1155.131	199.6565	206	0	0	0	0	0	0	0	0	0	1013.768	170.4857	222.6704	0	0	0	0	0	0	0	0	0	2583.17	74.5704	525.862	0	0	0	0	0	0	0	0	0	865.752	213.769	99.8396	0
ENSMUST00000101347.9	0	0	0	0	0	0	0	0	0	67.0629	15.223	0	0	0	0	0	0	0	0	0	0	1.77052	12.2693	7.169	0	0	0	0	0	0	0	0	0	63.9619	0	24.5724	0	0	0	0	0	0	0	0	0	10.7698	0	0	0
ENSMUST00000141830.7	0	0	0	0	0	0	0	0	0	0	0	0	0	0	0	0	0	0	0	0	0	0	0	0	0	0	0	0	0	0	0	0	0	0	0	3.02528	0	0	0	0	0	0	0	0	0	0	1.93741	0	0
ENSMUST00000137797.1	0	0	0	0	0	0	0	0	0	8.38768	5.3517	0	0	0	0	0	0	0	0	0	0	2.34625	0	0	0	0	0	0	0	0	0	0	0	30.4315	4.85435	0	0	0	0	0	0	0	0	0	0	8.57209	12.27724	4.10204	0
ENSMUST00000156867.1	0	0	0	0	0	0	0	0	0	2.69617	0	0	0	0	0	0	0	0	0	0	0	0	0	0	0	0	0	0	0	0	0	0	0	16.13857	0	0	0	0	0	0	0	0	0	0	0	4.3637	2.02738	0	0
ENSMUST00000109307.1	0	0	0	0	0	0	0	0	0	6.84727	0	0	0	0	0	0	0	0	0	0	0	14.29376	6.15397	2.16015	0	0	0	0	0	0	0	0	0	12.19903	1.02102	11.53974	0	0	0	0	0	0	0	0	0	10.07554	1.37706	0	0
ENSMUST00000135617.1	0	0	0	0	0	0	0	0	0	1.13723	0	0	0	0	0	0	0	0	0	0	0	6.13894	0.0910819	0	0	0	0	0	0	0	0	0	0	2.23358	0	0	0	0	0	0	0	0	0	0	0	0	0	0	0
ENSMUST00000045108.1	0	0	0	0	0	0	0	0	0	0	0	5	0	0	0	0	0	0	0	0	0	0	8	0	0	0	0	0	0	0	0	0	0	2	0	0	0	0	0	0	0	0	0	0	0	1	2	0	0
ENSMUST00000037044.12	0	0	0	0	0	0	0	0	0	108.8061	3.18177	3.18974	0	0	0	0	0	0	0	0	0	89.7601	4.06032	5.46282	0	0	0	0	0	0	0	0	0	182.7997	7.96671	14.59522	0	0	0	0	0	0	0	0	0	61.3286	9.19767	0	0
ENSMUST00000131568.1	0	0	0	0	0	0	0	0	0	1.8233300872446	1.818236	1	0	0	0	0	0	0	0	0	0	1.614015	0.837028	0	0	0	0	0	0	0	0	0	0	6.18478	2.81774	1.6129	0	0	0	0	0	0	0	0	0	5.72325	0	0	0
ENSMUST00000136905.7	0	0	0	0	0	0	0	0	0	0	0	0	0	0	0	0	0	0	0	0	0	0	0	0	0	0	0	0	0	0	0	0	0	0	1.0554	0	0	0	0	0	0	0	0	0	0	0.305665	0.742547	0	0
ENSMUST00000142956.1	0	0	0	0	0	0	0	0	0	0	0	0	0	0	0	0	0	0	0	0	0	1.18774	1.65111	4.33191	0	0	0	0	0	0	0	0	0	2.99879	2.77889	0	0	0	0	0	0	0	0	0	0	1.28034	0	0	0
ENSMUST00000150511.7	0	0	0	0	0	0	0	0	0	11.5488	0	0	0	0	0	0	0	0	0	0	0	9.84389	0	0	0	0	0	0	0	0	0	0	0	0.237252	0	2.30709	0	0	0	0	0	0	0	0	0	2.103053	0	0	0
ENSMUST00000131406.1	0	0	0	0	0	0	0	0	0	9.38494	0	0.759403	0	0	0	0	0	0	0	0	0	0.000124096	0	3.72285	0	0	0	0	0	0	0	0	0	1.09828e-06	0	0	0	0	0	0	0	0	0	0	0	0	0	5.60662	0
ENSMUST00000155368.1	0	0	0	0	0	0	0	0	0	62.9683	37.4437	53.5084	0	0	0	0	0	0	0	0	0	57.8005	44.5628	22.52624	0	0	0	0	0	0	0	0	0	126.3518	18.9987	59.9722	0	0	0	0	0	0	0	0	0	69.7118	37.561	114.1831	0
ENSMUST00000107885.7	0	0	0	0	0	0	0	0	0	7.42273	0	0	0	0	0	0	0	0	0	0	0	0	0	0	0	0	0	0	0	0	0	0	0	0	0	0	0	0	0	0	0	0	0	0	0	0	0	0	0
ENSMUST00000142880.2	0	0	0	0	0	0	0	0	0	2.33932	0.388403	0	0	0	0	0	0	0	0	0	0	0	0	0	0	0	0	0	0	0	0	0	0	0	0	0	0	0	0	0	0	0	0	0	0	0	0.755361	0	0
ENSMUST00000152091.7	0	0	0	0	0	0	0	0	0	0	3	3	0	0	0	0	0	0	0	0	0	23.08296	0	0	0	0	0	0	0	0	0	0	0	4.51841	0	0	0	0	0	0	0	0	0	0	0	3.63718	0	3.29756	0
ENSMUST00000150335.1	0	0	0	0	0	0	0	0	0	2.42344	0	0	0	0	0	0	0	0	0	0	0	0	0	0	0	0	0	0	0	0	0	0	0	2.09406	0	0	0	0	0	0	0	0	0	0	0	0	0	0	0
ENSMUST00000107882.7	0	0	0	0	0	0	0	0	0	0	0	0	0	0	0	0	0	0	0	0	0	0	0	0	0	0	0	0	0	0	0	0	0	9.45859	0	0	0	0	0	0	0	0	0	0	0	0	0	0	0
ENSMUST00000141311.7	0	0	0	0	0	0	0	0	0	0	0	0	0	0	0	0	0	0	0	0	0	0	0.133421	0	0	0	0	0	0	0	0	0	0	2.67951	0	0	0	0	0	0	0	0	0	0	0	4.36282	0	0	0
ENSMUST00000107880.8	0	0	0	0	0	0	0	0	0	0	0	0	0	0	0	0	0	0	0	0	0	9.56364	0	0	0	0	0	0	0	0	0	0	0	9.56780459	0	0	0	0	0	0	0	0	0	0	0	9.56364	0	0	0
ENSMUST00000208384.1	0	0	0	0	0	0	0	0	0	0	0	0	0	0	0	0	0	0	0	0	0	0	0	0	0	0	0	0	0	0	0	0	0	1.38799	0	0	0	0	0	0	0	0	0	0	0	0	0	2.29	0
ENSMUST00000136232.1	0	0	0	0	0	0	0	0	0	2	0	1.39286	0	0	0	0	0	0	0	0	0	0.328571	0	0.878571	0	0	0	0	0	0	0	0	0	0.851718	0	0	0	0	0	0	0	0	0	0	0	0	0	0	0
ENSMUST00000207223.1	0	0	0	0	0	0	0	0	0	1	0	0	0	0	0	0	0	0	0	0	0	0	0	0	0	0	0	0	0	0	0	0	0	0	0	0	0	0	0	0	0	0	0	0	0	0	0	0	0
ENSMUST00000127783.1	0	0	0	0	0	0	0	0	0	0	0	0	0	0	0	0	0	0	0	0	0	0	0	1	0	0	0	0	0	0	0	0	0	0	0	0	0	0	0	0	0	0	0	0	0	0	0	0	0
ENSMUST00000054343.14	0	0	0	0	0	0	0	0	0	23.81451	5.6116	5.60714	0	0	0	0	0	0	0	0	0	15.02483	7.86658	1.12143	0	0	0	0	0	0	0	0	0	59.442	3	0	0	0	0	0	0	0	0	0	0	13.4364	2.24464	3.41244	0
ENSMUST00000101290.1	0	0	0	0	0	0	0	0	0	1	0	0	0	0	0	0	0	0	0	0	0	0	1	0	0	0	0	0	0	0	0	0	0	2	0	0	0	0	0	0	0	0	0	0	0	0	0	0	0
ENSMUST00000155294.1	0	0	0	0	0	0	0	0	0	0	0	0	0	0	0	0	0	0	0	0	0	0	0	0	0	0	0	0	0	0	0	0	0	2	0	0	0	0	0	0	0	0	0	0	0	0	0	0	0
ENSMUST00000038868.13	0	0	0	0	0	0	0	0	0	77.967	0	0	0	0	0	0	0	0	0	0	0	6.2492	12.7497	0	0	0	0	0	0	0	0	0	0	52.718727	0	41.9454	0	0	0	0	0	0	0	0	0	64.2238	11.66821	0	0
ENSMUST00000122820.7	0	0	0	0	0	0	0	0	0	17.79418	0	6.83762	0	0	0	0	0	0	0	0	0	14.06201	0	0	0	0	0	0	0	0	0	0	0	2.11508	4.40289	0	0	0	0	0	0	0	0	0	0	18.40847	4.45589	0	0
ENSMUST00000153746.7	0	0	0	0	0	0	0	0	0	3.43137	0	0	0	0	0	0	0	0	0	0	0	1.8267	0	0	0	0	0	0	0	0	0	0	0	5.33849	0	0	0	0	0	0	0	0	0	0	0	3.28819	0	0	0
ENSMUST00000084354.3	0	0	0	0	0	0	0	0	0	56.488395808	17.94421	25.63953	0	0	0	0	0	0	0	0	0	64.4952	5.42877	21.73999	0	0	0	0	0	0	0	0	0	154.1252	11.2921	4.9541894783	0	0	0	0	0	0	0	0	0	2.5916837	33.8619	0	0
ENSMUST00000143879.7	0	0	0	0	0	0	0	0	0	33.8274	5.99344	42.6651	0	0	0	0	0	0	0	0	0	78.5738	24.8215	4.0245	0	0	0	0	0	0	0	0	0	195.2185	0	32.65333	0	0	0	0	0	0	0	0	0	44.9242	4.38939	1.57263	0
ENSMUST00000070513.12	0	0	0	0	0	0	0	0	0	0	1.413099	0	0	0	0	0	0	0	0	0	0	1.59375	0	0	0	0	0	0	0	0	0	0	0	0	0	0	0	0	0	0	0	0	0	0	0	0	0	0	0
ENSMUST00000140366.7	0	0	0	0	0	0	0	0	0	3.00795	2.75461	0	0	0	0	0	0	0	0	0	0	7.29455	3	0.204001	0	0	0	0	0	0	0	0	0	14.63235	0	3.09663	0	0	0	0	0	0	0	0	0	3.09561	0	0	0
ENSMUST00000156179.7	0	0	0	0	0	0	0	0	0	2.19637	0	0	0	0	0	0	0	0	0	0	0	1.98044	0	1.47078	0	0	0	0	0	0	0	0	0	0	0	1.93421	0	0	0	0	0	0	0	0	0	0.782662	1.66863	1	0
ENSMUST00000123718.7	0	0	0	0	0	0	0	0	0	2.25074	0	0	0	0	0	0	0	0	0	0	0	5.18392	0	2.47429	0	0	0	0	0	0	0	0	0	0.522723	0	0	0	0	0	0	0	0	0	0	0	2.51399	0	0	0
ENSMUST00000125999.1	0	0	0	0	0	0	0	0	0	1.2459	0	0	0	0	0	0	0	0	0	0	0	0	0	0	0	0	0	0	0	0	0	0	0	4.22134	0	1.55629	0	0	0	0	0	0	0	0	0	0	0	0	0
ENSMUST00000137072.1	0	0	0	0	0	0	0	0	0	0	0	0	0	0	0	0	0	0	0	0	0	0.86462	0	0	0	0	0	0	0	0	0	0	0	2.86287e-05	0	2.799715	0	0	0	0	0	0	0	0	0	0	1.999313	0	0
ENSMUST00000132802.1	0	0	0	0	0	0	0	0	0	0	0	0	0	0	0	0	0	0	0	0	0	0	0	0	0	0	0	0	0	0	0	0	0	1.20898	0	6.57854	0	0	0	0	0	0	0	0	0	0	0	0	0
ENSMUST00000134000.7	0	0	0	0	0	0	0	0	0	0	0	0	0	0	0	0	0	0	0	0	0	3.14132	0	0	0	0	0	0	0	0	0	0	0	6.11073	0	29.7599	0	0	0	0	0	0	0	0	0	0	0	0	0
ENSMUST00000149834.7	0	0	0	0	0	0	0	0	0	0	0.894644	0	0	0	0	0	0	0	0	0	0	0	0	10.08647	0	0	0	0	0	0	0	0	0	5.80953	5.44761	10.7218	0	0	0	0	0	0	0	0	0	6.43983	0	2.427366	0
ENSMUST00000036043.4	0	0	0	0	0	0	0	0	0	0	0	0	0	0	0	0	0	0	0	0	0	0	0	0	0	0	0	0	0	0	0	0	0	0	0	0	0	0	0	0	0	0	0	0	0	0	0	0	0
ENSMUST00000166241.1	0	0	0	0	0	0	0	0	0	9.55124	4.0131	5.17681	0	0	0	0	0	0	0	0	0	10.51734	2.06257	0	0	0	0	0	0	0	0	0	0	29.2008	2.17879	7.35265	0	0	0	0	0	0	0	0	0	6.09673	4.35735	2.18341	0
ENSMUST00000166791.7	0	0	0	0	0	0	0	0	0	49.6832	0	0	0	0	0	0	0	0	0	0	0	32.8571	22.75411	0	0	0	0	0	0	0	0	0	0	140.7523	0	29.588	0	0	0	0	0	0	0	0	0	31.6925	8.23186	0	0
ENSMUST00000206026.1	0	0	0	0	0	0	0	0	0	108.6330301129	18.7833	19.31384	0	0	0	0	0	0	0	0	0	160.7132	3.74764	28.09241	0	0	0	0	0	0	0	0	0	231.145925	19.8794	2.30762	0	0	0	0	0	0	0	0	0	0.0178679836	28.1924	0	0
ENSMUST00000205525.1	0	0	0	0	0	0	0	0	0	0	8.20476	0	0	0	0	0	0	0	0	0	0	0	0	0	0	0	0	0	0	0	0	0	0	0	0	0	0	0	0	0	0	0	0	0	0	0	0	1.64095	0
ENSMUST00000205316.1	0	0	0	0	0	0	0	0	0	83.66843349	0	2.88013	0	0	0	0	0	0	0	0	0	45.32770230437	0.566101	1.17254	0	0	0	0	0	0	0	0	0	172.878734	3.15165	0.302174	0	0	0	0	0	0	0	0	0	149.502	4.08336	1.70493	0
ENSMUST00000035771.4	0	0	0	0	0	0	0	0	0	25.9847	17.3576	6.926895	0	0	0	0	0	0	0	0	0	1.48368	13.94015	4.9987	0	0	0	0	0	0	0	0	0	19.29477	0	61.5352	0	0	0	0	0	0	0	0	0	13.923	2.2203	13.51663	0
ENSMUST00000205355.1	0	0	0	0	0	0	0	0	0	0	4.38367	0	0	0	0	0	0	0	0	0	0	0	5.19886	0	0	0	0	0	0	0	0	0	0	0	0	2.0477	0	0	0	0	0	0	0	0	0	0	0	0	0
ENSMUST00000205321.1	0	0	0	0	0	0	0	0	0	13.90270962435	2.72231	1.3731	0	0	0	0	0	0	0	0	0	19.82572	8.41244	2.559635	0	0	0	0	0	0	0	0	0	36.8688	2.96896	0.221786	0	0	0	0	0	0	0	0	0	11.0250000135537	3.91049	0.137484	0
ENSMUST00000206587.1	0	0	0	0	0	0	0	0	0	3.02521	3.07349	0	0	0	0	0	0	0	0	0	0	6.7925	0	0	0	0	0	0	0	0	0	0	0	0	0	0	0	0	0	0	0	0	0	0	0	3.67587	1.36154	0	0
ENSMUST00000206081.1	0	0	0	0	0	0	0	0	0	1.30977	2.20909	1	0	0	0	0	0	0	0	0	0	0	3	0	0	0	0	0	0	0	0	0	0	3.05937	0	3.99761	0	0	0	0	0	0	0	0	0	0	0	0	0
ENSMUST00000063977.8	0	0	0	0	0	0	0	0	0	0	0	0	0	0	0	0	0	0	0	0	0	0	0	0	0	0	0	0	0	0	0	0	0	0	0	0	0	0	0	0	0	0	0	0	0	0	0	0	0
ENSMUST00000218732.1	0	0	0	0	0	0	0	0	0	0	0	0	0	0	0	0	0	0	0	0	0	0	0	0	0	0	0	0	0	0	0	0	0	0	0	0	0	0	0	0	0	0	0	0	0	0	0	0	0
ENSMUST00000220187.1	0	0	0	0	0	0	0	0	0	0	0	0	0	0	0	0	0	0	0	0	0	0	0	0	0	0	0	0	0	0	0	0	0	0	1	0	0	0	0	0	0	0	0	0	0	0	0	0	0
ENSMUST00000219251.1	0	0	0	0	0	0	0	0	0	0	1	2	0	0	0	0	0	0	0	0	0	0	0	0	0	0	0	0	0	0	0	0	0	0	2	0	0	0	0	0	0	0	0	0	0	0	0	1	0
ENSMUST00000054072.8	0	0	0	0	0	0	0	0	0	134	14.58008	2.33477	0	0	0	0	0	0	0	0	0	108.9527	25.6762	4.17682	0	0	0	0	0	0	0	0	0	216.8255	14	79.4238	0	0	0	0	0	0	0	0	0	84.0922	23	1	0
ENSMUST00000012612.10	0	0	0	0	0	0	0	0	0	15.311400124416	6.61198e-07	30.59360110358	0	0	0	0	0	0	0	0	0	141.0897	3.2293e-07	3.4019e-07	0	0	0	0	0	0	0	0	0	450.107	62.4503	107.2843	0	0	0	0	0	0	0	0	0	30.5624	1.155663e-07	9.22843e-07	0
ENSMUST00000109787.7	0	0	0	0	0	0	0	0	0	330.34	54.8693	13.7178	0	0	0	0	0	0	0	0	0	4.83417364	20.0105	36.2616	0	0	0	0	0	0	0	0	0	322.945	0.000825047	2.05294	0	0	0	0	0	0	0	0	0	209.4329	13.594228	38.1	0
ENSMUST00000109786.7	0	0	0	0	0	0	0	0	0	34.3673	0	0	0	0	0	0	0	0	0	0	0	103.502	0	0	0	0	0	0	0	0	0	0	0	34.4997	0	0	0	0	0	0	0	0	0	0	0	68.7645	0	0	0
ENSMUST00000102914.9	0	0	0	0	0	0	0	0	0	280.2007	61.00348684	1.18577e-07	0	0	0	0	0	0	0	0	0	276.502	66.6349	51.5569	0	0	0	0	0	0	0	0	0	403.208	0	135.947	0	0	0	0	0	0	0	0	0	142.1911	27.6757	34.3771	0
ENSMUST00000109785.1	0	0	0	0	0	0	0	0	0	82.12	6.81117	45.0873	0	0	0	0	0	0	0	0	0	0.07246587	12.60312911	2.41633	0	0	0	0	0	0	0	0	0	1.34029e-07	8.26232e-06	21.7157	0	0	0	0	0	0	0	0	0	0	50.7301	5.5229	0
ENSMUST00000124588.1	0	0	0	0	0	0	0	0	0	4.19249	1.31607	3.601368	0	0	0	0	0	0	0	0	0	0	0.751538	2.76518	0	0	0	0	0	0	0	0	0	0	2.5489	0	0	0	0	0	0	0	0	0	0	9.04906	0	0	0
ENSMUST00000114566.7	0	0	0	0	0	0	0	0	0	5.40542	0	7.01231e-08	0	0	0	0	0	0	0	0	0	18.62851	7.75636	0	0	0	0	0	0	0	0	0	0	34.6497621	0	14.21523	0	0	0	0	0	0	0	0	0	0.7545120697456	2.55269	0	0
ENSMUST00000101443.9	0	0	0	0	0	0	0	0	0	1.58613	7.73711	5.46847	0	0	0	0	0	0	0	0	0	0	0	0	0	0	0	0	0	0	0	0	0	38.1261	0	0.04923558	0	0	0	0	0	0	0	0	0	15.69958	0	0	0
ENSMUST00000114564.7	0	0	0	0	0	0	0	0	0	23.4913	0	0	0	0	0	0	0	0	0	0	0	10.65761	0	2.32812	0	0	0	0	0	0	0	0	0	21.2843	0	0.00340384	0	0	0	0	0	0	0	0	0	7.28153	0	0	0
ENSMUST00000114563.7	0	0	0	0	0	0	0	0	0	4.28587	6.72869e-07	5.82579	0	0	0	0	0	0	0	0	0	2.76678	0.45	0	0	0	0	0	0	0	0	0	0	12.15482	0	0	0	0	0	0	0	0	0	0	0	5.9821	0	0	0
ENSMUST00000114559.7	0	0	0	0	0	0	0	0	0	0	0	1.0884788e-05	0	0	0	0	0	0	0	0	0	1.613142e-06	0	4.70339e-06	0	0	0	0	0	0	0	0	0	0	1.40168e-06	6.29528	0	0	0	0	0	0	0	0	0	0	1.9307e-06	2.40166e-06	0
ENSMUST00000114560.7	0	0	0	0	0	0	0	0	0	64.9586	0	0	0	0	0	0	0	0	0	0	0	20.44390970527	5.48732	0	0	0	0	0	0	0	0	0	0	48.0652	0	0	0	0	0	0	0	0	0	0	0	15.135628	7.78902	0	0
ENSMUST00000114561.8	0	0	0	0	0	0	0	0	0	12.9474	0	0	0	0	0	0	0	0	0	0	0	31.3875	0	0	0	0	0	0	0	0	0	0	0	64.1313	0	0	0	0	0	0	0	0	0	0	0	16.3077	0	0	0
ENSMUST00000114558.7	0	0	0	0	0	0	0	0	0	0	5.65074	6.34177	0	0	0	0	0	0	0	0	0	19.96299	0	5.34236	0	0	0	0	0	0	0	0	0	8.30401	1.11812	7.439665	0	0	0	0	0	0	0	0	0	38.88737	3.81899	2.1041	0
ENSMUST00000114556.1	0	0	0	0	0	0	0	0	0	0	0	0	0	0	0	0	0	0	0	0	0	0	1.14661	0	0	0	0	0	0	0	0	0	0	0	0	0	0	0	0	0	0	0	0	0	0	0	4.25803	0	0
ENSMUST00000141449.1	0	0	0	0	0	0	0	0	0	0	0.454545	0	0	0	0	0	0	0	0	0	0	0	0	1.475261	0	0	0	0	0	0	0	0	0	0	0	0	0	0	0	0	0	0	0	0	0	2.29608	0.8039	0	0
ENSMUST00000140198.1	0	0	0	0	0	0	0	0	0	2.51444	0	6.14258	0	0	0	0	0	0	0	0	0	0	0	0	0	0	0	0	0	0	0	0	0	0	0	5.75485	0	0	0	0	0	0	0	0	0	0	0	0	0
ENSMUST00000163803.1	0	0	0	0	0	0	0	0	0	0	3.56475	0	0	0	0	0	0	0	0	0	0	0	2	2	0	0	0	0	0	0	0	0	0	2.22518	0	0	0	0	0	0	0	0	0	0	0	0	0	1.66206	0
ENSMUST00000043604.5	0	0	0	0	0	0	0	0	0	151.4631	23.7003	16.62698	0	0	0	0	0	0	0	0	0	105.6821	1.73273	6.9309	0	0	0	0	0	0	0	0	0	308.9	1.56557	46.8676	0	0	0	0	0	0	0	0	0	112.9396	19.06003	43.832	0
ENSMUST00000146984.1	0	0	0	0	0	0	0	0	0	36.7796	13.91026	26.9244	0	0	0	0	0	0	0	0	0	21.67593	17.80135	6.227133	0	0	0	0	0	0	0	0	0	52.2718	13.7254	30.9896	0	0	0	0	0	0	0	0	0	19.88756	8.65603	2.15687	0
ENSMUST00000134354.1	0	0	0	0	0	0	0	0	0	0	2.76842	1.4736	0	0	0	0	0	0	0	0	0	3.831889	0	0	0	0	0	0	0	0	0	0	0	6.14864	0	0	0	0	0	0	0	0	0	0	0	1.781974	0	0.112988	0
ENSMUST00000106919.7	0	0	0	0	0	0	0	0	0	0	0	0	0	0	0	0	0	0	0	0	0	0	0	0	0	0	0	0	0	0	0	0	0	0	0	0	0	0	0	0	0	0	0	0	0	0	0	0	0
ENSMUST00000084386.5	0	0	0	0	0	0	0	0	0	1	0	0	0	0	0	0	0	0	0	0	0	0	2	0	0	0	0	0	0	0	0	0	0	1	0	0	0	0	0	0	0	0	0	0	0	0	1	0	0
ENSMUST00000040042.10	0	0	0	0	0	0	0	0	0	1.35203	2	0	0	0	0	0	0	0	0	0	0	0	0	0	0	0	0	0	0	0	0	0	0	0	0	7	0	0	0	0	0	0	0	0	0	3.02138	4	0	0
ENSMUST00000015227.3	0	0	0	0	0	0	0	0	0	3.64797	1	0	0	0	0	0	0	0	0	0	0	3	0	2	0	0	0	0	0	0	0	0	0	12.0458	1	0	0	0	0	0	0	0	0	0	0	6	0	0	0
ENSMUST00000149062.7	0	0	0	0	0	0	0	0	0	0	0	0	0	0	0	0	0	0	0	0	0	0	0	0	0	0	0	0	0	0	0	0	0	1.68489	0	0	0	0	0	0	0	0	0	0	0	0	0	0	0
ENSMUST00000154984.7	0	0	0	0	0	0	0	0	0	0	0	0	0	0	0	0	0	0	0	0	0	0	0	0	0	0	0	0	0	0	0	0	0	0	0	0	0	0	0	0	0	0	0	0	0	1.97765	0	0	0
ENSMUST00000153139.7	0	0	0	0	0	0	0	0	0	0	0	0	0	0	0	0	0	0	0	0	0	0	0	0	0	0	0	0	0	0	0	0	0	1.26931	0	0	0	0	0	0	0	0	0	0	0	0.00096314	0	0	0
ENSMUST00000150580.1	0	0	0	0	0	0	0	0	0	0	1	0	0	0	0	0	0	0	0	0	0	0	0	0	0	0	0	0	0	0	0	0	0	0	0	0	0	0	0	0	0	0	0	0	0	0	0	0	0
ENSMUST00000133255.1	0	0	0	0	0	0	0	0	0	0	0	0	0	0	0	0	0	0	0	0	0	0	0	0	0	0	0	0	0	0	0	0	0	0	0	0	0	0	0	0	0	0	0	0	0	0	0	0	0
ENSMUST00000060188.13	0	0	0	0	0	0	0	0	0	370.718	44.1385	88.7483	0	0	0	0	0	0	0	0	0	232.0207	54.0785	32.4187	0	0	0	0	0	0	0	0	0	665.033	41.765	86.2761	0	0	0	0	0	0	0	0	0	238.4213	77.0074	41.2394	0
ENSMUST00000115233.1	0	0	0	0	0	0	0	0	0	61.2567	19.85819	42.5021	0	0	0	0	0	0	0	0	0	26.4278	16.75635	11.58136	0	0	0	0	0	0	0	0	0	133.8642	3.23499	34.3337	0	0	0	0	0	0	0	0	0	31.5787	20.84013	17.76058	0
ENSMUST00000039327.10	0	0	0	0	0	0	0	0	0	0.001244762	0.001748382	0.000657712	0	0	0	0	0	0	0	0	0	0.000167053	0.000686778	0	0	0	0	0	0	0	0	0	0	0.000692449	0.00165461	0.000149641	0	0	0	0	0	0	0	0	0	0	0	0	0
ENSMUST00000125567.7	0	0	0	0	0	0	0	0	0	5.99875	2.998252	1.99934	0	0	0	0	0	0	0	0	0	0.999833	0.999313	0	0	0	0	0	0	0	0	0	0	2.999312	1.99835	0.99985	0	0	0	0	0	0	0	0	0	0	0	0	0
ENSMUST00000156361.1	0	0	0	0	0	0	0	0	0	0	0	0	0	0	0	0	0	0	0	0	0	0	0	0	0	0	0	0	0	0	0	0	0	0	0	0	0	0	0	0	0	0	0	0	0	0	1	0	0
ENSMUST00000148138.7	0	0	0	0	0	0	0	0	0	0	0	1	0	0	0	0	0	0	0	0	0	1	0	0	0	0	0	0	0	0	0	0	0	0	0	0	0	0	0	0	0	0	0	0	0	0.951871	0	0	0
ENSMUST00000113114.9	0	0	0	0	0	0	0	0	0	0	0	0	0	0	0	0	0	0	0	0	0	0	0	0	0	0	0	0	0	0	0	0	0	0	0	0	0	0	0	0	0	0	0	0	0	0.487789	0	0	0
ENSMUST00000040210.13	0	0	0	0	0	0	0	0	0	0	0	0	0	0	0	0	0	0	0	0	0	0	0	0	0	0	0	0	0	0	0	0	0	0	0	0	0	0	0	0	0	0	0	0	0	0	0	0	0
ENSMUST00000171176.2	0	0	0	0	0	0	0	0	0	2	3	0	0	0	0	0	0	0	0	0	0	1	5	1	0	0	0	0	0	0	0	0	0	2	0	0	0	0	0	0	0	0	0	0	0	0.56034	0	11	0
ENSMUST00000147041.9	0	0	0	0	0	0	0	0	0	10	3	0	0	0	0	0	0	0	0	0	0	10	7	0	0	0	0	0	0	0	0	0	0	25	1	14	0	0	0	0	0	0	0	0	0	8	0	0	0
ENSMUST00000161022.8	0	0	0	0	0	0	0	0	0	0	0	0	0	0	0	0	0	0	0	0	0	0	0	0	0	0	0	0	0	0	0	0	0	1	0	0	0	0	0	0	0	0	0	0	0	0	0	0	0
ENSMUST00000161932.1	0	0	0	0	0	0	0	0	0	0	0	0	0	0	0	0	0	0	0	0	0	0	0	0	0	0	0	0	0	0	0	0	0	0	0	0	0	0	0	0	0	0	0	0	0	0	0	0	0
ENSMUST00000054105.3	0	0	0	0	0	0	0	0	0	0	0	0	0	0	0	0	0	0	0	0	0	0	0	0	0	0	0	0	0	0	0	0	0	0	0	0	0	0	0	0	0	0	0	0	0	0	0	0	0
ENSMUST00000128838.1	0	0	0	0	0	0	0	0	0	0	0	0	0	0	0	0	0	0	0	0	0	1	0	1	0	0	0	0	0	0	0	0	0	5	0	3	0	0	0	0	0	0	0	0	0	3	1	0	0
ENSMUST00000112542.1	0	0	0	0	0	0	0	0	0	0	0	0	0	0	0	0	0	0	0	0	0	1	0	0	0	0	0	0	0	0	0	0	0	2	0	0	0	0	0	0	0	0	0	0	0	0	0	1	0
ENSMUST00000159830.1	0	0	0	0	0	0	0	0	0	0.756402	0.756402	1	0	0	0	0	0	0	0	0	0	0	0	0	0	0	0	0	0	0	0	0	0	0	1.89787	0	0	0	0	0	0	0	0	0	0	1	0	0	0
ENSMUST00000090973.11	0	0	0	0	0	0	0	0	0	0	0	0	0	0	0	0	0	0	0	0	0	0	0	0	0	0	0	0	0	0	0	0	0	0	0	0	0	0	0	0	0	0	0	0	0	0	0	0	0
ENSMUST00000160694.1	0	0	0	0	0	0	0	0	0	1.2436	1.2436	0	0	0	0	0	0	0	0	0	0	1	0	0	0	0	0	0	0	0	0	0	0	4	1.10213	11	0	0	0	0	0	0	0	0	0	4	2	2	0
ENSMUST00000156876.7	0	0	0	0	0	0	0	0	0	74.8858	40.3155	12.50237	0	0	0	0	0	0	0	0	0	69.6023	67.475	0	0	0	0	0	0	0	0	0	0	130.5295	25.7463	46.9046	0	0	0	0	0	0	0	0	0	42.3034	31.1295	11.01152	0
ENSMUST00000147758.7	0	0	0	0	0	0	0	0	0	40.369	4.52411	0	0	0	0	0	0	0	0	0	0	20.69116	1.99465	2.567153	0	0	0	0	0	0	0	0	0	64.4396	0	50.4449	0	0	0	0	0	0	0	0	0	29.98286	4.57157	0	0
ENSMUST00000188126.1	0	0	0	0	0	0	0	0	0	0	2.5075	0	0	0	0	0	0	0	0	0	0	0	3.43024	8.25459	0	0	0	0	0	0	0	0	0	6.09428	0	0	0	0	0	0	0	0	0	0	0	13.67012	9.09716	0	0
ENSMUST00000087701.3	0	0	0	0	0	0	0	0	0	7.00184	0	0	0	0	0	0	0	0	0	0	0	0	0	0	0	0	0	0	0	0	0	0	0	18.8108	0	7.51878	0	0	0	0	0	0	0	0	0	4.79679	0	0	0
ENSMUST00000149887.1	0	0	0	0	0	0	0	0	0	0	0	0	0	0	0	0	0	0	0	0	0	0	0	0	0	0	0	0	0	0	0	0	0	0	0	0	0	0	0	0	0	0	0	0	0	0.0436971	2.40532	0	0
ENSMUST00000147421.1	0	0	0	0	0	0	0	0	0	5.16767	16.34871	7.89262	0	0	0	0	0	0	0	0	0	10.66563	11.88858	4.38162	0	0	0	0	0	0	0	0	0	4.0321	4.25052	2.05322	0	0	0	0	0	0	0	0	0	3.00962	2.59109	4.56992	0
ENSMUST00000052865.15	0	0	0	0	0	0	0	0	0	1872.451	138	163.7224	0	0	0	0	0	0	0	0	0	1479.897	150	124.8159	0	0	0	0	0	0	0	0	0	4188.24	62	166	0	0	0	0	0	0	0	0	0	1173.205	133	76	0
ENSMUST00000136904.7	0	0	0	0	0	0	0	0	0	3.79748	0	1.27763	0	0	0	0	0	0	0	0	0	8.92743	0	0.182993	0	0	0	0	0	0	0	0	0	10.76837	0	0	0	0	0	0	0	0	0	0	0	3.46426	0	0	0
ENSMUST00000154371.1	0	0	0	0	0	0	0	0	0	96.7545	0	3.92017e-08	0	0	0	0	0	0	0	0	0	26.1761	0	0.00107101	0	0	0	0	0	0	0	0	0	86.9981	0	0	0	0	0	0	0	0	0	0	0	140.3313	0	7.52058e-06	0
ENSMUST00000117859.7	0	0	0	0	0	0	0	0	0	5.957051	1.974729	0	0	0	0	0	0	0	0	0	0	5.9584	1.971547	0	0	0	0	0	0	0	0	0	0	22.8452	0	25	0	0	0	0	0	0	0	0	0	8.94073	3.945594	0.98409	0
ENSMUST00000064493.5	0	0	0	0	0	0	0	0	0	0.04295137	0.0252713	0	0	0	0	0	0	0	0	0	0	0.0415992	0.0284533	0	0	0	0	0	0	0	0	0	0	0.1547561	0	0	0	0	0	0	0	0	0	0	0	0.0654601	0.0544068	0.0159105	0
ENSMUST00000110191.9	0	0	0	0	0	0	0	0	0	0	0	0	0	0	0	0	0	0	0	0	0	0	0	0	0	0	0	0	0	0	0	0	0	2.78015	0	0	0	0	0	0	0	0	0	0	0	0	0	0	0
ENSMUST00000069958.14	0	0	0	0	0	0	0	0	0	6.40957	0	0	0	0	0	0	0	0	0	0	0	0	4.15169	0	0	0	0	0	0	0	0	0	0	0	4.14317	0	0	0	0	0	0	0	0	0	0	2.10452	1.01291	0	0
ENSMUST00000067778.7	0	0	0	0	0	0	0	0	0	1.46542	0	0	0	0	0	0	0	0	0	0	0	7.10842	4.02925	0	0	0	0	0	0	0	0	0	0	11.50539	0	0	0	0	0	0	0	0	0	0	0	4.18239	0	0	0
ENSMUST00000225759.1	0	0	0	0	0	0	0	0	0	0.549246	6	0	0	0	0	0	0	0	0	0	0	0.0840307	0	0	0	0	0	0	0	0	0	0	0	3.96884	0	0	0	0	0	0	0	0	0	0	0	1	2	0	0
ENSMUST00000223570.1	0	0	0	0	0	0	0	0	0	0	0	0	0	0	0	0	0	0	0	0	0	0	0	0	0	0	0	0	0	0	0	0	0	0	0	0	0	0	0	0	0	0	0	0	0	0	0	0	0
ENSMUST00000225996.1	0	0	0	0	0	0	0	0	0	0	0	0	0	0	0	0	0	0	0	0	0	0	0	0	0	0	0	0	0	0	0	0	0	0	0	0	0	0	0	0	0	0	0	0	0	0	0	0	0
ENSMUST00000173815.7	0	0	0	0	0	0	0	0	0	0	0	0.999751	0	0	0	0	0	0	0	0	0	0	1.989724	0	0	0	0	0	0	0	0	0	0	0	0	0	0	0	0	0	0	0	0	0	0	2.99976	0	7.86837	0
ENSMUST00000166914.2	0	0	0	0	0	0	0	0	0	0	0	0.000248852	0	0	0	0	0	0	0	0	0	0	0.001080464	0	0	0	0	0	0	0	0	0	0	0	0	0	0	0	0	0	0	0	0	0	0	0.000241105	0	0.00476243	0
ENSMUST00000156440.7	0	0	0	0	0	0	0	0	0	145.0896	57.045	11.461	0	0	0	0	0	0	0	0	0	109.7192	40.58804	43.52755	0	0	0	0	0	0	0	0	0	328.89	7.41573	50.0562	0	0	0	0	0	0	0	0	0	134.4247	40.4638	5.75732	0
ENSMUST00000125239.8	0	0	0	0	0	0	0	0	0	0	0	6.03418	0	0	0	0	0	0	0	0	0	25.08788	1.69605	3.85989	0	0	0	0	0	0	0	0	0	21.97975	0	0	0	0	0	0	0	0	0	0	0	4.87696	3.46049	5.92246	0
ENSMUST00000114552.3	0	0	0	0	0	0	0	0	0	175.0378	20.83705	26.17705	0	0	0	0	0	0	0	0	0	144.4764	18.71591	53.6207	0	0	0	0	0	0	0	0	0	302.173	24.5843	54.9438	0	0	0	0	0	0	0	0	0	87.1144	36.7624	22.88199	0
ENSMUST00000141763.7	0	0	0	0	0	0	0	0	0	13.44528	8.55558	0.729707	0	0	0	0	0	0	0	0	0	6.44905	0	2.80558	0	0	0	0	0	0	0	0	0	37.4267	0	0	0	0	0	0	0	0	0	0	0	9.22022	5.31332	0	0
ENSMUST00000125791.1	0	0	0	0	0	0	0	0	0	8.42754	0	6.32244	0	0	0	0	0	0	0	0	0	5.03553	0	0	0	0	0	0	0	0	0	0	0	0	0	0	0	0	0	0	0	0	0	0	0	7.36365	0	2.43823	0
ENSMUST00000143511.1	0	0	0	0	0	0	0	0	0	0	0.562332	2.27559	0	0	0	0	0	0	0	0	0	0.232	0	1.18622	0	0	0	0	0	0	0	0	0	0.529867	0	0	0	0	0	0	0	0	0	0	0	0	0	0	0
ENSMUST00000118111.7	0	0	0	0	0	0	0	0	0	10.67034	3.37258	0	0	0	0	0	0	0	0	0	0	20.13213	1.19497	0	0	0	0	0	0	0	0	0	0	24.2278	2.99317	4.41705	0	0	0	0	0	0	0	0	0	12.90172	3.01259	8.04861	0
ENSMUST00000130555.7	0	0	0	0	0	0	0	0	0	0.94247	0	0	0	0	0	0	0	0	0	0	0	0	0	0	0	0	0	0	0	0	0	0	0	0	0.360055	0	0	0	0	0	0	0	0	0	0	0	0.625375	0	0
ENSMUST00000151528.7	0	0	0	0	0	0	0	0	0	0	0	0	0	0	0	0	0	0	0	0	0	0	0	0	0	0	0	0	0	0	0	0	0	0	0	0	0	0	0	0	0	0	0	0	0	0	0	0	0
ENSMUST00000065858.2	0	0	0	0	0	0	0	0	0	0	0	0	0	0	0	0	0	0	0	0	0	0	0	0	0	0	0	0	0	0	0	0	0	0	0	0	0	0	0	0	0	0	0	0	0	0	0	0	0
ENSMUST00000147443.1	0	0	0	0	0	0	0	0	0	0	0	0	0	0	0	0	0	0	0	0	0	0	0	1	0	0	0	0	0	0	0	0	0	1	0	0	0	0	0	0	0	0	0	0	0	0	2.514131	2.10427	0
ENSMUST00000144860.1	0	0	0	0	0	0	0	0	0	0.248355	0	0	0	0	0	0	0	0	0	0	0	0	0	0	0	0	0	0	0	0	0	0	0	3.58503	0	0	0	0	0	0	0	0	0	0	0	0	0	0	0
ENSMUST00000001080.15	0	0	0	0	0	0	0	0	0	47.8512	10	0	0	0	0	0	0	0	0	0	0	34	0	0	0	0	0	0	0	0	0	0	0	102	4	10.75411	0	0	0	0	0	0	0	0	0	36	8	6	0
ENSMUST00000156835.7	0	0	0	0	0	0	0	0	0	0	2	0	0	0	0	0	0	0	0	0	0	0	0	0	0	0	0	0	0	0	0	0	0	0	0	0.245891	0	0	0	0	0	0	0	0	0	0	0	0	0
ENSMUST00000142721.1	0	0	0	0	0	0	0	0	0	2.14883	0	0	0	0	0	0	0	0	0	0	0	0	0	0	0	0	0	0	0	0	0	0	0	0	0	0	0	0	0	0	0	0	0	0	0	0	0	0	0
ENSMUST00000051043.3	0	0	0	0	0	0	0	0	0	0	0	0	0	0	0	0	0	0	0	0	0	0	0	0	0	0	0	0	0	0	0	0	0	0	0	0	0	0	0	0	0	0	0	0	0	1	2	0	0
ENSMUST00000163139.7	0	0	0	0	0	0	0	0	0	39.542	6	8	0	0	0	0	0	0	0	0	0	34.1439	13.60281	0	0	0	0	0	0	0	0	0	0	78	6.57875	110.3285	0	0	0	0	0	0	0	0	0	31.4456	9.48641	2.74659	0
ENSMUST00000205230.1	0	0	0	0	0	0	0	0	0	0	0	0	0	0	0	0	0	0	0	0	0	0	0	0.929018	0	0	0	0	0	0	0	0	0	0	0	4.88877	0	0	0	0	0	0	0	0	0	0.554375	0.853102	0	0
ENSMUST00000204468.1	0	0	0	0	0	0	0	0	0	0.168333	0	0	0	0	0	0	0	0	0	0	0	0	0	0	0	0	0	0	0	0	0	0	0	0	0.629272	3.782734	0	0	0	0	0	0	0	0	0	0	0.620195	0	0
ENSMUST00000204997.1	0	0	0	0	0	0	0	0	0	0.0733333	0	0	0	0	0	0	0	0	0	0	0	5.85613	3.39719	0	0	0	0	0	0	0	0	0	0	0	0	0	0	0	0	0	0	0	0	0	0	0	0	0	0
ENSMUST00000205121.1	0	0	0	0	0	0	0	0	0	0.216327	0	0	0	0	0	0	0	0	0	0	0	0	0	0	0	0	0	0	0	0	0	0	0	0	0.791976	0	0	0	0	0	0	0	0	0	0	0	0.786883	0	0
ENSMUST00000049845.5	0	0	0	0	0	0	0	0	0	0	0	0	0	0	0	0	0	0	0	0	0	0	0	3.07098	0	0	0	0	0	0	0	0	0	0	0	0	0	0	0	0	0	0	0	0	0	0	3.25341	2.253412	0
ENSMUST00000047085.15	0	0	0	0	0	0	0	0	0	58.2225	6.17365	9.35407	0	0	0	0	0	0	0	0	0	51.0931	0	19.59764	0	0	0	0	0	0	0	0	0	136.5457	3.07297	14.9431	0	0	0	0	0	0	0	0	0	27.79503	14.95564	10.69036	0
ENSMUST00000139947.7	0	0	0	0	0	0	0	0	0	120.0935	16.7853	0	0	0	0	0	0	0	0	0	0	128.9764	18.1984	9.0538e-08	0	0	0	0	0	0	0	0	0	283.827	6.83	21.1579	0	0	0	0	0	0	0	0	0	100.621	6.65123	0	0
ENSMUST00000145959.7	0	0	0	0	0	0	0	0	0	4.0584423	19.1018	0.001179091	0	0	0	0	0	0	0	0	0	36.19	7.04809	23.0424	0	0	0	0	0	0	0	0	0	52.5061	0	14.0211	0	0	0	0	0	0	0	0	0	31.3617	8.879186331	0.000223886	0
ENSMUST00000130081.7	0	0	0	0	0	0	0	0	0	70.6571	0	30.363	0	0	0	0	0	0	0	0	0	43.9026	12.6662	0	0	0	0	0	0	0	0	0	0	59.2849	9.91631	0.000667552	0	0	0	0	0	0	0	0	0	19.819	15.5418	5.65139	0
ENSMUST00000208714.1	0	0	0	0	0	0	0	0	0	12.1206	0	0	0	0	0	0	0	0	0	0	0	20.138	2.87967	3.194036	0	0	0	0	0	0	0	0	0	37.1313	3.05438	0	0	0	0	0	0	0	0	0	0	11.30528	0.131861	2.65801	0
ENSMUST00000149921.1	0	0	0	0	0	0	0	0	0	1.04233	0.0329741	0	0	0	0	0	0	0	0	0	0	0.0183716	0.825973	3.38192	0	0	0	0	0	0	0	0	0	5.25618	0	0.776608	0	0	0	0	0	0	0	0	0	2.046	0.025763	0	0
ENSMUST00000153161.1	0	0	0	0	0	0	0	0	0	15.09952	4.55766	0	0	0	0	0	0	0	0	0	0	0	3.25736	0	0	0	0	0	0	0	0	0	0	21.12722	0	4.03503	0	0	0	0	0	0	0	0	0	4.35667	1.80774	1.93427	0
ENSMUST00000207293.1	0	0	0	0	0	0	0	0	0	0	0	0	0	0	0	0	0	0	0	0	0	2.76993	0	0	0	0	0	0	0	0	0	0	0	0	0	1.01957	0	0	0	0	0	0	0	0	0	9.29945	0.405579	0	0
ENSMUST00000208890.1	0	0	0	0	0	0	0	0	0	6.04757	1.46113	0	0	0	0	0	0	0	0	0	0	0	0	4.057544	0	0	0	0	0	0	0	0	0	0	0	0	0	0	0	0	0	0	0	0	0	0	1.38355	0	0
ENSMUST00000207532.1	0	0	0	0	0	0	0	0	0	0	3.63392	0	0	0	0	0	0	0	0	0	0	0	1.15266	0	0	0	0	0	0	0	0	0	0	0	1.40675	0.325641	0	0	0	0	0	0	0	0	0	0.476005	0.388274	0	0
ENSMUST00000142098.1	0	0	0	0	0	0	0	0	0	2.89178	0	0.281751	0	0	0	0	0	0	0	0	0	0	5.70605	0	0	0	0	0	0	0	0	0	0	1.51112	0	0	0	0	0	0	0	0	0	0	0	1.42751	0	0	0
ENSMUST00000133846.1	0	0	0	0	0	0	0	0	0	0	0	0	0	0	0	0	0	0	0	0	0	0.544184	0	0	0	0	0	0	0	0	0	0	0	0	0	0	0	0	0	0	0	0	0	0	0	0	0	0	0
ENSMUST00000162187.1	0	0	0	0	0	0	0	0	0	0	0	2	0	0	0	0	0	0	0	0	0	0	0	0	0	0	0	0	0	0	0	0	0	0	0	0	0	0	0	0	0	0	0	0	0	0	2	0	0
ENSMUST00000161075.7	0	0	0	0	0	0	0	0	0	26.534	4.60034	0	0	0	0	0	0	0	0	0	0	23.07951	3.66255	7.0516	0	0	0	0	0	0	0	0	0	59.9135	0	17.36445	0	0	0	0	0	0	0	0	0	20.01662	8.19581	0	0
ENSMUST00000027783.13	0	0	0	0	0	0	0	0	0	127.5598	27.9543	32.3034	0	0	0	0	0	0	0	0	0	109.2991	21.98464	17.00351	0	0	0	0	0	0	0	0	0	256.737	9.00408	39.8408	0	0	0	0	0	0	0	0	0	98.4803	16.86245	5.78661	0
ENSMUST00000159284.1	0	0	0	0	0	0	0	0	0	5.31981	1.882303	1.881803	0	0	0	0	0	0	0	0	0	2.92902	4.0572	0.194391	0	0	0	0	0	0	0	0	0	9.55681	0	2.99709	0	0	0	0	0	0	0	0	0	2.449039	0.873159	0	0
ENSMUST00000069568.3	0	0	0	0	0	0	0	0	0	0	0	0	0	0	0	0	0	0	0	0	0	0	0	0	0	0	0	0	0	0	0	0	0	0	1.44119	0	0	0	0	0	0	0	0	0	0	0	0	0	0
ENSMUST00000040481.3	0	0	0	0	0	0	0	0	0	0.2051461	0.0325012	8.0715026	0	0	0	0	0	0	0	0	0	0.1654013	0.043885	0	0	0	0	0	0	0	0	0	0	22.6828	0.0132922	0.1892703	0	0	0	0	0	0	0	0	0	0.0990301	0.0396968	0	0
ENSMUST00000212270.1	0	0	0	0	0	0	0	0	0	62.8304	4.83443	16.1517	0	0	0	0	0	0	0	0	0	51.6375	5.95612	0	0	0	0	0	0	0	0	0	0	87.5563	1.60901	53.259	0	0	0	0	0	0	0	0	0	31.7466	5.9603	0	0
ENSMUST00000142881.1	0	0	0	0	0	0	0	0	0	2.18526	1	0	0	0	0	0	0	0	0	0	0	1.3813	0	0	0	0	0	0	0	0	0	0	0	0	0	0	0	0	0	0	0	0	0	0	0	0	0	0	0
ENSMUST00000212628.1	0	0	0	0	0	0	0	0	0	7.08507	2.13307	0.77679	0	0	0	0	0	0	0	0	0	8.81576	0	0	0	0	0	0	0	0	0	0	0	7.91679	3.3777	5.91115743	0	0	0	0	0	0	0	0	0	6.92503	0	0	0
ENSMUST00000153835.1	0	0	0	0	0	0	0	0	0	5.6941	0	0	0	0	0	0	0	0	0	0	0	3	0	0	0	0	0	0	0	0	0	0	0	10.84407	0	12.64062	0	0	0	0	0	0	0	0	0	2.22927	0	0	0
ENSMUST00000205373.2	0	0	0	0	0	0	0	0	0	0	0	0	0	0	0	0	0	0	0	0	0	0	5	0	0	0	0	0	0	0	0	0	0	0	0	0	0	0	0	0	0	0	0	0	0	2	0	0	0
ENSMUST00000213238.1	0	0	0	0	0	0	0	0	0	0	0	0	0	0	0	0	0	0	0	0	0	0	0	0	0	0	0	0	0	0	0	0	0	0	0	0	0	0	0	0	0	0	0	0	0	0	0	0	0
ENSMUST00000205897.1	0	0	0	0	0	0	0	0	0	0	0	0	0	0	0	0	0	0	0	0	0	0	0	0	0	0	0	0	0	0	0	0	0	0	0	0	0	0	0	0	0	0	0	0	0	0	0	0	0
ENSMUST00000078075.4	0	0	0	0	0	0	0	0	0	0	6	2	0	0	0	0	0	0	0	0	0	3.07542	7.87776e-08	0	0	0	0	0	0	0	0	0	0	4.792	0	3.93067	0	0	0	0	0	0	0	0	0	0	0	0	0
ENSMUST00000090971.10	0	0	0	0	0	0	0	0	0	0	0	0	0	0	0	0	0	0	0	0	0	0	0	0	0	0	0	0	0	0	0	0	0	0	0	0	0	0	0	0	0	0	0	0	0	0	1	0	0
ENSMUST00000194596.5	0	0	0	0	0	0	0	0	0	0	1	0	0	0	0	0	0	0	0	0	0	0	0	0	0	0	0	0	0	0	0	0	0	1	0	0	0	0	0	0	0	0	0	0	0	0	0	0	0
ENSMUST00000192274.5	0	0	0	0	0	0	0	0	0	0	0	0	0	0	0	0	0	0	0	0	0	0	0	0	0	0	0	0	0	0	0	0	0	0	0	0	0	0	0	0	0	0	0	0	0	2	0	0	0
ENSMUST00000193276.1	0	0	0	0	0	0	0	0	0	2	1	1	0	0	0	0	0	0	0	0	0	4	1	0	0	0	0	0	0	0	0	0	0	3.00573	0	0	0	0	0	0	0	0	0	0	0	2	0	1	0
ENSMUST00000191627.1	0	0	0	0	0	0	0	0	0	0	0	0	0	0	0	0	0	0	0	0	0	0	0	0	0	0	0	0	0	0	0	0	0	0	0	0	0	0	0	0	0	0	0	0	0	0	0	1	0
ENSMUST00000194193.1	0	0	0	0	0	0	0	0	0	0	0	0	0	0	0	0	0	0	0	0	0	0	0	0	0	0	0	0	0	0	0	0	0	0	0	0	0	0	0	0	0	0	0	0	0	0	0	0	0
ENSMUST00000049789.2	0	0	0	0	0	0	0	0	0	87.5951	12.50982	17.19926	0	0	0	0	0	0	0	0	0	79.6196	13.98717	4.3045	0	0	0	0	0	0	0	0	0	141.3997	7.07739	2.78588	0	0	0	0	0	0	0	0	0	63.9975	4.88825	2.50673	0
ENSMUST00000078680.12	0	0	0	0	0	0	0	0	0	0	0	2	0	0	0	0	0	0	0	0	0	0	0	0	0	0	0	0	0	0	0	0	0	0	0	0	0	0	0	0	0	0	0	0	0	0	0	0	0
ENSMUST00000143155.7	0	0	0	0	0	0	0	0	0	0	0	0	0	0	0	0	0	0	0	0	0	0	0	0	0	0	0	0	0	0	0	0	0	0	0	0	0	0	0	0	0	0	0	0	0	0	0	0	0
ENSMUST00000009667.11	0	0	0	0	0	0	0	0	0	0	0	0	0	0	0	0	0	0	0	0	0	0	0	0	0	0	0	0	0	0	0	0	0	0	0	0	0	0	0	0	0	0	0	0	0	0	0	0	0
ENSMUST00000154292.8	0	0	0	0	0	0	0	0	0	0	0	0	0	0	0	0	0	0	0	0	0	0	0	0	0	0	0	0	0	0	0	0	0	0	0	0	0	0	0	0	0	0	0	0	0	0	0	0	0
ENSMUST00000177212.7	0	0	0	0	0	0	0	0	0	0	0	1	0	0	0	0	0	0	0	0	0	1	0	0	0	0	0	0	0	0	0	0	0	0	0	0	0	0	0	0	0	0	0	0	0	0	0	0	0
ENSMUST00000176371.1	0	0	0	0	0	0	0	0	0	0	0	0	0	0	0	0	0	0	0	0	0	0	0	0	0	0	0	0	0	0	0	0	0	0	2	0	0	0	0	0	0	0	0	0	0	0	0	0	0
ENSMUST00000129266.2	0	0	0	0	0	0	0	0	0	0	0	0	0	0	0	0	0	0	0	0	0	0	0	0	0	0	0	0	0	0	0	0	0	0	0	0	0	0	0	0	0	0	0	0	0	0	0	0	0
ENSMUST00000148527.1	0	0	0	0	0	0	0	0	0	0	0	0	0	0	0	0	0	0	0	0	0	0	0	0	0	0	0	0	0	0	0	0	0	0	0	0	0	0	0	0	0	0	0	0	0	0	0	0	0
ENSMUST00000222454.1	0	0	0	0	0	0	0	0	0	0	0	0	0	0	0	0	0	0	0	0	0	0	0	0	0	0	0	0	0	0	0	0	0	0	0	0	0	0	0	0	0	0	0	0	0	0	0	0	0
ENSMUST00000052927.10	0	0	0	0	0	0	0	0	0	0	31.08726	4.78899	0	0	0	0	0	0	0	0	0	0	0	0.0475939	0	0	0	0	0	0	0	0	0	0	3.45636e-05	6.89996e-06	0	0	0	0	0	0	0	0	0	0.318435	0	0	0
ENSMUST00000045503.10	0	0	0	0	0	0	0	0	0	447.746	0.223968	32.9705	0	0	0	0	0	0	0	0	0	329.673	73.8412827	0	0	0	0	0	0	0	0	0	0	648.01	5.87136e-06	0	0	0	0	0	0	0	0	0	0	296.09	23.8724	95.0844	0
ENSMUST00000129902.1	0	0	0	0	0	0	0	0	0	110.1742	16.91679	5.37588	0	0	0	0	0	0	0	0	0	118.5114	5.11937	10.99422	0	0	0	0	0	0	0	0	0	220.935	16.6543	31.9324	0	0	0	0	0	0	0	0	0	98.7543	15.74362	5.23229	0
ENSMUST00000145073.1	0	0	0	0	0	0	0	0	0	143.9494	2.63654	0	0	0	0	0	0	0	0	0	0	160.3042	34.1805	29.3147	0	0	0	0	0	0	0	0	0	502.816	0.0133318	87.8214	0	0	0	0	0	0	0	0	0	194.0266	34.6813	3.84676	0
ENSMUST00000103116.9	0	0	0	0	0	0	0	0	0	4.56845229	49.7146	0	0	0	0	0	0	0	0	0	0	20.46570017	10.142548	1.40542e-06	0	0	0	0	0	0	0	0	0	48.0049039	52.0292	9.96672e-09	0	0	0	0	0	0	0	0	0	0.0026376735	0	6.7044e-08	0
ENSMUST00000035988.15	0	0	0	0	0	0	0	0	0	153.8686	82.9265	20.7316	0	0	0	0	0	0	0	0	0	115.5563	22.2587	72.5621	0	0	0	0	0	0	0	0	0	362.849	0	184.8111	0	0	0	0	0	0	0	0	0	155.4861	0	101	0
ENSMUST00000160653.1	0	0	0	0	0	0	0	0	0	172.1875	34.86869	61.2678	0	0	0	0	0	0	0	0	0	149.1012	13.63556841	8.43783	0	0	0	0	0	0	0	0	0	404.924	25.9997	238.185	0	0	0	0	0	0	0	0	0	87.0943	67.9995	0	0
ENSMUST00000162075.7	0	0	0	0	0	0	0	0	0	12.391517662	0.00019908	0.0006270048	0	0	0	0	0	0	0	0	0	38.342434844	31.10571816	7.40889e-05	0	0	0	0	0	0	0	0	0	149.14561	0.000287911	14.00318	0	0	0	0	0	0	0	0	0	0.0001389358	0.0004648	0	0
ENSMUST00000160046.1	0	0	0	0	0	0	0	0	0	23.5524	8.20469	0	0	0	0	0	0	0	0	0	0	0	0	0	0	0	0	0	0	0	0	0	0	4.08156	0	0	0	0	0	0	0	0	0	0	0	4.41914	0	0	0
ENSMUST00000136118.7	0	0	0	0	0	0	0	0	0	0	0	0	0	0	0	0	0	0	0	0	0	0	0.999999	0	0	0	0	0	0	0	0	0	0	0	0	12	0	0	0	0	0	0	0	0	0	0	2	0	0
ENSMUST00000117687.7	0	0	0	0	0	0	0	0	0	0	0	0	0	0	0	0	0	0	0	0	0	0	8.09913e-07	0	0	0	0	0	0	0	0	0	0	0	0	0	0	0	0	0	0	0	0	0	0	0	0	0	0
ENSMUST00000025377.13	0	0	0	0	0	0	0	0	0	0	0	0	0	0	0	0	0	0	0	0	0	1	0	0	0	0	0	0	0	0	0	0	0	3	0	0	0	0	0	0	0	0	0	0	0	0	0	0	0
ENSMUST00000120632.1	0	0	0	0	0	0	0	0	0	0	0	0	0	0	0	0	0	0	0	0	0	0	0	0	0	0	0	0	0	0	0	0	0	0	0	0	0	0	0	0	0	0	0	0	0	0	0	0	0
ENSMUST00000153737.1	0	0	0	0	0	0	0	0	0	0	0	0	0	0	0	0	0	0	0	0	0	0	0	0	0	0	0	0	0	0	0	0	0	0	0	0	0	0	0	0	0	0	0	0	0	0	0	0	0
ENSMUST00000155262.1	0	0	0	0	0	0	0	0	0	0	0	0	0	0	0	0	0	0	0	0	0	0	0	0	0	0	0	0	0	0	0	0	0	0	0	0	0	0	0	0	0	0	0	0	0	0	0	0	0
ENSMUST00000097419.9	0	0	0	0	0	0	0	0	0	18.36053	0	0	0	0	0	0	0	0	0	0	0	26.10635	12.33324	0	0	0	0	0	0	0	0	0	0	49.2264	0	0	0	0	0	0	0	0	0	0	0	24.16154	0	28	0
ENSMUST00000162586.1	0	0	0	0	0	0	0	0	0	9.98692	2.91511	9.17812	0	0	0	0	0	0	0	0	0	8.90113	10.24217	0	0	0	0	0	0	0	0	0	0	31.8624	1.70258	0	0	0	0	0	0	0	0	0	0	16.11319	1.47665	0	0
ENSMUST00000024636.14	0	0	0	0	0	0	0	0	0	120.5429	29.6673	6.03875	0	0	0	0	0	0	0	0	0	68.5992	2.42459	23.4338	0	0	0	0	0	0	0	0	0	247.766	9.29742	19	0	0	0	0	0	0	0	0	0	65.1797	30.3333	0	0
ENSMUST00000161898.1	0	0	0	0	0	0	0	0	0	0	0	0.365114	0	0	0	0	0	0	0	0	0	0	0	0.566157	0	0	0	0	0	0	0	0	0	3.55286	0	0	0	0	0	0	0	0	0	0	0	1.28957	1.19002	0	0
ENSMUST00000098281.3	0	0	0	0	0	0	0	0	0	0	0	0	0	0	0	0	0	0	0	0	0	1	0	0	0	0	0	0	0	0	0	0	0	0	1	0	0	0	0	0	0	0	0	0	0	0	0	2	0
ENSMUST00000040971.13	0	0	0	0	0	0	0	0	0	10.812	0	1	0	0	0	0	0	0	0	0	0	11	0	0	0	0	0	0	0	0	0	0	0	18	3	0	0	0	0	0	0	0	0	0	0	8	0	0	0
ENSMUST00000107112.1	0	0	0	0	0	0	0	0	0	0.813316	0	0	0	0	0	0	0	0	0	0	0	0	0	0	0	0	0	0	0	0	0	0	0	0	0	0	0	0	0	0	0	0	0	0	0	0	0	2	0
ENSMUST00000134638.1	0	0	0	0	0	0	0	0	0	0.37468	0	0	0	0	0	0	0	0	0	0	0	0	0	0	0	0	0	0	0	0	0	0	0	0	0	0	0	0	0	0	0	0	0	0	0	0	0	0	0
ENSMUST00000155056.1	0	0	0	0	0	0	0	0	0	0	0	0	0	0	0	0	0	0	0	0	0	0	0	0	0	0	0	0	0	0	0	0	0	1	0	0	0	0	0	0	0	0	0	0	0	0	0	0	0
ENSMUST00000129430.1	0	0	0	0	0	0	0	0	0	3	0	0	0	0	0	0	0	0	0	0	0	0	0	0	0	0	0	0	0	0	0	0	0	0	0	0	0	0	0	0	0	0	0	0	0	0	0	0	0
ENSMUST00000058178.5	0	0	0	0	0	0	0	0	0	4	2	0	0	0	0	0	0	0	0	0	0	2	7	0	0	0	0	0	0	0	0	0	0	19	1	10	0	0	0	0	0	0	0	0	0	1	0	0	0
ENSMUST00000106491.6	0	0	0	0	0	0	0	0	0	3.99674e-06	7.66472589	2.39938e-06	0	0	0	0	0	0	0	0	0	0.000277259	5	2	0	0	0	0	0	0	0	0	0	1.34711e-07	12.5886	0	0	0	0	0	0	0	0	0	0	3.69415	10.59843	0	0
ENSMUST00000090464.6	0	0	0	0	0	0	0	0	0	70.9036	12.5868	15.71239	0	0	0	0	0	0	0	0	0	59.6703	0	0	0	0	0	0	0	0	0	0	0	148.273	0	0	0	0	0	0	0	0	0	0	0	60.1466	0	0	0
ENSMUST00000197830.4	0	0	0	0	0	0	0	0	0	0	0	3.28761	0	0	0	0	0	0	0	0	0	0	0	0	0	0	0	0	0	0	0	0	0	8.47055	0	0	0	0	0	0	0	0	0	0	0	0.347808	0	0	0
ENSMUST00000127704.7	0	0	0	0	0	0	0	0	0	11.00559	8.95522	0	0	0	0	0	0	0	0	0	0	2.59683	0	1.077	0	0	0	0	0	0	0	0	0	7.42556	2.88997	1.0223	0	0	0	0	0	0	0	0	0	4.59779	0	5.15459	0
ENSMUST00000148857.7	0	0	0	0	0	0	0	0	0	20.81881	3.667	7.24941	0	0	0	0	0	0	0	0	0	19.13146	9.90859	2.0559	0	0	0	0	0	0	0	0	0	39.0641	1.01131	1.47109	0	0	0	0	0	0	0	0	0	26.3055	0	2.46869	0
ENSMUST00000199454.1	0	0	0	0	0	0	0	0	0	0	0	0	0	0	0	0	0	0	0	0	0	1	0	0	0	0	0	0	0	0	0	0	0	2.80612	0	0	0	0	0	0	0	0	0	0	0	1.13864	0	2	0
ENSMUST00000136994.1	0	0	0	0	0	0	0	0	0	0.534417	0	0	0	0	0	0	0	0	0	0	0	0	0	0	0	0	0	0	0	0	0	0	0	2.22596	0	4	0	0	0	0	0	0	0	0	0	0	0.401575	0	0
ENSMUST00000034313.12	0	0	0	0	0	0	0	0	0	53.1512	21.86186	0	0	0	0	0	0	0	0	0	0	18.58558	5	19.33823	0	0	0	0	0	0	0	0	0	104.0584	8.9622	25.5568	0	0	0	0	0	0	0	0	0	40.8056	8.99989	0	0
ENSMUST00000065135.11	0	0	0	0	0	0	0	0	0	18.04708	1.08508	4.8424	0	0	0	0	0	0	0	0	0	10.13988	2.13106	2.37787	0	0	0	0	0	0	0	0	0	29.31211	2.4624	0	0	0	0	0	0	0	0	0	0	12.13584	0	0	0
ENSMUST00000146055.7	0	0	0	0	0	0	0	0	0	0	0	0	0	0	0	0	0	0	0	0	0	0	0	0	0	0	0	0	0	0	0	0	0	0	0	0	0	0	0	0	0	0	0	0	0	0	0	0	0
ENSMUST00000138656.1	0	0	0	0	0	0	0	0	0	0.801689389654	0	4.51538	0	0	0	0	0	0	0	0	0	0	0	0	0	0	0	0	0	0	0	0	0	0	0	0	0	0	0	0	0	0	0	0	0	0	5.407168354	0	0
ENSMUST00000151172.7	0	0	0	0	0	0	0	0	0	0	0	0	0	0	0	0	0	0	0	0	0	0.660467	0	0	0	0	0	0	0	0	0	0	0	3.08909e-05	0	0	0	0	0	0	0	0	0	0	0	0	0	0	0
ENSMUST00000123554.1	0	0	0	0	0	0	0	0	0	0	0	1.64222	0	0	0	0	0	0	0	0	0	3.33818	0	0.283892	0	0	0	0	0	0	0	0	0	0	0	0	0	0	0	0	0	0	0	0	0	0	0	0	0
ENSMUST00000152189.1	0	0	0	0	0	0	0	0	0	0	8.05306	1	0	0	0	0	0	0	0	0	0	7.05612	7.86894	0	0	0	0	0	0	0	0	0	0	2.62952	0	0.276277	0	0	0	0	0	0	0	0	0	0	0	0	0
ENSMUST00000143504.7	0	0	0	0	0	0	0	0	0	0	0	0	0	0	0	0	0	0	0	0	0	2.21977	0	0	0	0	0	0	0	0	0	0	0	0	0.575407	1.16693	0	0	0	0	0	0	0	0	0	0.0585406	2.59294	0	0
ENSMUST00000052827.5	0	0	0	0	0	0	0	0	0	0	0	0	0	0	0	0	0	0	0	0	0	1.00045	0	0	0	0	0	0	0	0	0	0	0	0	2.00175	0	0	0	0	0	0	0	0	0	0	1.00395	0	2.01158	0
ENSMUST00000213204.1	0	0	0	0	0	0	0	0	0	1	1	0	0	0	0	0	0	0	0	0	0	0	0	0	0	0	0	0	0	0	0	0	0	5	0	4	0	0	0	0	0	0	0	0	0	2	1	1	0
ENSMUST00000098161.1	0	0	0	0	0	0	0	0	0	0	0	0	0	0	0	0	0	0	0	0	0	0	0	1	0	0	0	0	0	0	0	0	0	0	0	0	0	0	0	0	0	0	0	0	0	0	0	0	0
ENSMUST00000031651.14	0	0	0	0	0	0	0	0	0	73.9657	11.6585	3.42584e-05	0	0	0	0	0	0	0	0	0	48.863	0	8.25285	0	0	0	0	0	0	0	0	0	69.4759	26.2775	72.1411	0	0	0	0	0	0	0	0	0	53.2897	0	13.6719	0
ENSMUST00000176600.7	0	0	0	0	0	0	0	0	0	135.8695	17.2443	9.82846	0	0	0	0	0	0	0	0	0	137.0122	37.4846	0	0	0	0	0	0	0	0	0	0	177.8465	0	0	0	0	0	0	0	0	0	0	0	111.6448	20.70957	0	0
ENSMUST00000202884.3	0	0	0	0	0	0	0	0	0	7.72343	3.739618	3.591607	0	0	0	0	0	0	0	0	0	0	4.99511	0	0	0	0	0	0	0	0	0	0	9.74545	3.74339	11.84646	0	0	0	0	0	0	0	0	0	2.31347	1.77314	0.957329	0
ENSMUST00000176202.7	0	0	0	0	0	0	0	0	0	4.18094	0	0	0	0	0	0	0	0	0	0	0	8.0956422	0	2.27643	0	0	0	0	0	0	0	0	0	0.0147854	0	0	0	0	0	0	0	0	0	0	0	5.48971	0	1.35865	0
ENSMUST00000176466.7	0	0	0	0	0	0	0	0	0	0	2.44484	0	0	0	0	0	0	0	0	0	0	6.155	0	0	0	0	0	0	0	0	0	0	0	0	0	0.0018949	0	0	0	0	0	0	0	0	0	0	4.21701	1.57041	0
ENSMUST00000177327.7	0	0	0	0	0	0	0	0	0	29.3056	3.783046	0	0	0	0	0	0	0	0	0	0	20.11936	9.62212	5.67326	0	0	0	0	0	0	0	0	0	43.6422	8.78463	24.7247	0	0	0	0	0	0	0	0	0	33.95156	6.36313	2.52399	0
ENSMUST00000177465.7	0	0	0	0	0	0	0	0	0	0	0	0	0	0	0	0	0	0	0	0	0	0	0	0	0	0	0	0	0	0	0	0	0	0	0	0	0	0	0	0	0	0	0	0	0	0	0	0	0
ENSMUST00000176753.7	0	0	0	0	0	0	0	0	0	0	0	2.92377	0	0	0	0	0	0	0	0	0	0	0	0	0	0	0	0	0	0	0	0	0	0	0	0	0	0	0	0	0	0	0	0	0	0	0	0	0
ENSMUST00000200885.3	0	0	0	0	0	0	0	0	0	0	0.645336	0	0	0	0	0	0	0	0	0	0	3.24882	0	0	0	0	0	0	0	0	0	0	0	0	0	5.42399	0	0	0	0	0	0	0	0	0	0	1.53049546932	0	0
ENSMUST00000201799.1	0	0	0	0	0	0	0	0	0	61.2965	12.30856	9.64042	0	0	0	0	0	0	0	0	0	37.9386	11.09782	7.13536	0	0	0	0	0	0	0	0	0	56.0828	0	22.84174	0	0	0	0	0	0	0	0	0	59.583	10.10718	16.37274	0
ENSMUST00000176357.1	0	0	0	0	0	0	0	0	0	7.26286	5.15685	0.457054	0	0	0	0	0	0	0	0	0	10.92968	4.47565	0.679274	0	0	0	0	0	0	0	0	0	5.78334	0	11.53389	0	0	0	0	0	0	0	0	0	2.7264537	5.630061	3.49663	0
ENSMUST00000176596.7	0	0	0	0	0	0	0	0	0	105.3435	0	29.814	0	0	0	0	0	0	0	0	0	88.9598	22.3249	2.36473	0	0	0	0	0	0	0	0	0	204.653	0	0	0	0	0	0	0	0	0	0	0	123.6786	21.42950140437	0	0
ENSMUST00000201248.1	0	0	0	0	0	0	0	0	0	26.5469	1	0	0	0	0	0	0	0	0	0	0	18.55172	3.20629	5.68812	0	0	0	0	0	0	0	0	0	38.5316	1.16688	0	0	0	0	0	0	0	0	0	0	19.29576	4.32668	0	0
ENSMUST00000177328.2	0	0	0	0	0	0	0	0	0	0	0	0	0	0	0	0	0	0	0	0	0	0	0	0	0	0	0	0	0	0	0	0	0	0	2.67528	0.471382	0	0	0	0	0	0	0	0	0	0	0	0	0
ENSMUST00000175807.7	0	0	0	0	0	0	0	0	0	8.0618e-06	0.000697504	0	0	0	0	0	0	0	0	0	0	106.8707	0	0	0	0	0	0	0	0	0	0	0	2.10934e-06	0	0	0	0	0	0	0	0	0	0	0	0	0	0	0
ENSMUST00000202732.1	0	0	0	0	0	0	0	0	0	17.06303	0	4.92096	0	0	0	0	0	0	0	0	0	7.78113	2	0	0	0	0	0	0	0	0	0	0	19.0864	1	0	0	0	0	0	0	0	0	0	0	11.95059	3.81567	0	0
ENSMUST00000176505.7	0	0	0	0	0	0	0	0	0	160.5669	43.7898	0	0	0	0	0	0	0	0	0	0	31.5905	20.83894	27.7301	0	0	0	0	0	0	0	0	0	192.1078	5.53856	0.000214276	0	0	0	0	0	0	0	0	0	38.427900791623	6.93194	15.8261463	0
ENSMUST00000176806.1	0	0	0	0	0	0	0	0	0	5.89253	3	2.41318	0	0	0	0	0	0	0	0	0	7.03102	4.81486	0	0	0	0	0	0	0	0	0	0	11.16001	0	0	0	0	0	0	0	0	0	0	0	6.11423	0	0	0
ENSMUST00000176817.1	0	0	0	0	0	0	0	0	0	0	0	0	0	0	0	0	0	0	0	0	0	2.66288	0	0	0	0	0	0	0	0	0	0	0	0	0	0	0	0	0	0	0	0	0	0	0	0	0	0	0
ENSMUST00000202559.1	0	0	0	0	0	0	0	0	0	19.8719	2	2	0	0	0	0	0	0	0	0	0	26.7889	1	5	0	0	0	0	0	0	0	0	0	36.3671	2	0	0	0	0	0	0	0	0	0	0	9.43173	6	0	0
ENSMUST00000177496.7	0	0	0	0	0	0	0	0	0	0	0	0	0	0	0	0	0	0	0	0	0	1.09771	0	0	0	0	0	0	0	0	0	0	0	0	0	0	0	0	0	0	0	0	0	0	0	0	0	0	0
ENSMUST00000176856.1	0	0	0	0	0	0	0	0	0	1.29526	0	0	0	0	0	0	0	0	0	0	0	0	0	0	0	0	0	0	0	0	0	0	0	0	0	0	0	0	0	0	0	0	0	0	0	0	0	0	0
ENSMUST00000176553.1	0	0	0	0	0	0	0	0	0	47.6074	10.2212	7.98595	0	0	0	0	0	0	0	0	0	46.9088	5.53279	3.33521	0	0	0	0	0	0	0	0	0	154.1324	9.11963	24.0435	0	0	0	0	0	0	0	0	0	73.5097	9.800156	6.68545	0
ENSMUST00000141994.1	0	0	0	0	0	0	0	0	0	1	0	0	0	0	0	0	0	0	0	0	0	0	2	2	0	0	0	0	0	0	0	0	0	0	0	0	0	0	0	0	0	0	0	0	0	0	0	0	0
ENSMUST00000113457.8	0	0	0	0	0	0	0	0	0	3	7	2.05652	0	0	0	0	0	0	0	0	0	4	5	2.05652	0	0	0	0	0	0	0	0	0	14.79122	0	98	0	0	0	0	0	0	0	0	0	2.05652	2.05652	4.11303	0
ENSMUST00000125563.7	0	0	0	0	0	0	0	0	0	0	0	0	0	0	0	0	0	0	0	0	0	0	0	0	0	0	0	0	0	0	0	0	0	0	0	0	0	0	0	0	0	0	0	0	0	0	0	0	0
ENSMUST00000152664.1	0	0	0	0	0	0	0	0	0	1	0	0.943484	0	0	0	0	0	0	0	0	0	0	0	0.943484	0	0	0	0	0	0	0	0	0	2.20878	1	0	0	0	0	0	0	0	0	0	0	0.943484	0.943484	1.88697	0
ENSMUST00000015239.9	0	0	0	0	0	0	0	0	0	230.6023	33.9711	22.02998	0	0	0	0	0	0	0	0	0	194.1654	33.5079	3.78204	0	0	0	0	0	0	0	0	0	400.492	4.89962	75.2868	0	0	0	0	0	0	0	0	0	123.6612	23.4748	1.79886	0
ENSMUST00000124258.7	0	0	0	0	0	0	0	0	0	0	0	1.455095	0	0	0	0	0	0	0	0	0	4.26261e-05	1.287303	5.73878	0	0	0	0	0	0	0	0	0	38.3027	0.876186	0	0	0	0	0	0	0	0	0	0	0	9.09206	0	0
ENSMUST00000126601.7	0	0	0	0	0	0	0	0	0	0	0	0	0	0	0	0	0	0	0	0	0	0	4.42645	3.885545	0	0	0	0	0	0	0	0	0	0	0	16.07429	0	0	0	0	0	0	0	0	0	0	0	0	0
ENSMUST00000142004.7	0	0	0	0	0	0	0	0	0	22.6884	1.44935	17.84262	0	0	0	0	0	0	0	0	0	10.63388	19.25328	2.10434	0	0	0	0	0	0	0	0	0	7.48784	0.432863	0	0	0	0	0	0	0	0	0	0	0	1.87107	0	0
ENSMUST00000135511.1	0	0	0	0	0	0	0	0	0	3.94739	0	0	0	0	0	0	0	0	0	0	0	13.6547	0	5.141e-05	0	0	0	0	0	0	0	0	0	0	1.57065	0.774208	0	0	0	0	0	0	0	0	0	0	0	0	0
ENSMUST00000129104.1	0	0	0	0	0	0	0	0	0	2.17965	2.61279	0	0	0	0	0	0	0	0	0	0	3.20683	0	0	0	0	0	0	0	0	0	0	0	8.08078	0	8.27676	0	0	0	0	0	0	0	0	0	4.87029	0	0	0
ENSMUST00000135456.1	0	0	0	0	0	0	0	0	0	1.99295	0.42066	0	0	0	0	0	0	0	0	0	0	4.08582	0	6.51327	0	0	0	0	0	0	0	0	0	18.63053	0.00237007	0	0	0	0	0	0	0	0	0	0	0	0	1.65717	0
ENSMUST00000148845.1	0	0	0	0	0	0	0	0	0	20.2291	3.17398	7.75672	0	0	0	0	0	0	0	0	0	5.2531	4.52508	0	0	0	0	0	0	0	0	0	0	27.67391	2.51066	3.28336	0	0	0	0	0	0	0	0	0	5.96045	0	0	0
ENSMUST00000124375.1	0	0	0	0	0	0	0	0	0	0.00551102	0	0	0	0	0	0	0	0	0	0	0	0	0	2.97597	0	0	0	0	0	0	0	0	0	0	0.707649	8.30464	0	0	0	0	0	0	0	0	0	0	8.04893	1.543974	0
ENSMUST00000173164.1	0	0	0	0	0	0	0	0	0	0	0	0	0	0	0	0	0	0	0	0	0	0	0	0	0	0	0	0	0	0	0	0	0	0	0	0	0	0	0	0	0	0	0	0	0	0	0	0	0
ENSMUST00000075483.4	0	0	0	0	0	0	0	0	0	0	0	0	0	0	0	0	0	0	0	0	0	0	0	0	0	0	0	0	0	0	0	0	0	0	0	0	0	0	0	0	0	0	0	0	0	0	0	0	0
ENSMUST00000139509.1	0	0	0	0	0	0	0	0	0	0	0	0	0	0	0	0	0	0	0	0	0	0	0	0	0	0	0	0	0	0	0	0	0	0	0	0	0	0	0	0	0	0	0	0	0	0	0	0	0
ENSMUST00000138048.7	0	0	0	0	0	0	0	0	0	0	0	0	0	0	0	0	0	0	0	0	0	0	1.77296	0	0	0	0	0	0	0	0	0	0	0	0	0	0	0	0	0	0	0	0	0	0	0	0	0	0
ENSMUST00000155800.1	0	0	0	0	0	0	0	0	0	0	0	0	0	0	0	0	0	0	0	0	0	0	0	0	0	0	0	0	0	0	0	0	0	0.641648	0	0	0	0	0	0	0	0	0	0	0	0	0	0	0
ENSMUST00000099498.8	0	0	0	0	0	0	0	0	0	0.00800797	0	0.00562846	0	0	0	0	0	0	0	0	0	0	2.2517213	0	0	0	0	0	0	0	0	0	0	0.00921586	0	0.00662934	0	0	0	0	0	0	0	0	0	0.000815822	0	0	0
ENSMUST00000134924.1	0	0	0	0	0	0	0	0	0	0	0	0	0	0	0	0	0	0	0	0	0	1	0.722413	0	0	0	0	0	0	0	0	0	0	0	0	0	0	0	0	0	0	0	0	0	0	0	0	0	0
ENSMUST00000061050.5	0	0	0	0	0	0	0	0	0	5.99199	0	0.994372	0	0	0	0	0	0	0	0	0	1	7.25291	0	0	0	0	0	0	0	0	0	0	14.34914	0	2.99337	0	0	0	0	0	0	0	0	0	0.999184	0	0	0
ENSMUST00000217590.1	0	0	0	0	0	0	0	0	0	17.03806	4.1256	3.67761	0	0	0	0	0	0	0	0	0	6.9307	11.52344	1.42055	0	0	0	0	0	0	0	0	0	47.9172	3.01418	0	0	0	0	0	0	0	0	0	0	8.8085	2.48553	2.95273	0
ENSMUST00000169373.1	0	0	0	0	0	0	0	0	0	0	0	0	0	0	0	0	0	0	0	0	0	0	0	0	0	0	0	0	0	0	0	0	0	0	0	0	0	0	0	0	0	0	0	0	0	0	0	0	0
ENSMUST00000066408.5	0	0	0	0	0	0	0	0	0	0	1	2	0	0	0	0	0	0	0	0	0	0	0	0	0	0	0	0	0	0	0	0	0	3	0	2	0	0	0	0	0	0	0	0	0	0	0	0	0
ENSMUST00000020493.8	0	0	0	0	0	0	0	0	0	169.8871	33.2482	14.42625	0	0	0	0	0	0	0	0	0	143.8637	27.6411	45.9962	0	0	0	0	0	0	0	0	0	341.336	16.496	97.9451	0	0	0	0	0	0	0	0	0	110.5935	23.37404	2	0
ENSMUST00000217993.1	0	0	0	0	0	0	0	0	0	19.93849	2.75178	0	0	0	0	0	0	0	0	0	0	15.24096	1.35891	0	0	0	0	0	0	0	0	0	0	22.64623	2.78021	6.97691	0	0	0	0	0	0	0	0	0	19.03547	4.97649	0	0
ENSMUST00000218064.1	0	0	0	0	0	0	0	0	0	5.03366	0	0.470203	0	0	0	0	0	0	0	0	0	3.30606	0	0	0	0	0	0	0	0	0	0	0	1.45846	4.27765	0.00061219	0	0	0	0	0	0	0	0	0	4.78352	1.32286	0	0
ENSMUST00000219376.1	0	0	0	0	0	0	0	0	0	0	0	0.103552	0	0	0	0	0	0	0	0	0	0	0	1.47327	0	0	0	0	0	0	0	0	0	0	0	0	0	0	0	0	0	0	0	0	0	0	0	0	0
ENSMUST00000218672.1	0	0	0	0	0	0	0	0	0	3.14056	3	1	0	0	0	0	0	0	0	0	0	0	0	0	0	0	0	0	0	0	0	0	0	2.22937	0	2.07732	0	0	0	0	0	0	0	0	0	3.58758	1	0	0
ENSMUST00000218117.1	0	0	0	0	0	0	0	0	0	0	0	0	0	0	0	0	0	0	0	0	0	2.58929	0	3.53054	0	0	0	0	0	0	0	0	0	7.3299	0.446122	0	0	0	0	0	0	0	0	0	0	0	1.32661	0	0
ENSMUST00000120965.7	0	0	0	0	0	0	0	0	0	1	1	4	0	0	0	0	0	0	0	0	0	0	2	1	0	0	0	0	0	0	0	0	0	0	0	0	0	0	0	0	0	0	0	0	0	0	0	1	0
ENSMUST00000031678.9	0	0	0	0	0	0	0	0	0	0	0	0	0	0	0	0	0	0	0	0	0	0	0	0	0	0	0	0	0	0	0	0	0	0	0	0	0	0	0	0	0	0	0	0	0	0	0	0	0
ENSMUST00000123116.7	0	0	0	0	0	0	0	0	0	0	0	0	0	0	0	0	0	0	0	0	0	0	0	0	0	0	0	0	0	0	0	0	0	0	0	0	0	0	0	0	0	0	0	0	0	1	0	0	0
ENSMUST00000134635.1	0	0	0	0	0	0	0	0	0	0	0	0	0	0	0	0	0	0	0	0	0	0	0	0	0	0	0	0	0	0	0	0	0	0	0	0	0	0	0	0	0	0	0	0	0	0	0	0	0
ENSMUST00000143531.1	0	0	0	0	0	0	0	0	0	0	0	0	0	0	0	0	0	0	0	0	0	0	0	0	0	0	0	0	0	0	0	0	0	0	0	0	0	0	0	0	0	0	0	0	0	0	0	0	0
ENSMUST00000202353.1	0	0	0	0	0	0	0	0	0	0	0	0	0	0	0	0	0	0	0	0	0	0	0	0	0	0	0	0	0	0	0	0	0	1	0	0	0	0	0	0	0	0	0	0	0	0	0	0	0
ENSMUST00000113278.8	0	0	0	0	0	0	0	0	0	0	0	0	0	0	0	0	0	0	0	0	0	0	0	0	0	0	0	0	0	0	0	0	0	0	0	0	0	0	0	0	0	0	0	0	0	0	0	0	0
ENSMUST00000113277.7	0	0	0	0	0	0	0	0	0	0	0	0	0	0	0	0	0	0	0	0	0	0	0	0	0	0	0	0	0	0	0	0	0	6.38117e-08	0	4.110306e-06	0	0	0	0	0	0	0	0	0	0	0	4.73857e-06	0
ENSMUST00000195721.5	0	0	0	0	0	0	0	0	0	0	0	0	0	0	0	0	0	0	0	0	0	0	0	0	0	0	0	0	0	0	0	0	0	0	0	0	0	0	0	0	0	0	0	0	0	0	0	0	0
ENSMUST00000156578.7	0	0	0	0	0	0	0	0	0	0	0	0	0	0	0	0	0	0	0	0	0	0	0	0	0	0	0	0	0	0	0	0	0	0	0	0	0	0	0	0	0	0	0	0	0	0	0	0	0
ENSMUST00000068271.4	0	0	0	0	0	0	0	0	0	0	0	0	0	0	0	0	0	0	0	0	0	0	0	0	0	0	0	0	0	0	0	0	0	1	0	12	0	0	0	0	0	0	0	0	0	0	0	2	0
ENSMUST00000135392.1	0	0	0	0	0	0	0	0	0	0	0	0	0	0	0	0	0	0	0	0	0	0	0	0	0	0	0	0	0	0	0	0	0	0	0	0	0	0	0	0	0	0	0	0	0	0	0	3	0
ENSMUST00000088761.10	0	0	0	0	0	0	0	0	0	7.74115e-05	2.76228e-05	0	0	0	0	0	0	0	0	0	0	9.1968e-05	0.000526309	7.15743e-05	0	0	0	0	0	0	0	0	0	0.000333815	4.28702e-05	0.0002768696	0	0	0	0	0	0	0	0	0	7.34267e-05	2.16378e-05	0	0
ENSMUST00000115386.7	0	0	0	0	0	0	0	0	0	0.000821408	0.000217846	0	0	0	0	0	0	0	0	0	0	0.000948228	0.00399837	0.000580703	0	0	0	0	0	0	0	0	0	0.003397533	0.000310524	0.002614779	0	0	0	0	0	0	0	0	0	0.000821938	0.000178904	0	0
ENSMUST00000050166.13	0	0	0	0	0	0	0	0	0	15.50803	1.19275	0	0	0	0	0	0	0	0	0	0	16.70091	18.73671	3.57834	0	0	0	0	0	0	0	0	0	60.8391	1.19264	35.787	0	0	0	0	0	0	0	0	0	23.85904	1.1928	0	0
ENSMUST00000124121.7	0	0	0	0	0	0	0	0	0	232.304	205.3856	223.8189	0	0	0	0	0	0	0	0	0	159.1402	212.594	77.504	0	0	0	0	0	0	0	0	0	399.52	117.532	289.765	0	0	0	0	0	0	0	0	0	238.9419	220.257	227.2026	0
ENSMUST00000197700.4	0	0	0	0	0	0	0	0	0	0	0	0	0	0	0	0	0	0	0	0	0	0	0	0	0	0	0	0	0	0	0	0	0	0	0	0	0	0	0	0	0	0	0	0	0	0	0	0	0
ENSMUST00000144241.7	0	0	0	0	0	0	0	0	0	0	0	0	0	0	0	0	0	0	0	0	0	0	0	0	0	0	0	0	0	0	0	0	0	0	0	0	0	0	0	0	0	0	0	0	0	0	0	0	0
ENSMUST00000154935.7	0	0	0	0	0	0	0	0	0	0	0	0	0	0	0	0	0	0	0	0	0	0	0	0	0	0	0	0	0	0	0	0	0	0	0	0	0	0	0	0	0	0	0	0	0	0	0	0	0
ENSMUST00000139048.7	0	0	0	0	0	0	0	0	0	0	0	0	0	0	0	0	0	0	0	0	0	0	0	0	0	0	0	0	0	0	0	0	0	0	0	0	0	0	0	0	0	0	0	0	0	0	0	0	0
ENSMUST00000139841.7	0	0	0	0	0	0	0	0	0	0	0	0	0	0	0	0	0	0	0	0	0	0	0	0	0	0	0	0	0	0	0	0	0	0	0	0	0	0	0	0	0	0	0	0	0	0	0	0	0
ENSMUST00000153427.7	0	0	0	0	0	0	0	0	0	0	0	0	0	0	0	0	0	0	0	0	0	0	0	0	0	0	0	0	0	0	0	0	0	0	0	0	0	0	0	0	0	0	0	0	0	0	0	0	0
ENSMUST00000136524.7	0	0	0	0	0	0	0	0	0	0	0	0	0	0	0	0	0	0	0	0	0	0	0	0	0	0	0	0	0	0	0	0	0	0	0	0	0	0	0	0	0	0	0	0	0	0	0	0	0
ENSMUST00000153889.7	0	0	0	0	0	0	0	0	0	0	0	0	0	0	0	0	0	0	0	0	0	0	0	0	0	0	0	0	0	0	0	0	0	0	0	0	0	0	0	0	0	0	0	0	0	0	0	0	0
ENSMUST00000123168.7	0	0	0	0	0	0	0	0	0	0	0	0	0	0	0	0	0	0	0	0	0	0	0	0	0	0	0	0	0	0	0	0	0	0	0	0	0	0	0	0	0	0	0	0	0	0	0	0	0
ENSMUST00000130315.7	0	0	0	0	0	0	0	0	0	0	0	0	0	0	0	0	0	0	0	0	0	0	0	0	0	0	0	0	0	0	0	0	0	0	0	0	0	0	0	0	0	0	0	0	0	0	0	0	0
ENSMUST00000136808.7	0	0	0	0	0	0	0	0	0	0	0	0	0	0	0	0	0	0	0	0	0	0	0	0	0	0	0	0	0	0	0	0	0	0	0	0	0	0	0	0	0	0	0	0	0	0	0	0	0
ENSMUST00000126384.7	0	0	0	0	0	0	0	0	0	0	0	0	0	0	0	0	0	0	0	0	0	0	0	0	0	0	0	0	0	0	0	0	0	0	0	0	0	0	0	0	0	0	0	0	0	0	0	0	0
ENSMUST00000196356.1	0	0	0	0	0	0	0	0	0	0	0	0	0	0	0	0	0	0	0	0	0	0	0	0	0	0	0	0	0	0	0	0	0	1	0	0	0	0	0	0	0	0	0	0	0	1	0	0	0
ENSMUST00000046838.13	0	0	0	0	0	0	0	0	0	0	0	0	0	0	0	0	0	0	0	0	0	0	0	0	0	0	0	0	0	0	0	0	0	0	0	0	0	0	0	0	0	0	0	0	0	0	0	0	0
ENSMUST00000199853.1	0	0	0	0	0	0	0	0	0	0	2	0	0	0	0	0	0	0	0	0	0	0	0.99062	0	0	0	0	0	0	0	0	0	0	0	0	0	0	0	0	0	0	0	0	0	0	0	0	0	0
ENSMUST00000115385.1	0	0	0	0	0	0	0	0	0	0	0	0	0	0	0	0	0	0	0	0	0	0	0	0	0	0	0	0	0	0	0	0	0	0	0	0	0	0	0	0	0	0	0	0	0	0	0	0	0
ENSMUST00000138652.1	0	0	0	0	0	0	0	0	0	0	0	0	0	0	0	0	0	0	0	0	0	0	0	0	0	0	0	0	0	0	0	0	0	1	0	0	0	0	0	0	0	0	0	0	0	0	0	0	0
ENSMUST00000143929.1	0	0	0	0	0	0	0	0	0	0	0	0	0	0	0	0	0	0	0	0	0	0	0	0	0	0	0	0	0	0	0	0	0	0	0	0	0	0	0	0	0	0	0	0	0	0	0	0	0
ENSMUST00000115388.8	0	0	0	0	0	0	0	0	0	0	0	0	0	0	0	0	0	0	0	0	0	0	1.657408e-07	1.73501e-08	0	0	0	0	0	0	0	0	0	3.28672e-08	1.63144e-08	3.73521e-08	0	0	0	0	0	0	0	0	0	0	0	0	0
ENSMUST00000088744.11	0	0	0	0	0	0	0	0	0	0	0	0	0	0	0	0	0	0	0	0	0	0	0.355846	0	0	0	0	0	0	0	0	0	0	0	0	0	0	0	0	0	0	0	0	0	0	0	0	0	0
ENSMUST00000008088.8	0	0	0	0	0	0	0	0	0	1	0	0	0	0	0	0	0	0	0	0	0	0	0	0	0	0	0	0	0	0	0	0	0	3.94096	0	16	0	0	0	0	0	0	0	0	0	2.47372e-05	1	0	0
ENSMUST00000089948.5	0	0	0	0	0	0	0	0	0	0	0	0	0	0	0	0	0	0	0	0	0	2.03863	0	0	0	0	0	0	0	0	0	0	0	1	0	2.07031	0	0	0	0	0	0	0	0	0	4.28395	1	0	0
ENSMUST00000128362.1	0	0	0	0	0	0	0	0	0	0	0	0	0	0	0	0	0	0	0	0	0	0	3	0	0	0	0	0	0	0	0	0	0	2	0	0	0	0	0	0	0	0	0	0	0	0	0	0	0
ENSMUST00000144677.1	0	0	0	0	0	0	0	0	0	0	0	0	0	0	0	0	0	0	0	0	0	0	0	0	0	0	0	0	0	0	0	0	0	0	2	0	0	0	0	0	0	0	0	0	0	0	0	1.07389	0
ENSMUST00000201361.1	0	0	0	0	0	0	0	0	0	0	0	0	0	0	0	0	0	0	0	0	0	0	0	0	0	0	0	0	0	0	0	0	0	0	0	0	0	0	0	0	0	0	0	0	0	0	0	0	0
ENSMUST00000032070.3	0	0	0	0	0	0	0	0	0	0	0	0	0	0	0	0	0	0	0	0	0	0	0	0	0	0	0	0	0	0	0	0	0	2	0	0	0	0	0	0	0	0	0	0	0	0	0	0	0
ENSMUST00000187852.6	0	0	0	0	0	0	0	0	0	0	0	0	0	0	0	0	0	0	0	0	0	0	0.987447	0	0	0	0	0	0	0	0	0	0	0.992687	0	0	0	0	0	0	0	0	0	0	0	1.62341	0	7.8922	0
ENSMUST00000189373.7	0	0	0	0	0	0	0	0	0	0	0	0	0	0	0	0	0	0	0	0	0	0	0.0125534	0	0	0	0	0	0	0	0	0	0	0.00731294	0	0	0	0	0	0	0	0	0	0	0	0.01291	0	0.1078042	0
ENSMUST00000185502.6	0	0	0	0	0	0	0	0	0	1	1.69989	0	0	0	0	0	0	0	0	0	0	0	0	0	0	0	0	0	0	0	0	0	0	1	0	8	0	0	0	0	0	0	0	0	0	0	0	0	0
ENSMUST00000186271.6	0	0	0	0	0	0	0	0	0	0	1.30011	0	0	0	0	0	0	0	0	0	0	0	0	0	0	0	0	0	0	0	0	0	0	0	0	0	0	0	0	0	0	0	0	0	0	0	0	0	0
ENSMUST00000185905.1	0	0	0	0	0	0	0	0	0	0	0	0	0	0	0	0	0	0	0	0	0	0	0	0	0	0	0	0	0	0	0	0	0	0	0	0	0	0	0	0	0	0	0	0	0	0	0	0	0
ENSMUST00000172326.2	0	0	0	0	0	0	0	0	0	0	0	0	0	0	0	0	0	0	0	0	0	0	0	0	0	0	0	0	0	0	0	0	0	0	0	0	0	0	0	0	0	0	0	0	0	0.363679	0	0	0
ENSMUST00000174484.7	0	0	0	0	0	0	0	0	0	0	0	0	0	0	0	0	0	0	0	0	0	27.8071	0	0	0	0	0	0	0	0	0	0	0	9.09108e-07	0	0	0	0	0	0	0	0	0	0	0	1.83641e-06	0.0152694	0	0
ENSMUST00000174259.7	0	0	0	0	0	0	0	0	0	1037.153	160.2883	192.2483	0	0	0	0	0	0	0	0	0	659.393	159.8713	195.1006	0	0	0	0	0	0	0	0	0	1915.499	55.6279	356.48	0	0	0	0	0	0	0	0	0	487.94	137.7136	60.5207	0
ENSMUST00000172941.7	0	0	0	0	0	0	0	0	0	0	0.000101153	0	0	0	0	0	0	0	0	0	0	0.077041	0	5.09004	0	0	0	0	0	0	0	0	0	1.184191026	0	0	0	0	0	0	0	0	0	0	0	2.50361e-07	2.39671	0	0
ENSMUST00000173544.1	0	0	0	0	0	0	0	0	0	47.3505	0	10.6284	0	0	0	0	0	0	0	0	0	24.36057	3.76965	12.9769	0	0	0	0	0	0	0	0	0	67.9799	0	9.35233	0	0	0	0	0	0	0	0	0	37.3802	4.94035	0	0
ENSMUST00000174791.7	0	0	0	0	0	0	0	0	0	27.98391	6.41053	4.72108	0	0	0	0	0	0	0	0	0	10.496	0	3.90847	0	0	0	0	0	0	0	0	0	28.3486	0	0	0	0	0	0	0	0	0	0	0	13.1548	4.54597	5.45852	0
ENSMUST00000228834.1	0	0	0	0	0	0	0	0	0	1.28879	0	0	0	0	0	0	0	0	0	0	0	0	3.08122	0	0	0	0	0	0	0	0	0	0	3.11435e-08	0	2.31149	0	0	0	0	0	0	0	0	0	0	2.522798	5.1458	0
ENSMUST00000173388.1	0	0	0	0	0	0	0	0	0	41.9589	2.72342	3.44373	0	0	0	0	0	0	0	0	0	52.1691	1.86409	0	0	0	0	0	0	0	0	0	0	60.0858	3.47726	19.40116	0	0	0	0	0	0	0	0	0	10.728195	2.05159163	0	0
ENSMUST00000174563.7	0	0	0	0	0	0	0	0	0	112.7922	24.48057	10.9087000105629	0	0	0	0	0	0	0	0	0	54.697	7.887851	20.99244	0	0	0	0	0	0	0	0	0	267.832	10.2858	17.48479	0	0	0	0	0	0	0	0	0	46.8693	20.54147	12.80741	0
ENSMUST00000172738.1	0	0	0	0	0	0	0	0	0	0.144361	2.93008e-07	0.0371506	0	0	0	0	0	0	0	0	0	0	17.6798	0	0	0	0	0	0	0	0	0	0	0	0	6.42449166	0	0	0	0	0	0	0	0	0	0	0	0.00416165	0
ENSMUST00000089619.12	0	0	0	0	0	0	0	0	0	10.50940468397	11.87565089	10.3924	0	0	0	0	0	0	0	0	0	57.4836	14.52499318	0	0	0	0	0	0	0	0	0	0	435.052	0	38.2559	0	0	0	0	0	0	0	0	0	152.0467	0.00265054	0	0
ENSMUST00000174148.7	0	0	0	0	0	0	0	0	0	73.2683	16.8174	0	0	0	0	0	0	0	0	0	0	91.3777	6.68282	6.11179e-05	0	0	0	0	0	0	0	0	0	165.9816	10.9069	51.3281	0	0	0	0	0	0	0	0	0	29.0242	21.70458	5.59142	0
ENSMUST00000173113.1	0	0	0	0	0	0	0	0	0	8.41141726	0	0	0	0	0	0	0	0	0	0	0	6.30209	0	12.0974	0	0	0	0	0	0	0	0	0	26.5022	0	0	0	0	0	0	0	0	0	0	0	5.65432	0	0	0
ENSMUST00000174419.1	0	0	0	0	0	0	0	0	0	360.14	72.278	88.6204	0	0	0	0	0	0	0	0	0	289.724	75.6383	79.8341	0	0	0	0	0	0	0	0	0	973.889	43.7021	182.631	0	0	0	0	0	0	0	0	0	298.613	86.5649	41.4719	0
ENSMUST00000036453.13	0	0	0	0	0	0	0	0	0	0	0	0	0	0	0	0	0	0	0	0	0	15.42101	0	0	0	0	0	0	0	0	0	0	0	7.66657	0	0	0	0	0	0	0	0	0	0	0	3.77771	0	0	0
ENSMUST00000152032.1	0	0	0	0	0	0	0	0	0	1.65089	0	0	0	0	0	0	0	0	0	0	0	3.82715	0	0	0	0	0	0	0	0	0	0	0	0	0	0	0	0	0	0	0	0	0	0	0	1.674856	0	0	0
ENSMUST00000133551.1	0	0	0	0	0	0	0	0	0	0	0	0	0	0	0	0	0	0	0	0	0	0.140566384335	0	1.801932	0	0	0	0	0	0	0	0	0	7.10248	0	1.65457	0	0	0	0	0	0	0	0	0	1.40983	0	0	0
ENSMUST00000138243.1	0	0	0	0	0	0	0	0	0	19.01224	3.190797	1	0	0	0	0	0	0	0	0	0	13.61126	4	0	0	0	0	0	0	0	0	0	0	21.42161	1	19.34543	0	0	0	0	0	0	0	0	0	11.16426	5.3816	1	0
ENSMUST00000108341.1	0	0	0	0	0	0	0	0	0	10.33687	1.8092	2	0	0	0	0	0	0	0	0	0	0	0	1.19807	0	0	0	0	0	0	0	0	0	6.86834	0	0	0	0	0	0	0	0	0	0	0	6.97332	3.6184	0	0
ENSMUST00000173151.7	0	0	0	0	0	0	0	0	0	7.2533	2.50845	9.85898	0	0	0	0	0	0	0	0	0	7.31042	8	1	0	0	0	0	0	0	0	0	0	14.3717	3	2	0	0	0	0	0	0	0	0	0	2.04771	3.58747	6	0
ENSMUST00000167107.8	0	0	0	0	0	0	0	0	0	26.3287	3	1.04205	0	0	0	0	0	0	0	0	0	32.4131	6.78876	4	0	0	0	0	0	0	0	0	0	62.7182	0	9	0	0	0	0	0	0	0	0	0	26.2959	2	0	0
ENSMUST00000174417.1	0	0	0	0	0	0	0	0	0	0	2.49155	0	0	0	0	0	0	0	0	0	0	0	0.211241	0	0	0	0	0	0	0	0	0	0	0	0	0	0	0	0	0	0	0	0	0	0	0	0	0	0
ENSMUST00000174512.2	0	0	0	0	0	0	0	0	0	35.819	19.67562	36.4193	0	0	0	0	0	0	0	0	0	37.278	37.5155	3.43096	0	0	0	0	0	0	0	0	0	92.1982	7.14114	7.23168	0	0	0	0	0	0	0	0	0	64.5101	11.6356	28.4524	0
ENSMUST00000183047.1	0	0	0	0	0	0	0	0	0	0.0884587	0	0.230699	0	0	0	0	0	0	0	0	0	0	0	0	0	0	0	0	0	0	0	0	0	0	0	0	0	0	0	0	0	0	0	0	0	0	0	0	0
ENSMUST00000100528.4	0	0	0	0	0	0	0	0	0	257	42	61	0	0	0	0	0	0	0	0	0	204	25	33	0	0	0	0	0	0	0	0	0	444	37	89	0	0	0	0	0	0	0	0	0	191	25	41	0
ENSMUST00000115979.8	0	0	0	0	0	0	0	0	0	10.35211	3.50986	1.04798	0	0	0	0	0	0	0	0	0	8.04	0	9.19238	0	0	0	0	0	0	0	0	0	25.07224	5.14385	6.17703	0	0	0	0	0	0	0	0	0	10.10351	2.03312	1	0
ENSMUST00000146940.1	0	0	0	0	0	0	0	0	0	0	1	0	0	0	0	0	0	0	0	0	0	0	4	1.08285	0	0	0	0	0	0	0	0	0	0	0	0	0	0	0	0	0	0	0	0	0	0	0	0	0
ENSMUST00000142050.1	0	0	0	0	0	0	0	0	0	0	0	0	0	0	0	0	0	0	0	0	0	0	1	0	0	0	0	0	0	0	0	0	0	0	0	0	0	0	0	0	0	0	0	0	0	0	0	0	0
ENSMUST00000131020.7	0	0	0	0	0	0	0	0	0	0	0	0	0	0	0	0	0	0	0	0	0	0	0	0	0	0	0	0	0	0	0	0	0	0	0	0	0	0	0	0	0	0	0	0	0	0	0	0	0
ENSMUST00000139559.1	0	0	0	0	0	0	0	0	0	0	0	0	0	0	0	0	0	0	0	0	0	0	0	0	0	0	0	0	0	0	0	0	0	0	0	0	0	0	0	0	0	0	0	0	0	0	0	0	0
ENSMUST00000139319.1	0	0	0	0	0	0	0	0	0	0	0	0	0	0	0	0	0	0	0	0	0	0	0	0	0	0	0	0	0	0	0	0	0	0	0	0	0	0	0	0	0	0	0	0	0	0	0	0	0
ENSMUST00000150527.7	0	0	0	0	0	0	0	0	0	0	0	0	0	0	0	0	0	0	0	0	0	0	0	0	0	0	0	0	0	0	0	0	0	0	0	0	0	0	0	0	0	0	0	0	0	0	0	0	0
ENSMUST00000125955.1	0	0	0	0	0	0	0	0	0	0	0	0	0	0	0	0	0	0	0	0	0	0.689404	1	0	0	0	0	0	0	0	0	0	0	0	0	0	0	0	0	0	0	0	0	0	0	0	0	0	0
ENSMUST00000155164.1	0	0	0	0	0	0	0	0	0	0	0	0	0	0	0	0	0	0	0	0	0	0	0	0	0	0	0	0	0	0	0	0	0	0	0	0	0	0	0	0	0	0	0	0	0	0	0	0	0
ENSMUST00000213622.1	0	0	0	0	0	0	0	0	0	8.34251	2.10735	4.81805	0	0	0	0	0	0	0	0	0	3.22627	8.70039	0	0	0	0	0	0	0	0	0	0	9.20933	2.86367	1.85541	0	0	0	0	0	0	0	0	0	1.33266	8.94826	9.63976	0
ENSMUST00000098160.1	0	0	0	0	0	0	0	0	0	0	0	0	0	0	0	0	0	0	0	0	0	0.325364	0	0	0	0	0	0	0	0	0	0	0	0	0	0	0	0	0	0	0	0	0	0	0	0	0	0	0
ENSMUST00000048653.9	0	0	0	0	0	0	0	0	0	0	0	0	0	0	0	0	0	0	0	0	0	0	0	0	0	0	0	0	0	0	0	0	0	3.29916	0	0	0	0	0	0	0	0	0	0	0	0	0	0	0
ENSMUST00000156894.1	0	0	0	0	0	0	0	0	0	0	6.57141	0	0	0	0	0	0	0	0	0	0	1	0	0	0	0	0	0	0	0	0	0	0	3.70084	1	0	0	0	0	0	0	0	0	0	0	0	0	0	0
ENSMUST00000136550.7	0	0	0	0	0	0	0	0	0	0	0	0	0	0	0	0	0	0	0	0	0	0	0	0	0	0	0	0	0	0	0	0	0	0	0	0	0	0	0	0	0	0	0	0	0	0	1.82099	0	0
ENSMUST00000109537.1	0	0	0	0	0	0	0	0	0	2	2.42859	1	0	0	0	0	0	0	0	0	0	2	0	0	0	0	0	0	0	0	0	0	0	0	0	1	0	0	0	0	0	0	0	0	0	0	4.54081	0	0
ENSMUST00000212550.1	0	0	0	0	0	0	0	0	0	0	0	0	0	0	0	0	0	0	0	0	0	0	0	0	0	0	0	0	0	0	0	0	0	0	1	0	0	0	0	0	0	0	0	0	0	0	0.6382	0	0
ENSMUST00000156377.1	0	0	0	0	0	0	0	0	0	0	0	1	0	0	0	0	0	0	0	0	0	0	0	0	0	0	0	0	0	0	0	0	0	0	0	0	0	0	0	0	0	0	0	0	0	0	0	0	0
ENSMUST00000224470.1	0	0	0	0	0	0	0	0	0	0	0	0	0	0	0	0	0	0	0	0	0	1	0	0	0	0	0	0	0	0	0	0	0	0	0	0	0	0	0	0	0	0	0	0	0	0	0	0	0
ENSMUST00000224597.1	0	0	0	0	0	0	0	0	0	0	0	0	0	0	0	0	0	0	0	0	0	0	0	0	0	0	0	0	0	0	0	0	0	0	1	0	0	0	0	0	0	0	0	0	0	0	0	0	0
ENSMUST00000224438.1	0	0	0	0	0	0	0	0	0	0	0	1	0	0	0	0	0	0	0	0	0	1	0	0	0	0	0	0	0	0	0	0	0	1	0	0	0	0	0	0	0	0	0	0	0	0	0	0	0
ENSMUST00000091471.11	0	0	0	0	0	0	0	0	0	0	0	0	0	0	0	0	0	0	0	0	0	0	0	0	0	0	0	0	0	0	0	0	0	0	0	0	0	0	0	0	0	0	0	0	0	0	0	0	0
ENSMUST00000022303.14	0	0	0	0	0	0	0	0	0	3.50502	1.0776	0	0	0	0	0	0	0	0	0	0	16.45555	0	0	0	0	0	0	0	0	0	0	0	0	0	1.12139	0	0	0	0	0	0	0	0	0	2.03415	0	7.06813	0
ENSMUST00000224934.1	0	0	0	0	0	0	0	0	0	5.04889	0	0	0	0	0	0	0	0	0	0	0	0.801436	0	0	0	0	0	0	0	0	0	0	0	0	0	0	0	0	0	0	0	0	0	0	0	0.536248	1	0	0
ENSMUST00000022304.9	0	0	0	0	0	0	0	0	0	4.52441	0	0	0	0	0	0	0	0	0	0	0	0	0	1.00354	0	0	0	0	0	0	0	0	0	49.5489	2.01102	0	0	0	0	0	0	0	0	0	0	11.78939	3.09647	0	0
ENSMUST00000043839.4	0	0	0	0	0	0	0	0	0	4.25679	12.01579	18.75632	0	0	0	0	0	0	0	0	0	3.16839	8.26867	7.01777	0	0	0	0	0	0	0	0	0	17.66859	10.1911	1.05902	0	0	0	0	0	0	0	0	0	2.15723	14.45918	21.00769	0
ENSMUST00000144497.1	0	0	0	0	0	0	0	0	0	0	0	2.80319	0	0	0	0	0	0	0	0	0	0	0	0	0	0	0	0	0	0	0	0	0	1.3778	0	0	0	0	0	0	0	0	0	0	0	0	0	0.2482	0
ENSMUST00000155913.1	0	0	0	0	0	0	0	0	0	0	0.44799	0	0	0	0	0	0	0	0	0	0	0	1.23597	0.389483	0	0	0	0	0	0	0	0	0	0	0	0	0	0	0	0	0	0	0	0	0	0	0	0	0
ENSMUST00000130065.7	0	0	0	0	0	0	0	0	0	0	0	0	0	0	0	0	0	0	0	0	0	0	1	0	0	0	0	0	0	0	0	0	0	1	0	0	0	0	0	0	0	0	0	0	0	0	1.70402	0	0
ENSMUST00000141194.7	0	0	0	0	0	0	0	0	0	0	0	0	0	0	0	0	0	0	0	0	0	0	0	0	0	0	0	0	0	0	0	0	0	0	0	0	0	0	0	0	0	0	0	0	0	0.765619	0	0	0
ENSMUST00000130535.1	0	0	0	0	0	0	0	0	0	0	0	0	0	0	0	0	0	0	0	0	0	0	0	0	0	0	0	0	0	0	0	0	0	1	0	0	0	0	0	0	0	0	0	0	0	3.23438	0	0	0
ENSMUST00000110510.3	0	0	0	0	0	0	0	0	0	2	3	3	0	0	0	0	0	0	0	0	0	0	0	4	0	0	0	0	0	0	0	0	0	1	0	1	0	0	0	0	0	0	0	0	0	0	1.29598	1	0
ENSMUST00000092706.12	0	0	0	0	0	0	0	0	0	2.15815	10	0	0	0	0	0	0	0	0	0	0	0	0	0	0	0	0	0	0	0	0	0	0	4.3163	0	0	0	0	0	0	0	0	0	0	0	6	12.9489	5	0
ENSMUST00000133779.8	0	0	0	0	0	0	0	0	0	0	0	0	0	0	0	0	0	0	0	0	0	0	2.06108	0	0	0	0	0	0	0	0	0	0	0	0	0	0	0	0	0	0	0	0	0	0	5	0	0	0
ENSMUST00000093937.2	0	0	0	0	0	0	0	0	0	3.841849	5	2	0	0	0	0	0	0	0	0	0	2	3.93892	0	0	0	0	0	0	0	0	0	0	13.6837	0	0	0	0	0	0	0	0	0	0	0	0	4.0511	0	0
ENSMUST00000135862.1	0	0	0	0	0	0	0	0	0	0	0	0	0	0	0	0	0	0	0	0	0	0	0	0	0	0	0	0	0	0	0	0	0	0	0	0	0	0	0	0	0	0	0	0	0	0	0	0	0
ENSMUST00000107157.8	0	0	0	0	0	0	0	0	0	0.127533	0.125254	0.177128	0	0	0	0	0	0	0	0	0	0.0399419	0.130441	0	0	0	0	0	0	0	0	0	0	0.454936	0	0	0	0	0	0	0	0	0	0	0	0.0345138	0.059089	1.165616	0
ENSMUST00000155361.1	0	0	0	0	0	0	0	0	0	0	0	0	0	0	0	0	0	0	0	0	0	0	0	0	0	0	0	0	0	0	0	0	0	0	0	0	0	0	0	0	0	0	0	0	0	0	0	0	0
ENSMUST00000134248.7	0	0	0	0	0	0	0	0	0	0	0	0	0	0	0	0	0	0	0	0	0	0	0	0	0	0	0	0	0	0	0	0	0	0	0	0	0	0	0	0	0	0	0	0	0	0	0	0	0
ENSMUST00000134643.7	0	0	0	0	0	0	0	0	0	0	0	0.499414	0	0	0	0	0	0	0	0	0	0	0	0	0	0	0	0	0	0	0	0	0	0	0	0	0	0	0	0	0	0	0	0	0	0	0	0.998884	0
ENSMUST00000044990.10	0	0	0	0	0	0	0	0	0	0	0	0	0	0	0	0	0	0	0	0	0	0	0	0	0	0	0	0	0	0	0	0	0	0	0	0	0	0	0	0	0	0	0	0	0	0	0	0	0
ENSMUST00000107155.7	0	0	0	0	0	0	0	0	0	0	0	0	0	0	0	0	0	0	0	0	0	0	0	0	0	0	0	0	0	0	0	0	0	0	0	0	0	0	0	0	0	0	0	0	0	0	0	0	0
ENSMUST00000146815.1	0	0	0	0	0	0	0	0	0	0	0	0	0	0	0	0	0	0	0	0	0	0	0	0	0	0	0	0	0	0	0	0	0	1.77242	0	0	0	0	0	0	0	0	0	0	0	0	0	0	0
ENSMUST00000140780.1	0	0	0	0	0	0	0	0	0	0	0	0	0	0	0	0	0	0	0	0	0	0	0	0	0	0	0	0	0	0	0	0	0	0	0	0	0	0	0	0	0	0	0	0	0	0	0	0	0
ENSMUST00000107158.8	0	0	0	0	0	0	0	0	0	2.87247	1.87475	3.32346	0	0	0	0	0	0	0	0	0	0.960058	1.86956	0	0	0	0	0	0	0	0	0	0	9.77264	0	0	0	0	0	0	0	0	0	0	0	0.965486	0.940911	15.8355	0
ENSMUST00000039205.10	0	0	0	0	0	0	0	0	0	267	44	28	0	0	0	0	0	0	0	0	0	244.9526	22.4272	14.69907	0	0	0	0	0	0	0	0	0	480	11.1845	62.5827	0	0	0	0	0	0	0	0	0	190	28	3	0
ENSMUST00000133955.1	0	0	0	0	0	0	0	0	0	0	0	0	0	0	0	0	0	0	0	0	0	0.0474029	0.572759	3.30093	0	0	0	0	0	0	0	0	0	0	0.815483	0.417346	0	0	0	0	0	0	0	0	0	0	0	0	0
ENSMUST00000208626.1	0	0	0	0	0	0	0	0	0	8.56564	0	0	0	0	0	0	0	0	0	0	0	5.91537	0	6.9478	0	0	0	0	0	0	0	0	0	0	0	0	0	0	0	0	0	0	0	0	0	8.57847	5.69193	10.89546	0
ENSMUST00000057195.16	0	0	0	0	0	0	0	0	0	0.0348675	0	0	0	0	0	0	0	0	0	0	0	0.0204041	0	0.0521958	0	0	0	0	0	0	0	0	0	43.2619	0	0	0	0	0	0	0	0	0	0	0	0.022577	16.0403342	0.1045393	0
ENSMUST00000208172.1	0	0	0	0	0	0	0	0	0	0	0	0.0535609	0	0	0	0	0	0	0	0	0	2.39206	0	0	0	0	0	0	0	0	0	0	0	0	0	0	0	0	0	0	0	0	0	0	0	0	0.604374	0	0
ENSMUST00000207103.1	0	0	0	0	0	0	0	0	0	195.7872	29	7.17	0	0	0	0	0	0	0	0	0	180.672	15.3726	7	0	0	0	0	0	0	0	0	0	417.59	11	25	0	0	0	0	0	0	0	0	0	139.5374	1.66333616	0	0
ENSMUST00000207085.1	0	0	0	0	0	0	0	0	0	0	0	0.776442	0	0	0	0	0	0	0	0	0	0	0.627404	1	0	0	0	0	0	0	0	0	0	4.90287	0	0	0	0	0	0	0	0	0	0	0	2.72064	0	0	0
ENSMUST00000039744.12	0	0	0	0	0	0	0	0	0	1.09599	0	0	0	0	0	0	0	0	0	0	0	3.28127	1.999671	0	0	0	0	0	0	0	0	0	0	2.27431	0	0	0	0	0	0	0	0	0	0	0	5.4635	0.999837	0	0
ENSMUST00000127396.7	0	0	0	0	0	0	0	0	0	0	0	0	0	0	0	0	0	0	0	0	0	0	0	0	0	0	0	0	0	0	0	0	0	0	0	0	0	0	0	0	0	0	0	0	0	0	0	0	0
ENSMUST00000153543.4	0	0	0	0	0	0	0	0	0	0	0	2	0	0	0	0	0	0	0	0	0	0	0	0	0	0	0	0	0	0	0	0	0	0	0	0	0	0	0	0	0	0	0	0	0	0	0	0	0
ENSMUST00000117525.7	0	0	0	0	0	0	0	0	0	0	0	0	0	0	0	0	0	0	0	0	0	0	0	0	0	0	0	0	0	0	0	0	0	0	0	0	0	0	0	0	0	0	0	0	0	0	0	0	0
ENSMUST00000121690.7	0	0	0	0	0	0	0	0	0	0	0	0	0	0	0	0	0	0	0	0	0	0	0	0	0	0	0	0	0	0	0	0	0	0	0	0	0	0	0	0	0	0	0	0	0	0	0	0	0
ENSMUST00000117388.7	0	0	0	0	0	0	0	0	0	0	0	0	0	0	0	0	0	0	0	0	0	0	0	0	0	0	0	0	0	0	0	0	0	0	0	0	0	0	0	0	0	0	0	0	0	0	0	19.9321	0
ENSMUST00000140084.3	0	0	0	0	0	0	0	0	0	1.06475	0	0	0	0	0	0	0	0	0	0	0	0	0	0	0	0	0	0	0	0	0	0	0	0	0	0	0	0	0	0	0	0	0	0	0	0	0	0	0
ENSMUST00000113531.8	0	0	0	0	0	0	0	0	0	0	0	0	0	0	0	0	0	0	0	0	0	0	0	0	0	0	0	0	0	0	0	0	0	0	0	0	0	0	0	0	0	0	0	0	0	0	0	0	0
ENSMUST00000087161.9	0	0	0	0	0	0	0	0	0	4.40469e-05	0	0	0	0	0	0	0	0	0	0	0	0.0001533472	0.000329627	0	0	0	0	0	0	0	0	0	0	0.000129083	0	0	0	0	0	0	0	0	0	0	0	0.0001972374	0.000163116	0	0
ENSMUST00000178162.2	0	0	0	0	0	0	0	0	0	43.9158	2.988024	11.94054	0	0	0	0	0	0	0	0	0	78.9334	3.9815	0	0	0	0	0	0	0	0	0	0	71.052	4.97413	14.56725	0	0	0	0	0	0	0	0	0	18	8.96183	48.8787	0
ENSMUST00000032796.13	0	0	0	0	0	0	0	0	0	35.0842123	0.01198007	0.059454	0	0	0	0	0	0	0	0	0	0.0666119	0.0184964	0	0	0	0	0	0	0	0	0	0	120.948	0.025871	67.6207	0	0	0	0	0	0	0	0	0	36	0.0381692	0.121257	0
ENSMUST00000207328.1	0	0	0	0	0	0	0	0	0	1	0	0	0	0	0	0	0	0	0	0	0	0	0	0	0	0	0	0	0	0	0	0	0	0	0	3.812043	0	0	0	0	0	0	0	0	0	1	0	0	0
ENSMUST00000215375.1	0	0	0	0	0	0	0	0	0	0	0	0	0	0	0	0	0	0	0	0	0	0	0	0	0	0	0	0	0	0	0	0	0	0	0	0	0	0	0	0	0	0	0	0	0	0	0	0	0
ENSMUST00000098837.2	0	0	0	0	0	0	0	0	0	11.32948	2.05219	6.32189	0	0	0	0	0	0	0	0	0	17.44799	7.79446	0	0	0	0	0	0	0	0	0	0	13.35692	0	10.24092	0	0	0	0	0	0	0	0	0	10.4066	3.05883	11.17754	0
ENSMUST00000215980.1	0	0	0	0	0	0	0	0	0	0	0	0	0	0	0	0	0	0	0	0	0	0	0	0	0	0	0	0	0	0	0	0	0	0	0	0	0	0	0	0	0	0	0	0	0	0	0	0	0
ENSMUST00000086461.12	0	0	0	0	0	0	0	0	0	94.5502	30.3338	15.51777	0	0	0	0	0	0	0	0	0	112.7191	32.2495	21.43226	0	0	0	0	0	0	0	0	0	240.368	10.0413	24.74859	0	0	0	0	0	0	0	0	0	85.779	10.75114	11.14562	0
ENSMUST00000150962.7	0	0	0	0	0	0	0	0	0	7.1182	4.26596	0	0	0	0	0	0	0	0	0	0	18.9634	0	4.45081	0	0	0	0	0	0	0	0	0	20.22402	0	0	0	0	0	0	0	0	0	0	0	12.46649	2.35068	0	0
ENSMUST00000129369.1	0	0	0	0	0	0	0	0	0	6.58527	2.49408	0.272805	0	0	0	0	0	0	0	0	0	2.74693	2.69269	2.85624	0	0	0	0	0	0	0	0	0	7.01884	0	3.14646	0	0	0	0	0	0	0	0	0	6.98851075	3.06581	0.311647	0
ENSMUST00000123392.1	0	0	0	0	0	0	0	0	0	0	0	0	0	0	0	0	0	0	0	0	0	0	0	0	0	0	0	0	0	0	0	0	0	2.016936	0	0	0	0	0	0	0	0	0	0	0	0.920525	0	0	0
ENSMUST00000126262.1	0	0	0	0	0	0	0	0	0	11.91356	0	0.501485	0	0	0	0	0	0	0	0	0	12.87242	0	2.79611	0	0	0	0	0	0	0	0	0	0.232524	2.80942	6.14396	0	0	0	0	0	0	0	0	0	5.84552	3.09779	3.26823	0
ENSMUST00000111953.1	0	0	0	0	0	0	0	0	0	1.11005	0	2.50265	0	0	0	0	0	0	0	0	0	6.60938	0	1.78137	0	0	0	0	0	0	0	0	0	13.80746	0	0	0	0	0	0	0	0	0	0	0	4.35161	2.51958	0	0
ENSMUST00000200094.4	0	0	0	0	0	0	0	0	0	2.17032	0	0	0	0	0	0	0	0	0	0	0	0	0	0	0	0	0	0	0	0	0	0	0	0	0	4.13721348	0	0	0	0	0	0	0	0	0	0	0	0	0
ENSMUST00000196981.4	0	0	0	0	0	0	0	0	0	69.8078	2.26306	0	0	0	0	0	0	0	0	0	0	58.4453	14.39213	1.93936	0	0	0	0	0	0	0	0	0	168.0125	9.21283	11.7473	0	0	0	0	0	0	0	0	0	50.0805	9.2346307358	0	0
ENSMUST00000098340.6	0	0	0	0	0	0	0	0	0	20.83416	24.50594	6.75336	0	0	0	0	0	0	0	0	0	15.8	4.45562	0.173146	0	0	0	0	0	0	0	0	0	37.5231000171878	0	0	0	0	0	0	0	0	0	0	0	10.1938	2.22781	0	0
ENSMUST00000197256.4	0	0	0	0	0	0	0	0	0	0	0	0	0	0	0	0	0	0	0	0	0	0	0	3.41864	0	0	0	0	0	0	0	0	0	0	0	0	0	0	0	0	0	0	0	0	0	2.02556	3.59642	0	0
ENSMUST00000217341.1	0	0	0	0	0	0	0	0	0	2.09587	0	0	0	0	0	0	0	0	0	0	0	0	0	0	0	0	0	0	0	0	0	0	0	2.26449	0	2.52961	0	0	0	0	0	0	0	0	0	5.14457	0	0	0
ENSMUST00000197241.4	0	0	0	0	0	0	0	0	0	0	0.206542	0	0	0	0	0	0	0	0	0	0	0	5.74556	8.92805	0	0	0	0	0	0	0	0	0	0.00498435	2.31087	5.14308e-06	0	0	0	0	0	0	0	0	0	0	0	0	0
ENSMUST00000196703.4	0	0	0	0	0	0	0	0	0	0	0.024478	0	0	0	0	0	0	0	0	0	0	0	0.0489561	0	0	0	0	0	0	0	0	0	0	0	0	0	0	0	0	0	0	0	0	0	0	0	0	0	0
ENSMUST00000216430.1	0	0	0	0	0	0	0	0	0	0	0	0	0	0	0	0	0	0	0	0	0	4.01575	0	0	0	0	0	0	0	0	0	0	0	2.4943	0	0	0	0	0	0	0	0	0	0	0	0	0	0	0
ENSMUST00000217117.1	0	0	0	0	0	0	0	0	0	0	0	0	0	0	0	0	0	0	0	0	0	0	1.35768	0.0012021415908	0	0	0	0	0	0	0	0	0	9.93064e-08	1.56028	17.8377143629	0	0	0	0	0	0	0	0	0	0.194399	0.938188	0	0
ENSMUST00000198986.1	0	0	0	0	0	0	0	0	0	3.01131	0	0	0	0	0	0	0	0	0	0	0	0	0	1.50498	0	0	0	0	0	0	0	0	0	6.06407	0	3.231864	0	0	0	0	0	0	0	0	0	0	0	0	0
ENSMUST00000197540.4	0	0	0	0	0	0	0	0	0	9.55591	0	8.89862	0	0	0	0	0	0	0	0	0	0	0	5.03462	0	0	0	0	0	0	0	0	0	47.905	1.91602	6.5163	0	0	0	0	0	0	0	0	0	14.18688	0	4	0
ENSMUST00000198127.1	0	0	0	0	0	0	0	0	0	0	0	0.348018	0	0	0	0	0	0	0	0	0	0	0	0	0	0	0	0	0	0	0	0	0	0	0	0	0	0	0	0	0	0	0	0	0	0	0.00295815	0	0
ENSMUST00000199711.1	0	0	0	0	0	0	0	0	0	1	0	0	0	0	0	0	0	0	0	0	0	0	0	0	0	0	0	0	0	0	0	0	0	2.64414	0	0	0	0	0	0	0	0	0	0	0	2	0	0	0
ENSMUST00000196906.1	0	0	0	0	0	0	0	0	0	3.52456	0	3	0	0	0	0	0	0	0	0	0	0	0	0	0	0	0	0	0	0	0	0	0	12.08746	0	0	0	0	0	0	0	0	0	0	0	0	0	1	0
ENSMUST00000035078.12	0	0	0	0	0	0	0	0	0	0	4.93429e-08	0	0	0	0	0	0	0	0	0	0	19.7389	1.69304e-08	0	0	0	0	0	0	0	0	0	0	0	0	0	0	0	0	0	0	0	0	0	0	0.174183	0	0	0
ENSMUST00000035227.7	0	0	0	0	0	0	0	0	0	9	1	0	0	0	0	0	0	0	0	0	0	6.87624	3	0	0	0	0	0	0	0	0	0	0	26.3589	1	0	0	0	0	0	0	0	0	0	0	7.01451	0	0	0
ENSMUST00000194496.1	0	0	0	0	0	0	0	0	0	0	0	0	0	0	0	0	0	0	0	0	0	1.123754	0	0	0	0	0	0	0	0	0	0	0	2.641059	0	0	0	0	0	0	0	0	0	0	0	2.41584	0	0	0
ENSMUST00000195695.1	0	0	0	0	0	0	0	0	0	0	0	0	0	0	0	0	0	0	0	0	0	0	0	0	0	0	0	0	0	0	0	0	0	0	1	0	0	0	0	0	0	0	0	0	0	0	0	0	0
ENSMUST00000192035.1	0	0	0	0	0	0	0	0	0	0	0	0	0	0	0	0	0	0	0	0	0	0	0	0	0	0	0	0	0	0	0	0	0	0	0	0	0	0	0	0	0	0	0	0	0	0.569652	1	0	0
ENSMUST00000036229.12	0	0	0	0	0	0	0	0	0	305	49	40.3031	0	0	0	0	0	0	0	0	0	257.413	43.5776	33	0	0	0	0	0	0	0	0	0	521.027	19.6802	217.556	0	0	0	0	0	0	0	0	0	237.778	37.4109	3	0
ENSMUST00000161003.1	0	0	0	0	0	0	0	0	0	9.74702	0	0.696897	0	0	0	0	0	0	0	0	0	5.58711	7.42243	0	0	0	0	0	0	0	0	0	0	74.8659	1.31981	0	0	0	0	0	0	0	0	0	0	6.2125	1.24302655635	0	0
ENSMUST00000160434.1	0	0	0	0	0	0	0	0	0	2.25298	0	0	0	0	0	0	0	0	0	0	0	0	0	0	0	0	0	0	0	0	0	0	0	3.10742	0	0.44381	0	0	0	0	0	0	0	0	0	3.00891	1.34604	0	0
ENSMUST00000136628.1	0	0	0	0	0	0	0	0	0	33	5	13	0	0	0	0	0	0	0	0	0	19	9	7	0	0	0	0	0	0	0	0	0	77	1	31	0	0	0	0	0	0	0	0	0	15	2	4	0
ENSMUST00000078332.12	0	0	0	0	0	0	0	0	0	12.2628	10.9749	18.2585	0	0	0	0	0	0	0	0	0	15.1583	4.86819	0	0	0	0	0	0	0	0	0	0	90.4899	0	17.2787	0	0	0	0	0	0	0	0	0	16.9629	6.20506	0	0
ENSMUST00000161572.7	0	0	0	0	0	0	0	0	0	37.072	16.57549	10.91204	0	0	0	0	0	0	0	0	0	29.67417	0.00952509	15.73163	0	0	0	0	0	0	0	0	0	101.588	8.06814	39.9505	0	0	0	0	0	0	0	0	0	43.6557	12.32526	13.68372	0
ENSMUST00000073025.11	0	0	0	0	0	0	0	0	0	143.3379	15.04122	16.2749	0	0	0	0	0	0	0	0	0	207.2291	26.24282	58.2099	0	0	0	0	0	0	0	0	0	313.009	0	39.2815	0	0	0	0	0	0	0	0	0	74.7446949	6.75136	0	0
ENSMUST00000161648.7	0	0	0	0	0	0	0	0	0	0	0	0.0623167	0	0	0	0	0	0	0	0	0	0	5.96862	0.225317	0	0	0	0	0	0	0	0	0	0.0040517	0	3.49658e-05	0	0	0	0	0	0	0	0	0	0	0.0591999	0	0
ENSMUST00000162056.7	0	0	0	0	0	0	0	0	0	6.00559	0	0	0	0	0	0	0	0	0	0	0	1.53588	0	1.40445	0	0	0	0	0	0	0	0	0	4.61842	1.37679	0	0	0	0	0	0	0	0	0	0	0	0	0	0
ENSMUST00000160786.7	0	0	0	0	0	0	0	0	0	0	0.140541	0	0	0	0	0	0	0	0	0	0	0	0	0	0	0	0	0	0	0	0	0	0	0	0	5.51306e-08	0	0	0	0	0	0	0	0	0	2.47617e-05	13.8022000145002	4.40747	0
ENSMUST00000162003.7	0	0	0	0	0	0	0	0	0	42.8836	3.93609	0	0	0	0	0	0	0	0	0	0	76.8687	6.88303	0	0	0	0	0	0	0	0	0	0	53.9907	0	15.82326	0	0	0	0	0	0	0	0	0	40.71472	0	5.97532	0
ENSMUST00000160972.7	0	0	0	0	0	0	0	0	0	279.722	47.1335	53.7528	0	0	0	0	0	0	0	0	0	106.1863	25.34496	13.754000612026	0	0	0	0	0	0	0	0	0	717.547	31.5551	136.5837	0	0	0	0	0	0	0	0	0	191.298	20.8389	0	0
ENSMUST00000160750.7	0	0	0	0	0	0	0	0	0	0	0.424646	0	0	0	0	0	0	0	0	0	0	0	0	0	0	0	0	0	0	0	0	0	0	3.40667	0	7.19319	0	0	0	0	0	0	0	0	0	0	0	0	0
ENSMUST00000159279.7	0	0	0	0	0	0	0	0	0	4.32593	0	1.63641	0	0	0	0	0	0	0	0	0	0.775835	0	0	0	0	0	0	0	0	0	0	0	0	0	0	0	0	0	0	0	0	0	0	0	9.83452	1.40244e-07	3.47933e-07	0
ENSMUST00000160044.1	0	0	0	0	0	0	0	0	0	4.1291	12.37297	0	0	0	0	0	0	0	0	0	0	14.4793	0.134826	0.320285	0	0	0	0	0	0	0	0	0	10.9642	0	2.88908	0	0	0	0	0	0	0	0	0	0	4.53908	4.42863	0
ENSMUST00000160744.1	0	0	0	0	0	0	0	0	0	3.95919	0	0	0	0	0	0	0	0	0	0	0	4.35824	0	0.0231179	0	0	0	0	0	0	0	0	0	7.41573	0	0	0	0	0	0	0	0	0	0	0	0	10.414	0	0
ENSMUST00000160632.7	0	0	0	0	0	0	0	0	0	1.52732	1.52188	0	0	0	0	0	0	0	0	0	0	0	0	0	0	0	0	0	0	0	0	0	0	0	0	0	0	0	0	0	0	0	0	0	0	0	0	0	0
ENSMUST00000188333.1	0	0	0	0	0	0	0	0	0	16	0	2	0	0	0	0	0	0	0	0	0	11	0	1	0	0	0	0	0	0	0	0	0	36	5	0	0	0	0	0	0	0	0	0	0	13	0	5	0
ENSMUST00000162794.1	0	0	0	0	0	0	0	0	0	5.18407	3.66685	0	0	0	0	0	0	0	0	0	0	5.41124	2.54802	0.33133	0	0	0	0	0	0	0	0	0	0	0	0	0	0	0	0	0	0	0	0	0	6.55457	0	8.31926	0
ENSMUST00000162573.2	0	0	0	0	0	0	0	0	0	10.59043	5.21183	1.10309	0	0	0	0	0	0	0	0	0	8.32257	0	0	0	0	0	0	0	0	0	0	0	19.96583	0	0	0	0	0	0	0	0	0	0	0	5.23484	1.06496	2.18561	0
ENSMUST00000047356.10	0	0	0	0	0	0	0	0	0	3	0	5	0	0	0	0	0	0	0	0	0	0	0	0	0	0	0	0	0	0	0	0	0	1.17452	0	0	0	0	0	0	0	0	0	0	0	1.3407	0	0	0
ENSMUST00000107893.8	0	0	0	0	0	0	0	0	0	4	0	0	0	0	0	0	0	0	0	0	0	1	2	0	0	0	0	0	0	0	0	0	0	0.157503	2	0	0	0	0	0	0	0	0	0	0	0	0	0	0
ENSMUST00000209072.1	0	0	0	0	0	0	0	0	0	0	0	0	0	0	0	0	0	0	0	0	0	0	0	0	0	0	0	0	0	0	0	0	0	0.913724	0	0	0	0	0	0	0	0	0	0	0	0.659296	0	0	0
ENSMUST00000022616.13	0	0	0	0	0	0	0	0	0	0	1.52288	0	0	0	0	0	0	0	0	0	0	1	1	0	0	0	0	0	0	0	0	0	0	7.39422	7.81629	0	0	0	0	0	0	0	0	0	0	0	0	3.37149	0
ENSMUST00000138665.1	0	0	0	0	0	0	0	0	0	0	0.150224	0	0	0	0	0	0	0	0	0	0	0	0	0	0	0	0	0	0	0	0	0	0	1.69728	0.183706	0	0	0	0	0	0	0	0	0	0	1	2	0	0
ENSMUST00000146990.1	0	0	0	0	0	0	0	0	0	0	0	0	0	0	0	0	0	0	0	0	0	0	0	0	0	0	0	0	0	0	0	0	0	0	0	0	0	0	0	0	0	0	0	0	0	0	0	2.62851	0
ENSMUST00000153460.7	0	0	0	0	0	0	0	0	0	0	1.84978	0	0	0	0	0	0	0	0	0	0	0	0	0	0	0	0	0	0	0	0	0	0	0	0	0	0	0	0	0	0	0	0	0	0	0	0	0	0
ENSMUST00000127387.7	0	0	0	0	0	0	0	0	0	0	0	0	0	0	0	0	0	0	0	0	0	0	0	0	0	0	0	0	0	0	0	0	0	0	0	0	0	0	0	0	0	0	0	0	0	0	0	0	0
ENSMUST00000138191.7	0	0	0	0	0	0	0	0	0	0	0	0	0	0	0	0	0	0	0	0	0	0	0	0	0	0	0	0	0	0	0	0	0	0	0	0	0	0	0	0	0	0	0	0	0	0	0	0	0
ENSMUST00000128539.7	0	0	0	0	0	0	0	0	0	0	0	0	0	0	0	0	0	0	0	0	0	0	0	0	0	0	0	0	0	0	0	0	0	0	0	0	0	0	0	0	0	0	0	0	0	0	0	0	0
ENSMUST00000144619.1	0	0	0	0	0	0	0	0	0	0	0	0	0	0	0	0	0	0	0	0	0	0	0	0	0	0	0	0	0	0	0	0	0	0	0	0	0	0	0	0	0	0	0	0	0	0	0	0	0
ENSMUST00000152903.1	0	0	0	0	0	0	0	0	0	0	0.477124	0	0	0	0	0	0	0	0	0	0	0	0	0	0	0	0	0	0	0	0	0	0	0.908497	0	0	0	0	0	0	0	0	0	0	0	0	0	0	0
ENSMUST00000088174.3	0	0	0	0	0	0	0	0	0	41.4898	14.37861	5.48083	0	0	0	0	0	0	0	0	0	41.1221	4.24778	4	0	0	0	0	0	0	0	0	0	96.4861	3.65262	4.75822	0	0	0	0	0	0	0	0	0	26.6515	11.14594	0	0
ENSMUST00000194670.1	0	0	0	0	0	0	0	0	0	27.9926	13.11244	13.06188	0	0	0	0	0	0	0	0	0	15.61994	17.54183	5.19431	0	0	0	0	0	0	0	0	0	68.8246	6.62936	16.74737	0	0	0	0	0	0	0	0	0	28.90586	12.56485	10.90942	0
ENSMUST00000121608.1	0	0	0	0	0	0	0	0	0	6	2	1	0	0	0	0	0	0	0	0	0	9	4	2	0	0	0	0	0	0	0	0	0	16	1	2	0	0	0	0	0	0	0	0	0	7	0	0	0
ENSMUST00000099714.9	0	0	0	0	0	0	0	0	0	4.2323500119658	8.07948	0	0	0	0	0	0	0	0	0	0	2.06279e-05	1.27555	0.00144483	0	0	0	0	0	0	0	0	0	0.373780013354	4.03816	8.01659	0	0	0	0	0	0	0	0	0	10.8046	2.57932	0	0
ENSMUST00000111333.1	0	0	0	0	0	0	0	0	0	53.8769	7.4947	0	0	0	0	0	0	0	0	0	0	69.742	6.57115	6.12178	0	0	0	0	0	0	0	0	0	135.4177	0	16.30367	0	0	0	0	0	0	0	0	0	44.8944	8.63631	0	0
ENSMUST00000155045.1	0	0	0	0	0	0	0	0	0	2.26769	0	0	0	0	0	0	0	0	0	0	0	1.33453	0.8108	0.160856	0	0	0	0	0	0	0	0	0	0	1	0	0	0	0	0	0	0	0	0	0	0	0	0	0
ENSMUST00000145582.7	0	0	0	0	0	0	0	0	0	11.74493	1	1.92122	0	0	0	0	0	0	0	0	0	9.25545	2.75519	2.22568	0	0	0	0	0	0	0	0	0	18.52679	0	7.07016	0	0	0	0	0	0	0	0	0	7.55713	1.55895	0	0
ENSMUST00000127702.7	0	0	0	0	0	0	0	0	0	13.11642	0	5.07878	0	0	0	0	0	0	0	0	0	25.15454	0.953708	3.79946	0	0	0	0	0	0	0	0	0	18.26681	0	29.29376	0	0	0	0	0	0	0	0	0	7.11706	0.0659296	1	0
ENSMUST00000152769.1	0	0	0	0	0	0	0	0	0	0	0.248535	1	0	0	0	0	0	0	0	0	0	0	0	0	0	0	0	0	0	0	0	0	0	1.79133	0.624414	6.06894	0	0	0	0	0	0	0	0	0	0	0	0	0
ENSMUST00000171986.7	0	0	0	0	0	0	0	0	0	42.208	6.24455	2.60886	0	0	0	0	0	0	0	0	0	50.6622	7.25344	1	0	0	0	0	0	0	0	0	0	67.2565	7.24185	4.24173	0	0	0	0	0	0	0	0	0	31.9186	3.52384	11.18649	0
ENSMUST00000051996.12	0	0	0	0	0	0	0	0	0	62.5495	5.75545	13.39114	0	0	0	0	0	0	0	0	0	43.3378	1.81351	5	0	0	0	0	0	0	0	0	0	90.8797	12.7582	38.7582	0	0	0	0	0	0	0	0	0	45.0814	9.65314	1.81351	0
ENSMUST00000170819.1	0	0	0	0	0	0	0	0	0	3.24252	0	0	0	0	0	0	0	0	0	0	0	0	1.93305	0	0	0	0	0	0	0	0	0	0	11.86378	0	0	0	0	0	0	0	0	0	0	0	0	0.823019	0	0
ENSMUST00000117269.7	0	0	0	0	0	0	0	0	0	89.0639	21.87504868	21.0786000224796	0	0	0	0	0	0	0	0	0	1.67869e-08	15.5209	0.001353985	0	0	0	0	0	0	0	0	0	123.4107	17.2642	0.00215434	0	0	0	0	0	0	0	0	0	25.3508	25.3646	0	0
ENSMUST00000021706.10	0	0	0	0	0	0	0	0	0	192.752	0.0010611041017	50.8851	0	0	0	0	0	0	0	0	0	300.2974	2.1105e-06	20.542400024913	0	0	0	0	0	0	0	0	0	531.379	20.1402	1.45418e-08	0	0	0	0	0	0	0	0	0	176.1893	1.93836e-08	0	0
ENSMUST00000139162.7	0	0	0	0	0	0	0	0	0	12.55454	0	1.41756	0	0	0	0	0	0	0	0	0	13.34657	12.0783	0	0	0	0	0	0	0	0	0	0	33.6525	7.34286	0.0531238	0	0	0	0	0	0	0	0	0	18.66525	5.293495	1.901062	0
ENSMUST00000143395.1	0	0	0	0	0	0	0	0	0	14.7412092	13.67483	19.61855	0	0	0	0	0	0	0	0	0	32.5602	4.47906	7.3385	0	0	0	0	0	0	0	0	0	58.2885	1.25276	4.778	0	0	0	0	0	0	0	0	0	12.0953	0	0.672824	0
ENSMUST00000060274.6	0	0	0	0	0	0	0	0	0	176.887726	30.449	0.0001791648	0	0	0	0	0	0	0	0	0	40.79629	15.9217	18.11769	0	0	0	0	0	0	0	0	0	99.2695	2.40514e-05	149.1667	0	0	0	0	0	0	0	0	0	89.6991	19.3419	1.42611	0
ENSMUST00000043616.6	0	0	0	0	0	0	0	0	0	334.797	33.4743	63.4812	0	0	0	0	0	0	0	0	0	291.042	12.19938	44.3484	0	0	0	0	0	0	0	0	0	531.225	22.4588	58.3646	0	0	0	0	0	0	0	0	0	305.911	29.3309	4.00332	0
ENSMUST00000130508.1	0	0	0	0	0	0	0	0	0	4.26991	3.67418	0	0	0	0	0	0	0	0	0	0	6.39069	0	1.747160484979	0	0	0	0	0	0	0	0	0	20.08913	4.22968	0	0	0	0	0	0	0	0	0	0	19.02729	1.12429	0	0
ENSMUST00000182682.7	0	0	0	0	0	0	0	0	0	7.26662	0	0	0	0	0	0	0	0	0	0	0	6.79998	1.80843	0	0	0	0	0	0	0	0	0	0	12.95749	0	0	0	0	0	0	0	0	0	0	0	8.74725	0	14.65953	0
ENSMUST00000057910.15	0	0	0	0	0	0	0	0	0	305.79	70.6344	34.1893	0	0	0	0	0	0	0	0	0	253.1437	37.2393	27.24109	0	0	0	0	0	0	0	0	0	444.244	20.8966	106.3528	0	0	0	0	0	0	0	0	0	200.1885	40.7071	24.44599	0
ENSMUST00000182260.7	0	0	0	0	0	0	0	0	0	13.0393	0	0	0	0	0	0	0	0	0	0	0	11.39819	5.59553	2.58843	0	0	0	0	0	0	0	0	0	10.475	0.103423	0	0	0	0	0	0	0	0	0	0	0	1.42667	1.57607	0
ENSMUST00000183233.7	0	0	0	0	0	0	0	0	0	7.44847	0	0	0	0	0	0	0	0	0	0	0	0	0	1.12205	0	0	0	0	0	0	0	0	0	0	0	0.247841	0	0	0	0	0	0	0	0	0	0	0	14.91317	0
ENSMUST00000182604.7	0	0	0	0	0	0	0	0	0	0	1.29557	2.34341	0	0	0	0	0	0	0	0	0	11.23453	0	0	0	0	0	0	0	0	0	0	0	0	0	0	0	0	0	0	0	0	0	0	0	11.612	4.13848	0	0
ENSMUST00000183160.1	0	0	0	0	0	0	0	0	0	0	0.0128087	0	0	0	0	0	0	0	0	0	0	0	0	6.8509	0	0	0	0	0	0	0	0	0	14.1111	0	0.210521	0	0	0	0	0	0	0	0	0	0	0.640048	1.405246214	0
ENSMUST00000183073.7	0	0	0	0	0	0	0	0	0	1.45598	0	3.46726	0	0	0	0	0	0	0	0	0	5.40067	1.01513	0	0	0	0	0	0	0	0	0	0	3.59404	0	0	0	0	0	0	0	0	0	0	0	6.31674	0	0	0
ENSMUST00000183139.1	0	0	0	0	0	0	0	0	0	0	1	0	0	0	0	0	0	0	0	0	0	0	5.34156	0	0	0	0	0	0	0	0	0	0	3.60876	0	0	0	0	0	0	0	0	0	0	0	2.1038	0	0	0
ENSMUST00000035154.3	0	0	0	0	0	0	0	0	0	20.19955	4.85583	13.1808	0	0	0	0	0	0	0	0	0	16.24563	6.80254	8.44351	0	0	0	0	0	0	0	0	0	34.3725	0	32.1468	0	0	0	0	0	0	0	0	0	13.4953	3.61865	16.73778	0
ENSMUST00000118422.1	0	0	0	0	0	0	0	0	0	45.3561	6.08065	0.746589	0	0	0	0	0	0	0	0	0	49.6337	2.97444	19.53732	0	0	0	0	0	0	0	0	0	127.5602	7	0	0	0	0	0	0	0	0	0	0	27.3316	17.3813	10.07965	0
ENSMUST00000215129.1	0	0	0	0	0	0	0	0	0	20.51646	2.09599	10.24074	0	0	0	0	0	0	0	0	0	20.96024	3.412583	1.01914	0	0	0	0	0	0	0	0	0	38.3963	3.30473	3.5731	0	0	0	0	0	0	0	0	0	20.63416	0	2.30775	0
ENSMUST00000212936.1	0	0	0	0	0	0	0	0	0	238.548	0	14.3122	0	0	0	0	0	0	0	0	0	21.239373	44.706154	22.93747	0	0	0	0	0	0	0	0	0	163.678642	21.7997	22.16760281091	0	0	0	0	0	0	0	0	0	14.7255	6.73559	69.082	0
ENSMUST00000212742.1	0	0	0	0	0	0	0	0	0	108.5085	27.66178	11.3879	0	0	0	0	0	0	0	0	0	223.7393	14.549650984	2.07461	0	0	0	0	0	0	0	0	0	172.0585	6.12705	44.4037	0	0	0	0	0	0	0	0	0	105.1192	41.1893	2.16416	0
ENSMUST00000211991.1	0	0	0	0	0	0	0	0	0	7.22501	0	0	0	0	0	0	0	0	0	0	0	0	0	0	0	0	0	0	0	0	0	0	0	7.18311	0	0	0	0	0	0	0	0	0	0	0	6.99604	0	0	0
ENSMUST00000212577.1	0	0	0	0	0	0	0	0	0	240.4764	188.3982	189.5849	0	0	0	0	0	0	0	0	0	375.176	142.6855	139.3674	0	0	0	0	0	0	0	0	0	721.601	67.803	472.117	0	0	0	0	0	0	0	0	0	327.5708	150.5479	245.359	0
ENSMUST00000109308.2	0	0	0	0	0	0	0	0	0	587.93	82.5525	120.3263	0	0	0	0	0	0	0	0	0	339.687	81.1363	33.35818	0	0	0	0	0	0	0	0	0	918.527	52.9402	79.1353	0	0	0	0	0	0	0	0	0	377.87	82.5061	18.15735	0
ENSMUST00000212691.1	0	0	0	0	0	0	0	0	0	36.1011	4.18906	3.29489	0	0	0	0	0	0	0	0	0	38.4185	7.75373	0	0	0	0	0	0	0	0	0	0	50.8374	9.2001	33.149	0	0	0	0	0	0	0	0	0	44.7006	14.08625	14.30153	0
ENSMUST00000212671.1	0	0	0	0	0	0	0	0	0	30.9691	9.98839	7.93272	0	0	0	0	0	0	0	0	0	29.12904	2.85054	3.30209	0	0	0	0	0	0	0	0	0	30.218	3.89097	4.22337	0	0	0	0	0	0	0	0	0	16.21747	1.75978	12.74258	0
ENSMUST00000159210.8	0	0	0	0	0	0	0	0	0	0	0	1	0	0	0	0	0	0	0	0	0	0.61803	0	0	0	0	0	0	0	0	0	0	0	2.90312	0	0	0	0	0	0	0	0	0	0	0	0	0	0	0
ENSMUST00000111906.1	0	0	0	0	0	0	0	0	0	7.69659	0	19.07178	0	0	0	0	0	0	0	0	0	4.76461	10.5728	0	0	0	0	0	0	0	0	0	0	0	0	0	0	0	0	0	0	0	0	0	0	0	0	0	0
ENSMUST00000162528.8	0	0	0	0	0	0	0	0	0	8.05362	0	0	0	0	0	0	0	0	0	0	0	0	0	0	0	0	0	0	0	0	0	0	0	32.91806	0	0	0	0	0	0	0	0	0	0	0	0	0	0	0
ENSMUST00000086993.10	0	0	0	0	0	0	0	0	0	2.64760103921	0	0	0	0	0	0	0	0	0	0	0	0	0.041725	0	0	0	0	0	0	0	0	0	0	0	0	0	0	0	0	0	0	0	0	0	0	4.81573	0	0	0
ENSMUST00000026247.12	0	0	0	0	0	0	0	0	0	0	0	0	0	0	0	0	0	0	0	0	0	0	0	0	0	0	0	0	0	0	0	0	0	0	0	0	0	0	0	0	0	0	0	0	0	0	0	0	0
ENSMUST00000159245.7	0	0	0	0	0	0	0	0	0	2.20165	0	1.47621595	0	0	0	0	0	0	0	0	0	0	0	0	0	0	0	0	0	0	0	0	0	1.46591	0.000376204	0	0	0	0	0	0	0	0	0	0	0	0	0	0
ENSMUST00000161886.8	0	0	0	0	0	0	0	0	0	0	0	0.373007	0	0	0	0	0	0	0	0	0	0	0	0	0	0	0	0	0	0	0	0	0	0	0	0	0	0	0	0	0	0	0	0	0	0	0	0	0
ENSMUST00000162661.8	0	0	0	0	0	0	0	0	0	1	0	0.079002	0	0	0	0	0	0	0	0	0	0	0	0	0	0	0	0	0	0	0	0	0	1	0.0527912	0	0	0	0	0	0	0	0	0	0	0	0	0	0
ENSMUST00000159446.1	0	0	0	0	0	0	0	0	0	0.0150755	0	0	0	0	0	0	0	0	0	0	0	0.681818	0	0	0	0	0	0	0	0	0	0	0	2.210315	0	0	0	0	0	0	0	0	0	0	0	0	0	0	0
ENSMUST00000079431.9	0	0	0	0	0	0	0	0	0	10.3855	0	0	0	0	0	0	0	0	0	0	0	26.9356	8.385470524685	0	0	0	0	0	0	0	0	0	0	12.5026	5.94683	22	0	0	0	0	0	0	0	0	0	15.18427	0	0	0
ENSMUST00000214669.1	0	0	0	0	0	0	0	0	0	10	8	8.61803	0	0	0	0	0	0	0	0	0	14	4.30902	5.40543	0	0	0	0	0	0	0	0	0	23	11	16.10293	0	0	0	0	0	0	0	0	0	21	5.74536	8.61803	0
ENSMUST00000215210.1	0	0	0	0	0	0	0	0	0	0	0	7.80484e-08	0	0	0	0	0	0	0	0	0	0	1.80125e-08	0	0	0	0	0	0	0	0	0	0	21	0	0	0	0	0	0	0	0	0	0	0	0	1.06779e-08	0	0
ENSMUST00000216229.1	0	0	0	0	0	0	0	0	0	0	0	0.00116437	0	0	0	0	0	0	0	0	0	0	0.000658294	0	0	0	0	0	0	0	0	0	0	0	0	0	0	0	0	0	0	0	0	0	0	0	0.00040488	0	0
ENSMUST00000213516.1	0	0	0	0	0	0	0	0	0	0	0	5.89092	0	0	0	0	0	0	0	0	0	0	2.69098	0	0	0	0	0	0	0	0	0	0	0	0	0	0	0	0	0	0	0	0	0	0	0	0.254644	4.381965	0
ENSMUST00000213727.1	0	0	0	0	0	0	0	0	0	0	0	8.48988	0	0	0	0	0	0	0	0	0	0	10.9993	0	0	0	0	0	0	0	0	0	0	0	0	0	0	0	0	0	0	0	0	0	0	0	6.9996	0	0
ENSMUST00000090330.1	0	0	0	0	0	0	0	0	0	0	0	0	0	0	0	0	0	0	0	0	0	0	0	0	0	0	0	0	0	0	0	0	0	0	0	0	0	0	0	0	0	0	0	0	0	0	0	0	0
ENSMUST00000034620.4	0	0	0	0	0	0	0	0	0	0	1	0	0	0	0	0	0	0	0	0	0	0	1	0	0	0	0	0	0	0	0	0	0	7	1	0	0	0	0	0	0	0	0	0	0	1	0	0	0
ENSMUST00000184160.1	0	0	0	0	0	0	0	0	0	8.80305	2.03443	4.02241	0	0	0	0	0	0	0	0	0	9.55262	10.28185	1.05387	0	0	0	0	0	0	0	0	0	22.6618	2.86963	0	0	0	0	0	0	0	0	0	0	4.78636	6	8.62119	0
ENSMUST00000160732.7	0	0	0	0	0	0	0	0	0	1.067953	0.559654	1.095986	0	0	0	0	0	0	0	0	0	1.074864	0	0	0	0	0	0	0	0	0	0	0	1.11981	1.13721	0	0	0	0	0	0	0	0	0	0	2.17258	1.454339	1.86664	0
ENSMUST00000113672.8	0	0	0	0	0	0	0	0	0	0	1	0	0	0	0	0	0	0	0	0	0	0	0	0	0	0	0	0	0	0	0	0	0	0	0	11	0	0	0	0	0	0	0	0	0	0	0	0	0
ENSMUST00000081636.12	0	0	0	0	0	0	0	0	0	0	0	0	0	0	0	0	0	0	0	0	0	0	0	0	0	0	0	0	0	0	0	0	0	0	0	0	0	0	0	0	0	0	0	0	0	0	0	0	0
ENSMUST00000162093.1	0	0	0	0	0	0	0	0	0	0	0	0	0	0	0	0	0	0	0	0	0	0	4	0	0	0	0	0	0	0	0	0	0	0	0	0	0	0	0	0	0	0	0	0	0	0	0.303602	6.59562	0
ENSMUST00000159728.1	0	0	0	0	0	0	0	0	0	0	0	0	0	0	0	0	0	0	0	0	0	0	0	0	0	0	0	0	0	0	0	0	0	0	0	0	0	0	0	0	0	0	0	0	0	0	0	0	0
ENSMUST00000188073.6	0	0	0	0	0	0	0	0	0	1.067953	0.559654	1.095986	0	0	0	0	0	0	0	0	0	1.074864	0	0	0	0	0	0	0	0	0	0	0	1.11981	1.13721	0	0	0	0	0	0	0	0	0	0	2.17258	1.454339	1.86664	0
ENSMUST00000149779.1	0	0	0	0	0	0	0	0	0	4.61234	0	0	0	0	0	0	0	0	0	0	0	1	0	0	0	0	0	0	0	0	0	0	0	10	0	0	0	0	0	0	0	0	0	0	0	4.14099	0	0	0
ENSMUST00000118125.8	0	0	0	0	0	0	0	0	0	0	0	0	0	0	0	0	0	0	0	0	0	0	0	0	0	0	0	0	0	0	0	0	0	0	0	0	0	0	0	0	0	0	0	0	0	4.38309	0	0	0
ENSMUST00000033015.7	0	0	0	0	0	0	0	0	0	50.0004	2.38578	0	0	0	0	0	0	0	0	0	0	45.4389	0	2.726534	0	0	0	0	0	0	0	0	0	161.4231	1.71959	0	0	0	0	0	0	0	0	0	0	18.76176	1.62242	0	0
ENSMUST00000149686.1	0	0	0	0	0	0	0	0	0	7.0097	0	0	0	0	0	0	0	0	0	0	0	11.5135	3	0	0	0	0	0	0	0	0	0	0	24.22711	0	0	0	0	0	0	0	0	0	0	0	5.1153	1.50756	0	0
ENSMUST00000124695.1	0	0	0	0	0	0	0	0	0	0	0	0	0	0	0	0	0	0	0	0	0	0.415078	0	0	0	0	0	0	0	0	0	0	0	0	0	10.804	0	0	0	0	0	0	0	0	0	0	0	0	0
ENSMUST00000133279.1	0	0	0	0	0	0	0	0	0	0	0	0	0	0	0	0	0	0	0	0	0	0	0	0	0	0	0	0	0	0	0	0	0	0	0	0	0	0	0	0	0	0	0	0	0	0	0	0	0
ENSMUST00000190710.1	0	0	0	0	0	0	0	0	0	0	0	0	0	0	0	0	0	0	0	0	0	0	0	0	0	0	0	0	0	0	0	0	0	0	0	0	0	0	0	0	0	0	0	0	0	0	3	0	0
ENSMUST00000094663.3	0	0	0	0	0	0	0	0	0	0	0	0	0	0	0	0	0	0	0	0	0	0	4.62457	0	0	0	0	0	0	0	0	0	0	0	0	0	0	0	0	0	0	0	0	0	0	0	0	0	0
ENSMUST00000187896.1	0	0	0	0	0	0	0	0	0	0	0	0	0	0	0	0	0	0	0	0	0	0	0	0	0	0	0	0	0	0	0	0	0	0	0	0	0	0	0	0	0	0	0	0	0	0	0	0	0
ENSMUST00000084325.9	0	0	0	0	0	0	0	0	0	0	0	0	0	0	0	0	0	0	0	0	0	0	0	0	0	0	0	0	0	0	0	0	0	0	0	0	0	0	0	0	0	0	0	0	0	0	0	0	0
ENSMUST00000167443.7	0	0	0	0	0	0	0	0	0	0	0	0	0	0	0	0	0	0	0	0	0	0	0	0	0	0	0	0	0	0	0	0	0	0	0	0	0	0	0	0	0	0	0	0	0	0	0	0	0
ENSMUST00000030266.11	0	0	0	0	0	0	0	0	0	0	0	0	0	0	0	0	0	0	0	0	0	0	0	0	0	0	0	0	0	0	0	0	0	0	0	0	0	0	0	0	0	0	0	0	0	0	1	0	0
ENSMUST00000106421.8	0	0	0	0	0	0	0	0	0	0	3	0	0	0	0	0	0	0	0	0	0	0	0	0	0	0	0	0	0	0	0	0	0	0	0	0	0	0	0	0	0	0	0	0	0	1	0	0	0
ENSMUST00000153358.2	0	0	0	0	0	0	0	0	0	0	0	0	0	0	0	0	0	0	0	0	0	0	2	0	0	0	0	0	0	0	0	0	0	0	1	0	0	0	0	0	0	0	0	0	0	0	0	0	0
ENSMUST00000137016.1	0	0	0	0	0	0	0	0	0	0	0	0	0	0	0	0	0	0	0	0	0	0	1	0	0	0	0	0	0	0	0	0	0	0	0	0	0	0	0	0	0	0	0	0	0	0	0	0	0
ENSMUST00000171548.1	0	0	0	0	0	0	0	0	0	0	1	0	0	0	0	0	0	0	0	0	0	0	0	0	0	0	0	0	0	0	0	0	0	1	0	0	0	0	0	0	0	0	0	0	0	0	0	0	0
ENSMUST00000228721.1	0	0	0	0	0	0	0	0	0	0	0	0	0	0	0	0	0	0	0	0	0	0	0	0	0	0	0	0	0	0	0	0	0	0	0	0	0	0	0	0	0	0	0	0	0	1	0	0	0
ENSMUST00000100372.3	0	0	0	0	0	0	0	0	0	0	0	0	0	0	0	0	0	0	0	0	0	0	0	0	0	0	0	0	0	0	0	0	0	0	0	0	0	0	0	0	0	0	0	0	0	0	0	0	0
ENSMUST00000031309.15	0	0	0	0	0	0	0	0	0	202.7761	12.289	30.403	0	0	0	0	0	0	0	0	0	150.7824	13.08657	35.152	0	0	0	0	0	0	0	0	0	505.697	5.26804	6.18786	0	0	0	0	0	0	0	0	0	142.6348	33.4042	13.78726	0
ENSMUST00000125522.1	0	0	0	0	0	0	0	0	0	66.9086	1.07522	2.38295	0	0	0	0	0	0	0	0	0	31.56757	19.04383	8.9311	0	0	0	0	0	0	0	0	0	76.9853	15.0278	0	0	0	0	0	0	0	0	0	0	41.17405	9.90771	10.8364	0
ENSMUST00000138071.1	0	0	0	0	0	0	0	0	0	0	0	0	0	0	0	0	0	0	0	0	0	0	0	0	0	0	0	0	0	0	0	0	0	0	0	0	0	0	0	0	0	0	0	0	0	0	0	0	0
ENSMUST00000111959.1	0	0	0	0	0	0	0	0	0	0	3.9266650774	2.71884	0	0	0	0	0	0	0	0	0	10.2275	7.942496	5.93147	0	0	0	0	0	0	0	0	0	0	0	27.0997	0	0	0	0	0	0	0	0	0	1.82884	6.96333	0	0
ENSMUST00000149669.7	0	0	0	0	0	0	0	0	0	0	1.465117	0	0	0	0	0	0	0	0	0	0	16.2171	0.772742	1.84434	0	0	0	0	0	0	0	0	0	21.2221	1.01077	0	0	0	0	0	0	0	0	0	0	0	2.59912	0	0
ENSMUST00000136895.1	0	0	0	0	0	0	0	0	0	0	0	1.08869	0	0	0	0	0	0	0	0	0	7.05479	1.121690974414	0.951923	0	0	0	0	0	0	0	0	0	0	1.21294e-06	0.18254	0	0	0	0	0	0	0	0	0	7.15986	0.951923	0	0
ENSMUST00000199430.4	0	0	0	0	0	0	0	0	0	0	0	0	0	0	0	0	0	0	0	0	0	0	0	0	0	0	0	0	0	0	0	0	0	0	0	0	0	0	0	0	0	0	0	0	0	0	0	1.10193e-08	0
ENSMUST00000200610.4	0	0	0	0	0	0	0	0	0	0	0	0	0	0	0	0	0	0	0	0	0	0	0	0	0	0	0	0	0	0	0	0	0	0	0	0	0	0	0	0	0	0	0	0	0	0	0	0	0
ENSMUST00000212674.1	0	0	0	0	0	0	0	0	0	0	0	0	0	0	0	0	0	0	0	0	0	0	0	0	0	0	0	0	0	0	0	0	0	0	0	0	0	0	0	0	0	0	0	0	0	1	0	0	0
ENSMUST00000211814.1	0	0	0	0	0	0	0	0	0	0	1	0	0	0	0	0	0	0	0	0	0	0	2	0	0	0	0	0	0	0	0	0	0	0	0	0	0	0	0	0	0	0	0	0	0	0	0	0	0
ENSMUST00000198666.1	0	0	0	0	0	0	0	0	0	0	0	0	0	0	0	0	0	0	0	0	0	0	0	0	0	0	0	0	0	0	0	0	0	0	0	0	0	0	0	0	0	0	0	0	0	0	0	0	0
ENSMUST00000197125.2	0	0	0	0	0	0	0	0	0	0	0	0	0	0	0	0	0	0	0	0	0	0	0	0	0	0	0	0	0	0	0	0	0	0	0	0	0	0	0	0	0	0	0	0	0	3	0	1	0
ENSMUST00000212725.1	0	0	0	0	0	0	0	0	0	0	0	0	0	0	0	0	0	0	0	0	0	0	0	0	0	0	0	0	0	0	0	0	0	0	0	0	0	0	0	0	0	0	0	0	0	0	0	0	0
ENSMUST00000199197.5	0	0	0	0	0	0	0	0	0	0	0	0	0	0	0	0	0	0	0	0	0	0	0	0	0	0	0	0	0	0	0	0	0	0	0	0	0	0	0	0	0	0	0	0	0	0	0	1	0
ENSMUST00000026672.7	0	0	0	0	0	0	0	0	0	74.253	13	8.50202	0	0	0	0	0	0	0	0	0	33.3846	7.69568	3	0	0	0	0	0	0	0	0	0	141.9993	3.69568	23.6356	0	0	0	0	0	0	0	0	0	83.2873	1.1255	1	0
ENSMUST00000128154.7	0	0	0	0	0	0	0	0	0	1.716454	0	0.497981	0	0	0	0	0	0	0	0	0	0.615409	0	0	0	0	0	0	0	0	0	0	0	0.000713726	0	6.3644	0	0	0	0	0	0	0	0	0	2.712644	1.874495	0	0
ENSMUST00000130494.1	0	0	0	0	0	0	0	0	0	0.030555	0	0	0	0	0	0	0	0	0	0	0	0	0.304318	0	0	0	0	0	0	0	0	0	0	0	1.30432	0	0	0	0	0	0	0	0	0	0	0	0	0	0
ENSMUST00000037881.2	0	0	0	0	0	0	0	0	0	0	0	1.169541	0	0	0	0	0	0	0	0	0	0	8.92635	0	0	0	0	0	0	0	0	0	0	5.83833	0	0	0	0	0	0	0	0	0	0	0	0	0	0	0
ENSMUST00000107359.8	0	0	0	0	0	0	0	0	0	57.4969	19.70443	10.36906	0	0	0	0	0	0	0	0	0	32.1936	43.5525	4.08756	0	0	0	0	0	0	0	0	0	100.6255	16.1041	117.6123	0	0	0	0	0	0	0	0	0	50.0678	6.16286	18.7718	0
ENSMUST00000095893.10	0	0	0	0	0	0	0	0	0	61.2747	0	5.01106	0	0	0	0	0	0	0	0	0	82.4757	8.42163	6.37394	0	0	0	0	0	0	0	0	0	227.473	3.20255	16.0242	0	0	0	0	0	0	0	0	0	64.9232	1.13428	0	0
ENSMUST00000118544.7	0	0	0	0	0	0	0	0	0	67.9688	13.68297	17.27384	0	0	0	0	0	0	0	0	0	68.5023	20.56635	25.0213	0	0	0	0	0	0	0	0	0	103.6311	8.26901	62.5912	0	0	0	0	0	0	0	0	0	72.0664	7.991323	16.87078	0
ENSMUST00000152294.1	0	0	0	0	0	0	0	0	0	6.0750717526	1.46608	0	0	0	0	0	0	0	0	0	0	0	0	0.0500054	0	0	0	0	0	0	0	0	0	0	0.217189	14.67845	0	0	0	0	0	0	0	0	0	0.127484	5.08269	0	0
ENSMUST00000143037.7	0	0	0	0	0	0	0	0	0	40.9833	38.0829	23.1786	0	0	0	0	0	0	0	0	0	54.134	36.987	4.96297	0	0	0	0	0	0	0	0	0	121.191	22.6633	84.6421	0	0	0	0	0	0	0	0	0	57.4892	28.21671	43.7864	0
ENSMUST00000131636.1	0	0	0	0	0	0	0	0	0	10.80631	3.65214	0	0	0	0	0	0	0	0	0	0	7.36155	0	2.04812	0	0	0	0	0	0	0	0	0	21.8007	0	0	0	0	0	0	0	0	0	0	0	6.63414	0	2	0
ENSMUST00000117489.7	0	0	0	0	0	0	0	0	0	0	0	0	0	0	0	0	0	0	0	0	0	0.385569	0.0833144	1.955919	0	0	0	0	0	0	0	0	0	0	0	0	0	0	0	0	0	0	0	0	0	0	0	0	0
ENSMUST00000134484.1	0	0	0	0	0	0	0	0	0	0	0	0	0	0	0	0	0	0	0	0	0	0	0	0	0	0	0	0	0	0	0	0	0	0	0	0	0	0	0	0	0	0	0	0	0	0	0	0	0
ENSMUST00000049178.2	0	0	0	0	0	0	0	0	0	0	2	0	0	0	0	0	0	0	0	0	0	0	0	0	0	0	0	0	0	0	0	0	0	3	0	3	0	0	0	0	0	0	0	0	0	1	0	1	0
ENSMUST00000053035.6	0	0	0	0	0	0	0	0	0	0.249198	3.35196	3.87057	0	0	0	0	0	0	0	0	0	6.80846	17.77482	0	0	0	0	0	0	0	0	0	0	2.07136	2.44261	0	0	0	0	0	0	0	0	0	0	3.05568	1.37688	0	0
ENSMUST00000207770.1	0	0	0	0	0	0	0	0	0	0	0	0	0	0	0	0	0	0	0	0	0	0	0	0	0	0	0	0	0	0	0	0	0	0	0	0	0	0	0	0	0	0	0	0	0	0	0	0	0
ENSMUST00000100527.11	0	0	0	0	0	0	0	0	0	127.5738	17.3006	79.5864	0	0	0	0	0	0	0	0	0	147.8066	45.3567	71.7873	0	0	0	0	0	0	0	0	0	385.886	0	113.139	0	0	0	0	0	0	0	0	0	208.6687	0	12.7375	0
ENSMUST00000227316.1	0	0	0	0	0	0	0	0	0	59.97940152101	4.40428e-08	4.04658e-08	0	0	0	0	0	0	0	0	0	0	9.26184426e-05	0	0	0	0	0	0	0	0	0	0	0.0001464911	0.000602035	5.33392e-06	0	0	0	0	0	0	0	0	0	36.72599801	0	5.43143	0
ENSMUST00000002599.10	0	0	0	0	0	0	0	0	0	800.785	179.268	235.003	0	0	0	0	0	0	0	0	0	708.038	169.6432	82.83821501	0	0	0	0	0	0	0	0	0	1833.168	89.9994	384.964	0	0	0	0	0	0	0	0	0	464.61	169	42.4025	0
ENSMUST00000227251.1	0	0	0	0	0	0	0	0	0	6.66122	1.43137	1.4103	0	0	0	0	0	0	0	0	0	1.15497	0	2.3745	0	0	0	0	0	0	0	0	0	2.94687	0	5.89708	0	0	0	0	0	0	0	0	0	6.69651	0	5.42866	0
[truncated: 109,463 more rows]
[truncated: 47 more columns]
