# Supplementary material for: Mapping Rora expression in resting and activated CD4+ T cells
Source: PLoS One. 2021 May 18;16(5):e0251233. doi: 10.1371/journal.pone.0251233 (PMC8130942; doi:10.1371/journal.pone.0251233)
Supplement: S2 File — (ZIP) [file pone.0251233.s002.zip › rnaseq/bulk_41/explanation41.txt]

##### samples with isnewspleen=0

WT vs RORA KO, nipo infected T cells at different time points


##### samples with isnewspleen=1

WT vs RORA KO, Treg cells only, from non-infected mice
