# Supplementary material for: Mapping Rora expression in resting and activated CD4+ T cells
Source: PLoS One. 2021 May 18;16(5):e0251233. doi: 10.1371/journal.pone.0251233 (PMC8130942; doi:10.1371/journal.pone.0251233)
Supplement: S2 File — (ZIP) [file pone.0251233.s002.zip › rnaseq/bulk_merged_all_de.csv]

	mgi_symbol	ensembl_gene_id	p_overexp	fc_overexp	p_spleen	fc_spleen	p_gut	fc_gut	p_lung	fc_lung	p_colon	fc_colon	p_nipo30	fc_nipo30	p_nipo0	fc_nipo0	p_treg_spl_0	fc_treg_spl_0	p_nipo_7	fc_nipo_7	p_tcomb	fc_tcomb	p_th17	fc_th17	p_macro	fc_macro	p_skin_treg	fc_skin_treg	fc_sc_Treg	p_sc_Treg	fc_sc_Th2	p_sc_Th2	fc_sc_Naive	p_sc_Naive	fc_sc_Th1	p_sc_Th1
1	0610005C13Rik	ENSMUSG00000109644	1	0	1	0	1	0	1	0	1	0	1	0	1	0	1	0	1	0	1	0	1	0	1	0	0.328277438596284	-3.8569715397413	0	1	0	1	0	1	0	1
2	0610009B22Rik	ENSMUSG00000007777	0.641837622191543	-0.220702173076272	1	0	1	0	1	0	1	0	0.569085658158078	0.635639601751076	0.30727712184065	-1.21141917128765	0.644174234032121	-0.224031060500344	1	0	1	0	0.915748690938211	0.00754929647829071	0.85756180923484	-0.0551991648638653	0.8329702569596	-0.112303934471517	0	1	0	1	0	1	0	1
3	0610009L18Rik	ENSMUSG00000043644	0.771464664990828	0.533381003526616	1	0	1	0	1	0	1	0	1	0	1	0	1	0	1	0	1	0	1	0	0.837063664805014	0.726731297487099	0.852017403109067	0.151268743375694	0	1	0	1	0	1	0	1
4	0610009O20Rik	ENSMUSG00000024442	0.869372813648405	-0.080509493631025	0.441585203019034	0.365612483824571	0.408186420473805	0.814656419571623	0.72404748161501	-0.28851105021109	0.773910400857184	-0.117367874435093	0.0390482327358982	-1.23275839116251	0.995937353200157	0.00474366285378662	0.501939703739463	0.161666426196084	0.113913696180812	-0.566998890714099	0.675950299578792	-0.117636738029635	0.0377287299585104	0.248971824513586	0.9894650607869	0.00545252037344609	0.882292953388008	0.0581601039981011	0	1	0	1	0	1	0	1
5	0610010F05Rik	ENSMUSG00000042208	0.149289005599088	1.45807355111059	0.366442013965898	0.777498182359712	0.0604997655340554	2.02897546714636	0.230869825234341	1.57365199985111	0.3179938727666	-0.566361338992804	0.0171600415132293	2.08907612689874	0.359424686800712	-1.48916732403378	0.115278454284139	0.805647484794293	0.915117827204849	0.0960545559627993	0.134656127697581	-0.724250533822611	0.0700348250715768	0.247176061536112	0.647399187786805	-0.246229710061317	0.277347619066415	0.413461223503375	0	1	0	1	0	1	0	1
6	0610010K14Rik	ENSMUSG00000020831	0.861137458276313	-0.626050770290825	1	0	1	0	1	0	1	0	1	0	1	0	1	0	1	0	1	0	0.0070564804996367	0.454735128015601	0.721114957403124	-0.159466592282427	0.637030652551574	-0.123114803053458	0	1	0	1	0	1	0	1
7	0610010K14Rik	ENSMUSG00000020831	0.861137458276313	-0.626050770290825	1	0	1	0	1	0	1	0	1	0	1	0	1	0	1	0	1	0	0.300483537256621	-0.343366930479661	0.721114957403124	-0.159466592282427	0.637030652551574	-0.123114803053458	0	1	0	1	0	1	0	1
8	0610012G03Rik	ENSMUSG00000107002	1	0	0.630474793346492	-0.357164940020166	0.683618630892787	0.393568490276041	0.0139170990336521	-2.66396093958	0.962717079758657	0.0233899252264645	0.352251238868341	-0.573214534590212	0.967321330563513	-0.0454139776369823	0.905089466042061	-0.0417268731761529	0.131076256255303	0.738195828802286	0.136709294580155	0.622898621784572	1	0	1	0	0.592811684604343	-0.143045709733279	-0.276055597300107	0.698635561801072	0	1	-0.389948162582373	0.031703597818113	-0.361101888666403	0.180457967423265
9	0610030E20Rik	ENSMUSG00000058706	0.326066694114825	-0.475538894018745	0.157627649927812	0.47983876672393	0.101572202904395	1.12000155350329	0.0979999875972926	1.21418225188972	0.848034073444535	-0.074841452557003	0.83425204304629	0.0836137753584522	0.481435359572271	0.505844801804634	0.234915429624841	0.19668009142924	0.559940803429871	-0.209517034228745	0.108589744113425	-0.492074725264306	0.186566381985583	0.146312805115063	0.780054839298546	0.115179807880075	0.659489680019701	0.0997397694361084	0	1	0	1	0	1	0	1
10	0610030E20Rik	ENSMUSG00000108680	1	0	1	0	1	0	1	0	1	0	1	0	1	0	1	0	1	0	1	0	1	0	1	0	0.659489680019701	0.0997397694361084	0	1	0	1	0	1	0	1
11	0610031O16Rik	ENSMUSG00000099146	1	0	1	0	1	0	1	0	1	0	1	0	1	0	1	0	1	0	1	0	1	0	1	0	1	0	0	1	0	1	0	1	0	1
12	0610037L13Rik	ENSMUSG00000028608	0.812971049421576	0.117544968510404	0.0277346397274187	-0.792929976247442	0.250005576775015	-0.762320894372209	0.675381929924787	-0.258502220559022	0.69417887006093	-0.144553351047347	0.223779955106418	-0.451214746917721	0.965812910257897	0.0202888380683997	0.320133100998514	0.173630692963864	0.0871204090164847	0.61926437495656	0.0429222330139583	0.488403448942989	0.803047912753263	0.0117162082349688	0.829807635163774	-0.0623668931961684	0.540409301652954	-0.159811180332882	-0.681145982207213	0.693972818691904	0	1	-0.604340137660341	0.0303945682184446	0	1
13	0610038B21Rik	ENSMUSG00000097882	0.792412328988486	1.16992351481906	1	0	1	0	1	0	1	0	1	0	1	0	1	0	1	0	1	0	1	0	1	0	0.555354861761266	0.836232207925898	0	1	0	1	0	1	0	1
14	0610039K10Rik	ENSMUSG00000058812	0.803622889380492	-1.34000924756976	1	0	1	0	1	0	1	0	1	0	1	0	1	0	1	0	1	0	1	0	1	0	0.980639600840528	0.0561661695191695	0	1	0	1	0	1	0	1
15	0610040B10Rik	ENSMUSG00000089889	0.351057798362274	1.10407204059321	1	0	1	0	1	0	1	0	1	0	1	0	1	0	1	0	1	0	1	0	0.620221532418347	0.384441370958182	0.660527705660154	1.28170436621568	0	1	0	1	0	1	0	1
16	0610040F04Rik	ENSMUSG00000087341	0.804737191643867	0.656246533424706	0.245380099820114	1.99716178726421	0.649225098478686	0.394460968625748	0.527912222434471	0.798088170102557	0.747435663991684	0.219581374666952	0.385133300785095	0.586726252965905	0.358921901524221	0.903466266270512	0.280035664006124	-1.07324354575807	0.882433162038999	-0.065191389353639	0.457327590586461	-0.437500277174554	1	0	1	0	0.2652282591291	4.37486359499459	0	1	0	1	0	1	0	1
17	0610040J01Rik	ENSMUSG00000060512	1	0	0.873230375112632	0.18798119428086	0.220437684917056	2.4509154858354	0.751906122268436	-1.00187613129002	0.58033546395708	-0.382955797425653	1	0	1	0	1	0	0.563878499855949	-0.733664775272754	0.819846642085674	0.185555813287117	0.814344061211927	-0.108874054698152	0.865353042253155	0.0608572598333059	0.282807187932624	4.21989081531549	0	1	0	1	0	1	0	1
18	0610043K17Rik	ENSMUSG00000087361	0.89827170433169	-0.513189500277785	1	0	1	0	1	0	1	0	1	0	1	0	1	0	1	0	1	0	1	0	0.485847907634966	-0.579563793441357	1	0	0	1	0	1	0	1	0	1
19	1010001N08Rik	ENSMUSG00000097222	1	0	1	0	1	0	1	0	1	0	1	0	1	0	1	0	1	0	1	0	1	0	0.73959954731529	0.591282775091254	1	0	0	1	0	1	0	1	0	1
20	1110002L01Rik	ENSMUSG00000071456	0.780763989450627	0.392891106444778	0.765853352953387	-0.235430751220027	0.487789831424196	1.10305485238104	0.988081174570056	0.0206098113143142	0.910524968425228	0.0759902653620942	0.126705122716514	1.78614753203251	0.380751743813888	-1.32063355545037	0.0573700986740372	-0.592688164855311	0.206543241819483	1.68120623927218	0.838653660195675	-0.0942102164233927	1	0	0.85810763873295	0.142338283493706	0.300908332626446	0.86959128177016	0	1	0	1	0	1	0	1
21	1110004E09Rik	ENSMUSG00000022972	0.311259291113074	-0.362839020558017	0.524085147550805	0.372378674463488	0.66518557150931	-0.489806613690471	0.775818381224653	0.36246000648536	0.79142602562312	-0.135314064159051	0.388776662932568	0.613252962255759	0.899405162315184	-0.106701395104632	0.48374689964344	0.237965117646052	0.82604831658356	0.112699680028379	0.84134355210886	-0.0637989909801025	1	0	0.849006119510802	-0.0906024665910988	0.999016471917126	0.000337717748783443	0	1	0	1	0	1	0	1
22	1110004F10Rik	ENSMUSG00000030663	0.62623557476089	0.126252701708351	0.619022487791958	-0.137529317313766	0.931933121356272	0.0398675530856056	0.773797560479872	-0.154279709655147	0.610952009236816	-0.189421137931079	0.0775994278924498	0.551581271707896	0.550677062891693	0.263405624522494	0.598361160161898	-0.0928513480076257	0.606168136116074	-0.10304450800882	0.627175722818575	0.0989983351309647	0.239816873167413	-0.0913323845519151	0.459173593119209	-0.189041264420833	0.287619479503989	-0.212977324822906	0	1	0	1	0	1	-0.343442634131306	0.721860054300711
23	1110006O24Rik	ENSMUSG00000107121	1	0	1	0	1	0	1	0	1	0	1	0	1	0	1	0	1	0	1	0	1	0	1	0	0.798709987453003	0.231851574155905	0	1	0	1	0	1	0	1
24	1110008F13Rik	ENSMUSG00000027637	0.666116203743007	-0.404160797306922	0.450663949120468	0.23513298187789	0.293087395262262	0.656992512082832	0.312781989463684	-0.537467717349597	0.594502218392476	-0.168396886184926	0.910314648813836	-0.0300985858175273	0.210435949654327	0.481807926813168	0.368836214436305	-0.142247590548625	0.330361187335414	0.216916663283727	0.846995257467502	-0.0460668365242505	0.0793014782412691	-0.663869072301132	0.849883520950613	-0.0393076695921197	0.268956350670157	-0.188195031845504	0.304507774052395	0.194085343731909	0	1	0	1	0.62495966364732	0.187120640652327
25	1110008L16Rik	ENSMUSG00000021023	0.507711778185682	-0.544778318888132	0.706140112508805	-0.284132984071183	0.898978797831171	0.17229410758117	0.224632052072144	-2.6200674229873	0.430081088810585	-0.433588559914086	0.463979908499776	0.862780219080015	0.193240944774329	-1.97851506166481	0.274653135606285	0.489140490470481	0.856699062895894	-0.0744942117371071	0.209605594279999	0.579217392116333	0.229932752293802	-0.130132672910795	0.993319449986608	0.00540086760288294	0.560022066536635	0.310122287295893	0	1	0	1	0	1	0	1
26	1110008P14Rik	ENSMUSG00000039195	0.662126266297922	0.214774166279741	0.37323419785179	0.351134948815091	0.399825060366127	0.555868958671134	0.284873204893812	-0.666074256681323	0.995186661551964	0.0021642973629426	0.53687024634804	0.227961298931381	0.963280517749086	-0.0303177706540982	0.996919529967339	-0.000755966491449233	0.484005123884011	0.325037710300457	0.918742318476643	-0.0248375855391583	0.963953484864192	-0.00758317026424646	0.989871316802995	0.00493193068096202	0.0856512488386234	-0.433586132880052	0	1	0	1	0	1	0	1
27	1110012L19Rik	ENSMUSG00000045237	0.105385003541297	-0.776480756503459	0.711883131754664	0.221118572782639	0.893911029323653	0.0998427195840517	0.840868661305067	0.190065956747854	0.926730758605121	-0.0470024537599618	0.447635809184295	0.572430352317847	0.915714509642944	0.0961254537059136	0.605847009587466	0.16061675682531	0.296238246967653	-0.520056571327488	0.694029077711988	-0.0989962993512543	0.041972018110601	0.101564041277018	0.830393506566648	0.10196166700142	0.346403788756601	-0.254669402443886	0	1	0	1	0	1	0	1
28	1110012L19Rik	ENSMUSG00000045237	0.105385003541297	-0.776480756503459	0.711883131754664	0.221118572782639	0.893911029323653	0.0998427195840517	0.840868661305067	0.190065956747854	0.926730758605121	-0.0470024537599618	0.447635809184295	0.572430352317847	0.915714509642944	0.0961254537059136	0.605847009587466	0.16061675682531	0.296238246967653	-0.520056571327488	0.694029077711988	-0.0989962993512543	0.0267898376616385	0.118069539579968	0.830393506566648	0.10196166700142	0.346403788756601	-0.254669402443886	0	1	0	1	0	1	0	1
29	1110015O18Rik	ENSMUSG00000098659	1	0	1	0	1	0	1	0	1	0	1	0	1	0	1	0	1	0	1	0	1	0	1	0	1	0	0	1	0	1	0	1	0	1
30	1110017D15Rik	ENSMUSG00000028441	1	0	1	0	1	0	1	0	1	0	1	0	1	0	1	0	1	0	1	0	0.637641616754081	0.227931236186879	1	0	0.839098777756448	-0.802995025889845	0	1	0	1	0	1	0	1
31	1110019D14Rik	ENSMUSG00000097616	0.000194550482795576	17.9480912960711	1	0	1	0	1	0	1	0	1	0	1	0	1	0	1	0	1	0	1	0	0.841428108515369	-0.186977952243363	0.543951941352229	0.807505623520032	0	1	0	1	0	1	0	1
32	1110020A21Rik	ENSMUSG00000097047	0.291130131291645	2.34403358661999	1	0	1	0	1	0	1	0	1	0	1	0	1	0	1	0	1	0	1	0	0.822433866412735	0.228099539433688	0.599087753756595	-0.448993503448852	0	1	0	1	0	1	0	1
33	1110025L11Rik	ENSMUSG00000068073	1	0	1	0	1	0	1	0	1	0	1	0	1	0	1	0	1	0	1	0	1	0	1	0	0.418022359963844	-3.21267199061208	0	1	0	1	0	1	0	1
34	1110028F11Rik	ENSMUSG00000085972	0.357585426529662	-4.81574630224773	1	0	1	0	1	0	1	0	1	0	1	0	1	0	1	0	1	0	1	0	0.776505408273765	0.420443231469026	0.874329311491649	0.219804116098906	0	1	0	1	0	1	0	1
35	1110028F18Rik	ENSMUSG00000099139	1	0	1	0	1	0	1	0	1	0	1	0	1	0	1	0	1	0	1	0	1	0	1	0	0.570667677086328	2.26395073433871	0	1	0	1	0	1	0	1
36	1110032A03Rik	ENSMUSG00000037971	0.436332866230195	-0.398252916116043	0.726508305488458	-0.192334943336339	0.320179900101292	0.743811229145963	0.862225316163967	-0.151910604119329	0.97569381763385	-0.0112178318128263	0.661172757122953	-0.34692159108265	0.722696191761336	-0.376543248608871	0.509199858237877	0.210119653401742	0.0124293754889659	-1.26598457047275	0.90451222234054	-0.0297588558074237	0.0534797393820994	0.309005100446774	0.916901458192827	0.0238200376614091	0.233491619985156	-0.642754126359118	0	1	0	1	0	1	0	1
37	1110032F04Rik	ENSMUSG00000046999	0.00509013791633994	5.02577301607169	1	0	1	0	1	0	1	0	0.215394804382278	-1.5611678984384	0.975692505703104	-0.0517102561441606	0.76437401968472	-0.054232249490148	1	0	1	0	0.870264006468066	-0.0986172084429106	1	0	0.389688234589447	0.429999392238674	0	1	0	1	0	1	0	1
38	1110034G24Rik	ENSMUSG00000044991	0.72256190904879	0.374708366555222	0.779247692999885	0.10932724944599	0.594937633980703	-0.361391115595342	0.0262824192872463	-1.32667298926714	0.630420109823592	0.224096874181733	0.29950217588224	-0.328924248208928	0.93758211143611	0.0389677778329722	0.513958253374594	0.148032843422685	0.251610762688407	-0.95657853618032	0.214579445432405	0.401148425746852	0.785494452573726	-0.0345590180935934	0.545834183118271	-0.410108182318467	0.85006050835916	-0.139670862849607	0	1	0	1	0	1	0.410878865833702	0.132753036724219
39	1110036E04Rik	ENSMUSG00000097036	0.898125771480434	0.691057647163772	1	0	1	0	1	0	1	0	1	0	1	0	1	0	1	0	1	0	1	0	1	0	0.772738570021441	-1.17841849813523	0	1	0	1	0	1	0	1
40	1110038B12Rik	ENSMUSG00000092203	0.517426755314127	0.407191680158842	0.786720873353124	-0.28280196621282	0.261700891596097	1.20506487418058	0.526238582459882	-0.759561686815746	0.656456165345318	-0.194857553330386	0.64536784161419	0.288059628811567	0.0132447155646116	-2.77660490485685	0.139359220851383	0.447903429089294	0.207712246786806	0.312597685868144	0.866955921225443	0.0825078398774834	1	0	0.387589944888189	0.304367589046566	0.687250661608218	-0.206051954207266	0	1	0	1	0	1	0	1
41	1110038F14Rik	ENSMUSG00000063236	0.53789854806974	-0.245762682505234	0.406715034673719	0.378503629763185	0.864434167102273	0.13828896101405	0.426362309868623	-0.651323431902311	0.73917047360332	0.12292869691357	0.586142116637131	-0.263024518889921	0.955876668296953	0.0407225383229833	0.245769366959578	0.276898659185054	0.504174298374808	0.478958465527746	0.902112903091874	-0.0296822161929277	0.0532183971978787	-0.57675825471117	0.893095724896408	-0.0875798719447772	0.0776284330357636	-0.408258297634613	0	1	0	1	0	1	0	1
42	1110046J04Rik	ENSMUSG00000085457	0.0773260603343563	3.69829621735677	1	0	1	0	1	0	1	0	1	0	1	0	1	0	1	0	1	0	1	0	1	0	0.800581955752891	-0.36486292641648	0	1	0	1	0	1	0	1
43	1110051M20Rik	ENSMUSG00000040591	0.0236846773453232	-1.06000311548081	0.549506217120232	0.179020659656932	0.841544565041584	0.105393706483821	0.948681282647818	0.0415139107639009	0.959079660829944	-0.0166190453023273	0.651105782697136	-0.205243975837808	0.962392858743835	-0.033149164134291	0.717494681591691	0.0636987527505584	0.513510464402384	0.214706793146764	0.845833992188908	-0.0422242655681593	0.653873461987033	0.0313789668462043	0.727035232592507	-0.146823131946199	0.56279442130786	-0.266046031531163	0	1	0	1	0	1	0	1
44	1110059E24Rik	ENSMUSG00000035171	0.181609556161336	0.680554331029895	0.119627127897051	-0.573472939059596	0.834528558688086	0.147156473579088	0.943360568783905	0.0476559489511191	0.343799900953518	-0.382505640070047	0.040608209734593	1.21817330926121	0.0484671805190409	-1.82251737487441	0.968027850152808	0.0077050279365805	0.822103178753434	0.0618954302539828	0.367212889171526	0.230074156386355	0.148460493695938	0.0998274384602614	0.643724075104865	-0.171563608199215	0.264759070288441	0.272936987592382	0	1	0	1	0	1	0	1
45	1110059G10Rik	ENSMUSG00000032551	0.879879677637619	-0.0743299151280229	0.981215749119453	0.0134656131421404	0.808976517845363	0.185509449760699	0.819762834599136	-0.200809845673397	0.593796467525764	-0.282730690405175	0.270001303711173	0.637465332831189	0.637203972513042	-0.422148227443844	0.907504533154641	0.0308133741113144	0.52947922861491	-0.360972503073827	0.732807763882606	0.0937785156635905	0.207122863530733	-0.141064610096568	0.991563897624022	0.0064621952428766	0.594473087794885	-0.160776727873931	-0.358820966214669	0.0750656961131885	0	1	0	1	0	1
46	1110065P20Rik	ENSMUSG00000078570	0.455148701413462	1.30421922454456	0.227612293233363	-1.13403589770538	0.429997586191477	-0.7690248265172	0.881107033868554	-0.179563593580263	0.851612628228672	-0.072317766699803	0.609274851067909	0.534434110402352	0.77293716845063	0.265168182025214	0.580984903006027	-0.211282512548882	0.653437638273276	0.217497067371772	0.359168499288058	0.378715630145896	0.0389298717453014	-0.528070310866551	0.912589822389381	0.0538613807842352	0.881020495549936	0.0535082864837473	0	1	0	1	0	1	0	1
47	1190002N15Rik	ENSMUSG00000045414	0.676736748777934	-0.537776321894792	0.83405157997877	0.0991261789535755	0.145814460284928	-0.971350232474844	0.294063266902164	0.641238366029887	0.700365308650986	-0.159319773486528	0.476055201691366	-0.341293010542405	0.414496567346243	0.606263994023157	0.809702486376562	0.0661638980325456	0.348561396928342	0.448967780939312	0.914797159254649	-0.0397775241893636	0.047357787141816	0.604952846327166	0.864427471246264	0.0664258835386352	0.0192745288838056	0.942837645859995	0	1	0.307602446195024	0.162864683536634	-1.01101595487422	0.0224339440066194	0	1
48	1190005I06Rik	ENSMUSG00000043687	0.304213808042317	3.02369879920212	1	0	1	0	1	0	1	0	1	0	1	0	1	0	1	0	1	0	0.0814228800347727	1.0018239036941	0.644401917300186	0.327477809803911	0.971924899801969	-0.0450696679051192	0	1	0	1	0	1	0	1
49	1190007I07Rik	ENSMUSG00000063320	0.0690438745562867	0.921039167322721	1	0	1	0	1	0	1	0	0.337564236581986	-1.06699162853472	0.820649300643137	0.320956197553694	0.164315799377877	-0.496531131745154	1	0	1	0	0.0699183439621785	-0.230316610324336	0.755191635953205	-0.15785668416069	0.861133949107376	0.102571287136887	0	1	0	1	0	1	0	1
50	1300002E11Rik	ENSMUSG00000097290	0.836185379555281	0.137339716493292	0.285658008938009	0.455933263333538	0.174616518644246	1.205968246561	0.887523151932673	-0.09072653850868	0.858405367997592	-0.0838294771905258	0.90383123238671	-0.0592779514558445	0.705195217695055	0.264134995935478	0.587108537331346	0.104236303568841	0.725922431193828	0.263197974026136	0.268046178905423	-0.363092136441509	1	0	0.99065867629601	0.00527590629558668	0.495276251037872	0.207295762127996	0	1	0	1	0	1	0	1
51	1300017J02Rik	ENSMUSG00000033688	0.81850433875701	0.591744984257138	1	0	1	0	1	0	1	0	1	0	1	0	1	0	1	0	1	0	1	0	0.216566366903718	-0.113288355557984	1	0	0	1	0	1	0	1	0	1
52	1500004A13Rik	ENSMUSG00000098912	0.586702652504668	0.668693048843475	0.397108761208149	0.497856510204213	0.855997040835675	-0.277351593607189	0.993549971530272	0.0124845600618864	0.273659596823686	-0.874706557185328	0.86169516416491	0.16495177881803	0.186926892073744	-1.76055814035116	0.868747505752943	-0.0523779257774646	0.1770853875077	-1.15896512991052	0.931200748772576	0.0426638345562299	1	0	1	0	0.559023940003744	-0.527796857705869	0	1	0	1	0	1	0	1
53	1500009C09Rik	ENSMUSG00000068099	1	0	1	0	1	0	1	0	1	0	1	0	1	0	1	0	1	0	1	0	1	0	1	0	1	0	0	1	0	1	0	1	0	1
54	1500009L16Rik	ENSMUSG00000087651	0.131091960766177	-1.1616720961982	1	0	1	0	1	0	1	0	1	0	1	0	1	0	1	0	1	0	0.00320814242889813	0.534416828780286	1	0	0.441027339612117	-0.239935076261701	0.433285573580443	0.466010731751045	0	1	0	1	0	1
55	1500011B03Rik	ENSMUSG00000072694	0.466049036441256	0.598216670307048	0.247645521735938	-0.512976753992763	0.708112122704391	0.319001363589702	0.785067682422063	0.290248077852442	0.73732977280336	-0.186154228161824	0.317601507432907	-0.501573288459407	0.024442902007611	-2.12452983003533	0.743758899058161	0.0882042657753321	0.612149353438276	0.294516504831564	0.659500793560926	0.165616300333307	1	0	0.682133971595249	1.4471426814201	0.358278282123733	0.263597698295705	0	1	0	1	-0.430528602658576	0.497773239756604	0.463221305335399	0.020580777166188
56	1500011K16Rik	ENSMUSG00000051319	0.178352777399689	0.650391718062413	0.771194034370132	-0.248884593219788	0.783351064555181	0.385168168969787	0.0750639872960259	-2.47686764129789	0.972823394164134	-0.0180622772198141	0.190408731383164	1.45633171220702	0.633215966857386	0.521910001919773	0.955717977698963	-0.0244893562610421	0.673188421368718	-0.178618264413764	0.262521558556489	0.502521707111848	1	0	0.823425919705199	0.112628915807736	0.691738672226387	0.199740427765367	0	1	0	1	0	1	0	1
57	1500012K07Rik	ENSMUSG00000097247	0.894124935089152	-0.718293006239399	1	0	1	0	1	0	1	0	1	0	1	0	1	0	1	0	1	0	1	0	1	0	1	0	0	1	0	1	0	1	0	1
58	1500015A07Rik	ENSMUSG00000098702	0.73091042028942	0.626581717078567	0.573461195185251	-0.694473178703924	0.870978912922463	-0.204803107431537	0.81606506873336	-0.896191196361478	0.928736417415963	0.0454078224533817	0.457904188164573	0.894904268972912	0.207568379752591	1.51470455022856	0.294213149615381	-0.628761426086988	0.252959208170648	-0.800650480649022	0.586848635283748	0.308483837383371	1	0	1	0	0.526221666912538	0.534912955204214	0	1	0	1	0	1	0	1
59	1500015L24Rik	ENSMUSG00000094732	1	0	1	0	1	0	1	0	1	0	1	0	1	0	1	0	1	0	1	0	1	0	1	0	1	0	0	1	0	1	0	1	0	1
60	1500015O10Rik	ENSMUSG00000026051	0.712597963528519	-1.97661526800242	1	0	1	0	1	0	1	0	1	0	1	0	1	0	1	0	1	0	0.017983873476583	0.871545016042564	1	0	0.618395445083748	-1.01972110623903	0	1	0	1	0	1	0	1
61	1600002D24Rik	ENSMUSG00000086899	0.944951726305373	-0.372700327791572	1	0	1	0	1	0	1	0	1	0	1	0	1	0	1	0	1	0	1	0	1	0	1	0	0	1	0	1	0	1	0	1
62	1600002K03Rik	ENSMUSG00000035595	0.193121236516684	0.662586096340313	0.947963446384271	-0.0601670184021371	0.161987946198559	1.91449224505493	0.0730316187973502	-3.1652948336825	0.701395385623923	0.198334286167239	0.340582312857702	0.624898354649065	0.53330479042316	-0.60503056854437	0.945108547827004	-0.0218004260507952	0.00422214803736872	1.72150745914402	0.669949391093572	0.200306152149049	0.0289082120406316	-0.444953743505043	0.8657349731747	-0.146843399581345	0.328705683017506	-0.36066401929305	0	1	0	1	0	1	0	1
63	1600010M07Rik	ENSMUSG00000101585	0.665184002210445	2.30845064843173	1	0	1	0	1	0	1	0	1	0	1	0	1	0	1	0	1	0	1	0	1	0	0.851551373690344	-0.725329164334676	0	1	0	1	0	1	0	1
64	1600012H06Rik	ENSMUSG00000050088	0.258164439343322	1.02205863959659	0.867589621008069	0.0627453964607934	0.381900715712292	-0.539211934490794	0.643681537396114	0.317771777909649	0.786616864732614	0.0971429490708358	0.792144337699031	0.140343422886611	0.0363583556662097	1.45777174419241	0.861638406431037	0.0325820904746534	0.352440091950577	0.363841372941707	0.781683892117984	0.0576682291532025	0.0474705075482689	-0.434058046078848	0.839968076964729	-0.0684931904145145	0.469186336755735	-0.154662826645726	0	1	0	1	0	1	0	1
65	1600014C10Rik	ENSMUSG00000054676	0.409270139186863	-0.428727153136801	0.541301124663416	-0.154468001088954	0.657560722178462	-0.271064558631659	0.693208325807426	0.224519774181783	0.114300720060291	0.834610442111206	0.519611411858312	0.246130388318135	0.605549779627454	0.292662645039935	0.55986505879288	-0.0875903943566745	0.627445312901012	0.15384796765715	0.875563734000642	-0.0671431933702935	0.0303406282436044	-0.267777350713127	0.860568635112272	0.0262558460091342	0.388241039180593	0.229860436957756	0	1	-0.310097092070425	0.766393405581413	-0.321687373452479	0.224525387862029	0.277269279913259	0.369086110187682
66	1600014C23Rik	ENSMUSG00000094690	0.417113880714232	-1.71230280668417	1	0	1	0	1	0	1	0	1	0	1	0	1	0	1	0	1	0	1	0	1	0	0.344400379482115	3.72350704706998	0	1	0	1	0	1	0	1
67	1600015I10Rik	ENSMUSG00000029813	1	0	1	0	1	0	1	0	1	0	1	0	1	0	1	0	1	0	1	0	1	0	1	0	1	0	0	1	0	1	0	1	0	1
68	1600019K03Rik	ENSMUSG00000099429	1	0	1	0	1	0	1	0	1	0	1	0	1	0	1	0	1	0	1	0	1	0	1	0	1	0	0	1	0	1	0	1	0	1
69	1600020E01Rik	ENSMUSG00000097048	0.900725962323896	-0.12538244701637	0.905879715623458	-0.0423514913886064	0.859761744449192	-0.113468782389913	0.369263194394132	0.604943101346277	0.737060387253983	0.117322658845543	0.23435800875978	0.359153264123669	0.814099316812142	-0.11518814551481	0.892089167230019	0.024894785097916	0.268290987593653	0.488757455501078	0.507326017434912	-0.144209928740703	1	0	0.537265531325501	-0.409483978858452	0.990954429032725	-0.00339768594674451	0	1	0	1	0	1	0	1
70	1600023N17Rik	ENSMUSG00000104986	1	0	1	0	1	0	1	0	1	0	1	0	1	0	1	0	1	0	1	0	1	0	1	0	0.428199066944686	-1.54248895458615	0	1	0	1	0	1	0	1
71	1600025M17Rik	ENSMUSG00000085114	1	0	1	0	1	0	1	0	1	0	1	0	1	0	1	0	1	0	1	0	1	0	1	0	1	0	0	1	0	1	0	1	0	1
72	1600027J07Rik	ENSMUSG00000110340	1	0	1	0	1	0	1	0	1	0	1	0	1	0	1	0	1	0	1	0	1	0	1	0	1	0	0	1	0	1	0	1	0	1
73	1600029O15Rik	ENSMUSG00000057818	0.802852588258707	0.257411734835887	1	0	1	0	1	0	1	0	1	0	1	0	1	0	1	0	1	0	1	0	1	0	0.77913171556293	-0.592989853749366	0	1	0	1	0	1	0	1
74	1700001C02Rik	ENSMUSG00000029182	1	0	1	0	1	0	1	0	1	0	1	0	1	0	1	0	1	0	1	0	0.863004230633807	0.313401490814477	1	0	1	0	0	1	0	1	0	1	0	1
75	1700001C19Rik	ENSMUSG00000047150	0.905827225380582	-0.638533462535963	1	0	1	0	1	0	1	0	1	0	1	0	1	0	1	0	1	0	1	0	0.817299619771217	0.125974516940161	0.957659122243101	-0.216637818706369	0	1	0	1	0	1	0	1
76	1700001D01Rik	ENSMUSG00000099419	0.126166813257531	-4.37025872760669	1	0	1	0	1	0	1	0	1	0	1	0	1	0	1	0	1	0	1	0	1	0	0.131049719437829	-1.36763235316788	0	1	0	1	0	1	0	1
77	1700001F09Rik	ENSMUSG00000095384	1	0	1	0	1	0	1	0	1	0	1	0	1	0	1	0	1	0	1	0	1	0	1	0	1	0	0	1	0	1	0	1	0	1
78	1700001G11Rik	ENSMUSG00000085984	0.420046358816566	1.7513767889757	1	0	1	0	1	0	1	0	1	0	1	0	1	0	1	0	1	0	1	0	1	0	0.861152905520963	-0.669250828949515	0	1	0	1	0	1	0	1
79	1700001G17Rik	ENSMUSG00000103746	0.877906863652646	-0.453110663108274	1	0	1	0	1	0	1	0	1	0	1	0	1	0	1	0	1	0	1	0	1	0	0.210532521118942	-1.92684492041527	0	1	0	1	0	1	0	1
80	1700001J03Rik	ENSMUSG00000095040	1	0	1	0	1	0	1	0	1	0	1	0	1	0	1	0	1	0	1	0	1	0	1	0	0.772738570021441	-1.17841849813523	0	1	0	1	0	1	0	1
81	1700001J11Rik	ENSMUSG00000101963	0.995404760956921	-0.0121067745534597	1	0	1	0	1	0	1	0	1	0	1	0	1	0	1	0	1	0	1	0	1	0	1	0	0	1	0	1	0	1	0	1
82	1700001K19Rik	ENSMUSG00000056508	0.956290564180846	-0.227022298504469	1	0	1	0	1	0	1	0	1	0	1	0	1	0	1	0	1	0	1	0	1	0	0.602252360574687	1.18122783549798	0	1	0	1	0	1	0	1
83	1700001L05Rik	ENSMUSG00000075511	0.693472695879525	1.12726922637651	1	0	1	0	1	0	1	0	1	0	1	0	1	0	1	0	1	0	1	0	0.760776974623338	-0.216992990057568	0.965549209708445	-0.0537157487116356	0	1	0	1	0	1	0	1
84	1700001L19Rik	ENSMUSG00000021534	0.93905577653571	0.412447920853477	1	0	1	0	1	0	1	0	1	0	1	0	1	0	1	0	1	0	0.958645066753406	0.193152742345934	1	0	1	0	0	1	0	1	0	1	0	1
85	1700001O22Rik	ENSMUSG00000044320	0.997653529793604	0.0109053806407588	1	0	1	0	1	0	1	0	1	0	1	0	1	0	1	0	1	0	0.979722765656057	-0.0472700012194856	1	0	0.555515266833549	-0.447164025992636	0	1	0	1	0	1	0	1
86	1700001P01Rik	ENSMUSG00000018543	0.732820515284012	1.04150265819915	1	0	1	0	1	0	1	0	1	0	1	0	1	0	1	0	1	0	0.406639880087258	-0.789550494704978	1	0	0.957659122243101	-0.216637818706369	0	1	0	1	0	1	0	1
87	1700003C15Rik	ENSMUSG00000099391	1	0	1	0	1	0	1	0	1	0	1	0	1	0	1	0	1	0	1	0	1	0	1	0	1	0	0	1	0	1	0	1	0	1
88	1700003D09Rik	ENSMUSG00000085944	0.943636538791355	-0.381623401696458	1	0	1	0	1	0	1	0	1	0	1	0	1	0	1	0	1	0	1	0	1	0	1	0	0	1	0	1	0	1	0	1
89	1700003E16Rik	ENSMUSG00000030030	0.969065745990589	-0.209292388159346	1	0	1	0	1	0	1	0	1	0	1	0	1	0	1	0	1	0	0.0643692903893217	0.5655491314118	1	0	0.855104094125109	0.745134853507262	0	1	0	1	0	1	0	1
90	1700003E24Rik	ENSMUSG00000095110	1	0	1	0	1	0	1	0	1	0	1	0	1	0	1	0	1	0	1	0	1	0	1	0	1	0	0	1	0	1	0	1	0	1
91	1700003F12Rik	ENSMUSG00000038523	0.941877925654575	-0.393537966531189	1	0	1	0	1	0	1	0	1	0	1	0	1	0	1	0	1	0	0.0622564329014692	0.921135589834655	1	0	0.377959597427983	-3.48834906732647	0	1	0	1	0	1	0	1
92	1700003G13Rik	ENSMUSG00000085831	1	0	1	0	1	0	1	0	1	0	1	0	1	0	1	0	1	0	1	0	1	0	1	0	1	0	0	1	0	1	0	1	0	1
93	1700003G18Rik	ENSMUSG00000087621	0.946366420275927	0.362703054402973	1	0	1	0	1	0	1	0	1	0	1	0	1	0	1	0	1	0	1	0	1	0	1	0	0	1	0	1	0	1	0	1
94	1700003H04Rik	ENSMUSG00000039174	0.997134852929498	0.0193789881090895	1	0	1	0	1	0	1	0	1	0	1	0	1	0	1	0	1	0	1	0	1	0	1	0	0	1	0	1	0	1	0	1
95	1700003L19Rik	ENSMUSG00000101565	1	0	1	0	1	0	1	0	1	0	1	0	1	0	1	0	1	0	1	0	1	0	1	0	1	0	0	1	0	1	0	1	0	1
96	1700003M07Rik	ENSMUSG00000085389	0.92427567816719	-0.50429572682477	1	0	1	0	1	0	1	0	1	0	1	0	1	0	1	0	1	0	1	0	1	0	1	0	0	1	0	1	0	1	0	1
97	1700003P14Rik	ENSMUSG00000100727	1	0	1	0	1	0	1	0	1	0	1	0	1	0	1	0	1	0	1	0	1	0	1	0	1	0	0	1	0	1	0	1	0	1
98	1700006A11Rik	ENSMUSG00000027973	0.943636538791355	-0.381623401696458	1	0	1	0	1	0	1	0	1	0	1	0	1	0	1	0	1	0	1	0	1	0	1	0	0	1	0	1	0	1	0	1
99	1700006E09Rik	ENSMUSG00000010841	1	0	1	0	1	0	1	0	1	0	1	0	1	0	1	0	1	0	1	0	1	0	1	0	1	0	0	1	0	1	0	1	0	1
100	1700006F04Rik	ENSMUSG00000100274	1	0	1	0	1	0	1	0	1	0	1	0	1	0	1	0	1	0	1	0	1	0	1	0	1	0	0	1	0	1	0	1	0	1
101	1700006H21Rik	ENSMUSG00000102000	1	0	1	0	1	0	1	0	1	0	1	0	1	0	1	0	1	0	1	0	1	0	1	0	0.772738570021441	-1.17841849813523	0	1	0	1	0	1	0	1
102	1700007F19Rik	ENSMUSG00000100666	1	0	1	0	1	0	1	0	1	0	1	0	1	0	1	0	1	0	1	0	1	0	1	0	1	0	0	1	0	1	0	1	0	1
103	1700007G11Rik	ENSMUSG00000057816	1	0	1	0	1	0	1	0	1	0	1	0	1	0	1	0	1	0	1	0	1	0	1	0	0.42988663022291	-3.13410036750492	0	1	0	1	0	1	0	1
104	1700007J10Rik	ENSMUSG00000086330	0.91514671385967	-0.570398662942265	1	0	1	0	1	0	1	0	1	0	1	0	1	0	1	0	1	0	1	0	1	0	0.893843378999921	-0.155145978192318	0	1	0	1	0	1	0	1
105	1700007K09Rik	ENSMUSG00000030858	0.876464790035419	0.835823463558619	1	0	1	0	1	0	1	0	1	0	1	0	1	0	1	0	1	0	1	0	1	0	0.370426401538677	-3.5421691441874	0	1	0	1	0	1	0	1
106	1700007K13Rik	ENSMUSG00000026831	0.731530632055648	-0.994873537223713	1	0	1	0	1	0	1	0	1	0	1	0	1	0	1	0	1	0	0.0341718546105975	-0.485776191994573	1	0	1	0	0	1	0	1	0	1	0	1
107	1700007L15Rik	ENSMUSG00000097318	0.93192579532483	-0.10213826372222	1	0	1	0	1	0	1	0	1	0	1	0	1	0	1	0	1	0	1	0	0.766941937830102	-0.409040293293757	0.372432636507759	0.961587749169239	0	1	0	1	0	1	0	1
108	1700007P06Rik	ENSMUSG00000089730	1	0	1	0	1	0	1	0	1	0	1	0	1	0	1	0	1	0	1	0	1	0	1	0	0.744298750043872	1.30217739542794	0	1	0	1	0	1	0	1
109	1700008J07Rik	ENSMUSG00000101225	0.336778167319103	1.88847752386554	1	0	1	0	1	0	1	0	0.00354386137773626	-2.89394184657507	0.154395688490117	-2.42334488088847	0.251297149511903	0.592559598911492	1	0	1	0	1	0	1	0	0.517587395489018	0.301482486990614	0	1	0	1	0	1	0	1
110	1700008K24Rik	ENSMUSG00000101012	1	0	1	0	1	0	1	0	1	0	1	0	1	0	1	0	1	0	1	0	1	0	1	0	1	0	0	1	0	1	0	1	0	1
111	1700008O03Rik	ENSMUSG00000008028	0.526297642203973	-3.32952327754739	1	0	1	0	1	0	1	0	1	0	1	0	1	0	1	0	1	0	0.547725356156458	0.369591718230964	1	0	0.957659122243101	-0.216637818706368	0	1	0	1	0	1	0	1
112	1700008P02Rik	ENSMUSG00000069118	1	0	1	0	1	0	1	0	1	0	1	0	1	0	1	0	1	0	1	0	1	0	1	0	1	0	0	1	0	1	0	1	0	1
113	1700009C05Rik	ENSMUSG00000101404	1	0	1	0	1	0	1	0	1	0	1	0	1	0	1	0	1	0	1	0	1	0	1	0	1	0	0	1	0	1	0	1	0	1
114	1700009J07Rik	ENSMUSG00000096573	1	0	1	0	1	0	1	0	1	0	1	0	1	0	1	0	1	0	1	0	1	0	1	0	1	0	0	1	0	1	0	1	0	1
115	1700009N14Rik	ENSMUSG00000028287	0.938594736030229	-0.41575718375618	1	0	1	0	1	0	1	0	1	0	1	0	1	0	1	0	1	0	1	0	1	0	1	0	0	1	0	1	0	1	0	1
116	1700010B08Rik	ENSMUSG00000057047	1	0	1	0	1	0	1	0	1	0	1	0	1	0	1	0	1	0	1	0	1	0	1	0	0.772047496754148	-1.16838964221311	0	1	0	1	0	1	0	1
117	1700010D01Rik	ENSMUSG00000071721	1	0	1	0	1	0	1	0	1	0	1	0	1	0	1	0	1	0	1	0	1	0	1	0	1	0	0	1	0	1	0	1	0	1
118	1700010I02Rik	ENSMUSG00000100010	1	0	1	0	1	0	1	0	1	0	1	0	1	0	1	0	1	0	1	0	1	0	1	0	1	0	0	1	0	1	0	1	0	1
119	1700010I14Rik	ENSMUSG00000023873	0.626456453055685	0.659593279222103	1	0	1	0	1	0	1	0	0.0283058753444515	3.23784176011889	0.399956935602343	2.03455934652855	0.177942223406949	0.828866534569926	1	0	1	0	1	0	1	0	0.112519837172145	1.16383463748074	0	1	0	1	0	1	0	1
120	1700010J16Rik	ENSMUSG00000100314	1	0	1	0	1	0	1	0	1	0	1	0	1	0	1	0	1	0	1	0	1	0	1	0	1	0	0	1	0	1	0	1	0	1
121	1700010K23Rik	ENSMUSG00000092599	1	0	1	0	1	0	1	0	1	0	1	0	1	0	1	0	1	0	1	0	1	0	1	0	1	0	0	1	0	1	0	1	0	1
122	1700011B04Rik	ENSMUSG00000102099	1	0	1	0	1	0	1	0	1	0	1	0	1	0	1	0	1	0	1	0	1	0	1	0	1	0	0	1	0	1	0	1	0	1
123	1700011H14Rik	ENSMUSG00000021850	0.891261350112532	-0.73792191744541	1	0	1	0	1	0	1	0	1	0	1	0	1	0	1	0	1	0	1	0	1	0	0.855104094125109	0.745134853507262	0	1	0	1	0	1	0	1
124	1700011I03Rik	ENSMUSG00000058925	1	0	1	0	1	0	1	0	1	0	1	0	1	0	1	0	1	0	1	0	1	0	1	0	1	0	0	1	0	1	0	1	0	1
125	1700011L22Rik	ENSMUSG00000031682	1	0	1	0	1	0	1	0	1	0	1	0	1	0	1	0	1	0	1	0	1	0	1	0	0.855104094125109	0.745134853507262	0	1	0	1	0	1	0	1
126	1700011M02Rik	ENSMUSG00000079476	1	0	1	0	1	0	1	0	1	0	1	0	1	0	1	0	1	0	1	0	1	0	1	0	1	0	0	1	0	1	0	1	0	1
127	1700012A03Rik	ENSMUSG00000029766	1	0	1	0	1	0	1	0	1	0	1	0	1	0	1	0	1	0	1	0	1	0	1	0	1	0	0	1	0	1	0	1	0	1
128	1700012B07Rik	ENSMUSG00000020617	0.989764399170957	0.0692251981729442	1	0	1	0	1	0	1	0	1	0	1	0	1	0	1	0	1	0	1	0	1	0	0.113953801299943	3.25916388421401	0	1	0	1	0	1	0	1
129	1700012B09Rik	ENSMUSG00000031927	0.893121672385366	0.719371136854761	1	0	1	0	1	0	1	0	1	0	1	0	1	0	1	0	1	0	1	0	1	0	1	0	0	1	0	1	0	1	0	1
130	1700012D14Rik	ENSMUSG00000110424	1	0	1	0	1	0	1	0	1	0	1	0	1	0	1	0	1	0	1	0	1	0	1	0	0.852381890603881	-0.340648608456961	0	1	0	1	0	1	0	1
131	1700012I11Rik	ENSMUSG00000102069	0.897241242395623	0.697102997376936	1	0	1	0	1	0	1	0	1	0	1	0	1	0	1	0	1	0	1	0	1	0	0.855104094125109	0.745134853507262	0	1	0	1	0	1	0	1
132	1700012P22Rik	ENSMUSG00000028589	1	0	1	0	1	0	1	0	1	0	1	0	1	0	1	0	1	0	1	0	1	0	1	0	1	0	0	1	0	1	0	1	0	1
133	1700013D24Rik	ENSMUSG00000079346	1	0	1	0	1	0	1	0	1	0	1	0	1	0	1	0	1	0	1	0	1	0	1	0	1	0	0	1	0	1	0	1	0	1
134	1700013F07Rik	ENSMUSG00000027886	0.428594035307125	-4.13886168747133	1	0	1	0	1	0	1	0	1	0	1	0	1	0	1	0	1	0	0.261885871515989	0.466872250948224	1	0	0.855104094125109	0.745134853507261	0	1	0	1	0	1	0	1
135	1700013G24Rik	ENSMUSG00000041399	1	0	1	0	1	0	1	0	1	0	1	0	1	0	1	0	1	0	1	0	1	0	1	0	1	0	0	1	0	1	0	1	0	1
136	1700013H16Rik	ENSMUSG00000054727	1	0	1	0	1	0	1	0	1	0	1	0	1	0	1	0	1	0	1	0	1	0	1	0	1	0	0	1	0	1	0	1	0	1
137	1700015F17Rik	ENSMUSG00000079666	1	0	1	0	1	0	1	0	1	0	1	0	1	0	1	0	1	0	1	0	1	0	1	0	0.820246059221101	-0.879154029275336	0	1	0	1	0	1	0	1
138	1700015G11Rik	ENSMUSG00000094445	1	0	1	0	1	0	1	0	1	0	1	0	1	0	1	0	1	0	1	0	1	0	1	0	1	0	0	1	0	1	0	1	0	1
139	1700016C15Rik	ENSMUSG00000015962	0.196278990293482	-2.59402938656491	1	0	1	0	1	0	1	0	1	0	1	0	1	0	1	0	1	0	0.690729848137992	0.553852835334866	1	0	0.651892388730684	1.16155013637856	0	1	0	1	0	1	0	1
140	1700016D06Rik	ENSMUSG00000031509	0.794496117222864	-1.39776272068546	1	0	1	0	1	0	1	0	1	0	1	0	1	0	1	0	1	0	1	0	1	0	1	0	0	1	0	1	0	1	0	1
141	1700016G22Rik	ENSMUSG00000100625	1	0	1	0	1	0	1	0	1	0	1	0	1	0	1	0	1	0	1	0	1	0	1	0	0.549536054679647	-1.77684573591141	0	1	0	1	0	1	0	1
142	1700016H13Rik	ENSMUSG00000029320	0.881252028785406	0.806152647592008	1	0	1	0	1	0	1	0	1	0	1	0	1	0	1	0	1	0	0.951413116091163	0.0366867481362279	1	0	1	0	0	1	0	1	0	1	0	1
143	1700016K19Rik	ENSMUSG00000053783	1	0	1	0	1	0	1	0	1	0	1	0	1	0	1	0	1	0	1	0	0.0637106296906717	-0.5569433666264	1	0	1	0	0	1	0	1	0	1	0	1
144	1700016L21Rik	ENSMUSG00000101483	1	0	1	0	1	0	1	0	1	0	1	0	1	0	1	0	1	0	1	0	1	0	1	0	1	0	0	1	0	1	0	1	0	1
145	1700016P04Rik	ENSMUSG00000101894	1	0	1	0	1	0	1	0	1	0	1	0	1	0	1	0	1	0	1	0	1	0	1	0	1	0	0	1	0	1	0	1	0	1
146	1700017B05Rik	ENSMUSG00000032300	0.507656645884768	0.258791236705469	0.580268432569388	0.256641922746826	0.714469299313484	0.196549497647294	0.896052010644719	0.0861855774911713	0.541553713399191	0.212883765392158	0.17479554043805	0.739949080721466	0.6424610739986	0.278945952317702	0.761455450807199	0.0537298183013485	0.0018174756532276	1.63912406660938	0.616941945095281	-0.162225593046444	0.0392205933923928	-0.704073583207182	0.84168024268813	0.175100851165758	0.750444331549555	0.0748385622486256	0	1	0	1	0	1	0	1
147	1700017D01Rik	ENSMUSG00000024729	0.944951726305373	-0.372700327791572	1	0	1	0	1	0	1	0	1	0	1	0	1	0	1	0	1	0	1	0	1	0	1	0	0	1	0	1	0	1	0	1
148	1700017G19Rik	ENSMUSG00000037884	1	0	1	0	1	0	1	0	1	0	1	0	1	0	1	0	1	0	1	0	1	0	1	0	1	0	0	1	0	1	0	1	0	1
149	1700017J07Rik	ENSMUSG00000086348	0.842939246275671	-1.0685233372389	1	0	1	0	1	0	1	0	1	0	1	0	1	0	1	0	1	0	1	0	1	0	1	0	0	1	0	1	0	1	0	1
150	1700017N19Rik	ENSMUSG00000056912	1	0	1	0	1	0	1	0	1	0	1	0	1	0	1	0	1	0	1	0	0.862959765448385	0.31340149500274	1	0	1	0	0	1	0	1	0	1	0	1
151	1700018A04Rik	ENSMUSG00000038408	0.898273017597165	0.688778664104178	1	0	1	0	1	0	1	0	1	0	1	0	1	0	1	0	1	0	1	0	1	0	1	0	0	1	0	1	0	1	0	1
152	1700018B08Rik	ENSMUSG00000031809	1	0	1	0	1	0	1	0	1	0	1	0	1	0	1	0	1	0	1	0	0.00125336468130168	0.819599400062997	1	0	1	0	0	1	0	1	0	1	0	1
153	1700018B24Rik	ENSMUSG00000037910	1	0	1	0	1	0	1	0	1	0	1	0	1	0	1	0	1	0	1	0	1	0	1	0	1	0	0	1	0	1	0	1	0	1
154	1700018F24Rik	ENSMUSG00000029620	1	0	1	0	1	0	1	0	1	0	1	0	1	0	1	0	1	0	1	0	1	0	1	0	1	0	0	1	0	1	0	1	0	1
155	1700018G05Rik	ENSMUSG00000109745	1	0	1	0	1	0	1	0	1	0	1	0	1	0	1	0	1	0	1	0	1	0	1	0	1	0	0	1	0	1	0	1	0	1
156	1700018L02Rik	ENSMUSG00000100075	0.287595797784401	2.76991982632545	1	0	1	0	1	0	1	0	1	0	1	0	1	0	1	0	1	0	1	0	1	0	0.550407656806287	-1.31451873091053	0	1	0	1	0	1	0	1
157	1700019A02Rik	ENSMUSG00000060715	1	0	1	0	1	0	1	0	1	0	1	0	1	0	1	0	1	0	1	0	1	0	1	0	0.524337521828302	-2.54781630624959	0	1	0	1	0	1	0	1
158	1700019D03Rik	ENSMUSG00000043629	0.757382408521038	-0.416557347608225	0.357523373078619	0.580680819203031	0.400417005459057	-1.95546358968678	0.294343802772494	-2.2334812368189	0.0473566151404377	-1.25657306608891	1	0	1	0	1	0	0.145211679671161	-1.26543814387203	0.432625140789545	0.503343622928411	0.354754106163603	-0.255157895431084	1	0	0.156383144535054	4.92704811645582	0	1	0	1	0	1	0	1
159	1700019E08Rik	ENSMUSG00000086202	1	0	1	0	1	0	1	0	1	0	1	0	1	0	1	0	1	0	1	0	1	0	1	0	1	0	0	1	0	1	0	1	0	1
160	1700019G24Rik	ENSMUSG00000085416	1	0	1	0	1	0	1	0	1	0	1	0	1	0	1	0	1	0	1	0	1	0	1	0	1	0	0	1	0	1	0	1	0	1
161	1700019M22Rik	ENSMUSG00000059695	1	0	1	0	1	0	1	0	1	0	1	0	1	0	1	0	1	0	1	0	1	0	1	0	1	0	0	1	0	1	0	1	0	1
162	1700019N19Rik	ENSMUSG00000026931	0.680193127962065	2.19423250519514	1	0	1	0	1	0	1	0	1	0	1	0	1	0	1	0	1	0	1	0	1	0	1	0	0	1	0	1	0	1	0	1
163	1700020A23Rik	ENSMUSG00000027409	0.883394330443726	-0.786604347397077	1	0	1	0	1	0	1	0	1	0	1	0	1	0	1	0	1	0	1	0	1	0	0.957659122243101	-0.216637818706368	0	1	0	1	0	1	0	1
164	1700020D05Rik	ENSMUSG00000100937	1	0	1	0	1	0	1	0	1	0	1	0	1	0	1	0	1	0	1	0	1	0	1	0	0.641743839315589	1.81819466309274	0	1	0	1	0	1	0	1
165	1700020G17Rik	ENSMUSG00000101801	1	0	1	0	1	0	1	0	1	0	1	0	1	0	1	0	1	0	1	0	1	0	1	0	1	0	0	1	0	1	0	1	0	1
166	1700020I14Rik	ENSMUSG00000085438	0.657237591566514	-0.126354541115787	0.47647603810296	0.184824686121691	0.926918799639426	0.0451640165298241	0.127432315891325	-1.12928167679649	0.405277918017065	-0.320001175535663	0.978614073342214	0.0111726543952363	0.792836753933292	0.130055942415745	0.64475411773083	0.0796859275910922	0.422831189903991	0.187091056629394	0.499383670413985	0.21622108180908	1	0	0.751705040183936	0.112164731027011	0.999375090016117	-0.000134677226066139	0	1	0	1	0	1	0	1
167	1700020L24Rik	ENSMUSG00000035085	0.871318070129199	-0.870515298161683	1	0	1	0	1	0	1	0	1	0	1	0	1	0	1	0	1	0	0.125678276162004	1.61348948693294	1	0	0.996350025033517	0.00717107897501721	0	1	0	1	0	1	0	1
168	1700020M21Rik	ENSMUSG00000100146	1	0	1	0	1	0	1	0	1	0	1	0	1	0	1	0	1	0	1	0	1	0	1	0	0.584145268245097	-2.20409399966161	0	1	0	1	0	1	0	1
169	1700020N01Rik	ENSMUSG00000050844	0.648800792790851	2.42224555287922	1	0	1	0	1	0	1	0	1	0	1	0	1	0	1	0	1	0	1	0	1	0	1	0	0	1	0	1	0	1	0	1
170	1700020N15Rik	ENSMUSG00000059690	1	0	1	0	1	0	1	0	1	0	1	0	1	0	1	0	1	0	1	0	1	0	1	0	1	0	0	1	0	1	0	1	0	1
171	1700020N18Rik	ENSMUSG00000100253	0.949815740197285	-0.339704547611607	1	0	1	0	1	0	1	0	1	0	1	0	1	0	1	0	1	0	1	0	1	0	1	0	0	1	0	1	0	1	0	1
172	1700021F05Rik	ENSMUSG00000019797	0.89063764022465	0.0629511435317455	0.761393231477086	-0.255801124310069	0.468395995985414	-0.824372761962922	0.835195134909025	-0.321194305379216	0.196630371347241	0.704997135740796	0.127549578938465	1.35914877131753	0.905292300507912	-0.15164009854289	0.792072572972524	-0.0941561421429975	0.340514380588238	0.557413635619466	0.951650470265105	0.0245251828259136	0.147102020350459	-0.119638910825451	0.987489928313284	0.0053303285158131	0.904741653002884	0.0592911953555697	0	1	0	1	0	1	0	1
173	1700021F07Rik	ENSMUSG00000027518	1	0	1	0	1	0	1	0	1	0	1	0	1	0	1	0	1	0	1	0	1	0	1	0	1	0	0	1	0	1	0	1	0	1
174	1700021N21Rik	ENSMUSG00000087343	1	0	1	0	1	0	1	0	1	0	1	0	1	0	1	0	1	0	1	0	1	0	1	0	1	0	0	1	0	1	0	1	0	1
175	1700022A21Rik	ENSMUSG00000038165	1	0	1	0	1	0	1	0	1	0	1	0	1	0	1	0	1	0	1	0	1	0	1	0	1	0	0	1	0	1	0	1	0	1
176	1700022A22Rik	ENSMUSG00000099751	1	0	1	0	1	0	1	0	1	0	1	0	1	0	1	0	1	0	1	0	1	0	1	0	1	0	0	1	0	1	0	1	0	1
177	1700022E09Rik	ENSMUSG00000099983	1	0	1	0	1	0	1	0	1	0	1	0	1	0	1	0	1	0	1	0	1	0	1	0	1	0	0	1	0	1	0	1	0	1
178	1700022H16Rik	ENSMUSG00000099360	1	0	1	0	1	0	1	0	1	0	1	0	1	0	1	0	1	0	1	0	1	0	1	0	1	0	0	1	0	1	0	1	0	1
179	1700022I11Rik	ENSMUSG00000028451	0.980192525412643	-0.133913258011595	0.536513110883741	-0.297606476783463	0.847020119927599	0.129885186930753	0.500627123641015	0.590724293351147	0.710340334400841	0.153995188369537	0.767429226247159	-0.169672409327383	0.742418810958214	-0.321658600049358	0.604109273117812	-0.125478052368412	0.257561063812249	-0.559732839259952	0.784281579242458	-0.0632950821636183	0.171541167547191	-0.758318000648229	1	0	0.855104094125109	0.745134853507262	0	1	0	1	0	1	0	1
180	1700023C21Rik	ENSMUSG00000087393	1	0	1	0	1	0	1	0	1	0	1	0	1	0	1	0	1	0	1	0	1	0	1	0	1	0	0	1	0	1	0	1	0	1
181	1700023F02Rik	ENSMUSG00000100000	0.968397078118174	-0.213837337145197	1	0	1	0	1	0	1	0	1	0	1	0	1	0	1	0	1	0	1	0	1	0	1	0	0	1	0	1	0	1	0	1
182	1700023F06Rik	ENSMUSG00000020940	0.720017964390363	-1.9343137059795	1	0	1	0	1	0	1	0	1	0	1	0	1	0	1	0	1	0	1	0	1	0	0.349908527159935	3.68206334930805	0	1	0	1	0	1	0	1
183	1700024B18Rik	ENSMUSG00000099994	1	0	1	0	1	0	1	0	1	0	1	0	1	0	1	0	1	0	1	0	1	0	1	0	1	0	0	1	0	1	0	1	0	1
184	1700024G13Rik	ENSMUSG00000072473	1	0	1	0	1	0	1	0	1	0	1	0	1	0	1	0	1	0	1	0	1	0	1	0	1	0	0	1	0	1	0	1	0	1
185	1700024P04Rik	ENSMUSG00000045022	1	0	1	0	1	0	1	0	1	0	1	0	1	0	1	0	1	0	1	0	1	0	1	0	1	0	0	1	0	1	0	1	0	1
186	1700025B11Rik	ENSMUSG00000101113	1	0	1	0	1	0	1	0	1	0	1	0	1	0	1	0	1	0	1	0	1	0	1	0	1	0	0	1	0	1	0	1	0	1
187	1700025C18Rik	ENSMUSG00000078935	1	0	1	0	1	0	1	0	1	0	1	0	1	0	1	0	1	0	1	0	1	0	1	0	1	0	0	1	0	1	0	1	0	1
188	1700025F22Rik	ENSMUSG00000024728	1	0	1	0	1	0	1	0	1	0	1	0	1	0	1	0	1	0	1	0	1	0	1	0	1	0	0	1	0	1	0	1	0	1
189	1700025F24Rik	ENSMUSG00000100558	1	0	1	0	1	0	1	0	1	0	1	0	1	0	1	0	1	0	1	0	1	0	1	0	1	0	0	1	0	1	0	1	0	1
190	1700025G04Rik	ENSMUSG00000032666	0.0599219466400832	-1.29247615639159	0.511321498219824	-0.45927265484275	0.731700231367553	-0.374535385977404	0.907634496554656	0.115458688823521	0.791811116580458	0.145737351044251	0.932911581392358	-0.0583402501348299	0.222424363909813	-1.15293662221813	0.195595449359431	0.372533481291998	0.0481802089461423	0.854340530189082	0.97325948518749	0.0150047388227765	0.00187929738888723	1.54129249829967	0.99765780214962	0.00625377332988468	0.449880538705067	0.873837959610551	0	1	0	1	0	1	-0.374795006749269	0.337004996876459
191	1700025K24Rik	ENSMUSG00000099747	1	0	1	0	1	0	1	0	1	0	1	0	1	0	1	0	1	0	1	0	1	0	1	0	1	0	0	1	0	1	0	1	0	1
192	1700025M24Rik	ENSMUSG00000100175	0.941877925654575	-0.393537966531189	1	0	1	0	1	0	1	0	1	0	1	0	1	0	1	0	1	0	1	0	1	0	1	0	0	1	0	1	0	1	0	1
193	1700025N23Rik	ENSMUSG00000100121	1	0	1	0	1	0	1	0	1	0	1	0	1	0	1	0	1	0	1	0	1	0	1	0	1	0	0	1	0	1	0	1	0	1
194	1700026D11Rik	ENSMUSG00000086379	0.329631151827076	-1.18180933952282	1	0	1	0	1	0	1	0	1	0	1	0	1	0	1	0	1	0	1	0	1	0	0.796958223433029	-0.931909023964286	0	1	0	1	0	1	0	1
195	1700026F02Rik	ENSMUSG00000101854	1	0	1	0	1	0	1	0	1	0	1	0	1	0	1	0	1	0	1	0	1	0	1	0	1	0	0	1	0	1	0	1	0	1
196	1700027A15Rik	ENSMUSG00000101968	1	0	1	0	1	0	1	0	1	0	1	0	1	0	1	0	1	0	1	0	1	0	1	0	1	0	0	1	0	1	0	1	0	1
197	1700027F09Rik	ENSMUSG00000100911	0.446784079218275	1.96929014415908	1	0	1	0	1	0	1	0	1	0	1	0	1	0	1	0	1	0	1	0	1	0	1	0	0	1	0	1	0	1	0	1
198	1700027H10Rik	ENSMUSG00000100799	1	0	1	0	1	0	1	0	1	0	1	0	1	0	1	0	1	0	1	0	1	0	1	0	1	0	0	1	0	1	0	1	0	1
199	1700027I24Rik	ENSMUSG00000098304	1	0	1	0	1	0	1	0	1	0	1	0	1	0	1	0	1	0	1	0	1	0	1	0	1	0	0	1	0	1	0	1	0	1
200	1700027J07Rik	ENSMUSG00000111422	1	0	1	0	1	0	1	0	1	0	1	0	1	0	1	0	1	0	1	0	1	0	1	0	1	0	0	1	0	1	0	1	0	1
201	1700028B04Rik	ENSMUSG00000099417	0.367391965471198	1.18378796152847	1	0	1	0	1	0	1	0	1	0	1	0	1	0	1	0	1	0	1	0	1	0	1	0	0	1	0	1	0	1	0	1
202	1700028D13Rik	ENSMUSG00000101683	1	0	1	0	1	0	1	0	1	0	1	0	1	0	1	0	1	0	1	0	1	0	1	0	1	0	0	1	0	1	0	1	0	1
203	1700028E10Rik	ENSMUSG00000097321	0.426818697160526	2.28870745285007	0.805015717455415	0.135464892560432	0.52015999864783	-1.12184242542528	0.593318248784315	-1.34876524692081	0.411067054521062	-0.713039628970029	0.338337607586891	1.16871575900688	0.155916083055115	-2.41734094831584	0.837375990596585	0.0746762100737028	0.197479921628164	1.24858184294701	0.590787019589193	0.351574909865083	1	0	0.99656020311257	0.00539811021082949	0.795807631056663	0.353432759849946	0	1	0	1	0	1	0	1
204	1700028I16Rik	ENSMUSG00000056821	0.0031162003859795	15.827398684167	1	0	1	0	1	0	1	0	1	0	1	0	1	0	1	0	1	0	1	0	1	0	0.509288475859045	-2.63722391367222	0	1	0	1	0	1	0	1
205	1700028J19Rik	ENSMUSG00000038782	0.48246731103054	-1.25872981733513	1	0	1	0	1	0	1	0	1	0	1	0	1	0	1	0	1	0	1	0	1	0	0.814575253344591	0.346829058022311	0	1	0	1	0	1	0	1
206	1700028K03Rik	ENSMUSG00000089798	0.89190689296414	0.647021537499607	1	0	1	0	1	0	1	0	1	0	1	0	1	0	1	0	1	0	0.317491543887589	-1.30489344047623	1	0	0.539753242949333	1.63702175742987	0	1	0	1	0	1	0	1
207	1700028M03Rik	ENSMUSG00000101334	1	0	1	0	1	0	1	0	1	0	1	0	1	0	1	0	1	0	1	0	1	0	1	0	1	0	0	1	0	1	0	1	0	1
208	1700028P14Rik	ENSMUSG00000033053	1	0	1	0	1	0	1	0	1	0	1	0	1	0	1	0	1	0	1	0	0.159005943115429	1.82354909071121	1	0	1	0	0	1	0	1	0	1	0	1
209	1700028P15Rik	ENSMUSG00000086823	1	0	1	0	1	0	1	0	1	0	1	0	1	0	1	0	1	0	1	0	1	0	1	0	1	0	0	1	0	1	0	1	0	1
210	1700029B22Rik	ENSMUSG00000100759	1	0	1	0	1	0	1	0	1	0	1	0	1	0	1	0	1	0	1	0	1	0	1	0	1	0	0	1	0	1	0	1	0	1
211	1700029F12Rik	ENSMUSG00000052075	1	0	1	0	1	0	1	0	1	0	1	0	1	0	1	0	1	0	1	0	1	0	1	0	1	0	0	1	0	1	0	1	0	1
212	1700029H14Rik	ENSMUSG00000031452	0.913726680110296	-0.584704953421657	1	0	1	0	1	0	1	0	1	0	1	0	1	0	1	0	1	0	1	0	1	0	1	0	0	1	0	1	0	1	0	1
213	1700029I15Rik	ENSMUSG00000044916	0.832276501088152	-0.727046110219552	1	0	1	0	1	0	1	0	1	0	1	0	1	0	1	0	1	0	0.327928507810978	-0.926743611329961	0.684212942541227	-1.43727523106847	0.892545260396015	0.143130456532739	0	1	0	1	0	1	0	1
214	1700029J03Rik	ENSMUSG00000099968	1	0	1	0	1	0	1	0	1	0	1	0	1	0	1	0	1	0	1	0	1	0	1	0	1	0	0	1	0	1	0	1	0	1
215	1700029J07Rik	ENSMUSG00000071103	0.671391041682035	-1.23908434577253	1	0	1	0	1	0	1	0	1	0	1	0	1	0	1	0	1	0	0.000989797053653375	3.09369672290145	0.520948542293831	1.31286921536895	0.117746806670874	-2.46724411267011	0	1	0	1	0	1	0	1
216	1700029M20Rik	ENSMUSG00000086788	1	0	1	0	1	0	1	0	1	0	1	0	1	0	1	0	1	0	1	0	1	0	1	0	1	0	0	1	0	1	0	1	0	1
217	1700029N11Rik	ENSMUSG00000098144	0.973540025081255	0.178924155084506	1	0	1	0	1	0	1	0	1	0	1	0	1	0	1	0	1	0	1	0	1	0	1	0	0	1	0	1	0	1	0	1
218	1700029P11Rik	ENSMUSG00000061633	0.943636538791355	-0.381623401696458	1	0	1	0	1	0	1	0	1	0	1	0	1	0	1	0	1	0	0.00726243099233717	-0.151700494744563	1	0	1	0	0	1	0	1	0	1	0	1
219	1700030A11Rik	ENSMUSG00000085333	0.37980737783217	4.158244703466	1	0	1	0	1	0	1	0	1	0	1	0	1	0	1	0	1	0	1	0	1	0	1	0	0	1	0	1	0	1	0	1
220	1700030C10Rik	ENSMUSG00000091071	0.720017964390363	-1.9343137059795	1	0	1	0	1	0	1	0	1	0	1	0	1	0	1	0	1	0	1	0	1	0	0.0406394297509169	-1.43041573646374	0	1	0	1	0	1	0	1
221	1700030C10Rik	ENSMUSG00000099759	0.750350270938004	1.00503585519966	1	0	1	0	1	0	1	0	1	0	1	0	1	0	1	0	1	0	1	0	1	0	0.0406394297509169	-1.43041573646374	0	1	0	1	0	1	0	1
222	1700030F04Rik	ENSMUSG00000099869	1	0	1	0	1	0	1	0	1	0	1	0	1	0	1	0	1	0	1	0	1	0	1	0	1	0	0	1	0	1	0	1	0	1
223	1700030J22Rik	ENSMUSG00000031847	0.293743148588897	-4.84760535841897	1	0	1	0	1	0	1	0	1	0	1	0	1	0	1	0	1	0	0.203175958769145	-0.423546967161035	1	0	0.573711415842346	-0.630133783195926	0	1	0	1	0	1	0	1
224	1700030K09Rik	ENSMUSG00000052794	0.966062701804405	-0.0394008576227278	0.405045298040768	0.350931538480705	0.82635823351949	0.137249753075581	0.635968220956555	-0.398817804387802	0.0804232876440961	0.688542635605952	0.0295663085153855	1.35690246732792	0.824025215576973	-0.198653742436551	0.534308858543684	0.129903468130256	0.429901773351152	0.392117447038393	0.371776550320156	-0.237982950643874	0.118382060356839	-0.154198104690417	0.99656020311257	0.00539811021082949	0.64649360777619	-0.54930973377367	0	1	0	1	0	1	0	1
225	1700030L20Rik	ENSMUSG00000099508	1	0	1	0	1	0	1	0	1	0	1	0	1	0	1	0	1	0	1	0	1	0	1	0	0.857076675172329	-0.184604638431321	0	1	0	1	0	1	0	1
226	1700030M09Rik	ENSMUSG00000097424	1	0	1	0	1	0	1	0	1	0	1	0	1	0	1	0	1	0	1	0	1	0	1	0	0.45684576180025	-2.96010950804497	0	1	0	1	0	1	0	1
227	1700030N03Rik	ENSMUSG00000100969	0.944951726305373	-0.372700327791572	1	0	1	0	1	0	1	0	1	0	1	0	1	0	1	0	1	0	1	0	1	0	1	0	0	1	0	1	0	1	0	1
228	1700030O20Rik	ENSMUSG00000100198	1	0	1	0	1	0	1	0	1	0	1	0	1	0	1	0	1	0	1	0	1	0	1	0	1	0	0	1	0	1	0	1	0	1
229	1700031A10Rik	ENSMUSG00000092239	1	0	1	0	1	0	1	0	1	0	1	0	1	0	1	0	1	0	1	0	1	0	1	0	0.678811908145428	1.67091542341521	0	1	0	1	0	1	0	1
230	1700031F05Rik	ENSMUSG00000032894	1	0	1	0	1	0	1	0	1	0	1	0	1	0	1	0	1	0	1	0	1	0	1	0	1	0	0	1	0	1	0	1	0	1
231	1700031M16Rik	ENSMUSG00000099353	1	0	1	0	1	0	1	0	1	0	1	0	1	0	1	0	1	0	1	0	0.972986525066594	0.0729508328752245	1	0	1	0	0	1	0	1	0	1	0	1
232	1700031P21Rik	ENSMUSG00000100315	0.936334049389066	-0.43100411089041	1	0	1	0	1	0	1	0	1	0	1	0	1	0	1	0	1	0	1	0	1	0	1	0	0	1	0	1	0	1	0	1
233	1700034E13Rik	ENSMUSG00000024532	1	0	1	0	1	0	1	0	1	0	1	0	1	0	1	0	1	0	1	0	1	0	1	0	1	0	0	1	0	1	0	1	0	1
234	1700034G24Rik	ENSMUSG00000097962	1	0	1	0	1	0	1	0	1	0	1	0	1	0	1	0	1	0	1	0	1	0	1	0	1	0	0	1	0	1	0	1	0	1
235	1700034H15Rik	ENSMUSG00000055833	0.994526842781922	-0.037018342550092	1	0	1	0	1	0	1	0	1	0	1	0	1	0	1	0	1	0	1	0	1	0	0.569481990011881	2.2706971338899	0	1	0	1	0	1	0	1
236	1700034I23Rik	ENSMUSG00000074619	0.945726430954311	0.367324500973858	1	0	1	0	1	0	1	0	1	0	1	0	1	0	1	0	1	0	0.0421242663530006	-0.240132371101235	1	0	0.584145268245097	-2.20409399966161	0	1	0	1	0	1	0	1
237	1700034J05Rik	ENSMUSG00000040163	0.978140410620388	-0.147803261292011	1	0	1	0	1	0	1	0	1	0	1	0	1	0	1	0	1	0	0.920527304853795	-0.0732342069427386	1	0	0.855104094125109	0.745134853507262	0	1	0	1	0	1	0	1
238	1700034K08Rik	ENSMUSG00000100294	1	0	1	0	1	0	1	0	1	0	1	0	1	0	1	0	1	0	1	0	1	0	1	0	1	0	0	1	0	1	0	1	0	1
239	1700034P13Rik	ENSMUSG00000097893	0.705010490112362	-1.43318019270401	1	0	1	0	1	0	1	0	0.930435981896025	0.0994390316268135	0.491031708501116	-1.30271646021271	0.219234119148593	-0.513795747225149	1	0	1	0	1	0	0.996283015595798	0.00453717963053476	0.509288475859045	-2.63722391367222	0	1	0	1	0	1	0	1
240	1700036G14Rik	ENSMUSG00000099995	1	0	1	0	1	0	1	0	1	0	1	0	1	0	1	0	1	0	1	0	1	0	1	0	1	0	0	1	0	1	0	1	0	1
241	1700037C18Rik	ENSMUSG00000005983	0.979261124336851	0.0242630035215206	0.363152716084115	0.314234468792572	0.51026297910419	-0.417875209099299	0.427799207723587	-0.449961514681677	0.811791420515604	0.0786464168953981	0.741043295468685	0.144045041697377	0.339861420570842	-0.596225482289769	0.667401365835509	-0.0798578592781312	0.732450815148043	0.150424087097059	0.822139536708979	0.0477741805685572	0.660331726529523	0.794297071818126	0.693238697043153	-0.242528234434716	0.986193465930414	-0.0125498757909145	0	1	0	1	0	1	0	1
242	1700037H04Rik	ENSMUSG00000027327	0.242396766503494	-0.419935010662536	0.762951944839755	0.152546107158299	0.42329521385998	-0.857871885567229	0.526281851528574	-0.548477902894047	0.60990090173541	-0.215396552049906	0.787797395764398	0.14599506567825	0.976494318347922	-0.0232287273207618	0.80657812882983	0.0681133600631438	0.962178108700212	0.0208537905203098	0.422651784405723	0.234578193293256	0.0306441296882493	-0.601328103328329	0.647539406349459	0.328092601909822	0.53609787418116	0.17418473322229	0	1	0	1	0	1	0	1
243	1700039E22Rik	ENSMUSG00000092369	1	0	1	0	1	0	1	0	1	0	1	0	1	0	1	0	1	0	1	0	1	0	1	0	1	0	0	1	0	1	0	1	0	1
244	1700041C23Rik	ENSMUSG00000100282	1	0	1	0	1	0	1	0	1	0	1	0	1	0	1	0	1	0	1	0	1	0	1	0	1	0	0	1	0	1	0	1	0	1
245	1700041M19Rik	ENSMUSG00000100857	1	0	1	0	1	0	1	0	1	0	1	0	1	0	1	0	1	0	1	0	1	0	1	0	1	0	0	1	0	1	0	1	0	1
246	1700042G07Rik	ENSMUSG00000078593	1	0	1	0	1	0	1	0	1	0	1	0	1	0	1	0	1	0	1	0	1	0	1	0	1	0	0	1	0	1	0	1	0	1
247	1700042G15Rik	ENSMUSG00000087044	1	0	1	0	1	0	1	0	1	0	1	0	1	0	1	0	1	0	1	0	1	0	1	0	1	0	0	1	0	1	0	1	0	1
248	1700042O10Rik	ENSMUSG00000086391	0.718092316581077	-0.48613469370716	1	0	1	0	1	0	1	0	1	0	1	0	1	0	1	0	1	0	1	0	1	0	1	0	0	1	0	1	0	1	0	1
249	1700044C05Rik	ENSMUSG00000099911	1	0	1	0	1	0	1	0	1	0	1	0	1	0	1	0	1	0	1	0	1	0	1	0	1	0	0	1	0	1	0	1	0	1
250	1700044K03Rik	ENSMUSG00000100297	1	0	1	0	1	0	1	0	1	0	1	0	1	0	1	0	1	0	1	0	1	0	1	0	1	0	0	1	0	1	0	1	0	1
251	1700045H11Rik	ENSMUSG00000078492	1	0	1	0	1	0	1	0	1	0	1	0	1	0	1	0	1	0	1	0	1	0	1	0	1	0	0	1	0	1	0	1	0	1
252	1700046C09Rik	ENSMUSG00000085561	1	0	1	0	1	0	1	0	1	0	1	0	1	0	1	0	1	0	1	0	1	0	1	0	1	0	0	1	0	1	0	1	0	1
253	1700047A11Rik	ENSMUSG00000085437	0.586780985602677	-2.89462024011876	1	0	1	0	1	0	1	0	1	0	1	0	1	0	1	0	1	0	1	0	1	0	0.953899415462471	-0.231707622284022	0	1	0	1	0	1	0	1
254	1700047G03Rik	ENSMUSG00000099349	0.0198810295072195	-5.41093309499875	1	0	1	0	1	0	1	0	1	0	1	0	1	0	1	0	1	0	1	0	1	0	0.497304651616026	1.4383357106394	0	1	0	1	0	1	0	1
255	1700047I17Rik2	ENSMUSG00000094103	0.737761525011903	-0.487216373646653	1	0	1	0	1	0	1	0	1	0	1	0	1	0	1	0	1	0	0.199702433649883	0.0845056320881337	1	0	1	0	-0.351764773352539	0.318799422194695	0	1	0	1	-0.746960666175614	0.575295216935394
256	1700047L14Rik	ENSMUSG00000101762	1	0	1	0	1	0	1	0	1	0	1	0	1	0	1	0	1	0	1	0	1	0	1	0	1	0	0	1	0	1	0	1	0	1
257	1700047M11Rik	ENSMUSG00000100147	0.894124935089152	-0.718293006239399	1	0	1	0	1	0	1	0	1	0	1	0	1	0	1	0	1	0	1	0	1	0	1	0	0	1	0	1	0	1	0	1
258	1700048M11Rik	ENSMUSG00000085637	0.973540025081255	0.178924155084506	1	0	1	0	1	0	1	0	1	0	1	0	1	0	1	0	1	0	1	0	0.794681987738678	-0.715937781113755	0.944189262343326	-0.209861723020567	0	1	0	1	0	1	0	1
259	1700048O20Rik	ENSMUSG00000043773	0.641773381633912	0.690882589284464	1	0	1	0	1	0	1	0	1	0	1	0	1	0	1	0	1	0	1	0	0.99765780214962	0.00625377332988474	0.554418617353968	-0.631186171586973	0	1	0	1	0	1	0	1
260	1700049E15Rik	ENSMUSG00000085077	1	0	1	0	1	0	1	0	1	0	1	0	1	0	1	0	1	0	1	0	1	0	1	0	1	0	0	1	0	1	0	1	0	1
261	1700049E22Rik	ENSMUSG00000101553	1	0	1	0	1	0	1	0	1	0	1	0	1	0	1	0	1	0	1	0	1	0	1	0	1	0	0	1	0	1	0	1	0	1
262	1700049L16Rik	ENSMUSG00000043859	0.891261350112532	-0.73792191744541	1	0	1	0	1	0	1	0	1	0	1	0	1	0	1	0	1	0	1	0	1	0	1	0	0	1	0	1	0	1	0	1
263	1700051A21Rik	ENSMUSG00000086951	1	0	1	0	1	0	1	0	1	0	1	0	1	0	1	0	1	0	1	0	1	0	1	0	1	0	0	1	0	1	0	1	0	1
264	1700052I22Rik	ENSMUSG00000101912	1	0	1	0	1	0	1	0	1	0	1	0	1	0	1	0	1	0	1	0	1	0	1	0	1	0	0	1	0	1	0	1	0	1
265	1700052K11Rik	ENSMUSG00000099681	0.708590419991634	-0.504393049859965	1	0	1	0	1	0	1	0	1	0	1	0	1	0	1	0	1	0	1	0	1	0	0.610483390754919	-0.487901819035681	0	1	0	1	0	1	0	1
266	1700054A03Rik	ENSMUSG00000099988	1	0	1	0	1	0	1	0	1	0	1	0	1	0	1	0	1	0	1	0	1	0	1	0	1	0	0	1	0	1	0	1	0	1
267	1700054K19Rik	ENSMUSG00000100219	1	0	1	0	1	0	1	0	1	0	1	0	1	0	1	0	1	0	1	0	1	0	1	0	1	0	0	1	0	1	0	1	0	1
268	1700054M17Rik	ENSMUSG00000085889	1	0	1	0	1	0	1	0	1	0	1	0	1	0	1	0	1	0	1	0	1	0	1	0	1	0	0	1	0	1	0	1	0	1
269	1700055C04Rik	ENSMUSG00000093616	1	0	1	0	1	0	1	0	1	0	1	0	1	0	1	0	1	0	1	0	1	0	1	0	1	0	0	1	0	1	0	1	0	1
270	1700056E22Rik	ENSMUSG00000044854	0.245995247912853	2.05940129849332	1	0	1	0	1	0	1	0	0.2300488929418	1.42519631703604	0.550686171886475	0.700523447336121	0.912514228663942	-0.0604601082515132	1	0	1	0	1	0	0.520948542293831	1.31286921536895	0.838810839501208	0.168283422167325	0	1	0	1	0.361749928690269	0.157784040597621	0	1
271	1700057G04Rik	ENSMUSG00000074139	1	0	1	0	1	0	1	0	1	0	1	0	1	0	1	0	1	0	1	0	0.923483131170749	-0.0604253422469144	1	0	1	0	0	1	0	1	0	1	0	1
272	1700057H15Rik	ENSMUSG00000084757	1	0	1	0	1	0	1	0	1	0	1	0	1	0	1	0	1	0	1	0	1	0	1	0	1	0	0	1	0	1	0	1	0	1
273	1700060C16Rik	ENSMUSG00000086887	1	0	1	0	1	0	1	0	1	0	1	0	1	0	1	0	1	0	1	0	1	0	1	0	1	0	0	1	0	1	0	1	0	1
274	1700060C20Rik	ENSMUSG00000078957	1	0	1	0	1	0	1	0	1	0	1	0	1	0	1	0	1	0	1	0	1	0	1	0	1	0	0	1	0	1	0	1	0	1
275	1700061F12Rik	ENSMUSG00000085580	0.862668135142696	0.931443442916081	1	0	1	0	1	0	1	0	1	0	1	0	1	0	1	0	1	0	1	0	1	0	0.297617935747892	1.39940806208444	0	1	0	1	0	1	0	1
276	1700061G19Rik	ENSMUSG00000024209	0.74344348196133	-0.730478517488069	1	0	1	0	1	0	1	0	1	0	1	0	1	0	1	0	1	0	1	0	1	0	0.837112996693758	-0.511226228007769	0	1	0	1	0	1	0	1
277	1700061I17Rik	ENSMUSG00000028009	1	0	1	0	1	0	1	0	1	0	1	0	1	0	1	0	1	0	1	0	1	0	1	0	0.418022359963844	-3.21267199061208	0	1	0	1	0	1	0	1
278	1700063A18Rik	ENSMUSG00000100062	1	0	1	0	1	0	1	0	1	0	1	0	1	0	1	0	1	0	1	0	1	0	1	0	1	0	0	1	0	1	0	1	0	1
279	1700063D05Rik	ENSMUSG00000100837	0.811762679678601	-1.22511987351948	1	0	1	0	1	0	1	0	1	0	1	0	1	0	1	0	1	0	1	0	1	0	0.530827532369916	-0.674687201945825	0	1	0	1	0	1	0	1
280	1700063O14Rik	ENSMUSG00000101978	1	0	1	0	1	0	1	0	1	0	1	0	1	0	1	0	1	0	1	0	1	0	1	0	1	0	0	1	0	1	0	1	0	1
281	1700064J06Rik	ENSMUSG00000100681	0.942875528870429	-0.386779698908292	1	0	1	0	1	0	1	0	1	0	1	0	1	0	1	0	1	0	1	0	1	0	1	0	0	1	0	1	0	1	0	1
282	1700064M15Rik	ENSMUSG00000100211	0.971932809386091	-0.18988664371907	1	0	1	0	1	0	1	0	1	0	1	0	1	0	1	0	1	0	1	0	1	0	0.795708124659653	1.00029355080497	0	1	0	1	0	1	0	1
283	1700065D16Rik	ENSMUSG00000096655	0.943932847102662	-0.379615674402847	1	0	1	0	1	0	1	0	1	0	1	0	1	0	1	0	1	0	1	0	1	0	0.949690765092985	-0.231922230917796	0	1	0	1	0	1	0	1
284	1700065I16Rik	ENSMUSG00000099435	1	0	1	0	1	0	1	0	1	0	1	0	1	0	1	0	1	0	1	0	1	0	1	0	1	0	0	1	0	1	0	1	0	1
285	1700065J11Rik	ENSMUSG00000107341	1	0	1	0	1	0	1	0	1	0	1	0	1	0	1	0	1	0	1	0	1	0	1	0	1	0	0	1	0	1	0	1	0	1
286	1700065J18Rik	ENSMUSG00000100872	1	0	1	0	1	0	1	0	1	0	1	0	1	0	1	0	1	0	1	0	1	0	1	0	1	0	0	1	0	1	0	1	0	1
287	1700065L07Rik	ENSMUSG00000107408	1	0	1	0	1	0	1	0	1	0	1	0	1	0	1	0	1	0	1	0	1	0	1	0	1	0	0	1	0	1	0	1	0	1
288	1700065O20Rik	ENSMUSG00000100134	1	0	1	0	1	0	1	0	1	0	1	0	1	0	1	0	1	0	1	0	1	0	1	0	1	0	0	1	0	1	0	1	0	1
289	1700066B17Rik	ENSMUSG00000101634	0.966419416246733	-0.227162290956423	1	0	1	0	1	0	1	0	1	0	1	0	1	0	1	0	1	0	1	0	1	0	1	0	0	1	0	1	0	1	0	1
290	1700066B19Rik	ENSMUSG00000073598	0.984860198284488	0.0144606083050814	1	0	1	0	1	0	1	0	1	0	1	0	1	0	1	0	1	0	1	0	1	0	0.564055909187615	0.821144332543526	0	1	0	1	0	1	-0.355318658879107	0.077483817297761
291	1700066M21Rik	ENSMUSG00000038323	0.797913473959377	0.347896019613826	0.378159440236738	0.572975278642434	0.587689944950889	-0.93741966974318	0.985556984660861	0.0306406027398163	0.262165883326651	-0.722359746362635	0.626625263227652	-0.416351021970863	0.22758650301006	1.3214922412312	0.279973180698183	-0.322592566365273	0.228308212085509	-1.05771497118482	0.969067094820895	-0.0213271613297128	0.540520107018488	0.0312924459155005	0.914267332128287	0.0475179220541692	0.490364814740318	0.275885409636456	0	1	0	1	0	1	0	1
292	1700066N21Rik	ENSMUSG00000099605	1	0	1	0	1	0	1	0	1	0	1	0	1	0	1	0	1	0	1	0	1	0	1	0	1	0	0	1	0	1	0	1	0	1
293	1700066O22Rik	ENSMUSG00000085800	1	0	1	0	1	0	1	0	1	0	1	0	1	0	1	0	1	0	1	0	1	0	1	0	1	0	0	1	0	1	0	1	0	1
294	1700067G17Rik	ENSMUSG00000099378	1	0	1	0	1	0	1	0	1	0	1	0	1	0	1	0	1	0	1	0	1	0	1	0	1	0	0	1	0	1	0	1	0	1
295	1700067K01Rik	ENSMUSG00000046408	1	0	1	0	1	0	1	0	1	0	1	0	1	0	1	0	1	0	1	0	1	0	0.794503304313215	-0.715937784019821	0.785857081236174	0.821860309517802	0	1	0	1	0	1	0	1
296	1700067P10Rik	ENSMUSG00000021545	1	0	1	0	1	0	1	0	1	0	1	0	1	0	1	0	1	0	1	0	1	0	1	0	1	0	0	1	0	1	0	1	0	1
297	1700069L16Rik	ENSMUSG00000042184	1	0	1	0	1	0	1	0	1	0	1	0	1	0	1	0	1	0	1	0	1	0	1	0	1	0	0	1	0	1	0	1	0	1
298	1700069P05Rik	ENSMUSG00000107637	1	0	1	0	1	0	1	0	1	0	1	0	1	0	1	0	1	0	1	0	1	0	1	0	1	0	0	1	0	1	0	1	0	1
299	1700071K01Rik	ENSMUSG00000080980	0.556655210366957	1.78696775481566	1	0	1	0	1	0	1	0	1	0	1	0	1	0	1	0	1	0	1	0	1	0	1	0	0	1	0	1	0	1	0	1
300	1700071M16Rik	ENSMUSG00000090307	1	0	0.658471070521723	0.645148496408859	0.349047214692513	0.791130203071071	0.941198279172376	-0.197709283099952	0.246221173164097	0.714141614098588	1	0	1	0	1	0	0.29652607841709	-1.40549383539587	0.282135148547806	-0.588166919364804	1	0	1	0	1	0	0	1	0	1	0	1	0	1
301	1700072B07Rik	ENSMUSG00000100487	1	0	1	0	1	0	1	0	1	0	1	0	1	0	1	0	1	0	1	0	1	0	1	0	1	0	0	1	0	1	0	1	0	1
302	1700072O05Rik	ENSMUSG00000107744	1	0	1	0	1	0	1	0	1	0	1	0	1	0	1	0	1	0	1	0	1	0	1	0	1	0	0	1	0	1	0	1	0	1
303	1700073E17Rik	ENSMUSG00000087204	0.661281235263498	-0.354110775170745	1	0	1	0	1	0	1	0	1	0	1	0	1	0	1	0	1	0	1	0	1	0	1	0	0	1	0	1	0	1	0	1
304	1700074H08Rik	ENSMUSG00000099872	0.913595753374294	0.584254339219272	1	0	1	0	1	0	1	0	1	0	1	0	1	0	1	0	1	0	1	0	1	0	1	0	0	1	0	1	0	1	0	1
305	1700074P13Rik	ENSMUSG00000029883	1	0	1	0	1	0	1	0	1	0	1	0	1	0	1	0	1	0	1	0	1	0	1	0	1	0	0	1	0	1	0	1	0	1
306	1700080E11Rik	ENSMUSG00000032566	1	0	1	0	1	0	1	0	1	0	1	0	1	0	1	0	1	0	1	0	1	0	1	0	1	0	0	1	0	1	0	1	0	1
307	1700080N15Rik	ENSMUSG00000084859	1	0	1	0	1	0	1	0	1	0	1	0	1	0	1	0	1	0	1	0	1	0	1	0	1	0	0	1	0	1	0	1	0	1
308	1700080O16Rik	ENSMUSG00000031118	1	0	1	0	1	0	1	0	1	0	1	0	1	0	1	0	1	0	1	0	1	0	1	0	1	0	0	1	0	1	0	1	0	1
309	1700080O16Rik	ENSMUSG00000031118	1	0	1	0	1	0	1	0	1	0	1	0	1	0	1	0	1	0	1	0	0.928959393684007	0.193174763910932	1	0	1	0	0	1	0	1	0	1	0	1
310	1700080O16Rik	ENSMUSG00000031118	1	0	1	0	1	0	1	0	1	0	1	0	1	0	1	0	1	0	1	0	0.958645066753406	0.193152742345934	1	0	1	0	0	1	0	1	0	1	0	1
311	1700080O16Rik	ENSMUSG00000031118	1	0	1	0	1	0	1	0	1	0	1	0	1	0	1	0	1	0	1	0	1	0	1	0	1	0	0	1	0	1	0	1	0	1
312	1700080O16Rik	ENSMUSG00000031118	1	0	1	0	1	0	1	0	1	0	1	0	1	0	1	0	1	0	1	0	0.0563245594400663	-1.44159081627864	1	0	1	0	0	1	0	1	0	1	0	1
313	1700080O16Rik	ENSMUSG00000031118	1	0	1	0	1	0	1	0	1	0	1	0	1	0	1	0	1	0	1	0	1	0	1	0	1	0	0	1	0	1	0	1	0	1
314	1700080O16Rik	ENSMUSG00000031118	1	0	1	0	1	0	1	0	1	0	1	0	1	0	1	0	1	0	1	0	1	0	1	0	1	0	0	1	0	1	0	1	0	1
315	1700080O16Rik	ENSMUSG00000031118	1	0	1	0	1	0	1	0	1	0	1	0	1	0	1	0	1	0	1	0	0.958645066753406	0.193152742345934	1	0	1	0	0	1	0	1	0	1	0	1
316	1700080O16Rik	ENSMUSG00000031118	1	0	1	0	1	0	1	0	1	0	1	0	1	0	1	0	1	0	1	0	0.958645066753406	0.193152742345934	1	0	1	0	0	1	0	1	0	1	0	1
317	1700080O16Rik	ENSMUSG00000031118	1	0	1	0	1	0	1	0	1	0	1	0	1	0	1	0	1	0	1	0	0.811400632605314	-0.888842848471935	1	0	1	0	0	1	0	1	0	1	0	1
318	1700080O16Rik	ENSMUSG00000031118	1	0	1	0	1	0	1	0	1	0	1	0	1	0	1	0	1	0	1	0	1	0	1	0	1	0	0	1	0	1	0	1	0	1
319	1700081H04Rik	ENSMUSG00000100573	1	0	1	0	1	0	1	0	1	0	1	0	1	0	1	0	1	0	1	0	1	0	1	0	1	0	0	1	0	1	0	1	0	1
320	1700084E18Rik	ENSMUSG00000100747	0.819855350000267	0.712232086665406	1	0	1	0	1	0	1	0	1	0	1	0	1	0	1	0	1	0	1	0	1	0	0.745169783437569	-0.387319976964179	0	1	0	1	0	1	0	1
321	1700084F23Rik	ENSMUSG00000099639	1	0	1	0	1	0	1	0	1	0	1	0	1	0	1	0	1	0	1	0	1	0	1	0	1	0	0	1	0	1	0	1	0	1
322	1700084J12Rik	ENSMUSG00000058101	0.539665686174757	-1.28966922154325	1	0	1	0	1	0	1	0	1	0	1	0	1	0	1	0	1	0	1	0	1	0	0.855104094125109	0.745134853507262	0	1	0	1	0	1	0	1
323	1700085C21Rik	ENSMUSG00000100890	1	0	1	0	1	0	1	0	1	0	1	0	1	0	1	0	1	0	1	0	1	0	1	0	1	0	0	1	0	1	0	1	0	1
324	1700086L19Rik	ENSMUSG00000071265	1	0	1	0	1	0	1	0	1	0	1	0	1	0	1	0	1	0	1	0	1	0	1	0	1	0	0	1	0	1	0	1	0	1
325	1700086O06Rik	ENSMUSG00000097080	0.932097083431614	-0.154687171975159	1	0	1	0	1	0	1	0	1	0	1	0	1	0	1	0	1	0	1	0	0.996811020270433	0.00614734351015327	0.700190363092622	-0.647844669692257	0	1	0	1	0	1	0	1
326	1700088E04Rik	ENSMUSG00000033029	0.712816583860289	1.51147343493766	0.230622086837266	-0.602786007592295	0.705960520686019	0.377596896660771	0.119754666492836	1.26570082298929	0.844236096879185	-0.0987341981537755	0.661980375887633	-0.295363878975924	0.323789468705211	-1.76298474059343	0.53276411187902	0.147913556623651	0.388068911072713	0.642234473207192	0.672469638791521	-0.147342828067901	0.020183536194505	-0.50238889589798	0.998216969306031	0.0047612094538423	0.906869654899505	0.462722211862481	0	1	0	1	0	1	0	1
327	1700091H14Rik	ENSMUSG00000090462	1	0	1	0	1	0	1	0	1	0	1	0	1	0	1	0	1	0	1	0	1	0	1	0	1	0	0	1	0	1	0	1	0	1
328	1700092C02Rik	ENSMUSG00000086781	1	0	1	0	1	0	1	0	1	0	1	0	1	0	1	0	1	0	1	0	1	0	1	0	1	0	0	1	0	1	0	1	0	1
329	1700092C10Rik	ENSMUSG00000092499	1	0	1	0	1	0	1	0	1	0	1	0	1	0	1	0	1	0	1	0	1	0	1	0	1	0	0	1	0	1	0	1	0	1
330	1700092E19Rik	ENSMUSG00000084811	1	0	1	0	1	0	1	0	1	0	1	0	1	0	1	0	1	0	1	0	1	0	1	0	1	0	0	1	0	1	0	1	0	1
331	1700092K14Rik	ENSMUSG00000078600	1	0	1	0	1	0	1	0	1	0	1	0	1	0	1	0	1	0	1	0	1	0	1	0	1	0	0	1	0	1	0	1	0	1
332	1700092M07Rik	ENSMUSG00000090840	0.909020270037747	-0.616773968536911	1	0	1	0	1	0	1	0	1	0	1	0	1	0	1	0	1	0	1	0	0.837063664805014	0.726731297487099	0.6926893711283	-0.637560742924736	0	1	0	1	0	1	0	1
333	1700093K21Rik	ENSMUSG00000020286	0.914124294719934	0.582088674117535	1	0	1	0	1	0	1	0	1	0	1	0	1	0	1	0	1	0	0.20307766073897	0.377600823465974	1	0	0.409390642963032	3.25858662034791	0	1	0	1	0	1	0	1
334	1700094J05Rik	ENSMUSG00000101695	1	0	1	0	1	0	1	0	1	0	1	0	1	0	1	0	1	0	1	0	1	0	1	0	1	0	0	1	0	1	0	1	0	1
335	1700094M24Rik	ENSMUSG00000107895	1	0	1	0	1	0	1	0	1	0	1	0	1	0	1	0	1	0	1	0	1	0	1	0	1	0	0	1	0	1	0	1	0	1
336	1700095A21Rik	ENSMUSG00000086046	0.973540025081255	0.178924155084506	1	0	1	0	1	0	1	0	1	0	1	0	1	0	1	0	1	0	1	0	1	0	1	0	0	1	0	1	0	1	0	1
337	1700095B10Rik	ENSMUSG00000098230	1	0	1	0	1	0	1	0	1	0	1	0	1	0	1	0	1	0	1	0	1	0	1	0	1	0	0	1	0	1	0	1	0	1
338	1700096J18Rik	ENSMUSG00000099630	0.587491958918487	-2.88339412504328	1	0	1	0	1	0	1	0	1	0	1	0	1	0	1	0	1	0	1	0	1	0	0.255025637415172	-4.315054429508	0	1	0	1	0	1	0	1
339	1700096K18Rik	ENSMUSG00000101856	0.142842830384398	1.57289611375698	1	0	1	0	1	0	1	0	0.129991080205799	-1.59688318783546	0.171012708363538	1.53561246262447	0.143727440139248	0.656747010758793	1	0	1	0	1	0	1	0	0.526377673919092	-0.368334161399453	0	1	0	1	0	1	0	1
340	1700097N02Rik	ENSMUSG00000099474	0.678018634083817	0.344089175189865	1	0	1	0	1	0	1	0	1	0	1	0	1	0	1	0	1	0	1	0	1	0	0.744446804908923	0.0895072559260745	0	1	0	1	0	1	0	1
341	1700100L14Rik	ENSMUSG00000101051	0.922841859617404	0.521680581267941	1	0	1	0	1	0	1	0	1	0	1	0	1	0	1	0	1	0	1	0	1	0	1	0	0	1	0	1	0	1	0	1
342	1700101I11Rik	ENSMUSG00000097675	0.918509063473265	-0.354240860435227	1	0	1	0	1	0	1	0	1	0	1	0	1	0	1	0	1	0	1	0	1	0	0.147445498310956	-5.13960844687936	0	1	0	1	0	1	0	1
343	1700101O22Rik	ENSMUSG00000102096	1	0	1	0	1	0	1	0	1	0	1	0	1	0	1	0	1	0	1	0	1	0	1	0	1	0	0	1	0	1	0	1	0	1
344	1700102P08Rik	ENSMUSG00000032611	0.94815053080542	0.249561406063945	1	0	1	0	1	0	1	0	1	0	1	0	1	0	1	0	1	0	0.142793549645725	-0.553805149425483	0.684212942541227	-1.43727523106847	0.315039099011204	-1.5520983491269	0	1	0	1	0	1	0	1
345	1700104L18Rik	ENSMUSG00000112821	1	0	1	0	1	0	1	0	1	0	1	0	1	0	1	0	1	0	1	0	1	0	1	0	1	0	0	1	0	1	0	1	0	1
346	1700105P06Rik	ENSMUSG00000099923	0.805715442214798	1.08187050396372	1	0	1	0	1	0	1	0	1	0	1	0	1	0	1	0	1	0	1	0	1	0	1	0	0	1	0	1	0	1	0	1
347	1700108F19Rik	ENSMUSG00000101009	0.878977381275477	-0.820031742973372	1	0	1	0	1	0	1	0	1	0	1	0	1	0	1	0	1	0	1	0	1	0	1	0	0	1	0	1	0	1	0	1
348	1700108J01Rik	ENSMUSG00000100585	1	0	1	0	1	0	1	0	1	0	1	0	1	0	1	0	1	0	1	0	1	0	1	0	1	0	0	1	0	1	0	1	0	1
349	1700109G14Rik	ENSMUSG00000101505	0.9935924470247	-0.0433401360140642	1	0	1	0	1	0	1	0	1	0	1	0	1	0	1	0	1	0	1	0	1	0	1	0	0	1	0	1	0	1	0	1
350	1700109G15Rik	ENSMUSG00000085044	1	0	1	0	1	0	1	0	1	0	1	0	1	0	1	0	1	0	1	0	1	0	1	0	1	0	0	1	0	1	0	1	0	1
351	1700109H08Rik	ENSMUSG00000008307	0.419180932732567	-0.743303971040697	0.691421961795858	0.332740271558097	0.670989376969959	-0.564642181278171	0.580451260396589	-1.17452822012617	0.9179273710814	-0.0760261076049257	0.71838654516438	-0.384299219656929	0.459698698261171	1.29835507859478	0.556984530208047	-0.207447746679398	0.823825973049156	0.1442912617315	0.674980834771165	0.189150534059754	1	0	0.744758431898103	-0.578941360018186	0.621543393762147	-0.793636810065684	0	1	0	1	0	1	0	1
352	1700109I08Rik	ENSMUSG00000101261	1	0	1	0	1	0	1	0	1	0	1	0	1	0	1	0	1	0	1	0	1	0	1	0	1	0	0	1	0	1	0	1	0	1
353	1700109K24Rik	ENSMUSG00000097267	1	0	1	0	1	0	1	0	1	0	1	0	1	0	1	0	1	0	1	0	1	0	1	0	0.772738570021441	-1.17841849813523	0	1	0	1	0	1	0	1
354	1700110C19Rik	ENSMUSG00000099384	0.944951726305373	-0.372700327791572	1	0	1	0	1	0	1	0	1	0	1	0	1	0	1	0	1	0	1	0	1	0	0.787010527739869	-1.09156638496585	0	1	0	1	0	1	0	1
355	1700110I01Rik	ENSMUSG00000079407	1	0	1	0	1	0	1	0	1	0	1	0	1	0	1	0	1	0	1	0	1	0	1	0	1	0	0	1	0	1	0	1	0	1
356	1700110K17Rik	ENSMUSG00000087047	0.897992844727187	-0.691779927416009	1	0	1	0	1	0	1	0	1	0	1	0	1	0	1	0	1	0	1	0	1	0	1	0	0	1	0	1	0	1	0	1
357	1700111N16Rik	ENSMUSG00000100511	1	0	1	0	1	0	1	0	1	0	1	0	1	0	1	0	1	0	1	0	1	0	1	0	1	0	0	1	0	1	0	1	0	1
358	1700112H15Rik	ENSMUSG00000101574	0.280163910441394	-5.58372730278164	1	0	1	0	1	0	1	0	1	0	1	0	1	0	1	0	1	0	1	0	1	0	1	0	0	1	0	1	0	1	0	1
359	1700112J05Rik	ENSMUSG00000086632	1	0	1	0	1	0	1	0	1	0	1	0	1	0	1	0	1	0	1	0	1	0	1	0	1	0	0	1	0	1	0	1	0	1
360	1700113A16Rik	ENSMUSG00000096935	0.163097238849711	-2.45452222690463	0.862855059121699	0.0964097300069802	0.713089328622562	-0.303065413025138	0.368333202924798	-0.688838798468089	0.423626031073319	-0.407108868712053	0.96260782680301	0.0381333975626014	0.0192344838541249	-2.74176500606707	0.243784466944929	0.32650047486878	0.347742424507078	-0.739736612066841	0.298556491958744	0.337299935224531	1	0	0.868667117679481	-0.131711028435786	0.020478057161825	-0.89054029226869	0	1	0	1	0	1	0	1
361	1700113H08Rik	ENSMUSG00000047129	1	0	1	0	1	0	1	0	1	0	1	0	1	0	1	0	1	0	1	0	0.00201909375339008	4.23964915099985	1	0	1	0	0	1	0	1	0	1	0	1
362	1700119H24Rik	ENSMUSG00000100593	1	0	1	0	1	0	1	0	1	0	1	0	1	0	1	0	1	0	1	0	1	0	1	0	1	0	0	1	0	1	0	1	0	1
363	1700120C14Rik	ENSMUSG00000100599	0.902157146935318	0.194929894676491	1	0	1	0	1	0	1	0	1	0	1	0	1	0	1	0	1	0	1	0	1	0	0.570667677086328	2.26395073433871	0	1	0	1	0	1	0	1
364	1700120E14Rik	ENSMUSG00000086333	1	0	1	0	1	0	1	0	1	0	1	0	1	0	1	0	1	0	1	0	1	0	1	0	1	0	0	1	0	1	0	1	0	1
365	1700120G07Rik	ENSMUSG00000100717	1	0	1	0	1	0	1	0	1	0	1	0	1	0	1	0	1	0	1	0	1	0	1	0	1	0	0	1	0	1	0	1	0	1
366	1700120K04Rik	ENSMUSG00000099579	0.751144287454536	-1.64395342676374	1	0	1	0	1	0	1	0	1	0	1	0	1	0	1	0	1	0	1	0	1	0	0.672334670886045	-1.00030920121382	0	1	0	1	0	1	0	1
367	1700121L16Rik	ENSMUSG00000100364	1	0	1	0	1	0	1	0	1	0	1	0	1	0	1	0	1	0	1	0	1	0	1	0	1	0	0	1	0	1	0	1	0	1
368	1700121N20Rik	ENSMUSG00000092066	1	0	1	0	1	0	1	0	1	0	1	0	1	0	1	0	1	0	1	0	1	0	1	0	1	0	0	1	0	1	0	1	0	1
369	1700122O11Rik	ENSMUSG00000094928	1	0	1	0	1	0	1	0	1	0	1	0	1	0	1	0	1	0	1	0	1	0	1	0	1	0	0	1	0	1	0	1	0	1
370	1700123K08Rik	ENSMUSG00000029526	1	0	1	0	1	0	1	0	1	0	1	0	1	0	1	0	1	0	1	0	1	0	1	0	1	0	0	1	0	1	0	1	0	1
371	1700123L14Rik	ENSMUSG00000072878	0.943931430384023	-0.37962528245585	1	0	1	0	1	0	1	0	1	0	1	0	1	0	1	0	1	0	0.165700426088728	-0.173136518616955	1	0	1	0	0	1	0	1	0	1	0	1
372	1700123M08Rik	ENSMUSG00000085614	0.712776148553051	0.424740203837928	1	0	1	0	1	0	1	0	1	0	1	0	1	0	1	0	1	0	1	0	1	0	0.910422694847064	-0.274672423335044	0	1	0	1	0	1	0	1
373	1700123O12Rik	ENSMUSG00000086080	1	0	1	0	1	0	1	0	1	0	1	0	1	0	1	0	1	0	1	0	1	0	1	0	1	0	0	1	0	1	0	1	0	1
374	1700123O20Rik	ENSMUSG00000040822	0.920566306316863	-0.0426948776694128	0.568167814671121	0.199742832487834	0.678793272087913	-0.244465037906601	0.446432188603445	-0.448867600691011	0.552649751499383	0.221379337500005	0.714717442201901	-0.156509080295226	0.916090104819387	-0.0756000105095832	0.496954776392249	-0.134993797150123	0.710704409151351	0.175432205193325	0.82928908945622	0.038416702201563	0.0217690004898945	-0.279769602588794	0.989408102223259	0.00525696057992138	0.126877939443581	-0.304672634778553	0	1	0	1	0	1	0.649124964064737	0.132753036724219
375	1700123O21Rik	ENSMUSG00000101481	1	0	1	0	1	0	1	0	1	0	1	0	1	0	1	0	1	0	1	0	1	0	1	0	1	0	0	1	0	1	0	1	0	1
376	1700124L16Rik	ENSMUSG00000099354	0.859959162167741	-0.78972098604001	1	0	1	0	1	0	1	0	1	0	1	0	1	0	1	0	1	0	1	0	1	0	0.69699825353661	1.32038830184806	0	1	0	1	0	1	0	1
377	1700125G02Rik	ENSMUSG00000085263	0.943636538791355	-0.381623401696458	1	0	1	0	1	0	1	0	1	0	1	0	1	0	1	0	1	0	1	0	1	0	1	0	0	1	0	1	0	1	0	1
378	1700125G22Rik	ENSMUSG00000097584	1	0	1	0	1	0	1	0	1	0	1	0	1	0	1	0	1	0	1	0	1	0	1	0	1	0	0	1	0	1	0	1	0	1
379	1700125H03Rik	ENSMUSG00000085197	1	0	1	0	1	0	1	0	1	0	1	0	1	0	1	0	1	0	1	0	1	0	1	0	0.855104094125109	0.745134853507262	0	1	0	1	0	1	0	1
380	1700125H20Rik	ENSMUSG00000018479	1	0	1	0	1	0	1	0	1	0	1	0	1	0	1	0	1	0	1	0	0.144154334997907	0.839374210393442	1	0	1	0	0	1	0	1	0	1	0	1
381	1700126H18Rik	ENSMUSG00000107014	1	0	1	0	1	0	1	0	1	0	1	0	1	0	1	0	1	0	1	0	1	0	1	0	1	0	0	1	0	1	0	1	0	1
382	1700128A07Rik	ENSMUSG00000099794	1	0	1	0	1	0	1	0	1	0	1	0	1	0	1	0	1	0	1	0	1	0	1	0	1	0	0	1	0	1	0	1	0	1
383	1700128F08Rik	ENSMUSG00000031998	0.943636538791355	-0.381623401696458	1	0	1	0	1	0	1	0	1	0	1	0	1	0	1	0	1	0	1	0	1	0	0.323958078769095	-1.9556151533527	0	1	0	1	0	1	0	1
384	1700129C05Rik	ENSMUSG00000021977	1	0	1	0	1	0	1	0	1	0	1	0	1	0	1	0	1	0	1	0	1	0	1	0	1	0	0	1	0	1	0	1	0	1
385	1810006J02Rik	ENSMUSG00000100182	0.827020926209717	1.17764448676606	1	0	1	0	1	0	1	0	0.545738582303334	0.688979477937399	0.778961570636998	-0.41169336944905	0.861871467023805	0.0516384552897942	1	0	1	0	1	0	1	0	0.922597839845044	-0.136224720679292	0	1	0	1	0	1	0	1
386	1810007C17Rik	ENSMUSG00000100844	1	0	1	0	1	0	1	0	1	0	1	0	1	0	1	0	1	0	1	0	1	0	1	0	1	0	0	1	0	1	0	1	0	1
387	1810007D17Rik	ENSMUSG00000100001	1	0	1	0	1	0	1	0	1	0	1	0	1	0	1	0	1	0	1	0	1	0	1	0	1	0	0	1	0	1	0	1	0	1
388	1810008I18Rik	ENSMUSG00000100094	1	0	1	0	1	0	1	0	1	0	1	0	1	0	1	0	1	0	1	0	1	0	1	0	1	0	0	1	0	1	0	1	0	1
389	1810009A15Rik	ENSMUSG00000071653	0.662773370919437	1.68018287363238	1	0	1	0	1	0	1	0	1	0	1	0	1	0	1	0	1	0	1	0	0.756219149440868	0.110333546590344	0.648598680190255	-0.616197846960132	-0.273269885874334	0.156349254177901	0	1	0	1	0	1
390	1810009J06Rik	ENSMUSG00000094808	0.113979828957592	-1.80253276629895	1	0	1	0	1	0	1	0	1	0	1	0	1	0	1	0	1	0	1	0	1	0	1	0	0	1	0	1	0	1	0	1
391	1810010D01Rik	ENSMUSG00000109305	1	0	1	0	1	0	1	0	1	0	1	0	1	0	1	0	1	0	1	0	1	0	1	0	1	0	0	1	0	1	0	1	0	1
392	1810010H24Rik	ENSMUSG00000078607	0.635679673030587	0.769065565651442	1	0	1	0	1	0	1	0	1	0	1	0	1	0	1	0	1	0	0.235169616860464	0.217918987393265	0.994351520981404	0.00606797313205424	0.755935364992589	0.675012143933685	0	1	0	1	0	1	0	1
393	1810011H11Rik	ENSMUSG00000041707	0.579739431223503	1.99358746533812	0.519915474400459	-0.47163108008568	0.200124687758689	1.37000492568621	0.624196581300111	-0.4819596276126	0.790130068822128	-0.150342222906729	0.56810938238003	0.522585854666864	0.167304059121224	-1.70956805499777	0.102211356240389	-0.759566696312085	0.77464919628924	-0.512066002875699	0.967665976809379	0.0163080940944481	0.243654078437284	-0.375257347646352	0.839449679750332	-0.715941222912174	1	0	0	1	0	1	0	1	0	1
394	1810012K16Rik	ENSMUSG00000099825	0.152471190382976	3.90380527526548	1	0	1	0	1	0	1	0	1	0	1	0	1	0	1	0	1	0	1	0	1	0	0.990396679630656	-0.037427977195553	0	1	0	1	0	1	0	1
395	1810013L24Rik	ENSMUSG00000022507	0.760187357574652	-0.145843665325858	0.520520449820463	-0.207536296302137	0.941777476181392	-0.0372265509794603	0.820511893355406	0.123490382342527	0.792855479771887	-0.101591220920202	0.383616784904298	0.365618149113052	0.532968747118814	0.347334127208057	0.336354879198233	0.156795449957713	0.91484654152912	0.0297999823446929	0.714914228076927	0.0618788647450089	0.00780334636651591	0.272166274148275	0.875471381029909	-0.0620034579944738	0.0900094772624587	0.320109855187517	0	1	-0.321214379236283	0.949819437533124	0.347601436893445	0.0510191448198553	0	1
396	1810014B01Rik	ENSMUSG00000097412	0.930416285204146	-0.105934484208047	0.513509154942009	-0.206710080824133	0.131780892786823	0.692678443290132	0.262109518752693	0.693517130895791	0.468896801957763	0.276515853512143	0.581817123345076	-0.208083514450375	0.296381843941932	0.493156183413038	0.594410407282369	-0.101993886404269	0.78804691976156	0.0704368953208347	0.280773683783338	-0.50062072837965	1	0	0.766941937830102	-0.409040293293757	0.282788968484423	-1.21267700013045	0	1	0	1	0	1	0	1
397	1810018F18Rik	ENSMUSG00000101088	1	0	1	0	1	0	1	0	1	0	1	0	1	0	1	0	1	0	1	0	1	0	1	0	1	0	0	1	0	1	0	1	0	1
398	1810019D21Rik	ENSMUSG00000086390	0.737049092087023	-1.76153755593822	1	0	1	0	1	0	1	0	1	0	1	0	1	0	1	0	1	0	1	0	0.236310446729014	0.321160769558072	0.262126530639164	1.39734278757311	0	1	0	1	0	1	0	1
399	1810020O05Rik	ENSMUSG00000089997	1	0	1	0	1	0	1	0	1	0	1	0	1	0	1	0	1	0	1	0	1	0	1	0	1	0	0	1	0	1	0	1	0	1
400	1810021B22Rik	ENSMUSG00000087331	0.175279844397879	2.66540244031543	1	0	1	0	1	0	1	0	1	0	1	0	1	0	1	0	1	0	1	0	0.993552577672713	0.00611090722027578	0.632658264792928	-1.48754045581825	0	1	0	1	0	1	0	1
401	1810022K09Rik	ENSMUSG00000078784	0.804824647787863	0.156917700867428	0.598842850226437	-0.245520746248484	0.857389401308098	-0.134464330763805	0.937689314286678	-0.0595895018938262	0.85978075347574	0.0875878578786545	0.845510722252305	-0.123652835592701	0.242097557256846	0.739544196076477	0.647584383731888	-0.109207884444109	0.745003874634909	0.0948690233256114	0.744201806146958	0.104941640294693	0.498602439891655	-0.0676056282998826	0.801350376778393	-0.0819265454508896	0.736799147057549	-0.0876218445345125	0	1	0.251012023471497	0.601654363827736	0	1	0	1
402	1810024B03Rik	ENSMUSG00000044145	0.847821041180479	0.331718617183115	1	0	1	0	1	0	1	0	1	0	1	0	1	0	1	0	1	0	1	0	0.996811020270433	0.00614734351015348	1	0	0	1	0	1	0	1	0	1
403	1810026B05Rik	ENSMUSG00000101970	0.402659310547229	-0.45533929347699	0.532717829970312	-0.172502315665702	0.488990568271396	-0.341435611481786	0.0178089698051319	1.45644859980019	0.058081841021727	-0.744309501937196	0.78416615257132	-0.128623525964803	0.116629355058432	-0.940101926751458	0.437602213393081	0.149304076226388	0.0556527928414281	-0.475113597219049	0.679234327933141	-0.127967905393639	1	0	1	0	0.0634590882081029	0.443477124151818	0	1	0	1	0	1	0	1
404	1810030O07Rik	ENSMUSG00000044148	0.702111378163125	-0.173674318990468	0.955875251651808	-0.0166736642018789	0.669551860265284	0.22168166972167	0.677254848842815	0.232806558789746	0.988029393965785	-0.00581183777618254	0.416445598661306	0.293301505208094	0.657784075164388	-0.252189604437237	0.434216190575801	-0.130001082257522	0.887185915696214	-0.0447879354875315	0.622883035898659	-0.118894876960435	0.132688961635223	0.163651134621682	0.995119967842913	0.00499489301557454	0.0523622209864867	-0.391953063657324	0.281884057885085	0.977533096274728	0.258272942708204	0.0353534912068975	0	1	0.256402063180665	0.0336422999025001
405	1810032O08Rik	ENSMUSG00000020812	0.863285843317319	-0.150970936369019	0.468888328770157	-0.533169998856356	0.554077818495231	0.79820217384534	0.750254275643404	-0.363866565004363	0.104916512234749	-0.779030166963699	0.786816453061749	0.183226344027842	0.864154254378424	-0.193190112349674	0.317360881870577	-0.36455148705492	0.76739632653718	0.124156582400188	0.314340541983472	0.371823481791346	1	0	0.99644715018171	0.00471481398849356	0.0213479720983936	-0.640169602180277	0	1	0	1	0.541336407631686	0.163806072623914	0	1
406	1810034E14Rik	ENSMUSG00000097101	0.935252429089866	0.0975690267850075	1	0	1	0	1	0	1	0	0.470978985516321	-0.759781781384476	0.145735784662247	-1.27943382164242	0.808910541971051	0.0843524164021292	1	0	1	0	1	0	0.994217498820439	0.00540093170947542	0.309480308722229	-0.658110339584574	0	1	0	1	0	1	0	1
407	1810037I17Rik	ENSMUSG00000054091	0.50295811963657	0.274867653299891	0.672686779018487	0.189900210440221	0.450298598266398	0.469848943976769	0.00149756820543012	-1.83694059018735	0.965707986198415	-0.0172773759374798	0.647752271464374	0.195352860034399	0.709203644907836	-0.20118336198606	0.602225087448729	-0.126725922027713	0.219127181867894	0.324312687146892	0.169610882878291	0.437722868986017	0.212373873312612	0.373445813782501	0.568792501837339	0.191473380453478	0.243148084115632	-0.250881881151428	0	1	0	1	0	1	-0.489276933118462	0.102137194018683
408	1810041L15Rik	ENSMUSG00000062760	1	0	1	0	1	0	1	0	1	0	1	0	1	0	1	0	1	0	1	0	1	0	1	0	1	0	0	1	0	1	0	1	0	1
409	1810043G02Rik	ENSMUSG00000020284	0.49607793676366	-0.697637372094219	0.477289967643641	-0.433196622482172	0.704874532044333	0.307132278194747	0.739506707143826	-0.337740723720011	0.680402191789178	0.175037430253767	0.44127547640219	0.423356708756695	0.0659640840724495	2.26446468638413	0.779898720920938	-0.10317140149131	0.890298680020888	0.0801939882398199	0.820304362148089	0.0567113197504424	0.0133480619792305	-0.346475212880663	0.851142401343689	-0.164525635384228	0.605616654504307	0.196453835632093	0	1	0	1	0	1	0	1
410	1810044D09Rik	ENSMUSG00000100680	0.642531581067345	0.45616504423555	1	0	1	0	1	0	1	0	1	0	1	0	1	0	1	0	1	0	1	0	1	0	0.707997048576978	0.824145104808884	0	1	0	1	0	1	0	1
411	1810046K07Rik	ENSMUSG00000036027	0.919367028497751	0.5459942347963	1	0	1	0	1	0	1	0	1	0	1	0	1	0	1	0	1	0	0.483056251916758	0.981700299062406	0.802622240456235	-0.15469944797542	1	0	0	1	0	1	0	1	0	1
412	1810053B23Rik	ENSMUSG00000100277	1	0	1	0	1	0	1	0	1	0	1	0	1	0	1	0	1	0	1	0	1	0	1	0	1	0	0	1	0	1	0	1	0	1
413	1810055G02Rik	ENSMUSG00000035372	0.331162976854985	0.822658101231807	0.403364596232311	0.816339524439822	0.975403437313265	0.0266094232592916	0.792549185303775	0.3826712652446	0.559851646753609	-0.268671986161063	0.406539780092513	0.900084024326756	0.367707885966948	-1.27483289448822	0.0220758957228733	-1.02684379502288	0.589099213061641	0.441167874659103	0.877017324075703	0.0840668259941875	0.0171625336898581	-0.618809913794546	0.512088037877885	-0.156980299126349	0.000160057698724109	-0.660777977218277	0	1	0	1	0	1	0	1
414	1810058I24Rik	ENSMUSG00000073155	0.585750482403467	0.162272354914739	0.992161055053111	-0.00344692392224406	0.803250652609101	0.154761814155845	0.00900124330662243	-1.59413618964633	0.565192910630142	0.215682723409951	0.532852234804929	-0.188965183100714	0.891006074608628	-0.0563274662254074	0.981605942326545	0.00469836590946475	0.216701635802584	0.397453541550771	0.165101617200837	0.433014010782815	1	0	0.358861773261753	0.16612144738152	0.541767994957257	-0.136288392844791	0	1	0	1	0	1	0	1
415	1810062G17Rik	ENSMUSG00000027713	0.340599949212619	3.43045205882803	1	0	1	0	1	0	1	0	1	0	1	0	1	0	1	0	1	0	1	0	0.447980368014456	2.03450000838369	0.477108853622757	1.35989901680524	0	1	0	1	0	1	0	1
416	1810062O18Rik	ENSMUSG00000084925	0.786200110251457	-0.854073029774944	1	0	1	0	1	0	1	0	1	0	1	0	1	0	1	0	1	0	1	0	1	0	0.800588447762839	-0.428088285429419	0	1	0	1	0	1	0	1
417	1810064F22Rik	ENSMUSG00000090925	0.512874533780054	-3.45071570313677	1	0	1	0	1	0	1	0	1	0	1	0	1	0	1	0	1	0	1	0	0.996811020270433	0.00614734351015327	0.241358842030767	-3.5522403317705	0	1	0	1	0	1	0	1
418	1810065E05Rik	ENSMUSG00000013653	1	0	1	0	1	0	1	0	1	0	1	0	1	0	1	0	1	0	1	0	1	0	1	0	1	0	0	1	0	1	0	1	0	1
419	2010003K11Rik	ENSMUSG00000042041	0.952137329128128	-0.321154092087274	1	0	1	0	1	0	1	0	1	0	1	0	1	0	1	0	1	0	0.932953789220955	0.313375660913138	0.175168469519037	0.604298598635886	0.350987821285869	3.67399188147634	0	1	0	1	0	1	0	1
420	2010005H15Rik	ENSMUSG00000095620	0.116501388726693	2.07308807913994	1	0	1	0	1	0	1	0	1	0	1	0	1	0	1	0	1	0	0.446845604380957	0.659891552899481	1	0	0.161345488371853	4.60112782016785	0	1	0	1	0	1	0	1
421	2010009K17Rik	ENSMUSG00000100860	0.855012619619911	0.983027192143592	1	0	1	0	1	0	1	0	1	0	1	0	1	0	1	0	1	0	1	0	1	0	0.772738570021441	-1.17841849813523	0	1	0	1	0	1	0	1
422	2010010A06Rik	ENSMUSG00000102047	0.912023154451645	0.424374879266182	1	0	1	0	1	0	1	0	1	0	1	0	1	0	1	0	1	0	1	0	1	0	0.772738570021441	-1.17841849813523	0	1	0	1	0	1	0	1
423	2010016I18Rik	ENSMUSG00000091575	0.0323684528342189	-1.36191734877742	0.917040616383731	-0.0285790534733702	0.863392392200558	-0.118466132351802	0.0915539488097719	1.01301031984284	0.821123339598186	0.127012284787786	0.508312567641643	-0.275079340875205	0.548738723514721	-0.409176877309406	0.0590671300961257	-0.310182117366412	0.5268087843773	0.218034537775004	0.791062365847951	-0.152967440010773	1	0	1	0	0.493826937610027	0.489968234362903	0	1	0	1	0	1	0	1
424	2010106C02Rik	ENSMUSG00000100738	1	0	1	0	1	0	1	0	1	0	1	0	1	0	1	0	1	0	1	0	1	0	1	0	0.675171741512877	1.69028733564983	0	1	0	1	0	1	0	1
425	2010106E10Rik	ENSMUSG00000025528	1	0	1	0	1	0	1	0	1	0	1	0	1	0	1	0	1	0	1	0	1	0	1	0	1	0	0	1	0	1	0	1	0	1
426	2010107E04Rik	ENSMUSG00000021290	0.478011927233271	0.367321944061537	0.434308076023936	0.29648566457049	0.871505240932923	0.0938877050973137	0.00176401715777749	-1.73652834248511	0.159247998776084	-0.484668773328243	1	-2.63774822265694	0.0283721131725108	-1.49937815730628	0.861091746173651	-0.0341967717738071	0.374824197352683	0.171626882252903	0.0566691869347199	0.508404580172957	1	0	0.2558879209533	0.151052648720728	0.155021916034125	-0.33640178022915	0	1	0	1	-0.299008789118031	0.133096617822421	-0.597981362403824	0.105289568860883
427	2010109A12Rik	ENSMUSG00000029384	0.904731127588942	-0.627959478153958	1	0	1	0	1	0	1	0	1	0	1	0	1	0	1	0	1	0	1	0	1	0	0.329151118125603	-1.33044482304537	0	1	0	1	0	1	0	1
428	2010109I03Rik	ENSMUSG00000063522	0.792986581610558	1.03839248146691	1	0	1	0	1	0	1	0	1	0	1	0	1	0	1	0	1	0	1	0	1	0	0.853849409397705	0.389603082386813	0	1	0	1	0	1	0	1
429	2010111I01Rik	ENSMUSG00000021458	0.363446437560693	0.509263081837348	0.591993512329763	-0.169867714017076	0.502036427533214	-0.347897145261182	0.265628696624505	0.606864841216646	0.851561503076759	0.0556873851566632	0.0976835105604706	0.421607993650957	0.182928577230261	0.570400741655501	0.763303476119612	0.0434026228950412	0.207995701204825	-0.368344955775114	0.790558129817703	-0.0630363917645752	0.561653686164953	0.0546011325058932	0.873876642501101	-0.119956672523538	0.814080232718326	0.0429892392023622	0	1	0	1	0	1	-0.74009430444621	0.559773924833171
430	2010204K13Rik	ENSMUSG00000063018	0.339010205130611	0.623063594429313	1	0	1	0	1	0	1	0	1	0	1	0	1	0	1	0	1	0	1	0	0.837063664805014	0.726731297487099	0.602256496530942	-0.491917773582764	0	1	0	1	0	1	0	1
431	2010300C02Rik	ENSMUSG00000026090	0.766685184138346	0.596195764212744	0.999636336021575	0.000862066047830112	0.79151809410127	-0.366642515778533	0.706219462793471	-1.46223723503994	0.854625688610557	-0.137667143422372	1	0	1	0	1	0	0.800167654981985	-0.298771053373987	0.660463264415637	0.331244457342128	0.191112612482979	0.476738782917633	1	0	0.160130740329637	-5.37200635539468	0	1	0	1	0	1	0	1
432	2010308F09Rik	ENSMUSG00000100714	0.876981782429288	-0.835237137978995	1	0	1	0	1	0	1	0	1	0	1	0	1	0	1	0	1	0	1	0	1	0	1	0	0	1	0	1	0	1	0	1
433	2010310C07Rik	ENSMUSG00000101268	0.0103184438826652	13.6735710011547	1	0	1	0	1	0	1	0	1	0	1	0	1	0	1	0	1	0	1	0	1	0	1	0	0	1	0	1	0	1	0	1
434	2010315B03Rik	ENSMUSG00000074829	0.92757410076765	0.0595877225236901	0.609506070686781	0.24684376807368	0.983316603828267	-0.0230721459254366	0.477912490516478	-0.631200033306974	0.973747010320371	-0.0163290359067002	0.0203699547917682	-1.82344917061766	0.754724564015064	-0.281347415266926	0.486418960895616	-0.168239215542865	0.502134366381432	-0.394395178832318	0.9358596539741	0.0358213206136503	1	0	0.849534549324133	0.0796189214932214	1	0	0	1	0	1	0	1	0.430287545604926	0.670933909539454
435	2010320M18Rik	ENSMUSG00000100691	0.717881544470714	0.395380235401611	1	0	1	0	1	0	1	0	1	0	1	0	1	0	1	0	1	0	1	0	1	0	0.917605839663487	0.0824955091650323	0	1	0	1	0	1	0	1
436	2200002D01Rik	ENSMUSG00000030587	0.783038308829368	0.659604578493244	0.605275793334503	0.383194495784716	0.859531032888926	-0.144036503587099	0.136890214414636	-1.31482953656352	0.659567163326923	0.148711149617693	0.790846479348762	-0.16729946943168	0.899692823101284	-0.124151794312402	0.574914890084413	0.189833949680053	0.309571837554044	0.354816560901278	0.747072516530897	0.131415331653352	1	0	0.83427811350972	-0.115582516250647	0.425855367928919	0.921191139315676	0	1	0	1	0	1	0	1
437	2200002J24Rik	ENSMUSG00000013083	1	0	1	0	1	0	1	0	1	0	1	0	1	0	1	0	1	0	1	0	1	0	1	0	1	0	0	1	0	1	0	1	0	1
438	2210010C04Rik	ENSMUSG00000029882	0.815895420553981	-1.251487454255	1	0	1	0	1	0	1	0	1	0	1	0	1	0	1	0	1	0	1	0	1	0	0.325853422677075	-3.79934602922974	0	1	0	1	0	1	0	1
439	2210011C24Rik	ENSMUSG00000074217	0.319947074414623	2.77955924975434	1	0	1	0	1	0	1	0	1	0	1	0	1	0	1	0	1	0	1	0	1	0	0.498276582044434	0.510641278331127	0	1	0	1	0	1	0	1
440	2210013O21Rik	NA	1	0	1	0	1	0	1	0	1	0	1	0	1	0	1	0	1	0	1	0	1	0	1	0	1	0	-0.363155814574117	0.243012201262352	0	1	0	1	0	1
441	2210016F16Rik	ENSMUSG00000021550	0.583686494073252	-0.276152582327881	0.645234704789633	0.132275174225699	0.990479230055417	-0.00725760653813068	0.531360463403838	-0.364004385857195	0.437715403881206	0.268728415613821	0.0904393794115372	-0.927279904141287	0.921363139456732	-0.041354420443369	0.599212542132249	-0.0981861903969606	0.480715155609537	-0.364075820575717	0.890922494353249	-0.033493866349724	0.138411433265737	0.0849017179240685	0.910033291829882	0.0527725604951251	0.44774136438528	0.155153692475002	-0.280374813022382	0.972308132416883	0	1	0	1	0.609649034285453	0.24582080728813
442	2210016L21Rik	ENSMUSG00000029559	0.74335220115156	0.125188816713437	0.197648584313787	0.516437682796638	0.890848187692205	0.0908821623077714	0.455216225827591	-0.60791787656489	0.852872143799741	-0.0771455205485461	0.163862400851471	0.76794921566084	0.80739251774565	0.189972537996791	0.94442854216029	0.0142754665702563	0.221731379051335	-0.488013203052687	0.880145100801274	-0.0394304466992679	0.0751256989082942	-0.448847610207123	0.891663574771115	-0.0932567155649784	0.965934937753591	-0.0135667591510936	-0.440185331939716	0.171183788678667	-0.290747257164131	0.0281969558647787	0	1	0	1
443	2210039B01Rik	ENSMUSG00000113800	1	0	1	0	1	0	1	0	1	0	1	0	1	0	1	0	1	0	1	0	1	0	1	0	0.0175507313465917	-0.500719080175179	0	1	0	1	0	1	0	1
444	2210407C18Rik	ENSMUSG00000037145	1	0	1	0	1	0	1	0	1	0	1	0	1	0	1	0	1	0	1	0	1	0	1	0	1	0	0	1	0	1	0	1	0	1
445	2210408F21Rik	ENSMUSG00000087380	0.114409451532369	3.32583542177423	1	0	1	0	1	0	1	0	1	0	1	0	1	0	1	0	1	0	1	0	0.991744742152261	0.00467828703363375	0.757687888375667	0.155227465944414	0	1	0	1	0	1	0	1
446	2210408I21Rik	ENSMUSG00000071252	0.838277646792129	-0.300608373383278	1	0	1	0	1	0	1	0	1	0	1	0	1	0	1	0	1	0	0.808999135886134	0.0331623169145339	0.524860464577509	-1.30089733921619	0.529194850751758	0.708747760303993	0	1	0	1	0	1	0	1
447	2210409E12Rik	ENSMUSG00000081766	0.772727230242736	1.55039773394834	1	0	1	0	1	0	1	0	1	0	1	0	1	0	1	0	1	0	1	0	1	0	1	0	0	1	0	1	0	1	0	1
448	2210414B05Rik	ENSMUSG00000085394	1	0	1	0	1	0	1	0	1	0	1	0	1	0	1	0	1	0	1	0	1	0	1	0	1	0	0	1	0	1	0	1	0	1
449	2210417A02Rik	ENSMUSG00000086494	0.902219677707803	-0.61167990603989	1	0	1	0	1	0	1	0	1	0	1	0	1	0	1	0	1	0	1	0	0.434904369401329	0.741878514967552	0.0707145137386095	-3.3091069942838	0	1	0	1	0	1	0	1
450	2210418O10Rik	NA	1	0	1	0	1	0	1	0	1	0	1	0	1	0	1	0	1	0	1	0	1	0	1	0	1	0	0	1	0	1	-0.277675752020568	0.385043869545385	0	1
451	2210420H20Rik	ENSMUSG00000101773	1	0	1	0	1	0	1	0	1	0	1	0	1	0	1	0	1	0	1	0	1	0	1	0	1	0	0	1	0	1	0	1	0	1
452	2300002M23Rik	ENSMUSG00000039269	1	0	1	0	1	0	1	0	1	0	1	0	1	0	1	0	1	0	1	0	1	0	1	0	1	0	0	1	0	1	0	1	0	1
453	2300002M23Rik	ENSMUSG00000039269	1	0	1	0	1	0	1	0	1	0	1	0	1	0	1	0	1	0	1	0	0.958645066753406	0.193152742345934	1	0	1	0	0	1	0	1	0	1	0	1
454	2300002M23Rik	ENSMUSG00000039269	1	0	1	0	1	0	1	0	1	0	1	0	1	0	1	0	1	0	1	0	1	0	1	0	1	0	0	1	0	1	0	1	0	1
455	2300002M23Rik	ENSMUSG00000039269	1	0	1	0	1	0	1	0	1	0	1	0	1	0	1	0	1	0	1	0	1	0	1	0	1	0	0	1	0	1	0	1	0	1
456	2300002M23Rik	ENSMUSG00000039269	1	0	1	0	1	0	1	0	1	0	1	0	1	0	1	0	1	0	1	0	1	0	1	0	1	0	0	1	0	1	0	1	0	1
457	2300002M23Rik	ENSMUSG00000039269	1	0	1	0	1	0	1	0	1	0	1	0	1	0	1	0	1	0	1	0	1	0	1	0	1	0	0	1	0	1	0	1	0	1
458	2300003K06Rik	ENSMUSG00000078257	0.942875528870429	-0.386779698908292	1	0	1	0	1	0	1	0	1	0	1	0	1	0	1	0	1	0	1	0	1	0	1	0	0	1	0	1	0	1	0	1
459	2300009A05Rik	ENSMUSG00000032403	0.519573400768046	-0.901331396885911	0.529799091703429	-0.390855083147967	0.856178251591438	0.218495842461168	0.196214251844778	-1.27322254733565	0.943046125586515	0.0346186153570957	0.247446322113328	-0.710257623238271	0.69286978165184	-0.296777475930215	0.587894702074586	0.13558378648381	0.438883212653732	0.437752243623453	0.296927458523306	0.425198536431039	0.0375670300020291	-0.189865764592967	0.358717423478114	0.299007932517187	0.170760043960876	-0.468925253972223	0	1	0	1	0	1	0	1
460	2310001H17Rik	ENSMUSG00000097354	0.241277991585156	-0.590609626360392	0.333788661655429	-0.284251437749916	0.460708530104063	0.590500791722502	0.0109168494372028	-1.6221473392839	0.0697593143628055	-0.831681460738436	0.0573364789294186	0.84719558410905	0.671997048237285	-0.316176239204425	0.305824023679466	-0.182093266963219	0.629814043471258	-0.18900790151173	0.226450871723207	0.580447242060544	1	0	0.945790952166478	-0.0281482723806994	0.583036882047975	-0.153096512434271	0	1	0	1	0	1	0	1
461	2310001K24Rik	ENSMUSG00000053353	0.944951726305373	-0.372700327791572	1	0	1	0	1	0	1	0	1	0	1	0	1	0	1	0	1	0	1	0	0.791852302721261	0.725916823956345	1	0	0	1	0	1	0	1	0	1
462	2310002D06Rik	ENSMUSG00000112701	1	0	1	0	1	0	1	0	1	0	1	0	1	0	1	0	1	0	1	0	1	0	1	0	1	0	0	1	0	1	0	1	0	1
463	2310002F09Rik	ENSMUSG00000097178	0.585986150505337	-1.41175438178121	1	0	1	0	1	0	1	0	1	0	1	0	1	0	1	0	1	0	1	0	1	0	0.611268574834526	-2.0533473973391	0	1	0	1	0	1	0	1
464	2310002L09Rik	ENSMUSG00000028396	1	0	1	0	1	0	1	0	1	0	1	0	1	0	1	0	1	0	1	0	1	0	1	0	1	0	0	1	0	1	0	1	0	1
465	2310005A03Rik	ENSMUSG00000087254	0.776177210365623	-1.51733579151501	1	0	1	0	1	0	1	0	1	0	1	0	1	0	1	0	1	0	1	0	0.99765780214962	0.00625377332988486	1	0	0	1	0	1	0	1	0	1
466	2310005E17Rik	ENSMUSG00000099446	1	0	1	0	1	0	1	0	1	0	1	0	1	0	1	0	1	0	1	0	1	0	1	0	1	0	0	1	0	1	0	1	0	1
467	2310007B03Rik	ENSMUSG00000034159	1	0	1	0	1	0	1	0	1	0	1	0	1	0	1	0	1	0	1	0	0.958645066753406	0.193152742345934	1	0	1	0	0	1	0	1	0	1	0	1
468	2310008N11Rik	ENSMUSG00000100335	0.952519712576358	-0.321229104299175	1	0	1	0	1	0	1	0	1	0	1	0	1	0	1	0	1	0	1	0	1	0	1	0	0	1	0	1	0	1	0	1
469	2310009A05Rik	ENSMUSG00000098332	0.389455091789168	0.589407446896688	0.812311954346778	0.151770197928734	0.165090229589204	1.59657916257747	0.275735350540711	-0.951261659893803	0.482787352039947	-0.361061335288273	0.886173396651423	-0.114667095389523	0.296962268401766	-0.855579144086388	0.627043885967627	0.135624001374997	0.203938228638915	-1.24600661322532	0.799558568323843	0.101083611469164	1	0	1	0	0.174928639845138	0.541239063816548	0	1	0	1	0	1	0	1
470	2310009B15Rik	ENSMUSG00000079283	0.370749046821122	0.737927588449766	1	0	1	0	1	0	1	0	0.99195713906459	-0.0136212729101032	0.89271863626186	0.170280892074335	0.87713315132746	0.0831513531563051	1	0	1	0	0.24448897325989	-0.4164836138803	0.615745405470211	0.38374638062108	0.943378278874146	-0.0352174847260601	0	1	0	1	0	1	0	1
471	2310010J17Rik	ENSMUSG00000097162	0.530986166741274	0.530915633671877	1	0	1	0	1	0	1	0	1	0	1	0	1	0	1	0	1	0	1	0	0.839627626596941	0.198049391874311	0.917781146948449	-0.0360853152925788	0	1	0	1	0	1	0	1
472	2310011J03Rik	ENSMUSG00000020133	0.985594368282164	-0.00662843603885996	0.470143572510971	0.237237113710967	0.766946579539645	0.16582865811394	0.913901028788127	-0.0630649664784085	0.838084805053501	0.0694361883091189	0.149510166012386	-0.673283975728211	0.650737826756291	0.258586035055175	0.604474303969699	-0.107011528226105	0.25677312182869	0.588939117953156	0.573641696438544	-0.101885275838743	0.0214598283807887	-0.41767650883162	0.884361120833174	0.0927416165106553	0.123599607765341	-0.331692654174097	0	1	0	1	0	1	0	1
473	2310015A10Rik	ENSMUSG00000097729	0.850791943132483	0.36308825551299	0.960103242916883	0.0276349481485471	0.640225426312568	-0.501427274536073	0.136287723308139	-1.79312100913074	0.953620982840545	-0.0357153104852116	0.709696603446641	-0.324636628622556	0.372335634809375	1.46485271866569	0.38274625326885	0.220279600416051	0.725030628835766	-0.323570355383576	0.24914751216156	0.442978841608264	1	0	0.99656020311257	0.00539811021082949	0.23917811328985	-0.884943624311414	0	1	0	1	0	1	0	1
474	2310015D24Rik	ENSMUSG00000099411	1	0	1	0	1	0	1	0	1	0	1	0	1	0	1	0	1	0	1	0	1	0	1	0	1	0	0	1	0	1	0	1	0	1
475	2310016D03Rik	ENSMUSG00000102098	1	0	1	0	1	0	1	0	1	0	1	0	1	0	1	0	1	0	1	0	1	0	1	0	1	0	0	1	0	1	0	1	0	1
476	2310020H05Rik	ENSMUSG00000100410	1	0	1	0	1	0	1	0	1	0	1	0	1	0	1	0	1	0	1	0	1	0	1	0	1	0	0	1	0	1	0	1	0	1
477	2310022A10Rik	ENSMUSG00000049643	0.158524475152789	0.559330404454412	0.152583217532856	0.785867535313051	0.810530016940111	-0.167403459893744	0.819379639591223	0.218874287746527	0.915333946913934	0.0477770180263424	0.607825533094171	0.406709623168824	0.376208652586506	0.876955580694893	0.811617359916485	-0.0600363604842994	0.814168650323362	-0.0809990899589107	0.753229749931058	-0.0977273520929128	0.059154580690404	-0.386749854177136	0.995340984297674	0.00568910567725578	0.507450423346352	0.180744986371007	0	1	0	1	0	1	0	1
478	2310022B05Rik	ENSMUSG00000031983	0.45593370527119	0.773938989709741	0.673719374249419	-0.27455136125923	0.688815005507118	0.432490404829051	0.619560768213254	0.692171941471547	0.790030074298708	-0.133953205778405	0.509712930895374	-0.624406994686179	0.171740801376774	2.40184780784184	0.399176377134604	-0.432208831415529	0.760483145658568	0.227845302774347	0.978810081255456	0.0139010644822409	0.0572678182496208	-0.348531712826136	0.993941552065704	0.0048956092173182	0.537259906263655	0.18531162997254	0	1	0	1	0	1	0	1
479	2310030A07Rik	ENSMUSG00000099447	1	0	1	0	1	0	1	0	1	0	1	0	1	0	1	0	1	0	1	0	1	0	1	0	1	0	0	1	0	1	0	1	0	1
480	2310030G06Rik	ENSMUSG00000032062	1	0	1	0	1	0	1	0	1	0	1	0	1	0	1	0	1	0	1	0	0.363748684236894	0.772914984114857	0.630019666400348	0.208824078696143	0.350987821285869	3.67399188147634	0	1	0	1	0	1	0	1
481	2310033P09Rik	ENSMUSG00000020441	0.288693380433186	0.695273815635493	0.411240177307982	0.392593272028235	0.27299933047161	0.810069580018264	0.247477759146775	-0.824155922571216	0.938897827373671	-0.0290192724327615	0.200445274629581	0.56900232420682	0.639068821603883	0.307290285163526	0.631038795065773	0.130129293960828	0.674435301999004	-0.366506197670969	0.858687267847116	-0.0493267870669152	0.00240747566315833	-0.293468249975309	0.867641144454115	0.120722616367876	0.251500687300745	-0.252364346283288	0	1	0.338378860699782	0.697694020525047	0	1	0	1
482	2310034C09Rik	ENSMUSG00000068078	1	0	1	0	1	0	1	0	1	0	1	0	1	0	1	0	1	0	1	0	1	0	1	0	1	0	0	1	0	1	0	1	0	1
483	2310034G01Rik	ENSMUSG00000099655	0.939306701125997	0.269586326276723	1	0	1	0	1	0	1	0	1	0	1	0	1	0	1	0	1	0	1	0	1	0	0.223112354972096	4.58863979888455	0	1	0	1	0	1	0	1
484	2310034O05Rik	ENSMUSG00000100157	1	0	1	0	1	0	1	0	1	0	1	0	1	0	1	0	1	0	1	0	1	0	1	0	1	0	0	1	0	1	0	1	0	1
485	2310035C23Rik	ENSMUSG00000026319	0.590890968485281	-0.451537056398595	0.977648226939741	0.00732092206424422	0.493823210773323	0.38251570342801	0.144540877437681	0.781610283589892	0.345366626831947	-0.326286026133175	0.16681296461123	-0.613136663831642	0.710112149297828	0.215905312232561	0.826579337298835	0.0414725565539825	0.924110984292589	-0.0232346685529092	0.544343452535929	-0.148518380013025	0.325075111025602	-0.0481555125909495	0.760776974623338	-0.216992990057568	0.479598188063475	-0.166172755085195	0	1	0	1	0	1	0.312860235786988	0.186506058276121
486	2310039H08Rik	ENSMUSG00000062619	0.91098620701582	-0.0533422123430147	0.681623302353488	-0.265498934527184	0.952922889380738	-0.063586415228693	0.0797102810931369	-2.01763971506668	0.859591929591064	0.0762883888712442	0.387649796052143	-0.782615965726896	0.229569576364792	1.06035328050549	0.681087583951425	0.130684075864885	0.364024935818636	0.330720629046597	0.286213329295667	0.422802943144966	0.626995111947162	-0.103492734436275	0.902288651443708	0.0326490626582449	0.700880628996878	-0.147568823127668	0	1	0	1	0	1	0	1
487	2310039L15Rik	ENSMUSG00000100550	0.744995770173169	-1.75142679463921	1	0	1	0	1	0	1	0	1	0	1	0	1	0	1	0	1	0	1	0	1	0	0.953754370566772	0.0359177600984152	0	1	0	1	0	1	0	1
488	2310040G24Rik	ENSMUSG00000101655	0.876549756942657	0.294307233742876	1	0	1	0	1	0	1	0	1	0	1	0	1	0	1	0	1	0	1	0	1	0	0.57573664417732	-2.02908747507074	0	1	0	1	0	1	0	1
489	2310043L19Rik	ENSMUSG00000101746	1	0	1	0	1	0	1	0	1	0	1	0	1	0	1	0	1	0	1	0	1	0	1	0	1	0	0	1	0	1	0	1	0	1
490	2310043O21Rik	ENSMUSG00000102106	1	0	1	0	1	0	1	0	1	0	1	0	1	0	1	0	1	0	1	0	1	0	1	0	0.744298750043872	1.30217739542794	0	1	0	1	0	1	0	1
491	2310050C09Rik	ENSMUSG00000090314	1	0	1	0	1	0	1	0	1	0	1	0	1	0	1	0	1	0	1	0	1	0	1	0	1	0	0	1	0	1	0	1	0	1
492	2310057J18Rik	ENSMUSG00000015519	1	0	1	0	1	0	1	0	1	0	1	0	1	0	1	0	1	0	1	0	0.812659614296755	0.313405166934099	1	0	1	0	0	1	0	1	0	1	0	1
493	2310057M21Rik	ENSMUSG00000040177	0.871815544664413	-0.175707165595901	0.399538518973687	0.520125458747445	0.776669222225244	-0.289451031305833	0.801359149487689	-0.40665104567098	0.874289752544509	-0.0832402014930932	0.889953208518316	0.118281384311731	0.437603044359454	-0.880938110192818	0.410261689799178	-0.23314138472012	0.901966404970018	0.0945625856358699	0.946515172479808	-0.0274356414287191	0.202298855554384	-0.0986599697200586	0.99656020311257	0.00539811021082949	0.770421949121543	-0.0865140203894732	0	1	0	1	0	1	0	1
494	2310057N15Rik	ENSMUSG00000048830	1	0	1	0	1	0	1	0	1	0	1	0	1	0	1	0	1	0	1	0	1	0	1	0	1	0	0	1	0	1	0	1	0	1
495	2310061I04Rik	ENSMUSG00000050705	0.907317248964713	-0.0801262559795313	0.170000800919366	0.573670188494126	0.698736769360269	0.374123952166935	0.896096508334941	0.109585685278665	0.506564258087779	-0.291452351155091	0.931381074596604	-0.0386061941360056	0.770450689489529	0.17614963100206	0.914249475885823	-0.0243567005798438	0.0902602366851857	0.630809862565389	0.556265693499847	-0.200288272814806	0.377513313319611	-0.0382946424288781	0.80878710236386	-0.0627916690570296	0.885354925851063	0.0468250489859819	0	1	0	1	0	1	0	1
496	2310061I04Rik	ENSMUSG00000050705	0.907317248964713	-0.0801262559795313	0.170000800919366	0.573670188494126	0.698736769360269	0.374123952166935	0.896096508334941	0.109585685278665	0.506564258087779	-0.291452351155091	0.931381074596604	-0.0386061941360056	0.770450689489529	0.17614963100206	0.914249475885823	-0.0243567005798438	0.0902602366851857	0.630809862565389	0.556265693499847	-0.200288272814806	1	0	0.80878710236386	-0.0627916690570296	0.885354925851063	0.0468250489859819	0	1	0	1	0	1	0	1
497	2310061I04Rik	ENSMUSG00000050705	0.907317248964713	-0.0801262559795313	0.170000800919366	0.573670188494126	0.698736769360269	0.374123952166935	0.896096508334941	0.109585685278665	0.506564258087779	-0.291452351155091	0.931381074596604	-0.0386061941360056	0.770450689489529	0.17614963100206	0.914249475885823	-0.0243567005798438	0.0902602366851857	0.630809862565389	0.556265693499847	-0.200288272814806	1	0	0.80878710236386	-0.0627916690570296	0.885354925851063	0.0468250489859819	0	1	0	1	0	1	0	1
498	2310061I04Rik	ENSMUSG00000050705	0.907317248964713	-0.0801262559795313	0.170000800919366	0.573670188494126	0.698736769360269	0.374123952166935	0.896096508334941	0.109585685278665	0.506564258087779	-0.291452351155091	0.931381074596604	-0.0386061941360056	0.770450689489529	0.17614963100206	0.914249475885823	-0.0243567005798438	0.0902602366851857	0.630809862565389	0.556265693499847	-0.200288272814806	1	0	0.80878710236386	-0.0627916690570296	0.885354925851063	0.0468250489859819	0	1	0	1	0	1	0	1
499	2310061I04Rik	ENSMUSG00000050705	0.907317248964713	-0.0801262559795313	0.170000800919366	0.573670188494126	0.698736769360269	0.374123952166935	0.896096508334941	0.109585685278665	0.506564258087779	-0.291452351155091	0.931381074596604	-0.0386061941360056	0.770450689489529	0.17614963100206	0.914249475885823	-0.0243567005798438	0.0902602366851857	0.630809862565389	0.556265693499847	-0.200288272814806	1	0	0.80878710236386	-0.0627916690570296	0.885354925851063	0.0468250489859819	0	1	0	1	0	1	0	1
500	2310061I04Rik	ENSMUSG00000050705	0.907317248964713	-0.0801262559795313	0.170000800919366	0.573670188494126	0.698736769360269	0.374123952166935	0.896096508334941	0.109585685278665	0.506564258087779	-0.291452351155091	0.931381074596604	-0.0386061941360056	0.770450689489529	0.17614963100206	0.914249475885823	-0.0243567005798438	0.0902602366851857	0.630809862565389	0.556265693499847	-0.200288272814806	1	0	0.80878710236386	-0.0627916690570296	0.885354925851063	0.0468250489859819	0	1	0	1	0	1	0	1
501	2310061I04Rik	ENSMUSG00000050705	0.907317248964713	-0.0801262559795313	0.170000800919366	0.573670188494126	0.698736769360269	0.374123952166935	0.896096508334941	0.109585685278665	0.506564258087779	-0.291452351155091	0.931381074596604	-0.0386061941360056	0.770450689489529	0.17614963100206	0.914249475885823	-0.0243567005798438	0.0902602366851857	0.630809862565389	0.556265693499847	-0.200288272814806	1	0	0.80878710236386	-0.0627916690570296	0.885354925851063	0.0468250489859819	0	1	0	1	0	1	0	1
502	2310061N02Rik	ENSMUSG00000050704	1	0	1	0	1	0	1	0	1	0	1	0	1	0	1	0	1	0	1	0	1	0	1	0	1	0	0	1	0	1	0	1	0	1
503	2310065F04Rik	ENSMUSG00000087410	1	0	1	0	1	0	1	0	1	0	1	0	1	0	1	0	1	0	1	0	1	0	1	0	1	0	0	1	0	1	0	1	0	1
504	2310068J16Rik	ENSMUSG00000100084	0.872345491363069	-0.422976820039805	1	0	1	0	1	0	1	0	1	0	1	0	1	0	1	0	1	0	1	0	1	0	0.463903073965292	1.07663012226836	0	1	0	1	0	1	0	1
505	2310069B03Rik	ENSMUSG00000100291	0.922841859617404	0.521680581267941	1	0	1	0	1	0	1	0	1	0	1	0	1	0	1	0	1	0	1	0	1	0	1	0	0	1	0	1	0	1	0	1
506	2310079G19Rik	ENSMUSG00000045331	1	0	1	0	1	0	1	0	1	0	1	0	1	0	1	0	1	0	1	0	1	0	1	0	1	0	0	1	0	1	0	1	0	1
507	2410002F23Rik	ENSMUSG00000045411	0.944897818819128	0.0354582553485882	0.777482564931557	-0.0789219818775846	0.760266574235499	0.176973365512261	0.0823451181419295	1.04693295444404	0.44333282119497	0.34306551662224	0.25332040520181	0.508415653450349	0.322895872710215	-0.564777529265988	0.503617643745774	-0.11226302124137	0.0916485909909929	1.0672411579335	0.342780963380937	-0.26407747186756	1	0	0.992530194582162	0.00481802596773064	0.261140978473794	-0.230719156944841	-0.545658264146491	0.565115112575356	0.295683031666137	0.048802278637747	0	1	0	1
508	2410003L11Rik	ENSMUSG00000085860	0.910687193900001	-0.605440780494384	1	0	1	0	1	0	1	0	1	0	1	0	1	0	1	0	1	0	1	0	0.839449679750332	-0.715941222912174	0.603695532691863	2.05447498618657	0	1	0	1	0	1	0	1
509	2410004B18Rik	ENSMUSG00000036873	0.625925530707852	-0.517236446807504	0.897560981686808	0.0698757381638274	0.531328025361756	-0.443702286410728	0.889827841567408	0.243469271137015	0.701588253021145	-0.162613699106599	0.307043621748474	-0.684594273689898	0.534625051234779	-0.39256439883947	0.872396118321985	-0.0372879901711311	0.19413871956637	0.801600565191271	0.590693816720871	0.17042461334664	0.114208001620711	-0.247509205955524	0.880044870543046	-0.110745151610707	0.568368167057666	-0.140817540876879	0	1	0	1	0	1	0	1
510	2410004I01Rik	ENSMUSG00000085338	1	0	1	0	1	0	1	0	1	0	1	0	1	0	1	0	1	0	1	0	1	0	1	0	0.328120127878572	-3.85819428646583	0	1	0	1	0	1	0	1
511	2410004P03Rik	ENSMUSG00000071398	0.682205302139042	0.499151677209796	1	0	1	0	1	0	1	0	1	0	1	0	1	0	1	0	1	0	0.625658996732532	0.211164434200589	1	0	0.922642498926761	0.0824338373263359	0.368949051306108	0.233968410355432	0	1	0	1	0	1
512	2410006H16Rik	ENSMUSG00000086841	0.925309007860823	-0.053968352710327	0.762604614743117	0.149615570785217	0.851994878785465	-0.107659323375245	0.0201314377067639	-1.53542126127692	0.576135096576185	-0.207343643806393	0.771479612641891	0.0922917470873553	0.430235697180975	-0.37422249446889	0.928976954836994	0.0161195326370528	0.954883975676004	0.00777488957997978	0.109379831874176	0.505419098569417	1	0	0.976127077450326	-0.00786857113386702	0.0572937070254265	-0.374940248724356	0	1	0	1	0	1	0	1
513	2410012E07Rik	ENSMUSG00000099528	0.973540025081255	0.178924155084506	1	0	1	0	1	0	1	0	1	0	1	0	1	0	1	0	1	0	1	0	1	0	1	0	0	1	0	1	0	1	0	1
514	2410015M20Rik	ENSMUSG00000049760	0.667014960074896	0.164661412934498	0.628118538000147	0.181543183744822	0.629345074840136	0.318914689093013	0.00216404945577945	-1.97132506881557	0.637520035355549	0.189583594093099	0.220782305751412	0.573192937881472	0.220052668814283	-0.758792570663907	0.838772804084825	-0.045000584396297	0.192790056301134	-0.291628378106074	0.222438955287601	0.416765432876109	0.0154221120583884	-0.415989620721165	0.633614710919443	0.100002985862919	0.553979988074369	-0.165803706549023	-0.370473449974619	0.181751863809719	0.280085663610357	0.360491225069966	0	1	0	1
515	2410017I17Rik	ENSMUSG00000038311	0.703098661787434	-2.04856161017911	1	0	1	0	1	0	1	0	1	0	1	0	1	0	1	0	1	0	1	0	1	0	0.855104094125109	0.745134853507261	0	1	0	1	0	1	0	1
516	2410018L13Rik	ENSMUSG00000073164	0.785676694455702	0.911090441085107	1	0	1	0	1	0	1	0	1	0	1	0	1	0	1	0	1	0	1	0	1	0	0.614236333378831	-0.48470276835498	0	1	0	1	0	1	0	1
517	2410021H03Rik	ENSMUSG00000100572	1	0	1	0	1	0	1	0	1	0	1	0	1	0	1	0	1	0	1	0	1	0	1	0	0.772738570021441	-1.17841849813523	0	1	0	1	0	1	0	1
518	2410089E03Rik	ENSMUSG00000039801	0.77687509766082	-0.285517517437667	0.986252635229978	0.0130735929012294	0.301888687888863	-0.911898574397742	0.292031312322623	1.09364281810847	0.471445376763969	-0.357397006208617	0.502629467736828	0.415087345860681	0.864184332289432	0.173727287483941	0.13612801576358	0.420526107843277	0.0896318170646715	-0.856911937556463	0.695584889540712	0.157262731239034	3.74968997611492e-05	0.296161404954329	0.99656020311257	0.00539811021082949	0.0231981431569929	-0.567639440296483	0	1	0	1	0.469012038749539	0.411380478541378	0	1
519	2410124H12Rik	ENSMUSG00000051297	1	0	1	0	1	0	1	0	1	0	1	0	1	0	1	0	1	0	1	0	1	0	1	0	1	0	0	1	0	1	0	1	0	1
520	2410131K14Rik	ENSMUSG00000032840	0.961679785415212	-0.0277292756691362	0.944928913323046	0.0400871329265267	0.772693490050709	0.253527494040761	0.723359316006288	-0.344008719047583	0.269349361573922	-0.501542327782962	0.847271968108152	-0.126294097666923	0.601055820098218	0.443215547753596	0.573637855896945	-0.144458306746476	0.210459293938387	0.893297235381301	0.534388451107766	0.174897243856867	0.156596496052464	-0.482610521912891	0.792233195143803	-0.316529817860918	0.773236141399195	-0.0613962770293698	0	1	-0.320270528427403	0.0726990836329822	0	1	0	1
521	2410137M14Rik	ENSMUSG00000064308	0.936292622677849	0.426498478805498	1	0	1	0	1	0	1	0	1	0	1	0	1	0	1	0	1	0	1	0	1	0	1	0	0	1	0	1	0	1	0	1
522	2410141K09Rik	ENSMUSG00000074832	0.944951726305373	-0.372700327791572	1	0	1	0	1	0	1	0	1	0	1	0	1	0	1	0	1	0	1	0	1	0	0.855104094125109	0.745134853507262	0	1	0	1	0	1	0	1
523	2500004C02Rik	ENSMUSG00000073236	0.335689135696496	-1.05055673349165	1	0	1	0	1	0	1	0	1	0	1	0	1	0	1	0	1	0	1	0	0.766941937830102	-0.409040293293757	0.992410490927557	-0.00648764122448533	0	1	0	1	0	1	0	1
524	2510002D24Rik	ENSMUSG00000071632	0.956568535981827	-0.0287805556951763	0.785861733686901	-0.0871410398339185	0.650053261567778	0.299402233712314	0.408097714388235	-0.484612017949941	0.674030355495294	-0.140535451142639	0.215325920403374	-0.430776785597272	0.215307650972	-0.622940871642592	0.323622086345797	-0.162278982335436	0.760064038746846	0.122307280066723	0.634086076223515	0.130757561199913	0.0244419893041614	0.195207795135031	0.99127836805228	0.00519103231541724	0.135872146420001	-0.340484171486622	0.534812259383947	0.0656787136886165	0	1	0	1	0.304089891982757	0.0751746106399882
525	2510009E07Rik	ENSMUSG00000043391	0.713185731722174	-1.79854616325775	0.678357878367906	0.586430822047394	0.677542375889996	-0.29480129100017	0.727023516680383	-0.354647719105512	0.712957525771715	-0.128565842287729	0.979994991724096	-0.0234980712171225	0.121017958608338	3.10957761894761	0.384511416456505	-0.30153255359448	0.202780809377783	-1.4581572436583	0.730761201210933	0.200109501582012	0.0910555351663194	1.3089675809849	0.822433866412734	0.228099539433688	0.180598840299173	-1.04586052058581	0	1	0	1	0	1	0	1
526	2510039O18Rik	ENSMUSG00000044496	0.736904331096939	-0.294946879405469	0.299322884345674	0.326163330650955	0.804382635607149	-0.142111266595317	0.651172591151234	-0.264851401313374	0.681026057659123	0.16299174894224	0.0219302901471825	0.916112181885555	0.788330354878835	0.148514266904931	0.242593457145546	0.176975171363641	0.592947124137705	-0.244997477523795	0.839689553033417	-0.0441736993104453	0.0357323366991864	-0.249407050937314	0.917173122883581	0.04487302591189	0.00378740769775614	0.822744320482482	0	1	0	1	0	1	0	1
527	2610001J05Rik	ENSMUSG00000052419	0.91093813959892	-0.0333827124299585	0.149942589784813	0.4683947238376	0.851327666956412	-0.105596301015068	0.526417741037244	-0.342350674558252	0.695684315062986	0.138344459892883	0.558466458706366	0.240124099403602	0.675888930510157	-0.229246505686609	0.644449464301902	0.0933121562711988	0.641237726514237	-0.149397889817076	0.66374489467406	-0.0757857328909205	1	0	0.730065959311927	0.133771298269026	0.586807856501713	-0.0986394445126112	0.31032724444961	0.44986245411143	0.269102499493936	0.0457060185224911	0	1	0	1
528	2610002M06Rik	ENSMUSG00000031242	0.201774747045478	-0.574296102978177	0.980565709805012	-0.0120392147417942	0.250315223531544	1.08113376746613	0.842553975184991	0.169636075864187	0.663914043781219	-0.21939696167985	0.145085115557052	-1.02056711929228	0.689505356187359	0.267356103255698	0.792283697395081	0.056306545570087	0.405657680652555	-0.500541299229516	0.531122440890238	-0.212927918865642	1	0	0.693238697043153	-0.242528234434716	0.37627407514862	0.248127223600489	0	1	0	1	0.726620622822313	0.269577701424536	0	1
529	2610005L07Rik	ENSMUSG00000071793	0.863520795765116	-0.0931213913686207	1	0	1	0	1	0	1	0	1	0	1	0	1	0	1	0	1	0	1	0	0.992429982269943	0.00521700004785995	0.318649944951931	-0.352083539997162	0	1	0	1	0.321350984996855	0.270375743577004	0	1
530	2610008E11Rik	ENSMUSG00000060301	0.795822511367964	0.255310490884057	0.456413804023914	-0.292734966835043	0.595790943646441	0.532859370105339	0.0777688453035916	1.38102209710149	0.134919330454524	-0.8684066232619	0.0652250648296487	-0.955914344614968	0.198181771804884	-1.44296252311682	0.373157395130153	-0.169300188664658	0.284197712451615	-0.636741420291322	0.828031865172874	-0.0969747027228989	0.025357961322098	0.588557324261779	0.851142401343689	-0.164525635384228	0.616648201506764	0.20894807831906	0.443253099980287	0.21924577758357	0	1	0	1	0	1
531	2610016A17Rik	ENSMUSG00000101089	1	0	1	0	1	0	1	0	1	0	1	0	1	0	1	0	1	0	1	0	1	0	1	0	0.446000442322228	3.01624859244185	0	1	0	1	0	1	0	1
532	2610020C07Rik	ENSMUSG00000097537	0.60963370855315	-0.641600793671868	0.183224292589129	-1.01972760834514	0.879627646625525	-0.168322631442568	0.238569197995613	1.27376754770673	0.47861150822239	0.451456018987522	0.243744089419596	1.10504883312115	0.498065051831992	-0.911142198535452	0.481410279372529	-0.228478448115278	0.822864955537153	-0.0974027074571665	0.547259375434935	-0.218480881486169	1	0	1	0	0.591463311744302	-0.462729168184952	0	1	0	1	0	1	0	1
533	2610027K06Rik	ENSMUSG00000087013	0.954043439088824	-0.311062147675264	1	0	1	0	1	0	1	0	1	0	1	0	1	0	1	0	1	0	1	0	0.791196159845171	0.727944509104117	0.328120127878572	-3.85819428646583	0	1	0	1	0	1	0	1
534	2610028E06Rik	ENSMUSG00000085562	0.916090934269207	0.468281357262464	1	0	1	0	1	0	1	0	1	0	1	0	1	0	1	0	1	0	1	0	1	0	1	0	0	1	0	1	0	1	0	1
535	2610028H24Rik	ENSMUSG00000009114	0.96391062865888	-0.244155071202263	1	0	1	0	1	0	1	0	1	0	1	0	1	0	1	0	1	0	0.00409427115490292	0.909258626493108	1	0	0.611268574834526	-2.0533473973391	0	1	0	1	0	1	0	1
536	2610035D17Rik	ENSMUSG00000087259	0.29717423552718	-0.561232700141891	0.615232052512541	0.374135921226195	0.0105978367018748	3.00934862832744	0.102079247683237	1.32961233268408	0.268078007947113	0.536613010151471	0.592482320551647	-0.221188619922245	0.544831996834676	0.438530712420371	0.30038939542421	0.236109092580018	0.0867250924011474	-1.81150568909897	0.16725354259234	-0.714159834033605	1	0	0.837063664805014	0.726731297487098	0.917094251008266	-0.0286591129149175	0	1	0	1	0	1	0	1
537	2610035F20Rik	ENSMUSG00000085555	1	0	1	0	1	0	1	0	1	0	1	0	1	0	1	0	1	0	1	0	1	0	1	0	1	0	0	1	0	1	0	1	0	1
538	2610037D02Rik	ENSMUSG00000097536	0.800214484780901	-1.07103459299962	0.290575234975172	-0.848398387832676	0.102966279762599	-2.47687038965386	0.337879832327004	-1.51483524524968	0.581316660201587	-0.4351727833332	1	0	1	0	1	0	0.603395813612898	0.382339508176617	0.0292890054286797	1.09919391658254	1	0	1	0	0.500773645295438	1.82877263194903	0	1	0	1	0	1	0	1
539	2610044O15Rik8	ENSMUSG00000071302	0.777055122679797	-0.273514073931099	0.669840966439632	-0.213712186581227	0.81672703173212	-0.240502221313003	0.439829182690362	0.968432194882895	0.884523984452555	-0.0976241172360837	0.534030706103244	-0.799903929801443	0.712241336258498	0.763510820744336	0.417361787901341	0.247737157081804	0.446075907707142	-0.757169289121969	0.988293296110507	-0.00659920277209175	1	0	0.684999814507401	0.268979874548129	0.714352940402639	-0.2515009674945	0	1	0	1	0	1	0.253562740687117	0.782267668612482
540	2610203C20Rik	ENSMUSG00000074415	0.717645818761531	1.93316129648209	0.588241812409617	-0.917474529284212	0.226605063309675	-2.58394929579929	0.804275851494498	-0.65231345622781	0.698607873320124	0.311522305596865	1	0	1	0	1	0	0.49166973174218	-0.536315361929118	0.734923999739222	0.271454469190827	1	0	1	0	0.418022359963844	-3.21267199061208	0	1	0	1	0	1	0	1
541	2610203C22Rik	ENSMUSG00000079671	0.800138743893702	-1.34699680555185	1	0	1	0	1	0	1	0	1	0	1	0	1	0	1	0	1	0	1	0	0.792233195143803	-0.316529817860918	0.775156701635588	1.11691946178453	0	1	0	1	0	1	0	1
542	2610206C17Rik	ENSMUSG00000085236	0.586666437393509	-1.11339235351877	1	0	1	0	1	0	1	0	1	0	1	0	1	0	1	0	1	0	1	0	1	0	0.988534839159442	-0.0314086611370695	0	1	0	1	0	1	0	1
543	2610301B20Rik	ENSMUSG00000059482	0.278662723215385	-0.848599848911955	0.747664659982834	-0.209662579633938	0.403266275417335	1.09851038194497	0.790794023802617	0.383620015371314	0.120347861763925	0.92118794268345	0.618482737932834	0.438755088199909	0.637035251847923	-0.893798463867664	0.595830058887071	-0.196324642579341	0.602496468463095	-0.150935286428802	0.42020476189473	-0.382819752998418	0.231668280686878	-0.128687484967723	0.629915478562605	0.353016201764681	0.155751018826823	0.568187048882312	0	1	0	1	0	1	0	1
544	2610306M01Rik	ENSMUSG00000100164	0.887759058339001	0.167810628134906	1	0	1	0	1	0	1	0	1	0	1	0	1	0	1	0	1	0	1	0	1	0	0.872614820737754	0.166430066439377	0	1	0	1	0	1	0	1
545	2610307P16Rik	ENSMUSG00000085936	0.000294255044902447	-17.8349215222636	1	0	1	0	1	0	1	0	1	0	1	0	1	0	1	0	1	0	1	0	1	0	1	0	0	1	0	1	0	1	0	1
546	2610316D01Rik	ENSMUSG00000097040	1	0	1	0	1	0	1	0	1	0	1	0	1	0	1	0	1	0	1	0	1	0	1	0	1	0	0	1	0	1	0	1	0	1
547	2610318N02Rik	ENSMUSG00000049916	0.380158539211077	-0.361591077104343	1	0	1	0	1	0	1	0	1	0	1	0	1	0	1	0	1	0	1	0	1	0	0.400414364002503	0.43557152736658	0	1	0	1	0	1	0	1
548	2610507B11Rik	ENSMUSG00000010277	0.818340980708822	0.113178562897299	0.961729690782494	-0.0157741595258386	0.713155246696079	-0.202279917822018	0.111054648442824	0.938819019105744	0.871571239161154	-0.0495269786517605	0.123850272135066	0.542674761865856	0.684036856293807	-0.2341248816445	0.885732733558758	-0.0230115209577057	0.340177901512725	-0.299906752074158	0.339702164338747	-0.219379343540567	0.0630695199204459	-0.451912336658064	0.733032360824803	0.0855913121821926	0.978109341381875	-0.00521470232260982	0	1	0	1	0	1	0	1
549	2610507I01Rik	ENSMUSG00000085882	0.581828042717899	-0.484371574465342	1	0	1	0	1	0	1	0	0.474216396171761	-0.895853314054643	0.692848941607983	-0.725139954855255	0.878494886396177	-0.0638602986973535	1	0	1	0	1	0	0.823677267128111	-0.120311209636241	0.171564289100629	-0.676924921620364	0	1	0	1	0	1	0	1
550	2610524H06Rik	ENSMUSG00000092486	0.256144302874684	-0.994002944722923	0.236965710646075	0.732463488198198	0.947437051094907	0.0753928043708202	0.185464962191974	-1.40874099868487	0.944282967287292	0.0699280638292701	0.406694621869229	0.750605295990403	0.282076067670199	1.67643743059928	0.92048351124208	0.0531571212157914	0.622146303688105	0.481116878892753	0.814015955558334	0.132208930547306	1	0	1	0	0.72645231539079	-0.125630269682881	0	1	0	1	0	1	-0.502150082687797	0.0763825999251303
551	2610528A11Rik	ENSMUSG00000096001	0.233606549696026	-2.61288484386481	1	1	0.743317340922418	1.32208888974618	0.389864899005747	-3.42818061947326	0.748847778123999	0.16596696746523	1	0	1	0	1	0	0.92371051902842	0.105104152472376	0.346442555638595	1.26251522975386	0.958645066753406	0.193152742345934	1	0	0.0649355672743195	-5.26746619363384	0	1	0	1	0	1	0	1
552	2610528J11Rik	ENSMUSG00000028536	1	0	1	0	1	0	1	0	1	0	1	0	1	0	1	0	1	0	1	0	0.968754906166939	0.0729541565456216	0.692280334951558	0.175326547923754	0.36729058237504	3.55395044235355	0	1	0	1	0	1	0	1
553	2700038G22Rik	ENSMUSG00000097180	0.941574165555661	-0.0588287052376486	1	0	1	0	1	0	1	0	1	0	1	0	1	0	1	0	1	0	1	0	1	0	0.627184864417769	0.338157141831348	0	1	0	1	0	1	0	1
554	2700046A07Rik	ENSMUSG00000041789	1	0	1	0	1	0	1	0	1	0	1	0	1	0	1	0	1	0	1	0	1	0	1	0	0.855104094125109	0.745134853507262	0	1	0	1	0	1	0	1
555	2700046G09Rik	ENSMUSG00000097787	0.767597447923981	-0.645688431789343	1	0	1	0	1	0	1	0	1	0	1	0	1	0	1	0	1	0	1	0	0.99835466443809	0.003170955173409	0.303958140837401	-2.23128958555873	0	1	0	1	0	1	0	1
556	2700049A03Rik	ENSMUSG00000034601	0.2167256602609	-0.825022078301681	0.849916240814079	-0.118289324452358	0.851447390890177	-0.246850896384888	0.510689968409938	-0.72203916928271	0.650534515153305	-0.238032519563789	0.253989762694167	0.971165105048278	0.865743415189061	0.143323831089769	0.97377043775856	0.00891345959280651	0.536439038917562	-0.283921162844729	0.373182109222674	0.283929178871281	0.00228556596478927	1.0776881340691	0.99656020311257	0.00539811021082949	0.780457422479576	-0.0927136958623272	0	1	0	1	0	1	0	1
557	2700060E02Rik	NA	1	0	1	0	1	0	1	0	1	0	1	0	1	0	1	0	1	0	1	0	1	0	1	0	1	0	0	1	0	1	-0.769297633336704	0.00775451927084189	0	1
558	2700062C07Rik	ENSMUSG00000024273	0.337698032151923	-0.377372933308361	0.621966725846137	0.309667366236627	0.811985932761203	0.266505571287663	0.821201180751007	-0.307934180851698	0.924615691869927	-0.0503834675076856	0.322886285872285	-0.75600000849582	0.0786765899608113	-1.81105143005497	0.695124480580941	0.138725640166968	0.805668671247979	-0.130013994151363	0.793769207046811	-0.0838087511823333	0.60886176258028	0.020908487985918	0.705774427130489	0.217103365945826	0.92414666412908	-0.0382161986610359	0	1	0	1	0	1	-0.302730989508404	0.0763825999251303
559	2700069I18Rik	ENSMUSG00000086224	1	0	1	0	1	0	1	0	1	0	1	0	1	0	1	0	1	0	1	0	1	0	1	0	1	0	0	1	0	1	0	1	0	1
560	2700081O15Rik	ENSMUSG00000053080	0.506265529414464	-1.95511805943109	0.629570091357559	-0.996003293543164	0.454325282118086	1.39721441117383	0.435097840095937	-1.80327842000392	0.778120053614259	0.212129467750555	1	0	1	0	1	0	0.810248855842563	0.216258617604919	0.980515673571154	0.0211038599165051	0.127035817269637	-0.708018181359196	1	0	0.187446009081779	1.13481824488042	0	1	0	1	0	1	0	1
561	2700089I24Rik	ENSMUSG00000100119	1	0	1	0	1	0	1	0	1	0	1	0	1	0	1	0	1	0	1	0	1	0	1	0	1	0	0	1	0	1	0	1	0	1
562	2700097O09Rik	ENSMUSG00000062198	0.729521474796974	-0.248232245840746	0.958087145387079	0.0259483152069189	0.631404746118746	0.334824578482579	0.678461871145508	0.318607553894932	0.590629041637149	-0.301105632177404	0.0291980096371504	-1.16424859522395	0.982724863631616	-0.0186501077739045	0.89173116989316	0.0403647634225467	0.493159494647293	-0.255488864871165	0.770151871480341	-0.0770131040900094	1	0	0.814701557117241	-0.132500171220015	0.836237692672102	-0.0759511795144429	0	1	-0.33893261963559	0.099059431644091	0	1	0	1
563	2700099C18Rik	ENSMUSG00000098090	0.251345348035728	-0.71890763204003	1	0	1	0	1	0	1	0	1	0	1	0	1	0	1	0	1	0	1	0	1	0	0.875225277057268	-0.0642846118981396	0	1	0	1	0	1	0	1
564	2810001G20Rik	ENSMUSG00000087497	0.0882244328097441	2.01052881212993	0.875957784595261	-0.109173205517558	0.701587709926828	0.705069485879006	0.155073002821343	-1.85561184663446	0.631156490030129	0.407705119426046	0.485798018081159	-0.52421765332074	0.113310835020787	-1.94848355554666	0.615805093926265	-0.203193657693765	0.0469285383945935	-1.84546384515925	0.480388981465775	0.400515536143762	1	0	0.792233195143803	-0.316529817860918	0.0199819277573876	-1.29476645244598	0	1	0	1	0	1	0	1
565	2810002D19Rik	ENSMUSG00000045464	0.420057876352902	1.02967538569381	0.622261788610621	0.363882143509246	0.507087938605292	0.740781587449319	0.229683535899091	-1.47286131298786	0.600919711525908	0.29118259437766	0.71419491572766	-0.420218261553412	0.496253117337962	-0.818382884313234	0.384946023459889	-0.249475271154772	0.0521605585371374	2.20688921157371	0.998389241297518	-0.000810441411257264	1	0	0.522145681457814	1.00540199774942	0.896376361328156	-0.0704662548806163	0	1	0	1	0	1	0	1
566	2810004N23Rik	ENSMUSG00000031984	0.496407675586765	0.619998425621507	0.805161714564565	-0.124019660693541	0.913184264570694	-0.104222446476086	0.650436811463812	-0.553677664879354	0.883454060315864	-0.0680873545044376	0.993431713286327	-0.00541794955570907	0.458569927846247	0.613830613388279	0.721267468050338	-0.0866330537094349	0.698795538437069	0.284242717100511	0.521388743493204	0.218868930343967	0.16449807267753	-0.181835558551554	0.925876739043844	0.0340113528134507	0.460249191987731	-0.285482611985765	0	1	0	1	0	1	0	1
567	2810006K23Rik	ENSMUSG00000047635	0.524933669948666	0.611341616275435	1	0	1	0	1	0	1	0	0.341837874671652	-1.0485914463296	0.152201265166325	1.91705460603651	0.780612891807733	-0.0904338963363975	1	0	1	0	0.0756171261648194	0.137876453021215	0.798335267535658	-0.155178687130298	0.611106321161685	-0.249846724772394	0	1	0	1	0	1	0	1
568	2810013P06Rik	ENSMUSG00000099881	0.94353430900883	0.0778297361585034	0.33275463067984	-0.409923241730313	0.888356013220202	0.100078202873226	0.250969919426561	0.723042204418079	0.817046817886136	0.0869239191917652	0.974894082400326	-0.0127261414019607	0.898090120722594	0.0597687719272945	0.506073602314627	-0.128379819496274	0.68499003188028	-0.28451654240599	0.573641817147603	-0.124115480146464	1	0	1	0	0.881953490006276	-0.0378632044037869	0	1	0	1	0	1	0	1
569	2810021J22Rik	ENSMUSG00000020491	0.756153915507401	0.365394700643021	0.348476952592055	-0.573759968463108	0.450982838806009	-1.02424126487002	0.642040530182193	0.997166946418401	0.228306875969847	0.801334941135019	0.985145216485526	0.0185956490810677	0.438619424234313	-1.11171780261991	0.488316097445168	-0.198106061131911	0.860880440508868	0.128542480350722	0.692088129706391	0.216223040108243	1	0	0.73959954731529	0.591282775091254	0.498975566465426	-0.781568953482069	0	1	0	1	0	1	0	1
570	2810025M15Rik	ENSMUSG00000049881	0.529827327202522	-0.608736392100091	1	0	1	0	1	0	1	0	1	0	1	0	1	0	1	0	1	0	1	0	0.69655930880132	-0.356906945491492	0.73516484001415	-0.5747244994001	0	1	0	1	0	1	0	1
571	2810029C07Rik	ENSMUSG00000096995	0.645660677322463	-2.45353769322241	1	0	1	0	1	0	1	0	1	0	1	0	1	0	1	0	1	0	1	0	1	0	0.764743874922616	-0.926894669545151	0	1	0	1	0	1	0	1
572	2810032G03Rik	ENSMUSG00000037735	1	0	1	0	1	0	1	0	1	0	1	0	1	0	1	0	1	0	1	0	1	0	1	0	1	0	0	1	0	1	0	1	0	1
573	2810047C21Rik1	ENSMUSG00000092574	0.836415162235345	-1.10910929089565	1	0	1	0	1	0	1	0	1	0	1	0	1	0	1	0	1	0	1	0	1	0	0.121278125937794	1.93298066833011	0	1	0	1	0	1	0	1
574	2810049E08Rik	ENSMUSG00000100891	1	0	1	0	1	0	1	0	1	0	1	0	1	0	1	0	1	0	1	0	1	0	1	0	1	0	0	1	0	1	0	1	0	1
575	2810403A07Rik	ENSMUSG00000028060	0.21243743616385	-0.756324509708878	0.659688681483749	-0.108254853026835	0.428561097138123	-0.349906998096089	0.374558507118738	0.48500955445793	0.333474188748623	-0.360786662595872	0.382070143586178	-0.237676309003997	0.914100047891832	-0.0459902479501023	0.461870494237283	0.0967162916774408	0.54410036204104	0.125602799327041	0.554712864293115	0.0972776444378101	1	0	0.830602779754495	-0.0773471899707125	0.0711755080959798	0.312869047854806	0	1	-0.354650341839572	0.323890224317968	0	1	0.580578937444957	0.719619079386684
576	2810403D21Rik	ENSMUSG00000086629	0.958404967461932	0.0498232158291402	0.72906219477673	0.225313195545653	0.452920886681422	1.09790096910411	0.0908486439033998	-4.1835497640406	0.399431774397451	0.804993298927797	0.80650514041911	-0.210392566284708	0.985962748632401	-0.0233813998296985	0.818627922244682	0.105845058519721	0.334434808832575	-0.633667629914608	0.863569715480421	0.110371646120284	1	0	0.628122634401047	0.589521783228669	0.754125861939578	-0.444702535579899	0	1	0	1	0	1	0	1
577	2810404M03Rik	ENSMUSG00000102046	1	0	1	0	1	0	1	0	1	0	1	0	1	0	1	0	1	0	1	0	1	0	1	0	1	0	0	1	0	1	0	1	0	1
578	2810405F15Rik	ENSMUSG00000103562	1	0	1	0	1	0	1	0	1	0	1	0	1	0	1	0	1	0	1	0	1	0	1	0	1	0	0	1	0	1	0	1	0	1
579	2810408A11Rik	ENSMUSG00000018570	0.777130732111519	-0.768164022265598	1	0	1	0	1	0	1	0	1	0	1	0	1	0	1	0	1	0	1	0	1	0	0.24811531023221	-1.63749736310803	0	1	0	1	0	1	0	1
580	2810408I11Rik	ENSMUSG00000087213	0.664385025719847	-0.296426334718309	1	0	1	0	1	0	1	0	1	0	1	0	1	0	1	0	1	0	1	0	0.995416677263422	0.00514910519166193	0.873871767948782	0.16955310763712	0	1	0	1	0	1	0	1
581	2810410L24Rik	ENSMUSG00000075389	0.83359042897526	1.12616205198916	1	0	1	0	1	0	1	0	1	0	1	0	1	0	1	0	1	0	1	0	0.643755933722999	-0.579558994044944	1	0	0	1	0	1	0	1	0	1
582	2810428I15Rik	NA	1	0	1	0	1	0	1	0	1	0	1	0	1	0	1	0	1	0	1	0	1	0	1	0	1	0	0	1	0	1	0	1	-0.443350695803268	0.00572454256238675
583	2810429I04Rik	ENSMUSG00000097709	0.97695242943192	0.0932633282860663	1	0	1	0	1	0	1	0	1	0	1	0	1	0	1	0	1	0	1	0	1	0	0.498068691154977	1.17668013586226	0	1	0	1	0	1	0	1
584	2810433D01Rik	ENSMUSG00000086283	0.943931430384023	-0.37962528245585	1	0	1	0	1	0	1	0	1	0	1	0	1	0	1	0	1	0	1	0	1	0	1	0	0	1	0	1	0	1	0	1
585	2810442N19Rik	ENSMUSG00000090260	0.891261350112532	-0.73792191744541	1	0	1	0	1	0	1	0	1	0	1	0	1	0	1	0	1	0	1	0	1	0	1	0	0	1	0	1	0	1	0	1
586	2810454H06Rik	ENSMUSG00000100876	0.381300541801008	1.43349939393767	1	0	1	0	1	0	1	0	0.815703548178627	-0.269066333854678	0.944485124158412	-0.101838831132218	0.865863380051516	-0.0857506239034335	1	0	1	0	1	0	1	0	0.776942498548772	0.190366842668081	0	1	0	1	0	1	0	1
587	2810459M11Rik	ENSMUSG00000026227	0.997564626462659	-0.0164702312047613	0.843046626629287	0.807925474582823	0.371212247564743	0.960138155937501	0.510618846156991	-2.56279232902295	0.563127317182539	0.318086955053756	1	0	1	0	1	0	0.633488831142673	0.793124682458107	0.698118367208027	-0.37534348958357	1.95300492856575e-05	4.67845977881504	0.578828365230662	0.157552295053963	0.688505385477943	-0.257385863763336	0	1	0	1	0	1	0	1
588	2810468N07Rik	ENSMUSG00000091475	0.962526986045487	-0.252868741749122	1	0	1	0	1	0	1	0	1	0	1	0	1	0	1	0	1	0	1	0	1	0	0.104526642632797	2.34533453390963	0	1	0	1	0	1	0	1
589	2810471M01Rik	ENSMUSG00000084966	1	0	1	0	1	0	1	0	1	0	1	0	1	0	1	0	1	0	1	0	1	0	1	0	1	0	0	1	0	1	0	1	0	1
590	2810474O19Rik	ENSMUSG00000032712	0.335974958644808	0.444128023939607	0.486142037630333	-0.149722089021493	0.404220397261486	-0.417779038853205	0.482830386031383	0.385573919101163	0.551953851417164	-0.191657940012298	0.419627569013212	0.231830501587171	0.357123017083572	0.301118682046262	0.179268458084199	-0.132606915539934	0.321900673153209	-0.326843203026574	0.384731329518261	0.166822390819598	0.000911094208710874	0.533904263627329	0.826530820916487	-0.11994051642194	0.335314931677611	0.131559564599324	-0.592888981337538	1	-0.310431933378118	0.0757981963014405	0.458361749185674	0.154552168774991	0	1
591	2900005J15Rik	ENSMUSG00000043833	0.125701540762602	2.43688048027092	0.818203559133429	0.164868630303698	0.900918310676473	0.207370111731019	0.632731121135782	-0.897949396283494	0.0269639629129226	-1.89535083254861	0.624784754467929	-0.774170537480997	0.195970016692833	2.22915853414838	0.480398263898989	0.261717027961372	0.406817718947917	0.733258310554402	0.648699222232573	0.283005349685413	1	0	0.857418142127256	0.143094136499021	0.483729061729877	0.936375581957813	0	1	0	1	0	1	0	1
592	2900009J06Rik	ENSMUSG00000102014	1	0	1	0	1	0	1	0	1	0	1	0	1	0	1	0	1	0	1	0	1	0	1	0	1	0	0	1	0	1	0	1	0	1
593	2900011O08Rik	ENSMUSG00000044117	0.856583018743857	0.957412818077862	1	0	1	0	1	0	1	0	1	0	1	0	1	0	1	0	1	0	0.0410905757075345	0.779010184437925	1	0	0.289035773568586	-3.31420369985132	0	1	0	1	0	1	0	1
594	2900026A02Rik	ENSMUSG00000051339	0.342744613745848	-0.826403785198322	0.430184287107035	0.902552335002137	0.422134686861662	1.01041254359431	0.806483443830302	-0.39697886803915	0.811629426470382	-0.0888454976575896	1	0	1	0	1	0	0.751194504466909	0.271471056819567	0.987741003676442	0.0103814743623346	0.604532930806883	0.153405380742159	0.732650993936814	0.104737504904481	0.9119501984251	-0.0340347652364914	0	1	0	1	0	1	0	1
595	2900041M22Rik	ENSMUSG00000054418	0.611745254676111	-0.753699752960542	1	0	1	0	1	0	1	0	1	0	1	0	1	0	1	0	1	0	1	0	1	0	0.690933038366831	-0.297636916218339	0	1	0	1	0	1	0	1
596	2900052N01Rik	ENSMUSG00000099696	1	0	1	0	1	0	1	0	1	0	1	0	1	0	1	0	1	0	1	0	1	0	1	0	1	0	0	1	0	1	0	1	0	1
597	2900055J20Rik	ENSMUSG00000071860	0.889494968728511	-0.701980918383771	1	0	1	0	1	0	1	0	1	0	1	0	1	0	1	0	1	0	1	0	1	0	1	0	0	1	0	1	0	1	0	1
598	2900060B14Rik	ENSMUSG00000107722	1	0	1	0	1	0	1	0	1	0	1	0	1	0	1	0	1	0	1	0	1	0	1	0	0.746132168903275	-0.133132883845072	0	1	0	1	0	1	0	1
599	2900076A07Rik	ENSMUSG00000097277	0.751578569869313	-0.336046266717279	0.517337593280602	-0.40481596170337	0.884636785345666	0.294005017920326	0.752404322050084	0.464001540951395	0.741764609198756	-0.232373445330283	0.658369372405051	0.316027386841126	0.690051163369334	-0.736217208280027	0.918123342142151	0.0345000288697396	0.0314887682880566	0.92515640408282	0.865890009455618	0.0908117278684851	1	0	0.992877425164105	0.00694000436467021	0.430677594745251	-0.450781929629649	0	1	0	1	0	1	0	1
600	2900079G21Rik	ENSMUSG00000087038	1	0	1	0	1	0	1	0	1	0	1	0	1	0	1	0	1	0	1	0	1	0	1	0	0.449256593049886	2.99526132726	0	1	0	1	0	1	0	1
601	2900092C05Rik	ENSMUSG00000030385	0.914124294719934	0.582088674117535	1	0	1	0	1	0	1	0	1	0	1	0	1	0	1	0	1	0	0.203178629266628	0.772052745809677	1	0	1	0	0	1	0	1	0	1	0	1
602	2900097C17Rik	ENSMUSG00000102869	0.930980297902823	0.072675103721008	1	0	1	0	1	0	1	0	1	0	1	0	1	0	1	0	1	0	1	0	1	0	0.743928925302747	0.0590989461459365	0	1	0	1	0	1	0	1
603	3000002C10Rik	ENSMUSG00000070282	0.556102015787568	0.427812750842051	1	0	1	0	1	0	1	0	1	0	1	0	1	0	1	0	1	0	1	0	0.744294580083829	-0.580054320147823	0.666619812212913	-0.420289228602084	0	1	0	1	0	1	0	1
604	3010001F23Rik	ENSMUSG00000084885	0.914124294719934	0.582088674117535	1	0	1	0	1	0	1	0	1	0	1	0	1	0	1	0	1	0	1	0	1	0	0.855104094125109	0.745134853507261	0	1	0	1	0	1	0	1
605	3100003L05Rik	ENSMUSG00000086254	1	0	1	0	1	0	1	0	1	0	1	0	1	0	1	0	1	0	1	0	1	0	1	0	1	0	0	1	0	1	0	1	0	1
606	3110001I22Rik	ENSMUSG00000079737	0.894457372543335	-0.202247579231722	0.557699535674659	-0.633528304337032	0.778094065413572	-0.231885988485827	0.72031933707154	0.439310565320121	0.890137313947985	0.078610760425321	0.464350059435467	-0.736177467785796	0.487722590150001	-1.05672227275543	0.822043514765132	-0.0729459679622545	0.179923574770458	-1.38744454810574	0.974995875532486	0.0138254703265699	1	0	0.785560064089593	0.326919313548611	0.768608401085587	-0.0640214017851189	0	1	0	1	0	1	0	1
607	3110002H16Rik	ENSMUSG00000024410	0.975038953271652	-0.0142592488338661	0.882272946572005	0.0488771677904621	0.979444934161102	-0.0150183403250927	0.138190293612859	-0.728206201493097	0.753471680326078	0.103047560071664	0.739149254357267	-0.104717981312743	0.781272091840725	-0.119456954157375	0.911826105603074	-0.0159580894681071	0.977291984386153	0.00877894768360536	0.557004203317757	0.120845218470268	1	0	0.889355841700761	-0.0502150781823388	0.967028764048288	-0.00652238118538089	0	1	0.602988091692288	0.0413221881877301	0	1	0	1
608	3110009E18Rik	ENSMUSG00000026388	0.716529527839234	-0.271402476258331	1	0	1	0	1	0	1	0	1	0	1	0	1	0	1	0	1	0	0.0580997121056564	-0.194763480070279	0.998781369039329	0.00539728933080707	0.885281645559322	0.104741202198974	0	1	0	1	0	1	0	1
609	3110009F21Rik	ENSMUSG00000113331	1	0	1	0	1	0	1	0	1	0	1	0	1	0	1	0	1	0	1	0	1	0	1	0	1	0	0	1	0	1	0	1	0	1
610	3110015C05Rik	ENSMUSG00000114824	1	0	1	0	1	0	1	0	1	0	1	0	1	0	1	0	1	0	1	0	1	0	1	0	1	0	0	1	0	1	0	1	0	1
611	3110021N24Rik	ENSMUSG00000094958	0.910687193900001	-0.605440780494384	1	0	1	0	1	0	1	0	1	0	1	0	1	0	1	0	1	0	1	0	0.99656020311257	0.00539811021082949	0.970746056063987	-0.146414936265937	0	1	0	1	0	1	0	1
612	3110035E14Rik	ENSMUSG00000067879	1	0	1	0	1	0	1	0	1	0	1	0	1	0	1	0	1	0	1	0	0.879146059349977	0.0498704683085481	1	0	1	0	0	1	0	1	0	1	0	1
613	3110039M20Rik	ENSMUSG00000104861	1	0	1	0	1	0	1	0	1	0	1	0	1	0	1	0	1	0	1	0	1	0	1	0	1	0	0	1	0	1	0	1	0	1
614	3110040N11Rik	ENSMUSG00000025102	0.810592055554753	-0.0939558140616801	0.932068745167553	-0.048600213727387	0.349685724235129	1.00669736966591	0.367589023149419	-0.868372831346258	0.589933650469113	0.264085917018502	0.929284874803001	0.0517553974395427	0.759305252234701	0.261834146980909	0.931107601095301	-0.0218110938385263	0.714987195583982	0.114706433249115	0.954321086658632	0.0196998483994066	0.0101750057990116	-0.309297659788157	0.27570433664351	0.403713319928108	0.682398577064917	0.127008852973222	0	1	0	1	0	1	0	1
615	3110043O21Rik	ENSMUSG00000028300	0.761079469350827	-0.194465179919321	0.799596447793374	-0.130098818595556	0.84755467109307	-0.0798163117671004	0.875362966214222	0.0930438224957816	0.485588157062124	-0.233619506698741	0.175967568569399	-1.12146229036694	0.151316890194575	-2.54393786380433	0.259120048926168	-0.279171631949622	0.0540018654607738	-0.790920378979086	0.779495926547143	0.124844591706131	0.0124782594597199	0.57802688780422	0.994376666530488	0.00458748554767559	0.42961221013554	-0.195989201898534	0	1	0	1	0	1	0	1
616	3110045C21Rik	ENSMUSG00000097503	0.385930566724029	1.68015578623657	1	0	1	0	1	0	1	0	1	0	1	0	1	0	1	0	1	0	1	0	0.996811020270433	0.00614734351015318	0.188677423055237	4.35668813121857	0	1	0	1	0	1	0	1
617	3110056K07Rik	ENSMUSG00000085622	0.272391772932418	-0.777779712518743	0.631297878728511	-0.297090915805965	0.662297709450228	0.503226557477964	0.885779093807148	0.18528169614947	0.651538675091431	-0.365318555761826	0.12783192425767	1.10315764989066	0.673594069463636	-0.537365310996012	0.779502796265523	0.0827829938712518	0.531943080489008	-0.297884964265959	0.943854932092222	0.0311199251712243	1	0	0.994217498820439	0.00540093170947552	0.803212025318671	-0.108419675691233	0	1	0	1	0	1	0	1
618	3110062M04Rik	ENSMUSG00000046806	0.269304854066265	1.13269608651509	0.458336946015597	0.246365761679487	0.640921616448633	0.24669151872254	0.757365163992866	0.234915762592211	0.45163739058851	0.320661731043325	0.490334824630048	-0.344062444075851	0.852972772695776	-0.127546642947538	0.34466909461973	0.202737289451663	0.276040539858984	0.582055491446903	0.347088428129658	-0.234714735093377	0.143747517922752	-0.212935196981592	0.912149418162579	-0.0618102694829251	0.636076689829574	-0.320301299995755	0	1	0	1	0	1	0	1
619	3110070M22Rik	ENSMUSG00000074635	0.0962437514291126	-3.48330470428212	1	0	1	0	1	0	1	0	1	0	1	0	1	0	1	0	1	0	1	0	1	0	0.958076379009716	-0.142995971710991	0	1	0	1	0	1	0	1
620	3110079O15Rik	ENSMUSG00000026258	1	0	1	0	1	0	1	0	1	0	1	0	1	0	1	0	1	0	1	0	1	0	1	0	0.266357136510214	-4.37241372428611	0	1	0	1	0	1	0	1
621	3110082I17Rik	ENSMUSG00000053553	0.104331161385854	0.91346764183858	0.706707067463317	-0.274092176256575	0.0646037734982795	1.25858679301479	0.702559570628991	0.429946537271	0.728656937967713	0.170046120850517	0.549609380854794	0.577409688598782	0.0720028500044444	-4.00133282256538	0.567627307207778	0.26857271749039	0.66553172243231	0.423925872565746	0.256276170155093	-0.464357017318187	0.0296702300091706	-0.591600792924217	0.69655930880132	-0.356906945491492	0.744610435461987	0.244004549506051	0	1	0	1	0	1	0	1
622	3110082J24Rik	ENSMUSG00000086815	1	0	1	0	1	0	1	0	1	0	1	0	1	0	1	0	1	0	1	0	1	0	1	0	1	0	0	1	0	1	0	1	0	1
623	3110099E03Rik	ENSMUSG00000085582	1	0	1	0	1	0	1	0	1	0	1	0	1	0	1	0	1	0	1	0	1	0	1	0	1	0	0	1	0	1	0	1	0	1
624	3200001D21Rik	ENSMUSG00000113434	1	0	1	0	1	0	1	0	1	0	1	0	1	0	1	0	1	0	1	0	1	0	1	0	0.0862169930270771	-1.90584763347419	0	1	0	1	0	1	0	1
625	3300002I08Rik	ENSMUSG00000063364	0.845569550418812	0.288669339451519	1	0	1	0	1	0	1	0	1	0	1	0	1	0	1	0	1	0	1	0	0.794681987738677	-0.715937781113755	0.93588071928736	0.105279808914224	0	1	0	1	0	1	0	1
626	3300005D01Rik	ENSMUSG00000096965	0.85982462086711	-0.952814358597709	1	0	1	0	1	0	1	0	1	0	1	0	1	0	1	0	1	0	1	0	1	0	0.385260661992794	-0.844997612294367	0	1	0	1	0	1	0	1
627	3425401B19Rik	ENSMUSG00000071540	1	0	1	0	1	0	1	0	1	0	1	0	1	0	1	0	1	0	1	0	1	0	1	0	0.0210197724971746	-6.38601103741785	0	1	0	1	0	1	0	1
628	3632451O06Rik	ENSMUSG00000036242	1	0	1	0	1	0	1	0	1	0	1	0	1	0	1	0	1	0	1	0	0.712706623832918	0.335290544407768	1	0	0.577246379509746	-1.5366089863432	0	1	0	1	0	1	0	1
629	3632454L22Rik	ENSMUSG00000089759	0.649518756922148	-2.42062703732905	1	0	1	0	1	0	1	0	1	0	1	0	1	0	1	0	1	0	1	0	1	0	0.458647031216562	-1.71272234397987	0	1	0	1	0	1	0	1
630	3830403N18Rik	ENSMUSG00000031125	0.590991107597709	-0.330834103785058	1	0	1	0	1	0	1	0	1	0	1	0	1	0	1	0	1	0	1	0	1	0	0.208630509371767	-1.0771518538175	0	1	0	1	0	1	0	1
631	3830406C13Rik	ENSMUSG00000033111	0.851761591382983	0.0653785950497804	0.410533387254508	-0.335252343402547	0.192102749096756	-1.22570239825064	0.639928535296822	-0.300359817188213	0.688312894409991	-0.172093009405287	0.687981610035096	-0.222514292494972	0.246188122287069	-0.90807041663125	0.764138967149449	-0.0736368459703231	0.39072724827297	-0.410796579274423	0.298774836912411	0.362966121010957	0.657258220289471	-0.0718118266979217	0.900573885810191	0.0671552545402821	0.243310023137001	0.401253694557486	0	1	0.250714804853352	0.784029590324916	0	1	0.408437095761338	0.818668805497569
632	3830408C21Rik	ENSMUSG00000071181	0.983807342988513	0.0914968591462059	1	0	1	0	1	0	1	0	1	0	1	0	1	0	1	0	1	0	1	0	1	0	0.550483157067894	0.892768417393694	0	1	0	1	0	1	0	1
633	3830417A13Rik	ENSMUSG00000031179	1	0	1	0	1	0	1	0	1	0	1	0	1	0	1	0	1	0	1	0	0.958645066753406	0.193152742345934	1	0	1	0	0	1	0	1	0	1	0	1
634	3830417A13Rik	ENSMUSG00000031179	1	0	1	0	1	0	1	0	1	0	1	0	1	0	1	0	1	0	1	0	1	0	1	0	1	0	0	1	0	1	0	1	0	1
635	3830417A13Rik	ENSMUSG00000031179	1	0	1	0	1	0	1	0	1	0	1	0	1	0	1	0	1	0	1	0	1	0	1	0	1	0	0	1	0	1	0	1	0	1
636	3830417A13Rik	ENSMUSG00000031179	1	0	1	0	1	0	1	0	1	0	1	0	1	0	1	0	1	0	1	0	0.928959393684007	0.193174763910932	1	0	1	0	0	1	0	1	0	1	0	1
637	3830417A13Rik	ENSMUSG00000031179	1	0	1	0	1	0	1	0	1	0	1	0	1	0	1	0	1	0	1	0	0.958645066753406	0.193152742345934	1	0	1	0	0	1	0	1	0	1	0	1
638	3830417A13Rik	ENSMUSG00000031179	1	0	1	0	1	0	1	0	1	0	1	0	1	0	1	0	1	0	1	0	0.0563245594400663	-1.44159081627864	1	0	1	0	0	1	0	1	0	1	0	1
639	3830417A13Rik	ENSMUSG00000031179	1	0	1	0	1	0	1	0	1	0	1	0	1	0	1	0	1	0	1	0	1	0	1	0	1	0	0	1	0	1	0	1	0	1
640	3830417A13Rik	ENSMUSG00000031179	1	0	1	0	1	0	1	0	1	0	1	0	1	0	1	0	1	0	1	0	1	0	1	0	1	0	0	1	0	1	0	1	0	1
641	3830417A13Rik	ENSMUSG00000031179	1	0	1	0	1	0	1	0	1	0	1	0	1	0	1	0	1	0	1	0	0.958645066753406	0.193152742345934	1	0	1	0	0	1	0	1	0	1	0	1
642	3830417A13Rik	ENSMUSG00000031179	1	0	1	0	1	0	1	0	1	0	1	0	1	0	1	0	1	0	1	0	0.811400632605314	-0.888842848471935	1	0	1	0	0	1	0	1	0	1	0	1
643	3830417A13Rik	ENSMUSG00000031179	1	0	1	0	1	0	1	0	1	0	1	0	1	0	1	0	1	0	1	0	1	0	1	0	1	0	0	1	0	1	0	1	0	1
644	3930402G23Rik	ENSMUSG00000038917	0.845058783049309	-1.05403174636822	1	0	1	0	1	0	1	0	1	0	1	0	1	0	1	0	1	0	1	0	1	0	1	0	0	1	0	1	0	1	0	1
645	4430402I18Rik	ENSMUSG00000064202	0.532314863317607	-1.84561129880164	1	0	1	0	1	0	1	0	1	0	1	0	1	0	1	0	1	0	0.781441969559678	-0.119601193103421	0.803926375633165	-0.314413067463201	0.93058984085717	0.26743551797673	0	1	0	1	0	1	0	1
646	4631405J19Rik	ENSMUSG00000075027	0.919367028497751	0.5459942347963	1	0	1	0	1	0	1	0	1	0	1	0	1	0	1	0	1	0	1	0	1	0	0.275702361862671	1.76893158894583	0	1	0	1	0	1	0	1
647	4632415L05Rik	ENSMUSG00000048106	0.661577815495045	0.749622525317615	0.458293171302439	0.600257300414192	0.698942108077119	-0.544416661947417	0.993580470628363	0.025900155536763	0.480116894229196	0.416899865689303	0.793160004329611	0.243463771159055	0.843994961948744	0.355127664226627	0.247007062103269	0.386182179551585	0.692385527770349	0.329832851206978	0.695910310280378	-0.219929273420706	1	0	0.995288727734817	0.00540107302602208	0.30371177508415	0.494781703966736	0	1	0	1	0	1	0	1
648	4632427E13Rik	ENSMUSG00000074024	0.622361616487278	-0.509548634089088	0.564465943656177	-0.180048732179973	0.03542129032936	1.29035008368268	0.540065268998609	0.450555380233712	0.571907532448335	-0.238436553223521	0.527448914980625	-0.351629923242905	0.154507011133116	-1.20849478536084	0.362856943773729	-0.173612334369696	0.114279140572107	0.791870501488371	0.573581741763621	-0.193662202362626	1	0	0.682133971595249	1.4471426814201	0.743201219149581	0.178540648940378	0	1	0	1	0	1	0	1
649	4632428C04Rik	ENSMUSG00000097184	0.76328537524083	-1.60389408788053	1	0	1	0	1	0	1	0	1	0	1	0	1	0	1	0	1	0	1	0	1	0	0.777543813054226	-1.02817727078529	0	1	0	1	0	1	0	1
650	4732416N19Rik	ENSMUSG00000107402	1	0	1	0	1	0	1	0	1	0	1	0	1	0	1	0	1	0	1	0	1	0	1	0	1	0	0	1	0	1	0	1	0	1
651	4732471J01Rik	ENSMUSG00000053714	0.686958023799555	-2.17474068686205	1	0	1	0	1	0	1	0	1	0	1	0	1	0	1	0	1	0	1	0	1	0	0.929908338835152	0.249007287239022	0	1	0	1	0	1	0	1
652	4732490B19Rik	ENSMUSG00000085421	0.606047925093971	2.73821004214152	1	0	1	0	1	0	1	0	1	0	1	0	1	0	1	0	1	0	1	0	1	0	1	0	0	1	0	1	0	1	0	1
653	4732491K20Rik	ENSMUSG00000097350	0.742061768890638	-0.986532580819095	1	0	1	0	1	0	1	0	1	0	1	0	1	0	1	0	1	0	1	0	1	0	0.79584076428664	-0.465901901751136	0	1	0	1	0	1	0	1
654	4831440E17Rik	ENSMUSG00000097236	0.383184035594484	-4.55676205272243	1	0	1	0	1	0	1	0	1	0	1	0	1	0	1	0	1	0	1	0	0.99765780214962	0.00625377332988486	0.23691670603189	1.56428306297139	0	1	0	1	0	1	0	1
655	4833411C07Rik	ENSMUSG00000109089	1	0	1	0	1	0	1	0	1	0	1	0	1	0	1	0	1	0	1	0	1	0	1	0	1	0	0	1	0	1	0	1	0	1
656	4833412C05Rik	ENSMUSG00000097697	0.896513778728403	0.433875687000305	1	0	1	0	1	0	1	0	1	0	1	0	1	0	1	0	1	0	1	0	1	0	1	0	0	1	0	1	0	1	0	1
657	4833417C18Rik	ENSMUSG00000086015	0.161607256810987	3.04468971623781	1	0	1	0	1	0	1	0	1	0	1	0	1	0	1	0	1	0	1	0	1	0	0.663599496356233	-0.438211628485625	0	1	0	1	0	1	0	1
658	4833418N02Rik	ENSMUSG00000085287	0.671244770210933	-1.37875659735947	1	0	1	0	1	0	1	0	1	0	1	0	1	0	1	0	1	0	1	0	0.994328169529081	0.00580777302682355	0.540605872593585	0.744344297740717	0	1	0	1	0	1	0	1
659	4833420G17Rik	ENSMUSG00000062822	0.379806871451879	-0.51475440265417	0.845096961653418	-0.0568308638276315	0.991288444474933	-0.00571474316795341	0.921620897332418	-0.0526978348183467	0.907551787038058	0.0390400744723425	0.815657173323918	0.0826252585248707	0.888496068546299	0.07224643318068	0.396374881745845	-0.142020978096918	0.655349948046525	0.135130010940333	0.912162637988413	0.0265842444034641	0.00500554518610379	0.949375498714167	0.815544830022269	-0.0922410914660336	0.762259365502646	0.050077620340879	0	1	0	1	0	1	0.610939643873725	0.158153177093492
660	4833422C13Rik	ENSMUSG00000074782	0.832302124054327	1.13517799554681	1	0	1	0	1	0	1	0	0.739530439871702	-0.393366897860447	0.338849769787511	-2.3955695375126	0.396188490128644	0.309141959011743	1	0	1	0	1	0	0.744294580083829	-0.580054320147823	0.267663497076427	-4.36073132702857	0	1	0	1	0	1	0	1
661	4833423E24Rik	ENSMUSG00000075217	1	0	1	0	1	0	1	0	1	0	1	0	1	0	1	0	1	0	1	0	1	0	1	0	0.394364149543294	3.3617735129059	0	1	0	1	0	1	0	1
662	4833427F10Rik	ENSMUSG00000092171	0.951752186739105	-0.326474723743134	1	0	1	0	1	0	1	0	1	0	1	0	1	0	1	0	1	0	1	0	1	0	1	0	0	1	0	1	0	1	0	1
663	4833427G06Rik	ENSMUSG00000032057	1	0	1	0	1	0	1	0	1	0	1	0	1	0	1	0	1	0	1	0	0.945145822222195	0.0820824188898762	1	0	1	0	0	1	0	1	0	1	0	1
664	4833428L15Rik	ENSMUSG00000097074	0.872493278364779	-0.86614063516003	1	0	1	0	1	0	1	0	1	0	1	0	1	0	1	0	1	0	1	0	1	0	1	0	0	1	0	1	0	1	0	1
665	4833439L19Rik	ENSMUSG00000025871	0.00792958864575911	-0.98529804637653	0.903364711024923	-0.0340023413464229	0.811708866657143	0.119255938583883	0.103414418639829	0.883579379925465	0.408597917536332	-0.241635699826217	0.0293424541435555	0.814171571150461	0.744380102774686	0.171281687186775	0.997874500074698	-0.000450820043314088	0.938484022368903	0.0186188498156729	0.545463204110155	-0.0953005120321133	0.176223831803636	-0.0714140688232533	0.506825603877738	-0.164682390770062	0.635731342042773	-0.0632146384240356	0	1	0	1	-0.262651873877205	0.730112376356357	0	1
666	4921501E09Rik	ENSMUSG00000023350	1	0	1	0	1	0	1	0	1	0	1	0	1	0	1	0	1	0	1	0	0.583193053247514	0.0152800561315278	1	0	1	0	0	1	0	1	0	1	0	1
667	4921504A21Rik	ENSMUSG00000097626	0.877474816817034	0.765644976971055	1	0	1	0	1	0	1	0	1	0	1	0	1	0	1	0	1	0	1	0	1	0	1	0	0	1	0	1	0	1	0	1
668	4921504E06Rik	ENSMUSG00000026734	1	0	1	0	1	0	1	0	1	0	1	0	1	0	1	0	1	0	1	0	0.00155610403314257	-0.661621215901091	1	0	1	0	0	1	0	1	0	1	0	1
669	4921507P07Rik	ENSMUSG00000029828	0.29559880180168	3.51889434442893	1	0	1	0	1	0	1	0	1	0	1	0	1	0	1	0	1	0	0.00342406254316465	0.572361970569781	1	0	0.378610755735358	-2.9606693226465	0	1	0	1	0	1	0	1
670	4921508D12Rik	ENSMUSG00000027345	1	0	1	0	1	0	1	0	1	0	1	0	1	0	1	0	1	0	1	0	1	0	1	0	1	0	0	1	0	1	0	1	0	1
671	4921509C19Rik	ENSMUSG00000061525	1	0	1	0	1	0	1	0	1	0	1	0	1	0	1	0	1	0	1	0	1	0	1	0	1	0	0	1	0	1	0	1	0	1
672	4921509O07Rik	ENSMUSG00000114790	1	0	1	0	1	0	1	0	1	0	1	0	1	0	1	0	1	0	1	0	1	0	1	0	1	0	0	1	0	1	0	1	0	1
673	4921511C10Rik	ENSMUSG00000104585	1	0	1	0	1	0	1	0	1	0	1	0	1	0	1	0	1	0	1	0	1	0	1	0	0.0485337073439826	1.01749257413868	0	1	0	1	0	1	0	1
674	4921511C20Rik	ENSMUSG00000049815	1	0	1	0	1	0	1	0	1	0	1	0	1	0	1	0	1	0	1	0	1	0	1	0	1	0	0	1	0	1	0	1	0	1
675	4921511I17Rik	ENSMUSG00000114136	1	0	1	0	1	0	1	0	1	0	1	0	1	0	1	0	1	0	1	0	1	0	1	0	0.848000160803365	-0.311496681987327	0	1	0	1	0	1	0	1
676	4921511M17Rik	ENSMUSG00000094577	1	0	1	0	1	0	1	0	1	0	1	0	1	0	1	0	1	0	1	0	1	0	1	0	1	0	0	1	0	1	0	1	0	1
677	4921513I03Rik	ENSMUSG00000044544	1	0	1	0	1	0	1	0	1	0	1	0	1	0	1	0	1	0	1	0	1	0	1	0	0.489619938219366	-1.03751417169493	0	1	0	1	0	1	0	1
678	4921515E04Rik	ENSMUSG00000098150	1	0	1	0	1	0	1	0	1	0	1	0	1	0	1	0	1	0	1	0	1	0	1	0	0.676986754557772	1.68062426489593	0	1	0	1	0	1	0	1
679	4921517D22Rik	ENSMUSG00000049902	0.90413952563064	0.648540884688483	1	0	1	0	1	0	1	0	1	0	1	0	1	0	1	0	1	0	0.306284404906929	1.01286387553354	1	0	0.772738570021441	-1.17841849813523	0	1	0	1	0	1	0	1
680	4921524J17Rik	ENSMUSG00000036934	0.370230564328149	-0.311766872133928	0.627059523304884	-0.248522320864245	0.531564141726374	-0.596628672239136	0.894609703129076	-0.120201762928931	0.615081704375349	-0.230581759143797	0.52017541896991	0.310542772224163	0.268688521645465	0.708869153319601	0.737472960509614	0.0846560052910802	0.611833369071561	0.168729679995699	0.37622877233134	0.251233760046365	0.00643108364933709	0.412504219402795	0.739815719314381	-0.179207684580536	0.555805510133683	-0.0965483341615892	0	1	0	1	0	1	0	1
681	4921524L21Rik	ENSMUSG00000039540	0.941877925654575	-0.393537966531189	1	0	1	0	1	0	1	0	1	0	1	0	1	0	1	0	1	0	1	0	1	0	1	0	0	1	0	1	0	1	0	1
682	4921525O09Rik	ENSMUSG00000113211	1	0	1	0	1	0	1	0	1	0	1	0	1	0	1	0	1	0	1	0	1	0	1	0	1	0	0	1	0	1	0	1	0	1
683	4921529L05Rik	ENSMUSG00000108060	1	0	1	0	1	0	1	0	1	0	1	0	1	0	1	0	1	0	1	0	1	0	1	0	1	0	0	1	0	1	0	1	0	1
684	4921530L21Rik	ENSMUSG00000034689	1	0	1	0	1	0	1	0	1	0	1	0	1	0	1	0	1	0	1	0	1	0	1	0	1	0	0	1	0	1	0	1	0	1
685	4921531C22Rik	ENSMUSG00000085704	0.750546582419493	0.319708877349783	1	0	1	0	1	0	1	0	1	0	1	0	1	0	1	0	1	0	1	0	0.996811020270433	0.00614734351015323	0.308775761247022	0.602286322913842	0	1	0	1	0	1	0	1
686	4921534H16Rik	ENSMUSG00000090255	1	0	1	0	1	0	1	0	1	0	1	0	1	0	1	0	1	0	1	0	1	0	1	0	1	0	0	1	0	1	0	1	0	1
687	4921536K21Rik	ENSMUSG00000020434	0.856437765392271	-0.976163091172616	1	0	1	0	1	0	1	0	1	0	1	0	1	0	1	0	1	0	0.40694460538167	-0.798771214809252	1	0	0.55833564483193	2.28837928259998	0	1	0	1	0	1	0	1
688	4921539E11Rik	ENSMUSG00000028520	0.891261350112532	-0.73792191744541	1	0	1	0	1	0	1	0	1	0	1	0	1	0	1	0	1	0	0.816573007740148	-0.148224334371135	1	0	1	0	0	1	0	1	0	1	0	1
689	4922502D21Rik	ENSMUSG00000047720	0.952136721159738	-0.323842694721183	1	0	1	0	1	0	1	0	1	0	1	0	1	0	1	0	1	0	1	0	1	0	1	0	0	1	0	1	0	1	0	1
690	4922502N22Rik	ENSMUSG00000108128	1	0	1	0	1	0	1	0	1	0	1	0	1	0	1	0	1	0	1	0	1	0	1	0	1	0	0	1	0	1	0	1	0	1
691	4930401C15Rik	ENSMUSG00000112444	1	0	1	0	1	0	1	0	1	0	1	0	1	0	1	0	1	0	1	0	1	0	1	0	1	0	0	1	0	1	0	1	0	1
692	4930401O10Rik	ENSMUSG00000085528	1	0	1	0	1	0	1	0	1	0	1	0	1	0	1	0	1	0	1	0	1	0	1	0	1	0	0	1	0	1	0	1	0	1
693	4930401O12Rik	ENSMUSG00000087460	1	0	1	0	1	0	1	0	1	0	1	0	1	0	1	0	1	0	1	0	1	0	1	0	1	0	0	1	0	1	0	1	0	1
694	4930402F06Rik	ENSMUSG00000079421	0.736562514954738	-1.80813534047631	1	0	1	0	1	0	1	0	1	0	1	0	1	0	1	0	1	0	1	0	1	0	0.772738570021441	-1.17841849813523	0	1	0	1	0	1	0	1
695	4930402F11Rik	ENSMUSG00000108885	1	0	1	0	1	0	1	0	1	0	1	0	1	0	1	0	1	0	1	0	1	0	1	0	1	0	0	1	0	1	0	1	0	1
696	4930402H24Rik	ENSMUSG00000027309	0.694106755276236	-0.306408742004528	0.164006092350567	0.707408825047756	0.499598674377423	0.535330069412925	0.641370869625239	0.335695649978182	0.855373714642033	0.0843156413150363	0.52857147399336	-0.40334304109986	0.313527456502901	-1.09348383707395	0.552620412301476	0.15322026895423	0.539180433589168	-0.268649468094211	0.216092913492289	-0.360929065940703	0.0292124025799591	0.347415554107201	0.827893606058621	0.108419977908055	0.559815517665177	-0.141483472081818	-0.319474284234039	0.864762695767127	-0.317095173591017	0.131101333242787	0.652086676315818	0.130679340274397	0	1
697	4930402K13Rik	ENSMUSG00000045797	1	0	1	0	1	0	1	0	1	0	1	0	1	0	1	0	1	0	1	0	1	0	1	0	1	0	0	1	0	1	0	1	0	1
698	4930402K13Rik	ENSMUSG00000045797	1	0	1	0	1	0	1	0	1	0	1	0	1	0	1	0	1	0	1	0	1	0	1	0	1	0	0	1	0	1	0	1	0	1
699	4930402K13Rik	ENSMUSG00000045797	1	0	1	0	1	0	1	0	1	0	1	0	1	0	1	0	1	0	1	0	1	0	1	0	1	0	0	1	0	1	0	1	0	1
700	4930404H11Rik	ENSMUSG00000113630	1	0	1	0	1	0	1	0	1	0	1	0	1	0	1	0	1	0	1	0	1	0	1	0	1	0	0	1	0	1	0	1	0	1
701	4930404I05Rik	ENSMUSG00000087354	0.567532817018506	1.36728519434701	0.604454840820263	-0.189531815632792	0.870275299816733	-0.0822787123863365	0.166252142025982	0.806947628987456	0.131157838011263	-0.925006173380661	0.994390880676038	-0.00336370932120635	0.795205948143836	-0.238140746033756	0.738405983370977	0.0879913862709643	0.640884755995135	0.13955720195459	0.640059893661797	-0.176173178591475	1	0	1	0	0.16574146775691	-0.887166021280823	0	1	0	1	0	1	0	1
702	4930404N11Rik	ENSMUSG00000020234	0.708359992348279	1.99505093442001	0.621321929440661	0.840511736645296	0.478957579769865	0.742927490509506	0.621152042425978	0.737834340630427	0.933198095164816	0.0485279666006066	1	0	1	0	1	0	0.0565482008447585	2.02838363066283	0.425910020298827	-0.402503924261829	0.0228478025081412	-0.404269544524489	0.816438200192717	-0.256484023234654	0.754591385655714	-0.291161402094783	0	1	0	1	0	1	0	1
703	4930405A10Rik	ENSMUSG00000114412	1	0	1	0	1	0	1	0	1	0	1	0	1	0	1	0	1	0	1	0	1	0	1	0	1	0	0	1	0	1	0	1	0	1
704	4930405A21Rik	ENSMUSG00000086638	0.948050118485046	0.317875320873438	1	0	1	0	1	0	1	0	1	0	1	0	1	0	1	0	1	0	1	0	1	0	0.916496692273778	-0.296126052683554	0	1	0	1	0	1	0	1
705	4930405D11Rik	ENSMUSG00000085940	1	0	1	0	1	0	1	0	1	0	1	0	1	0	1	0	1	0	1	0	1	0	1	0	1	0	0	1	0	1	0	1	0	1
706	4930405J17Rik	ENSMUSG00000110754	1	0	1	0	1	0	1	0	1	0	1	0	1	0	1	0	1	0	1	0	1	0	1	0	1	0	0	1	0	1	0	1	0	1
707	4930405L22Rik	ENSMUSG00000106602	1	0	1	0	1	0	1	0	1	0	1	0	1	0	1	0	1	0	1	0	1	0	1	0	1	0	0	1	0	1	0	1	0	1
708	4930406D18Rik	ENSMUSG00000086923	0.894124935089152	-0.718293006239399	1	0	1	0	1	0	1	0	1	0	1	0	1	0	1	0	1	0	1	0	1	0	1	0	0	1	0	1	0	1	0	1
709	4930407I10Rik	ENSMUSG00000075524	1	0	1	0	1	0	1	0	1	0	1	0	1	0	1	0	1	0	1	0	1	0	1	0	1	0	0	1	0	1	0	1	0	1
710	4930412B13Rik	ENSMUSG00000086221	1	0	1	0	1	0	1	0	1	0	1	0	1	0	1	0	1	0	1	0	1	0	1	0	1	0	0	1	0	1	0	1	0	1
711	4930412C18Rik	ENSMUSG00000085558	0.944951726305373	-0.372700327791572	1	0	1	0	1	0	1	0	1	0	1	0	1	0	1	0	1	0	1	0	0.994328169529081	0.00580777302682355	1	0	0	1	0	1	0	1	0	1
712	4930412O13Rik	ENSMUSG00000025783	0.92341809972311	0.51861126843845	1	0	1	0	1	0	1	0	1	0	1	0	1	0	1	0	1	0	1	0	1	0	0.984912999465301	-0.0143953809487845	0	1	0	1	0	1	0	1
713	4930413E15Rik	ENSMUSG00000107144	1	0	1	0	1	0	1	0	1	0	1	0	1	0	1	0	1	0	1	0	1	0	1	0	1	0	0	1	0	1	0	1	0	1
714	4930413G21Rik	ENSMUSG00000108452	1	0	1	0	1	0	1	0	1	0	1	0	1	0	1	0	1	0	1	0	1	0	1	0	0.791382120699958	-0.0620918101671427	0	1	0	1	0	1	0	1
715	4930415L06Rik	ENSMUSG00000035387	1	0	1	0	1	0	1	0	1	0	1	0	1	0	1	0	1	0	1	0	1	0	1	0	1	0	0	1	0	1	0	1	0	1
716	4930415O20Rik	ENSMUSG00000022993	0.00108789131763038	17.6230211280577	1	0	1	0	1	0	1	0	1	0	1	0	1	0	1	0	1	0	1	0	1	0	0.191268953842176	-5.12649552917286	0	1	0	1	0	1	0	1
717	4930417O13Rik	ENSMUSG00000108129	1	0	1	0	1	0	1	0	1	0	1	0	1	0	1	0	1	0	1	0	1	0	1	0	0.395973687875268	-0.22052254129134	0	1	0	1	0	1	0	1
718	4930417O22Rik	ENSMUSG00000071818	1	0	1	0	1	0	1	0	1	0	1	0	1	0	1	0	1	0	1	0	1	0	1	0	1	0	0	1	0	1	0	1	0	1
719	4930419G24Rik	ENSMUSG00000087625	1	0	1	0	1	0	1	0	1	0	1	0	1	0	1	0	1	0	1	0	1	0	1	0	1	0	0	1	0	1	0	1	0	1
720	4930423M02Rik	ENSMUSG00000086066	1	0	1	0	1	0	1	0	1	0	1	0	1	0	1	0	1	0	1	0	1	0	1	0	1	0	0	1	0	1	0	1	0	1
721	4930425K10Rik	ENSMUSG00000106880	1	0	1	0	1	0	1	0	1	0	1	0	1	0	1	0	1	0	1	0	1	0	1	0	1	0	0	1	0	1	0	1	0	1
722	4930425O10Rik	ENSMUSG00000105838	1	0	1	0	1	0	1	0	1	0	1	0	1	0	1	0	1	0	1	0	1	0	1	0	1	0	0	1	0	1	0	1	0	1
723	4930426D05Rik	ENSMUSG00000043168	1	0	1	0	1	0	1	0	1	0	1	0	1	0	1	0	1	0	1	0	1	0	1	0	1	0	0	1	0	1	0	1	0	1
724	4930426L09Rik	ENSMUSG00000026736	0.954861661405387	-0.305505018399943	1	0	1	0	1	0	1	0	1	0	1	0	1	0	1	0	1	0	1	0	1	0	0.429228784616359	2.05229825783327	0	1	0	1	0	1	0	1
725	4930428E07Rik	ENSMUSG00000112967	1	0	1	0	1	0	1	0	1	0	1	0	1	0	1	0	1	0	1	0	1	0	1	0	1	0	0	1	0	1	0	1	0	1
726	4930428O21Rik	ENSMUSG00000106333	1	0	1	0	1	0	1	0	1	0	1	0	1	0	1	0	1	0	1	0	1	0	1	0	1	0	0	1	0	1	0	1	0	1
727	4930429D17Rik	ENSMUSG00000104956	1	0	1	0	1	0	1	0	1	0	1	0	1	0	1	0	1	0	1	0	1	0	1	0	1	0	0	1	0	1	0	1	0	1
728	4930429F24Rik	ENSMUSG00000086918	0.721641017808728	1.59914570955544	1	0	1	0	1	0	1	0	1	0	1	0	1	0	1	0	1	0	1	0	1	0	0.815029644321951	-0.556519687405279	0	1	0	1	0	1	0	1
729	4930430A15Rik	ENSMUSG00000027157	1	0	1	0	1	0	1	0	1	0	1	0	1	0	1	0	1	0	1	0	1	0	1	0	1	0	0	1	0	1	0	1	0	1
730	4930430F08Rik	ENSMUSG00000046567	0.856154025424124	-0.184445822311121	1	0	1	0	1	0	1	0	0.849932467127434	-0.270121743711631	0.523320666066668	-1.43018173967845	0.477823890535626	-0.278659064933315	1	0	1	0	0.117586756011301	-0.219577463403411	0.995340984297674	0.00568910567725566	0.445436800698524	0.417497471755817	0	1	0	1	-0.489210253643747	0.0490889574313354	0	1
731	4930431F12Rik	ENSMUSG00000062496	1	0	1	0	1	0	1	0	1	0	1	0	1	0	1	0	1	0	1	0	1	0	1	0	0.569541764902611	-0.324118774558208	0	1	0	1	0	1	0	1
732	4930431P03Rik	ENSMUSG00000075042	0.781943600140888	0.644782279829497	0.99080373183471	-0.00546327783324116	0.164209058454669	-1.97067414349574	0.142666200996046	-2.3515740618951	0.137088362647796	2.0423120171611	0.280854781334775	1.03494774835484	0.0434819882337035	-3.44762586862861	0.69599293183913	-0.0996815460615626	0.849654814958016	0.135743562728912	0.502137013224511	0.54886475712318	1	0	1	0	0.89606485701166	0.156142364132686	0	1	0	1	0	1	0	1
733	4930432K21Rik	ENSMUSG00000008129	0.263023635535169	-0.769745582468373	1	0	1	0	1	0	1	0	1	0	1	0	1	0	1	0	1	0	0.412727178054437	-0.084988453712497	1	0	0.674285254722771	-1.14815399427615	0	1	0	1	0	1	0	1
734	4930432M17Rik	ENSMUSG00000074248	1	0	1	0	1	0	1	0	1	0	1	0	1	0	1	0	1	0	1	0	1	0	1	0	1	0	0	1	0	1	0	1	0	1
735	4930433B08Rik	ENSMUSG00000102699	1	0	1	0	1	0	1	0	1	0	1	0	1	0	1	0	1	0	1	0	1	0	1	0	1	0	0	1	0	1	0	1	0	1
736	4930433I11Rik	ENSMUSG00000091692	1	0	1	0	1	0	1	0	1	0	1	0	1	0	1	0	1	0	1	0	0.0727701683170597	2.23090211270141	1	0	1	0	0	1	0	1	0	1	0	1
737	4930433N12Rik	ENSMUSG00000042360	1	0	1	0	1	0	1	0	1	0	1	0	1	0	1	0	1	0	1	0	1	0	1	0	0.974988118597745	-0.0685945905439369	0	1	0	1	0	1	0	1
738	4930435E12Rik	ENSMUSG00000022798	1	0	1	0	1	0	1	0	1	0	1	0	1	0	1	0	1	0	1	0	1	0	1	0	1	0	0	1	0	1	0	1	0	1
739	4930438E09Rik	ENSMUSG00000093472	1	0	1	0	1	0	1	0	1	0	1	0	1	0	1	0	1	0	1	0	1	0	1	0	1	0	0	1	0	1	0	1	0	1
740	4930440C22Rik	ENSMUSG00000100518	1	0	1	0	1	0	1	0	1	0	1	0	1	0	1	0	1	0	1	0	1	0	1	0	1	0	0	1	0	1	0	1	0	1
741	4930440I19Rik	ENSMUSG00000085431	1	0	1	0	1	0	1	0	1	0	1	0	1	0	1	0	1	0	1	0	1	0	1	0	1	0	0	1	0	1	0	1	0	1
742	4930441J16Rik	ENSMUSG00000085405	1	0	1	0	1	0	1	0	1	0	1	0	1	0	1	0	1	0	1	0	1	0	1	0	1	0	0	1	0	1	0	1	0	1
743	4930442J19Rik	ENSMUSG00000087609	1	0	1	0	1	0	1	0	1	0	1	0	1	0	1	0	1	0	1	0	1	0	1	0	1	0	0	1	0	1	0	1	0	1
744	4930442L01Rik	ENSMUSG00000087223	0.891261350112532	-0.73792191744541	1	0	1	0	1	0	1	0	1	0	1	0	1	0	1	0	1	0	1	0	1	0	0.855104094125109	0.745134853507262	0	1	0	1	0	1	0	1
745	4930443O20Rik	ENSMUSG00000086969	1	0	1	0	1	0	1	0	1	0	1	0	1	0	1	0	1	0	1	0	1	0	1	0	0.377959597427983	-3.48834906732647	0	1	0	1	0	1	0	1
746	4930444F02Rik	ENSMUSG00000110737	1	0	1	0	1	0	1	0	1	0	1	0	1	0	1	0	1	0	1	0	1	0	1	0	1	0	0	1	0	1	0	1	0	1
747	4930444G20Rik	ENSMUSG00000069712	1	0	1	0	1	0	1	0	1	0	1	0	1	0	1	0	1	0	1	0	1	0	1	0	0.824724928879029	0.562460478045795	0	1	0	1	0	1	0	1
748	4930444M15Rik	ENSMUSG00000097172	1	0	1	0	1	0	1	0	1	0	1	0	1	0	1	0	1	0	1	0	1	0	1	0	1	0	0	1	0	1	0	1	0	1
749	4930444P10Rik	ENSMUSG00000067795	0.914124294719934	0.582088674117535	1	0	1	0	1	0	1	0	1	0	1	0	1	0	1	0	1	0	1	0	1	0	1	0	0	1	0	1	0	1	0	1
750	4930447A16Rik	ENSMUSG00000022288	1	0	1	0	1	0	1	0	1	0	1	0	1	0	1	0	1	0	1	0	1	0	1	0	1	0	0	1	0	1	0	1	0	1
751	4930447C04Rik	ENSMUSG00000021098	0.806377736564716	1.31695476749233	1	0	1	0	1	0	1	0	1	0	1	0	1	0	1	0	1	0	0.958645066753406	0.193152742345934	1	0	1	0	0	1	0	1	0	1	0	1
752	4930447K03Rik	ENSMUSG00000113591	1	0	1	0	1	0	1	0	1	0	1	0	1	0	1	0	1	0	1	0	1	0	1	0	1	0	0	1	0	1	0	1	0	1
753	4930447N08Rik	ENSMUSG00000106583	1	0	1	0	1	0	1	0	1	0	1	0	1	0	1	0	1	0	1	0	1	0	1	0	1	0	0	1	0	1	0	1	0	1
754	4930448C13Rik	ENSMUSG00000113644	1	0	1	0	1	0	1	0	1	0	1	0	1	0	1	0	1	0	1	0	1	0	1	0	1	0	0	1	0	1	0	1	0	1
755	4930448F12Rik	ENSMUSG00000113470	1	0	1	0	1	0	1	0	1	0	1	0	1	0	1	0	1	0	1	0	1	0	1	0	1	0	0	1	0	1	0	1	0	1
756	4930448H16Rik	ENSMUSG00000089879	1	0	1	0	1	0	1	0	1	0	1	0	1	0	1	0	1	0	1	0	1	0	1	0	1	0	0	1	0	1	0	1	0	1
757	4930448I06Rik	ENSMUSG00000104072	1	0	1	0	1	0	1	0	1	0	1	0	1	0	1	0	1	0	1	0	1	0	1	0	1	0	0	1	0	1	0	1	0	1
758	4930448I18Rik	ENSMUSG00000104870	1	0	1	0	1	0	1	0	1	0	1	0	1	0	1	0	1	0	1	0	1	0	1	0	1	0	0	1	0	1	0	1	0	1
759	4930448K20Rik	ENSMUSG00000082843	0.217626718644751	2.97181628825351	1	0	1	0	1	0	1	0	1	0	1	0	1	0	1	0	1	0	1	0	1	0	1	0	0	1	0	1	0	1	0	1
760	4930449E01Rik	ENSMUSG00000022116	1	0	1	0	1	0	1	0	1	0	1	0	1	0	1	0	1	0	1	0	1	0	1	0	1	0	0	1	0	1	0	1	0	1
761	4930449I24Rik	ENSMUSG00000079093	1	0	1	0	1	0	1	0	1	0	1	0	1	0	1	0	1	0	1	0	1	0	1	0	1	0	0	1	0	1	0	1	0	1
762	4930451G09Rik	ENSMUSG00000022543	0.863377575708906	-0.729589574066244	1	0	1	0	1	0	1	0	1	0	1	0	1	0	1	0	1	0	0.776109629589342	0.0825388349661128	1	0	0.929932398613844	0.347343807107435	0	1	0	1	0	1	0	1
763	4930451I11Rik	ENSMUSG00000045989	1	0	1	0	1	0	1	0	1	0	1	0	1	0	1	0	1	0	1	0	0.932953789220955	0.313375660913138	1	0	1	0	0	1	0	1	0	1	0	1
764	4930452B06Rik	ENSMUSG00000021747	0.155918221739726	3.33166400891828	1	0	1	0	1	0	1	0	1	0	1	0	1	0	1	0	1	0	3.52434333688244e-05	2.32927696646729	1	0	1	0	0	1	0	1	0	1	0	1
765	4930452N14Rik	ENSMUSG00000099933	0.957013801185024	-0.290918213617534	1	0	1	0	1	0	1	0	1	0	1	0	1	0	1	0	1	0	1	0	1	0	1	0	0	1	0	1	0	1	0	1
766	4930453H23Rik	ENSMUSG00000087358	1	0	1	0	1	0	1	0	1	0	1	0	1	0	1	0	1	0	1	0	1	0	1	0	1	0	0	1	0	1	0	1	0	1
767	4930453L07Rik	ENSMUSG00000109215	1	0	1	0	1	0	1	0	1	0	1	0	1	0	1	0	1	0	1	0	1	0	1	0	1	0	0	1	0	1	0	1	0	1
768	4930453N24Rik	ENSMUSG00000059920	0.600088471217814	-0.286627178762999	0.783351588382251	0.121257807086699	0.112847771060538	1.32389339458209	0.562755731989234	-0.481532771079794	0.770431286070818	0.122579782464424	0.853873139877611	-0.0825593944627587	0.894889876597787	0.084377474443505	0.565958770154291	-0.105871086825401	0.468599336074157	-0.256787800765439	0.566406191396185	-0.170062155368492	0.00145737140242728	0.616347004723734	0.843296161215878	0.0857437104066726	0.0683753899288665	-0.301683330005521	0	1	0	1	0	1	0	1
769	4930455B14Rik	ENSMUSG00000097898	1	0	1	0	1	0	1	0	1	0	1	0	1	0	1	0	1	0	1	0	1	0	1	0	1	0	0	1	0	1	0	1	0	1
770	4930455C13Rik	ENSMUSG00000112654	1	0	1	0	1	0	1	0	1	0	1	0	1	0	1	0	1	0	1	0	1	0	1	0	0.686135380809573	-1.61634437919202	0	1	0	1	0	1	0	1
771	4930455D15Rik	ENSMUSG00000097553	0.950962814131888	-0.331863692388295	1	0	1	0	1	0	1	0	1	0	1	0	1	0	1	0	1	0	1	0	1	0	0.772738570021441	-1.17841849813523	0	1	0	1	0	1	0	1
772	4930455H04Rik	ENSMUSG00000080907	1	0	1	0	1	0	1	0	1	0	1	0	1	0	1	0	1	0	1	0	1	0	1	0	1	0	0	1	0	1	0	1	0	1
773	4930455J16Rik	ENSMUSG00000114384	1	0	1	0	1	0	1	0	1	0	1	0	1	0	1	0	1	0	1	0	1	0	1	0	1	0	0	1	0	1	0	1	0	1
774	4930456L15Rik	ENSMUSG00000078618	1	0	1	0	1	0	1	0	1	0	1	0	1	0	1	0	1	0	1	0	1	0	1	0	1	0	0	1	0	1	0	1	0	1
775	4930459C07Rik	ENSMUSG00000112762	1	0	1	0	1	0	1	0	1	0	1	0	1	0	1	0	1	0	1	0	1	0	1	0	0.292919040934141	4.13372937383127	0	1	0	1	0	1	0	1
776	4930459L07Rik	ENSMUSG00000105234	1	0	1	0	1	0	1	0	1	0	1	0	1	0	1	0	1	0	1	0	1	0	1	0	1	0	0	1	0	1	0	1	0	1
777	4930461G14Rik	ENSMUSG00000097651	1	0	1	0	1	0	1	0	1	0	1	0	1	0	1	0	1	0	1	0	1	0	1	0	1	0	0	1	0	1	0	1	0	1
778	4930463O16Rik	ENSMUSG00000020033	0.628675185995977	-1.76832475903407	1	0	1	0	1	0	1	0	1	0	1	0	1	0	1	0	1	0	1	0	1	0	1	0	0	1	0	1	0	1	0	1
779	4930465K10Rik	ENSMUSG00000056682	0.973540025081255	0.178924155084506	1	0	1	0	1	0	1	0	1	0	1	0	1	0	1	0	1	0	1	0	1	0	0.150888652497293	-4.01487209734366	0	1	0	1	0	1	0	1
780	4930465M20Rik	ENSMUSG00000085641	0.96391062865888	-0.244155071202263	1	0	1	0	1	0	1	0	1	0	1	0	1	0	1	0	1	0	1	0	1	0	0.772738570021441	-1.17841849813523	0	1	0	1	0	1	0	1
781	4930467D21Rik	ENSMUSG00000097516	1	0	1	0	1	0	1	0	1	0	1	0	1	0	1	0	1	0	1	0	1	0	1	0	1	0	0	1	0	1	0	1	0	1
782	4930467E23Rik	ENSMUSG00000096265	1	0	1	0	1	0	1	0	1	0	1	0	1	0	1	0	1	0	1	0	1	0	1	0	1	0	0	1	0	1	0	1	0	1
783	4930467E23Rik	ENSMUSG00000096265	1	0	1	0	1	0	1	0	1	0	1	0	1	0	1	0	1	0	1	0	1	0	1	0	1	0	0	1	0	1	0	1	0	1
784	4930467E23Rik	ENSMUSG00000096265	1	0	1	0	1	0	1	0	1	0	1	0	1	0	1	0	1	0	1	0	0.0669136284480113	-1.13991577669543	1	0	1	0	0	1	0	1	0	1	0	1
785	4930467E23Rik	ENSMUSG00000096265	1	0	1	0	1	0	1	0	1	0	1	0	1	0	1	0	1	0	1	0	0.37668008844052	-1.17395698324566	1	0	1	0	0	1	0	1	0	1	0	1
786	4930467E23Rik	ENSMUSG00000096265	1	0	1	0	1	0	1	0	1	0	1	0	1	0	1	0	1	0	1	0	0.932953789220955	0.313375660913138	1	0	1	0	0	1	0	1	0	1	0	1
787	4930467E23Rik	ENSMUSG00000096265	1	0	1	0	1	0	1	0	1	0	1	0	1	0	1	0	1	0	1	0	1	0	1	0	1	0	0	1	0	1	0	1	0	1
788	4930467E23Rik	ENSMUSG00000096265	1	0	1	0	1	0	1	0	1	0	1	0	1	0	1	0	1	0	1	0	1	0	1	0	1	0	0	1	0	1	0	1	0	1
789	4930467E23Rik	ENSMUSG00000096265	1	0	1	0	1	0	1	0	1	0	1	0	1	0	1	0	1	0	1	0	1	0	1	0	1	0	0	1	0	1	0	1	0	1
790	4930467E23Rik	ENSMUSG00000096265	1	0	1	0	1	0	1	0	1	0	1	0	1	0	1	0	1	0	1	0	1	0	1	0	1	0	0	1	0	1	0	1	0	1
791	4930467K11Rik	ENSMUSG00000097370	1	0	1	0	1	0	1	0	1	0	1	0	1	0	1	0	1	0	1	0	1	0	1	0	0.584145268245097	-2.20409399966161	0	1	0	1	0	1	0	1
792	4930470P17Rik	ENSMUSG00000043583	1	0	1	0	1	0	1	0	1	0	1	0	1	0	1	0	1	0	1	0	1	0	1	0	1	0	0	1	0	1	0	1	0	1
793	4930471C04Rik	ENSMUSG00000091686	1	0	1	0	1	0	1	0	1	0	1	0	1	0	1	0	1	0	1	0	1	0	1	0	1	0	0	1	0	1	0	1	0	1
794	4930471M09Rik	ENSMUSG00000097693	0.942875528870429	-0.386779698908292	1	0	1	0	1	0	1	0	1	0	1	0	1	0	1	0	1	0	1	0	1	0	0.31573626229959	-3.95569449989896	0	1	0	1	0	1	0	1
795	4930473A02Rik	ENSMUSG00000060029	0.917897047479391	-0.48970851240236	0.520708777064126	-0.31652730055708	0.545910344027584	0.502251620590691	0.875614049257351	0.142203331307956	0.652118824922844	-0.222021025092674	0.899093438979996	-0.096547395005732	0.168402364719604	1.31676319830746	0.899865602143612	-0.0339254210529023	0.737429146647416	-0.203157353285942	0.763909581862968	0.0765454283864992	1	0	1	0	0.469101329978969	-1.61458120606895	0	1	0	1	0	1	0	1
796	4930473O22Rik	ENSMUSG00000112484	1	0	1	0	1	0	1	0	1	0	1	0	1	0	1	0	1	0	1	0	1	0	1	0	1	0	0	1	0	1	0	1	0	1
797	4930474N05Rik	ENSMUSG00000096405	1	0	1	0	1	0	1	0	1	0	1	0	1	0	1	0	1	0	1	0	1	0	1	0	1	0	0	1	0	1	0	1	0	1
798	4930474N09Rik	ENSMUSG00000113210	1	0	1	0	1	0	1	0	1	0	1	0	1	0	1	0	1	0	1	0	1	0	1	0	0.772738570021441	-1.17841849813523	0	1	0	1	0	1	0	1
799	4930478P22Rik	ENSMUSG00000106762	1	0	1	0	1	0	1	0	1	0	1	0	1	0	1	0	1	0	1	0	1	0	1	0	1	0	0	1	0	1	0	1	0	1
800	4930479D17Rik	ENSMUSG00000085238	0.744939094455556	-1.75238044204159	1	0	1	0	1	0	1	0	1	0	1	0	1	0	1	0	1	0	1	0	1	0	1	0	0	1	0	1	0	1	0	1
801	4930480E11Rik	ENSMUSG00000035651	1	0	1	0	1	0	1	0	1	0	1	0	1	0	1	0	1	0	1	0	1	0	1	0	1	0	0	1	0	1	0	1	0	1
802	4930480E11Rik	ENSMUSG00000035651	1	0	1	0	1	0	1	0	1	0	1	0	1	0	1	0	1	0	1	0	1	0	1	0	1	0	0	1	0	1	0	1	0	1
803	4930480E11Rik	ENSMUSG00000035651	1	0	1	0	1	0	1	0	1	0	1	0	1	0	1	0	1	0	1	0	1	0	1	0	1	0	0	1	0	1	0	1	0	1
804	4930480G23Rik	ENSMUSG00000086332	1	0	1	0	1	0	1	0	1	0	1	0	1	0	1	0	1	0	1	0	1	0	0.301277937117892	0.591113912232718	1	0	0	1	0	1	0	1	0	1
805	4930480K15Rik	ENSMUSG00000090160	1	0	1	0	1	0	1	0	1	0	1	0	1	0	1	0	1	0	1	0	1	0	1	0	1	0	0	1	0	1	0	1	0	1
806	4930480M12Rik	ENSMUSG00000113115	1	0	1	0	1	0	1	0	1	0	1	0	1	0	1	0	1	0	1	0	1	0	1	0	0.772738570021441	-1.17841849813523	0	1	0	1	0	1	0	1
807	4930481A15Rik	ENSMUSG00000086938	0.440657171784303	0.987594681156084	0.452570619110982	0.364943001920087	0.432062753512125	0.592697858240751	0.286079304568849	-0.911306023696097	0.306095119381421	0.520435884987325	0.808223129856468	-0.147531341910501	0.727476961523393	0.257073329721384	0.489216497979382	0.147166966917905	0.489681023060143	0.406922517795948	0.493480582759473	-0.178957627306303	1	0	0.453981033205347	-0.427556234677457	0.268826058172235	-0.696209061140612	0	1	0	1	0	1	0	1
808	4930483J18Rik	ENSMUSG00000047938	0.895710775065823	0.705029899587359	1	0	1	0	1	0	1	0	1	0	1	0	1	0	1	0	1	0	1	0	1	0	0.449256593049886	2.99526132726	0	1	0	1	0	1	0	1
809	4930483K19Rik	ENSMUSG00000086241	0.943636538791355	-0.381623401696458	1	0	1	0	1	0	1	0	1	0	1	0	1	0	1	0	1	0	1	0	1	0	0.505589035266468	2.64470121313653	0	1	0	1	0	1	0	1
810	4930483O08Rik	ENSMUSG00000109816	1	0	1	0	1	0	1	0	1	0	1	0	1	0	1	0	1	0	1	0	1	0	1	0	1	0	0	1	0	1	0	1	0	1
811	4930486F22Rik	ENSMUSG00000112493	1	0	1	0	1	0	1	0	1	0	1	0	1	0	1	0	1	0	1	0	1	0	1	0	1	0	0	1	0	1	0	1	0	1
812	4930486I03Rik	ENSMUSG00000089914	1	0	1	0	1	0	1	0	1	0	1	0	1	0	1	0	1	0	1	0	1	0	1	0	1	0	0	1	0	1	0	1	0	1
813	4930486L24Rik	ENSMUSG00000050345	0.762368301878788	0.413555616613033	1	0	1	0	1	0	1	0	1	0	1	0	1	0	1	0	1	0	1	0	1	0	0.0433605204124203	-0.911772660539559	0	1	0	1	0	1	0	1
814	4930487D11Rik	ENSMUSG00000106932	1	0	1	0	1	0	1	0	1	0	1	0	1	0	1	0	1	0	1	0	1	0	1	0	1	0	0	1	0	1	0	1	0	1
815	4930488B22Rik	ENSMUSG00000092578	1	0	1	0	1	0	1	0	1	0	1	0	1	0	1	0	1	0	1	0	1	0	1	0	1	0	0	1	0	1	0	1	0	1
816	4930488L21Rik	ENSMUSG00000097520	0.628165020479051	-2.56677296498363	1	0	1	0	1	0	1	0	1	0	1	0	1	0	1	0	1	0	1	0	1	0	1	0	0	1	0	1	0	1	0	1
817	4930500F04Rik	ENSMUSG00000107214	1	0	1	0	1	0	1	0	1	0	1	0	1	0	1	0	1	0	1	0	1	0	1	0	1	0	0	1	0	1	0	1	0	1
818	4930500L23Rik	ENSMUSG00000106056	1	0	1	0	1	0	1	0	1	0	1	0	1	0	1	0	1	0	1	0	1	0	1	0	1	0	0	1	0	1	0	1	0	1
819	4930502A04Rik	ENSMUSG00000111303	1	0	1	0	1	0	1	0	1	0	1	0	1	0	1	0	1	0	1	0	1	0	1	0	1	0	0	1	0	1	0	1	0	1
820	4930502E09Rik	ENSMUSG00000086799	0.181504238276827	3.95590244920218	1	0	1	0	1	0	1	0	1	0	1	0	1	0	1	0	1	0	1	0	1	0	0.957659122243101	-0.216637818706369	0	1	0	1	0	1	0	1
821	4930502E18Rik	ENSMUSG00000055555	1	0	1	0	1	0	1	0	1	0	1	0	1	0	1	0	1	0	1	0	1	0	1	0	1	0	0	1	0	1	0	1	0	1
822	4930503B20Rik	ENSMUSG00000090202	1	0	1	0	1	0	1	0	1	0	1	0	1	0	1	0	1	0	1	0	1	0	1	0	1	0	0	1	0	1	0	1	0	1
823	4930503E14Rik	ENSMUSG00000072595	1	0	1	0	1	0	1	0	1	0	1	0	1	0	1	0	1	0	1	0	1	0	1	0	0.772738570021441	-1.17841849813523	0	1	0	1	0	1	0	1
824	4930503E24Rik	ENSMUSG00000112364	1	0	1	0	1	0	1	0	1	0	1	0	1	0	1	0	1	0	1	0	1	0	1	0	1	0	0	1	0	1	0	1	0	1
825	4930503H13Rik	ENSMUSG00000082612	0.792050984089261	-1.40951422267864	1	0	1	0	1	0	1	0	1	0	1	0	1	0	1	0	1	0	1	0	1	0	1	0	0	1	0	1	0	1	0	1
826	4930503L19Rik	ENSMUSG00000044906	0.812582669858392	0.224610054367701	0.740860870309921	-0.170339128219094	0.22575455838456	-0.88185874465677	0.180548424963968	1.25854512297768	0.280928158917698	0.621923126417142	0.42703307721653	0.440620930200152	0.481485507770864	-0.692983121958867	0.564656179377994	-0.14643213846022	0.905195757967972	0.0642074774534649	0.6424381775307	0.195076904529993	0.00147094906189468	0.635416377544338	0.766941937830102	-0.409040293293757	0.509218179660028	-0.173396428194147	0	1	0	1	0	1	0	1
827	4930503O07Rik	ENSMUSG00000103692	1	0	1	0	1	0	1	0	1	0	1	0	1	0	1	0	1	0	1	0	1	0	1	0	1	0	0	1	0	1	0	1	0	1
828	4930504O13Rik	ENSMUSG00000052642	1	0	1	0	1	0	1	0	1	0	1	0	1	0	1	0	1	0	1	0	1	0	1	0	1	0	0	1	0	1	0	1	0	1
829	4930505A04Rik	ENSMUSG00000040919	1	0	1	0	1	0	1	0	1	0	1	0	1	0	1	0	1	0	1	0	0.907332170016546	0.433598579480343	1	0	1	0	0	1	0	1	0	1	0	1
830	4930505G20Rik	ENSMUSG00000093551	1	0	1	0	1	0	1	0	1	0	1	0	1	0	1	0	1	0	1	0	1	0	1	0	1	0	0	1	0	1	0	1	0	1
831	4930506C21Rik	ENSMUSG00000087478	0.863013452663391	0.925503519499097	1	0	1	0	1	0	1	0	1	0	1	0	1	0	1	0	1	0	1	0	0.838760232615402	0.199226384138594	0.68702792575895	-0.511986365365256	0	1	0	1	0	1	0	1
832	4930507D05Rik	ENSMUSG00000097129	0.869495986860136	-0.870542413253437	1	0	1	0	1	0	1	0	1	0	1	0	1	0	1	0	1	0	1	0	1	0	0.673070061597353	-0.549858905502196	0	1	0	1	0	1	0	1
833	4930507D10Rik	ENSMUSG00000086703	1	0	1	0	1	0	1	0	1	0	1	0	1	0	1	0	1	0	1	0	1	0	1	0	1	0	0	1	0	1	0	1	0	1
834	4930509E16Rik	ENSMUSG00000096986	0.350286097252625	-2.27721587060631	1	0	1	0	1	0	1	0	1	0	1	0	1	0	1	0	1	0	1	0	1	0	0.584145268245097	-2.20409399966161	0	1	0	1	0	1	0	1
835	4930509J09Rik	ENSMUSG00000102362	1	0	1	0	1	0	1	0	1	0	1	0	1	0	1	0	1	0	1	0	1	0	1	0	1	0	0	1	0	1	0	1	0	1
836	4930509K18Rik	ENSMUSG00000087137	1	0	1	0	1	0	1	0	1	0	1	0	1	0	1	0	1	0	1	0	1	0	1	0	1	0	0	1	0	1	0	1	0	1
837	4930511A02Rik	ENSMUSG00000097841	1	0	1	0	1	0	1	0	1	0	1	0	1	0	1	0	1	0	1	0	1	0	1	0	1	0	0	1	0	1	0	1	0	1
838	4930511E03Rik	ENSMUSG00000108187	1	0	1	0	1	0	1	0	1	0	1	0	1	0	1	0	1	0	1	0	1	0	1	0	1	0	0	1	0	1	0	1	0	1
839	4930511M06Rik	ENSMUSG00000086607	0.786766515726999	-1.44007249394142	1	0	1	0	1	0	1	0	1	0	1	0	1	0	1	0	1	0	1	0	1	0	0.510027064438754	-0.290634917456188	0	1	0	1	0	1	0	1
840	4930512B01Rik	ENSMUSG00000020992	0.718473152133131	1.82570597141928	1	0	1	0	1	0	1	0	1	0	1	0	1	0	1	0	1	0	1	0	1	0	0.7512882336401	1.24398499249813	0	1	0	1	0	1	0	1
841	4930513D17Rik	ENSMUSG00000106741	1	0	1	0	1	0	1	0	1	0	1	0	1	0	1	0	1	0	1	0	1	0	1	0	1	0	0	1	0	1	0	1	0	1
842	4930513N10Rik	ENSMUSG00000074136	0.101024829406248	-2.98429235794513	1	0	1	0	1	0	1	0	1	0	1	0	1	0	1	0	1	0	1	0	1	0	0.561032930050253	-1.01433608120991	0	1	0	1	0	1	0	1
843	4930513O06Rik	ENSMUSG00000031270	1	0	1	0	1	0	1	0	1	0	1	0	1	0	1	0	1	0	1	0	1	0	0.794503304313215	-0.71593778401982	1	0	0	1	0	1	0	1	0	1
844	4930515B02Rik	ENSMUSG00000087045	1	0	1	0	1	0	1	0	1	0	1	0	1	0	1	0	1	0	1	0	1	0	1	0	1	0	0	1	0	1	0	1	0	1
845	4930515G01Rik	ENSMUSG00000092183	0.223786630979129	3.86260029391765	1	0	1	0	1	0	1	0	1	0	1	0	1	0	1	0	1	0	1	0	1	0	0.254746554254707	-0.941275606171329	0	1	0	1	0	1	0	1
846	4930515G16Rik	ENSMUSG00000104819	1	0	1	0	1	0	1	0	1	0	1	0	1	0	1	0	1	0	1	0	1	0	1	0	1	0	0	1	0	1	0	1	0	1
847	4930515L19Rik	ENSMUSG00000085157	1	0	1	0	1	0	1	0	1	0	1	0	1	0	1	0	1	0	1	0	1	0	1	0	1	0	0	1	0	1	0	1	0	1
848	4930517E11Rik	ENSMUSG00000085496	1	0	1	0	1	0	1	0	1	0	1	0	1	0	1	0	1	0	1	0	1	0	1	0	1	0	0	1	0	1	0	1	0	1
849	4930518P08Rik	ENSMUSG00000113652	1	0	1	0	1	0	1	0	1	0	1	0	1	0	1	0	1	0	1	0	1	0	1	0	1	0	0	1	0	1	0	1	0	1
850	4930519D14Rik	ENSMUSG00000086263	1	0	1	0	1	0	1	0	1	0	1	0	1	0	1	0	1	0	1	0	1	0	1	0	1	0	0	1	0	1	0	1	0	1
851	4930519F09Rik	ENSMUSG00000090126	0.415362765442367	1.25063363687371	1	0	1	0	1	0	1	0	0.34348460733108	-0.914421781098464	0.769796171905077	0.428887017752106	0.407267619801693	0.396575216518561	1	0	1	0	1	0	1	0	0.893348942448082	-0.141775126964082	0	1	0	1	0	1	0	1
852	4930519F16Rik	ENSMUSG00000031325	0.944951726305373	-0.372700327791572	1	0	1	0	1	0	1	0	1	0	1	0	1	0	1	0	1	0	1	0	1	0	1	0	0	1	0	1	0	1	0	1
853	4930519F24Rik	ENSMUSG00000101584	1	0	1	0	1	0	1	0	1	0	1	0	1	0	1	0	1	0	1	0	1	0	1	0	1	0	0	1	0	1	0	1	0	1
854	4930519G04Rik	ENSMUSG00000029564	0.747643651766522	-1.72241630463988	1	0	1	0	1	0	1	0	1	0	1	0	1	0	1	0	1	0	1	0	1	0	0.984435648138775	-0.010465329964199	0	1	0	1	0	1	0	1
855	4930519H02Rik	ENSMUSG00000105185	1	0	1	0	1	0	1	0	1	0	1	0	1	0	1	0	1	0	1	0	1	0	1	0	1	0	0	1	0	1	0	1	0	1
856	4930520O04Rik	ENSMUSG00000074039	0.99779677773221	-0.00378329950769541	1	0	1	0	1	0	1	0	1	0	1	0	1	0	1	0	1	0	1	0	1	0	0.450369489464134	1.68727568129135	0	1	0	1	0	1	0	1
857	4930520P13Rik	ENSMUSG00000113463	1	0	1	0	1	0	1	0	1	0	1	0	1	0	1	0	1	0	1	0	1	0	1	0	1	0	0	1	0	1	0	1	0	1
858	4930521E06Rik	ENSMUSG00000101701	1	0	1	0	1	0	1	0	1	0	1	0	1	0	1	0	1	0	1	0	1	0	1	0	1	0	0	1	0	1	0	1	0	1
859	4930522H14Rik	ENSMUSG00000060491	1	0	1	0	1	0	1	0	1	0	1	0	1	0	1	0	1	0	1	0	1	0	1	0	1	0	0	1	0	1	0	1	0	1
860	4930522L14Rik	NA	1	0	1	0	1	0	1	0	1	0	1	0	1	0	1	0	1	0	1	0	1	0	1	0	1	0	-0.449347051498029	0.478456613286736	0	1	0	1	0	1
861	4930522O17Rik	ENSMUSG00000086947	1	0	1	0	1	0	1	0	1	0	1	0	1	0	1	0	1	0	1	0	1	0	1	0	1	0	0	1	0	1	0	1	0	1
862	4930523C07Rik	ENSMUSG00000090394	0.349514684769169	-0.53043382155585	0.797426801885225	-0.0489192833629283	0.873551828356554	-0.0676339168979944	0.765414142371633	0.197201409458113	0.247569631312879	-0.481374471008185	0.104878041156345	-0.435152358111418	0.433905271062701	0.214605278998323	0.671531658277438	0.0547026692489717	0.973139287439761	-0.0113688656366194	0.514699458299891	0.123285303831778	0.0148172741957303	0.171343244115923	0.796977862993425	-0.165049045313637	0.245003625758464	0.209848510681487	0	1	0	1	0	1	0	1
863	4930524B15Rik	ENSMUSG00000020299	1	0	1	0	1	0	1	0	1	0	1	0	1	0	1	0	1	0	1	0	0.904940312741631	0.43360027086885	1	0	1	0	0	1	0	1	0	1	0	1
864	4930524N10Rik	ENSMUSG00000059663	1	0	1	0	1	0	1	0	1	0	1	0	1	0	1	0	1	0	1	0	1	0	1	0	1	0	0	1	0	1	0	1	0	1
865	4930524O08Rik	ENSMUSG00000098627	1	0	1	0	1	0	1	0	1	0	1	0	1	0	1	0	1	0	1	0	1	0	1	0	1	0	0	1	0	1	0	1	0	1
866	4930525G20Rik	ENSMUSG00000097276	0.856377671004843	-0.976471408918898	1	0	1	0	1	0	1	0	1	0	1	0	1	0	1	0	1	0	1	0	1	0	1	0	0	1	0	1	0	1	0	1
867	4930526A20Rik	NA	1	0	1	0	1	0	1	0	1	0	1	0	1	0	1	0	1	0	1	0	1	0	1	0	1	0	0	1	0	1	0	1	-0.330678014369349	0.371599268041667
868	4930526L06Rik	ENSMUSG00000097091	0.914124294719934	0.582088674117535	1	0	1	0	1	0	1	0	1	0	1	0	1	0	1	0	1	0	1	0	1	0	1	0	0	1	0	1	0	1	0	1
869	4930528D03Rik	ENSMUSG00000097502	1	0	1	0	1	0	1	0	1	0	1	0	1	0	1	0	1	0	1	0	1	0	1	0	0.774536580409925	0.454640153138508	0	1	0	1	0	1	0	1
870	4930528P14Rik	ENSMUSG00000087309	1	0	1	0	1	0	1	0	1	0	1	0	1	0	1	0	1	0	1	0	1	0	1	0	1	0	0	1	0	1	0	1	0	1
871	4930529C04Rik	ENSMUSG00000086377	0.0343680198600511	4.36195837247479	1	0	1	0	1	0	1	0	1	0	1	0	1	0	1	0	1	0	1	0	1	0	1	0	0	1	0	1	0	1	0	1
872	4930532M18Rik	ENSMUSG00000100221	1	0	1	0	1	0	1	0	1	0	1	0	1	0	1	0	1	0	1	0	1	0	1	0	1	0	0	1	0	1	0	1	0	1
873	4930533B01Rik	ENSMUSG00000084798	1	0	1	0	1	0	1	0	1	0	1	0	1	0	1	0	1	0	1	0	1	0	1	0	1	0	0	1	0	1	0	1	0	1
874	4930533O14Rik	NA	1	0	1	0	1	0	1	0	1	0	1	0	1	0	1	0	1	0	1	0	1	0	1	0	1	0	0.402223030159583	0.651790253752495	0	1	0	1	0.318037789618076	0.481662165358428
875	4930533P14Rik	ENSMUSG00000100589	1	0	1	0	1	0	1	0	1	0	1	0	1	0	1	0	1	0	1	0	1	0	1	0	1	0	0	1	0	1	0	1	0	1
876	4930539C22Rik	ENSMUSG00000105765	1	0	1	0	1	0	1	0	1	0	1	0	1	0	1	0	1	0	1	0	1	0	1	0	1	0	0	1	0	1	0	1	0	1
877	4930539E08Rik	ENSMUSG00000048905	0.281571487536639	2.17534006829878	0.686060459411745	0.648552238657777	0.189765093918785	2.82366873229933	0.373178254253685	-3.56894403799111	0.45418899214341	0.529610677403475	1	0	1	0	1	0	0.20591139017309	-0.466441535900645	0.517572601090287	-0.587063033794769	0.540218552318938	0.794302161972306	1	0	0.522507257142153	-1.43128340979313	0	1	0	1	0	1	0	1
878	4930539J05Rik	ENSMUSG00000097032	0.491953257844514	-0.952253626429513	1	0	1	0	1	0	1	0	1	0	1	0	1	0	1	0	1	0	1	0	0.998781369039329	0.00539728933080707	0.787528236235487	0.232246334190105	0	1	0	1	0	1	0	1
879	4930539M17Rik	ENSMUSG00000103116	0.894124935089152	-0.718293006239399	1	0	1	0	1	0	1	0	1	0	1	0	1	0	1	0	1	0	1	0	1	0	1	0	0	1	0	1	0	1	0	1
880	4930540M03Rik	ENSMUSG00000111299	1	0	1	0	1	0	1	0	1	0	1	0	1	0	1	0	1	0	1	0	1	0	1	0	1	0	0	1	0	1	0	1	0	1
881	4930543E12Rik	ENSMUSG00000110009	1	0	1	0	1	0	1	0	1	0	1	0	1	0	1	0	1	0	1	0	1	0	1	0	1	0	0	1	0	1	0	1	0	1
882	4930544D05Rik	ENSMUSG00000087279	1	0	1	0	1	0	1	0	1	0	1	0	1	0	1	0	1	0	1	0	0.239875066853612	0.192931836024712	1	0	0.456222593538537	-1.67272017637633	0	1	0	1	0	1	0	1
883	4930544G11Rik	ENSMUSG00000036463	0.856482584466449	-0.963420061289162	1	0	1	0	1	0	1	0	1	0	1	0	1	0	1	0	1	0	1	0	1	0	1	0	0	1	0	1	0	1	0	1
884	4930544M13Rik	ENSMUSG00000051758	1	0	1	0	1	0	1	0	1	0	1	0	1	0	1	0	1	0	1	0	1	0	1	0	1	0	0	1	0	1	0	1	0	1
885	4930545H06Rik	ENSMUSG00000112157	1	0	1	0	1	0	1	0	1	0	1	0	1	0	1	0	1	0	1	0	1	0	1	0	1	0	0	1	0	1	0	1	0	1
886	4930545L23Rik	ENSMUSG00000085247	1	0	1	0	1	0	1	0	1	0	1	0	1	0	1	0	1	0	1	0	1	0	1	0	0.584145268245097	-2.20409399966161	0	1	0	1	0	1	0	1
887	4930546C10Rik	ENSMUSG00000024546	1	0	1	0	1	0	1	0	1	0	1	0	1	0	1	0	1	0	1	0	1	0	1	0	1	0	0	1	0	1	0	1	0	1
888	4930546K05Rik	ENSMUSG00000111767	1	0	1	0	1	0	1	0	1	0	1	0	1	0	1	0	1	0	1	0	1	0	1	0	1	0	0	1	0	1	0	1	0	1
889	4930547E08Rik	ENSMUSG00000086687	0.840248407096136	1.08328084223216	1	0	1	0	1	0	1	0	1	0	1	0	1	0	1	0	1	0	1	0	1	0	1	0	0	1	0	1	0	1	0	1
890	4930548G14Rik	ENSMUSG00000051198	1	0	1	0	1	0	1	0	1	0	1	0	1	0	1	0	1	0	1	0	1	0	1	0	1	0	0	1	0	1	0	1	0	1
891	4930548H24Rik	ENSMUSG00000029138	0.460420660760206	-3.87714494203392	1	0	1	0	1	0	1	0	1	0	1	0	1	0	1	0	1	0	0.00281784382562976	1.01232300575153	1	0	1	0	0	1	0	1	0	1	0	1
892	4930548K13Rik	ENSMUSG00000086257	1	0	1	0	1	0	1	0	1	0	1	0	1	0	1	0	1	0	1	0	1	0	1	0	1	0	0	1	0	1	0	1	0	1
893	4930550C14Rik	ENSMUSG00000005131	0.499010380701132	-1.02865253200865	1	0	1	0	1	0	1	0	1	0	1	0	1	0	1	0	1	0	0.176194891134674	0.446107385838904	1	0	0.292436243236062	4.13779671617863	0	1	0	1	0	1	0	1
894	4930550L24Rik	ENSMUSG00000046180	1	0	1	0	1	0	1	0	1	0	1	0	1	0	1	0	1	0	1	0	1	0	1	0	1	0	0	1	0	1	0	1	0	1
895	4930550L24Rik	ENSMUSG00000046180	1	0	1	0	1	0	1	0	1	0	1	0	1	0	1	0	1	0	1	0	1	0	1	0	1	0	0	1	0	1	0	1	0	1
896	4930550L24Rik	ENSMUSG00000046180	1	0	1	0	1	0	1	0	1	0	1	0	1	0	1	0	1	0	1	0	1	0	1	0	1	0	0	1	0	1	0	1	0	1
897	4930552P12Rik	ENSMUSG00000097632	0.898528640510125	-0.688042188295251	1	0	1	0	1	0	1	0	1	0	1	0	1	0	1	0	1	0	1	0	1	0	0.498586013824132	-2.67421008246716	0	1	0	1	0	1	0	1
898	4930554C24Rik	ENSMUSG00000099724	1	0	1	0	1	0	1	0	1	0	1	0	1	0	1	0	1	0	1	0	1	0	1	0	1	0	0	1	0	1	0	1	0	1
899	4930555B11Rik	ENSMUSG00000086396	1	0	1	0	1	0	1	0	1	0	1	0	1	0	1	0	1	0	1	0	1	0	1	0	1	0	0	1	0	1	0	1	0	1
900	4930555G01Rik	ENSMUSG00000096197	1	0	1	0	1	0	1	0	1	0	1	0	1	0	1	0	1	0	1	0	1	0	1	0	0.228685616098733	1.29096906182317	0	1	0	1	0	1	0	1
901	4930556G01Rik	ENSMUSG00000085522	0.41487027278029	1.97868508157934	1	0	1	0	1	0	1	0	1	0	1	0	1	0	1	0	1	0	1	0	1	0	1	0	0	1	0	1	0	1	0	1
902	4930556M19Rik	ENSMUSG00000096971	0.787027296433792	0.712882868799298	1	0	1	0	1	0	1	0	1	0	1	0	1	0	1	0	1	0	1	0	0.643778264747655	0.491146257184433	0.741698451760847	1.31564763060997	0	1	0	1	0	1	0	1
903	4930556N09Rik	ENSMUSG00000111924	1	0	1	0	1	0	1	0	1	0	1	0	1	0	1	0	1	0	1	0	1	0	1	0	1	0	0	1	0	1	0	1	0	1
904	4930557J02Rik	ENSMUSG00000106902	1	0	1	0	1	0	1	0	1	0	1	0	1	0	1	0	1	0	1	0	1	0	1	0	1	0	0	1	0	1	0	1	0	1
905	4930558C23Rik	ENSMUSG00000105734	1	0	1	0	1	0	1	0	1	0	1	0	1	0	1	0	1	0	1	0	1	0	1	0	1	0	0	1	0	1	0	1	0	1
906	4930558G05Rik	ENSMUSG00000086244	1	0	1	0	1	0	1	0	1	0	1	0	1	0	1	0	1	0	1	0	1	0	1	0	1	0	0	1	0	1	0	1	0	1
907	4930558J18Rik	ENSMUSG00000097519	0.870000551591849	-0.173698019908209	1	0	1	0	1	0	1	0	1	0	1	0	1	0	1	0	1	0	1	0	1	0	0.756789954932439	0.285704153754194	0	1	0	1	0	1	0	1
908	4930558K02Rik	ENSMUSG00000086277	0.481642580070331	2.91344521882275	1	0	1	0	1	0	1	0	1	0	1	0	1	0	1	0	1	0	0.958645066753406	0.193152742345934	1	0	0.926471125842303	0.363898879581188	0	1	0	1	0	1	0	1
909	4930562C15Rik	ENSMUSG00000022518	0.964706342373996	-0.0858368474455038	1	0	1	0	1	0	1	0	1	0	1	0	1	0	1	0	1	0	0.0391612862406762	0.929968083921382	1	0	0.917805867783559	0.227682031932167	0	1	0	1	0	1	0	1
910	4930562F07Rik	ENSMUSG00000026729	0.790862071573923	-1.22270148717665	0.818540368815853	0.0858894380066418	0.932199185930634	-0.0491687613391702	0.160455821591849	-0.821312946703454	0.76318175814265	-0.138244238030288	0.297021766297342	0.341316932491882	0.378141494235246	-0.388487530778828	0.65402981707232	-0.074109606510881	0.776248254199019	-0.297065838847686	0.33214003305387	0.268893488706796	1	0	0.791852302721261	0.725916823956346	0.778653927148312	-0.383271510242467	0	1	0	1	0	1	0	1
911	4930563D23Rik	ENSMUSG00000051728	0.891261350112532	-0.73792191744541	1	0	1	0	1	0	1	0	1	0	1	0	1	0	1	0	1	0	1	0	1	0	1	0	0	1	0	1	0	1	0	1
912	4930563E18Rik	ENSMUSG00000097387	1	0	1	0	1	0	1	0	1	0	1	0	1	0	1	0	1	0	1	0	1	0	1	0	1	0	0	1	0	1	0	1	0	1
913	4930563E22Rik	ENSMUSG00000053574	0.314600747917325	-2.68958036754758	1	0	1	0	1	0	1	0	1	0	1	0	1	0	1	0	1	0	1	0	1	0	0.85695074358585	0.332298955463892	0	1	0	1	0	1	0	1
914	4930563F08Rik	ENSMUSG00000105773	1	0	1	0	1	0	1	0	1	0	1	0	1	0	1	0	1	0	1	0	1	0	1	0	1	0	0	1	0	1	0	1	0	1
915	4930564D02Rik	ENSMUSG00000051788	1	0	1	0	1	0	1	0	1	0	1	0	1	0	1	0	1	0	1	0	1	0	1	0	1	0	0	1	0	1	0	1	0	1
916	4930565D16Rik	ENSMUSG00000104004	1	0	1	0	1	0	1	0	1	0	1	0	1	0	1	0	1	0	1	0	1	0	1	0	1	0	0	1	0	1	0	1	0	1
917	4930565N06Rik	ENSMUSG00000084834	0.842600155359201	1.06612426165463	1	0	1	0	1	0	1	0	1	0	1	0	1	0	1	0	1	0	1	0	0.998781369039329	0.00539728933080579	0.983552043583106	0.0591613517330371	0	1	0	1	0	1	0	1
918	4930567H12Rik	ENSMUSG00000110629	1	0	1	0	1	0	1	0	1	0	1	0	1	0	1	0	1	0	1	0	1	0	1	0	1	0	0	1	0	1	0	1	0	1
919	4930567H17Rik	ENSMUSG00000073141	1	0	1	0	1	0	1	0	1	0	1	0	1	0	1	0	1	0	1	0	1	0	1	0	1	0	0	1	0	1	0	1	0	1
920	4930567K20Rik	ENSMUSG00000112730	1	0	1	0	1	0	1	0	1	0	1	0	1	0	1	0	1	0	1	0	1	0	1	0	1	0	0	1	0	1	0	1	0	1
921	4930568D16Rik	ENSMUSG00000026882	1	0	1	0	1	0	1	0	1	0	1	0	1	0	1	0	1	0	1	0	1	0	1	0	1	0	0	1	0	1	0	1	0	1
922	4930568E12Rik	ENSMUSG00000111830	1	0	1	0	1	0	1	0	1	0	1	0	1	0	1	0	1	0	1	0	1	0	1	0	0.772738570021441	-1.17841849813523	0	1	0	1	0	1	0	1
923	4930568G15Rik	ENSMUSG00000102408	1	0	1	0	1	0	1	0	1	0	1	0	1	0	1	0	1	0	1	0	1	0	1	0	1	0	0	1	0	1	0	1	0	1
924	4930570G19Rik	ENSMUSG00000085084	1	0	1	0	1	0	1	0	1	0	1	0	1	0	1	0	1	0	1	0	1	0	1	0	0.483334901044451	-2.79466883596651	0	1	0	1	0	1	0	1
925	4930571K23Rik	ENSMUSG00000090457	1	0	1	0	1	0	1	0	1	0	1	0	1	0	1	0	1	0	1	0	1	0	1	0	1	0	0	1	0	1	0	1	0	1
926	4930572K03Rik	ENSMUSG00000105308	1	0	1	0	1	0	1	0	1	0	1	0	1	0	1	0	1	0	1	0	1	0	1	0	1	0	0	1	0	1	0	1	0	1
927	4930572O03Rik	ENSMUSG00000069720	1	0	1	0	1	0	1	0	1	0	1	0	1	0	1	0	1	0	1	0	1	0	1	0	1	0	0	1	0	1	0	1	0	1
928	4930572O13Rik	ENSMUSG00000114916	1	0	1	0	1	0	1	0	1	0	1	0	1	0	1	0	1	0	1	0	1	0	1	0	1	0	0	1	0	1	0	1	0	1
929	4930577N17Rik	ENSMUSG00000087440	0.818573832966332	-1.22575231931247	1	0	1	0	1	0	1	0	1	0	1	0	1	0	1	0	1	0	1	0	1	0	0.641989441798115	0.711137954917105	0	1	0	1	0	1	0	1
930	4930578C19Rik	ENSMUSG00000037358	1	0	1	0	1	0	1	0	1	0	1	0	1	0	1	0	1	0	1	0	0.0932998582319503	0.986186078742401	1	0	1	0	0	1	0	1	0	1	0	1
931	4930578I06Rik	ENSMUSG00000021961	1	0	1	0	1	0	1	0	1	0	1	0	1	0	1	0	1	0	1	0	1	0	1	0	1	0	0	1	0	1	0	1	0	1
932	4930578M01Rik	ENSMUSG00000097587	0.983001507601031	-0.0481997939967136	1	0	1	0	1	0	1	0	1	0	1	0	1	0	1	0	1	0	1	0	1	0	0.774460059090993	-0.919608547059002	0	1	0	1	0	1	0	1
933	4930579F01Rik	ENSMUSG00000012042	1	0	1	0	1	0	1	0	1	0	1	0	1	0	1	0	1	0	1	0	0.958645066753406	0.193152742345934	1	0	1	0	0	1	0	1	0	1	0	1
934	4930579G18Rik	ENSMUSG00000040840	0.792634284506826	0.762585443181512	1	0	1	0	1	0	1	0	0.261503218056459	-1.21813941475799	0.772108073344445	0.329278384158486	0.349043559935915	-0.414145652568023	1	0	1	0	1	0	1	0	0.763918020806615	-0.40109585511035	0	1	0	1	0	1	0	1
935	4930579G24Rik	ENSMUSG00000027811	0.467942081106145	-0.470138175044008	0.780915530124177	-0.248051420523105	0.814540427141069	-0.255836975245294	0.829245002004971	0.253710032867507	0.138779337400904	1.02364007539252	0.594699579924094	-0.702726450490509	0.879304049516725	-0.236464362919174	0.196680907212376	0.671447859903333	0.64951710519141	0.289801241879411	0.435442017682893	-0.322087897615526	0.287081273293404	-0.0967000501394839	0.791852302721261	0.725916823956346	0.865980497088264	-0.0516849839663812	0	1	0	1	0	1	0	1
936	4930579K19Rik	ENSMUSG00000051074	0.381500018998636	3.34119550392052	1	0	1	0	1	0	1	0	1	0	1	0	1	0	1	0	1	0	1	0	1	0	0.841256667686452	-0.250222842716547	0	1	0	1	0	1	0	1
937	4930581F22Rik	ENSMUSG00000070315	0.934260728362424	0.106087380906002	0.391870865514061	-0.504347314933872	0.439714794236342	-1.12436491153991	0.896356476931114	0.127333922629607	0.960088195522011	-0.0309033494905982	0.264539945706292	0.789137784302849	0.941960385391267	0.0596859290446944	0.486041501545366	0.191904930627751	0.643738330756464	-0.282184252591357	0.603130988482052	0.210436962932011	1	0	0.885284432434678	-0.0453954185255242	0.91510275969943	0.0852856828905754	0	1	0	1	0	1	0	1
938	4930583K01Rik	ENSMUSG00000055159	0.692035965980596	2.11666726316017	1	0	1	0	1	0	1	0	1	0	1	0	1	0	1	0	1	0	1	0	1	0	0.350627125181895	3.67668756329662	0	1	0	1	0	1	0	1
939	4930583P06Rik	ENSMUSG00000086954	1	0	1	0	1	0	1	0	1	0	1	0	1	0	1	0	1	0	1	0	1	0	1	0	1	0	0	1	0	1	0	1	0	1
940	4930584F24Rik	ENSMUSG00000029044	1	0	1	0	1	0	1	0	1	0	1	0	1	0	1	0	1	0	1	0	1	0	1	0	1	0	0	1	0	1	0	1	0	1
941	4930590J08Rik	ENSMUSG00000034063	1	0	1	0	1	0	1	0	1	0	1	0	1	0	1	0	1	0	1	0	0.772779391202333	-0.100916155377764	1	0	0.855104094125109	0.745134853507262	0	1	0	1	0	1	0	1
942	4930590L20Rik	ENSMUSG00000102368	0.924380236785262	-0.512331225882986	1	0	1	0	1	0	1	0	1	0	1	0	1	0	1	0	1	0	1	0	1	0	1	0	0	1	0	1	0	1	0	1
943	4930591A17Rik	ENSMUSG00000039138	0.634085538855969	1.76093925638655	1	0	1	0	1	0	1	0	1	0	1	0	1	0	1	0	1	0	1	0	1	0	1	0	0	1	0	1	0	1	0	1
944	4930593A02Rik	ENSMUSG00000097725	1	0	1	0	1	0	1	0	1	0	1	0	1	0	1	0	1	0	1	0	1	0	1	0	1	0	0	1	0	1	0	1	0	1
945	4930593C16Rik	ENSMUSG00000086365	1	0	1	0	1	0	1	0	1	0	1	0	1	0	1	0	1	0	1	0	1	0	1	0	1	0	0	1	0	1	0	1	0	1
946	4930594C11Rik	ENSMUSG00000103948	0.966771590057636	0.0833904439190009	1	0	1	0	1	0	1	0	1	0	1	0	1	0	1	0	1	0	1	0	1	0	0.375494784769924	0.903236829476265	0	1	0	1	0	1	0	1
947	4930595M18Rik	ENSMUSG00000060673	1	0	1	0	1	0	1	0	1	0	1	0	1	0	1	0	1	0	1	0	0.0875146311801793	-0.46994876077274	1	0	1	0	0	1	0	1	0	1	0	1
948	4930596D02Rik	ENSMUSG00000041068	1	0	1	0	1	0	1	0	1	0	1	0	1	0	1	0	1	0	1	0	1	0	1	0	1	0	0	1	0	1	0	1	0	1
949	4930596I21Rik	ENSMUSG00000104900	1	0	1	0	1	0	1	0	1	0	1	0	1	0	1	0	1	0	1	0	1	0	1	0	0.41324903740142	-0.887213904821008	0	1	0	1	0	1	0	1
950	4930598F16Rik	ENSMUSG00000100777	1	0	1	0	1	0	1	0	1	0	1	0	1	0	1	0	1	0	1	0	1	0	1	0	0.399963459248852	-3.33485408137932	0	1	0	1	0	1	0	1
951	4930599N23Rik	ENSMUSG00000073144	0.844356099255916	1.05629854579726	0.904712722798374	0.0991710556611195	0.464063598882909	-0.782095245258544	0.952489192817688	-0.0754449178065996	0.920810732385324	-0.0611980199718719	0.60311591043408	-0.749429419671062	0.578562731440313	0.916812304572889	0.656999982863892	-0.209895487858827	0.351970489055123	1.31912128574677	0.746604228209523	0.112167050488414	1	0	1	0	0.817099529798977	0.538419812142021	0	1	0	1	0	1	0	1
952	4931403E22Rik	ENSMUSG00000093772	1	0	1	0	1	0	1	0	1	0	1	0	1	0	1	0	1	0	1	0	1	0	0.682133971595249	1.4471426814201	0.668457358836859	1.47798012629129	0	1	0	1	0	1	0	1
953	4931403G20Rik	ENSMUSG00000097329	0.913107992109767	-0.588793194299277	1	0	1	0	1	0	1	0	1	0	1	0	1	0	1	0	1	0	1	0	1	0	0.624748034594578	0.728188867835174	0	1	0	1	0	1	0	1
954	4931406B18Rik	ENSMUSG00000013353	0.961172861916442	-0.262773211233969	1	0	1	0	1	0	1	0	1	0	1	0	1	0	1	0	1	0	1	0	1	0	0.960113568294731	-0.164261056639333	0	1	0	1	0	1	0	1
955	4931406C07Rik	ENSMUSG00000031938	0.0101765222368111	2.26782330965167	0.396572491664244	0.790167862871657	0.664771933108234	0.398811843943816	0.331595088114581	-1.64262145640156	0.480170566815648	-0.308169579290644	1	0	1	0	1	0	0.909358620310359	0.0693619756222021	0.655521683835743	0.227239644884864	0.736470737068376	-0.0179383577216143	0.308478220588502	0.158897283893064	0.555924207178148	-0.711496266789239	0	1	0	1	0	1	0	1
956	4931406P16Rik	ENSMUSG00000066571	0.90370244238102	-0.0737596045232048	0.0598207821531974	0.91779218095553	0.319312230019215	-0.828141755996824	0.440437675917042	0.54931779888112	0.345222052291773	-0.403561762677345	0.522756944121551	-0.347790872194878	0.281069223526316	0.759853189632022	0.998648146933008	-0.000339749904019048	0.0880257936234749	1.441577332922	0.927244695201221	-0.0287395788474754	0.0523575036044377	0.356602688835088	0.880816027456855	-0.110076424536427	0.902840941124363	0.0274200737351001	0	1	0	1	0	1	0	1
957	4931408C20Rik	ENSMUSG00000073722	1	0	1	0	1	0	1	0	1	0	1	0	1	0	1	0	1	0	1	0	1	0	1	0	1	0	0	1	0	1	0	1	0	1
958	4931409K22Rik	ENSMUSG00000038199	0.941877925654575	-0.393537966531189	1	0	1	0	1	0	1	0	1	0	1	0	1	0	1	0	1	0	1	0	1	0	1	0	0	1	0	1	0	1	0	1
959	4931414P19Rik	ENSMUSG00000022179	0.238479100241278	-1.20421430206463	1	0	1	0	1	0	1	0	1	0	1	0	1	0	1	0	1	0	0.00631759420726194	0.870409200142448	0.99656020311257	0.00539811021082949	0.275048823588561	4.28744150315514	0	1	0	1	0	1	0	1
960	4931417E11Rik	ENSMUSG00000056197	1	0	1	0	1	0	1	0	1	0	1	0	1	0	1	0	1	0	1	0	0.282741822762734	-0.15650366782083	1	0	1	0	0	1	0	1	0	1	0	1
961	4931419H13Rik	ENSMUSG00000106589	1	0	1	0	1	0	1	0	1	0	1	0	1	0	1	0	1	0	1	0	1	0	1	0	1	0	0	1	0	1	0	1	0	1
962	4931423N10Rik	ENSMUSG00000026774	0.882162401894468	-0.797620524457818	1	0	1	0	1	0	1	0	1	0	1	0	1	0	1	0	1	0	1	0	1	0	0.542626588495224	-2.41143603599735	0	1	0	1	0	1	0	1
963	4931428F04Rik	ENSMUSG00000014837	0.597543359265861	0.723874648228261	0.264882926380499	-1.05269431643719	0.668443594606199	-0.529883515904463	0.697546824264486	-1.23079201796317	0.910994754988169	0.0583118266815387	1	0	1	0	1	0	0.946819455094706	0.0487824217032296	0.360672229571345	0.446461881745986	0.0228545265770477	0.605777554223347	0.307653199013741	1.72675114309277	0.659769656248878	-0.508744197139503	0	1	0	1	0	1	0	1
964	4931428L18Rik	ENSMUSG00000086727	1	0	1	0	1	0	1	0	1	0	1	0	1	0	1	0	1	0	1	0	1	0	1	0	1	0	0	1	0	1	0	1	0	1
965	4931429L15Rik	ENSMUSG00000056617	1	0	1	0	1	0	1	0	1	0	1	0	1	0	1	0	1	0	1	0	1	0	1	0	0.772738570021441	-1.17841849813523	0	1	0	1	0	1	0	1
966	4931429P17Rik	ENSMUSG00000047324	1	0	1	0	1	0	1	0	1	0	1	0	1	0	1	0	1	0	1	0	1	0	1	0	1	0	0	1	0	1	0	1	0	1
967	4931431B13Rik	ENSMUSG00000108354	1	0	1	0	1	0	1	0	1	0	1	0	1	0	1	0	1	0	1	0	1	0	1	0	1	0	0	1	0	1	0	1	0	1
968	4931431C16Rik	ENSMUSG00000055061	1	0	1	0	1	0	1	0	1	0	1	0	1	0	1	0	1	0	1	0	1	0	1	0	0.121435104109727	-0.970969035351198	0	1	0	1	0	1	0	1
969	4931440F15Rik	ENSMUSG00000078157	0.817904193582407	-1.23508748615772	1	0	1	0	1	0	1	0	1	0	1	0	1	0	1	0	1	0	0.0842448209373303	-0.479458970504077	1	0	0.855104094125109	0.745134853507262	0	1	0	1	0	1	0	1
970	4931440J10Rik	ENSMUSG00000097775	0.942875528870429	-0.386779698908292	1	0	1	0	1	0	1	0	1	0	1	0	1	0	1	0	1	0	1	0	1	0	0.678811908145428	1.67091542341521	0	1	0	1	0	1	0	1
971	4931440P22Rik	ENSMUSG00000074580	0.73175156024885	-0.320903819255482	1	0	1	0	1	0	1	0	1	0	1	0	1	0	1	0	1	0	1	0	1	0	0.418659144205996	0.456201797011578	0	1	0	1	0	1	0	1
972	4932411N23Rik	ENSMUSG00000058670	1	0	1	0	1	0	1	0	1	0	1	0	1	0	1	0	1	0	1	0	0.017666500736383	0.210564521899821	1	0	1	0	0	1	0	1	0	1	0	1
973	4932412D23Rik	ENSMUSG00000075070	0.736562514954738	-1.80813534047631	0.171447270026889	-3.35687124951617	0.610268925099985	-0.661797828298849	0.0779189949961255	-4.30527780966709	0.779034669177762	0.450802902254334	0.495635684077819	0.808790628237457	0.296458428039209	1.64469843803089	0.173432797119798	0.877689389943893	0.405455467013073	0.430276054489191	0.21424171412313	1.44521933719445	1	0	1	0	1	0	0	1	0	1	0	1	0	1
974	4932413F04Rik	ENSMUSG00000099616	0.79852674126003	-1.36195897793763	1	0	1	0	1	0	1	0	1	0	1	0	1	0	1	0	1	0	1	0	1	0	1	0	0	1	0	1	0	1	0	1
975	4932414J04Rik	ENSMUSG00000078962	1	0	1	0	1	0	1	0	1	0	1	0	1	0	1	0	1	0	1	0	1	0	1	0	0.524337521828302	-2.54781630624959	0	1	0	1	0	1	0	1
976	4932414N04Rik	ENSMUSG00000079324	1	0	1	0	1	0	1	0	1	0	1	0	1	0	1	0	1	0	1	0	1	0	1	0	1	0	0	1	0	1	0	1	0	1
977	4932415M13Rik	ENSMUSG00000062036	1	0	1	0	1	0	1	0	1	0	1	0	1	0	1	0	1	0	1	0	1	0	1	0	1	0	0	1	0	1	0	1	0	1
978	4932416K20Rik	ENSMUSG00000069925	0.710638629409576	-1.99301167662183	1	0	1	0	1	0	1	0	1	0	1	0	1	0	1	0	1	0	1	0	1	0	1	0	0	1	0	1	0	1	0	1
979	4932429P05Rik	ENSMUSG00000079513	1	0	1	0	1	0	1	0	1	0	1	0	1	0	1	0	1	0	1	0	1	0	1	0	1	0	0	1	0	1	0	1	0	1
980	4932435O22Rik	ENSMUSG00000062391	1	0	1	0	1	0	1	0	1	0	1	0	1	0	1	0	1	0	1	0	1	0	1	0	1	0	0	1	0	1	0	1	0	1
981	4932438A13Rik	ENSMUSG00000037270	0.16836690507906	-0.482105358852804	0.557752810706736	-0.137247785498717	0.668511417796571	-0.198021795671727	0.528155750576367	0.364235484871212	0.455973390158178	-0.323054603320093	0.415973576172341	-0.17582815149838	0.394578404317467	-0.304171471193747	0.919750671230376	0.0163128060623461	0.932374977560743	-0.022127850316625	0.554292586391664	0.134931626121753	0.000916150639227393	0.659260206432328	0.989568715565322	0.0056263327543969	0.721064367173628	0.0635760732639152	0	1	0	1	0.8464653381147	0.250907191313795	0	1
982	4932438H23Rik	ENSMUSG00000039851	0.515088599922468	1.100870954796	0.34771523879659	-1.52873983253303	0.572257923898776	0.48340665401153	0.118119057574534	-0.974236840159763	0.346830367513124	-0.554556750000615	0.346829322638937	0.606019815975318	0.891659954373061	-0.233264543809785	0.470159541223041	0.350862012661165	0.444757554096033	-0.496158700052619	0.45983613403283	0.461481999386959	0.182455910532181	1.0254087952046	1	0	0.968021217194003	-0.0184366730570077	0	1	0	1	0	1	0	1
983	4932441J04Rik	ENSMUSG00000097216	1	0	1	0	1	0	1	0	1	0	1	0	1	0	1	0	1	0	1	0	1	0	1	0	1	0	0	1	0	1	0	1	0	1
984	4932443I19Rik	ENSMUSG00000090336	0.943931430384023	-0.37962528245585	1	0	1	0	1	0	1	0	1	0	1	0	1	0	1	0	1	0	1	0	1	0	1	0	0	1	0	1	0	1	0	1
985	4932702P03Rik	ENSMUSG00000086796	0.919367028497751	0.5459942347963	1	0	1	0	1	0	1	0	1	0	1	0	1	0	1	0	1	0	1	0	1	0	0.855104094125109	0.745134853507262	0	1	0	1	0	1	0	1
986	4933400A11Rik	ENSMUSG00000055357	0.919367028497751	0.5459942347963	1	0	1	0	1	0	1	0	1	0	1	0	1	0	1	0	1	0	0.384569829445324	0.0447343777736679	1	0	1	0	0	1	0	1	0	1	0	1
987	4933400C23Rik	ENSMUSG00000101734	1	0	1	0	1	0	1	0	1	0	1	0	1	0	1	0	1	0	1	0	1	0	1	0	1	0	0	1	0	1	0	1	0	1
988	4933400F21Rik	ENSMUSG00000102009	0.866775513661631	-0.90490762896777	1	0	1	0	1	0	1	0	1	0	1	0	1	0	1	0	1	0	1	0	1	0	1	0	0	1	0	1	0	1	0	1
989	4933400L20Rik	ENSMUSG00000110336	1	0	1	0	1	0	1	0	1	0	1	0	1	0	1	0	1	0	1	0	1	0	1	0	1	0	0	1	0	1	0	1	0	1
990	4933401B06Rik	ENSMUSG00000055700	1	0	1	0	1	0	1	0	1	0	1	0	1	0	1	0	1	0	1	0	1	0	1	0	1	0	0	1	0	1	0	1	0	1
991	4933401H06Rik	ENSMUSG00000106306	1	0	1	0	1	0	1	0	1	0	1	0	1	0	1	0	1	0	1	0	1	0	1	0	1	0	0	1	0	1	0	1	0	1
992	4933402C06Rik	ENSMUSG00000102004	1	0	1	0	1	0	1	0	1	0	1	0	1	0	1	0	1	0	1	0	1	0	1	0	1	0	0	1	0	1	0	1	0	1
993	4933402D24Rik	ENSMUSG00000025961	1	0	1	0	1	0	1	0	1	0	1	0	1	0	1	0	1	0	1	0	1	0	1	0	1	0	0	1	0	1	0	1	0	1
994	4933402E13Rik	ENSMUSG00000045330	1	0	1	0	1	0	1	0	1	0	1	0	1	0	1	0	1	0	1	0	1	0	1	0	1	0	0	1	0	1	0	1	0	1
995	4933402J07Rik	ENSMUSG00000069971	1	0	1	0	1	0	1	0	1	0	1	0	1	0	1	0	1	0	1	0	1	0	1	0	1	0	0	1	0	1	0	1	0	1
996	4933402J10Rik	ENSMUSG00000106013	1	0	1	0	1	0	1	0	1	0	1	0	1	0	1	0	1	0	1	0	1	0	1	0	1	0	0	1	0	1	0	1	0	1
997	4933402N03Rik	ENSMUSG00000013668	1	0	1	0	1	0	1	0	1	0	1	0	1	0	1	0	1	0	1	0	1	0	1	0	1	0	0	1	0	1	0	1	0	1
998	4933402N22Rik	ENSMUSG00000067848	1	0	1	0	1	0	1	0	1	0	1	0	1	0	1	0	1	0	1	0	1	0	1	0	1	0	0	1	0	1	0	1	0	1
999	4933403O08Rik	ENSMUSG00000079460	1	0	1	0	1	0	1	0	1	0	1	0	1	0	1	0	1	0	1	0	1	0	1	0	1	0	0	1	0	1	0	1	0	1
1000	4933404K08Rik	ENSMUSG00000085122	1	0	1	0	1	0	1	0	1	0	1	0	1	0	1	0	1	0	1	0	1	0	1	0	0.772738570021441	-1.17841849813523	0	1	0	1	0	1	0	1
1001	4933404O12Rik	ENSMUSG00000097908	0.217025187435878	-1.26225808469359	1	0	1	0	1	0	1	0	1	0	1	0	1	0	1	0	1	0	1	0	0.995419786687836	0.00660293235095062	0.828297789831937	0.241888298938771	0	1	0	1	0	1	0	1
1002	4933405D12Rik	ENSMUSG00000097852	0.424294305491921	-4.17406699167308	1	0	1	0	1	0	1	0	1	0	1	0	1	0	1	0	1	0	1	0	1	0	0.772738570021441	-1.17841849813523	0	1	0	1	0	1	0	1
1003	4933405E24Rik	ENSMUSG00000086209	0.78753517981704	-1.423475818522	1	0	1	0	1	0	1	0	1	0	1	0	1	0	1	0	1	0	1	0	1	0	1	0	0	1	0	1	0	1	0	1
1004	4933405L10Rik	ENSMUSG00000013158	0.46524118347458	-3.84182722983439	1	0	1	0	1	0	1	0	1	0	1	0	1	0	1	0	1	0	0.123086824596651	0.467385267072975	1	0	0.442542653532527	-3.05166578838703	0	1	0	1	0	1	0	1
1005	4933405O20Rik	ENSMUSG00000084234	1	0	1	0	1	0	1	0	1	0	1	0	1	0	1	0	1	0	1	0	1	0	1	0	1	0	0	1	0	1	0	1	0	1
1006	4933406C10Rik	ENSMUSG00000097494	0.96825390746761	0.214207708949593	1	0	1	0	1	0	1	0	1	0	1	0	1	0	1	0	1	0	1	0	1	0	0.340852588293433	-3.76044480791484	0	1	0	1	0	1	0	1
1007	4933406D12Rik	ENSMUSG00000085796	1	0	1	0	1	0	1	0	1	0	1	0	1	0	1	0	1	0	1	0	1	0	1	0	1	0	0	1	0	1	0	1	0	1
1008	4933406F09Rik	ENSMUSG00000090585	1	0	1	0	1	0	1	0	1	0	1	0	1	0	1	0	1	0	1	0	1	0	1	0	0.500924473011834	2.67290637968799	0	1	0	1	0	1	0	1
1009	4933406G16Rik	ENSMUSG00000086025	1	0	1	0	1	0	1	0	1	0	1	0	1	0	1	0	1	0	1	0	1	0	1	0	1	0	0	1	0	1	0	1	0	1
1010	4933406I18Rik	ENSMUSG00000087475	0.338325264790967	-2.05365043070171	1	0	1	0	1	0	1	0	1	0	1	0	1	0	1	0	1	0	1	0	1	0	0.450815561451293	2.98524367930752	0	1	0	1	0	1	0	1
1011	4933406J10Rik	ENSMUSG00000086690	0.760858323448637	-1.01351819666529	1	0	1	0	1	0	1	0	1	0	1	0	1	0	1	0	1	0	1	0	1	0	0.713249850580078	1.43603650932303	0	1	0	1	0	1	0	1
1012	4933406K04Rik	ENSMUSG00000085820	1	0	1	0	1	0	1	0	1	0	1	0	1	0	1	0	1	0	1	0	1	0	1	0	1	0	0	1	0	1	0	1	0	1
1013	4933406M09Rik	ENSMUSG00000050526	1	0	1	0	1	0	1	0	1	0	1	0	1	0	1	0	1	0	1	0	1	0	1	0	1	0	0	1	0	1	0	1	0	1
1014	4933407E24Rik	ENSMUSG00000073759	1	0	1	0	1	0	1	0	1	0	1	0	1	0	1	0	1	0	1	0	1	0	1	0	1	0	0	1	0	1	0	1	0	1
1015	4933407I05Rik	ENSMUSG00000111836	1	0	1	0	1	0	1	0	1	0	1	0	1	0	1	0	1	0	1	0	1	0	1	0	1	0	0	1	0	1	0	1	0	1
1016	4933407K13Rik	ENSMUSG00000087396	0.642733610494115	0.891702895300906	1	0	1	0	1	0	1	0	0.202854231993802	0.885492998658714	0.830027431140122	-0.447868407512313	0.110724064192034	0.60376798551993	1	0	1	0	1	0	0.839449679750332	-0.715941222912174	0.267165648638119	-0.633038269026503	0	1	0	1	0	1	0	1
1017	4933407L21Rik	ENSMUSG00000026224	1	0	1	0	1	0	1	0	1	0	1	0	1	0	1	0	1	0	1	0	1	0	1	0	0.994802898016134	0.00429266896429062	0	1	0	1	0	1	0	1
1018	4933408B17Rik	ENSMUSG00000049357	0.175482598192398	5.0658605437115	1	0	1	0	1	0	1	0	1	0	1	0	1	0	1	0	1	0	1	0	1	0	0.855104094125109	0.745134853507262	0	1	0	1	0	1	0	1
1019	4933408J17Rik	ENSMUSG00000097407	1	0	1	0	1	0	1	0	1	0	1	0	1	0	1	0	1	0	1	0	1	0	1	0	0.502029281658079	-0.949286759593486	0	1	0	1	0	1	0	1
1020	4933408N05Rik	ENSMUSG00000084848	0.934156527240709	-0.445853004130361	1	0	1	0	1	0	1	0	1	0	1	0	1	0	1	0	1	0	1	0	1	0	0.455158936318427	-2.94559730724483	0	1	0	1	0	1	0	1
1021	4933409G03Rik	ENSMUSG00000053896	1	0	1	0	1	0	1	0	1	0	1	0	1	0	1	0	1	0	1	0	1	0	1	0	1	0	0	1	0	1	0	1	0	1
1022	4933411E08Rik	ENSMUSG00000112500	1	0	1	0	1	0	1	0	1	0	1	0	1	0	1	0	1	0	1	0	1	0	1	0	1	0	0	1	0	1	0	1	0	1
1023	4933411G06Rik	ENSMUSG00000062224	1	0	1	0	1	0	1	0	1	0	1	0	1	0	1	0	1	0	1	0	1	0	1	0	1	0	0	1	0	1	0	1	0	1
1024	4933411K16Rik	ENSMUSG00000090369	1	0	1	0	1	0	1	0	1	0	1	0	1	0	1	0	1	0	1	0	0.958645066753406	0.193152742345934	0.869378265432428	0.120716631318517	1	0	0	1	0	1	0	1	0	1
1025	4933412E12Rik	ENSMUSG00000112627	1	0	1	0	1	0	1	0	1	0	1	0	1	0	1	0	1	0	1	0	1	0	1	0	0.630202425288944	-0.442296582810085	0	1	0	1	0	1	0	1
1026	4933412E24Rik	ENSMUSG00000071749	0.941877925654575	-0.393537966531189	1	0	1	0	1	0	1	0	1	0	1	0	1	0	1	0	1	0	0.907332170016546	0.433598579480343	1	0	1	0	0	1	0	1	0	1	0	1
1027	4933412E24Rik	ENSMUSG00000071749	0.941877925654575	-0.393537966531189	1	0	1	0	1	0	1	0	1	0	1	0	1	0	1	0	1	0	0.907332170016546	0.433598579480343	1	0	1	0	0	1	0	1	0	1	0	1
1028	4933412O06Rik	ENSMUSG00000113960	1	0	1	0	1	0	1	0	1	0	1	0	1	0	1	0	1	0	1	0	1	0	1	0	1	0	0	1	0	1	0	1	0	1
1029	4933413G19Rik	ENSMUSG00000079304	0.871790793651057	0.86553935523006	1	0	1	0	1	0	1	0	1	0	1	0	1	0	1	0	1	0	1	0	1	0	1	0	0	1	0	1	0	1	0	1
1030	4933413J09Rik	ENSMUSG00000021874	0.953368630689794	-0.315431590647507	1	0	1	0	1	0	1	0	1	0	1	0	1	0	1	0	1	0	1	0	1	0	0.1249104869461	-2.23301883024331	0	1	0	1	0	1	0	1
1031	4933413L06Rik	ENSMUSG00000079048	0.942875528870429	-0.386779698908292	1	0	1	0	1	0	1	0	1	0	1	0	1	0	1	0	1	0	1	0	1	0	1	0	0	1	0	1	0	1	0	1
1032	4933415F23Rik	ENSMUSG00000073730	0.706102801263894	-2.026579987337	1	0	1	0	1	0	1	0	1	0	1	0	1	0	1	0	1	0	1	0	1	0	1	0	0	1	0	1	0	1	0	1
1033	4933416C03Rik	ENSMUSG00000074734	1	0	1	0	1	0	1	0	1	0	1	0	1	0	1	0	1	0	1	0	0.733965043739328	-0.0736301776464492	1	0	1	0	0	1	0	1	0	1	0	1
1034	4933416E03Rik	ENSMUSG00000085198	1	0	1	0	1	0	1	0	1	0	1	0	1	0	1	0	1	0	1	0	1	0	1	0	1	0	0	1	0	1	0	1	0	1
1035	4933416I08Rik	ENSMUSG00000071763	1	0	1	0	1	0	1	0	1	0	1	0	1	0	1	0	1	0	1	0	1	0	1	0	1	0	0	1	0	1	0	1	0	1
1036	4933416M07Rik	ENSMUSG00000097262	0.219716289416268	-3.08707389344531	0.0448061385469792	-3.018528432547	0.796385925438698	0.223407447075726	0.727128493229115	-0.482378996184215	0.333226963318103	-0.486292485509707	1	0	1	0	1	0	0.492188024815698	-0.324636930243372	0.42419302306181	0.401575168600924	1	0	0.839449679750332	-0.715941222912174	0.113256209721835	-0.951477000045494	0	1	0	1	0	1	0	1
1037	4933417A18Rik	ENSMUSG00000021415	1	0	1	0	1	0	1	0	1	0	1	0	1	0	1	0	1	0	1	0	0.430549359606102	0.572811139771933	1	0	1	0	0	1	0	1	0	1	0	1
1038	4933417D19Rik	ENSMUSG00000097637	0.898307229560382	-0.331266297207539	1	0	1	0	1	0	1	0	1	0	1	0	1	0	1	0	1	0	1	0	0.766941937830102	-0.409040293293757	0.568199507202181	0.814358225284286	0	1	0	1	0	1	0	1
1039	4933417E11Rik	ENSMUSG00000101848	1	0	1	0	1	0	1	0	1	0	1	0	1	0	1	0	1	0	1	0	1	0	1	0	1	0	0	1	0	1	0	1	0	1
1040	4933417G07Rik	ENSMUSG00000106572	1	0	1	0	1	0	1	0	1	0	1	0	1	0	1	0	1	0	1	0	1	0	1	0	1	0	0	1	0	1	0	1	0	1
1041	4933417O13Rik	ENSMUSG00000101360	1	0	1	0	1	0	1	0	1	0	1	0	1	0	1	0	1	0	1	0	1	0	1	0	1	0	0	1	0	1	0	1	0	1
1042	4933421I07Rik	ENSMUSG00000030463	1	0	1	0	1	0	1	0	1	0	1	0	1	0	1	0	1	0	1	0	1	0	1	0	1	0	0	1	0	1	0	1	0	1
1043	4933421O10Rik	ENSMUSG00000085037	0.858780051071776	0.5415798647776	0.775249426774475	0.276211156679896	0.0940550286331753	1.39668096444901	0.912312599614208	0.139569183332184	0.10086967155875	0.968753121126284	0.70372997084586	-0.236277638899753	0.696955501992117	0.353915616262414	0.825650851422141	0.0852091217373858	0.229498260348247	0.942391420617101	0.0285762221514898	-0.831867128190256	1	0	0.99656020311257	0.00539811021082949	0.627151736464354	-0.253143787327412	0	1	0	1	0	1	0	1
1044	4933422A05Rik	ENSMUSG00000111746	1	0	1	0	1	0	1	0	1	0	1	0	1	0	1	0	1	0	1	0	1	0	1	0	0.611268574834526	-2.0533473973391	0	1	0	1	0	1	0	1
1045	4933424G06Rik	ENSMUSG00000102416	0.848455206333073	1.0161607445789	1	0	1	0	1	0	1	0	1	0	1	0	1	0	1	0	1	0	1	0	1	0	0.559283510902936	-1.58706801073314	0	1	0	1	0	1	0	1
1046	4933425L06Rik	ENSMUSG00000021718	0.973540025081255	0.178924155084506	1	0	1	0	1	0	1	0	1	0	1	0	1	0	1	0	1	0	1	0	1	0	1	0	0	1	0	1	0	1	0	1
1047	4933427D06Rik	ENSMUSG00000055403	1	0	1	0	1	0	1	0	1	0	1	0	1	0	1	0	1	0	1	0	1	0	1	0	1	0	0	1	0	1	0	1	0	1
1048	4933427D14Rik	ENSMUSG00000020807	0.567671651305202	-0.465815257471696	0.966287774203086	0.0225877565103703	0.583604304427483	-0.702534008498702	0.79118500264497	-0.408306740628369	0.635404986724077	-0.257316157427774	0.513249297456494	-0.458163172801811	0.0783740356879768	2.00711588638116	0.861867890758038	0.0542214196573072	0.13533309134416	0.951801602844935	0.518262222231074	0.276686976099856	0.32326019388556	0.0595068849246666	0.99656020311257	0.00539811021082949	0.736548098547808	0.110605000156729	0	1	0	1	0	1	0	1
1049	4933427E11Rik	ENSMUSG00000044276	0.660607083297361	-2.36861654470768	1	0	1	0	1	0	1	0	1	0	1	0	1	0	1	0	1	0	1	0	1	0	0.423437718893767	3.16415762691083	0	1	0	1	0	1	0	1
1050	4933427E13Rik	ENSMUSG00000033015	1	0	1	0	1	0	1	0	1	0	1	0	1	0	1	0	1	0	1	0	1	0	1	0	1	0	0	1	0	1	0	1	0	1
1051	4933427I22Rik	ENSMUSG00000085928	1	0	1	0	1	0	1	0	1	0	1	0	1	0	1	0	1	0	1	0	1	0	1	0	1	0	0	1	0	1	0	1	0	1
1052	4933428C19Rik	ENSMUSG00000086355	1	0	1	0	1	0	1	0	1	0	1	0	1	0	1	0	1	0	1	0	1	0	1	0	1	0	0	1	0	1	0	1	0	1
1053	4933428G20Rik	ENSMUSG00000047988	0.945725013537339	0.36733410891108	1	0	1	0	1	0	1	0	1	0	1	0	1	0	1	0	1	0	1	0	1	0	1	0	0	1	0	1	0	1	0	1
1054	4933430H16Rik	ENSMUSG00000109106	1	0	1	0	1	0	1	0	1	0	1	0	1	0	1	0	1	0	1	0	1	0	1	0	1	0	0	1	0	1	0	1	0	1
1055	4933430I17Rik	ENSMUSG00000058046	0.272561430832109	3.31421458169869	1	0	1	0	1	0	1	0	1	0	1	0	1	0	1	0	1	0	0.000592770348883856	0.746341504252883	1	0	0.281017755521687	3.90446866996272	0	1	0	1	0	1	0	1
1056	4933430M04Rik	ENSMUSG00000086892	1	0	1	0	1	0	1	0	1	0	1	0	1	0	1	0	1	0	1	0	1	0	1	0	0.855104094125109	0.745134853507261	0	1	0	1	0	1	0	1
1057	4933430N04Rik	ENSMUSG00000108848	1	0	1	0	1	0	1	0	1	0	1	0	1	0	1	0	1	0	1	0	1	0	1	0	1	0	0	1	0	1	0	1	0	1
1058	4933431E20Rik	ENSMUSG00000086968	1	0	0.750874805939384	-0.662572053642552	0.599302926162394	1.5774667532345	0.965001095335829	-0.17012594898403	0.190828422009266	-0.687319708355724	1	0	1	0	1	0	0.733961682012349	0.278374408025285	0.697831872977464	0.395586633994659	1	0	0.785560064089593	0.326919313548611	0.936177354788389	0.141317902671697	0	1	0	1	0	1	0	1
1059	4933431G14Rik	ENSMUSG00000108709	1	0	1	0	1	0	1	0	1	0	1	0	1	0	1	0	1	0	1	0	1	0	1	0	0.352932992804261	3.65948503880549	0	1	0	1	0	1	0	1
1060	4933432G23Rik	ENSMUSG00000111843	1	0	1	0	1	0	1	0	1	0	1	0	1	0	1	0	1	0	1	0	1	0	1	0	1	0	0	1	0	1	0	1	0	1
1061	4933432K03Rik	ENSMUSG00000108811	1	0	1	0	1	0	1	0	1	0	1	0	1	0	1	0	1	0	1	0	1	0	1	0	1	0	0	1	0	1	0	1	0	1
1062	4933433F19Rik	ENSMUSG00000097044	1	0	1	0	1	0	1	0	1	0	1	0	1	0	1	0	1	0	1	0	1	0	1	0	1	0	0	1	0	1	0	1	0	1
1063	4933433G08Rik	ENSMUSG00000111807	1	0	1	0	1	0	1	0	1	0	1	0	1	0	1	0	1	0	1	0	1	0	1	0	1	0	0	1	0	1	0	1	0	1
1064	4933433G15Rik	ENSMUSG00000097021	0.452464002082532	1.54743427024086	1	0	1	0	1	0	1	0	1	0	1	0	1	0	1	0	1	0	1	0	1	0	0.955690883225317	-0.11716405666246	0	1	0	1	0	1	0	1
1065	4933433G19Rik	ENSMUSG00000114362	1	0	1	0	1	0	1	0	1	0	1	0	1	0	1	0	1	0	1	0	1	0	1	0	0.287789537359754	-2.19486980719641	0	1	0	1	0	1	0	1
1066	4933434E20Rik	ENSMUSG00000027942	0.873599280899473	0.048815507204146	0.958986716324224	-0.0132918592432425	0.265131542808915	0.533791643060619	0.495704211571457	0.371250038177132	0.695371811392499	0.127929578936866	0.464592062001424	-0.292041675750651	0.945025721361427	0.0314614055851672	0.953964510049345	0.00888558030978544	0.460662541341864	-0.149414013594585	0.307611619322293	-0.245353760927329	0.0315247753039523	0.205062533392019	0.84416340502543	-0.0651243899190746	0.984088525810314	0.00309239935723734	-0.452684479582853	0.590390164824393	0	1	0	1	0	1
1067	4933436E23Rik	ENSMUSG00000103844	1	0	1	0	1	0	1	0	1	0	1	0	1	0	1	0	1	0	1	0	1	0	1	0	1	0	0	1	0	1	0	1	0	1
1068	4933436H12Rik	ENSMUSG00000108924	1	0	1	0	1	0	1	0	1	0	1	0	1	0	1	0	1	0	1	0	1	0	1	0	1	0	0	1	0	1	0	1	0	1
1069	4933436I01Rik	ENSMUSG00000025288	1	0	1	0	1	0	1	0	1	0	1	0	1	0	1	0	1	0	1	0	1	0	1	0	1	0	0	1	0	1	0	1	0	1
1070	4933438B17Rik	ENSMUSG00000105490	1	0	1	0	1	0	1	0	1	0	1	0	1	0	1	0	1	0	1	0	1	0	1	0	1	0	0	1	0	1	0	1	0	1
1071	4933438K21Rik	ENSMUSG00000093617	0.943636538791355	-0.381623401696458	1	0	1	0	1	0	1	0	1	0	1	0	1	0	1	0	1	0	1	0	1	0	1	0	0	1	0	1	0	1	0	1
1072	4933439C10Rik	ENSMUSG00000072893	0.303005963859648	3.23430930712752	0.98399654324928	0.0113870771304702	0.619038761010507	-0.513277197680092	0.679462744349746	0.526457878827592	0.98729266051849	-0.00767905657787827	0.178550824565148	1.29667670434112	0.696566593901472	-0.431349665021512	0.93329520234386	-0.0250912263055252	0.502347685555235	-0.332982540263815	0.812688951375484	0.0826956853484959	1	0	0.874174276205941	0.112625214349601	0.308408477866877	0.430787275130537	0	1	0	1	0	1	0	1
1073	4933439K11Rik	ENSMUSG00000085184	0.754715772532478	1.65430145407802	1	0	1	0	1	0	1	0	1	0	1	0	1	0	1	0	1	0	1	0	1	0	1	0	0	1	0	1	0	1	0	1
1074	4933440J02Rik	ENSMUSG00000097082	1	0	1	0	1	0	1	0	1	0	1	0	1	0	1	0	1	0	1	0	1	0	1	0	1	0	0	1	0	1	0	1	0	1
1075	4933440M02Rik	ENSMUSG00000045928	1	0	1	0	1	0	1	0	1	0	1	0	1	0	1	0	1	0	1	0	1	0	1	0	1	0	0	1	0	1	0	1	0	1
1076	5031410I06Rik	ENSMUSG00000051940	1	0	1	0	1	0	1	0	1	0	1	0	1	0	1	0	1	0	1	0	1	0	1	0	1	0	0	1	0	1	0	1	0	1
1077	5031425E22Rik	ENSMUSG00000073147	0.143309386709897	-1.41322672104722	0.763677602377642	0.145176846923458	0.164668723818368	-0.787409057890153	0.175849049669896	-0.822206338620858	0.487600758693701	0.276405974186963	0.162949030260362	0.63016565998313	0.549516949468446	-0.370947035618299	0.781802767828776	0.0622248591860604	0.569872628185125	0.37970543353426	0.183990142642133	0.327652617991598	1	0	0.87639241232624	-0.1192145287434	0.52061931067986	0.136775481464242	0	1	0	1	0	1	0	1
1078	5031425F14Rik	ENSMUSG00000085129	0.762152907058643	-1.11313081693563	1	0	1	0	1	0	1	0	1	0	1	0	1	0	1	0	1	0	1	0	1	0	1	0	0	1	0	1	0	1	0	1
1079	5031434C07Rik	ENSMUSG00000044574	1	0	1	0	1	0	1	0	1	0	1	0	1	0	1	0	1	0	1	0	1	0	1	0	1	0	0	1	0	1	0	1	0	1
1080	5031434O11Rik	ENSMUSG00000097885	0.120574448471601	4.1927131812334	0.5746412792805	0.548517965892541	0.244099853860036	-1.50461545149418	0.660110469116292	0.70572297327832	0.557438955863101	-0.444815446655685	0.172503881789999	-1.70342889943093	0.779050568691751	0.621496940216751	0.350326934679838	0.391800744203458	0.548856256485625	0.362571323504622	0.637335737015148	0.246996715237887	1	0	1	0	0.495590487421593	0.858063949122093	0	1	0	1	0	1	0	1
1081	5031439G07Rik	ENSMUSG00000036046	0.544817267062891	-0.829123961885506	0.67321403727426	0.212261852365596	0.358060818914022	-0.563200467713733	0.932320818320124	0.064239727557724	0.464472904530244	0.21865892200298	0.0286898672778811	1.46394401781653	0.132217167518135	-2.09099496200287	0.437558699668529	0.235958069751011	0.532246218893161	-0.445978159665847	0.93059685164837	0.032598412655749	0.0747900960011741	-0.804262045435454	0.58041769010217	0.233618330815841	0.50106669503082	0.237095146532553	0	1	0	1	0	1	0	1
1082	5033403H07Rik	ENSMUSG00000106352	1	0	1	0	1	0	1	0	1	0	1	0	1	0	1	0	1	0	1	0	1	0	1	0	1	0	0	1	0	1	0	1	0	1
1083	5033404E19Rik	ENSMUSG00000102185	1	0	1	0	1	0	1	0	1	0	1	0	1	0	1	0	1	0	1	0	1	0	1	0	1	0	0	1	0	1	0	1	0	1
1084	5033406O09Rik	ENSMUSG00000113769	1	0	1	0	1	0	1	0	1	0	1	0	1	0	1	0	1	0	1	0	1	0	1	0	0.301312961559014	-4.07252524609963	0	1	0	1	0	1	0	1
1085	5330411J11Rik	ENSMUSG00000087455	1	0	1	0	1	0	1	0	1	0	1	0	1	0	1	0	1	0	1	0	1	0	1	0	1	0	0	1	0	1	0	1	0	1
1086	5330413P13Rik	ENSMUSG00000086822	1	0	1	0	1	0	1	0	1	0	1	0	1	0	1	0	1	0	1	0	1	0	1	0	1	0	0	1	0	1	0	1	0	1
1087	5330417C22Rik	ENSMUSG00000040412	0.727274149448565	-1.28207064877462	0.990631484290806	-0.0228054174323849	0.942307689941003	0.102451956733076	0.72186188723147	1.38087487706812	0.65220695338966	-0.239939254027049	1	0	1	0	1	0	0.829589074967653	0.195264389716211	0.968147875095729	0.0377937608381106	0.0274426894834162	0.549581637864412	1	0	0.181440930939187	4.09376069305485	0	1	0	1	0	1	0	1
1088	5330434G04Rik	ENSMUSG00000087620	0.943932847102662	-0.379615674402847	1	0	1	0	1	0	1	0	1	0	1	0	1	0	1	0	1	0	1	0	1	0	1	0	0	1	0	1	0	1	0	1
1089	5330439B14Rik	ENSMUSG00000104234	1	0	1	0	1	0	1	0	1	0	1	0	1	0	1	0	1	0	1	0	1	0	1	0	1	0	0	1	0	1	0	1	0	1
1090	5430401F13Rik	ENSMUSG00000094113	1	0	1	0	1	0	1	0	1	0	1	0	1	0	1	0	1	0	1	0	1	0	1	0	1	0	0	1	0	1	0	1	0	1
1091	5430402E10Rik	ENSMUSG00000044121	1	0	1	0	1	0	1	0	1	0	1	0	1	0	1	0	1	0	1	0	1	0	1	0	1	0	0	1	0	1	0	1	0	1
1092	5430402O13Rik	ENSMUSG00000085776	0.615158472735959	2.29414944041273	1	0	1	0	1	0	1	0	1	0	1	0	1	0	1	0	1	0	1	0	0.766941937830102	-0.409040293293757	0.91862805136939	0.292663830912285	0	1	0	1	0	1	0	1
1093	5430403G16Rik	NA	1	0	1	0	1	0	1	0	1	0	1	0	1	0	1	0	1	0	1	0	1	0	1	0	1	0	0	1	0	1	0.358026935288177	0.100586600267145	0	1
1094	5430403N17Rik	ENSMUSG00000109761	1	0	1	0	1	0	1	0	1	0	1	0	1	0	1	0	1	0	1	0	1	0	1	0	1	0	0	1	0	1	0	1	0	1
1095	5430405H02Rik	ENSMUSG00000085741	0.522260052323045	-0.431806212597648	0.491533987086909	-0.333108312283575	0.552968346946948	0.37256685438258	0.893672654036215	0.0797603732385024	0.380995880501881	-0.359919121177688	0.378669407790991	-0.532509132648744	0.630736844117875	-0.387634297592905	0.602404870902593	-0.127189799289204	0.356995814199236	-0.386028129805624	0.977354022321686	-0.00743407680652518	1	0	0.99656020311257	0.00539811021082949	0.348826437444269	-0.67741817716017	0	1	0	1	0	1	0	1
1096	5430416N02Rik	ENSMUSG00000097772	0.527229049757001	-0.791027352626392	0.875621509630673	0.123610123613323	0.808953582603128	-0.216804790718039	0.566170743210074	-0.919183267982167	0.643998317216182	-0.191999208612449	0.913318440361982	-0.0673353299308547	0.375446160984021	-0.682033828708004	0.284715428547661	0.330931233133599	0.142669309596746	0.4152577696258	0.408704331768129	0.285226167914456	1	0	0.780896965753967	0.175090269248089	0.0309509024907392	-0.613568230849673	0	1	0	1	0	1	0	1
1097	5430419D17Rik	ENSMUSG00000006204	1	0	1	0	1	0	1	0	1	0	1	0	1	0	1	0	1	0	1	0	1	0	1	0	1	0	0	1	0	1	0	1	0	1
1098	5430421F17Rik	ENSMUSG00000110140	1	0	1	0	1	0	1	0	1	0	1	0	1	0	1	0	1	0	1	0	1	0	1	0	1	0	0	1	0	1	0	1	0	1
1099	5430425K12Rik	ENSMUSG00000114554	1	0	1	0	1	0	1	0	1	0	1	0	1	0	1	0	1	0	1	0	1	0	1	0	1	0	0	1	0	1	0	1	0	1
1100	5430427M07Rik	ENSMUSG00000085004	0.993117885812352	-0.0465464064549142	1	0	1	0	1	0	1	0	1	0	1	0	1	0	1	0	1	0	1	0	1	0	0.772738570021441	-1.17841849813523	0	1	0	1	0	1	0	1
1101	5430427O19Rik	ENSMUSG00000025058	0.0293339534817207	2.44655261749299	0.624400247415892	-0.271520685621202	0.896971536176022	0.0915043440906843	0.505398654897992	0.519886414486781	0.0159143556738444	1.33447122397929	0.0222255889472551	1.62855291088164	0.45479298925721	-0.840520077477943	0.263526745519617	0.421618918581101	0.799999884216207	0.222522764296382	0.350171961302236	-0.356012607894138	0.118846161144849	0.670906489291241	1	0	0.269041114274992	1.64921998709601	0	1	0	1	0	1	0.697383667747477	0.410512057583252
1102	5430434I15Rik	ENSMUSG00000106002	1	0	1	0	1	0	1	0	1	0	1	0	1	0	1	0	1	0	1	0	1	0	1	0	1	0	0	1	0	1	0	1	0	1
1103	5430437J10Rik	ENSMUSG00000110018	1	0	1	0	1	0	1	0	1	0	1	0	1	0	1	0	1	0	1	0	1	0	1	0	0.772738570021441	-1.17841849813523	0	1	0	1	0	1	0	1
1104	5530400C23Rik	ENSMUSG00000055594	1	0	1	0	1	0	1	0	1	0	1	0	1	0	1	0	1	0	1	0	1	0	1	0	1	0	0	1	0	1	0	1	0	1
1105	5530401A14Rik	ENSMUSG00000020703	1	0	1	0	1	0	1	0	1	0	1	0	1	0	1	0	1	0	1	0	1	0	1	0	1	0	0	1	0	1	0	1	0	1
1106	5530601H04Rik	ENSMUSG00000087174	0.493585920354801	-0.401744550762234	0.917545708435511	0.0578802461342161	0.181767894190751	-1.33700925743365	0.659952803553081	0.445973530240773	0.855940752056862	0.0973847075508109	0.69435363327294	-0.207943280154507	0.948931633109892	-0.0564176891658784	0.200082324445884	-0.334667670480902	0.678512968826774	0.206727086021453	0.702624169454182	0.12118355935696	1	0	0.86072619467408	-0.146819389732563	0.227853690847937	-0.498734400056976	0	1	0	1	0	1	0	1
1107	5730403I07Rik	ENSMUSG00000099170	1	0	1	0	1	0	1	0	1	0	1	0	1	0	1	0	1	0	1	0	1	0	1	0	0.335568213018176	-3.8007190022554	0	1	0	1	0	1	0	1
1108	5730405O15Rik	ENSMUSG00000087424	0.960644035771425	-0.103236928990318	1	0	1	0	1	0	1	0	1	0	1	0	1	0	1	0	1	0	1	0	0.52663535943215	-0.99414847812027	0.490814584610968	1.39763123712881	0	1	0	1	0	1	0	1
1109	5730409E04Rik	ENSMUSG00000073755	0.942589297007399	0.115340070260686	1	0	1	0	1	0	1	0	1	0	1	0	1	0	1	0	1	0	0.094935029169802	-0.653879091280664	0.994351520981404	0.00606797313205415	0.965817206149311	-0.0660117109139994	0	1	0	1	0	1	0	1
1110	5730412P04Rik	ENSMUSG00000087553	1	0	1	0	1	0	1	0	1	0	1	0	1	0	1	0	1	0	1	0	1	0	1	0	1	0	0	1	0	1	0	1	0	1
1111	5730416F02Rik	ENSMUSG00000081793	0.878302721365646	-0.257743754001793	0.85011448480366	-0.170803175500064	0.836027165095086	-0.279690196764117	0.456435932898284	-1.11401017241217	0.398637276672304	-0.567341888529238	0.987606044386834	-0.0119879607210697	0.699793980570897	0.632507932501825	0.853744848592567	-0.0608576067031658	0.490180596449973	-0.375932117729336	0.186524610747525	0.560363183947997	1	0	1	0	0.787010527739869	-1.09156638496585	0	1	0	1	0	1	0	1
1112	5730420D15Rik	ENSMUSG00000097766	0.789318198655041	-0.666709286334024	1	0	1	0	1	0	1	0	1	0	1	0	1	0	1	0	1	0	1	0	1	0	0.377639311551199	-2.30704579799846	0	1	0	1	0	1	0	1
1113	5730422E09Rik	ENSMUSG00000097191	0.853043507087824	0.995957489108984	1	0	1	0	1	0	1	0	1	0	1	0	1	0	1	0	1	0	1	0	1	0	0.918748148993021	0.198018394290297	0	1	0	1	0	1	0	1
1114	5730435O14Rik	ENSMUSG00000091370	1	0	1	0	1	0	1	0	1	0	1	0	1	0	1	0	1	0	1	0	1	0	0.744294580083829	-0.580054320147823	0.568301976733249	2.27741757211993	0	1	0	1	0	1	0	1
1115	5730455P16Rik	ENSMUSG00000057181	0.55325135872356	-0.246045150890583	0.914076529022659	0.0449580939451746	0.636620666746334	0.365804083513617	0.704335633249767	-0.351122705482955	0.787616123790869	-0.1167089155504	0.142440392521739	1.17721831082909	0.363543598557787	-0.923659965926811	0.665319976295206	-0.113236312135778	0.702288642668736	-0.181435156675677	0.88985257886674	0.0427918559982742	0.000705709004585972	0.149329158946315	0.992563295139342	0.00550657141594003	0.509638222912596	0.288690945093979	0	1	0	1	0	1	0.416827101779573	0.172244153336767
1116	5730460C07Rik	ENSMUSG00000062046	0.971363937888172	-0.193757780090687	1	0	1	0	1	0	1	0	1	0	1	0	1	0	1	0	1	0	1	0	1	0	1	0	0	1	0	1	0	1	0	1
1117	5730480H06Rik	ENSMUSG00000029089	0.177854447692457	1.88985625268842	0.334857988552829	0.683749299675105	0.355435650053053	0.780127275325164	0.498112645842456	-0.764001529497222	0.34130750688978	0.555824330677387	0.354250521096139	0.899435710911603	0.636104953170854	-0.744605091566143	0.125674945320368	0.571023206355741	0.341369231260065	0.548959891472549	0.32201499018423	-0.356981074556262	0.0444363150136648	-0.341367113018019	0.995193585193269	0.00539949358265488	0.577519560275402	0.759995782331789	0	1	0	1	0	1	0	1
1118	5730488B01Rik	ENSMUSG00000103995	0.941877925654575	-0.393537966531189	1	0	1	0	1	0	1	0	1	0	1	0	1	0	1	0	1	0	1	0	1	0	1	0	0	1	0	1	0	1	0	1
1119	5730507C01Rik	ENSMUSG00000073197	0.914124294719934	0.582088674117535	1	0	1	0	1	0	1	0	1	0	1	0	1	0	1	0	1	0	1	0	0.996811020270433	0.00614734351015327	0.275088527761359	-0.467260988930126	0	1	0	1	0	1	0	1
1120	5730522E02Rik	ENSMUSG00000032985	1	0	1	0	1	0	1	0	1	0	1	0	1	0	1	0	1	0	1	0	1	0	0.998781369039329	0.00539728933080707	1	0	0	1	0	1	0	1	0	1
1121	5730559C18Rik	ENSMUSG00000041605	1	0	0.566581569792616	1.85130143739891	0.712651643600767	0.76479485952288	0.234826953604055	-4.72959454024826	0.924058630750619	0.0574893873173885	1	0	1	0	1	0	0.892424245241256	0.18046129937491	0.985321436260712	0.0186948041616181	1	0	1	0	0.28894333995581	-3.09658221290007	0	1	0	1	0	1	0	1
1122	5830411N06Rik	ENSMUSG00000054672	1	0	0.580302991846394	-0.586136632434728	0.12770485553337	-1.80550770255067	0.395701727627674	-2.14740604755612	0.157803942841065	-0.922696273706847	1	0	1	0	1	0	0.906826436865863	-0.107412054782777	0.0276579247358601	1.3259668865657	1	0	1	0	0.144873613792728	1.01740111883333	0	1	0	1	0	1	0	1
1123	5830416I19Rik	ENSMUSG00000106219	1	0	1	0	1	0	1	0	1	0	1	0	1	0	1	0	1	0	1	0	1	0	1	0	0.660629161618864	-0.182156636729038	0	1	0	1	0	1	0	1
1124	5830417I10Rik	ENSMUSG00000078684	0.433150794827728	0.554729060400284	1	0	1	0	1	0	1	0	0.358483017358877	1.09610561955961	0.705139577691392	-0.781416028484088	0.857355882031289	0.064805040053995	1	0	1	0	1	0	0.867641144454115	0.120722616367876	0.307136927934242	0.410624251551162	0	1	-0.255599899056061	0.618876921603138	0	1	-0.40607924821851	0.301896783318826
1125	5830418P13Rik	ENSMUSG00000086236	0.0737827564507512	3.85503079545454	1	0	1	0	1	0	1	0	1	0	1	0	1	0	1	0	1	0	1	0	1	0	0.987646810699535	-0.0185852748198135	0	1	0	1	0	1	0	1
1126	5830428M24Rik	ENSMUSG00000113035	1	0	1	0	1	0	1	0	1	0	1	0	1	0	1	0	1	0	1	0	1	0	1	0	0.949666750027558	0.044064598746762	0	1	0	1	0	1	0	1
1127	5830432E09Rik	ENSMUSG00000097471	0.140696623693121	-0.890568079863111	0.737995540486075	0.2765140746421	0.632789204222091	-0.834295108011751	0.445744249389778	-0.779603156268798	0.275952676063108	0.806494987520376	0.512085759200553	-0.47935936445522	0.259367344723596	1.27720726673259	0.102888582199837	-0.583533494855399	0.67288229308698	-0.401885289225755	0.934747281699041	0.0404791055002575	1	0	1	0	0.626462476484	-0.347857138770291	0	1	0	1	0	1	0	1
1128	5830444B04Rik	ENSMUSG00000084803	0.141068658146442	2.92967902862279	0.473434604138383	0.56404350925082	0.308758177693968	1.31924061513667	0.0756209074982868	-2.13448164098977	0.483148423505238	0.47766876758181	0.3429912446961	-1.28675039179143	0.230873675718925	-3.33939794964025	0.0413881002545724	0.82364194237119	0.791703615064626	-0.195129801893559	0.974574449986799	0.0155054678802098	1	0	0.998781369039329	0.00539728933080736	0.596361699580588	-0.485007663797015	0	1	0	1	0	1	0	1
1129	5830454E08Rik	ENSMUSG00000052658	0.865252870612049	-0.261959747414349	1	0	1	0	1	0	1	0	1	0	1	0	1	0	1	0	1	0	1	0	0.73959954731529	0.591282775091254	0.880496155784178	0.180926565044473	0	1	0	1	0	1	0	1
1130	5830473C10Rik	ENSMUSG00000070690	1	0	1	0	1	0	1	0	1	0	1	0	1	0	1	0	1	0	1	0	1	0	0.808401721991689	-0.0794162957287947	0.835029403588662	0.818557177761374	0	1	0	1	0	1	0	1
1131	5930412G12Rik	ENSMUSG00000072591	0.305824068723695	3.13072160203209	1	0	1	0	1	0	1	0	1	0	1	0	1	0	1	0	1	0	1	0	1	0	1	0	0	1	0	1	0	1	0	1
1132	5930430L01Rik	ENSMUSG00000106951	1	0	1	0	1	0	1	0	1	0	1	0	1	0	1	0	1	0	1	0	1	0	1	0	0.262786424258727	-3.39607564900212	0	1	0	1	0	1	0	1
1133	5930438M14Rik	ENSMUSG00000114590	1	0	1	0	1	0	1	0	1	0	1	0	1	0	1	0	1	0	1	0	1	0	1	0	1	0	0	1	0	1	0	1	0	1
1134	6030407O03Rik	ENSMUSG00000100301	1	0	1	0	1	0	1	0	1	0	1	0	1	0	1	0	1	0	1	0	1	0	1	0	1	0	0	1	0	1	0	1	0	1
1135	6030408B16Rik	ENSMUSG00000075408	0.811357697794197	1.21784958251036	1	0	1	0	1	0	1	0	1	0	1	0	1	0	1	0	1	0	1	0	1	0	0.970010052858899	0.0717076415292034	0	1	0	1	0	1	0	1
1136	6030419C18Rik	ENSMUSG00000066607	1	0	1	0	1	0	1	0	1	0	1	0	1	0	1	0	1	0	1	0	1	0	1	0	1	0	0	1	0	1	0	1	0	1
1137	6030440G07Rik	ENSMUSG00000113056	1	0	1	0	1	0	1	0	1	0	1	0	1	0	1	0	1	0	1	0	1	0	1	0	0.597383052718649	-2.13017064805365	0	1	0	1	0	1	0	1
1138	6030443J06Rik	ENSMUSG00000097207	0.89949205627224	-0.135971344579697	1	0	1	0	1	0	1	0	0.625278085615118	-0.569866482185095	0.879115401719449	-0.276681179039798	0.797326174372253	-0.11687381018397	1	0	1	0	1	0	1	0	0.696058296169735	0.591753343785465	0	1	0	1	0	1	0	1
1139	6030458C11Rik	ENSMUSG00000022195	0.837258904454697	-0.103466383062683	0.545839046721309	-0.240558384479283	0.426114363816417	0.608928924843245	0.941558486568732	0.0583669188217602	0.658763222957588	0.216686384129968	0.928126135416718	0.0670002180009421	0.586641787085686	0.838079021208978	0.266266258295284	0.247373961248068	0.545707273930188	0.334029420283215	0.819375746144425	-0.0722295078606192	0.248124190348963	-0.187020794610344	0.92225918169935	-0.048893645891443	0.591470492365606	0.216683317312923	0	1	0	1	0	1	0	1
1140	6030466F02Rik	ENSMUSG00000110599	1	0	1	0	1	0	1	0	1	0	1	0	1	0	1	0	1	0	1	0	1	0	1	0	1	0	0	1	0	1	0	1	0	1
1141	6030468B19Rik	ENSMUSG00000025573	0.993784198730352	-0.0225184501507981	1	0	1	0	1	0	1	0	1	0	1	0	1	0	1	0	1	0	0.862402821737634	0.31340154711892	1	0	0.807644807776127	-0.417579815345239	0	1	0	1	0	1	0	1
1142	6030469F06Rik	ENSMUSG00000095953	1	0	1	0	1	0	1	0	1	0	1	0	1	0	1	0	1	0	1	0	1	0	1	0	1	0	0	1	0	1	0	1	0	1
1143	6030498E09Rik	ENSMUSG00000051361	0.943931430384023	-0.37962528245585	1	0	1	0	1	0	1	0	1	0	1	0	1	0	1	0	1	0	1	0	1	0	1	0	0	1	0	1	0	1	0	1
1144	6230400D17Rik	ENSMUSG00000097577	0.53239341568306	1.39815907948277	1	0	1	0	1	0	1	0	0.672151284614355	0.535358242411402	0.318575229412211	2.03574474562316	0.563041854847311	0.23612742411505	1	0	1	0	1	0	0.996811020270433	0.00614734351015348	0.465335548167086	0.585813870850966	0	1	0	1	0	1	0	1
1145	6330403K07Rik	ENSMUSG00000018451	0.299308555688577	3.32667650489235	0.153250811509471	0.700112817149414	0.830623688228041	0.288938016983928	0.49914995957345	0.802260258112555	0.580220515039622	-0.411302608026439	0.337359715964928	0.568309200370525	0.946799972807055	-0.0588617994206543	0.227311549289185	-0.439587899454765	0.377131927428398	1.0382462565598	0.292478869269582	-0.541250479030534	1	0	1	0	0.0075528795712364	1.09027334787395	0	1	0	1	0	1	0	1
1146	6330409D20Rik	ENSMUSG00000009551	0.759375109488017	1.64248290993147	1	0	1	0	1	0	1	0	1	0	1	0	1	0	1	0	1	0	1	0	1	0	0.772738570021441	-1.17841849813523	0	1	0	1	0	1	0	1
1147	6330410L21Rik	ENSMUSG00000105960	1	0	1	0	1	0	1	0	1	0	1	0	1	0	1	0	1	0	1	0	1	0	1	0	0.772738570021441	-1.17841849813523	0	1	0	1	0	1	0	1
1148	6330415B21Rik	ENSMUSG00000108077	1	0	1	0	1	0	1	0	1	0	1	0	1	0	1	0	1	0	1	0	1	0	1	0	0.772738570021441	-1.17841849813523	0	1	0	1	0	1	0	1
1149	6330418K02Rik	ENSMUSG00000085227	0.0735486718011002	-3.15813371496298	1	0	1	0	1	0	1	0	0.386413519804653	-1.22439369513523	0.432659761233717	-1.4507246717482	0.702194483196966	-0.182713944979409	1	0	1	0	1	0	0.522145681457814	1.00540199774942	0.670772088911448	-0.50388049846992	0	1	0	1	0	1	0	1
1150	6330549D23Rik	ENSMUSG00000045327	0.63340407470092	-0.486863182893664	0.718420484382087	-0.3144480698967	0.681866953307064	-0.605132183801631	0.678078010303319	-0.965813369831556	0.240116307632864	0.76037279980406	0.733102285194803	-0.502196895224499	0.811037313106026	0.361711881488604	0.12604470890249	-0.650664988646606	0.538092496768877	-0.405021840189565	0.674376754390489	0.20337335907337	1	0	0.839449679750332	-0.715941222912174	0.441782715910843	2.28968262600863	0	1	0	1	0	1	0	1
1151	6430503K07Rik	ENSMUSG00000053545	1	0	1	0	1	0	1	0	1	0	1	0	1	0	1	0	1	0	1	0	1	0	1	0	1	0	0	1	0	1	0	1	0	1
1152	6430531B16Rik	ENSMUSG00000073795	0.987619711742587	0.0267824899661477	1	0	1	0	1	0	1	0	1	0	1	0	1	0	1	0	1	0	1	0	1	0	0.758830188334573	0.604658237419352	0	1	0	1	0	1	0	1
1153	6430548M08Rik	ENSMUSG00000031824	0.851622732399444	1.00364183626633	0.69664694957168	0.239085504084781	0.914192823196966	-0.145007838707796	0.906726697346109	0.197519292549055	0.874325981114232	-0.0656392847455767	1	0	1	0	1	0	0.47245611296274	0.550347992300201	0.848452561780786	-0.103022264614309	0.653619287160563	-0.0317191396289275	0.99656020311257	0.00539811021082949	0.252313289007775	1.14082872543453	0	1	0	1	0	1	0	1
1154	6430550D23Rik	ENSMUSG00000074646	0.759402722607968	0.505385553390248	0.986851829727551	0.0141275308147535	0.359745758640084	-1.33380294835166	0.906304859611309	0.257823624582597	0.668421139143518	-0.285626783155405	1	0	1	0	1	0	0.120170878070211	-1.07977237738607	0.558772469263222	0.261658865937817	0.671408476870946	0.481594675258909	0.815311688852368	-0.258017373636975	0.487434026801785	-2.12042969811357	0	1	0	1	0	1	0	1
1155	6430562O15Rik	ENSMUSG00000097828	0.285455748817062	3.218663267786	0.748316886050301	-0.25144298675577	0.97983848622962	-0.0373051123796325	0.371766266616761	1.6097504922592	0.480930664058293	0.367479910551847	0.314351593427463	1.05476050905681	0.705425806157414	0.683255768815689	0.670420806269145	0.186789086133976	0.250635652318103	0.736503428778759	0.508428538972014	-0.276044264465214	1	0	1	0	0.502971047761697	2.66051463056535	0	1	0	1	0	1	0	1
1156	6430571L13Rik	ENSMUSG00000037977	0.789679000935553	-0.0790829114278067	1	0	1	0	1	0	1	0	1	0	1	0	1	0	1	0	1	0	0.026862890799882	0.517569444030233	1	0	0.338445734559612	-0.406753727794668	0	1	0	1	0	1	0	1
1157	6430573F11Rik	ENSMUSG00000039620	1	0	1	0	1	0	1	0	1	0	1	0	1	0	1	0	1	0	1	0	1	0	0.995419786687836	0.00660293235095049	1	0	0	1	0	1	0	1	0	1
1158	6430584L05Rik	ENSMUSG00000108228	1	0	1	0	1	0	1	0	1	0	1	0	1	0	1	0	1	0	1	0	1	0	1	0	1	0	0	1	0	1	0	1	0	1
1159	6430710C18Rik	ENSMUSG00000085427	0.46098733893628	-3.87317298344583	1	0	1	0	1	0	1	0	1	0	1	0	1	0	1	0	1	0	1	0	1	0	1	0	0	1	0	1	0	1	0	1
1160	6530402F18Rik	ENSMUSG00000079499	0.391731861051675	1.05683410298513	0.791628686174269	-0.162188988278957	0.232593828235517	-0.950416710739937	0.830084378823386	0.207923863086647	0.911150893573473	0.0515617809978154	0.19189995736257	0.770877917110051	0.325876958221904	-1.55621977352737	0.349551794188847	-0.260297608692376	0.450757928147726	0.691992279619696	0.350121911334382	0.29432976492261	1	0	1	0	0.360791182458957	0.216599966838977	0	1	0	1	0	1	0	1
1161	6530411M01Rik	ENSMUSG00000097049	0.941877925654575	-0.393537966531189	1	0	1	0	1	0	1	0	1	0	1	0	1	0	1	0	1	0	1	0	1	0	1	0	0	1	0	1	0	1	0	1
1162	6720483E21Rik	ENSMUSG00000097934	0.943931430384023	-0.37962528245585	1	0	1	0	1	0	1	0	1	0	1	0	1	0	1	0	1	0	1	0	1	0	0.605196350907597	2.04611377638093	0	1	0	1	0	1	0	1
1163	6720489N17Rik	ENSMUSG00000072066	0.640517278448026	-0.628723916988065	1	0	1	0	1	0	1	0	1	0	1	0	1	0	1	0	1	0	1	0	1	0	0.771379207166886	0.219266872757648	0	1	0	1	0	1	0	1
1164	6820408C15Rik	ENSMUSG00000032680	1	0	1	0	1	0	1	0	1	0	1	0	1	0	1	0	1	0	1	0	0.164682194444407	0.246283541447562	1	0	0.278259629422832	4.25932845583002	0	1	0	1	0	1	0	1
1165	6820431F20Rik	ENSMUSG00000071796	0.0950421570280702	-0.957888474533693	1	0	1	0	1	0	1	0	1	0	1	0	1	0	1	0	1	0	1	0	0.867641144454115	0.120722616367876	0.750343113538138	-0.0725421265553935	0	1	0	1	0.99337295330142	0.104353839975776	-0.478178970945503	0.784409737257539
1166	7420426K07Rik	ENSMUSG00000074123	1	0	1	0	1	0	1	0	1	0	1	0	1	0	1	0	1	0	1	0	1	0	1	0	1	0	0	1	0	1	0	1	0	1
1167	7420461P10Rik	ENSMUSG00000091060	0.973540025081255	0.178924155084506	1	0	1	0	1	0	1	0	1	0	1	0	1	0	1	0	1	0	1	0	1	0	0.346331359639189	-3.71911525409097	0	1	0	1	0	1	0	1
1168	7420700N18Rik	ENSMUSG00000109915	1	0	1	0	1	0	1	0	1	0	1	0	1	0	1	0	1	0	1	0	1	0	1	0	1	0	0	1	0	1	0	1	0	1
1169	7420701I03Rik	ENSMUSG00000113620	1	0	1	0	1	0	1	0	1	0	1	0	1	0	1	0	1	0	1	0	1	0	1	0	1	0	0	1	0	1	0	1	0	1
1170	7530416G11Rik	ENSMUSG00000096607	1	0	1	0	1	0	1	0	1	0	1	0	1	0	1	0	1	0	1	0	1	0	1	0	0.772738570021441	-1.17841849813523	0	1	0	1	0	1	0	1
1171	7630403G23Rik	ENSMUSG00000098758	1	0	1	0	1	0	1	0	1	0	1	0	1	0	1	0	1	0	1	0	1	0	1	0	1	0	0	1	0	1	0	1	0	1
1172	8030411F24Rik	ENSMUSG00000027444	1	0	1	0	1	0	1	0	1	0	1	0	1	0	1	0	1	0	1	0	1	0	1	0	1	0	0	1	0	1	0	1	0	1
1173	8030423F21Rik	ENSMUSG00000052295	1	0	1	0	1	0	1	0	1	0	1	0	1	0	1	0	1	0	1	0	1	0	1	0	0.955428795645905	-0.133381533333384	0	1	0	1	0	1	0	1
1174	8030423J24Rik	ENSMUSG00000021600	1	0	1	0	1	0	1	0	1	0	1	0	1	0	1	0	1	0	1	0	1	0	1	0	1	0	0	1	0	1	0	1	0	1
1175	8030442B05Rik	ENSMUSG00000102674	0.949594819429244	-0.341187780704637	1	0	1	0	1	0	1	0	1	0	1	0	1	0	1	0	1	0	1	0	1	0	0.676986754557772	1.68062426489593	0	1	0	1	0	1	0	1
1176	8030443G20Rik	ENSMUSG00000086483	1	0	1	0	1	0	1	0	1	0	1	0	1	0	1	0	1	0	1	0	1	0	1	0	1	0	0	1	0	1	0	1	0	1
1177	8030462N17Rik	ENSMUSG00000047466	0.819282212453482	0.429649484038141	1	0	1	0	1	0	1	0	0.29858376884872	-1.13153057976211	0.693792738573921	0.500527456471182	0.135265880018737	-0.603729749159357	1	0	1	0	0.419664802140549	0.070272990614739	0.995177583549189	0.00517852728958861	0.0012821070943155	1.06083915640985	0	1	0	1	0	1	0	1
1178	8430408G22Rik	ENSMUSG00000048489	1	0	0.843046626629287	0.807925474582823	1	1	0.559988132500945	0.970975645008027	0.714542504909371	0.262708064207593	1	0	1	0	1	0	0.648395253911845	0.91832054924286	0.747185697707886	-0.396254551975169	1	0	0.618580663419546	0.187596555809573	0.060639521216663	-3.05728558418628	0	1	0	1	0	1	0	1
1179	8430423G03Rik	ENSMUSG00000079069	0.582754277796593	-2.91197750379847	1	0	1	0	1	0	1	0	1	0	1	0	1	0	1	0	1	0	1	0	1	0	1	0	0	1	0	1	0	1	0	1
1180	8430429K09Rik	ENSMUSG00000034587	0.807832305872402	-0.255475869680674	1	0	1	0	1	0	1	0	0.40761314216387	-1.02468663084232	0.703384921241432	-0.477332910036451	0.912515253182655	-0.0462875868617805	1	0	1	0	1	0	0.794681987738678	-0.715937781113755	0.400443836288733	0.772533655287955	0	1	0	1	0	1	0	1
1181	8430436N08Rik	ENSMUSG00000086070	1	0	1	0	1	0	1	0	1	0	1	0	1	0	1	0	1	0	1	0	1	0	1	0	1	0	0	1	0	1	0	1	0	1
1182	8430437L04Rik	ENSMUSG00000085252	1	0	1	0	1	0	1	0	1	0	1	0	1	0	1	0	1	0	1	0	1	0	1	0	1	0	0	1	0	1	0	1	0	1
1183	9030204H09Rik	ENSMUSG00000086449	1	0	1	0	1	0	1	0	1	0	1	0	1	0	1	0	1	0	1	0	1	0	1	0	1	0	0	1	0	1	0	1	0	1
1184	9030612E09Rik	ENSMUSG00000045008	0.897881914669103	-0.692400362039118	1	0	1	0	1	0	1	0	1	0	1	0	1	0	1	0	1	0	1	0	1	0	1	0	0	1	0	1	0	1	0	1
1185	9030619P08Rik	ENSMUSG00000053168	0.503521888531068	1.20021579339717	1	0	1	0	1	0	1	0	1	0	1	0	1	0	1	0	1	0	1	0	0.24711465778736	0.580718698483499	0.449256593049886	2.99526132726	0	1	0	1	0	1	0	1
1186	9030624G23Rik	ENSMUSG00000073158	1	0	1	0	1	0	1	0	1	0	1	0	1	0	1	0	1	0	1	0	1	0	0.839449679750332	-0.715941222912174	0.429141185646457	-0.40079359001586	0	1	0	1	0	1	0	1
1187	9030624J02Rik	ENSMUSG00000030982	0.862563219872684	0.0456014914520725	0.61559972220186	-0.171737804059523	0.194305197891974	0.747413577984629	0.386225608459761	0.527102953760436	0.45333222555204	-0.281693168290695	0.115126113392346	-0.906640312305115	0.877851655867471	0.117047288913632	0.560681476987363	-0.103128916705035	0.600658678309531	-0.194025563147525	0.621718409185038	-0.107431272860409	1	0	0.767674984147814	0.134749783220416	0.22637304044517	0.310658595383723	0	1	0	1	0	1	0	1
1188	9130008F23Rik	ENSMUSG00000054951	0.858227374043073	0.957789577093518	1	0	1	0	1	0	1	0	1	0	1	0	1	0	1	0	1	0	0.0699530458708263	2.15041305936841	1	0	0.546428734799916	0.411079658443945	0	1	0	1	0	1	0	1
1189	9130011E15Rik	ENSMUSG00000039901	0.879576942112837	-0.111445088947775	0.832072038026795	0.126878210435548	0.845699966637188	0.224694576382748	0.521735347586395	0.814195317296119	0.641838456257644	0.259964539256672	0.350445412081256	0.827941859759892	0.730060223107999	-0.53333033697788	0.256930056365184	0.391822530882653	0.787985255798169	0.210570847708418	0.312864280472473	-0.335497574252253	0.775939430022909	-0.0101376337118887	0.994142237067428	0.00539991235110562	0.637092509029705	0.181561725161676	0	1	0	1	0	1	0	1
1190	9130015A21Rik	ENSMUSG00000113985	1	0	1	0	1	0	1	0	1	0	1	0	1	0	1	0	1	0	1	0	1	0	1	0	0.394392243129044	-3.37321764955963	0	1	0	1	0	1	0	1
1191	9130015L21Rik	ENSMUSG00000086653	1	0	1	0	1	0	1	0	1	0	1	0	1	0	1	0	1	0	1	0	1	0	1	0	1	0	0	1	0	1	0	1	0	1
1192	9130019O22Rik	ENSMUSG00000030823	0.893779466743675	0.102241443863955	1	0	1	0	1	0	1	0	1	0	1	0	1	0	1	0	1	0	0.113675603742612	-0.383118385963032	0.73959954731529	0.591282775091254	0.94716393097944	0.0202708454817977	0	1	0	1	0	1	0	1
1193	9130019O22Rik	ENSMUSG00000030823	0.893779466743675	0.102241443863955	1	0	1	0	1	0	1	0	1	0	1	0	1	0	1	0	1	0	0.030311514954811	-0.387155718122247	0.73959954731529	0.591282775091254	0.94716393097944	0.0202708454817977	0	1	0	1	0	1	0	1
1194	9130019P16Rik	ENSMUSG00000073067	0.919367028497751	0.5459942347963	0.976182882882169	0.0230549158908833	0.50627005739069	-0.780060726940002	0.631544330052562	-0.462304877230177	0.93315007909976	-0.0561433242061294	1	0	1	0	1	0	0.488466934693488	-0.764480300896514	0.598267951400461	0.215394915650346	1	0	1	0	0.855104094125109	0.745134853507261	0	1	0	1	0	1	0	1
1195	9130023H24Rik	ENSMUSG00000062944	0.321296678193401	-1.46445404255247	1	0	1	0	1	0	1	0	1	0	1	0	1	0	1	0	1	0	0.0412272813552658	-0.591700933560939	0.99656020311257	0.00539811021082949	0.361748075658215	2.2643258238242	0	1	0	1	0	1	0	1
1196	9130024F11Rik	ENSMUSG00000087022	0.938594736030229	-0.41575718375618	1	0	1	0	1	0	1	0	1	0	1	0	1	0	1	0	1	0	1	0	1	0	0.699245765288221	1.5627506343366	0	1	0	1	0	1	0	1
1197	9130204L05Rik	ENSMUSG00000091175	1	0	1	0	1	0	1	0	1	0	1	0	1	0	1	0	1	0	1	0	1	0	1	0	1	0	0	1	0	1	0	1	0	1
1198	9130221F21Rik	ENSMUSG00000108356	1	0	1	0	1	0	1	0	1	0	1	0	1	0	1	0	1	0	1	0	1	0	1	0	0.828291010550947	-0.857046382581341	0	1	0	1	0	1	0	1
1199	9130221H12Rik	ENSMUSG00000090330	0.30247453772702	-2.41289699372997	0.859794117667255	0.114907227496606	0.307768106245662	1.36332050098582	0.712040578387059	-0.489222410312261	0.491497516005737	-0.368103441379314	0.911450489370187	-0.0764357961561852	0.746951754433447	0.380889312619218	0.350652351868983	0.394671354098501	0.703110201584085	0.406455856351675	0.979496353728063	0.00976113548078488	1	0	0.87923256909744	-0.110077439429394	0.303446143333951	0.75814929150717	0	1	0	1	0	1	0	1
1200	9130227L01Rik	ENSMUSG00000099950	1	0	1	0	1	0	1	0	1	0	1	0	1	0	1	0	1	0	1	0	1	0	1	0	1	0	0	1	0	1	0	1	0	1
1201	9130230L23Rik	ENSMUSG00000054598	0.505017478453591	-3.48828822285433	0.499138894039022	-1.68205639972742	0.467985980490647	-0.951736983865409	0.537016610550304	-1.43873665487339	0.921149264874106	0.054968389728551	1	0	1	0	1	0	0.564454046725303	0.41785914897255	0.453537077860526	0.559640521439539	1	0	0.998781369039329	0.00539728933080687	0.986193703311463	-0.0658702488204362	0	1	0	1	0	1	0	1
1202	9130401M01Rik	ENSMUSG00000101892	0.118596166736656	0.923133346032303	0.879274878103844	-0.128080689905408	0.602427031528547	0.655736356965217	0.0164636318915539	-2.44863406732054	0.921601953253419	-0.0493695444544694	0.595416696809256	-0.38229943794411	0.800493779506916	-0.305959383211801	0.284815861384305	0.364057434695246	0.219542368746558	0.882021986091508	0.123205861282635	0.660137311156215	0.134024353767245	-0.159439479442341	1	0	0.198423180211188	-0.29903424476787	0	1	0	1	0.254053488319621	0.387224518595007	0	1
1203	9130401M01Rik	ENSMUSG00000101892	0.118596166736656	0.923133346032303	0.879274878103844	-0.128080689905408	0.602427031528547	0.655736356965217	0.0164636318915539	-2.44863406732054	0.921601953253419	-0.0493695444544694	0.595416696809256	-0.38229943794411	0.800493779506916	-0.305959383211801	0.284815861384305	0.364057434695246	0.219542368746558	0.882021986091508	0.123205861282635	0.660137311156215	0.166978228275431	0.294429125313325	1	0	0.198423180211188	-0.29903424476787	0	1	0	1	0.254053488319621	0.387224518595007	0	1
1204	9130409I23Rik	ENSMUSG00000038768	1	0	1	0	1	0	1	0	1	0	1	0	1	0	1	0	1	0	1	0	0.122332867871236	-0.208897137671645	0.341022562154444	0.460178999188471	1	0	0	1	0	1	0	1	0	1
1205	9230009I02Rik	ENSMUSG00000072982	1	0	1	0	1	0	1	0	1	0	1	0	1	0	1	0	1	0	1	0	1	0	1	0	1	0	0	1	0	1	0	1	0	1
1206	9230102K24Rik	ENSMUSG00000112398	1	0	1	0	1	0	1	0	1	0	1	0	1	0	1	0	1	0	1	0	1	0	1	0	1	0	0	1	0	1	0	1	0	1
1207	9230102O04Rik	ENSMUSG00000079602	0.878837567254092	0.820112446590083	1	0	1	0	1	0	1	0	1	0	1	0	1	0	1	0	1	0	1	0	1	0	0.812991720631554	-0.243737607913646	0	1	0	1	0	1	0	1
1208	9230104L09Rik	ENSMUSG00000027446	0.720017964390363	-1.9343137059795	1	0	1	0	1	0	1	0	1	0	1	0	1	0	1	0	1	0	1	0	1	0	1	0	0	1	0	1	0	1	0	1
1209	9230105E05Rik	ENSMUSG00000090191	1	0	1	0	1	0	1	0	1	0	1	0	1	0	1	0	1	0	1	0	1	0	1	0	0.772738570021441	-1.17841849813523	0	1	0	1	0	1	0	1
1210	9230110C19Rik	ENSMUSG00000053070	0.102521582132678	3.30707585289622	1	0	1	0	1	0	1	0	1	0	1	0	1	0	1	0	1	0	0.986105137796851	-0.0472774981879294	1	0	0.795749914208299	0.392553558547142	0	1	-0.440258207036086	0.00224786856311594	0	1	0	1
1211	9230110F15Rik	ENSMUSG00000047980	1	0	1	0	1	0	1	0	1	0	1	0	1	0	1	0	1	0	1	0	1	0	1	0	1	0	0	1	0	1	0	1	0	1
1212	9230112D13Rik	ENSMUSG00000021797	0.929175625688595	0.479751605328228	1	0	1	0	1	0	1	0	1	0	1	0	1	0	1	0	1	0	1	0	1	0	1	0	0	1	0	1	0	1	0	1
1213	9230112J17Rik	ENSMUSG00000111761	1	0	1	0	1	0	1	0	1	0	1	0	1	0	1	0	1	0	1	0	1	0	1	0	1	0	0	1	0	1	0	1	0	1
1214	9230114K14Rik	ENSMUSG00000097145	0.170074288502946	1.54619184495201	1	0	1	0	1	0	1	0	1	0	1	0	1	0	1	0	1	0	1	0	0.839449679750332	-0.715941222912174	0.58797902674052	-0.528851351176267	0	1	0	1	0	1	0	1
1215	9230116N13Rik	ENSMUSG00000097403	0.183067604103987	-3.03077144889102	1	0	1	0	1	0	1	0	1	0	1	0	1	0	1	0	1	0	1	0	1	0	0.154200093706742	-2.1580488622556	0	1	0	1	0	1	0	1
1216	9330020H09Rik	ENSMUSG00000091050	0.663187775232981	0.560153447072638	1	0	1	0	1	0	1	0	0.766925308010771	0.292889240136815	0.37123730369315	-1.32168629528521	0.683657432868789	0.162500987687654	1	0	1	0	1	0	0.998781369039329	0.00539728933080687	0.305146527517249	-0.41879809967893	0	1	0	1	0	1	0	1
1217	9330102E08Rik	ENSMUSG00000107879	1	0	1	0	1	0	1	0	1	0	1	0	1	0	1	0	1	0	1	0	1	0	1	0	1	0	0	1	0	1	0	1	0	1
1218	9330111N05Rik	ENSMUSG00000097098	0.736562514954738	-1.80813534047631	1	0	1	0	1	0	1	0	1	0	1	0	1	0	1	0	1	0	1	0	1	0	0.206169067512329	-3.35328925841378	0	1	0	1	0	1	0	1
1219	9330151L19Rik	ENSMUSG00000097061	0.493090828935327	-1.02951761256281	0.925979703737188	-0.0480868878070139	0.650961028123499	0.571332001566847	0.103591335670572	1.99189277522864	0.602702608176828	-0.335180676999428	0.724548400192484	-0.295490003387094	0.284740679104427	-1.01813994763327	0.164955210529214	0.38802801562944	0.157877897364257	0.720194489128182	0.469669792378469	-0.355925844327011	1	0	0.867843649591251	-0.13249485216942	0.579457699874892	0.242366329922477	0	1	0	1	0	1	0	1
1220	9330158H04Rik	ENSMUSG00000073154	0.943931430384023	-0.37962528245585	1	0	1	0	1	0	1	0	0.471518017954128	-0.783462651961437	0.747806260834002	-0.520346897555579	0.129065424519826	1.03163322375036	1	0	1	0	1	0	1	0	0.772738570021441	-1.17841849813523	0	1	0	1	0	1	0	1
1221	9330159F19Rik	ENSMUSG00000004360	0.734133965191719	-1.83189825077031	1	0	1	0	1	0	1	0	1	0	1	0	1	0	1	0	1	0	0.29274265780867	2.64267564740193	1	0	0.675171741512877	1.69028733564983	0	1	0	1	0	1	0	1
1222	9330159M07Rik	ENSMUSG00000097177	0.869492443239732	0.319098573429826	1	0	1	0	1	0	1	0	1	0	1	0	1	0	1	0	1	0	1	0	0.996703640847291	0.00460805941624406	0.882249319883921	0.230584120136081	0	1	0	1	0	1	0	1
1223	9330162012Rik	ENSMUSG00000086448	0.991862547443047	-0.0538889642922517	1	0	1	0	1	0	1	0	1	0	1	0	1	0	1	0	1	0	1	0	0.99656020311257	0.00539811021082949	0.121361094177145	1.90665044161438	0	1	0	1	0	1	0	1
1224	9330162B11Rik	ENSMUSG00000103577	1	0	1	0	1	0	1	0	1	0	1	0	1	0	1	0	1	0	1	0	1	0	1	0	1	0	0	1	0	1	0	1	0	1
1225	9330175E14Rik	ENSMUSG00000097194	0.634593173816953	-0.336579387750923	0.874740871871636	-0.0737591734962442	0.86468330467162	0.264140989466995	0.226005768326422	-1.72030666541886	0.965105000128078	-0.0321589395085875	0.793961626344104	0.181650005278716	0.252153840700358	-0.960814206264104	0.67037902441795	0.106933564867511	0.20392330696124	-0.666145889305452	0.54657669438325	0.351819376846763	1	0	0.99656020311257	0.00539811021082949	0.776625156614042	0.210502840140587	0	1	0	1	0	1	0	1
1226	9330175M20Rik	ENSMUSG00000101799	1	0	1	0	1	0	1	0	1	0	1	0	1	0	1	0	1	0	1	0	1	0	1	0	1	0	0	1	0	1	0	1	0	1
1227	9330178D15Rik	ENSMUSG00000104553	1	0	1	0	1	0	1	0	1	0	1	0	1	0	1	0	1	0	1	0	1	0	1	0	1	0	0	1	0	1	0	1	0	1
1228	9330179D12Rik	ENSMUSG00000097166	0.721217514709942	-0.323740933380768	1	0	1	0	1	0	1	0	1	0	1	0	1	0	1	0	1	0	1	0	1	0	0.445439581045428	0.642502874543331	0	1	0	1	0	1	0	1
1229	9330182L06Rik	ENSMUSG00000056004	0.938534506044223	-0.414961302604778	1	0	1	0	1	0	1	0	1	0	1	0	1	0	1	0	1	0	0.00386440583906366	1.01514174629053	1	0	1	0	0	1	0	1	0	1	0	1
1230	9330182O14Rik	ENSMUSG00000094112	1	0	1	0	1	0	1	0	1	0	1	0	1	0	1	0	1	0	1	0	1	0	1	0	1	0	0	1	0	1	0	1	0	1
1231	9430007A20Rik	ENSMUSG00000028593	1	0	1	0	1	0	1	0	1	0	1	0	1	0	1	0	1	0	1	0	1	0	1	0	0.0620122020931184	-5.67689274093201	0	1	0	1	0	1	0	1
1232	9430015G10Rik	ENSMUSG00000059939	0.489523366819223	-0.415533985139426	0.384917499338621	0.373002642632058	0.40392130151912	0.789907718761942	0.229092068107798	1.04865473532244	0.400103193007123	-0.366663390720529	0.123816372872066	1.24300474097983	0.981460132777288	0.0145760319323326	0.496089816022526	0.128847079773066	0.857275057308835	-0.0823509992069492	0.249078411153422	-0.410610308878032	0.00197180683408013	-0.434215158298093	0.84168024268813	0.175100851165758	0.959434100751032	-0.0205596896077317	0	1	0	1	0	1	0.354146824829644	0.311245242435862
1233	9430018G01Rik	ENSMUSG00000107709	1	0	1	0	1	0	1	0	1	0	1	0	1	0	1	0	1	0	1	0	1	0	1	0	1	0	0	1	0	1	0	1	0	1
1234	9430021M05Rik	ENSMUSG00000054457	0.93999692813438	-0.406086338604256	1	0	1	0	1	0	1	0	1	0	1	0	1	0	1	0	1	0	1	0	1	0	1	0	0	1	0	1	0	1	0	1
1235	9430037G07Rik	ENSMUSG00000097073	0.429983853039774	-2.12315558533515	1	0	1	0	1	0	1	0	1	0	1	0	1	0	1	0	1	0	1	0	0.523145550214413	-0.580643419163648	0.397933980128018	-1.20791332885081	0	1	0	1	0	1	0	1
1236	9430038I01Rik	ENSMUSG00000040139	0.182594416983343	1.10666968907973	0.71009077408199	-0.237339636889557	0.252493343858087	-0.991169974041307	0.444897668626994	0.839068633810394	0.624187977610914	0.272158739744447	0.619717495099465	0.418570764670967	0.383187052257844	-0.984870853271891	0.0227856730408307	0.881224369933644	0.210401690884412	-0.643955981261075	0.931788245885129	0.0265621477851809	1	0	0.994084711654665	0.00511179658226911	0.435301797276998	-0.266172920882394	0	1	0	1	0	1	0	1
1237	9430041J12Rik	ENSMUSG00000086155	0.964797560977336	-0.238120233016587	1	0	1	0	1	0	1	0	1	0	1	0	1	0	1	0	1	0	1	0	1	0	0.688864790414166	1.61758262907429	0	1	0	1	0	1	0	1
1238	9430060I03Rik	ENSMUSG00000100632	0.321152581295093	-1.12164666363389	1	0	1	0	1	0	1	0	1	0	1	0	1	0	1	0	1	0	1	0	1	0	0.395812600721163	0.676251446979055	0	1	0	1	0	1	0	1
1239	9430069I07Rik	ENSMUSG00000094447	0.963343096484597	-0.248050851908038	1	0	1	0	1	0	1	0	1	0	1	0	1	0	1	0	1	0	1	0	1	0	1	0	0	1	0	1	0	1	0	1
1240	9430091E24Rik	ENSMUSG00000084808	0.564388214764917	-0.714846561390622	1	0	1	0	1	0	1	0	0.0713300153346893	-2.24328819742915	0.597487001490298	0.719618522538584	0.305794676920615	0.377251081302701	1	0	1	0	1	0	0.998781369039329	0.00539728933080589	0.417032201278387	0.598313766037855	0	1	0	1	0	1	0	1
1241	9530002B09Rik	ENSMUSG00000023263	1	0	1	0	1	0	1	0	1	0	1	0	1	0	1	0	1	0	1	0	1	0	1	0	1	0	0	1	0	1	0	1	0	1
1242	9530003J23Rik	ENSMUSG00000020177	1	0	1	0	1	0	1	0	1	0	1	0	1	0	1	0	1	0	1	0	0.0378456049559293	1.30814656255844	1	0	1	0	0	1	0	1	0	1	0	1
1243	9530026F06Rik	ENSMUSG00000085447	1	0	1	0	1	0	1	0	1	0	1	0	1	0	1	0	1	0	1	0	1	0	1	0	0.957659122243101	-0.216637818706368	0	1	0	1	0	1	0	1
1244	9530026P05Rik	ENSMUSG00000097462	1	0	1	0	1	0	1	0	1	0	1	0	1	0	1	0	1	0	1	0	1	0	1	0	0.688298993174608	1.59534000310445	0	1	0	1	0	1	0	1
1245	9530027J09Rik	ENSMUSG00000097197	0.74597803137632	1.73479015001086	1	0	1	0	1	0	1	0	1	1.26282027352645	0.167086773556223	-2.12230985262683	0.797584273734994	-0.108485758116357	1	0	1	0	1	0	0.815311688852368	-0.258017373636975	0.993580499267591	0.0156785324238137	0	1	0	1	0	1	0	1
1246	9530036O11Rik	ENSMUSG00000097726	1	0	1	0	1	0	1	0	1	0	1	0	1	0	1	0	1	0	1	0	1	0	1	0	0.957659122243101	-0.216637818706368	0	1	0	1	0	1	0	1
1247	9530051G07Rik	ENSMUSG00000085982	1	0	1	0	1	0	1	0	1	0	1	0	1	0	1	0	1	0	1	0	1	0	1	0	1	0	0	1	0	1	0	1	0	1
1248	9530052E02Rik	ENSMUSG00000096938	0.943931430384023	-0.37962528245585	1	0	1	0	1	0	1	0	1	0	1	0	1	0	1	0	1	0	1	0	1	0	1	0	0	1	0	1	0	1	0	1
1249	9530053A07Rik	ENSMUSG00000078776	0.287682018341711	2.8070046774781	1	0	1	0	1	0	1	0	1	0	1	0	1	0	1	0	1	0	0.18061948940103	0.60532371448139	1	0	0.0233992209874346	-3.03470133792104	0	1	0	1	0	1	0	1
1250	9530059O14Rik	ENSMUSG00000097736	1	0	1	0	1	0	1	0	1	0	1	0	1	0	1	0	1	0	1	0	1	0	1	0	0.447947304881162	3.00368981523942	0	1	0	1	0	1	0	1
1251	9530068E07Rik	ENSMUSG00000036275	0.394583813313749	-0.342820526361711	0.570188713432767	-0.140777005421422	0.707201267278334	0.15876616089517	0.0912490533676641	1.00268148710752	0.286084864701271	0.310429297233117	0.819729675352412	-0.115692686798336	0.554691715438694	0.241651125338293	0.100955453939532	-0.252429757314102	0.942127979073107	0.0148402582885629	0.190421826391551	-0.235015542138853	0.732104138305375	-0.0225323742005978	0.704826852617899	0.0741427194471841	0.180708977010891	-0.23153168789673	0	1	-0.317461647181369	0.181675925454229	0	1	0.274807055652888	0.670933909539454
1252	9530077C05Rik	ENSMUSG00000036411	0.645614876605656	-0.596650443900058	1	0	1	0	1	0	1	0	1	0	1	0	1	0	1	0	1	0	0.10392746219645	-0.617549485439621	1	0	0.846742357208116	-0.186677558175362	0	1	0	1	0	1	0	1
1253	9530080O11Rik	ENSMUSG00000044125	0.957782287967249	-0.285721980319295	1	0	1	0	1	0	1	0	1	0	1	0	1	0	1	0	1	0	1	0	0.99765780214962	0.00625377332988539	0.390807304032856	-1.96988159869367	0	1	0	1	0	1	0	1
1254	9530082P21Rik	ENSMUSG00000097006	0.171902028045317	0.830562252511704	0.29084964563438	0.52471533470072	0.714480186018152	0.368856462722495	0.730526943406583	-0.334828336650182	0.341065900483071	0.514716160853382	0.923300494075321	0.0969520644903219	0.666533978681983	-0.584978981738786	0.265622429859964	-0.290872701340625	0.993857867073092	0.00347914496314317	0.306107788320306	-0.326429254923365	1	0	0.597178615764723	0.420439436311132	0.636564696294416	-0.256661291804913	0	1	0	1	0	1	0	1
1255	9630001P10Rik	ENSMUSG00000097825	0.982669455147442	-0.116150028299221	1	0	1	0	1	0	1	0	1	0	1	0	1	0	1	0	1	0	1	0	1	0	0.78866394061008	0.750474710680845	0	1	0	1	0	1	0	1
1256	9630028B13Rik	ENSMUSG00000051295	0.827283369459762	1.17010577302902	1	0	1	0	1	0	1	0	1	0	1	0	1	0	1	0	1	0	1	0	1	0	0.855104094125109	0.745134853507261	0	1	0	1	0	1	0	1
1257	9630028H03Rik	ENSMUSG00000085631	1	0	1	0	1	0	1	0	1	0	1	0	1	0	1	0	1	0	1	0	1	0	1	0	1	0	0	1	0	1	0	1	0	1
1258	9830107B12Rik	ENSMUSG00000073386	1	0	1	0	1	0	1	0	1	0	1	0	1	0	1	0	1	0	1	0	1	0	1	0	1	0	0	1	0	1	0	1	0	1
1259	9830132P13Rik	ENSMUSG00000104763	1	0	1	0	1	0	1	0	1	0	1	0	1	0	1	0	1	0	1	0	1	0	1	0	0.427011661763548	-3.15302195315142	0	1	0	1	0	1	0	1
1260	9930012K11Rik	ENSMUSG00000044551	0.262870908311249	1.88718006910968	1	0	1	0	1	0	1	0	0.923935163635047	0.0924610246994241	0.507587277038057	0.848946090463325	0.41571683693095	-0.264464108187238	1	0	1	0	0.0310077211404628	-0.10859697930184	1	0	0.693623947348537	-0.199053385783514	0	1	0	1	0	1	0	1
1261	9930014A18Rik	ENSMUSG00000097493	0.946930905560634	-0.169039853755229	1	0	1	0	1	0	1	0	0.217439720394742	1.1758168100385	0.967311799871543	0.0724310843255323	0.801318173973906	-0.104008188228853	1	0	1	0	1	0	1	0	0.705357894653909	-1.34019718118719	0	1	0	1	0	1	0	1
1262	9930021J03Rik	ENSMUSG00000046138	0.103747777125966	-1.18666797637209	0.457541486933384	0.325682101228467	0.958351570720622	-0.0357555377997457	0.513498720593704	0.383359952078855	0.427790909662254	-0.387695272465558	0.43650633173977	-0.553792246322235	0.710293294307133	0.282394127770055	0.243662568579256	0.248039528383715	0.515887084282647	-0.359885183156571	0.715439157986256	-0.0984584264748018	0.00460372940181295	0.294266665250982	0.991337086299669	0.00556402978094049	0.601235013234526	-0.138597711936566	0	1	0	1	0	1	0	1
1263	9930104L06Rik	ENSMUSG00000044730	0.648022179983146	-0.752004574957694	0.332517082933841	-0.482463093308952	0.771511766575202	0.431583620460417	0.892597903274179	-0.122288046135068	0.21896630353117	0.583263671646694	0.464177702556935	-0.784139199081387	0.882839747218531	0.148238501646268	0.815586821795873	-0.0525000043816307	0.255142350075057	-0.569960748906755	0.977146498842683	0.0115425277501507	1	0	0.86072619467408	-0.146819389732562	0.75776780923689	0.174685524088264	0	1	0	1	0	1	0	1
1264	9930111H07Rik	ENSMUSG00000100217	0.941737541516962	-0.394378001872238	1	0	1	0	1	0	1	0	1	0	1	0	1	0	1	0	1	0	1	0	1	0	0.855104094125109	0.745134853507262	0	1	0	1	0	1	0	1
1265	9930111J21Rik1	ENSMUSG00000069893	0.374937862744244	-1.21872108946355	0.598921190570442	-0.266041562696367	0.29458263373505	-1.13739348675648	0.394699173750907	1.02694023315711	0.764274260084481	0.246553047879583	0.833311091909467	0.173774622174182	0.595701903726043	-0.743857338774513	0.655696231489385	-0.0879622663611877	0.397602076517683	1.1544617804221	0.831162860379811	0.117611107588717	1	0	1	0	0.745930638207607	0.127731835501895	0	1	-0.258731094462839	0.918850482746823	-0.575546281886244	0.962263583488636	0	1
1266	9930111J21Rik2	ENSMUSG00000069892	0.972768702615717	0.0381635651233207	0.282407383730489	-0.4768420314767	0.864510292043845	0.228750703538641	0.810762904564273	0.21175759852264	0.141300899848451	-0.99694904239486	0.710829930383883	-0.276045704661379	0.653705995533283	-0.352079562798916	0.701501768275417	0.0719077201262893	0.653911858985343	-0.676821009287757	0.649189205565002	0.230825677859763	1	0	0.998781369039329	0.00539728933080736	0.775156701635588	1.11691946178453	0	1	0	1	-0.797485227846926	0.57830230851949	0.422127760280059	0.689829557234762
1267	a	ENSMUSG00000027596	0.493920606529144	1.18011758876581	1	0	1	0	1	0	1	0	1	0	1	0	1	0	1	0	1	0	0.935534756135923	0.0785785877872548	1	0	0.437760272817308	1.02137454047196	0	1	0	1	0	1	0	1
1268	A130010J15Rik	ENSMUSG00000079144	0.490515028686372	-0.236267910408288	0.930069411135061	0.0362457330178308	0.511260871075717	-0.470400883006493	0.695611685550041	-0.32292472668242	0.468334287104152	0.403943552774132	0.475382109852833	0.369276058014568	0.577465501514839	-0.383625890195063	0.990875683352919	-0.00235820134710607	0.439927092386696	-0.361784731955243	0.781267772569915	0.100193337079487	0.0453149542472931	0.228963136935871	0.84168024268813	0.175100851165758	0.265441441564325	-0.476455825621249	0.413134577242286	0.0412386499947377	0	1	0	1	0	1
1269	A130077B15Rik	ENSMUSG00000112095	1	0	1	0	1	0	1	0	1	0	1	0	1	0	1	0	1	0	1	0	1	0	1	0	0.178173964160083	-0.347033668540215	0	1	0	1	0	1	0	1
1270	A1bg	ENSMUSG00000022347	1	0	1	0	1	0	1	0	1	0	1	0	1	0	1	0	1	0	1	0	0.592660984327478	0.122383704278587	1	0	1	0	0	1	0	1	0	1	0	1
1271	A1cf	ENSMUSG00000052595	0.957392452266141	0.24910972936167	1	0	1	0	1	0	1	0	1	0	1	0	1	0	1	0	1	0	0.724626069616408	0.184105422827261	0.881590884262306	0.0295029442075922	0.00124080786483546	-6.29795751314364	0	1	0	1	0	1	0	1
1272	A230001M10Rik	ENSMUSG00000105891	1	0	1	0	1	0	1	0	1	0	1	0	1	0	1	0	1	0	1	0	1	0	1	0	1	0	0	1	0	1	0	1	0	1
1273	A230009B12Rik	ENSMUSG00000089633	1	0	1	0	1	0	1	0	1	0	1	0	1	0	1	0	1	0	1	0	1	0	1	0	1	0	0	1	0	1	0	1	0	1
1274	A230020J21Rik	ENSMUSG00000097845	0.90862681495982	0.288962941140565	1	0	1	0	1	0	1	0	1	0	1	0	1	0	1	0	1	0	1	0	1	0	0.772738570021441	-1.17841849813523	0	1	0	1	0	1	0	1
1275	A230028O05Rik	ENSMUSG00000096960	1	0	1	0	1	0	1	0	1	0	1	0	1	0	1	0	1	0	1	0	1	0	1	0	1	0	0	1	0	1	0	1	0	1
1276	A230050P20Rik	ENSMUSG00000038884	0.644872775572592	0.513692871440476	0.394031353406703	0.2606418844461	0.289939509855845	0.734903213011716	0.030152083182619	1.67309177256294	0.291224061194404	-0.454941398465596	0.354786835758577	0.400985845577238	0.392984837231048	0.606221148461444	0.525400537540395	0.117667915212117	0.338375802187285	-0.446928647508539	0.349658229349185	-0.353843331049859	0.577059132209089	-0.048127649954282	0.186802891841641	0.322805802581894	0.96329506331456	-0.0276176581263814	0	1	0	1	0	1	0	1
1277	A230056P14Rik	ENSMUSG00000087178	0.140660505543408	-3.50700308521494	1	0	1	0	1	0	1	0	1	0	1	0	1	0	1	0	1	0	1	0	1	0	0.829873561207123	-0.419501704392722	0	1	0	1	0	1	0	1
1278	A230057D06Rik	ENSMUSG00000109554	1	0	1	0	1	0	1	0	1	0	1	0	1	0	1	0	1	0	1	0	1	0	1	0	1	0	0	1	0	1	0	1	0	1
1279	A230057D06Rik	ENSMUSG00000109394	1	0	1	0	1	0	1	0	1	0	1	0	1	0	1	0	1	0	1	0	1	0	1	0	1	0	0	1	0	1	0	1	0	1
1280	A230057D06Rik	ENSMUSG00000108824	1	0	1	0	1	0	1	0	1	0	1	0	1	0	1	0	1	0	1	0	1	0	1	0	1	0	0	1	0	1	0	1	0	1
1281	A230072C01Rik	ENSMUSG00000086877	0.307557120055633	1.62878075796915	1	0	1	0	1	0	1	0	1	0	1	0	1	0	1	0	1	0	1	0	0.792233195143803	-0.316529817860918	0.622949654236052	0.314164081973493	0	1	0	1	0	1	0	1
1282	A230072E10Rik	ENSMUSG00000084771	0.885417166582425	0.773222963572227	1	0	1	0	1	0	1	0	0.388624743626766	0.618745774212837	0.698014297406013	-0.517057425154939	0.981856032712384	0.00915124268378855	1	0	1	0	1	0	1	0	0.195721717136126	4.31961360505922	0	1	0	1	0	1	0	1
1283	A230077H06Rik	ENSMUSG00000100600	1	0	1	0	1	0	1	0	1	0	1	0	1	0	1	0	1	0	1	0	1	0	1	0	0.832135622745697	0.835541839595684	0	1	0	1	0	1	0	1
1284	A230103J11Rik	ENSMUSG00000087026	0.604789541847498	2.74872428727328	1	0	1	0	1	0	1	0	1	0	1	0	1	0	1	0	1	0	1	0	1	0	0.995558812446198	-0.0144921337954828	0	1	0	1	0	1	0	1
1285	A230108P19Rik	ENSMUSG00000087125	1	0	1	0	1	0	1	0	1	0	1	0	1	0	1	0	1	0	1	0	1	0	1	0	0.626854787201476	-1.96792217269063	0	1	0	1	0	1	0	1
1286	A2m	ENSMUSG00000030111	1	0	1	0	1	0	1	0	1	0	1	0	1	0	1	0	1	0	1	0	0.340950257045894	0.667431787454888	1	0	1	0	0	1	0	1	0	1	0	1
1287	A330009N23Rik	ENSMUSG00000097915	0.973540025081255	0.178924155084506	1	0	1	0	1	0	1	0	1	0	1	0	1	0	1	0	1	0	1	0	0.839449679750332	-0.715941222912174	0.834956337326468	0.287127374958221	0	1	0	1	0	1	0	1
1288	A330023F24Rik	ENSMUSG00000096929	0.872424159122662	-0.331935658593986	0.480277184808026	-0.54031606931502	0.122448710489107	-1.50545079539538	0.434633888942385	-0.892787228350514	0.645561191530176	-0.295427017469159	0.223580480442253	-1.08316647830885	0.609307131660123	0.636319033682941	0.567826644076277	-0.196896021084419	0.388834637647335	-0.530049179446801	0.0662305768742786	0.727475874370026	1	0	0.860726194674081	-0.146819389732562	0.378353469724437	1.63691911445862	0	1	0	1	0	1	0	1
1289	A330032B11Rik	ENSMUSG00000097591	0.654785701271346	-2.23259267321098	1	0	1	0	1	0	1	0	1	0	1	0	1	0	1	0	1	0	1	0	1	0	0.501252003009143	-0.480105299090209	0	1	0	1	0	1	0	1
1290	A330033J07Rik	ENSMUSG00000097622	1	0	1	0	1	0	1	0	1	0	1	0	1	0	1	0	1	0	1	0	1	0	1	0	0.626854787201476	-1.96792217269063	0	1	0	1	0	1	0	1
1291	A330035P11Rik	ENSMUSG00000085615	0.603650128486156	1.30210741853256	1	0	1	0	1	0	1	0	1	0	1	0	1	0	1	0	1	0	1	0	0.99656020311257	0.00539811021082949	0.407711647617456	2.1545421987879	0	1	0	1	0	1	0	1
1292	A330040F15Rik	ENSMUSG00000086213	0.803743654154778	-0.533893560545069	1	0	1	0	1	0	1	0	1	0	1	0	1	0	1	0	1	0	1	0	0.466095332522995	0.813079638397086	0.777597158193753	-0.611077363401429	0	1	0	1	0	1	0	1
1293	A330041J22Rik	ENSMUSG00000087466	1	0	1	0	1	0	1	0	1	0	1	0	1	0	1	0	1	0	1	0	1	0	1	0	1	0	0	1	0	1	0	1	0	1
1294	A330044P14Rik	NA	1	0	1	0	1	0	1	0	1	0	1	0	1	0	1	0	1	0	1	0	1	0	1	0	1	0	0	1	-0.333698313223733	0.830309501804735	0	1	0	1
1295	A330048O09Rik	ENSMUSG00000097326	0.919367028497751	0.5459942347963	1	0	1	0	1	0	1	0	1	0	1	0	1	0	1	0	1	0	1	0	1	0	1	0	0	1	0	1	0	1	0	1
1296	A330049N07Rik	ENSMUSG00000111994	1	0	1	0	1	0	1	0	1	0	1	0	1	0	1	0	1	0	1	0	1	0	1	0	0.771168144798928	1.13077238505176	0	1	0	1	0	1	0	1
1297	A330069E16Rik	ENSMUSG00000097868	0.650680877567181	0.410726717257176	1	0	1	0	1	0	1	0	1	0	1	0	1	0	1	0	1	0	1	0	0.839449679750332	-0.715941222912174	0.744065946094155	-0.320975605947583	0	1	0	1	0	1	0	1
1298	A330070K13Rik	ENSMUSG00000052014	1	0	1	0	1	0	1	0	1	0	1	0	1	0	1	0	1	0	1	0	1	0	1	0	1	0	0	1	0	1	0	1	0	1
1299	A330074K22Rik	ENSMUSG00000097960	0.911046112651726	0.564322789575035	1	0	1	0	1	0	1	0	1	0	1	0	1	0	1	0	1	0	1	0	1	0	0.571859046482305	2.25717837867587	0	1	0	1	0	1	0	1
1300	A330076C08Rik	ENSMUSG00000113186	1	0	1	0	1	0	1	0	1	0	1	0	1	0	1	0	1	0	1	0	1	0	1	0	1	0	0	1	0	1	0	1	0	1
1301	A330076H08Rik	ENSMUSG00000109321	1	0	1	0	1	0	1	0	1	0	1	0	1	0	1	0	1	0	1	0	1	0	1	0	1	0	0	1	0	1	0	1	0	1
1302	A330093E20Rik	ENSMUSG00000098284	1	0	1	0	1	0	1	0	1	0	1	0	1	0	1	0	1	0	1	0	1	0	1	0	1	0	0	1	0	1	0	1	0	1
1303	A330102I10Rik	ENSMUSG00000086363	0.744473046067559	-1.75803814925365	1	0	1	0	1	0	1	0	1	0	1	0	1	0	1	0	1	0	1	0	1	0	1	0	0	1	0	1	0	1	0	1
1304	A3galt2	ENSMUSG00000028794	0.932794267244276	-0.450054945377603	1	0	1	0	1	0	1	0	1	0	1	0	1	0	1	0	1	0	1	0	1	0	0.724237120351391	-0.796772170168631	0	1	0	1	0	1	0	1
1305	A430005L14Rik	ENSMUSG00000047613	0.366708875891838	-0.398949875037145	0.56865900543238	0.283473951824394	0.940063395679853	0.0712878688799544	0.377582240529579	-0.818383543859228	0.892609631795172	0.0620258948955779	0.0909515652902812	0.936311465958504	0.824183974417906	0.150811948184641	0.928316853817867	-0.0233063898712857	0.388731973146647	-0.403719747216562	0.913425736530019	0.0356282882208597	0.135640175797881	-0.14561208396042	0.961583224037341	-0.0149873522005691	0.176827022327804	-0.307274759118817	0	1	0	1	0	1	0	1
1306	A430033K04Rik	ENSMUSG00000056014	0.909957625676801	0.112914271657174	0.96910368906338	-0.0285713497354224	0.568181974083111	-1.36794262792855	0.768289976299631	-1.13440277183028	0.285724295767592	-0.696772492282984	0.686266910350462	0.426737746574042	0.272198814776468	-2.39970720518424	0.655143210690919	0.13664262302771	0.607103022453253	0.393320306733132	0.481133701690182	0.476082559869704	1	0	0.832161400608099	0.198045905445693	0.51572870056032	-0.613911377034743	0	1	0	1	0	1	0	1
1307	A430035B10Rik	ENSMUSG00000087305	0.933186143770294	-0.127278588822057	0.283560531884223	-1.27148572949611	0.0982857286798417	1.64118424654078	0.188959274423358	-2.44952341029797	0.124206061953557	0.860687273301157	0.420262155810876	0.869048200484316	0.349499299849816	-1.25829909282137	0.460931922430778	0.325180920516483	0.327053290458034	0.876401220655888	0.437324756881066	-0.518799161827862	1	0	0.307653199013741	1.72675114309277	0.199333583586294	-1.05629896318857	0	1	0	1	0	1	0	1
1308	A430078G23Rik	ENSMUSG00000074497	0.928803216611232	0.125374476123889	0.279399532174095	-0.521501893899956	0.219334109204987	-1.88767287318837	0.53546782914384	0.463559489326322	0.990418819004576	0.00773263424256604	0.0181793710537292	-1.09385128253004	0.97128025394256	-0.0273388015190522	0.365534617647162	0.224492347721281	0.893294088147838	-0.118464951334061	0.986214858477672	0.00957594392471717	1	0	0.69655930880132	-0.356906945491492	0.652291305939289	-0.139634565061391	-0.339699543103365	0.395949797239784	0	1	0	1	-0.251083817132279	0.51694925656817
1309	A430089I19Rik	ENSMUSG00000094560	1	0	1	0	1	0	1	0	1	0	1	0	1	0	1	0	1	0	1	0	1	0	1	0	1	0	0	1	0	1	0	1	0	1
1310	A430089I19Rik	ENSMUSG00000094560	1	0	1	0	1	0	1	0	1	0	1	0	1	0	1	0	1	0	1	0	1	0	1	0	1	0	0	1	0	1	0	1	0	1
1311	A430089I19Rik	ENSMUSG00000094560	1	0	1	0	1	0	1	0	1	0	1	0	1	0	1	0	1	0	1	0	1	0	1	0	1	0	0	1	0	1	0	1	0	1
1312	A430089I19Rik	ENSMUSG00000094560	1	0	1	0	1	0	1	0	1	0	1	0	1	0	1	0	1	0	1	0	1	0	1	0	1	0	0	1	0	1	0	1	0	1
1313	A430089I19Rik	ENSMUSG00000094560	1	0	1	0	1	0	1	0	1	0	1	0	1	0	1	0	1	0	1	0	1	0	1	0	1	0	0	1	0	1	0	1	0	1
1314	A430089I19Rik	ENSMUSG00000094560	1	0	1	0	1	0	1	0	1	0	1	0	1	0	1	0	1	0	1	0	1	0	1	0	1	0	0	1	0	1	0	1	0	1
1315	A430089I19Rik	ENSMUSG00000094560	1	0	1	0	1	0	1	0	1	0	1	0	1	0	1	0	1	0	1	0	1	0	1	0	1	0	0	1	0	1	0	1	0	1
1316	A430089I19Rik	ENSMUSG00000094560	1	0	1	0	1	0	1	0	1	0	1	0	1	0	1	0	1	0	1	0	1	0	1	0	1	0	0	1	0	1	0	1	0	1
1317	A430089I19Rik	ENSMUSG00000094560	1	0	1	0	1	0	1	0	1	0	1	0	1	0	1	0	1	0	1	0	1	0	1	0	1	0	0	1	0	1	0	1	0	1
1318	A430089I19Rik	ENSMUSG00000094560	1	0	1	0	1	0	1	0	1	0	1	0	1	0	1	0	1	0	1	0	1	0	1	0	1	0	0	1	0	1	0	1	0	1
1319	A430089I19Rik	ENSMUSG00000094560	1	0	1	0	1	0	1	0	1	0	1	0	1	0	1	0	1	0	1	0	0.958645066753406	0.193152742345934	1	0	1	0	0	1	0	1	0	1	0	1
1320	A430089I19Rik	ENSMUSG00000094560	1	0	1	0	1	0	1	0	1	0	1	0	1	0	1	0	1	0	1	0	1	0	1	0	1	0	0	1	0	1	0	1	0	1
1321	A430089I19Rik	ENSMUSG00000094560	1	0	1	0	1	0	1	0	1	0	1	0	1	0	1	0	1	0	1	0	1	0	1	0	1	0	0	1	0	1	0	1	0	1
1322	A430089I19Rik	ENSMUSG00000094560	1	0	1	0	1	0	1	0	1	0	1	0	1	0	1	0	1	0	1	0	1	0	1	0	1	0	0	1	0	1	0	1	0	1
1323	A430089I19Rik	ENSMUSG00000094560	1	0	1	0	1	0	1	0	1	0	1	0	1	0	1	0	1	0	1	0	1	0	1	0	1	0	0	1	0	1	0	1	0	1
1324	A430089I19Rik	ENSMUSG00000094560	1	0	1	0	1	0	1	0	1	0	1	0	1	0	1	0	1	0	1	0	1	0	1	0	1	0	0	1	0	1	0	1	0	1
1325	A430089I19Rik	ENSMUSG00000094560	1	0	1	0	1	0	1	0	1	0	1	0	1	0	1	0	1	0	1	0	1	0	1	0	1	0	0	1	0	1	0	1	0	1
1326	A430089I19Rik	ENSMUSG00000094560	1	0	1	0	1	0	1	0	1	0	1	0	1	0	1	0	1	0	1	0	1	0	1	0	1	0	0	1	0	1	0	1	0	1
1327	A430090L17Rik	ENSMUSG00000114213	1	0	1	0	1	0	1	0	1	0	1	0	1	0	1	0	1	0	1	0	1	0	1	0	0.197913829984367	-1.33339404798549	0	1	0	1	0	1	0	1
1328	A430093F15Rik	ENSMUSG00000067577	0.743022043801365	0.109242779537894	0.50952527243597	0.240265689948109	0.429569711323419	-0.565708192189535	0.768498244543155	0.205708594048555	0.900836767944556	-0.0644280747697222	0.124973083926608	0.658247309832636	0.946891906065954	0.0424074638109437	0.5759127189738	0.126956237918288	0.982822970073636	0.00646142886000476	0.943826061326476	0.0227809815389585	1	0	1	0	0.533069326168166	0.143400802912713	0	1	0	1	0	1	0	1
1329	A430105I19Rik	ENSMUSG00000045838	0.941877925654575	-0.393537966531189	1	0	1	0	1	0	1	0	1	0	1	0	1	0	1	0	1	0	1	0	0.447980368014456	2.03450000838369	0.191577606948269	-5.12298433902516	0	1	0	1	0	1	0	1
1330	A4galt	ENSMUSG00000047878	0.966760349371933	0.0953187359777898	0.843046626629287	0.807925474582823	0.159876859587268	2.79720760233843	0.393891747258897	-1.57789079832882	0.464352639417164	0.440570438958399	1	0	1	0	1	0	0.636192890227599	0.775797324852914	0.749094391304397	-0.286649841831614	0.860248088687435	0.101873757809798	1	0	0.724078595670861	-0.318807739933414	0	1	0	1	0	1	0	1
1331	A4gnt	ENSMUSG00000037953	0.919367028497751	0.5459942347963	1	0	1	0	1	0	1	0	1	0	1	0	1	0	1	0	1	0	1	0	1	0	1	0	0	1	0	1	0	1	0	1
1332	A530006G24Rik	ENSMUSG00000051986	1	0	1	0	1	0	1	0	1	0	1	0	1	0	1	0	1	0	1	0	1	0	1	0	1	0	0	1	0	1	0	1	0	1
1333	A530013C23Rik	ENSMUSG00000006462	0.812625387810337	1.27031840883692	1	0	1	0	1	0	1	0	1	0	1	0	1	0	1	0	1	0	1	0	1	0	0.957242697425933	0.0896328480062439	0	1	0	1	0	1	0	1
1334	A530016L24Rik	ENSMUSG00000043122	1	0	1	0	1	0	1	0	1	0	1	0	1	0	1	0	1	0	1	0	1	0	1	0	1	0	0	1	0	1	0	1	0	1
1335	A530032D15Rik	ENSMUSG00000089844	0.65261528296992	0.532112408563082	1	0	1	0	1	0	1	0	1	0	1	0	1	0	1	0	1	0	0.00602554076845462	0.380526381161282	0.830411666325844	-0.217638460055466	0.491125188345385	2.71221812489934	0	1	0	1	0	1	0	1
1336	A530046M15Rik	ENSMUSG00000113338	1	0	1	0	1	0	1	0	1	0	1	0	1	0	1	0	1	0	1	0	1	0	1	0	1	0	0	1	0	1	0	1	0	1
1337	A530053G22Rik	ENSMUSG00000046764	1	0	1	0	1	0	1	0	1	0	1	0	1	0	1	0	1	0	1	0	1	0	1	0	1	0	0	1	0	1	0	1	0	1
1338	A530058N18Rik	ENSMUSG00000087694	1	0	1	0	1	0	1	0	1	0	1	0	1	0	1	0	1	0	1	0	1	0	1	0	1	0	0	1	0	1	0	1	0	1
1339	A530058N18Rik	ENSMUSG00000092201	1	0	1	0	1	0	1	0	1	0	1	0	1	0	1	0	1	0	1	0	1	0	1	0	1	0	0	1	0	1	0	1	0	1
1340	A530064D06Rik	ENSMUSG00000043939	1	0	1	0	1	0	1	0	1	0	1	0	1	0	1	0	1	0	1	0	1	0	1	0	0.591022622715954	0.968816301666323	0	1	0	1	0	1	0	1
1341	A530065N20Rik	ENSMUSG00000114531	1	0	1	0	1	0	1	0	1	0	1	0	1	0	1	0	1	0	1	0	1	0	1	0	0.855104094125109	0.745134853507262	0	1	0	1	0	1	0	1
1342	A530072M11Rik	ENSMUSG00000085112	0.908729649225279	0.164442936137401	1	0	1	0	1	0	1	0	1	0	1	0	1	0	1	0	1	0	1	0	1	0	0.669575349702683	0.735061489816449	0	1	0	1	0	1	0	1
1343	A530099J19Rik	ENSMUSG00000047462	1	0	1	0	1	0	1	0	1	0	1	0	1	0	1	0	1	0	1	0	1	0	1	0	0.328700640679308	3.84404109988829	0	1	0	1	0	1	0	1
1344	A630001G21Rik	ENSMUSG00000052760	0.892353121603373	0.121069426466616	0.633619886340924	0.169199177681118	0.334679553311184	0.659929300181789	0.695330379411762	0.281781782763858	0.857125834766956	0.0915722102602783	0.199126853582666	-0.831693042926849	0.0277836583275602	-2.19287368489708	0.325095426819961	0.190967132623329	0.967066813322568	0.0251335033500161	0.450591411795773	-0.309264117461272	0.000426892295836968	0.514683566375286	0.839449679750332	-0.715941222912174	0.846757648260697	-0.0626360386906052	0	1	0	1	0.533407957345277	0.858974175302247	0.473688729911161	0.183708995132744
1345	A630001G21Rik	ENSMUSG00000052760	0.892353121603373	0.121069426466616	0.633619886340924	0.169199177681118	0.334679553311184	0.659929300181789	0.695330379411762	0.281781782763858	0.857125834766956	0.0915722102602783	0.199126853582666	-0.831693042926849	0.0277836583275602	-2.19287368489708	0.325095426819961	0.190967132623329	0.967066813322568	0.0251335033500161	0.450591411795773	-0.309264117461272	0.00185703843440523	0.639154101332902	0.839449679750332	-0.715941222912174	0.846757648260697	-0.0626360386906052	0	1	0	1	0.533407957345277	0.858974175302247	0.473688729911161	0.183708995132744
1346	A630010A05Rik	ENSMUSG00000075395	1	0	1	0	1	0	1	0	1	0	1	0	1	0	1	0	1	0	1	0	1	0	1	0	1	0	0	1	0	1	0	1	0	1
1347	A630012P03Rik	ENSMUSG00000055110	1	0	1	0	1	0	1	0	1	0	1	0	1	0	1	0	1	0	1	0	1	0	1	0	1	0	0	1	0	1	0	1	0	1
1348	A630019I02Rik	ENSMUSG00000114968	1	0	1	0	1	0	1	0	1	0	1	0	1	0	1	0	1	0	1	0	1	0	1	0	1	0	0	1	0	1	0	1	0	1
1349	A630023A22Rik	ENSMUSG00000095493	1	0	1	0	1	0	1	0	1	0	1	0	1	0	1	0	1	0	1	0	1	0	1	0	0.0257392824037782	6.50773524610476	0	1	0	1	0	1	0	1
1350	A630023P12Rik	ENSMUSG00000048215	0.702250540993683	0.437858990069676	0.514351611693717	-0.169205932633191	0.0423799393914604	-1.60236775041775	0.810959555222937	0.141736178587986	0.444708098938302	0.494384984445981	0.766299290600513	0.0856068545578276	0.910753270468747	0.051878894175853	0.560925125426631	-0.103915063505263	0.0536003032729069	-1.3347680629071	0.692615556062199	0.238315061036389	1	0	1	0	0.398005741167786	-0.268070695799502	0	1	0	1	0	1	0	1
1351	A630072M18Rik	ENSMUSG00000101013	0.522640513809391	-0.738134077326959	0.529943184126486	0.3452251991797	0.285518647533508	-0.724344982325284	0.479844586846412	-0.474821755124456	0.487375152433343	0.28958983283068	0.77936701439257	0.147450730721941	0.863551048476347	0.0985260996295916	0.937053682484175	-0.0200469694491848	0.731796044857303	0.216459498614027	0.616634277583625	0.144512050788802	1	0	1	0	0.583065558380644	0.159014735690688	0	1	0	1	0	1	0	1
1352	A630073D07Rik	ENSMUSG00000067541	1	0	1	0	1	0	1	0	1	0	1	0	1	0	1	0	1	0	1	0	1	0	1	0	1	0	0	1	0	1	0	1	0	1
1353	A630075F10Rik	ENSMUSG00000097065	1	0	1	0	1	0	1	0	1	0	1	0	1	0	1	0	1	0	1	0	1	0	1	0	1	0	0	1	0	1	0	1	0	1
1354	A630076J17Rik	ENSMUSG00000094613	0.06033044805967	10.1295438824985	1	0	1	0	1	0	1	0	1	0	1	0	1	0	1	0	1	0	1	0	0.364987689720972	-0.9946030178249	0.483334901044451	-2.79466883596651	0	1	0	1	0	1	0	1
1355	A630095E13Rik	ENSMUSG00000070313	0.502617949332745	-3.53088409263831	1	0	1	0	1	0	1	0	1	0	1	0	1	0	1	0	1	0	1	0	1	0	1	0	0	1	0	1	0	1	0	1
1356	A630095N17Rik	ENSMUSG00000096094	0.331175227087671	3.51599546462798	1	0	1	0	1	0	1	0	1	0	1	0	1	0	1	0	1	0	1	0	1	0	1	0	0	1	0	1	0	1	0	1
1357	A730017C20Rik	ENSMUSG00000050875	1	0	1	0	1	0	1	0	1	0	1	0	1	0	1	0	1	0	1	0	1	0	1	0	1	0	0	1	0	1	0	1	0	1
1358	A730017L22Rik	ENSMUSG00000085566	0.962225531570289	-0.0483649300160142	0.978785142182564	0.00948108513923046	0.640130601126424	0.290287359184477	0.988726451470217	-0.00853284832696993	0.554957667263404	0.199564786198684	0.617760505638055	0.228161505830388	0.728280869920616	-0.192065414913839	0.625881473487824	0.0823895078561725	0.702579161669105	0.0957463309374357	0.58474987149539	-0.104994913566862	1	0	0.990550071581575	0.005338948688042	0.595588969530425	-0.264995821822201	0	1	0	1	0	1	0	1
1359	A730018C14Rik	ENSMUSG00000047828	1	0	1	0	1	0	1	0	1	0	1	0	1	0	1	0	1	0	1	0	1	0	1	0	1	0	0	1	0	1	0	1	0	1
1360	A730020E08Rik	ENSMUSG00000097924	1	0	1	0	1	0	1	0	1	0	1	0	1	0	1	0	1	0	1	0	1	0	1	0	0.648544052341431	1.38498859436086	0	1	0	1	0	1	0	1
1361	A730020M07Rik	ENSMUSG00000044522	1	0	1	0	1	0	1	0	1	0	1	0	1	0	1	0	1	0	1	0	1	0	1	0	1	0	0	1	0	1	0	1	0	1
1362	A730036I17Rik	ENSMUSG00000056738	1	0	1	0	1	0	1	0	1	0	1	0	1	0	1	0	1	0	1	0	1	0	1	0	0.357521711606137	-3.63599175981607	0	1	0	1	0	1	0	1
1363	A730046J19Rik	ENSMUSG00000085139	1	0	1	0	1	0	1	0	1	0	1	0	1	0	1	0	1	0	1	0	1	0	1	0	1	0	0	1	0	1	0	1	0	1
1364	A730056A06Rik	ENSMUSG00000097756	1	0	1	0	1	0	1	0	1	0	1	0	1	0	1	0	1	0	1	0	1	0	1	0	1	0	0	1	0	1	0	1	0	1
1365	A730082K24Rik	ENSMUSG00000108379	1	0	1	0	1	0	1	0	1	0	1	0	1	0	1	0	1	0	1	0	1	0	1	0	1	0	0	1	0	1	0	1	0	1
1366	A730085K08Rik	ENSMUSG00000093598	0.649719034970272	-2.42687715015405	1	0	1	0	1	0	1	0	1	0	1	0	1	0	1	0	1	0	1	0	0.851142401343689	-0.164525635384228	0.407964906695479	-3.28031832951312	0	1	0	1	0	1	0	1
1367	A730090N16Rik	ENSMUSG00000090120	0.860571092372666	0.945585363178074	1	0	1	0	1	0	1	0	1	0	1	0	1	0	1	0	1	0	1	0	1	0	0.844403738866704	0.497413203741605	0	1	0	1	0	1	0	1
1368	A830009L08Rik	ENSMUSG00000097182	0.80210119823632	1.33920128540451	1	0	1	0	1	0	1	0	1	0	1	0	1	0	1	0	1	0	1	0	1	0	0.772738570021441	-1.17841849813523	0	1	0	1	0	1	0	1
1369	A830010M20Rik	ENSMUSG00000111375	1	0	1	0	1	0	1	0	1	0	1	0	1	0	1	0	1	0	1	0	1	0	1	0	0.910622246651173	0.10421319916496	0	1	0	1	0	1	0	1
1370	A830018L16Rik	ENSMUSG00000057715	0.928517111972043	-0.484182903762225	1	0	1	0	1	0	1	0	1	0	1	0	1	0	1	0	1	0	1	0	1	0	0.864153386445391	-0.291192652013566	0	1	0	1	0	1	0	1
1371	A830019L24Rik	ENSMUSG00000105923	1	0	1	0	1	0	1	0	1	0	1	0	1	0	1	0	1	0	1	0	1	0	1	0	1	0	0	1	0	1	0	1	0	1
1372	A830052D11Rik	ENSMUSG00000097413	0.815913340325698	-1.2555379158382	1	0	1	0	1	0	1	0	1	0	1	0	1	0	1	0	1	0	1	0	0.307653199013741	1.72675114309277	0.772738570021441	-1.17841849813523	0	1	0	1	0	1	0	1
1373	A830082K12Rik	ENSMUSG00000087143	0.959808016089063	-0.272011526532127	1	0	1	0	1	0	1	0	1	0	1	0	1	0	1	0	1	0	1	0	1	0	0.855104094125109	0.745134853507262	0	1	0	1	0	1	0	1
1374	A830082N09Rik	ENSMUSG00000112280	1	0	1	0	1	0	1	0	1	0	1	0	1	0	1	0	1	0	1	0	1	0	1	0	0.756176155915955	0.445836337357429	0	1	0	1	0	1	0	1
1375	A930001A20Rik	ENSMUSG00000098008	0.943932847102662	-0.379615674402847	1	0	1	0	1	0	1	0	1	0	1	0	1	0	1	0	1	0	1	0	1	0	1	0	0	1	0	1	0	1	0	1
1376	A930001C03Rik	ENSMUSG00000087132	0.490582005606972	2.28961517820954	1	0	1	0	1	0	1	0	1	0	1	0	1	0	1	0	1	0	1	0	0.99656020311257	0.00539811021082949	0.581674526553014	2.17822090064663	0	1	0	1	0	1	0	1
1377	A930003A15Rik	ENSMUSG00000075330	0.946096496690734	-0.291666933904819	1	0	1	0	1	0	1	0	1	0	1	0	1	0	1	0	1	0	1	0	1	0	0.374419998173222	3.50251229281168	0	1	0	1	0	1	0	1
1378	A930003O13Rik	ENSMUSG00000105076	1	0	1	0	1	0	1	0	1	0	1	0	1	0	1	0	1	0	1	0	1	0	1	0	1	0	0	1	0	1	0	1	0	1
1379	A930004D18Rik	ENSMUSG00000054057	0.63904831423245	0.456948772048893	1	0	1	0	1	0	1	0	1	0	1	0	1	0	1	0	1	0	1	0	0.996811020270433	0.00614734351015329	1	0	0	1	0	1	0	1	0	1
1380	A930005H10Rik	ENSMUSG00000054426	0.505004665647871	0.6145425573623	0.940582339923706	0.0429601980292621	0.227976244956439	1.36537024139345	0.114396839911492	-1.69070512318357	0.555782162604988	0.329056209382611	0.378700386219697	-0.352775687222782	0.0628321256182758	-1.00909414902029	0.682630413926068	0.105775556538059	0.735885910350983	0.181030824646461	0.725656066210841	0.163987368937101	1	0	0.700919987884427	0.229120309609532	0.967775175785197	-0.0165112420822867	0	1	0	1	0	1	0	1
1381	A930006I01Rik	ENSMUSG00000087278	1	0	1	0	1	0	1	0	1	0	1	0	1	0	1	0	1	0	1	0	1	0	1	0	1	0	0	1	0	1	0	1	0	1
1382	A930006K02Rik	ENSMUSG00000084866	0.67492599333183	0.912040422381435	1	0	1	0	1	0	1	0	0.226906034291646	0.858956975961407	0.372140857281075	0.931372095812601	0.798768858763955	0.0738263663493053	1	0	1	0	1	0	0.837063664805014	0.726731297487098	0.624776691564358	-0.275161090367079	0	1	0	1	0	1	0	1
1383	A930007I19Rik	ENSMUSG00000097855	0.628594432386679	1.78821311579867	1	0	1	0	1	0	1	0	1	0	1	0	1	0	1	0	1	0	1	0	1	0	0.180641346878137	-2.25000365190996	0	1	0	1	0	1	0	1
1384	A930009A15Rik	ENSMUSG00000092210	1	0	1	0	1	0	1	0	1	0	1	0	1	0	1	0	1	0	1	0	1	0	1	0	1	0	0	1	0	1	0	1	0	1
1385	A930012L18Rik	ENSMUSG00000097610	1	0	1	0	1	0	1	0	1	0	1	0	1	0	1	0	1	0	1	0	1	0	1	0	1	0	0	1	0	1	0	1	0	1
1386	A930015D03Rik	ENSMUSG00000092368	0.364836799997072	-1.76410106074606	1	0	1	0	1	0	1	0	0.411844226007087	-0.761902298047897	0.342148096882346	1.3072806932625	0.833787953376858	-0.0833342076225851	1	0	1	0	1	0	1	0	0.300277250617164	-0.491822556070443	0	1	0	1	0	1	0	1
1387	A930016O22Rik	ENSMUSG00000040705	0.569883692749015	3.01268075886264	1	0	1	0	1	0	1	0	1	0	1	0	1	0	1	0	1	0	1	0	1	0	0.567795154847695	-0.787043804971812	0	1	0	1	0	1	0	1
1388	A930017M01Rik	ENSMUSG00000060530	1	0	1	0	1	0	1	0	1	0	1	0	1	0	1	0	1	0	1	0	1	0	1	0	1	0	0	1	0	1	0	1	0	1
1389	A930018P22Rik	ENSMUSG00000032671	1	0	1	0	1	0	1	0	1	0	1	0	1	0	1	0	1	0	1	0	0.447438987812485	-0.497766230450013	1	0	0.538967462063574	-2.3891302094516	0	1	0	1	0	1	0	1
1390	A930019D19Rik	ENSMUSG00000085958	0.443482117847671	-3.17698280743509	1	0	1	0	1	0	1	0	1	0	1	0	1	0	1	0	1	0	1	0	1	0	0.143086942110954	-3.68476358892399	0	1	0	1	0	1	0	1
1391	A930024E05Rik	ENSMUSG00000056735	0.613833434462101	0.510679169630323	0.897272376245373	-0.105405032838548	0.558882177518654	-0.499207148082742	0.988520607133174	-0.0171704508291852	0.723587541049627	-0.209608653848573	0.873251902137809	0.166180103143215	0.809595565169589	0.444002910624796	0.979311400243126	0.00955802556418237	0.273183560091485	-1.10940869039825	0.50176520049496	0.261269855618244	1	0	1	0	0.0842882328750355	-0.987687722760184	0	1	0	1	0	1	0	1
1392	A930041C12Rik	ENSMUSG00000085900	0.514901426534621	1.25636163088834	1	0	1	0	1	0	1	0	1	0	1	0	1	0	1	0	1	0	1	0	1	0	0.442542653532527	-3.05166578838703	0	1	0	1	0	1	0	1
1393	AA413626	ENSMUSG00000084381	0.739197483595858	-0.937691472066283	1	0	1	0	1	0	1	0	1	0	1	0	1	0	1	0	1	0	1	0	0.837063664805014	0.726731297487099	0.940102338026447	0.168019687053995	0	1	0	1	0	1	0	1
1394	AA414768	ENSMUSG00000083307	0.639585427414919	-0.669596624392295	1	0	1	0	1	0	1	0	0.603845420316074	0.961953351635509	0.160190912790127	-2.43810758407124	0.354634849679235	-0.482671569315483	1	0	1	0	1	0	1	0	0.908818110959878	-0.089005771416661	0	1	0	1	0	1	0	1
1395	AA465934	ENSMUSG00000093483	0.603797096795428	-0.389059475520879	0.414983851638452	0.718938003725713	0.478356732731862	0.925757889335301	0.0249564984078814	-2.9063899251357	0.85458737934955	0.16054716615235	1	0	1	0	1	0	0.254347093552672	-0.67426162349381	0.303117841293432	-0.534901871047841	1	0	0.522145681457814	1.00540199774942	0.77358880728314	-0.706682417862951	0	1	0	1	0	1	0	1
1396	AA467197	ENSMUSG00000033213	0.554474518950114	1.05328354159664	1	0	1	0	1	0	1	0	1	0	1	0	1	0	1	0	1	0	0.00818648942653614	1.33238212877298	1	0	0.198398544290732	1.52464204846296	0	1	0	1	0	1	0	1
1397	AA467197	ENSMUSG00000110868	1	0	1	0	1	0	1	0	1	0	1	0	1	0	1	0	1	0	1	0	1	0	1	0	0.198398544290732	1.52464204846296	0	1	0	1	0	1	0	1
1398	AA543186	ENSMUSG00000097345	0.540751613891488	-2.130106430765	1	0	1	0	1	0	1	0	1	0	1	0	1	0	1	0	1	0	1	0	1	0	0.871079603393504	0.31457768706746	0	1	0	1	0	1	0	1
1399	AA543401	ENSMUSG00000092125	1	0	1	0	1	0	1	0	1	0	1	0	1	0	1	0	1	0	1	0	1	0	1	0	1	0	0	1	0	1	0	1	0	1
1400	AA545190	ENSMUSG00000107948	1	0	1	0	1	0	1	0	1	0	1	0	1	0	1	0	1	0	1	0	1	0	1	0	1	0	0	1	0	1	0	1	0	1
1401	AA619741	ENSMUSG00000104098	1	0	1	0	1	0	1	0	1	0	1	0	1	0	1	0	1	0	1	0	1	0	1	0	1	0	0	1	0	1	0	1	0	1
1402	AA792892	ENSMUSG00000073497	1	0	1	0	1	0	1	0	1	0	1	0	1	0	1	0	1	0	1	0	1	0	1	0	0.936533642074038	-0.172315914701457	0	1	0	1	0	1	0	1
1403	AA792892	ENSMUSG00000073497	1	0	1	0	1	0	1	0	1	0	1	0	1	0	1	0	1	0	1	0	1	0	1	0	0.936533642074038	-0.172315914701457	0	1	0	1	0	1	0	1
1404	AA792892	ENSMUSG00000073497	1	0	1	0	1	0	1	0	1	0	1	0	1	0	1	0	1	0	1	0	1	0	1	0	0.936533642074038	-0.172315914701457	0	1	0	1	0	1	0	1
1405	AA792892	ENSMUSG00000073497	1	0	1	0	1	0	1	0	1	0	1	0	1	0	1	0	1	0	1	0	1	0	1	0	0.936533642074038	-0.172315914701457	0	1	0	1	0	1	0	1
1406	AA792892	ENSMUSG00000073497	1	0	1	0	1	0	1	0	1	0	1	0	1	0	1	0	1	0	1	0	1	0	1	0	0.936533642074038	-0.172315914701457	0	1	0	1	0	1	0	1
1407	AA792892	ENSMUSG00000073497	1	0	1	0	1	0	1	0	1	0	1	0	1	0	1	0	1	0	1	0	1	0	1	0	0.936533642074038	-0.172315914701457	0	1	0	1	0	1	0	1
1408	AA792892	ENSMUSG00000073497	1	0	1	0	1	0	1	0	1	0	1	0	1	0	1	0	1	0	1	0	1	0	1	0	0.936533642074038	-0.172315914701457	0	1	0	1	0	1	0	1
1409	AA792892	ENSMUSG00000073497	1	0	1	0	1	0	1	0	1	0	1	0	1	0	1	0	1	0	1	0	1	0	1	0	0.936533642074038	-0.172315914701457	0	1	0	1	0	1	0	1
1410	AA792892	ENSMUSG00000073497	1	0	1	0	1	0	1	0	1	0	1	0	1	0	1	0	1	0	1	0	1	0	1	0	0.936533642074038	-0.172315914701457	0	1	0	1	0	1	0	1
1411	AA792892	ENSMUSG00000073497	1	0	1	0	1	0	1	0	1	0	1	0	1	0	1	0	1	0	1	0	1	0	1	0	0.936533642074038	-0.172315914701457	0	1	0	1	0	1	0	1
1412	AA792892	ENSMUSG00000073497	1	0	1	0	1	0	1	0	1	0	1	0	1	0	1	0	1	0	1	0	1	0	1	0	0.936533642074038	-0.172315914701457	0	1	0	1	0	1	0	1
1413	AA792892	ENSMUSG00000073497	1	0	1	0	1	0	1	0	1	0	1	0	1	0	1	0	1	0	1	0	1	0	1	0	0.936533642074038	-0.172315914701457	0	1	0	1	0	1	0	1
1414	AA792892	ENSMUSG00000073497	1	0	1	0	1	0	1	0	1	0	1	0	1	0	1	0	1	0	1	0	1	0	1	0	0.936533642074038	-0.172315914701457	0	1	0	1	0	1	0	1
1415	AA792892	ENSMUSG00000073497	1	0	1	0	1	0	1	0	1	0	1	0	1	0	1	0	1	0	1	0	0.958645066753406	0.193152742345934	1	0	0.936533642074038	-0.172315914701457	0	1	0	1	0	1	0	1
1416	AA792892	ENSMUSG00000073497	1	0	1	0	1	0	1	0	1	0	1	0	1	0	1	0	1	0	1	0	1	0	1	0	0.936533642074038	-0.172315914701457	0	1	0	1	0	1	0	1
1417	AA792892	ENSMUSG00000073497	1	0	1	0	1	0	1	0	1	0	1	0	1	0	1	0	1	0	1	0	1	0	1	0	0.936533642074038	-0.172315914701457	0	1	0	1	0	1	0	1
1418	AA792892	ENSMUSG00000073497	1	0	1	0	1	0	1	0	1	0	1	0	1	0	1	0	1	0	1	0	1	0	1	0	0.936533642074038	-0.172315914701457	0	1	0	1	0	1	0	1
1419	AA792892	ENSMUSG00000073497	1	0	1	0	1	0	1	0	1	0	1	0	1	0	1	0	1	0	1	0	1	0	1	0	0.936533642074038	-0.172315914701457	0	1	0	1	0	1	0	1
1420	AA986860	ENSMUSG00000042510	0.687362871889592	1.23142765978377	0.842312220306879	-0.485484918971092	0.298372227282017	-1.35170817800388	0.837383985960108	0.798596197487212	0.700573259325737	-0.268055738442331	1	0	1	0	1	0	0.168041751896177	-1.62609782313237	0.624319542213531	0.443996980849025	0.961803198272644	0.0307470479089369	0.310691056419442	-1.71593449942883	0.953312907865034	-0.0819786079517277	0	1	0	1	0	1	0	1
1421	Aaas	ENSMUSG00000036678	0.475327648025608	0.268257860362993	0.405679802139608	-0.348078022279501	0.900567815159094	-0.0964978503187021	0.510757076660861	0.484121037425912	0.151468688059393	0.65043055656105	0.284416688965992	-0.545116110164016	0.980153609786122	-0.0155540173349136	0.991110360333483	0.00227519912982264	0.00917926129058583	0.697065437977879	0.750260021234776	-0.0937295513908744	0.158545983361915	-0.102729612846061	0.88920197954387	0.0835116518915878	0.783487444631637	0.0588281555663204	0	1	0	1	0	1	0	1
1422	Aacs	ENSMUSG00000029482	0.990381192980266	0.00663848729631887	0.924461770416709	0.035266204040031	0.513097304621098	0.373356921291304	0.463123644991561	-0.464134362259122	0.237960559701112	-0.487929201581894	0.962648716580038	0.035520086958081	0.318276394409605	0.844929592049301	0.978510026517992	0.00624169432218875	0.364581829807209	0.375251899657172	0.364587568554434	0.194539575336322	0.154503536127406	0.178395683716398	0.75409308701339	-0.165886271763217	0.427316500380126	0.171105152630837	-0.569835677361335	0.223740091697451	0	1	0	1	0	1
1423	Aadac	ENSMUSG00000027761	0.943931430384023	-0.37962528245585	1	0	1	0	1	0	1	0	1	0	1	0	1	0	1	0	1	0	1	0	0.699591865978973	0.0334672743836635	0.993092689611036	-0.0242346230155139	0	1	0	1	0	1	0	1
1424	Aadacl2	ENSMUSG00000091376	1	0	1	0	1	0	1	0	1	0	1	0	1	0	1	0	1	0	1	0	1	0	1	0	1	0	0	1	0	1	0	1	0	1
1425	Aadacl3	ENSMUSG00000078507	0.720017964390363	-1.9343137059795	1	0	1	0	1	0	1	0	1	0	1	0	1	0	1	0	1	0	1	0	1	0	0.120838321889951	3.93737079919592	0	1	0	1	0	1	0	1
1426	Aadat	ENSMUSG00000057228	1	0	1	0	1	0	1	0	1	0	1	0	1	0	1	0	1	0	1	0	0.240453900535598	1.86292059839569	0.424738079293087	-0.138286728217831	1	0	0	1	0	1	0	1	0	1
1427	Aaed1	ENSMUSG00000021482	0.592763987036897	0.326659520524386	0.734881737144746	-0.301144246439171	0.993071153111133	0.00956835546686857	0.951072982112719	0.0620442298180737	0.744933285861247	0.178830639581038	0.86104696357908	0.154702563458847	0.670986013715642	0.428242453152569	0.500040230259576	0.198774405917739	0.374110563246622	-0.328581088799936	0.8096584863353	-0.0885377335120979	0.577955118664104	-0.0718320872879233	0.935905903554949	0.0239183679630095	0.792534595460773	0.0832341415535565	-0.478730165998967	0.595087579370047	0	1	0.408567104305691	0.0900348549356652	0	1
1428	Aagab	ENSMUSG00000037257	0.399792676008022	-0.354085485332002	0.714614244673894	-0.111975145422395	0.624147255784389	0.270257232283959	0.430008155332521	0.45587826730254	0.560047150071061	-0.219032090142096	0.767126546702464	-0.134856517507744	0.638257132371747	0.381873686400147	0.130650825578796	-0.290302776082265	0.657421762928673	0.13920778148842	0.949443561379396	-0.0116361401921099	0.284328956523314	-0.193103817173052	0.851031215558667	0.0758893168944594	0.0131245675730968	-0.675411977614455	-0.474324537863961	0.905726379601927	0	1	0.512616020682539	0.169999702889261	0	1
1429	Aak1	ENSMUSG00000057230	0.672156001914748	-0.233038982111369	0.458670891251104	-0.445060085900626	0.94036874088437	-0.0850564126329338	0.332655622690098	0.741504281162538	0.718514347268502	0.162883755705414	0.780354452800868	-0.122651577710902	0.948330958231196	-0.0324291298100185	0.661167799247126	-0.0746395098116441	0.717646692399972	-0.170617069783137	0.677410686350434	-0.149155385697543	0.00071297714029048	1.3125881839431	0.785560064089593	0.326919313548611	0.23059464643952	-0.25110275177539	0	1	0	1	0	1	0.282184392416419	0.401150429354428
1430	Aamdc	ENSMUSG00000035642	0.67738309425816	0.193107358171242	0.996199635382872	-0.00237531335289682	0.289793348243844	1.06624559224241	0.633627837716542	-0.472515796021019	0.514646717678102	0.308728868504004	0.0502467251908936	1.14044151860259	0.790549603684604	-0.209418991332424	0.664456739902142	-0.117362013322351	0.710399723307102	-0.207029179103878	0.679422974633897	-0.135916243914942	0.0844683403635565	0.553574559300047	0.692291793383707	-0.127931221098183	0.507111255779968	0.299806211008334	0	1	0	1	-0.426396311673744	0.89508794753375	0.392608241132921	0.183708995132744
1431	Aamp	ENSMUSG00000006299	0.271292257179808	0.21861288784897	0.323991610099041	0.206068819331469	0.368449880439588	0.362947915457102	0.429085826862501	0.39495724692106	0.713985748087382	0.113106706838052	0.64907025769902	-0.113818324421433	0.802259373967488	0.0912689859988129	0.312551449593185	-0.144732805257123	0.0518799882492233	-0.335654432173227	0.0422949328350266	-0.216018130495268	0.0213998313496946	-0.416880304043555	0.630552461360965	-0.0902340135284891	0.220310306993347	-0.180278010117109	0	1	-0.347170034486175	0.34195223746563	-0.718452617475577	0.273390068250439	0	1
1432	Aanat	ENSMUSG00000020804	1	0	1	0	1	0	1	0	1	0	1	0	1	0	1	0	1	0	1	0	0.384706238449787	-0.476815889270049	1	0	0.855104094125109	0.745134853507262	0	1	0	1	0	1	0	1
1433	Aar2	ENSMUSG00000027628	0.221469147337042	-0.54319056324485	0.0845563689855245	0.632246005349638	0.177591840197713	0.985478901175186	0.742781135289397	-0.323090359982776	0.62259386215695	-0.18400855653609	0.533378977385521	0.295542641914015	0.0285295487379798	-1.65612375962366	0.948934520570699	0.0122143341399834	0.370769597060251	-0.44222427246393	0.443319037889285	-0.279577539799307	0.0969138968654478	-0.308202839151847	0.703890581545821	0.216714237701406	0.534554902305556	0.12194797610935	0	1	0	1	0	1	0.749554490986303	0.311245242435862
1434	Aard	ENSMUSG00000068522	0.948759415988352	-0.346665728957703	1	0	1	0	1	0	1	0	1	0	1	0	1	0	1	0	1	0	0.712112014756573	0.794293242580018	1	0	1	0	0	1	0	1	0	1	0	1
1435	Aars	ENSMUSG00000031960	0.968194820534322	-0.0201125564303293	0.100325962111507	0.47471689765139	0.547108878146047	-0.303371500143354	0.675748765684732	-0.226699159676237	0.851637349695441	0.0572077186390371	0.740094984894347	0.112147279398937	0.910675032602874	0.0626647867803411	0.383611474006561	0.139491603124252	0.333868093981239	0.233389835275525	0.870725106697687	0.0336313699319393	0.0132947842786936	0.417087625468713	0.98357819738739	-0.00443659011218339	0.74453465236067	-0.0704078146339195	0	1	0	1	0	1	0.278283652457707	0.27219460773441
1436	Aars2	ENSMUSG00000023938	0.817736259401892	-0.145243500190324	0.80646753596204	0.184032849566172	0.154764446984308	-1.51085476114902	0.551516846017336	-0.72192830079444	0.881816792104892	0.0662794020129579	0.809582691487941	-0.247040456470621	0.757851263888659	-0.317976430408912	0.934558134687882	-0.0261417401186576	0.231093558801214	-0.702940200737596	0.223177220082294	0.382030652406415	0.0741123818153831	-0.284254673248058	0.879835104173887	0.0985102162593719	0.427769920480795	-0.25463581776135	0	1	0	1	0	1	0	1
1437	Aarsd1	ENSMUSG00000075528	0.589298736496178	1.2840851445482	1	0	1	0	1	0	1	0	1	0	1	0	1	0	1	0	1	0	0.0506505261455237	-0.432306366579704	0.94138284415458	-0.0302223292625563	0.376748115552757	0.317754235732322	0	1	0	1	0	1	0	1
1438	Aasdh	ENSMUSG00000055923	0.145398359125579	-1.33591983848343	0.67837313971569	0.2457316732426	0.320379636830894	1.12339413156606	0.645175123466978	0.640128075795541	0.706032692528189	0.266653856209268	0.252696196447712	-1.12235822311765	0.295684000148882	-1.07009039706919	0.635321056138093	-0.141761968805719	0.707809231436858	-0.20120788173521	0.296182054333095	-0.468203053694627	0.00974797763979036	0.453758862786519	0.901507469379166	0.0664507197132154	0.795031367572738	-0.22778207795343	0.390674972390046	0.561824737410583	0	1	0	1	0	1
1439	Aasdhppt	ENSMUSG00000025894	0.611789480313309	-0.23679827208462	0.402011857497553	-0.37959284177418	0.776153000044834	0.219982620892107	0.316410017632486	0.725503315485297	0.806789269054745	-0.106460546992512	0.508890218790365	0.289676393275344	0.720012394535779	-0.257391422854626	0.729468866713579	0.0717935466850906	0.237447634747694	-0.410517368923532	0.84158840863764	-0.0632516348118998	0.0861197881663751	-0.208797518836499	0.852525245824798	-0.0847337417071043	0.513073846839432	-0.138785044219188	0	1	0	1	0	1	0	1
1440	Aass	ENSMUSG00000029695	0.896477518747159	0.702322234879382	1	0	1	0	1	0	1	0	1	0	1	0	1	0	1	0	1	0	0.0998285053482012	0.370870889690778	0.814683120136013	0.033068284179935	1	0	0	1	0	1	0	1	0	1
1441	Aatf	ENSMUSG00000018697	0.189510609614003	-0.509795441493052	0.77983946965151	-0.0951714595934032	0.15315082828552	1.0952273937589	0.0177249554534243	-3.66071340264954	0.359912086676605	0.38790824648384	0.742800550079283	-0.157679690803101	0.937188614139049	-0.053649514617686	0.1546064894992	0.259780902467761	0.680252764424928	-0.235710972723647	0.0330908380115558	1.24506750352337	0.21960623932573	-0.111859726522805	0.906055748926045	0.0578681873452145	0.750258734784102	-0.0723959525860265	0	1	0.291674586065064	0.0529831800947935	0	1	0	1
1442	Aatk	ENSMUSG00000025375	0.927905078726245	-0.488266588499317	1	0	1	0	1	0	1	0	1	0	1	0	1	0	1	0	1	0	0.151920242073652	-0.260743735217304	0.602214609856683	0.42044053399137	0.998640538611728	0.00379221772932011	0	1	0	1	0	1	0	1
1443	AB124611	ENSMUSG00000057191	0.507001470090413	0.329479717236708	0.538053090317305	0.203962463368231	0.949603071577383	-0.0768499754154678	0.210211719758576	-0.705595147053044	0.417782028418873	0.43407385470899	0.821664357026487	-0.0862768294779251	0.222073114271519	-0.706146717859556	0.738374769602191	0.0662749750855409	0.385647865526927	-0.423305297419193	0.974428425441919	0.0174286357294596	0.00603523392656985	0.80188260562947	0.792233195143803	-0.316529817860918	0.663652392534975	0.19659552610601	0	1	0	1	0	1	0	1
1444	Abat	ENSMUSG00000057880	0.100265429252657	-8.53122096774633	0.870297448417423	-0.323193722051396	0.692793356319378	-1.59709669202558	0.214520679235599	-3.27759191709163	0.427392772050143	-0.486894717781812	1	0	1	0	1	0	0.610808079779376	-0.55044349637277	0.337300816307487	0.902778399496719	0.0634489157719012	-0.273678962700732	0.520915694930038	0.0924938375797899	0.567629773196066	0.91322116924127	0	1	0	1	0	1	0	1
1445	Abca1	ENSMUSG00000015243	0.122658816934277	2.47166130917107	0.537014693084465	0.362634042206974	0.645107136344383	0.282759203184259	0.744916137302745	0.287124031663688	0.816853911848307	0.0830501988098437	0.876378684429091	-0.0895931707679531	0.495231166097122	-0.697195993481318	0.117469504252173	0.385997534247245	0.175333340602601	0.891137301196486	0.842993147080425	-0.117411690337463	0.00155529622574098	1.55012176182931	0.987149370146935	0.00511474270316045	0.452982918156195	0.30364769016927	0	1	0	1	0	1	0	1
1446	Abca12	ENSMUSG00000050296	1	0	1	0	1	0	1	0	1	0	0.169228964844795	1.15138140687261	0.539236437408914	-1.08159481850021	0.100962416121079	1.372052878961	1	0	1	0	0.366140024925002	1.27519803767517	1	0	0.394392243129044	-3.37321764955963	0	1	0	1	0	1	0	1
1447	Abca13	ENSMUSG00000004668	1	0	0.63801339115747	-0.604820530468823	0.699391868578014	-0.555606501017424	0.120748320518108	-5.61572024886102	0.510768337456174	-0.642611622998648	0.569207630361521	-0.517563801579748	0.0567089575551778	-3.4770913420657	0.0242048225694072	1.97913347957762	0.0925854832391524	-0.950798203148851	0.0978832687422048	1.24114455463393	0.0933635349623006	1.72781154733004	1	0	1	0	0	1	0	1	0	1	0	1
1448	Abca14	ENSMUSG00000062017	0.914124294719934	0.582088674117535	1	0	1	0	1	0	1	0	1	0	1	0	1	0	1	0	1	0	1	0	1	0	1	0	0	1	0	1	0	1	0	1
1449	Abca15	ENSMUSG00000054746	1	0	1	0	1	0	1	0	1	0	1	0	1	0	1	0	1	0	1	0	1	0	1	0	1	0	0	1	0	1	0	1	0	1
1450	Abca16	ENSMUSG00000051900	1	0	1	0	1	0	1	0	1	0	1	0	1	0	1	0	1	0	1	0	1	0	1	0	1	0	0	1	0	1	0	1	0	1
1451	Abca17	ENSMUSG00000035435	0.693430842727255	-1.31623852227143	1	0	1	0	1	0	1	0	1	0	1	0	1	0	1	0	1	0	1	0	1	0	0.520216156860487	2.55711350903989	0	1	0	1	0	1	0	1
1452	Abca2	ENSMUSG00000026944	0.773592557927805	0.2031807062634	0.762558766752462	-0.0726136111890815	0.552184807584181	-0.358321875913573	0.108567299149865	-1.15266717476662	0.860042578851212	-0.0618895220956516	0.335029376394553	0.363241220678151	0.1043633262831	0.607999367805256	0.714250913312329	-0.056237892708491	0.650065945612939	-0.138707309657242	0.291938512249112	0.407975751034745	0.175542932439297	0.203211531589478	0.687038036699827	0.191747740035488	0.525486898786029	0.193024483770144	0	1	0	1	0	1	0	1
1453	Abca3	ENSMUSG00000024130	0.0109567473125237	-0.879705320859208	0.261254077757299	0.380675568271918	0.431207294863217	0.541131169966538	0.81674877359766	-0.150664097877049	0.809428566157425	0.0861879198373588	0.192027319545505	0.529475936922782	0.363097119693714	0.635213466820313	0.802297180616288	0.0402614920217025	0.415669945977998	0.309029454858569	0.42479857687266	-0.193952418747608	0.0577437007834549	-0.213209878298008	0.559187363933027	0.228116861766503	0.267003609865892	0.438993670914334	0	1	0	1	-0.307051427576658	0.677035766244501	0.55351606710894	0.325691178325792
1454	Abca4	ENSMUSG00000028125	0.914124294719934	0.582088674117535	1	0	1	0	1	0	1	0	1	0	1	0	1	0	1	0	1	0	0.00716114787070419	3.77128866128309	1	0	1	0	0	1	0	1	0	1	0	1
1455	Abca5	ENSMUSG00000018800	0.72045799157824	-0.526810511155518	0.491083134630239	-0.96485578958546	0.502050161954932	0.671412559008371	0.680411492655	-0.919845678374536	0.465717493127273	0.429601969116912	1	0	1	0	1	0	0.331191413695594	0.558438309342395	0.871650384712935	-0.0755290516079163	0.00148913996673012	0.497075629668547	0.784563264466228	0.328557258037629	0.21424597778847	0.936492642820607	0	1	0	1	0	1	0	1
1456	Abca6	ENSMUSG00000044749	1	0	1	0	1	0	1	0	1	0	1	0	1	0	1	0	1	0	1	0	0.0345784817891773	1.03885166580037	0.786922321446975	-0.0484769951774742	1	0	0	1	0	1	0	1	0	1
1457	Abca7	ENSMUSG00000035722	0.927054566440665	0.0557274167307756	0.930592346619408	0.0242921547348942	0.867068602935141	-0.107801645497825	0.586108203727276	0.291342087907532	0.886634988215882	0.0589325392821215	0.338789406516266	0.327813260456485	0.635174371607056	0.213193394755408	0.538592911691722	-0.116715307824909	0.383197429884515	-0.293969629608504	0.754915288559353	-0.0922094010878052	0.0630897112115628	0.360313897847909	0.99656020311257	0.00539811021082949	0.74514656749047	0.0788316077406122	0	1	0	1	0	1	0	1
1458	Abca8a	ENSMUSG00000041828	1	0	0.609151860499839	-1.32936249568201	0.197077564497463	-2.64328864259675	0.554372300449446	-1.37117376340196	0.22753323613527	0.965676515021612	1	0	1	0	1	0	0.899014823679924	0.093160274694018	0.0844634312023634	1.33605879811917	1	0	0.569314842475868	-0.184833355855351	0.16811322529889	-3.18080388561809	0	1	0	1	0	1	0	1
1459	Abca8b	ENSMUSG00000020620	1	0	1	0	1	0	1	0	1	0	1	0	1	0	1	0	1	0	1	0	1	0	0.990115120914513	0.0055876848184963	0.2652282591291	4.37486359499459	0	1	0	1	0	1	0	1
1460	Abca9	ENSMUSG00000041797	1	0	0.916843425845147	0.0905032482758854	0.553099064862304	0.393762073012026	0.2685724365972	1.02227243133471	0.394001323274101	0.341858556990876	1	0	1	0	1	0	0.951913134747524	-0.0553818816150055	0.365916246394557	-0.41593468704485	0.732770825241434	-0.282469693510971	0.794681987738677	-0.715937781113756	0.936626849809638	-0.31653278033374	0	1	0	1	0	1	0	1
1461	Abcb10	ENSMUSG00000031974	0.517689107042506	0.699432225490713	0.502237834673909	-0.653403243186583	0.941990160713987	0.0711482189476655	0.748173186932114	0.923167741971977	0.979340158223661	-0.0117566197138536	0.248543910995238	1.41703046696816	0.772570993269965	-0.887171540568903	0.162318629078478	0.572511109840408	0.621953060120813	0.375225810998028	0.924616640599871	0.0518249649640636	0.900196371084387	-0.00664963301931535	0.992315148269234	0.00499072252221258	0.439348355991853	0.303560369113445	0	1	0	1	0	1	0	1
1462	Abcb11	ENSMUSG00000027048	1	0	1	0	1	0	1	0	1	0	1	0	1	0	1	0	1	0	1	0	0.958645066753406	0.193152742345934	0.162356178575195	0.202073489531488	1	0	0	1	0	1	0	1	0	1
1463	Abcb1a	ENSMUSG00000040584	0.00358878745288978	5.37000084246577	0.320127363936212	-0.337900804434167	0.116388852169026	-0.724512689899153	0.528927057168942	0.379989990985912	0.7934873225545	-0.111454095737422	0.87708763871805	0.0971584563733398	0.721832251960433	0.30480006317916	0.405596161310043	-0.154868856228256	0.834209507738346	-0.158018233817263	0.271251457348903	0.44584145108333	0.0042061525861083	0.323775120198637	0.792233195143803	-0.316529817860918	0.265103068558065	0.200775342503331	0	1	0	1	0.367588601173148	0.218873148392677	0.323366206790358	0.992346592058101
1464	Abcb1b	ENSMUSG00000028970	0.0962412019573841	1.40604113134784	0.513422227749383	0.408715945440686	0.441777302622001	-0.391308031032713	0.583365267124545	0.324232062555166	0.159903258413103	-0.628390664158712	0.248039242985874	0.638822456750134	0.362333643493736	-0.856328240408117	0.618594141956371	-0.205062827815142	0.520625819303168	0.36076222255932	0.44396355239101	0.33873942032851	0.0042061525861083	0.323775120198637	1	0	0.379637631819641	-0.281383174706592	0	1	0	1	0	1	0	1
1465	Abcb4	ENSMUSG00000042476	0.922109359961395	-0.236601759988654	1	0	1	0	1	0	1	0	1	0	1	0	1	0	1	0	1	0	0.0475745252001129	2.11682595436752	0.0534887350761431	0.310694330494115	0.5919228317274	2.14405049232778	0	1	0	1	0	1	0	1
1466	Abcb5	ENSMUSG00000072791	1	0	1	0	1	0	1	0	1	0	1	0	1	0	1	0	1	0	1	0	0.958645066753406	0.193152742345934	1	0	1	0	0	1	0	1	0	1	0	1
1467	Abcb6	ENSMUSG00000026198	0.576164143623604	2.29262336073183	1	0	1	0	1	0	1	0	1	0	1	0	1	0	1	0	1	0	0.255688121857119	0.207620031791883	0.931220064021529	-0.0216047325467175	0.00175909673230431	1.93937777781312	0	1	0	1	0	1	0	1
1468	Abcb7	ENSMUSG00000031333	0.579034163448347	0.245288335916821	0.764250239914277	-0.118307024586939	0.977817020334933	-0.0212034213635152	0.397959811911985	0.640063720093932	0.325073667834006	-0.478643293375488	0.452752826830692	0.46226760999627	0.457638196874208	0.670493073302851	0.547534067651549	0.144348028004906	0.797038227619822	-0.0943870086607421	0.990910357604441	-0.00397679405424642	0.00578973017935004	0.772525528203437	0.943625660702755	-0.027719103270812	0.869982399274171	-0.0593482758509184	0	1	0	1	0	1	0	1
1469	Abcb8	ENSMUSG00000028973	0.741382580477627	0.167718321254046	0.585029105423495	0.249123419451096	0.124009242741587	-1.18143849652437	0.507912657066632	0.67394376965479	0.713719911974149	-0.144981191328983	0.276719062485969	0.755276977397725	0.413844228729584	0.732874912626187	0.935966924411874	-0.0260607123670393	0.297120647219904	-0.568103008333397	0.567621801354623	0.175711292315772	0.0124466703004431	-0.318934013677722	0.989507125157169	0.00550753612482016	0.272653318253908	-0.467323212858559	0	1	0	1	0	1	0	1
1470	Abcb9	ENSMUSG00000029408	0.263420215595217	0.72842397962033	0.153535626681917	-0.498666254881655	0.654403669766246	-0.256280898623634	0.625382869352293	0.280771871977464	0.684035355521456	0.221812048232589	0.790177387888065	0.106404088310826	0.0842971430453643	0.740060425222833	0.341898936413576	0.204384488716238	0.291198921414486	-0.357497185623132	0.616450733346583	0.122723892971913	0.702041946194935	0.0540877962610391	0.99656020311257	0.00539811021082949	0.992939996481829	-0.00214815356478995	0	1	0	1	0.458932477461074	0.441147229590001	0	1
1471	Abcc1	ENSMUSG00000023088	0.163565651714423	0.633889372227675	0.760338085077749	-0.122254043775595	0.754632804087625	-0.180442296826195	0.858744543244901	0.103964336213031	0.483304702085669	0.245189124045118	0.432704452264075	-0.403389503752945	0.323358303086371	0.680574186041825	0.571704436477113	0.111632218231897	0.748827228743563	-0.10882314784271	0.893116100528005	-0.0350782392832911	0.420940914361387	0.0555382980106162	0.839449679750332	-0.715941222912174	0.983608085899691	0.0041293759342391	0	1	0	1	0	1	0	1
1472	Abcc10	ENSMUSG00000032842	0.611485276751228	0.622938462439993	0.416602965973674	-0.646582540902432	0.62287593821468	-0.454045178131602	0.307488766477597	1.21405089273706	0.834877197900572	0.11441346228032	0.231167721229052	-0.865033848317413	0.403813149652996	-0.841651909821174	0.167585875430803	0.386696976016962	0.398608486944501	-0.692649457574568	0.865390389560722	-0.0607074985343518	0.0698016223105008	-0.202527427615052	0.867641144454115	0.120722616367876	0.706339485780328	-0.279031390436537	0	1	0	1	0	1	0	1
1473	Abcc12	ENSMUSG00000036872	1	0	1	0	1	0	1	0	1	0	1	0	1	0	1	0	1	0	1	0	0.958645066753406	0.193152742345934	1	0	1	0	0	1	0	1	0	1	0	1
1474	Abcc2	ENSMUSG00000025194	0.554303562916179	-3.13901818608644	1	0	1	0	1	0	1	0	1	0	1	0	1	0	1	0	1	0	0.0445846796714275	-0.204569293678622	0.448132733641487	-0.114479779559657	0.338600971336026	-3.77755511086069	0	1	0	1	0	1	0	1
1475	Abcc3	ENSMUSG00000020865	0.0456627691561305	5.79848175225558	0.915848187938862	-0.0406792855965268	0.915967614704266	0.0743426793675472	0.315368913638592	1.4673035682822	0.545032727592661	0.228475246842887	0.917431787199246	0.13547561789512	0.19023527319856	-2.03309381405386	0.67583277086375	-0.227876718290181	0.592500941950598	-0.344555221421628	0.878174745553674	-0.0724320304222583	0.0241653265750075	2.62699023377515	0.0676374014562445	0.351082361250959	0.569974679521352	-0.6514596158148	0	1	0	1	0	1	0	1
1476	Abcc4	ENSMUSG00000032849	0.142425399483053	2.10816371491137	0.894780258197821	-0.052813026357147	0.434989683952613	-0.595625958005474	0.616472701809386	0.332869452019065	0.692482052996177	0.159166192684853	0.824813599000319	0.110050001825217	0.304939566860961	0.624446761173761	0.9603034563872	-0.00990684804770497	0.0594133975883386	-1.58667901392022	0.91984411695195	-0.0267433293786696	0.0781862095594492	-0.21871733320039	1	0	0.0533812065985324	0.661350740175814	0	1	0.25546213697019	0.802965535446044	0	1	0	1
1477	Abcc5	ENSMUSG00000022822	0.940205106381086	-0.052064468436755	0.888816553874387	-0.0455895492093251	0.568934425144869	0.436526541977134	0.160352389808895	0.764614929930771	0.501579424744269	0.29097661922603	0.158116321711081	-0.74251829340374	0.318501370185022	-0.634664315996551	0.527844899512554	-0.141285578286889	0.903643069707168	0.050826609630712	0.259217746994392	-0.365734826678124	0.32546801581892	-0.0885025994879518	0.652079105595444	-0.478949587939154	0.272225214068446	0.387490952905746	0	1	0	1	0.778355866307133	0.695770477177899	0.3642040085323	0.772638459407117
1478	Abcc6	ENSMUSG00000030834	1	0	1	0	1	0	1	0	1	0	1	0	1	0	1	0	1	0	1	0	1	0	0.334819147363838	0.206494696170998	0.772738570021441	-1.17841849813523	0	1	0	1	0	1	0	1
1479	Abcc8	ENSMUSG00000040136	1	0	1	0	1	0	1	0	1	0	1	0	1	0	1	0	1	0	1	0	0.907332170016546	0.433598579480343	1	0	0.526226747778524	1.7000535883213	0	1	0	1	0	1	0	1
1480	Abcc9	ENSMUSG00000030249	0.586967055899876	2.87819508728541	1	0	1	0	1	0	1	0	1	0	1	0	1	0	1	0	1	0	0.295870723493341	0.166226472161018	0.718427292857783	-0.315544325466755	0.825755432502446	0.295640427829718	0	1	0	1	0	1	0	1
1481	Abcd1	ENSMUSG00000031378	0.692079316843272	-0.213320785664348	0.266376060993449	0.380011403703035	0.90512824430177	-0.0677788585101953	0.163668060427954	0.940853584180274	0.938346187876555	-0.0298827287118059	1	1.24988055860159	0.893262379687093	0.0798191762695917	0.936960872916847	0.0146607949851105	0.644157389350578	0.253956176720171	0.218163291531001	-0.272217983106535	0.00281890719931695	-0.384836280193035	0.77327613816402	0.127816650546038	0.267424122500084	0.324267280564903	0	1	0	1	0	1	0	1
1482	Abcd2	ENSMUSG00000055782	1	0	0.970740144092672	-0.0369786736750412	0.730852193901719	0.645161956805359	0.340518856341468	1.01342698500251	0.108142430990191	1.18723868031896	1	0	1	0	1	0	0.2745610412379	-1.21764396759832	0.122593506787928	-0.871675516111881	4.29613338855841e-05	2.57894815549113	0.247205165453518	1.17846789700064	0.994308191636877	-0.0222822165060928	0	1	0	1	0	1	0	1
1483	Abcd3	ENSMUSG00000028127	0.0571667637923951	-0.920255872604352	0.610504826408519	0.268225235214275	0.64551529257118	0.535995151956183	0.706510636794347	-0.338793984677505	0.708225843735295	-0.224495885033962	0.556634482466715	0.469041251523462	0.674130655532525	-0.525948424502903	0.601475895212964	0.153292648989025	0.668168757510421	0.209075522987817	0.957177104118339	0.0266679099585392	0.0838926873935674	-0.544691922546585	0.561465940731057	0.0900111237682212	0.723938913109256	0.160233002479698	0	1	0	1	0	1	0	1
1484	Abcd4	ENSMUSG00000021240	0.858389391355701	0.178222562623171	0.776218126248609	0.187528735093697	0.929109174828195	0.146080289418434	0.585780827947501	-1.0238722384792	0.956458823810829	0.0281590958392362	0.646362550583842	-0.314895461558777	0.175663877732086	1.01515555636865	0.983595711888557	-0.0064160063230738	0.87839356385103	0.120190867853178	0.809785605701358	0.120802290863116	0.284023393228119	0.0530821059738553	0.679230542332993	-0.274427498595053	0.441543005292316	-0.206076670904093	0	1	0	1	0	1	0	1
1485	Abce1	ENSMUSG00000058355	0.788926872156914	-0.132070284049591	0.390166865354565	-0.250275056270557	0.191548027712288	0.646761566557344	0.474232089445514	0.447596493539815	0.761563056804434	-0.0983537068176782	0.809278987258912	0.132741436566261	0.7549406093354	-0.164943622453587	0.342289601682003	-0.142639978406768	0.686709159567879	0.0757653967973342	0.5291347240742	-0.145395432641967	0.11410412608427	-0.421669576765251	0.68749981913147	-0.100474164646418	0.784339514542271	0.0599138329930215	0	1	0.351747603960986	0.914579374536433	0	1	0.342844051330843	0.204696490917875
1486	Abcf1	ENSMUSG00000038762	0.54730587104881	0.2076663934402	0.867063151820917	0.051463485761226	0.377250545848761	0.455363140729263	0.588339051716176	0.306597561444829	0.778190715199944	-0.0955622116312056	0.231716771905201	-0.41421999517259	0.188890575839603	0.646113324894731	0.981558849164953	0.00423663566178443	0.516476754624209	0.252775447854734	0.535406823076064	-0.120226713715942	1	0	0.339317038521685	-0.249878189064426	0.88277978889991	-0.0238729026388304	0	1	0	1	0	1	0	1
1487	Abcf1	ENSMUSG00000038762	0.54730587104881	0.2076663934402	0.867063151820917	0.051463485761226	0.377250545848761	0.455363140729263	0.588339051716176	0.306597561444829	0.778190715199944	-0.0955622116312056	0.231716771905201	-0.41421999517259	0.188890575839603	0.646113324894731	0.981558849164953	0.00423663566178443	0.516476754624209	0.252775447854734	0.535406823076064	-0.120226713715942	0.0651817878089011	-0.472924304838274	0.339317038521685	-0.249878189064426	0.88277978889991	-0.0238729026388304	0	1	0	1	0	1	0	1
1488	Abcf1	ENSMUSG00000038762	0.54730587104881	0.2076663934402	0.867063151820917	0.051463485761226	0.377250545848761	0.455363140729263	0.588339051716176	0.306597561444829	0.778190715199944	-0.0955622116312056	0.231716771905201	-0.41421999517259	0.188890575839603	0.646113324894731	0.981558849164953	0.00423663566178443	0.516476754624209	0.252775447854734	0.535406823076064	-0.120226713715942	1	0	0.339317038521685	-0.249878189064426	0.88277978889991	-0.0238729026388304	0	1	0	1	0	1	0	1
1489	Abcf1	ENSMUSG00000038762	0.54730587104881	0.2076663934402	0.867063151820917	0.051463485761226	0.377250545848761	0.455363140729263	0.588339051716176	0.306597561444829	0.778190715199944	-0.0955622116312056	0.231716771905201	-0.41421999517259	0.188890575839603	0.646113324894731	0.981558849164953	0.00423663566178443	0.516476754624209	0.252775447854734	0.535406823076064	-0.120226713715942	1	0	0.339317038521685	-0.249878189064426	0.88277978889991	-0.0238729026388304	0	1	0	1	0	1	0	1
1490	Abcf1	ENSMUSG00000038762	0.54730587104881	0.2076663934402	0.867063151820917	0.051463485761226	0.377250545848761	0.455363140729263	0.588339051716176	0.306597561444829	0.778190715199944	-0.0955622116312056	0.231716771905201	-0.41421999517259	0.188890575839603	0.646113324894731	0.981558849164953	0.00423663566178443	0.516476754624209	0.252775447854734	0.535406823076064	-0.120226713715942	1	0	0.339317038521685	-0.249878189064426	0.88277978889991	-0.0238729026388304	0	1	0	1	0	1	0	1
1491	Abcf1	ENSMUSG00000038762	0.54730587104881	0.2076663934402	0.867063151820917	0.051463485761226	0.377250545848761	0.455363140729263	0.588339051716176	0.306597561444829	0.778190715199944	-0.0955622116312056	0.231716771905201	-0.41421999517259	0.188890575839603	0.646113324894731	0.981558849164953	0.00423663566178443	0.516476754624209	0.252775447854734	0.535406823076064	-0.120226713715942	1	0	0.339317038521685	-0.249878189064426	0.88277978889991	-0.0238729026388304	0	1	0	1	0	1	0	1
1492	Abcf1	ENSMUSG00000038762	0.54730587104881	0.2076663934402	0.867063151820917	0.051463485761226	0.377250545848761	0.455363140729263	0.588339051716176	0.306597561444829	0.778190715199944	-0.0955622116312056	0.231716771905201	-0.41421999517259	0.188890575839603	0.646113324894731	0.981558849164953	0.00423663566178443	0.516476754624209	0.252775447854734	0.535406823076064	-0.120226713715942	1	0	0.339317038521685	-0.249878189064426	0.88277978889991	-0.0238729026388304	0	1	0	1	0	1	0	1
1493	Abcf2	ENSMUSG00000028953	0.715860179203259	0.189587592500478	0.869749948500258	0.0523788503291617	0.333243865123574	-0.548158566328137	0.215255309905801	0.693343745653215	0.579465527565071	0.218031699757158	0.810723352944052	0.118051493550806	0.886035060373412	-0.0938199002928157	0.576916715942314	0.0929616842453102	0.964620755803749	0.0185633955223823	0.740072659064923	-0.075190158924435	0.105892559843074	-0.580161234516755	0.708877875705016	-0.134817908159841	0.74455748935916	-0.0441417895581113	0	1	0.286508552190865	0.0897213371396571	-0.378654766942177	0.0928487832579896	1.02943128180009	0.0684559575452719
1494	Abcf3	ENSMUSG00000003234	0.139454513971193	-0.532988856056365	0.565620723810459	0.187082446776291	0.508766187358517	-0.361111515712116	0.0621321848486382	1.14420197442149	0.419647669829981	0.270477319904987	0.55573949761609	0.26251110530037	0.775092401461316	-0.197006780827792	0.900583570090916	-0.0215712742122668	0.363677196394308	0.450554102005931	0.413353842418011	-0.196534989368908	0.0278137528279909	-0.300605993214927	0.692706740805006	-0.125938805080866	0.894131652973565	-0.0263935362172321	-0.390447780039904	0.73283996032739	0	1	0	1	0	1
1495	Abcg1	ENSMUSG00000024030	0.766692520889036	-0.255491368567504	0.787197691915916	0.0739415991275118	0.897668405743586	0.0749878433079595	0.424056608317292	0.47552922369463	0.856551992112199	0.0730123959039537	0.270092282826271	-0.339873422035956	0.130651184867153	-0.724071830105145	0.633971147326343	0.0715575664113054	0.44995016012397	0.278882378173702	0.498261010482637	-0.240073472174891	0.00167894066714887	0.994275203331536	0.99656020311257	0.00539811021082949	0.514080863207459	0.0944477213085016	0	1	0	1	0.433673070972224	0.885163506186614	0	1
1496	Abcg2	ENSMUSG00000029802	0.308390240907718	1.04714883906861	0.419518823536564	0.642768700039544	0.647808099617532	0.574040640688543	0.867904337727561	-0.33560534491989	0.303104069682602	0.543545977659075	0.814034210988407	-0.204038124116347	0.818989154162636	-0.306472570962401	0.648728959546637	0.142045811405783	0.432322969357488	0.512673960589756	0.347554601949879	-0.449446352722131	0.0486433316694192	0.344257144564401	0.855415496850692	0.0404785253976851	0.438855610000271	0.380609177221013	0.45807240599186	0.694008879389599	0	1	0	1	0	1
1497	Abcg3	ENSMUSG00000029299	0.229096405298577	0.6772579363776	0.955000238212632	0.0154961423774065	0.140931410953353	0.900275783356083	0.711082765866696	0.255394167541813	0.1498350830355	0.695716684059248	0.363180206928062	0.519074547455134	0.947282225845889	0.0470826211754235	0.731026644189958	-0.0689848146666385	0.684355977597104	-0.228376213805586	0.320132352314713	-0.360471126572915	0.0486433316694192	0.344257144564401	0.99656020311257	0.00539811021082949	0.429748244629422	0.412989218290839	0	1	0	1	-0.573928992883486	0.430248956355991	0	1
1498	Abcg4	ENSMUSG00000032131	1	0	1	0	1	0	1	0	1	0	1	0	1	0	1	0	1	0	1	0	0.120204932431677	-0.71806620493576	1	0	0.664617208017698	-1.54973533191335	0	1	0	1	0	1	0	1
1499	Abcg5	ENSMUSG00000040505	1	0	1	0	1	0	1	0	1	0	1	0	1	0	1	0	1	0	1	0	0.915109082359706	-0.167493110973839	0.682345930131023	0.0830678219055433	1	0	0	1	0	1	0	1	0	1
1500	Abcg8	ENSMUSG00000024254	1	0	1	0	1	0	1	0	1	0	1	0	1	0	1	0	1	0	1	0	0.838645086141195	0.553838098023857	0.671336668772607	0.0881911845040962	1	0	0	1	0	1	0	1	0	1
1501	Abhd1	ENSMUSG00000006638	0.89514502072711	0.710996630538353	0.636993842434053	-0.254552625894248	0.144507246460447	1.13517506476839	0.951635391094421	0.0606201926511488	0.613530815355823	-0.215467305416282	0.424600959309212	-0.443628623580371	0.242723396817072	-1.15545964593727	0.234598588857621	0.326410683595638	0.573749885078171	0.379169835845846	0.662154721120519	-0.123329989933541	1	0	0.991814052577871	0.00531892251376823	0.665263059452052	-1.64368402281095	0	1	0	1	0	1	0	1
1502	Abhd10	ENSMUSG00000033157	0.80833278142074	-0.218149838210299	0.0233465743626582	-0.997586824056077	0.723998906176949	-0.223094979067112	0.71905226182734	0.266818149137005	0.723639232471304	-0.151924941150168	0.362522436765015	0.5680115486661	0.16200712675081	0.835489717524111	0.24173361506683	-0.255295760934764	0.86460920837801	0.0662640732918477	0.147662073845667	0.372173060630659	0.00976440850413833	0.595525401429501	0.994142237067428	0.00539991235110562	0.0905346235352975	-0.546784256176642	0	1	0	1	0	1	0	1
1503	Abhd11	ENSMUSG00000040532	0.148461161519874	-0.789699268099455	0.315747116426955	-0.486005520904561	0.71125904086665	0.269269655763953	0.385366040658569	-0.805383621483375	0.6734882249594	-0.175578475088731	0.41781116946348	-0.332291031461374	0.693188210369427	0.185910356327373	0.176620409043637	0.317065815652071	0.729670823083898	-0.213803343287639	0.301908372177236	0.311714023714303	0.0787540674251975	-0.733417942963413	0.986870158815078	0.00533667327529423	0.664730500334487	-0.126468393312481	0	1	0	1	0	1	0	1
1504	Abhd11os	ENSMUSG00000085042	0.649719034970272	-2.42687715015405	1	0	1	0	1	0	1	0	0.663611425190236	-0.345641241375487	0.90845641732668	0.125901288622596	0.12103578447901	0.693636673477878	1	0	1	0	1	0	0.524860464577509	-1.30089733921619	0.855104094125109	0.745134853507262	0	1	0	1	0	1	0	1
1505	Abhd12	ENSMUSG00000032046	0.232809355545985	-0.513657732740929	0.631712501308212	-0.173431155121514	0.506620937856109	0.390661466899327	0.655722108097257	-0.242852492170181	0.420489379992439	0.336531499209657	0.345718072792057	-0.542867783108969	0.707353242903545	0.239532258369242	0.452893747702539	-0.156069314735932	0.745426220103943	-0.106179142788648	0.649863302410252	-0.112453184560834	0.0755447134865266	-0.143545912568842	0.664746077952722	-0.152140763885187	0.744681739907283	0.0719045183997235	-0.348216346064935	0.200490183325356	0	1	0	1	0.38796038388375	0.325691178325792
1506	Abhd12b	ENSMUSG00000090121	0.865349767086126	-0.801289465329698	1	0	1	0	1	0	1	0	1	0	1	0	1	0	1	0	1	0	0.884766608130283	0.313398822500583	1	0	0.995945490425839	0.0162610622112015	0	1	0	1	0	1	0	1
1507	Abhd13	ENSMUSG00000040396	0.232055429304677	1.08966253802149	0.92650225166355	0.0355782342716828	0.793896478488213	-0.168277271083374	0.559259877026916	0.46389546763592	0.464496475451867	0.242047099806702	0.992316882561039	-0.0059631757830104	0.870331583521499	-0.136388128432988	0.813204395193537	-0.0456272586093414	0.706590168508558	-0.178430149349755	0.807351832678911	-0.0575046770230334	0.0751364305229034	-0.445058493957948	0.824852112347596	-0.120314806731654	0.121059918473655	0.358159564919596	0.317711711214911	0.0440100182422211	0	1	0	1	0	1
1508	Abhd14a	ENSMUSG00000042210	0.914047930227949	-0.0510825156886924	0.643559177242398	-0.37801789092166	0.980133345484984	-0.0268368615696511	0.715576910583688	0.461091013668571	0.603841461623148	-0.206002787971962	0.0605529809971594	1.3862266150494	0.742821182761953	-0.312290634012906	0.256088805840233	-0.497210239754862	0.204350311138236	-0.700815106985398	0.743600242445118	0.140081615337168	0.0140209274949544	-0.627105073859726	0.993206517602146	0.00517617319069291	0.222764542713285	0.354988768341157	0	1	0	1	0	1	0	1
1509	Abhd14b	ENSMUSG00000042073	0.526170838687622	1.04034701618114	0.843622787840937	0.14790236084526	0.917211968808237	-0.181550873147257	0.748344039060617	-0.392041882095385	0.79258342776215	0.128541224434345	0.953017255309991	-0.0675643059998508	0.523666363687733	0.747444803578965	0.955926821846885	0.0173611405360862	0.277935915271759	0.470494210519561	0.998758575328249	-0.000964974486924434	0.0411429032364964	0.390432777761131	0.658315179137174	-0.0981370954598031	0.773261301041305	0.170966379771461	0	1	0	1	0	1	0	1
1510	Abhd15	ENSMUSG00000000686	0.209545121811165	-3.06616306069836	0.690896683765335	0.306903521920379	0.751858201741291	-0.317696606089047	0.227473294195679	-1.27580980068571	0.695470947908427	0.196557892553743	0.657337887485472	0.442807499891477	0.830856585118205	-0.27613596630397	0.491858954290789	0.446780291702819	0.21077096203562	1.59471906271384	0.466952674107331	0.246877444849409	0.00694400579934874	-0.27388680513889	0.544738297534773	0.285379435159576	0.309567845304587	1.00837096498538	0	1	0	1	0	1	0	1
1511	Abhd16a	ENSMUSG00000007036	0.671447647134399	-0.22279664659642	0.965089791250589	-0.0133918185890806	0.395078818256614	-0.416916245852003	0.959614879344476	0.0283031782907761	0.58981991639551	0.184947342720072	0.351992051828739	0.319305047815801	0.821981795331692	-0.119218311998672	0.874968817445126	0.0283063366392756	0.629288569316815	0.222381454304012	0.749126596850033	0.0534873540267827	1	0	0.983807363461149	0.00561770983331412	0.624048557678046	-0.107705213951711	-0.347557756746744	0.346890509050274	0	1	0	1	0.565313469907995	0.79996697983546
1512	Abhd16a	ENSMUSG00000007036	0.671447647134399	-0.22279664659642	0.965089791250589	-0.0133918185890806	0.395078818256614	-0.416916245852003	0.959614879344476	0.0283031782907761	0.58981991639551	0.184947342720072	0.351992051828739	0.319305047815801	0.821981795331692	-0.119218311998672	0.874968817445126	0.0283063366392756	0.629288569316815	0.222381454304012	0.749126596850033	0.0534873540267827	1	0	0.983807363461149	0.00561770983331412	0.624048557678046	-0.107705213951711	-0.347557756746744	0.346890509050274	0	1	0	1	0.565313469907995	0.79996697983546
1513	Abhd16a	ENSMUSG00000007036	0.671447647134399	-0.22279664659642	0.965089791250589	-0.0133918185890806	0.395078818256614	-0.416916245852003	0.959614879344476	0.0283031782907761	0.58981991639551	0.184947342720072	0.351992051828739	0.319305047815801	0.821981795331692	-0.119218311998672	0.874968817445126	0.0283063366392756	0.629288569316815	0.222381454304012	0.749126596850033	0.0534873540267827	1	0	0.983807363461149	0.00561770983331412	0.624048557678046	-0.107705213951711	-0.347557756746744	0.346890509050274	0	1	0	1	0.565313469907995	0.79996697983546
1514	Abhd16a	ENSMUSG00000007036	0.671447647134399	-0.22279664659642	0.965089791250589	-0.0133918185890806	0.395078818256614	-0.416916245852003	0.959614879344476	0.0283031782907761	0.58981991639551	0.184947342720072	0.351992051828739	0.319305047815801	0.821981795331692	-0.119218311998672	0.874968817445126	0.0283063366392756	0.629288569316815	0.222381454304012	0.749126596850033	0.0534873540267827	1	0	0.983807363461149	0.00561770983331412	0.624048557678046	-0.107705213951711	-0.347557756746744	0.346890509050274	0	1	0	1	0.565313469907995	0.79996697983546
1515	Abhd16a	ENSMUSG00000007036	0.671447647134399	-0.22279664659642	0.965089791250589	-0.0133918185890806	0.395078818256614	-0.416916245852003	0.959614879344476	0.0283031782907761	0.58981991639551	0.184947342720072	0.351992051828739	0.319305047815801	0.821981795331692	-0.119218311998672	0.874968817445126	0.0283063366392756	0.629288569316815	0.222381454304012	0.749126596850033	0.0534873540267827	1	0	0.983807363461149	0.00561770983331412	0.624048557678046	-0.107705213951711	-0.347557756746744	0.346890509050274	0	1	0	1	0.565313469907995	0.79996697983546
1516	Abhd16a	ENSMUSG00000007036	0.671447647134399	-0.22279664659642	0.965089791250589	-0.0133918185890806	0.395078818256614	-0.416916245852003	0.959614879344476	0.0283031782907761	0.58981991639551	0.184947342720072	0.351992051828739	0.319305047815801	0.821981795331692	-0.119218311998672	0.874968817445126	0.0283063366392756	0.629288569316815	0.222381454304012	0.749126596850033	0.0534873540267827	1	0	0.983807363461149	0.00561770983331412	0.624048557678046	-0.107705213951711	-0.347557756746744	0.346890509050274	0	1	0	1	0.565313469907995	0.79996697983546
1517	Abhd16a	ENSMUSG00000007036	0.671447647134399	-0.22279664659642	0.965089791250589	-0.0133918185890806	0.395078818256614	-0.416916245852003	0.959614879344476	0.0283031782907761	0.58981991639551	0.184947342720072	0.351992051828739	0.319305047815801	0.821981795331692	-0.119218311998672	0.874968817445126	0.0283063366392756	0.629288569316815	0.222381454304012	0.749126596850033	0.0534873540267827	0.114066853387757	-0.107278706032647	0.983807363461149	0.00561770983331412	0.624048557678046	-0.107705213951711	-0.347557756746744	0.346890509050274	0	1	0	1	0.565313469907995	0.79996697983546
1518	Abhd16b	ENSMUSG00000055882	0.465010030270173	3.16092199028213	1	0	1	0	1	0	1	0	1	0	1	0	1	0	1	0	1	0	0.00345301103175871	-0.664665122921582	1	0	0.394392243129044	-3.37321764955963	0	1	0	1	0	1	0	1
1519	Abhd17a	ENSMUSG00000003346	0.97887012796338	-0.0171002765764053	0.994787762981649	0.00193945782157475	0.727114987579656	0.212447211155393	0.245083819000635	-0.621376914779369	0.611620421918412	0.214731647454502	0.143359595749013	-0.506069695182124	0.340880278757824	0.403591033554547	0.912968046196503	0.0180864123159213	0.811769310384734	-0.0679767844731402	0.824333346660495	0.0502586673220859	1	0	0.418827184843782	0.216020013194688	0.592418088352321	-0.0996569578566038	0	1	0	1	0	1	0	1
1520	Abhd17b	ENSMUSG00000047368	0.381597227725556	0.79558352942301	0.476331756360663	0.276199117013483	0.594768108209236	-0.310871974770107	0.44513670497264	-0.427057502976185	0.24472373818759	-0.440733307551951	0.395506881095135	-0.372292908374941	0.535573318696135	0.416571900114265	0.654604605732459	0.0821880036702	0.59702783004759	-0.195327719402522	0.288374730552865	0.255293695268429	1	0	0.465664794401935	-0.3638342110757	4.89350806001466e-06	1.04201796913796	0	1	0	1	0	1	0	1
1521	Abhd17c	ENSMUSG00000038459	0.922977695506316	-0.0740749873656001	0.729787816699331	0.147928036000272	0.0598853122022004	-1.03950518851619	0.686239533384632	-0.244462862941728	0.437022968408126	-0.251076275511329	0.335177594671929	-0.563431556232244	0.642507932992396	-0.448385436022473	0.563130150845484	0.166761364434998	0.938537702044484	0.0417385799192143	0.221171968109926	0.371286018635164	1	0	0.637149945501979	0.117801092251966	0.0110955591621583	1.7102525557832	0	1	0	1	0	1	0	1
1522	Abhd18	NA	1	0	1	0	1	0	1	0	1	0	1	0	1	0	1	0	1	0	1	0	1	0	1	0	1	0	0	1	0	1	-0.45081956946003	0.0502182596719518	0	1
1523	Abhd2	ENSMUSG00000039202	0.791703135162392	-0.0840175411525153	0.801627793630884	0.0899347418344481	0.873134961825501	0.0805059263579252	0.503910271959614	0.351409401871744	0.659130645807979	-0.127421833080468	0.158070701289064	0.516289387227517	0.189121674021056	0.585592779480769	0.918675923380957	0.0162407476922408	0.790234552068955	0.117981206669929	0.938152096515021	0.0263185599347794	0.169286001567836	-0.202532602789006	0.333290080405706	0.355145775140683	0.189473775294701	0.384042914269825	0	1	0	1	0	1	0.304533378466409	0.367521636451032
1524	Abhd3	ENSMUSG00000002475	1	0	1	0	1	0	1	0	1	0	1	0	1	0	1	0	1	0	1	0	0.171811345997192	-0.284461415518477	0.528591462124406	0.130775577529759	0.712284737999482	-0.376438357627773	0	1	0	1	0	1	0	1
1525	Abhd4	ENSMUSG00000040997	0.745063154864033	-0.149645377838117	0.635628715176101	-0.177842741827797	0.130218802069288	0.952499859508994	0.582290681268564	0.337262923347016	0.703139685629108	0.177991708235733	0.436923629238929	0.442542213544179	0.392337709535303	1.0035666699327	0.40883518377843	0.205108448261878	0.56490743951778	-0.134862625731289	0.302901157885177	-0.263364153791069	0.00116591956382197	1.29378635666787	0.862433914298013	0.0656558716409379	0.13153392598463	-0.521153172226556	0	1	0	1	0	1	0	1
1526	Abhd5	ENSMUSG00000032540	0.80954230205518	0.24372627657696	0.381956327461174	-0.633869865355328	0.837021290438364	-0.173037128100466	0.821506404085395	-0.172123349319792	0.554909273384089	0.265141555826354	0.368927097033228	0.708334317628496	0.615742351038404	-0.503000278113522	0.852614908477853	0.0698547742074284	0.752972839612819	0.164147000230014	0.888616463305991	0.039400780563785	0.275862993648232	-0.217007531046909	0.56518206407003	0.218267123213269	0.414935809392269	0.173635811731188	0	1	0	1	-0.278230752057888	0.440898587597567	-0.619932373281575	0.170472350267767
1527	Abhd6	ENSMUSG00000025277	0.244744272603712	-0.558032731426665	0.872401011685967	0.0910918360565063	0.950445604814305	0.0568646036068272	0.8401550332784	-0.246412054966284	0.957920204751314	0.0253948057991229	0.327160658917048	0.841394239502017	0.522317306725053	0.563103392755997	0.873861768529717	-0.0492979459033319	0.5588694296706	-0.44547686096418	0.961603661753426	0.0155975722938005	0.0920447844221081	-0.637332856856411	0.518187835137035	0.227260729223894	0.720825822646178	-0.0909837673981908	0	1	0	1	0	1	0	1
1528	Abhd8	ENSMUSG00000007950	0.414525823601258	-0.450197833916385	0.775920476086637	-0.079324015286444	0.763242327807105	-0.210357215376116	0.921252429929936	-0.0602751348347946	0.625004472409473	0.272641998437764	0.114342972917882	-0.619214187318161	0.547044420030459	0.338121017035561	0.0549031860260629	-0.315664854073227	0.281431787052506	0.257504860205554	0.917112117544501	0.0432964336843681	0.109062968161398	-0.133778036001423	0.99656020311257	0.00539811021082949	0.0290849356742502	-0.5920765540686	0	1	0	1	0	1	0	1
1529	Abi1	ENSMUSG00000058835	0.918547649116207	-0.0237006751074212	0.811044213952376	0.0468526133475455	0.504934613961397	-0.278657886850977	0.539759261516894	0.380340650395327	0.8294794105774	0.0610421071701722	0.309266009511729	-0.284226021565064	0.24688683968639	0.407367585264619	0.199994646521558	-0.138799601899009	0.769483808973741	0.0483649305490519	0.787795702327369	-0.0564094089499615	0.00525654652001595	0.499665008396593	0.778718331251425	0.085627546025408	0.761158472103531	-0.0546216254130188	0	1	0.4589687632282	0.0609355165558011	0	1	0.299591095970563	0.465868135089446
1530	Abi2	ENSMUSG00000026782	0.344251901321105	-0.30302842148971	0.101377467100024	-0.698470996793458	0.721830175914028	-0.234745747399414	0.737433783174143	0.22981044887361	0.780205808314208	-0.130205444815975	0.396952541639088	0.609117740674903	0.0837689011280121	1.67165366315891	0.304650763940649	-0.277058951270643	0.250683911545183	-0.351235501610717	0.344850283947774	0.246185622918969	0.00636543758503222	0.324922545854563	0.99656020311257	0.00539811021082949	0.553406318347232	-0.133624875485242	0.675744727254498	0.126662196013704	0	1	0	1	0	1
1531	Abi3	ENSMUSG00000018381	0.375208004266022	0.908045029782289	0.799905211441817	0.100117817671985	0.734650445591646	0.217812819263301	0.826105905463494	0.164817788913059	0.991295947924189	0.00544331069635205	0.320100588206868	0.809904255121915	0.696790202043531	-0.443061386707746	0.616766754298176	0.1145968409699	0.603887576638342	-0.258672542252841	0.715399715750081	-0.10989001215765	0.353846020351987	-0.137431922244019	0.545867383592363	0.591180235066423	0.98657489536489	0.00823117848202426	0	1	0	1	0.420749892426783	0.163641965523896	0	1
1532	Abi3bp	ENSMUSG00000035258	0.65972794576881	2.3477458986578	0.487729576783385	-1.26925894622616	0.277006773448545	-1.53086802817717	0.903424130013319	-0.158965629702807	0.821796723817629	0.136105977243168	1	0	1	0	1	0	0.515098387918052	0.567162350214289	0.354477796191699	0.707931258816789	0.853695543765408	-0.0913227380386751	0.99656020311257	0.00539811021082949	0.96608831563925	0.0827760531979578	0	1	0	1	0	1	0	1
1533	Abl1	ENSMUSG00000026842	0.96428338230476	-0.0240679285134642	0.674211182143323	-0.153023856659285	0.0422579702198592	1.26110299976086	0.144109387796274	-0.888163264267628	0.990990926213583	0.00403062145451879	0.561881664940704	0.398946022762447	0.743237421018859	-0.227519690466728	0.897644581349917	0.0252773824249562	0.987654222517849	-0.00751103699055985	0.991316636228343	-0.00310747393828937	0.0256699740121576	-0.210746737128753	0.991726471714422	0.00524522565347445	0.297995249904949	-0.306343966464417	0	1	0	1	0	1	0	1
1534	Abl2	ENSMUSG00000026596	0.3348464150378	0.904795172002825	0.379872971312681	0.481344484347695	0.455305568527866	0.467501057013837	0.485874300296571	0.565022347749151	0.916307674816197	0.036138594498399	0.710535427049898	0.280450583899656	0.0778547467307868	-3.23676685882818	0.791501331291079	0.0695057178475105	0.801954032085398	-0.138449014135851	0.556291472341934	-0.248197178141702	0.661022602423611	0.0531780339621854	0.99653059955481	0.0050002200371008	0.00325271211323936	-0.878541728195365	0	1	0	1	0	1	0	1
1535	Ablim1	ENSMUSG00000025085	0.514488910150044	0.290511559989471	0.493832700826233	-0.135212228425171	0.686642567248352	0.209017519876872	0.493334504259807	0.463011644101438	0.816176908699473	0.0807398152557695	0.240479072975366	-0.245761460759816	0.791170150573044	0.0769847133788532	0.800846812266308	-0.0280492694782196	0.0941166706702386	-0.266096486273876	0.719224239060792	-0.110648321328882	0.00171811138984639	0.956663647674327	0.88973029187602	0.0921740475804027	0.0604710371182355	0.353652607675172	0	1	0	1	0	1	0.262818968365333	0.289281415145828
1536	Ablim2	ENSMUSG00000029095	0.044278701752207	5.39895684472141	0.719118789893832	-0.373271424932179	0.631616246006054	-0.434798180430051	0.372789422891978	-1.046256086921	0.60864449476294	0.295494142703891	0.0737228173155704	1.94796809677555	0.459743092150942	1.30228172545415	0.458769589985385	-0.411806067559937	0.606383726823928	0.306594035480027	0.399431797476497	0.308049264574074	0.382088598931143	-0.163609841229629	0.99656020311257	0.00539811021082949	0.000196608879528332	2.67243292181288	0	1	0	1	0	1	0	1
1537	Ablim3	ENSMUSG00000032735	0.871314278748739	-0.672545193573822	1	0	1	0	1	0	1	0	1	0	1	0	1	0	1	0	1	0	0.020339830564701	1.01973516847078	0.89060136137791	0.0881227423102874	0.68175890519465	-0.692153040357897	0	1	0	1	0	1	0	1
1538	Abo	ENSMUSG00000015787	1	0	1	0	1	0	1	0	1	0	1	0	1	0	1	0	1	0	1	0	0.948570016593531	0.0695062817020099	1	0	1	0	0	1	0	1	0	1	0	1
1539	Abr	ENSMUSG00000017631	0.160327772336025	1.15149975175988	0.319769624179793	0.255073487882419	0.140650447797169	0.687725703521509	0.0925451710768982	0.916874753253207	0.38301005325192	0.269408198145734	0.282258506776493	0.447583028657945	0.0286076643117622	1.35322858112839	0.202581701773944	-0.210384788539991	0.315359689397761	-0.339512657114071	0.00159841118936425	-0.453584070294841	0.0468809352077864	-0.211660989030404	0.792233195143803	-0.316529817860918	0.967322549585088	-0.0080377773542001	0.490178774410512	0.152008058518673	0	1	0	1	-0.880680676722821	0.631449177269833
1540	Abra	ENSMUSG00000042895	0.511103244030672	-3.4635390362094	1	0	1	0	1	0	1	0	1	0	1	0	1	0	1	0	1	0	0.973023334499034	-0.047268206966829	1	0	0.611268574834526	-2.0533473973391	0	1	0	1	0	1	0	1
1541	Abracl	ENSMUSG00000078453	0.320815777359317	0.251733768285489	0.627168882859112	0.160312691716063	0.695518713506075	0.209985222536223	1.78992023168538e-05	-3.77229949882238	0.905433504551105	-0.0423776777723871	0.522522582274243	0.199354655001258	0.905449637226297	-0.0468723856006786	0.506584417388986	0.126117905896376	0.833973059160002	0.0709613111560951	0.30983382500869	0.331086811885947	0.0656644764604111	-0.318474547097947	0.940708257473767	-0.0359549368140798	0.114253872996548	-0.251361699473978	0	1	-0.281824462077163	0.23445182818628	0	1	0	1
1542	Abraxas2	NA	1	0	1	0	1	0	1	0	1	0	1	0	1	0	1	0	1	0	1	0	1	0	1	0	1	0	0	1	0	1	-0.339851222517024	0.418116193102859	0	1
1543	Abt1	ENSMUSG00000036376	0.213153990150984	-0.554320345355679	0.920020873837926	0.046721222148287	0.525202305233656	-0.428151736868915	0.563204636265673	-0.341319414015918	0.522061270994696	0.243829330009122	0.782014401819231	0.125048746096007	0.332794813770448	0.697829619419109	0.375443138936471	0.232367809411082	0.221666218579081	0.452513352962963	0.792200836552287	0.0556928185110647	0.00960997763819873	-0.35834508946301	0.992422028739486	0.00513310746090906	0.0362254381341776	-0.384225405119167	0	1	0	1	0.669736054586303	0.221378896781181	-0.717968698713768	0.538306886239974
1544	Abtb1	ENSMUSG00000030083	0.477813766675058	0.340753623153454	0.563639395537844	-0.220319843256801	0.745500263006509	-0.228211027421748	0.45381548646294	-0.438783883696167	0.945390409442043	0.0277677090946296	0.822075294123203	-0.095145493305695	0.971344102620865	0.0185497983450728	0.501981558496837	0.121916246092043	0.395616307950339	0.238255121766972	0.445874413368644	0.198790068211049	0.138223709422572	0.270768798103799	0.759245199478508	-0.114981274014593	0.138077841784517	-0.300285302674599	0	1	0	1	-0.377578185205912	0.272708312437962	0.403859002534397	0.192912759023894
1545	Abtb2	ENSMUSG00000032724	0.547185958089256	-0.340288190861955	0.0716882346973149	0.583902357375103	0.402757260007293	0.439335614453294	0.939944320919303	0.048945216793096	0.471211626836131	0.228185084354501	0.845326248792138	-0.0746676753092203	0.945354824889	0.0394764237732802	0.468948984373056	-0.123248695466519	0.768099835154594	0.1023923193661	0.206946247855878	-0.321794681827442	0.0860086495540811	-0.547348758925775	0.643778264747655	0.491146257184433	0.710034915359929	0.0987285468030338	0	1	0	1	0	1	-0.684056556043419	0.160403360018147
1546	AC034099.1	NA	1	0	1	0	1	0	1	0	1	0	1	0	1	0	1	0	1	0	1	0	1	0	1	0	1	0	0	1	0	1	0	1	-0.358904421592082	0.314526407835087
1547	AC109138.2	NA	1	0	1	0	1	0	1	0	1	0	1	0	1	0	1	0	1	0	1	0	1	0	1	0	1	0	-0.568506624953505	0.10265175626488	0	1	0	1	-0.436201682165384	0.918195847931298
1548	AC115034.1	NA	1	0	1	0	1	0	1	0	1	0	1	0	1	0	1	0	1	0	1	0	1	0	1	0	1	0	0.254767614758603	0.547445960019793	-0.584913699040723	0.00601216546177186	-0.25594976610661	0.0123028509165141	0	1
1549	AC117226.1	NA	1	0	1	0	1	0	1	0	1	0	1	0	1	0	1	0	1	0	1	0	1	0	1	0	1	0	0	1	-0.341335132252334	0.178837873282857	-0.278284959362316	0.595302403067552	0	1
1550	AC124426.4	NA	1	0	1	0	1	0	1	0	1	0	1	0	1	0	1	0	1	0	1	0	1	0	1	0	1	0	0	1	0	1	0	1	-0.450885771891683	0.0374604359916282
1551	AC125532.2	NA	1	0	1	0	1	0	1	0	1	0	1	0	1	0	1	0	1	0	1	0	1	0	1	0	1	0	0	1	-0.324410464784506	0.805990925958938	0	1	0	1
1552	AC127302.1	NA	1	0	1	0	1	0	1	0	1	0	1	0	1	0	1	0	1	0	1	0	1	0	1	0	1	0	0	1	-0.446649452446336	0.688337693713019	-0.280870674143821	0.19498272640516	0	1
1553	AC127556.1	NA	1	0	1	0	1	0	1	0	1	0	1	0	1	0	1	0	1	0	1	0	1	0	1	0	1	0	0	1	0	1	0.274079300888939	0.719914180023525	0	1
1554	AC132221.1	NA	1	0	1	0	1	0	1	0	1	0	1	0	1	0	1	0	1	0	1	0	1	0	1	0	1	0	0	1	-0.482594434954586	0.129512737805625	0	1	0	1
1555	AC132444.6	NA	1	0	1	0	1	0	1	0	1	0	1	0	1	0	1	0	1	0	1	0	1	0	1	0	1	0	0	1	-0.376191337364556	0.0182038031434902	0	1	0	1
1556	AC149090.1	NA	1	0	1	0	1	0	1	0	1	0	1	0	1	0	1	0	1	0	1	0	1	0	1	0	1	0	0	1	0	1	0	1	0.72340999975404	0.0150177806479263
1557	AC149294.1	NA	1	0	1	0	1	0	1	0	1	0	1	0	1	0	1	0	1	0	1	0	1	0	1	0	1	0	0	1	-0.335557474960097	0.674222664203202	0	1	0	1
1558	AC152979.2	NA	1	0	1	0	1	0	1	0	1	0	1	0	1	0	1	0	1	0	1	0	1	0	1	0	1	0	0	1	-0.524417885770664	0.0267245899232508	0	1	0	1
1559	AC153522.2	NA	1	0	1	0	1	0	1	0	1	0	1	0	1	0	1	0	1	0	1	0	1	0	1	0	1	0	0	1	-0.521382703701326	0.314317337207868	0	1	0	1
1560	AC153532.1	NA	1	0	1	0	1	0	1	0	1	0	1	0	1	0	1	0	1	0	1	0	1	0	1	0	1	0	0	1	-0.598732662072592	0.369896006402458	0	1	0	1
1561	AC153546.1	NA	1	0	1	0	1	0	1	0	1	0	1	0	1	0	1	0	1	0	1	0	1	0	1	0	1	0	0	1	0	1	0	1	-0.414484711881712	0.489009559091195
1562	AC153887.4	NA	1	0	1	0	1	0	1	0	1	0	1	0	1	0	1	0	1	0	1	0	1	0	1	0	1	0	0	1	-0.663325220338033	0.606680110528096	0	1	0	1
1563	AC153948.1	NA	1	0	1	0	1	0	1	0	1	0	1	0	1	0	1	0	1	0	1	0	1	0	1	0	1	0	0	1	-0.396133540526322	0.860012612454702	0	1	0	1
1564	AC153950.1	NA	1	0	1	0	1	0	1	0	1	0	1	0	1	0	1	0	1	0	1	0	1	0	1	0	1	0	0	1	-0.424510631711031	0.0143549988709228	0	1	0	1
1565	AC153954.1	NA	1	0	1	0	1	0	1	0	1	0	1	0	1	0	1	0	1	0	1	0	1	0	1	0	1	0	0	1	0	1	0	1	-0.593008408639014	0.00165567006339033
1566	AC155805.2	NA	1	0	1	0	1	0	1	0	1	0	1	0	1	0	1	0	1	0	1	0	1	0	1	0	1	0	0	1	-0.441019580425546	0.0765093263279056	0	1	0	1
1567	AC156560.3	NA	1	0	1	0	1	0	1	0	1	0	1	0	1	0	1	0	1	0	1	0	1	0	1	0	1	0	0	1	0	1	0	1	0.265034437890642	0.525065270499446
1568	AC157654.1	NA	1	0	1	0	1	0	1	0	1	0	1	0	1	0	1	0	1	0	1	0	1	0	1	0	1	0	0	1	-0.783946499923246	0.0695377351432229	-0.383100342433103	0.921621891774687	0	1
1569	AC158598.2	NA	1	0	1	0	1	0	1	0	1	0	1	0	1	0	1	0	1	0	1	0	1	0	1	0	1	0	0	1	-0.454226400945805	0.0889793712536217	0	1	0	1
1570	AC159625.1	NA	1	0	1	0	1	0	1	0	1	0	1	0	1	0	1	0	1	0	1	0	1	0	1	0	1	0	0	1	-0.910720729354773	0.39838523589946	-0.290924614782763	0.924000095891165	0	1
1571	AC161254.1	NA	1	0	1	0	1	0	1	0	1	0	1	0	1	0	1	0	1	0	1	0	1	0	1	0	1	0	0	1	-0.426425127874019	0.724332147177079	0	1	0	1
1572	AC162910.1	NA	1	0	1	0	1	0	1	0	1	0	1	0	1	0	1	0	1	0	1	0	1	0	1	0	1	0	0	1	-0.605126849881606	0.892403437505263	0	1	0	1
1573	AC162934.5	NA	1	0	1	0	1	0	1	0	1	0	1	0	1	0	1	0	1	0	1	0	1	0	1	0	1	0	0	1	-0.346432005556579	0.310246361938905	0	1	0	1
1574	AC164629.1	NA	1	0	1	0	1	0	1	0	1	0	1	0	1	0	1	0	1	0	1	0	1	0	1	0	1	0	0	1	-0.543231763066783	0.977603991012854	0	1	0	1
1575	AC167250.1	NA	1	0	1	0	1	0	1	0	1	0	1	0	1	0	1	0	1	0	1	0	1	0	1	0	1	0	0	1	-0.287222053494887	0.0113326012626267	0	1	0	1
1576	AC182748.1	NA	1	0	1	0	1	0	1	0	1	0	1	0	1	0	1	0	1	0	1	0	1	0	1	0	1	0	0	1	0	1	0	1	0.389049966885771	0.0521282458501831
1577	AC192616.5	NA	1	0	1	0	1	0	1	0	1	0	1	0	1	0	1	0	1	0	1	0	1	0	1	0	1	0	0	1	0	1	-0.328620998050514	0.681216304775169	-0.298888912387899	0.910780574055315
1578	Acaa1a	ENSMUSG00000036138	0.421631424106676	0.380674528420945	0.507490246557522	0.222337653189151	0.641005511874757	-0.261279192771152	0.867304631877993	-0.0936391630172907	0.793748901753968	-0.0822836955576109	0.124097510317243	0.525896699966167	0.782493472511574	0.14148135543173	0.504664879819054	-0.117182466378974	0.213715057982168	0.364599593145943	0.80633367853251	0.048599180587977	0.00852706296603168	-0.189450705151236	0.27396742993578	0.176521277177891	0.487328243071199	-0.132474758375073	0.277600714807385	0.884751496385721	0	1	0	1	0	1
1579	Acaa1b	ENSMUSG00000010651	0.626810346869109	0.391813535650814	1	0	1	0	1	0	1	0	1	0	1	0	1	0	1	0	1	0	0.00852706296603168	-0.189450705151236	0.000251482563116995	0.540255373192057	0.256601174786542	-1.35314450382509	0	1	0	1	0	1	0	1
1580	Acaa2	ENSMUSG00000036880	0.384955610520412	-0.323529704565224	0.598089510907597	-0.193920426973391	0.558914146588309	-0.30920372671094	0.898767343873204	-0.0701475785453531	0.769638324214653	-0.107019376485069	0.273790934552573	0.390371646551836	0.178919246575344	-0.679722070015948	0.999164327745336	0.000202365553541645	0.728295850982994	-0.102539128195775	0.410701014472405	0.165728199082655	0.00707407121897912	0.518830024093572	0.521302760251929	0.0461629988609142	0.243252111036008	0.206984780688872	-0.610446775707608	0.955874259907569	0.254514774753763	0.533267755336419	0.4970919359311	0.336461496660517	0.421644916833551	0.0889479042634587
1581	Acaca	ENSMUSG00000020532	0.963349225287052	0.049412491367994	0.718488627569939	0.280274443869089	0.949616968131964	-0.0610513723514064	0.409171103514076	-1.04542559742074	0.851987341725431	-0.0947284290962469	0.716048812120429	0.353905510945406	0.74345323157148	-0.483644430828189	0.378081690274658	0.327162582094546	0.906418495119676	0.0594021026618331	0.601569589883695	0.197719631576753	0.0756667126712173	-0.495924873670973	0.723502876124104	-0.199020774996172	0.905545612152546	-0.0512477656662613	0	1	0	1	0	1	0	1
1582	Acacb	ENSMUSG00000042010	0.270251665993496	-3.0909011995828	1	0	1	0	1	0	1	0	1	0	1	0	1	0	1	0	1	0	0.0111533592223078	0.691091334153316	0.697313884570688	0.299849417573414	0.92166339041192	0.0597790634737146	0	1	0	1	0	1	0	1
1583	Acad10	ENSMUSG00000029456	0.560422886440738	0.706770205314626	1	0	1	0	1	0	1	0	0.814876053626702	-0.24066293343585	0.640852217068834	0.485312438091043	0.946679429705844	0.0276514067920329	1	0	1	0	0.324901586452212	0.0750894461971833	0.670985831453823	0.204779957296076	0.983875730780147	0.0285172380242654	0	1	0	1	0.353643603324108	0.973224432675589	0	1
1584	Acad11	ENSMUSG00000090150	0.562095971329003	-0.356575740515923	0.795522523305458	0.20082545653912	0.777523307703893	0.260889225887927	0.866488835098233	0.260316792909452	0.831260710277244	-0.102256870791663	0.834965103484372	0.178073011167621	0.925129214156053	0.159419075755893	0.229973650353766	-0.327315690270519	0.558482222914295	-0.251687436868369	0.859688638871348	-0.0608354848098599	0.00775228393566457	0.926753782374501	0.374506815890326	0.109551722226672	0.642409122792423	0.265286326608237	0	1	0	1	0	1	0	1
1585	Acad12	ENSMUSG00000042647	0.772054729569406	-0.297202784625844	1	0	1	0	1	0	1	0	1	0	1	0	1	0	1	0	1	0	0.324901586452212	0.0750894461971833	0.687770484039119	0.367731832220007	0.855104094125109	0.745134853507262	0	1	0	1	0	1	0	1
1586	Acad8	ENSMUSG00000031969	0.742043291199105	0.16609787500417	0.612013287279902	-0.285335546869146	0.998875731845917	0.00120291715882712	0.918182842092347	-0.0785449751629668	0.653383299479899	-0.176594946210401	0.469369504023011	-0.541694231429257	0.0548166809603765	-1.79010692696277	0.344271550756994	0.247251127210485	0.959076513303538	-0.024516775675991	0.6506616295139	0.128255582051719	0.0327680857086386	-0.26807611241481	0.77797659059927	-0.0799405070056921	0.987357272530073	-0.00438792398491161	0	1	0	1	0	1	0	1
1587	Acad9	ENSMUSG00000027710	0.270244624625567	-0.678460973413095	0.981722541761348	0.0111233392894739	0.959947282694523	-0.0396977139923733	0.737748598053756	0.269764781647457	0.749411724812664	0.123442923439029	0.164682624818099	0.799841950129106	0.258077508633832	0.982466427087884	0.427415926287892	0.181460805023731	0.651498213466139	0.324366942217485	0.795807410436252	-0.0674695495485023	0.0951327334178128	-0.274432368121467	0.616047685668022	-0.179947675358299	0.977836982178525	-0.00744903958764587	0	1	0	1	0	1	0	1
1588	Acadl	ENSMUSG00000026003	0.402192482188796	0.30422648360093	0.971281645166077	-0.0139954512071227	0.86620144572753	0.0904886405802452	0.493585898083814	-0.364158626765819	0.688726461415803	0.141342431864079	0.764776320209152	0.111531212506576	0.501667660168886	0.284796015265431	0.338079788889169	-0.179266530438449	0.573516457654352	0.115122703171104	0.858483620433639	0.0346857308847713	1	0	0.495830525801736	0.125081611382194	0.171544828108797	0.251476462166112	0	1	0.282248862415644	0.100498511331911	0	1	0	1
1589	Acadm	ENSMUSG00000062908	0.856201821612043	-0.0850590519615669	0.941037698803968	0.0356545398566804	0.644382712795316	0.333960022980136	0.777363471615266	0.220089355532667	0.756547127679158	-0.117289663910774	0.276966029074113	0.531370804729066	0.586482532348177	0.406374912246692	0.411058462270474	0.186876022507123	0.169894465128916	0.574254273588302	0.795688249283806	-0.0539646346097857	0.547121020334053	0.058229375214497	0.356227565035908	0.220161592117208	0.0266499781420346	0.503912291699072	0.428473861310242	0.115438237858682	0	1	0	1	0	1
1590	Acads	ENSMUSG00000029545	0.81875324594067	0.124507929137076	0.790429295695768	0.137293454853454	0.810941681874338	0.190277739288611	0.732817826647213	0.32270721306247	0.689447374984694	0.201941027195598	0.768319144131892	-0.149678188152481	0.832986183356864	0.169690042713503	0.873811724146271	-0.0489655830864062	0.667245235233371	-0.157625499857179	0.610223770680493	-0.165938869292306	0.671244160158613	-0.0281525332212158	0.308212028357574	0.169830609097377	0.471635478509353	-0.152087379852475	0	1	0	1	0	1	0	1
1591	Acadsb	ENSMUSG00000030861	0.770476120615404	-0.166554954695845	0.333670031855079	-0.482407159685946	0.804489775170293	-0.179882707928629	0.621964988798595	0.396035455409861	0.788229502294847	0.109824901141625	0.393360516181037	-0.811126609951893	0.223901686137271	-1.86353211020792	0.907777055541733	-0.0277300231635281	0.722786427003035	-0.131142937005801	0.749453892699756	0.0842354265525335	0.0341244207259622	-0.390986445641616	0.764948933697146	-0.0544835159172776	0.907727163682425	-0.0463534482259098	0	1	-0.35564838604877	0.0780295078370055	0	1	0	1
1592	Acadvl	ENSMUSG00000018574	0.765930918442683	0.115686976411386	0.0307635105614306	-0.601700804694743	0.29584885802198	0.570919993338465	0.558851965676556	0.325781324300642	0.550786414301528	0.191304561010162	0.995635915040749	0.00209171964630337	0.385664050374971	-0.442871581420235	0.132135661961583	-0.28974148819513	0.163303828420801	0.375045958959783	0.88323303466316	-0.0280455347611128	0.115483745004309	0.223758483052433	0.603170648267486	0.0588857906611812	0.74032200901397	0.0600447649463366	0	1	0	1	0	1	0	1
1593	Acan	ENSMUSG00000030607	1	0	1	0	1	0	1	0	1	0	1	0	1	0	1	0	1	0	1	0	0.218959617053757	-0.678802006795894	1	0	0.307446294496874	-2.52506712562528	0	1	0	1	0	1	0	1
1594	Acap1	ENSMUSG00000001588	0.671261338375102	0.1639134518567	0.568074259216347	-0.107050418632623	0.746378198112743	-0.17574673759435	0.220919272717099	0.699592614645086	0.948901548978913	-0.0302747284510386	0.50491239289468	0.158463453128091	0.222409631633577	-0.453538333114498	0.504292550656841	-0.0867180481439134	0.177921517300373	-0.244327657412443	0.845133550781499	-0.0724352670723833	0.0125515715022977	0.735813229879554	0.760629780530374	0.420438186081245	0.342554075620985	-0.174934329246216	0	1	-0.295449039760804	0.821666501095859	0	1	0	1
1595	Acap2	ENSMUSG00000049076	0.692261197101569	-0.236633579507165	0.640817625152337	-0.34256446133017	0.790664562110462	0.155963636140924	0.56863099703428	0.37912509826787	0.982998514368088	0.00920469787270517	0.0217689035045461	-1.39358843257515	0.77244418604048	0.273404973962429	0.673848465301754	0.0945895915677798	0.397369341874076	-0.264456805807086	0.701484626734772	-0.125741578430911	0.000289748735517015	0.249160348547448	0.872495359377378	0.112611142957436	0.918616673855031	0.0231087011368663	0	1	0	1	0	1	0.569762895952702	0.072199001442718
1596	Acap3	ENSMUSG00000029033	0.356778636850911	-0.728514504841337	0.54992738887454	-0.276822343601547	0.480438019616583	-0.532594115554279	0.673273555076026	0.336993022948075	0.846206399490531	-0.0771459957636096	0.194179526760292	0.732725232585028	0.520513526605847	-0.603736345942298	0.389507586508345	-0.26994927796654	0.885977296510713	-0.0838755192625811	0.602923870720197	0.117196039360057	0.0250783997143544	-0.171941573649316	0.99653059955481	0.00500022003710064	0.866417040739791	0.0498038324730862	0	1	0	1	0	1	0	1
1597	Acat1	ENSMUSG00000032047	0.671508743494447	-0.124058239518808	0.150996536622742	-0.443045143646527	0.942116542745918	-0.0395841355094892	0.993144545685495	-0.00471404943144247	0.583506722674953	-0.206181892660037	0.43587697092944	-0.29397346268318	0.13568306834715	0.614660815384243	0.327802512801657	-0.177204082086751	0.166129968802971	-0.343071012389435	0.293333233038728	0.183058500534488	0.506153558697041	-0.0357520729541036	0.563707648443791	0.158365183513226	0.858137046993167	0.038895666361021	0.435434061310283	0.0971448952979246	-0.557943968551993	0.231037742956202	0	1	-0.274271034263642	0.191615366496862
1598	Acat2	ENSMUSG00000023832	0.632732821139384	0.211209008615491	0.762829739935165	0.226950187109778	0.703327793119727	0.357113099675424	0.850862631171453	-0.153398509423551	0.341385270343441	-0.408619358837677	0.381930294091583	-0.788929914055982	0.306178047779518	-1.01550541295475	0.812695128541236	0.092935108972639	0.984975567118675	-0.00545060940626151	0.824351927999266	0.0634193161259178	0.0430849405199304	-0.137468116041103	0.719307777052206	0.142563204632886	0.731311092156549	0.0692015330669118	0	1	0	1	0	1	0	1
1599	Acat3	ENSMUSG00000062480	0.366003215476497	0.803979945173204	0.917553569015098	0.062540944567026	0.180425120729649	-1.00531653774159	0.326875241501283	-0.89184242378906	0.209643072335004	-0.459764733186651	0.0866717624139102	0.959175312194897	0.624584036144942	0.32578554878109	0.682419928787714	0.0884303031174529	0.571115077328326	0.179710082311531	0.0374491871528139	0.583418871043632	0.0430849405199304	-0.137468116041103	0.51333214630403	0.0988952579902059	0.830680927365756	-0.429920807839553	0	1	0	1	0	1	0	1
1600	Acbd3	ENSMUSG00000026499	0.810733570513084	0.14630036967161	0.715953540278868	0.118114116211553	0.401411152131988	0.412682943345965	0.589718175372403	0.3222256629935	0.529248616864771	-0.215313000162738	0.940333983675137	0.0436463248472093	0.678477664090069	0.227109121293416	0.734585249873455	-0.0560111191713963	0.0819243100008205	0.429807745685447	0.808713454115236	-0.0598401005653297	0.00405804582366201	0.159848420428296	0.526431224644525	-0.316528682207578	0.889408662073185	0.0257522486010126	0.333955304516306	0.612270856412287	0	1	0	1	0.493993588627377	0.815248458944534
1601	Acbd4	ENSMUSG00000056938	0.694458285454126	-0.375710587149653	0.765758478053646	0.21305418019659	0.653752475576932	-0.360601940160543	0.781521493264702	0.339982151863161	0.471899134562999	0.305074099050848	0.339150928192599	0.551355140121144	0.395949047882451	0.687128424930335	0.443369154072415	-0.233629048903249	0.505328442097605	0.44888469182094	0.803853431614062	-0.0752020978728308	0.850045954365189	-0.0181351866373786	0.811172241707205	0.0648835587044537	0.935653210721285	0.0301838655828132	0	1	0	1	0	1	0	1
1602	Acbd5	ENSMUSG00000026781	0.874732222820041	0.156474261577885	0.314497884231478	0.370966191764896	0.506744498622254	0.442155013930018	0.100592164177758	1.04087817283636	0.728175295596809	0.134735881388819	0.283553882875891	-0.68795601588405	0.553941134774749	-0.488551080251904	0.5378428563389	-0.125897515415147	0.181631335156599	-0.490874717099076	0.0331498310819536	-0.461617102019772	0.315067182845337	0.167326445675039	0.872834812071973	-0.023131939171062	0.740012067233582	0.0698173784191977	0	1	0	1	0	1	0.507187738484523	0.0567906857057905
1603	Acbd6	ENSMUSG00000033701	0.880965159233776	-0.0718067972397189	0.719081448909347	0.21410995115619	0.513817729964069	0.498022411690022	0.278277660015925	-0.809918865621428	0.807797298888674	-0.0960639569447404	0.368060845591258	-0.637868791136683	0.958056037889506	-0.0320052889895435	0.942234101877366	0.0157013882351372	0.759558952549269	0.0904108199174021	0.734626501341277	0.0913908402083756	0.124824974716664	0.084160055193042	0.922607885610005	0.0377766484818255	0.751537471630247	0.0994873458720479	0	1	0	1	0	1	0	1
1604	Acbd7	ENSMUSG00000026644	0.95321737071952	0.0784177026486021	1	0	1	0	1	0	1	0	1	0	1	0	1	0	1	0	1	0	0.00155817392231198	1.2369046020275	1	0	0.653732645145543	-0.458470482294336	0	1	0	1	0	1	0	1
1605	Accs	ENSMUSG00000040272	0.890341864854859	-0.19123207240927	0.374360269522582	0.489939350815436	0.936816625140245	0.0826379814735501	0.47135739865413	0.847371771846444	0.384104088423752	-0.505375207089599	0.794960627642018	0.158218320563901	0.814092789797548	-0.285540877142358	0.931254281187753	-0.0273110131672766	0.740895567621918	0.22472489611083	0.716599637585132	-0.130157447238999	0.0298428467408299	0.981898947581363	0.851142401343689	-0.164525635384228	0.301729038864903	-0.41369728646208	0	1	0	1	0	1	0	1
1606	Accsl	ENSMUSG00000075023	1	0	1	0	1	0	1	0	1	0	1	0	1	0	1	0	1	0	1	0	0.330877367804047	1.15652048625006	1	0	1	0	0	1	0	1	0	1	0	1
1607	Acd	ENSMUSG00000038000	0.378664026354429	0.230609902797049	0.376037829136459	-0.328604894706743	0.482033882661694	-0.492501403807489	0.853948155992475	0.114816213567018	0.680179817737002	0.1681401313089	0.633043844409113	0.180010542905452	0.786793069066873	-0.16690538149254	0.720611357151453	-0.077325839705633	0.630321178598268	-0.185387889570042	0.444560388522227	0.173488794772497	0.0267015977576613	-0.386687033476977	0.991898264658637	0.00549073203571303	0.229077646555909	-0.263738996792507	0	1	0	1	0	1	0	1
1608	Ace	ENSMUSG00000020681	0.840104879176574	1.08322031921771	0.752832720332016	-0.349347727266933	0.940897846791366	0.138776574356641	0.732449767079035	0.210985922624329	0.705326489296232	0.229710470799587	1	0	1	0	1	0	0.165228876795785	1.37084329268172	0.386327840720544	-0.690615982589358	0.01814423349051	0.380971354925976	1	0	0.902891734789893	-0.250063808058051	0	1	0	1	0	1	0	1
1609	Ace2	ENSMUSG00000015405	1	0	1	0	1	0	1	0	1	0	1	0	1	0	1	0	1	0	1	0	0.00614882453218998	2.43555344619761	1	0	0.607465728752102	2.03348772095685	0	1	0	1	0	1	0	1
1610	Ace3	ENSMUSG00000101605	1	0	1	0	1	0	1	0	1	0	1	0	1	0	1	0	1	0	1	0	1	0	1	0	1	0	0	1	0	1	0	1	0	1
1611	Acer1	ENSMUSG00000045019	0.887677077446634	0.76033589554068	1	0	1	0	1	0	1	0	1	0	1	0	1	0	1	0	1	0	0.351948712859554	-0.430888544160934	1	0	0.472645070217975	1.31399558865776	0	1	0	1	0	1	0	1
1612	Acer2	ENSMUSG00000038007	0.0865374508325805	-1.8365781537023	0.476125773273635	-0.666367902279386	0.370585997261868	-0.824623971691578	0.113753405048044	1.05754787293216	0.631040517889672	-0.244321263538275	0.89591026470904	0.168833400618158	0.529971755520701	1.04847167544149	0.613137122955474	-0.185278788758274	0.805915759919209	0.207616481602189	0.383857039458944	-0.454438188984939	0.0549263264808086	-0.515770225027369	0.600539692704631	-0.334975097087678	0.000453435172129872	1.53902701555565	0	1	0	1	-0.419615246262438	0.0654367870572628	0	1
1613	Acer3	ENSMUSG00000030760	0.509428367701672	0.641416172078281	0.489179230072636	0.272195110650675	0.876528938713282	0.0851223693966067	0.958284663747171	-0.0679901971767407	0.478814386111286	0.259832323318556	0.192283560054161	0.901758779852273	0.689834662977346	-0.663285720192756	0.930668492493019	0.0279629681303	0.559839640117427	-0.318385353407571	0.760119449200787	-0.0800907765370972	0.893576254605305	-0.0127176975350389	0.99341808590497	0.00569050444395805	0.748168203822317	0.0761415793061552	0	1	0	1	0	1	0.658313679729018	0.960046645388868
1614	Ache	ENSMUSG00000023328	0.613836519866152	2.31722449890029	1	0	1	0	1	0	1	0	1	0	1	0	1	0	1	0	1	0	0.24775795099186	-0.428848532264989	0.839449679750332	-0.715941222912174	0.453580303288021	0.776768822504169	0	1	0	1	0	1	0	1
1615	Acin1	ENSMUSG00000022185	0.312098322977747	0.323601524285847	0.406396814275379	0.259202038264876	0.955660182661239	-0.0317519869331329	0.140949054779234	-0.893482345614595	0.228891123044715	-0.48228369088218	0.172067907264168	-0.369381741306221	0.527030393240178	-0.319776680435839	0.951692035114833	0.0106082172195424	0.736116813152372	0.128530280830884	0.253604133732847	0.288620652227793	0.00178077606742212	0.091759127122707	0.69441074463326	-0.109977653203872	0.199405084885461	-0.249082083370405	0.479777718670865	0.19910895494171	0	1	0.476901758178309	0.0485511924741441	0	1
1616	Ackr1	ENSMUSG00000037872	1	0	0.189766442624306	-2.67717147974066	0.85577181316679	-0.450990796808335	0.739827399604876	-1.133613843295	0.312914766414285	0.573294385213568	1	0	1	0	1	0	0.954288514764446	-0.128806171246319	0.888943429372686	-0.141751016405754	1	0	0.522145681457814	1.00540199774942	0.973198591306892	0.12547212467111	0	1	0	1	0	1	0	1
1617	Ackr2	ENSMUSG00000044534	0.543143962983051	3.23096920528576	1	0	1	0	1	0	1	0	1	0	1	0	1	0	1	0	1	0	1	0	0.782514970001439	-0.408887877109589	0.141039066785782	5.37516220260648	0	1	0	1	0	1	0	1
1618	Ackr3	ENSMUSG00000044337	0.462794523672384	-3.84136804307707	0.200652403611458	-2.50033217850994	0.884140194449358	-0.117221980141803	0.291631044713782	1.41335308711406	0.954750599526751	0.0276591259666893	1	0	1	0	1	0	0.706338826053904	0.459880317137449	0.947859596409849	-0.0477514831614965	1	0	1	0	0.856097144236199	-0.363005418858175	0	1	0	1	0	1	0	1
1619	Ackr4	ENSMUSG00000079355	0.000140392637042237	-19.9227647164861	1	0	1	0	1	0	1	0	1	0	1	0	1	0	1	0	1	0	1	0	0.99656020311257	0.00539811021082949	0.213355257980892	2.59362789057083	0	1	0	1	0	1	0	1
1620	Acly	ENSMUSG00000020917	0.883264660450897	0.0659049986543282	0.993284105073689	0.00194623389195011	0.717155168572205	-0.153200771807476	0.264854321641057	0.634648841532408	0.742791288510743	-0.0922561538281771	0.509958149139616	-0.19365583277748	0.253232904785326	-0.436245410668455	0.698804444160914	0.0476135369906534	0.383786152365149	0.162318921449538	0.714067083715586	-0.0648292934252332	0.0636318673002786	-0.339551454816834	0.808275028153022	-0.12953937530814	0.507545371655707	-0.113973023549611	0	1	0.432130988596984	0.608481591598695	0.866586826867465	0.130003417235288	1.05847791945281	0.0197718539168031
1621	Acmsd	ENSMUSG00000026348	1	0	1	0	1	0	1	0	1	0	1	0	1	0	1	0	1	0	1	0	0.958645066753406	0.193152742345934	0.931038973197481	-0.0663774561430077	0.972144002705521	0.0912489021582059	0	1	0	1	0	1	0	1
1622	Acnat1	ENSMUSG00000070985	0.762877681684421	0.618914778619095	1	0	1	0	1	0	1	0	1	0	1	0	1	0	1	0	1	0	1	0	0.553254386936767	0.167087769838645	0.858185278595855	0.156272945589782	0	1	0	1	0	1	0	1
1623	Acnat2	ENSMUSG00000060317	1	0	1	0	1	0	1	0	1	0	1	0	1	0	1	0	1	0	1	0	1	0	0.337550115694868	0.467727907308889	1	0	0	1	0	1	0	1	0	1
1624	Aco1	ENSMUSG00000028405	0.99862991890015	0.000769363340078279	0.864850323095777	0.0740133228079297	0.93176595555817	-0.0626325873395696	0.376591212960789	0.780100503757993	0.610948464190568	0.200681996507174	0.725187872519381	-0.286639279738305	0.647892387268376	-0.43093313570662	0.677480098916709	-0.107588170606746	0.94558967443347	-0.0353782726714827	0.478755613070732	-0.171057197447701	0.292906045824873	-0.0981115227797883	0.976177213663917	0.00524759148065307	0.515314808221974	0.149018440372139	0	1	0	1	0	1	0	1
1625	Aco2	ENSMUSG00000022477	0.34977034197407	-0.327469501507849	0.587147319895933	0.142124738663899	0.886525230728992	-0.0759723791656862	0.964647348769633	0.0243966978744521	0.414774571858467	0.259897081194435	0.527792873932306	-0.230223670147078	0.884455702129489	0.0633651446224148	0.903083051223291	0.0170432025519123	0.273151598626593	-0.203401446876422	0.617648763509951	-0.0888476386493317	0.0461891839519482	-0.205987256057201	0.602844669780668	-0.0887443977437492	0.801334956506609	-0.0461107566509262	0.473023610922769	0.0845330051812518	0.275696484420474	0.384302686214736	0	1	0	1
1626	Acot1	ENSMUSG00000072949	0.426089452316515	2.38916805274532	1	0	1	0	1	0	1	0	1	0	1	0	1	0	1	0	1	0	0.0148108973034338	-0.298547950978934	0.107498344430735	0.622810887410491	0.325432948704574	-1.28699782852302	0	1	0	1	0	1	0	1
1627	Acot1	ENSMUSG00000072949	0.426089452316515	2.38916805274532	1	0	1	0	1	0	1	0	1	0	1	0	1	0	1	0	1	0	0.00827077464473615	-0.363060306701276	0.107498344430735	0.622810887410491	0.325432948704574	-1.28699782852302	0	1	0	1	0	1	0	1
1628	Acot10	ENSMUSG00000047565	0.903837034783391	-0.0635171692790931	0.986692028567622	-0.0097122343900604	0.232259615344663	-0.99391294998682	0.482786841339885	0.488719164703725	0.717340037586499	-0.188412848868711	0.373651716508467	0.473261769849731	0.332546624562718	-0.770633628570476	0.950951962774639	-0.0142268020785563	0.281457151405773	-0.369675648812321	0.819158660971346	0.0792205653827435	0.359029249296345	0.164931706133436	1	0	0.74342364524056	0.450410551369324	0	1	0	1	0	1	0	1
1629	Acot11	ENSMUSG00000034853	0.749845941414884	-0.424597639881583	0.659573016013508	0.204378473172905	0.783976660077989	0.225783449766521	0.739367966746185	0.30716092982589	0.772870789407341	0.140214876965478	0.0488214154764308	1.33732701769086	0.977062353684322	-0.0453148208464961	0.104649919025002	0.564890195283719	0.900054143713355	0.0649321704501024	0.517491393787571	-0.195807948429522	0.000658279097703309	0.908932293089403	0.994260621103592	0.00558338999198869	0.661128642512284	-0.115563882279325	0.569462633813326	0.00923594121912057	0	1	0	1	0	1
1630	Acot12	ENSMUSG00000021620	0.840248407096136	1.08328084223216	1	0	1	0	1	0	1	0	1	0	1	0	1	0	1	0	1	0	0.838455705219939	0.553838143063351	0.800428555753715	0.0431720430587441	0.611268574834526	-2.0533473973391	0	1	0	1	0	1	0	1
1631	Acot13	ENSMUSG00000006717	0.98395613814299	0.0059690999170131	0.856111570789822	0.0827935085124115	0.98204197887311	-0.0174940349543296	0.083033813269687	-1.28471884497338	0.649854674152506	-0.193922737194029	0.789802283128967	0.151838940383316	0.843838401815982	-0.186447828526452	0.93574215638676	0.0193436619995845	0.919278383730709	0.0277371496240608	0.176073681898374	0.342492563535241	0.0794507432468613	-0.0825484156218844	0.651343451376146	0.0880636262452362	0.719208647550616	-0.140993517579884	0	1	0	1	0	1	0	1
1632	Acot2	ENSMUSG00000021226	0.799901484155753	0.146277978273111	0.988022809197879	-0.0074501157055045	0.701265938476134	0.219373816481881	0.287348370241395	-0.695706298036608	0.88906170732756	0.061688219353794	0.539628283059122	-0.362700792792477	0.241087182348684	0.942984359065167	0.510297891497346	0.185436736509351	0.250548272076698	1.31108594546228	0.762974984731489	0.0860948179585184	0.00827077464473615	-0.363060306701276	0.340508446496489	0.743203390058886	0.359945141477331	-0.389923962385581	0	1	0	1	0	1	-0.309485420368583	0.00930453197443208
1633	Acot2	ENSMUSG00000021226	0.799901484155753	0.146277978273111	0.988022809197879	-0.0074501157055045	0.701265938476134	0.219373816481881	0.287348370241395	-0.695706298036608	0.88906170732756	0.061688219353794	0.539628283059122	-0.362700792792477	0.241087182348684	0.942984359065167	0.510297891497346	0.185436736509351	0.250548272076698	1.31108594546228	0.762974984731489	0.0860948179585184	0.0148108973034338	-0.298547950978934	0.340508446496489	0.743203390058886	0.359945141477331	-0.389923962385581	0	1	0	1	0	1	-0.309485420368583	0.00930453197443208
1634	Acot3	ENSMUSG00000021228	0.894124935089152	-0.718293006239399	1	0	1	0	1	0	1	0	1	0	1	0	1	0	1	0	1	0	0.00827077464473615	-0.363060306701276	0.334890927424411	-0.400463746045783	1	0	0	1	0	1	0	1	0	1
1635	Acot3	ENSMUSG00000021228	0.894124935089152	-0.718293006239399	1	0	1	0	1	0	1	0	1	0	1	0	1	0	1	0	1	0	0.0148108973034338	-0.298547950978934	0.334890927424411	-0.400463746045783	1	0	0	1	0	1	0	1	0	1
1636	Acot4	ENSMUSG00000052392	1	0	1	0	1	0	1	0	1	0	1	0	1	0	1	0	1	0	1	0	0.782569025369654	0.0710686035715681	0.671783640213139	-0.161484521265405	0.632159835683925	1.68008539053884	0	1	0	1	0	1	0	1
1637	Acot5	ENSMUSG00000042540	1	0	1	0	1	0	1	0	1	0	1	0	1	0	1	0	1	0	1	0	0.0148108973034338	-0.298547950978934	1	0	1	0	0	1	0	1	0	1	0	1
1638	Acot5	ENSMUSG00000042540	1	0	1	0	1	0	1	0	1	0	1	0	1	0	1	0	1	0	1	0	0.00827077464473615	-0.363060306701276	1	0	1	0	0	1	0	1	0	1	0	1
1639	Acot6	ENSMUSG00000043487	5.92514202228639e-05	-17.4151548513203	1	0	1	0	1	0	1	0	1	0	1	0	1	0	1	0	1	0	0.763517450877209	-0.272475702113299	0.996811020270433	0.00614734351015327	0.557392705742331	1.62648551846683	0	1	0	1	0	1	0	1
1640	Acot7	ENSMUSG00000028937	0.871463382949205	0.0456169562409462	0.575250333320168	0.187202011017254	0.360461594989647	-0.49064792267578	0.500099310287867	-0.3865494642233	0.693066837031144	-0.136208619114173	0.0237194925280216	0.709204639233065	0.169435587890066	0.669826007814158	0.736844960676319	-0.0759228318330438	0.643886992894816	0.118660748214316	0.310972609266944	0.202725604339184	0.074956219327031	-0.335640170645012	0.923493301124868	0.0375879071564734	0.994792115657755	-0.00117161581659685	0	1	0	1	-0.273627338245173	0.56827321285291	-0.369087186122819	0.743617241124833
1641	Acot8	ENSMUSG00000017307	0.57110228353469	0.26177520095234	0.252831533567676	-0.540334027833466	0.490944251951784	-0.547780581161982	0.692645698924384	-0.285334619205748	0.284928271686059	0.447797211891797	0.219440210350994	0.759735237125201	0.493570434002494	0.617726642166018	0.244210759962344	-0.321418307988586	0.99107188556108	0.00477964667860267	0.482480239741126	0.154709340281264	0.421679598741801	0.0642771083387425	0.308005478583444	0.327240291457664	0.219418133081368	-0.359287039938353	0	1	0	1	0	1	-0.615074748404991	0.0626848590928182
1642	Acot9	ENSMUSG00000025287	0.38126641403717	0.333303165868904	0.721478600011	-0.166663907922354	0.571139020909494	-0.381529687936397	0.661082927408347	0.26779681662694	0.528875506545199	-0.219041838035145	0.723603939245086	0.154455444044761	0.453418512630489	0.442749893270967	0.772539641827846	0.0556766339978542	0.844742720947464	-0.0608161391551731	0.713761994964983	0.0827678990120677	0.359029249296345	0.164931706133436	0.831457664820925	-0.216345056973521	0.133307305678787	-0.243771475827847	-0.258135232675529	0.404773720614085	0	1	0	1	-0.364875457096036	0.0135450483771317
1643	Acox1	ENSMUSG00000020777	0.920883083631815	-0.0970998525462752	0.457279128160994	0.340480269752555	0.520055665627822	-0.362730983055294	0.933690879808047	0.0502818017079026	0.732853614760056	-0.119725529066457	0.68632338830882	-0.203498114422618	0.0169856375128172	1.88773636720956	0.783346959618176	-0.0761864243634118	0.620228810835659	0.231661686764604	0.788566929504039	0.0675154265994324	0.138146392054154	-0.218256231460452	0.132392573166705	0.375371676211421	0.393122965098947	0.203465582581865	-0.503874804955168	0.111062517676022	0	1	0	1	0	1
1644	Acox2	ENSMUSG00000021751	0.720017964390363	-1.9343137059795	1	0	1	0	1	0	1	0	1	0	1	0	1	0	1	0	1	0	0.903718306821704	0.433601086769937	0.797253638642166	0.0559578070502492	0.171495750646836	5.19826531972687	0	1	0	1	0	1	0	1
1645	Acox3	ENSMUSG00000029098	0.463018269519207	0.751587358151494	0.741875408077121	0.118239916383299	0.71832256239148	0.209177147825347	0.829538331026492	0.117192737017477	0.134174467996905	0.492558474034387	0.966276469212525	-0.0221664052256591	0.0214472251023307	-1.80167127363903	0.70221557835718	0.0782860475318491	0.918551894583524	-0.0396098466306163	0.16467493052948	-0.252409738480635	0.702833787614468	0.0510602032648091	0.845670430429272	0.0835168190581167	0.361545479458243	-0.328165497186448	-0.259344254090268	0.109380638770556	0	1	0	1	0	1
1646	Acoxl	ENSMUSG00000027380	0.776256353589548	-1.5218857657371	1	0	1	0	1	0	1	0	1	0	1	0	1	0	1	0	1	0	0.490856703703954	-0.392364340582398	1	0	0.393634608991215	0.455152613013217	0	1	0	1	0	1	0	1
1647	Acp1	ENSMUSG00000044573	0.61664467819453	-0.155154533314764	0.40130825580685	-0.564551142030606	0.24538218315355	1.09720153216969	0.852288242204705	-0.191746500093948	0.299828416114504	-0.501986292630365	0.36410759054696	-0.697746181864176	0.967038083054937	0.0379468933811271	0.774709193085642	-0.0973619670405988	0.185766031240347	-0.43270524903217	0.62363806033349	0.135848699658965	0.140586052047882	-0.0945919729921634	0.703354335178893	-0.102613650799461	0.358867480619195	0.246927621863463	0	1	0.46965241617888	0.301208438363807	-0.550980331446574	0.664701358863194	0	1
1648	Acp2	ENSMUSG00000002103	0.75129051881563	-0.230143668244251	0.605812159688203	0.130052748567078	0.443521858164437	-0.416102796738859	0.595551564915408	0.289349527298427	0.246137742149444	0.360327150019258	0.194756469114867	0.390003110560825	0.534556659558857	-0.32612142068263	0.607141875446254	0.0894088228727201	0.144057276517785	-0.539575957232663	0.775850717286346	-0.0707723633430335	0.111498837362767	-0.469679477325788	0.556998880220499	0.194977968109795	0.336889633334464	0.345866066850933	0	1	0	1	0	1	0	1
1649	Acp5	ENSMUSG00000001348	0.287796641225758	0.64766944180257	0.654458670237923	0.117023013017048	0.251413936039365	0.550881789250759	0.99650074750424	0.00244771819305393	0.204144179475231	0.476131111958557	0.364585160164731	0.353111038273275	0.105490242751198	0.538028528595373	0.995890011236444	0.000622657182744536	0.335927020829269	-0.275449203737639	0.177730602906014	-0.319821045782264	0.00304554412927849	1.2741257057417	0.372947020487302	0.160007107900884	0.893021003641822	-0.0457999403432668	0	1	0	1	0	1	0	1
1650	Acp6	ENSMUSG00000028093	0.751179498784585	-0.161988735776186	0.24764982139986	-0.498029356027693	0.861337677115725	0.125413446586369	0.698784034657	0.293874591991643	0.695463850855869	-0.175190777693194	0.84433480359594	0.181553152259478	0.873126697826819	0.111435708151166	0.723162850907727	0.0706122903913833	0.124804692778834	-0.38268454016649	0.535267150258177	0.153032410378523	0.394996165055383	0.114598859272653	0.858578850168012	0.0451922134377883	0.189484855275476	-0.328219776458203	-0.295649063768237	0.968550325188495	0	1	0	1	-0.338454289843	0.517359479459717
1651	Acpp	ENSMUSG00000032561	0.934153247557605	-0.134371155614329	0.109582029255475	-1.5712033915991	0.271639093807543	-1.07785236320188	0.9949802813134	0.0132752109080201	0.33841548049945	-0.459341779584791	0.437981115043609	-0.879468658706823	0.616799129454006	0.48231617395848	0.818122889726427	-0.0968175059967831	0.284755547422234	0.905779552122525	0.10236757508837	0.853506870219361	0.0161100247972179	2.70595903768129	0.84168024268813	0.175100851165758	0.153002521430917	-0.496414460588716	0	1	0	1	-0.398721665744151	0.569275635400289	0	1
1652	Acr	ENSMUSG00000022622	1	0	1	0	1	0	1	0	1	0	1	0	1	0	1	0	1	0	1	0	0.871131599593343	0.193181264076452	1	0	1	0	0	1	0	1	0	1	0	1
1653	Acrbp	ENSMUSG00000072770	0.926129104163657	0.21289319613724	0.57935972970291	0.471130188544246	0.224847759767854	2.15823289223758	0.665393281070967	0.89011303572014	0.587645700625488	0.359167353580976	0.00513754044148991	2.39880401236599	0.931993725213775	-0.115802566706202	0.478789704498054	0.234498050012084	0.328983827819593	-1.20725657988015	0.176661815152703	-0.688360019325113	0.0703670523145816	0.560059727590411	0.630021025451853	-0.373499100640647	0.0554507610036623	-0.987958978286486	0	1	0	1	0	1	0	1
1654	Acrv1	ENSMUSG00000032110	0.673123981566437	-2.23301140087843	1	0	1	0	1	0	1	0	1	0	1	0	1	0	1	0	1	0	0.268559406541401	-0.499842978114169	1	0	1	0	0	1	0	1	0	1	0	1
1655	Acsbg1	ENSMUSG00000032281	0.150912721228416	2.460840804159	0.852968377200923	0.079691396169466	0.929670868737251	0.0732602280843292	0.80986700706543	-0.143341784498492	0.514973932804827	-0.378602606362983	0.776931842899983	-0.0886551072470572	0.762824006941223	-0.1875230609542	0.743858795280373	0.0724020397594549	0.767981077941598	0.247086570622425	0.991214480021488	0.00419320334882898	0.533201827352164	-0.36760055572116	1	0	0.684935595389607	-0.0632210160414206	0	1	0.530877903832656	0.246682926832726	0	1	0	1
1656	Acsbg2	ENSMUSG00000024207	0.97300273990753	-0.138915122090139	1	0	1	0	1	0	1	0	1	0	1	0	1	0	1	0	1	0	0.277659952468857	0.537210663832531	1	0	1	0	0	1	0	1	0	1	0	1
1657	Acsf2	ENSMUSG00000076435	0.21250127633386	2.23783521583093	1	0	1	0	1	0	1	0	0.821091207663584	-0.232078015565451	0.466176672922585	-1.15908762931053	0.458767628852619	0.357513574886122	1	0	1	0	0.00119981158815954	1.34682409767651	0.413546053920144	0.137844769269045	0.916632848383101	-0.0925010131952149	0	1	0	1	0	1	0	1
1658	Acsf3	ENSMUSG00000015016	0.815258114187373	-0.205060185841111	0.549211986417312	-0.441072118907897	0.174993189162388	1.55385990271475	0.778793832441238	-0.359769394421611	0.219611600020046	-0.54707698027958	0.954210469926499	-0.0338054448981452	0.21982727973829	0.981609377261007	0.396415377384752	0.317866044229457	0.58416235090479	0.556861422999998	0.544424427979979	0.228694616503884	0.332868984630232	-0.0934003388379205	0.58016732825268	0.233618388426897	0.544704407086335	0.461488424405293	0	1	0	1	0	1	0	1
1659	Acsl1	ENSMUSG00000018796	0.313110218947291	0.495584650409096	0.879620186770281	0.0897952727233401	0.165410407515233	-0.957734938125767	0.616615404952674	-0.458771956147032	0.22035848733753	0.505626253080248	0.291292695231362	-0.910265430159002	0.0871701660825401	-1.73629873137977	0.74725958364947	0.0953072636841098	0.798734521314776	0.150009109468757	0.585148977241724	0.165683055860588	0.0617243372802218	-0.408802439466845	0.222566427084097	0.199768394948375	0.509481273053644	-0.231373585315371	0	1	0	1	0	1	0	1
1660	Acsl3	ENSMUSG00000032883	0.865959720665551	-0.11345625611765	0.89459889744532	-0.111217631998813	0.317097476544909	0.746967073086498	0.818646399848357	-0.520199315778174	0.255509364950817	-0.489311452240929	0.861389749424409	-0.196613523239028	0.397265286212296	-1.56333815440766	0.683638655849301	0.147335856649718	0.844295759242266	-0.0572707312895114	0.89327493414645	0.0770688645408403	0.0841035527657669	-0.35134026567802	0.553681811086415	-0.297672304195796	0.606499642201423	0.108781811326851	0	1	0	1	0	1	0	1
1661	Acsl4	ENSMUSG00000031278	0.414575348263071	-0.205406034944478	0.0792468151224368	0.63626212316952	0.866844876123847	0.0785154939395646	0.178961086740538	0.835702250653289	0.210860552405527	-0.47175826076131	0.338435232719871	-0.536821377031628	0.909404885210136	-0.0959334355795543	0.916282327467366	0.0212321752971871	0.0209548906194683	0.578811815077827	0.313747056158272	-0.272966983405988	0.0387776586538978	0.203257791426363	0.531244325169759	-0.303474108142007	0.125035000286723	0.323739831526111	0	1	0	1	0	1	0.271121165854983	0.202925193419708
1662	Acsl5	ENSMUSG00000024981	0.93516808606837	0.0251511969375879	0.983888155685543	0.00530640569079723	0.693791328228126	0.204995358573277	0.356753657927947	0.50690724390572	0.212901999781677	0.431335315954697	0.968232781347065	0.0160756955041027	0.84729228437055	-0.0932727285159768	0.839074677402199	-0.032492007029335	0.00442582997429316	0.60645597380716	0.193511736385719	-0.263754506565095	0.601568130621039	0.0330012105652636	0.140888061830531	0.362205632515954	0.235299765360667	0.283180097065939	0	1	0	1	-0.929256064180508	0.181169809772138	0	1
1663	Acsl6	ENSMUSG00000020333	0.777711267963201	1.30305185227317	1	0	1	0	1	0	1	0	1	0	1	0	1	0	1	0	1	0	0.251767889077497	-0.305791888655295	1	0	0.678811908145428	1.67091542341521	0	1	0	1	0	1	0	1
1664	Acsm1	ENSMUSG00000033533	1	0	1	0	1	0	1	0	1	0	1	0	1	0	1	0	1	0	1	0	0.602379408320623	-0.414256227773667	0.973966789156697	0.00479959137972957	1	0	0	1	0	1	0	1	0	1
1665	Acsm2	ENSMUSG00000030945	0.980393575367304	-0.132631475922039	1	0	1	0	1	0	1	0	1	0	1	0	1	0	1	0	1	0	0.843969576645766	0.674050175299713	0.682133971595249	1.4471426814201	1	0	0	1	0	1	0	1	0	1
1666	Acsm2	ENSMUSG00000030945	0.980393575367304	-0.132631475922039	1	0	1	0	1	0	1	0	1	0	1	0	1	0	1	0	1	0	0.766636414710267	0.553849470628024	0.682133971595249	1.4471426814201	1	0	0	1	0	1	0	1	0	1
1667	Acsm3	ENSMUSG00000030935	0.656191245726561	-2.26815302175189	0.708354130086073	-0.419789525038351	0.641318862801802	1.87776254986919	0.962560453575654	-0.170852574919923	0.949474019388681	-0.038562110374588	1	0	1	0	1	0	0.596759618645381	0.527335127873046	0.900629601429928	0.099671391200378	0.00488381763830513	0.905587801448028	0.57088501856126	-0.170696391135863	0.528933631942621	1.85619385218267	0	1	0	1	0	1	0	1
1668	Acsm4	ENSMUSG00000047026	0.894124935089152	-0.718293006239399	1	0	1	0	1	0	1	0	1	0	1	0	1	0	1	0	1	0	1	0	1	0	1	0	0	1	0	1	0	1	0	1
1669	Acsm5	ENSMUSG00000030972	1	0	1	0	1	0	1	0	1	0	1	0	1	0	1	0	1	0	1	0	0.958645066753406	0.193152742345934	0.853023350996835	-0.0391045392051797	1	0	0	1	0	1	0	1	0	1
1670	Acss1	ENSMUSG00000027452	0.632563302437015	-0.400951427918166	0.261564061132598	0.378119196953824	0.617960365020306	-0.304463631360376	0.138520552097817	0.89944019657907	0.66429686315493	0.214550570666051	0.317355069337265	0.585253673570234	0.531067257983172	0.366664396467234	0.848081196482708	-0.0322674465228671	0.102845257791384	-0.680305666846186	0.235990118691466	-0.309292739041663	0.0354578224817468	-0.511258709977971	1	0	0.91630482534892	-0.0396892946534548	0	1	0	1	0	1	1.20748955408178	0.0101620199431257
1671	Acss2	ENSMUSG00000027605	0.422960271130681	-0.722300195811518	0.986427858672618	0.00653955583260358	0.763994870452651	-0.215227556726405	0.857672083729511	0.0935463480402085	0.977731267142982	0.0129084771254897	0.971884702336365	-0.0133991957553764	0.617248942171291	0.23552305423583	0.701389971170639	0.0865026334668337	0.959854642798184	0.0183274302012649	0.948154403129595	-0.017307173495387	0.00682209128311098	0.747822538313545	0.50457961121999	0.248545782501716	0.974983999597485	-0.00901242364767688	0	1	0	1	0	1	0	1
1672	Acss2os	ENSMUSG00000086529	1	0	1	0	1	0	1	0	1	0	1	0	1	0	1	0	1	0	1	0	1	0	1	0	0.613410925941542	2.00050549885999	0	1	0	1	0	1	0	1
1673	Acss3	ENSMUSG00000035948	1	0	1	0	1	0	1	0	1	0	1	0	1	0	1	0	1	0	1	0	1	0	0.401290718221041	0.483407541728177	1	0	0	1	0	1	0	1	0	1
1674	Acta1	ENSMUSG00000031972	0.497314118146159	0.581964216087493	0.785804250117953	-1.10865180061933	0.792805665839425	0.570385303580299	0.307476107991095	-4.07556143030689	0.567938132477026	-0.306452079685833	1	0	1	0	1	0	0.719085341605647	-0.652966300617495	0.699753775067699	0.624291050505876	0.00112304868044907	-1.94293822998933	1	0	1	-1.94724643883968	0	1	0	1	0	1	0	1
1675	Acta2	ENSMUSG00000035783	0.825641603369186	0.212673028608906	0.468241697465422	-1.71512045138209	0.0302816331880209	-2.32193331329603	0.524745717219365	-1.29175437747165	0.350636753955903	-0.467426154580927	1	0	1	0	1	0	0.98673110335823	-0.0330827010687474	0.921164781024446	-0.111693072892322	0.0766601028863803	0.314759461396736	0.582669925732464	-0.730986492146268	0.805498726150598	0.208087452902024	0	1	0	1	0	1	0	1
1676	Actb	ENSMUSG00000029580	0.352244914838079	0.387405159158545	0.148409310346597	0.190218271506261	0.937004958199916	0.0298994818010512	0.784342021564473	0.194354800945491	0.703506286798557	0.134214136220903	0.753149399588457	-0.0675149050969846	0.748084657125572	0.070695261533214	0.80029029515434	-0.0261568042440278	0.889814812327933	-0.0151613540945368	0.461226746610232	-0.130737448554269	0.226817298577555	-0.120655717746326	0.605540044899079	0.0617265078890576	0.363901110792397	0.141722999133241	0	1	0	1	0	1	0	1
1677	Actbl2	ENSMUSG00000055194	0.269849932618757	-3.13274640396876	1	0	1	0	1	0	1	0	1	0	1	0	1	0	1	0	1	0	1	0	1	0	1	0	0	1	0	1	0	1	0	1
1678	Actc1	ENSMUSG00000068614	0.674469295881126	0.598993341092212	1	0	1	0	1	0	1	0	1	0	1	0	1	0	1	0	1	0	0.912789777754844	-0.407956512346602	0.839449679750332	-0.715941222912174	0.772738570021441	-1.17841849813523	0	1	0	1	0	1	0	1
1679	Actg1	ENSMUSG00000062825	0.0896798633794772	0.741928276301987	0.943829024769146	0.087206320598491	0.63637406551952	-0.616012296376668	0.0130819490006101	-3.97250185186215	0.387600207698665	0.43190018349534	0.426670132173596	-0.368410292413541	0.786289685958703	-0.220554944951905	0.380938569459163	-0.383790822833915	0.193924895929942	-1.97188089084428	0.204543900286179	0.885154050007027	0.0468439168335872	0.125181701740071	0.911642984525558	0.0411431361910834	0.302943577834298	0.152075660175912	0.433664417705433	0.0811726696184947	0	1	-0.716971422065725	0.0756284055764246	0	1
1680	Actg2	ENSMUSG00000059430	0.0426520803500227	1.70642244140283	0.739271550020915	0.25132839455929	0.883792725270624	-0.36528248835825	0.742111099397739	-1.27636634677787	0.153580997258618	-0.793911784112396	0.959734348279594	-0.0679283414245824	0.400806456864988	1.13174745655607	0.592532825402353	0.30397352201558	0.542259246055208	0.799666538476984	0.899434584615766	-0.101475047139194	0.0752737249058025	1.32829529258534	1	0	0.683492531855632	0.211004553795423	0	1	0	1	0	1	0	1
1681	Actl10	ENSMUSG00000078129	1	0	1	0	1	0	1	0	1	0	1	0	1	0	1	0	1	0	1	0	0.049318093567865	-0.901485197869899	1	0	0.855104094125109	0.745134853507262	0	1	0	1	0	1	0	1
1682	Actl11	ENSMUSG00000066368	1	0	1	0	1	0	1	0	1	0	1	0	1	0	1	0	1	0	1	0	1	0	1	0	1	0	0	1	0	1	0	1	0	1
1683	Actl6a	ENSMUSG00000027671	0.334085894199231	-0.431912615408398	0.817294973990459	-0.0647009973454459	0.447936267150149	-0.385896006760414	0.178271711367676	-1.34952724612159	0.802804659459462	-0.0745434796526992	0.618207118214156	0.276886032567411	0.859740532157867	-0.0758862149763051	0.543998705585319	-0.0949204871525313	0.918756469875058	-0.0309312170857996	0.332671182191699	0.245194677683819	0.0620350131717058	-0.307976492809319	0.832133451093814	0.0985108045153655	0.757200041188584	-0.0543056303842126	0.379642378062072	0.848584597434593	0	1	0.589291687119461	0.107402860088676	0.477524036170292	0.0568897226028795
1684	Actl6b	ENSMUSG00000029712	0.942875528870429	-0.386779698908292	1	0	1	0	1	0	1	0	1	0	1	0	1	0	1	0	1	0	0.872981112118394	0.553826302489315	1	0	1	0	0	1	0	1	0	1	0	1
1685	Actl7a	ENSMUSG00000070979	1	0	1	0	1	0	1	0	1	0	1	0	1	0	1	0	1	0	1	0	0.673386938947379	-1.13389580578113	1	0	1	0	0	1	0	1	0	1	0	1
1686	Actl7b	ENSMUSG00000070980	1	0	1	0	1	0	1	0	1	0	1	0	1	0	1	0	1	0	1	0	0.610263407955967	1.15496374454472	1	0	1	0	0	1	0	1	0	1	0	1
1687	Actl9	ENSMUSG00000092519	1	0	1	0	1	0	1	0	1	0	1	0	1	0	1	0	1	0	1	0	0.912789777754844	-0.407956512346602	1	0	1	0	0	1	0	1	0	1	0	1
1688	Actn1	ENSMUSG00000015143	0.182322429541681	0.548507113737108	0.88595710827933	-0.0533026511094896	0.679389532641303	-0.392803161843568	0.802257225931724	-0.220965006444031	0.264948607005603	-0.579805209317519	0.246350646670042	-0.661461688299832	0.678574899717829	-0.179721050170691	0.956632021306782	0.010297817523924	0.597897187794656	-0.505353583513829	0.429107645544078	0.30339868443628	0.504992654333112	0.091358728778653	0.918449570405507	-0.0538350412139571	0.191637846046903	-0.812593385473511	0	1	0	1	0	1	0	1
1689	Actn2	ENSMUSG00000052374	0.323687933546889	-1.08677334068799	0.724400400767564	-0.419693069730895	0.0505225775388468	-1.53729027966542	0.00201523208077447	-4.06457619020346	0.0275853559416536	-1.45483216776186	0.121579006720391	1.6204161735127	0.815396404018532	0.275554787894051	0.210871589803821	0.564756497570991	0.457252151529881	-0.751883616787182	0.000930501320195337	1.87027761454328	0.19897294987968	0.490772074130033	1	0	0.0152953465494934	-1.00677097820305	-0.270235744032816	0.494311548882717	0	1	0	1	0	1
1690	Actn3	ENSMUSG00000006457	0.90503489659956	-0.643617083906877	1	0	1	0	1	0	1	0	1	0	1	0	1	0	1	0	1	0	0.125416989508455	0.643992400227562	1	0	0.672167527274089	0.238291198128186	0	1	0	1	0	1	0	1
1691	Actn4	ENSMUSG00000054808	0.70312139395317	0.125363282944592	0.561371514947103	-0.119565754415936	0.837432778836783	0.0907558904046717	0.356462529027481	0.508969751636367	0.669413328449277	-0.109680403020722	0.810994182480879	0.0736435120988657	0.901067004321641	0.0464331743747051	0.145152326862077	-0.183566647975852	0.686016066546849	-0.0783346814335478	0.964653464121833	-0.00858229237062768	0.15702363714857	-0.105813698934568	0.979744821062841	0.00558698661453972	0.708343933203923	-0.076526799550476	0	1	0	1	0	1	0	1
1692	Actr10	ENSMUSG00000021076	0.890951450321707	0.041620049798677	0.672908753844571	0.137133221271483	0.624262146836826	0.299179199750028	0.784916881126006	-0.157712003163908	0.551919392622879	-0.199021461607727	0.548745465256772	-0.306371536091211	0.461680283519254	-0.320180139243487	0.84038578357201	-0.0283303931742702	0.29940279909868	-0.218015966773921	0.98524637932108	-0.00357863344801803	0.0767657652906869	0.0786069180385174	0.777735218782361	-0.127803100873572	0.550825733711843	-0.0919746048976621	0	1	0	1	0	1	0	1
1693	Actr1a	ENSMUSG00000025228	0.776871845890033	-0.0935682013589274	0.513949398624079	-0.167148081282565	0.652387461336176	-0.217717978936996	0.725924174250008	0.182251388142361	0.551998711486228	0.203204107927707	0.725929565390946	0.107354670576895	0.862449075592866	0.08360740640612	0.880006459294711	-0.0210854735862897	0.721619539259899	0.081905673794253	0.949753321209677	-0.00932730851931934	0.0509588045033688	-0.4020283085792	0.958331549658259	-0.0167840800660363	0.732303831571116	-0.052891751498538	0	1	0.254532613103664	0.765985460189015	0	1	0	1
1694	Actr1b	ENSMUSG00000037351	0.461237396178471	-0.253959916950373	0.496466696328393	0.208386942527791	0.764704007778632	0.139199620921993	0.208433672276812	0.621350850357025	0.758934370688143	-0.10435749088369	0.95526265293618	-0.0192650065556673	0.593086955374163	-0.284363930701763	0.898220318011361	-0.0214566771643833	0.26013314792556	0.342754405534108	0.51386673467623	-0.110443638059819	0.0239755747234416	0.56908669999559	0.838089542500947	0.0605437499940003	0.196287369684619	-0.242051952057102	0	1	0	1	0.635001840795515	0.297746215442914	-0.568436792406708	0.773489984101938
1695	Actr2	ENSMUSG00000020152	0.878180054925849	0.0350909826586579	0.792741801422056	-0.0460570087909057	0.877450275448676	0.0618783674380552	0.091299622423823	1.09091249740264	0.726372433860918	-0.110627946094907	0.817410729112724	0.0546662002310421	0.545984517400117	-0.242821364375316	0.809817451457593	-0.0300593933106924	0.440640989646572	0.127567936104298	0.329712833543409	-0.234550363842196	0.0114791046101781	0.121444831781343	0.904702720684287	-0.027582385076654	0.800389727358797	-0.0349699684005307	0	1	0	1	0	1	0	1
1696	Actr3	ENSMUSG00000026341	0.740773148024955	0.0881449647532005	0.398085315832604	-0.137412770697052	0.494352888675983	-0.267450887175674	0.256646713463879	0.804943047109215	0.966048341101041	0.0160555334074741	0.982205769659394	0.00453130732244468	0.769384111431785	0.081393460858058	0.618876106703588	-0.0538769104293905	0.444325017783727	0.0994151917994651	0.835260491865549	-0.0519350715718133	0.108153194519987	0.0680565187162852	0.976397566748385	-0.00727344125469756	0.241016140245792	0.204075318478203	0	1	0	1	-0.541726095645195	0.0736150552001017	0.347536126587793	0.0123254489058754
1697	Actr3b	ENSMUSG00000056367	0.679153929553278	0.961928987796028	1	0	1	0	1	0	1	0	1	0	1	0	1	0	1	0	1	0	0.0300147900733334	-0.414799320531835	1	0	0.622092841357833	0.482696851553561	0	1	0	1	0	1	0	1
1698	Actr5	ENSMUSG00000037761	0.155944083530542	2.7641096181949	0.186337103980119	-0.583659735252204	0.906541761966267	0.0852353250826524	0.820471982524271	0.148650222652608	0.250653166538797	-0.420393044007987	0.79595152160953	-0.129481156159576	0.78354041356006	0.235537885934852	0.29122522457781	-0.198348141868054	0.632963038353543	-0.261182703088396	0.312487643101522	0.211864937092121	0.100795333443169	-0.407178808235305	0.995193585193269	0.00539949358265488	0.0240537488400396	0.747862661607912	0	1	0	1	0	1	0.822683240437403	0.0684559575452719
1699	Actr6	ENSMUSG00000019948	0.815943311828576	-0.119322584235719	0.457946867590998	-0.381963944676158	0.661916961319919	0.406592801742634	0.875619824413978	0.208105407170652	0.775168083936973	-0.213328962225122	0.653756931218316	-0.256144009673416	0.667531724617691	-0.340286327697451	0.520459809381598	-0.161020394970595	0.717261485748838	-0.204208362386324	0.774438174249601	0.137954683568184	0.0192154001095754	0.181018290597417	0.750392923736954	-0.164189643178764	0.841708723072767	-0.0598086026802317	0	1	0	1	0	1	0	1
1700	Actr8	ENSMUSG00000015971	0.718587571695438	-0.158531678550383	0.891263049461167	0.0469370595389786	0.173974688776973	1.02838929536929	0.0852949943228262	1.2352422409802	0.553857551268031	0.24742229342167	0.354420272982259	-0.627294322859789	0.194804678690068	-0.805396473580756	0.786577533308576	-0.0528945442899268	0.595206265404984	0.221754481274594	0.148499888536005	-0.47066394629552	0.446540011294481	-0.0727348709000852	0.989981593680585	0.00540076450606979	0.924626797883257	-0.0224156583679083	-0.508349010338892	0.82611574994595	0	1	0.692923458658544	0.717650016053232	0.751792980076755	0.454632686471405
1701	Actrt1	ENSMUSG00000046615	1	0	1	0	1	0	1	0	1	0	1	0	1	0	1	0	1	0	1	0	1	0	1	0	1	0	0	1	0	1	0	1	0	1
1702	Actrt2	ENSMUSG00000051276	1	0	1	0	1	0	1	0	1	0	1	0	1	0	1	0	1	0	1	0	1	0	1	0	1	0	0	1	0	1	0	1	0	1
1703	Actrt3	ENSMUSG00000037737	0.360810654652102	-4.7254143952663	1	0	1	0	1	0	1	0	1	0	1	0	1	0	1	0	1	0	0.128133541229195	-0.622906175991578	1	0	0.504199544325997	0.406344770480074	0	1	0	1	0	1	0	1
1704	Acvr1	ENSMUSG00000026836	0.687812205257255	2.0585914228293	0.824117366992995	-0.505110034473176	0.625519338829021	0.831263642809023	0.899436399453924	-0.43519065369779	0.68538978783517	-0.24337847536456	1	0	1	0	1	0	0.948133416364915	0.0995916715097833	0.809782992777872	0.192480838154945	0.00294696337796116	0.631408959973111	0.899940966216083	0.069253858370037	0.556367000509333	-0.301044912411703	0	1	0	1	0	1	0	1
1705	Acvr1b	ENSMUSG00000000532	0.419040084672759	1.07240972876394	0.232128183105984	0.652758661561891	0.854886705741223	0.161547419771272	0.354318739839745	0.782119880935529	0.94721331383118	-0.0348187561833233	0.253676176347388	-1.54052238503743	0.738852335982655	-0.479336917857078	0.521326844146962	0.206172884067033	0.356797130296326	-0.824694468862228	0.151196262666387	-0.394138840891511	0.193049786284592	-0.123926070978723	0.99324612998124	0.0052826577687434	0.847560983930898	0.110221601632341	0	1	0	1	0	1	0	1
1706	Acvr1c	ENSMUSG00000026834	0.967265296557034	0.168509098550328	1	0	1	0	1	0	1	0	1	0	1	0	1	0	1	0	1	0	0.0461073874461634	0.431220999514093	1	0	0.772738570021441	-1.17841849813523	0	1	0	1	0	1	0	1
1707	Acvr2a	ENSMUSG00000052155	0.526951942022118	1.35740100506389	0.673299920304496	0.24588350133364	0.947866496212555	-0.0396281726759651	0.289915873413418	0.608967023085364	0.229554341906616	-0.587429534372906	0.345442491095485	-0.369288248920851	0.755596307352654	0.324562306077105	0.3100688265381	0.237838629050617	0.784449162125156	-0.16356284515037	0.900738363022586	-0.0504489267103919	0.278100460517177	0.0868344018043349	0.818681742075907	-0.125937456806899	0.354451791145423	0.259148522908128	0	1	0	1	0	1	0	1
1708	Acvr2b	ENSMUSG00000061393	0.965632354859071	0.226027263331751	1	0	1	0	1	0	1	0	1	0	1	0	1	0	1	0	1	0	0.360459623267592	0.115450698563816	0.744294580083829	-0.580054320147823	0.955080509979608	0.177174425970964	0	1	0	1	0	1	0	1
1709	Acvrl1	ENSMUSG00000000530	0.539603297083977	0.948709468526113	0.666341788635175	0.306782745729162	0.589441735208926	-0.36063930664635	0.799798443010401	-0.151148252313762	0.586222886715117	-0.194830290637956	0.229330625765386	-1.25201196506875	0.67181328388727	-0.614550059845887	0.773487653109432	-0.131471797180751	0.0539160284545322	-0.982782222001333	0.781302914567872	0.124826821943057	0.808532849530456	0.0765201336086825	0.784563264466228	0.328557258037629	0.328744338118182	0.316691358070302	0	1	0	1	-0.536904765545697	0.0224339440066194	0	1
1710	Acy1	ENSMUSG00000023262	0.963076905490801	0.0284438070380428	0.869785115255317	-0.137158391983393	0.151225506433822	-1.88555672975556	0.821170010969559	-0.303189896685705	0.554732331764599	0.27755804151546	0.364430450111951	0.601164348951511	0.322948038168755	-1.0180313438755	0.798389567316406	-0.0913543409544246	0.249809089322519	1.38503968161543	0.568292001721437	0.229781144469997	0.00842150297218478	-0.261833113555325	0.349548523215901	-0.307115267357499	0.693773563820326	-0.12493444663937	0	1	0	1	0	1	0	1
1711	Acy1	ENSMUSG00000023262	0.963076905490801	0.0284438070380428	0.869785115255317	-0.137158391983393	0.151225506433822	-1.88555672975556	0.821170010969559	-0.303189896685705	0.554732331764599	0.27755804151546	0.364430450111951	0.601164348951511	0.322948038168755	-1.0180313438755	0.798389567316406	-0.0913543409544246	0.249809089322519	1.38503968161543	0.568292001721437	0.229781144469997	0.344385859935788	0.284061591221987	0.349548523215901	-0.307115267357499	0.693773563820326	-0.12493444663937	0	1	0	1	0	1	0	1
1712	Acy3	ENSMUSG00000024866	0.940258893811945	0.124457133409092	1	0	1	0	1	0	1	0	1	0	1	0	1	0	1	0	1	0	0.671698636192412	-0.208858144430951	0.807515406482957	0.0548250376647284	0.4740799958561	-2.76682932204201	0	1	0	1	0	1	0	1
1713	Acyp1	ENSMUSG00000008822	0.169399319150074	-0.83322789597841	0.456203772932287	0.401697545465994	0.279063716848947	0.986903551738181	0.001544725021269	-2.38952771047326	0.687654856006269	-0.296729816045902	0.694817434819204	-0.278933187940477	0.888327851672675	0.140989226075146	0.955522877514947	-0.0150552992958808	0.894472954760765	0.115994498129852	0.413887843270346	0.389057534837782	0.0155901035020923	0.499134234042215	0.3570443274327	-0.471298151497147	0.15598624635846	-0.497480105719056	0	1	0	1	0	1	0	1
1714	Acyp2	ENSMUSG00000060923	0.583905472914756	2.91383367586248	1	0	1	0	1	0	1	0	1	0	1	0	1	0	1	0	1	0	0.216084927082364	0.131683663898379	0.359364489458607	1.00662040477308	0.603477693862027	-0.39174078231519	0	1	0	1	0	1	0	1
1715	Ada	ENSMUSG00000017697	0.514486615469921	0.516831431346034	0.229253358242146	-0.968476743548574	0.721000079676907	0.367174896666933	0.858998370034657	-0.545324435774757	0.423222562950262	0.45048149819503	0.720629290451306	0.457411338840754	0.900549888859373	-0.180134920268762	0.294388664249736	0.415381620416453	0.449833694985466	-0.475689502317783	0.816959478493103	0.108966392663497	0.547045812482075	0.0551752569445969	0.760629780530374	0.420438186081245	0.0172684779627281	-0.576071535903354	0	1	0	1	0	1	0	1
1716	Adad1	ENSMUSG00000027719	0.992694300247912	0.0493611915142708	1	0	1	0	1	0	1	0	1	0	1	0	1	0	1	0	1	0	0.764405180444609	0.243974344358616	1	0	1	0	0	1	0	1	0	1	0	1
1717	Adad2	ENSMUSG00000024266	1	0	1	0	1	0	1	0	1	0	1	0	1	0	1	0	1	0	1	0	0.586298300013766	0.193324236716256	1	0	1	0	0	1	0	1	0	1	0	1
1718	Adal	ENSMUSG00000027259	0.354572297591029	1.58933914175857	0.230136817629076	-0.679056327138216	0.701471077786774	0.511531587682458	0.709506915183309	0.596050659536781	0.491483463256756	0.39701474669973	0.468598870771819	-0.571614300083675	0.99362652877475	0.00821554031436826	0.677486470085369	0.119897578171146	0.472332435122833	0.607815313095893	0.849736879025139	0.0899645163472256	0.88187400252383	-0.00962718126830017	0.655703770025593	-0.235433995629665	0.937676954814757	-0.0379474416857312	0	1	0	1	0	1	0	1
1719	Adam10	ENSMUSG00000054693	0.628369165718845	-0.235650855813446	0.785288745894301	-0.0654504375172409	0.930752192921604	-0.0427286011095316	0.167224075774667	0.898078256656886	0.566707904228744	-0.17501476422874	0.79271056180464	-0.105825133379062	0.306926205498215	-0.528213732067766	0.340594592664826	-0.122430878153425	0.82396087875206	-0.0630352638554798	0.556800021429235	-0.180828720026766	0.036118803298518	0.183136367148205	0.910033291829885	0.052772560495123	0.629952834007664	0.0999289798658015	0	1	0	1	0.302306330322225	0.289461265443838	0.556086778612625	0.674643112241782
1720	Adam11	ENSMUSG00000020926	0.94191268798044	0.392714979176628	1	0	1	0	1	0	1	0	1	0	1	0	1	0	1	0	1	0	0.757252650217299	-0.0795697745760374	0.494766542407688	0.535746230369848	0.00918241294176759	5.97373948386625	0	1	0	1	0	1	0	1
1721	Adam12	ENSMUSG00000054555	0.425337661700517	-4.17699359691237	1	0	1	0	1	0	1	0	1	0	1	0	1	0	1	0	1	0	0.636407862351469	-0.0766129909722746	1	0	0.275978783926023	-1.43133812111859	0	1	0	1	0	1	0	1
1722	Adam15	ENSMUSG00000028041	0.426452105390369	0.781065379386813	0.347035886806808	0.571086240013633	0.219526644179578	1.0159400180674	0.543430142477564	0.374355671905611	0.34361881329335	0.311972527143998	0.435418995381287	-0.542940471852525	0.917854042854973	0.0699714671316964	0.171514464179528	0.446130089478579	0.444052624417042	-0.263785038452871	0.324771044393904	-0.427986412880451	0.00273595619792772	-0.380121456296236	0.995419786687836	0.00660293235095049	0.699140840542526	0.138502361758027	0	1	0	1	0	1	0	1
1723	Adam17	ENSMUSG00000052593	0.272471690733731	0.305349364770644	0.517789010137349	-0.178098898256534	0.285626868804966	0.490695583834149	0.607406063498073	0.277895111912057	0.959249645085723	0.0144463560887129	0.951087168022449	0.0252326788639506	0.620433435521614	0.266409556839136	0.874528341263965	0.0222970922085289	0.272895748266595	-0.333739699388125	0.478991436452156	-0.138530751608412	0.703039019181462	-0.0197973260738069	0.789665477008908	0.157404309599759	0.210993853110549	-0.256722525973597	0	1	0	1	0	1	0	1
1724	Adam18	ENSMUSG00000031552	1	0	1	0	1	0	1	0	1	0	1	0	1	0	1	0	1	0	1	0	1	0	1	0	1	0	0	1	0	1	0	1	0	1
1725	Adam19	ENSMUSG00000011256	0.905677493998718	0.135371941281238	0.657703135865879	-0.107911292398982	0.87478251300632	-0.0737889734663847	0.166018373769333	0.78462862449615	0.793534389452015	-0.110933485756109	0.604642668285981	0.173787269433217	0.0407137801415161	-1.09863890324749	0.36444642113439	-0.174025615492179	0.735575170943965	0.244445009102869	0.692572828177586	-0.0880854817034564	0.124188198738342	0.279054349500783	1	0	0.438207907687653	-0.188020137712173	0	1	0	1	0.2791963213836	0.98661033108836	-0.314301993015137	0.0426461445769223
1726	Adam1a	ENSMUSG00000072647	0.914124294719934	0.582088674117535	1	0	1	0	1	0	1	0	1	0	1	0	1	0	1	0	1	0	1	0	1	0	0.398048028656321	0.890120551284934	0	1	0	1	0	1	0	1
1727	Adam1b	ENSMUSG00000062438	0.766908128375372	-1.5885731251533	1	0	1	0	1	0	1	0	1	0	1	0	1	0	1	0	1	0	1	0	1	0	1	0	0	1	0	1	0	1	0	1
1728	Adam2	ENSMUSG00000022039	1	0	1	0	1	0	1	0	1	0	1	0	1	0	1	0	1	0	1	0	0.958645066753406	0.193152742345934	1	0	1	0	0	1	0	1	0	1	0	1
1729	Adam20	ENSMUSG00000046282	1	0	1	0	1	0	1	0	1	0	1	0	1	0	1	0	1	0	1	0	1	0	1	0	1	0	0	1	0	1	0	1	0	1
1730	Adam21	ENSMUSG00000008438	0.507968370695628	-3.45973101424231	1	0	1	0	1	0	1	0	1	0	1	0	1	0	1	0	1	0	0.317290679898598	0.296400014279386	1	0	0.30756135919534	4.01247169631781	0	1	0	1	0	1	0	1
1731	Adam22	ENSMUSG00000040537	0.787105626955904	-0.612904768259249	0.841696777008923	-0.136455160065012	0.471288927816105	0.619046400495193	0.702064252457831	0.555216544571676	0.969569038985904	-0.0196393811370422	0.208716100534977	1.18157401958178	0.349654370593231	-1.90968800509982	0.530442226944166	0.236523296801611	0.614522106641533	0.289298630064013	0.570478969114862	-0.243868652613518	0.280905566826732	0.113531639621709	1	0	0.995626489772098	0.00544430468401139	0	1	0	1	0	1	0	1
1732	Adam23	ENSMUSG00000025964	0.94868665851519	0.282448944094693	0.683359779538726	0.331207097855753	0.208432006766047	-1.40923288992021	0.871046151045268	-0.343751423900425	0.932688349181751	-0.0555658391673789	1	0	1	0	1	0	0.280368834644909	0.576858656410071	0.664789400239848	0.238036480163204	0.926298484504641	-0.0195782676478391	0.851142401343689	-0.164525635384228	0.772553103554322	0.714673308052662	0	1	0	1	0	1	0	1
1733	Adam24	ENSMUSG00000046723	0.944951726305373	-0.372700327791572	1	0	1	0	1	0	1	0	1	0	1	0	1	0	1	0	1	0	1	0	1	0	1	0	0	1	0	1	0	1	0	1
1734	Adam25	ENSMUSG00000071937	1	0	1	0	1	0	1	0	1	0	1	0	1	0	1	0	1	0	1	0	1	0	1	0	1	0	0	1	0	1	0	1	0	1
[truncated: 49,872 more rows]
