# Supplementary material for: Mapping Rora expression in resting and activated CD4+ T cells
Source: PLoS One. 2021 May 18;16(5):e0251233. doi: 10.1371/journal.pone.0251233 (PMC8130942; doi:10.1371/journal.pone.0251233)
Supplement: S2 File — (ZIP) [file pone.0251233.s002.zip › rnaseq/bulk_overexpression/explanation_oe.txt]

This data compares overexpressed RORA vs empty vector.

M6_* are empty vectors

There are 3 different overexpression constructs. We picked rora2_mCh as the representative sample given it's high ranking in the output DE list. The other two OE samples are provided for reference only
