# Supplementary material for: Mapping Rora expression in resting and activated CD4+ T cells
Source: PLoS One. 2021 May 18;16(5):e0251233. doi: 10.1371/journal.pone.0251233 (PMC8130942; doi:10.1371/journal.pone.0251233)
Supplement: S2 File — (ZIP) [file pone.0251233.s002.zip › rnaseq/bulk_overexpression/roraOverexprCount.csv]

genes	1a_M6_mCh	1b_M6_GFP	1c_rora2_mCh	1d_rora1_GFP	1e_rora1_mCh	2a_M6_mCh	2b_M6_GFP	2d_rora1_GFP	2e_rora1_mCh	3a_M6_mCh	3b_M6_GFP	3c_rora2_mCh	3d_rora1_GFP	3e_rora1_mCh
ENSMUSG00000000001	2146	1074	1247	1426	1852	891	874	417	2119	761	1064	772	2078	1537
ENSMUSG00000000003	0	0	0	0	0	0	0	0	0	0	0	0	0	0
ENSMUSG00000000028	233	104	234	426	748	203	154	105	153	208	201	122	407	463
ENSMUSG00000000031	0	0	0	1	0	0	1	0	0	0	6	0	0	0
ENSMUSG00000000037	0	5	0	9	29	0	0	8	0	0	4	2	17	0
ENSMUSG00000000049	0	0	0	0	0	0	0	0	0	0	3	2	0	0
ENSMUSG00000000056	481	192	260	280	301	178	103	28	92	103	138	128	253	167
ENSMUSG00000000058	8	0	0	5	0	2	0	8	0	0	0	0	49	1
ENSMUSG00000000078	1785	953	1515	1057	1060	1025	979	425	421	756	1381	722	1498	854
ENSMUSG00000000085	29	28	66	37	28	27	14	18	87	14	47	38	39	25
ENSMUSG00000000088	1643	733	852	1038	1005	678	693	375	578	446	821	473	1456	995
ENSMUSG00000000093	0	0	0	0	0	0	0	0	0	0	0	0	0	0
ENSMUSG00000000094	0	0	0	0	0	0	0	0	0	0	0	0	0	0
ENSMUSG00000000103	0	0	0	0	0	0	0	0	0	0	0	0	0	0
ENSMUSG00000000120	0	0	0	0	0	0	1	0	0	1	0	1	0	0
ENSMUSG00000000125	0	0	3	2	2	8	0	1	0	0	0	0	0	0
ENSMUSG00000000126	0	0	0	0	0	0	0	0	0	0	0	0	0	0
ENSMUSG00000000127	23	0	0	2	0	2	5	0	0	0	9	4	0	0
ENSMUSG00000000131	272	170	454	249	746	129	169	136	353	205	142	84	392	668
ENSMUSG00000000134	209	78	86	45	100	25	54	13	53	66	67	50	82	75
ENSMUSG00000000142	2	4	6	2	0	0	0	1	0	0	1	1	3	0
ENSMUSG00000000148	237	111	148	204	213	101	154	49	67	76	202	105	136	89
ENSMUSG00000000149	35	28	27	6	22	17	9	7	148	12	23	9	2	37
ENSMUSG00000000154	0	3	0	0	0	3	0	0	0	0	0	0	0	0
ENSMUSG00000000157	1	0	0	0	0	0	0	0	0	0	0	0	0	1
ENSMUSG00000000159	0	0	0	0	0	1	1	0	0	0	1	0	0	0
ENSMUSG00000000167	0	0	0	5	0	0	0	1	0	3	0	0	3	0
ENSMUSG00000000168	398	197	311	273	300	193	165	113	360	184	226	140	307	474
ENSMUSG00000000171	1875	926	1164	926	1319	919	804	284	1081	438	1116	572	1633	1323
ENSMUSG00000000182	1	0	12	0	0	1	0	0	0	0	0	0	0	1
ENSMUSG00000000183	0	0	0	0	0	0	0	0	0	5	0	0	0	0
ENSMUSG00000000184	6519	3177	3500	5609	15809	5290	5214	4144	7045	5571	7174	2875	9369	12227
ENSMUSG00000000194	456	292	512	270	550	221	245	75	297	92	355	216	491	283
ENSMUSG00000000197	0	0	0	0	12	1	0	0	12	0	0	0	0	11
ENSMUSG00000000202	0	0	0	0	0	0	0	0	0	0	0	0	0	0
ENSMUSG00000000204	3	0	1	2	4	0	0	2	0	1	0	2	3	1
ENSMUSG00000000214	0	0	0	0	0	0	0	0	0	0	0	0	0	0
ENSMUSG00000000215	0	0	0	0	0	0	0	0	0	0	0	0	0	0
ENSMUSG00000000216	0	0	0	0	0	0	0	0	0	0	0	0	0	0
ENSMUSG00000000223	0	0	0	0	0	0	0	0	1	0	0	0	0	0
ENSMUSG00000000244	964	479	531	864	1181	528	515	235	686	273	832	332	975	835
ENSMUSG00000000247	7	0	0	0	0	3	0	0	0	2	2	0	2	0
ENSMUSG00000000248	3	0	0	0	0	1	0	2	0	2	4	1	0	0
ENSMUSG00000000253	0	0	0	0	0	2	1	2	0	5	0	0	0	20
ENSMUSG00000000263	0	4	0	0	2	1	0	0	10	0	5	0	3	15
ENSMUSG00000000266	1	1	0	1	1	0	0	0	0	0	1	0	8	0
ENSMUSG00000000275	320	124	202	205	250	257	176	81	82	74	213	93	244	231
ENSMUSG00000000276	29	63	92	34	132	41	34	17	307	15	30	64	80	67
ENSMUSG00000000278	522	370	412	404	1218	252	258	93	715	91	342	237	453	1058
ENSMUSG00000000282	184	117	77	50	203	63	81	15	54	22	89	54	72	91
ENSMUSG00000000290	4959	3092	3156	6421	4016	3588	3168	1101	3531	1455	5157	1817	7877	4382
ENSMUSG00000000295	339	112	133	317	263	221	198	67	88	111	338	97	306	271
ENSMUSG00000000296	0	0	0	0	0	0	0	0	0	0	0	0	0	0
ENSMUSG00000000301	16	12	11	9	0	8	3	2	41	7	14	8	6	15
ENSMUSG00000000303	0	1	0	0	0	7	0	0	0	7	1	0	0	0
ENSMUSG00000000305	0	0	0	0	0	0	0	0	0	2	0	0	0	0
ENSMUSG00000000308	1	29	10	17	51	17	13	7	0	2	38	9	29	17
ENSMUSG00000000317	0	3	0	2	0	9	1	0	0	0	4	2	15	0
ENSMUSG00000000318	0	0	0	1	0	6	0	4	0	4	0	2	2	0
ENSMUSG00000000320	0	0	0	0	0	1	0	0	0	0	0	0	0	0
ENSMUSG00000000325	24	9	7	0	1	2	6	0	66	8	7	2	7	9
ENSMUSG00000000326	398	199	196	280	844	398	283	139	689	177	440	228	561	800
ENSMUSG00000000339	102	91	87	52	179	62	52	36	107	66	53	53	131	140
ENSMUSG00000000340	24	20	116	120	188	92	66	34	92	113	83	69	293	170
ENSMUSG00000000346	7109	5000	5997	5996	7130	4160	3425	1291	5937	2221	5311	2680	6799	6036
ENSMUSG00000000355	463	197	327	339	551	344	283	119	89	218	400	169	587	482
ENSMUSG00000000359	0	0	0	0	0	0	0	0	0	0	0	0	0	0
ENSMUSG00000000365	5	0	0	1	0	0	2	1	0	1	3	6	2	6
ENSMUSG00000000374	43	15	75	35	9	42	21	25	112	41	37	26	22	71
ENSMUSG00000000378	623	413	473	471	694	334	287	137	833	153	364	262	437	512
ENSMUSG00000000381	0	0	0	0	0	0	0	0	0	0	0	0	0	0
ENSMUSG00000000384	595	239	281	453	919	314	351	295	415	357	523	158	746	638
ENSMUSG00000000385	0	0	0	0	0	0	0	0	0	0	0	0	0	0
ENSMUSG00000000386	0	0	0	1	0	0	1	1	0	6	0	0	0	0
ENSMUSG00000000392	0	0	0	0	0	0	0	0	0	0	0	0	0	0
ENSMUSG00000000394	0	0	1	0	0	0	0	0	0	0	0	0	0	0
ENSMUSG00000000399	1623	845	1002	1315	1682	873	791	403	956	673	1268	572	1740	1554
ENSMUSG00000000402	11	10	0	0	0	0	0	0	0	5	0	0	1	0
ENSMUSG00000000409	7077	4145	4761	8558	9864	5029	4263	2050	6308	2933	7447	3117	9676	7755
ENSMUSG00000000411	0	2	6	0	0	0	0	0	0	0	0	0	0	0
ENSMUSG00000000416	1	0	1	0	1	0	0	0	0	0	0	0	0	1
ENSMUSG00000000420	200	67	93	144	527	116	47	78	482	103	115	46	216	651
ENSMUSG00000000435	0	0	0	0	0	0	0	0	2	0	0	0	0	0
ENSMUSG00000000439	375	281	473	225	358	178	201	71	300	69	193	154	335	394
ENSMUSG00000000440	37	1	0	0	0	30	9	0	1	0	10	1	14	10
ENSMUSG00000000441	269	173	362	190	636	160	134	84	208	159	152	80	307	328
ENSMUSG00000000486	900	542	974	1694	1189	627	524	281	1110	415	860	424	1477	1305
ENSMUSG00000000489	72	61	54	21	34	25	33	8	164	7	36	10	27	29
ENSMUSG00000000530	762	426	302	151	43	365	332	3	1	2	335	150	105	66
ENSMUSG00000000531	0	0	0	0	0	0	0	0	0	0	1	0	0	0
ENSMUSG00000000532	42	18	28	29	22	4	18	0	1	1	15	7	31	83
ENSMUSG00000000538	57	30	4	31	45	15	21	11	0	3	65	23	15	14
ENSMUSG00000000544	0	0	0	0	0	0	0	0	0	0	0	0	2	0
ENSMUSG00000000552	46	8	7	3	13	8	2	2	31	2	4	8	0	3
ENSMUSG00000000555	29	34	84	47	196	59	23	27	102	18	41	20	59	169
ENSMUSG00000000560	0	0	0	0	0	0	0	0	0	0	0	0	0	0
ENSMUSG00000000561	203	79	95	224	531	118	121	97	241	225	213	89	399	459
ENSMUSG00000000562	0	2	1	2	0	5	0	1	0	2	8	0	5	0
ENSMUSG00000000563	3062	1796	1779	2654	3087	1841	1596	738	1647	1044	2659	994	3530	2809
ENSMUSG00000000567	1	1	1	1	5	1	2	3	1	1	0	1	2	4
ENSMUSG00000000568	179	85	84	274	318	152	110	124	154	160	187	70	398	636
ENSMUSG00000000579	89	41	28	51	47	37	37	11	18	11	62	31	74	59
ENSMUSG00000000581	747	338	573	812	971	411	315	205	859	382	556	311	949	1022
ENSMUSG00000000594	11588	6936	7658	8213	6783	5211	6037	880	4415	1560	6242	4027	7360	6064
ENSMUSG00000000600	322	270	454	237	488	266	199	67	562	84	202	169	198	422
ENSMUSG00000000605	150	117	81	178	427	183	122	98	20	107	188	74	337	340
ENSMUSG00000000606	0	0	0	1	0	0	0	0	0	0	0	0	0	0
ENSMUSG00000000617	0	0	0	0	0	0	0	0	0	0	0	0	0	0
ENSMUSG00000000627	742	434	514	127	119	563	493	30	8	26	602	203	629	206
ENSMUSG00000000628	1040	415	613	272	517	781	708	216	358	284	895	306	859	533
ENSMUSG00000000631	265	145	157	371	136	224	147	107	68	114	269	89	288	285
ENSMUSG00000000632	4	2	1	0	1	5	2	0	0	1	0	3	2	1
ENSMUSG00000000673	327	187	215	163	113	135	160	28	69	5	182	151	153	157
ENSMUSG00000000682	7418	2875	2677	6344	3522	4070	4018	1405	1163	1938	5320	1928	6850	5805
ENSMUSG00000000686	0	0	1	0	0	0	0	2	61	3	1	2	1	29
ENSMUSG00000000690	0	0	0	0	0	0	0	0	0	0	0	0	0	0
ENSMUSG00000000693	0	0	0	1	0	0	0	0	0	0	0	0	2	0
ENSMUSG00000000701	0	0	0	0	0	0	0	0	0	0	0	0	0	0
ENSMUSG00000000706	0	0	0	0	0	0	0	0	0	0	0	0	0	0
ENSMUSG00000000708	77	55	37	40	91	31	41	28	173	13	41	28	61	102
ENSMUSG00000000711	772	421	894	497	524	328	294	87	331	108	365	256	424	426
ENSMUSG00000000724	1	3	1	1	1	2	0	3	0	1	0	5	1	4
ENSMUSG00000000730	0	0	0	2	0	0	0	0	0	0	0	0	0	0
ENSMUSG00000000731	8	0	0	0	0	1	0	0	0	0	1	0	0	0
ENSMUSG00000000732	13	6	7	27	0	12	6	4	0	0	5	1	25	0
ENSMUSG00000000738	123	44	63	74	36	57	64	34	341	47	54	40	128	185
ENSMUSG00000000739	0	0	0	2	0	0	0	0	0	0	0	0	0	0
ENSMUSG00000000740	8738	3674	3957	4617	2987	3524	3552	1369	917	1377	4900	2766	4429	3504
ENSMUSG00000000743	1561	878	1028	903	1332	804	810	228	770	431	1130	528	1314	1003
ENSMUSG00000000751	1530	955	1127	2569	2929	1086	904	717	2785	1136	1208	637	2981	2959
ENSMUSG00000000753	2365	1217	493	34	162	1823	1558	18	54	40	2031	334	901	126
ENSMUSG00000000759	240	106	324	207	315	133	129	69	38	118	134	73	357	312
ENSMUSG00000000766	0	0	2	1	7	0	1	0	0	7	0	0	5	7
ENSMUSG00000000776	138	67	72	23	74	38	38	22	1	22	56	27	87	13
ENSMUSG00000000782	1177	717	924	1546	1033	540	412	252	1715	308	652	340	1081	707
ENSMUSG00000000787	618	325	184	406	1161	344	284	271	742	358	367	173	837	987
ENSMUSG00000000791	639	306	272	237	1882	485	508	289	982	323	614	277	877	1312
ENSMUSG00000000792	0	0	0	0	0	0	0	0	0	0	0	0	0	0
ENSMUSG00000000794	0	0	0	0	0	0	5	0	0	0	0	0	0	0
ENSMUSG00000000804	49	29	32	24	157	39	21	11	4	9	25	11	85	47
ENSMUSG00000000805	0	0	0	0	0	0	0	0	0	0	0	0	0	0
ENSMUSG00000000811	8	9	0	14	3	3	0	4	13	1	4	0	0	3
ENSMUSG00000000817	708	339	437	433	727	281	221	145	298	288	373	280	538	497
ENSMUSG00000000823	145	78	52	156	74	122	72	17	708	30	101	57	85	134
ENSMUSG00000000826	996	484	584	463	526	509	506	139	882	254	495	321	762	607
ENSMUSG00000000827	1131	541	622	276	941	467	455	151	831	178	475	291	509	609
ENSMUSG00000000838	92	65	69	91	179	119	48	39	29	59	88	41	140	140
ENSMUSG00000000861	40	2	9	9	0	0	2	0	0	0	5	0	17	0
ENSMUSG00000000869	659	229	159	61	18	487	385	19	7	19	683	147	586	26
ENSMUSG00000000876	639	318	385	533	298	340	344	81	250	130	479	257	398	330
ENSMUSG00000000881	26	21	11	39	31	31	18	11	38	5	19	8	20	20
ENSMUSG00000000884	201	68	99	81	125	101	96	20	0	59	93	45	161	103
ENSMUSG00000000889	0	0	0	0	0	0	0	0	0	0	0	0	0	0
ENSMUSG00000000901	39	13	21	58	19	19	16	8	0	43	24	14	25	15
ENSMUSG00000000902	676	384	500	1142	1519	681	508	487	1728	443	881	368	1484	1301
ENSMUSG00000000903	6	3	16	2	12	4	13	1	0	5	14	0	7	0
ENSMUSG00000000915	156	100	97	72	90	42	69	13	0	32	75	63	59	10
ENSMUSG00000000916	75	43	34	65	191	58	52	17	227	77	71	27	117	159
ENSMUSG00000000934	51	30	49	19	149	81	21	17	1	6	47	17	93	42
ENSMUSG00000000938	0	0	0	0	0	0	0	0	0	0	0	0	0	0
ENSMUSG00000000942	0	0	0	0	0	0	0	0	0	0	0	0	0	0
ENSMUSG00000000948	0	0	0	0	1	0	0	0	0	0	0	0	0	0
ENSMUSG00000000957	1	0	0	2	21	0	0	0	0	0	2	0	0	25
ENSMUSG00000000958	36	10	14	0	0	25	9	3	0	2	12	11	23	1
ENSMUSG00000000959	579	350	342	449	368	319	250	103	213	114	291	153	350	297
ENSMUSG00000000976	273	96	213	312	251	183	190	102	88	163	227	142	347	234
ENSMUSG00000000982	23	11	13	15	61	71	9	31	0	43	54	5	71	59
ENSMUSG00000000983	0	0	0	0	0	0	0	0	0	0	0	0	0	0
ENSMUSG00000001014	0	0	0	0	0	0	0	0	0	0	0	0	0	0
ENSMUSG00000001016	745	372	490	644	1253	496	347	188	802	371	546	304	1000	1140
ENSMUSG00000001017	1107	430	719	908	696	479	542	221	1812	282	612	333	1071	866
ENSMUSG00000001018	446	230	245	317	301	266	195	57	141	91	292	143	324	341
ENSMUSG00000001020	1	0	0	6	27	0	3	1	0	0	1	1	9	29
ENSMUSG00000001021	32	6	3	5	0	28	16	0	0	0	22	10	18	0
ENSMUSG00000001023	0	0	0	0	0	0	0	0	0	0	0	0	0	0
ENSMUSG00000001025	401	168	92	412	32	381	245	43	4	45	300	38	378	52
ENSMUSG00000001027	0	2	8	3	0	5	11	0	18	0	12	4	17	11
ENSMUSG00000001029	32	14	6	61	264	28	19	45	181	39	45	42	102	322
ENSMUSG00000001034	261	93	95	185	66	87	77	18	138	24	104	54	121	81
ENSMUSG00000001036	15	10	31	8	6	37	22	2	0	0	20	4	42	0
ENSMUSG00000001039	38	29	13	7	19	23	20	1	0	10	30	2	9	19
ENSMUSG00000001052	330	178	232	252	317	203	225	87	313	73	246	163	459	317
ENSMUSG00000001053	68	18	43	44	55	11	26	18	102	8	37	12	50	18
ENSMUSG00000001054	193	47	116	151	230	104	61	48	161	81	99	63	244	232
ENSMUSG00000001056	813	378	356	596	1105	550	349	372	290	463	684	322	1148	1062
ENSMUSG00000001062	3	29	26	25	11	27	19	4	109	31	21	11	28	57
ENSMUSG00000001065	11	6	0	12	2	21	3	6	186	9	9	2	34	8
ENSMUSG00000001076	0	0	0	0	0	0	0	0	0	0	1	0	0	0
ENSMUSG00000001082	731	378	440	566	596	433	357	184	326	174	558	232	882	583
ENSMUSG00000001089	10	28	5	30	44	11	14	11	86	4	37	6	28	49
ENSMUSG00000001095	0	0	0	2	0	0	0	0	0	0	0	0	0	0
ENSMUSG00000001098	385	237	256	227	262	212	154	57	244	83	229	137	285	215
ENSMUSG00000001100	317	105	114	171	264	116	133	60	164	78	152	101	261	228
ENSMUSG00000001103	3	1	0	0	3	0	1	0	0	2	0	0	0	0
ENSMUSG00000001105	353	186	194	319	287	265	230	73	162	118	395	91	397	368
ENSMUSG00000001119	0	0	0	3	0	2	0	0	0	0	1	0	0	0
ENSMUSG00000001120	67	5	35	45	20	31	27	19	182	42	26	5	69	96
ENSMUSG00000001123	1332	767	932	2274	1511	698	680	438	1412	530	997	478	1609	1484
ENSMUSG00000001127	609	351	418	380	758	420	354	183	1260	266	485	206	725	646
ENSMUSG00000001128	0	1	0	3	27	2	11	4	0	0	2	0	2	0
ENSMUSG00000001131	99	39	15	1	1	47	62	0	0	0	49	1	16	0
ENSMUSG00000001134	43	23	17	41	73	25	32	10	14	16	36	27	67	63
ENSMUSG00000001138	38	47	25	34	19	48	30	14	33	8	23	7	83	72
ENSMUSG00000001143	148	81	89	161	253	88	80	48	197	45	119	74	207	131
ENSMUSG00000001150	301	111	359	512	423	355	219	105	1012	137	273	137	565	288
ENSMUSG00000001151	158	122	157	185	302	110	101	53	106	55	115	68	274	368
ENSMUSG00000001155	0	0	0	0	0	0	0	0	0	0	0	0	0	0
ENSMUSG00000001156	813	295	292	425	198	314	268	53	323	56	216	142	260	184
ENSMUSG00000001157	241	64	177	188	215	76	82	56	346	61	129	74	233	209
ENSMUSG00000001158	787	497	587	799	1013	577	456	191	484	292	839	425	970	965
ENSMUSG00000001166	52	6	0	47	0	5	6	2	315	3	20	2	12	14
ENSMUSG00000001168	1	0	0	0	0	0	0	0	0	0	0	0	0	0
ENSMUSG00000001173	72	17	54	1	34	41	12	17	0	1	30	8	46	73
ENSMUSG00000001175	6158	3275	3710	7900	14438	5079	3794	3329	6303	5254	7490	2798	13311	13639
ENSMUSG00000001211	1114	688	770	1060	2159	789	686	375	1370	550	967	426	1489	881
ENSMUSG00000001225	0	0	2	4	0	0	0	0	1	0	0	0	1	10
ENSMUSG00000001227	14	2	0	0	0	1	7	0	0	0	8	1	1	0
ENSMUSG00000001228	1154	622	683	2085	3046	902	792	678	1232	951	1269	486	3070	2590
ENSMUSG00000001229	212	176	294	288	361	142	167	63	4	121	193	77	395	470
ENSMUSG00000001240	0	0	0	0	0	0	0	0	0	0	0	0	0	0
ENSMUSG00000001247	20	14	28	7	14	14	17	2	6	0	13	4	12	6
ENSMUSG00000001248	1056	627	750	304	259	424	423	73	190	59	442	252	413	249
ENSMUSG00000001249	0	0	3	4	0	2	0	0	0	0	0	0	0	2
ENSMUSG00000001260	0	0	0	0	0	0	0	0	0	0	0	0	0	0
ENSMUSG00000001270	1710	925	997	1083	3043	879	760	352	2172	487	1224	621	1467	2896
ENSMUSG00000001280	365	139	179	230	246	159	190	68	197	132	193	134	367	232
ENSMUSG00000001281	1431	648	1012	722	925	537	535	174	1362	214	555	365	937	1239
ENSMUSG00000001285	412	240	236	298	460	250	167	73	190	136	340	159	397	394
ENSMUSG00000001288	143	49	110	30	85	34	30	9	258	3	31	20	32	79
ENSMUSG00000001289	2335	1205	1359	1638	1795	1107	1168	445	751	452	1332	840	1716	1923
ENSMUSG00000001300	0	0	4	0	0	0	0	0	0	0	8	0	0	0
ENSMUSG00000001305	83	57	125	139	319	110	65	79	349	143	122	87	287	272
ENSMUSG00000001313	8	0	3	0	0	0	0	2	0	0	6	6	1	1
ENSMUSG00000001323	26	21	28	51	39	29	27	23	104	6	25	24	44	51
ENSMUSG00000001333	2	1	1	1	0	3	4	3	0	0	2	4	1	6
ENSMUSG00000001334	3	0	4	4	16	5	8	1	0	0	1	0	0	16
ENSMUSG00000001348	674	425	299	270	74	398	402	49	73	35	513	171	309	121
ENSMUSG00000001349	0	1	2	0	0	4	1	0	0	0	4	0	6	0
ENSMUSG00000001366	18	29	23	25	50	11	19	11	4	17	26	11	72	91
ENSMUSG00000001376	35	27	28	71	54	23	32	19	6	40	41	8	100	87
ENSMUSG00000001380	439	269	404	611	1103	391	267	195	712	338	437	199	713	759
ENSMUSG00000001383	1035	573	589	899	935	669	487	237	751	325	920	432	904	1032
ENSMUSG00000001403	3418	1857	2593	4727	4082	2067	2070	1072	2682	1334	2257	1661	4033	3614
ENSMUSG00000001415	104	49	46	79	374	62	85	63	125	92	68	76	148	136
ENSMUSG00000001416	1035	520	803	914	2400	839	608	547	1131	814	1129	439	2179	2126
ENSMUSG00000001418	982	497	543	735	1006	537	520	192	475	308	780	346	985	1138
ENSMUSG00000001419	447	128	326	225	118	156	120	40	90	76	134	95	219	115
ENSMUSG00000001420	6	0	3	1	0	7	2	2	97	2	6	4	3	3
ENSMUSG00000001424	3027	1357	1358	1479	2018	1544	1693	411	1457	758	2077	932	2240	1755
ENSMUSG00000001435	63	22	19	5	3	22	35	1	0	0	31	8	0	18
ENSMUSG00000001436	296	103	147	218	597	157	153	81	334	199	246	90	417	443
ENSMUSG00000001440	903	416	609	559	592	545	405	153	900	194	579	285	619	510
ENSMUSG00000001441	1036	516	496	398	728	483	400	108	776	230	475	253	442	568
ENSMUSG00000001444	260	43	86	87	282	70	109	99	309	175	127	44	166	306
ENSMUSG00000001445	522	260	370	408	558	319	253	118	422	221	354	178	582	504
ENSMUSG00000001467	2267	1038	1570	1400	1560	1035	876	277	710	765	1383	769	2451	1587
ENSMUSG00000001472	4339	2189	2339	1225	1596	1771	1984	327	970	459	1922	1178	1758	1314
ENSMUSG00000001473	1566	889	834	405	119	832	765	61	62	101	840	412	838	93
ENSMUSG00000001482	151	34	111	83	108	70	58	41	136	60	116	50	142	146
ENSMUSG00000001493	0	0	0	0	0	0	0	0	0	0	0	0	0	0
ENSMUSG00000001494	0	0	0	0	0	0	0	0	0	0	0	0	0	0
ENSMUSG00000001496	0	0	0	0	0	0	0	0	0	0	0	0	0	0
ENSMUSG00000001497	0	0	0	0	0	0	1	0	0	0	0	0	0	0
ENSMUSG00000001504	0	0	0	0	0	0	0	0	0	0	0	0	0	0
ENSMUSG00000001506	22	8	2	14	2	17	13	2	0	11	9	6	24	18
ENSMUSG00000001507	52	32	101	38	27	31	48	0	1	5	63	22	53	14
ENSMUSG00000001508	0	1	0	0	0	1	0	0	0	0	0	0	4	0
ENSMUSG00000001510	0	0	0	0	0	0	0	0	0	1	0	0	0	0
ENSMUSG00000001517	56	27	32	144	244	65	38	34	65	18	56	41	114	112
ENSMUSG00000001518	242	101	63	87	55	79	75	56	67	50	86	54	98	63
ENSMUSG00000001520	5	6	0	1	0	6	4	4	34	11	0	5	28	0
ENSMUSG00000001521	34	12	25	47	39	12	16	2	0	2	12	8	44	3
ENSMUSG00000001524	220	116	167	251	470	114	138	141	362	116	282	73	333	636
ENSMUSG00000001525	101958	76983	78894	186889	81696	49288	70389	32179	35643	42004	92162	57430	122738	88151
ENSMUSG00000001542	122	56	150	91	664	96	43	100	274	187	82	48	162	310
ENSMUSG00000001552	181	95	88	44	23	44	69	6	170	9	54	50	17	36
ENSMUSG00000001555	0	7	29	2	3	5	12	0	0	0	1	1	0	0
ENSMUSG00000001558	7	6	1	4	0	1	1	1	0	0	5	2	3	0
ENSMUSG00000001566	0	0	0	0	0	0	0	0	0	0	0	0	0	0
ENSMUSG00000001569	177	83	91	148	224	103	106	73	532	136	151	74	261	151
ENSMUSG00000001576	765	364	463	695	1799	423	401	275	1342	339	603	302	881	1302
ENSMUSG00000001583	0	1	3	5	2	0	5	0	1	0	5	1	7	2
ENSMUSG00000001588	3233	1788	1757	2261	2071	1791	1607	342	770	510	2248	1213	2663	1836
ENSMUSG00000001604	14	5	7	11	0	4	9	0	20	0	12	3	0	1
ENSMUSG00000001622	0	1	0	2	0	0	0	0	0	0	0	0	0	0
ENSMUSG00000001627	117	151	176	155	219	86	73	45	194	29	82	54	74	61
ENSMUSG00000001630	625	502	524	327	260	341	391	97	308	195	498	225	473	170
ENSMUSG00000001632	99	85	72	73	106	96	52	20	5	41	111	32	68	71
ENSMUSG00000001642	183	119	146	298	429	131	74	66	319	88	161	76	277	291
ENSMUSG00000001655	0	0	0	0	1	0	0	0	0	0	0	0	0	0
ENSMUSG00000001656	0	0	0	0	0	0	0	0	0	0	0	0	0	0
ENSMUSG00000001657	0	2	0	1	2	2	1	1	0	2	1	0	3	3
ENSMUSG00000001661	0	0	0	0	0	0	2	0	0	0	0	0	0	0
ENSMUSG00000001663	118	63	70	19	33	105	98	13	0	42	156	49	92	4
ENSMUSG00000001665	56	56	55	95	226	81	93	30	10	45	87	53	98	215
ENSMUSG00000001666	74	42	51	54	92	63	55	26	15	45	71	40	102	127
ENSMUSG00000001670	0	0	0	0	0	0	0	0	0	0	0	0	0	0
ENSMUSG00000001672	0	0	0	0	0	0	2	0	0	0	0	0	0	11
ENSMUSG00000001674	262	146	245	253	385	206	152	115	214	187	214	100	333	475
ENSMUSG00000001687	2114	865	1026	1281	1380	1193	1153	354	1549	442	1258	540	1852	1379
ENSMUSG00000001700	399	109	164	268	67	56	73	34	2	39	68	42	195	36
ENSMUSG00000001707	552	294	487	455	521	418	285	170	417	353	523	264	710	855
ENSMUSG00000001729	91	90	117	88	238	71	71	59	136	83	107	43	244	168
ENSMUSG00000001739	0	0	0	0	0	1	0	0	0	1	0	0	0	0
ENSMUSG00000001741	699	394	497	784	785	426	407	175	700	215	513	204	725	759
ENSMUSG00000001750	324	177	229	204	292	193	181	62	402	142	244	113	261	348
ENSMUSG00000001751	83	44	48	40	93	16	30	23	172	59	64	20	184	106
ENSMUSG00000001755	339	150	128	233	284	182	176	85	73	62	216	83	566	248
ENSMUSG00000001761	102	54	93	30	87	60	60	41	2	17	114	28	118	54
ENSMUSG00000001763	0	0	0	0	0	0	1	1	0	1	4	0	0	1
ENSMUSG00000001767	395	161	260	399	631	207	174	153	843	186	269	112	361	543
ENSMUSG00000001768	1	0	0	0	0	2	1	0	69	0	0	0	3	1
ENSMUSG00000001773	0	0	0	0	0	0	0	0	0	0	0	0	0	0
ENSMUSG00000001774	784	291	686	589	887	440	383	284	1414	365	543	328	803	762
ENSMUSG00000001783	1609	1050	1127	1446	2213	1025	1044	574	1971	584	1713	731	2193	1889
ENSMUSG00000001785	292	117	250	304	866	251	143	148	148	205	189	152	581	470
ENSMUSG00000001786	151	111	222	145	523	138	164	52	492	56	129	72	397	347
ENSMUSG00000001794	705	301	301	421	676	392	313	105	704	160	477	182	607	565
ENSMUSG00000001802	0	0	0	0	0	0	0	0	0	0	0	0	0	0
ENSMUSG00000001804	0	0	0	0	0	0	0	0	0	0	0	0	0	0
ENSMUSG00000001815	0	0	0	0	0	0	0	0	0	0	0	0	0	0
ENSMUSG00000001819	0	0	0	0	0	0	0	0	0	0	0	0	0	0
ENSMUSG00000001823	0	0	0	0	0	0	0	0	0	0	0	0	0	0
ENSMUSG00000001827	0	0	0	0	0	0	0	0	0	1	0	0	0	0
ENSMUSG00000001829	393	156	234	218	462	144	112	98	618	145	198	145	327	266
ENSMUSG00000001833	3925	2035	2645	3838	6907	2144	1987	1475	3554	2160	3004	1633	5968	5441
ENSMUSG00000001844	174	88	117	249	512	117	117	60	223	65	143	68	323	308
ENSMUSG00000001847	1397	508	669	881	804	716	640	294	598	249	869	330	1020	1074
ENSMUSG00000001855	462	247	486	522	819	321	246	139	461	255	348	171	594	466
ENSMUSG00000001864	0	1	0	1	0	0	3	0	0	0	2	1	5	33
ENSMUSG00000001865	0	0	0	3	0	0	0	1	0	0	0	0	6	0
ENSMUSG00000001870	0	0	0	0	1	1	3	0	0	0	1	1	0	0
ENSMUSG00000001891	670	223	301	326	555	334	320	111	65	167	505	161	495	329
ENSMUSG00000001901	15	0	1	3	0	0	3	0	0	0	2	0	0	14
ENSMUSG00000001909	373	155	149	160	215	135	136	75	172	104	205	98	283	224
ENSMUSG00000001910	84	29	112	87	267	84	45	33	53	30	59	21	106	158
ENSMUSG00000001911	28	12	9	23	60	23	15	6	1	13	22	12	37	24
ENSMUSG00000001918	436	274	391	555	2161	407	265	394	657	614	463	286	1023	1379
ENSMUSG00000001924	3167	1764	2412	2463	3851	2182	1729	771	3323	1217	2901	1420	4132	2828
ENSMUSG00000001930	0	1	0	0	1	0	0	0	0	0	0	0	0	0
ENSMUSG00000001942	36	58	79	132	203	70	34	22	139	57	51	28	111	207
ENSMUSG00000001943	0	0	0	0	4	0	0	0	0	0	0	0	11	0
ENSMUSG00000001946	0	0	0	0	0	0	0	1	0	0	0	1	0	0
ENSMUSG00000001948	22	4	11	7	51	7	9	3	1	15	7	8	22	108
ENSMUSG00000001962	544	278	319	449	361	360	237	106	222	86	371	152	444	395
ENSMUSG00000001964	402	51	89	165	149	115	170	66	269	56	193	97	180	226
ENSMUSG00000001983	36	23	41	47	51	14	19	14	0	38	44	11	44	60
ENSMUSG00000001985	1	0	0	0	0	0	0	0	0	0	0	0	0	0
ENSMUSG00000001986	3	0	0	10	134	0	4	4	0	8	0	1	35	44
ENSMUSG00000001988	0	0	0	0	0	0	0	1	0	0	0	1	0	0
ENSMUSG00000001995	2	8	18	8	55	9	12	3	0	8	2	1	12	8
ENSMUSG00000001998	64	105	90	132	258	87	63	32	457	46	86	49	103	99
ENSMUSG00000001999	297	186	186	470	645	220	200	138	505	205	314	121	475	551
ENSMUSG00000002006	0	3	2	0	0	1	1	0	0	1	0	3	0	1
ENSMUSG00000002007	2	0	0	1	15	4	0	1	0	2	0	1	0	16
ENSMUSG00000002010	969	509	720	879	1128	633	548	183	483	240	739	323	952	930
ENSMUSG00000002012	5	4	8	10	0	5	3	0	0	4	6	1	2	0
ENSMUSG00000002014	1035	397	580	576	921	576	508	207	364	227	647	308	861	908
ENSMUSG00000002015	1361	738	951	1393	1754	1043	848	432	1564	732	1254	611	2062	2228
ENSMUSG00000002017	158	55	113	92	197	104	68	60	10	86	96	58	274	165
ENSMUSG00000002020	0	0	0	0	0	0	0	0	13	0	0	0	0	0
ENSMUSG00000002028	203	143	216	209	416	206	136	60	41	74	191	121	324	345
ENSMUSG00000002031	517	205	131	359	552	271	190	101	504	101	280	143	434	376
ENSMUSG00000002032	14	4	11	3	0	7	1	3	0	0	3	1	2	0
ENSMUSG00000002033	9278	4817	4088	7227	4438	6295	5499	1822	2286	2174	8470	3010	8439	4602
ENSMUSG00000002043	1101	592	652	393	412	502	473	143	344	160	682	311	435	597
ENSMUSG00000002052	836	431	636	481	1186	687	523	166	234	234	623	237	785	744
ENSMUSG00000002055	246	149	223	548	949	234	139	86	594	83	243	140	433	486
ENSMUSG00000002057	0	0	1	0	0	0	0	0	0	0	0	0	0	0
ENSMUSG00000002058	68	27	39	52	21	47	21	12	36	27	31	11	48	63
ENSMUSG00000002059	55	4	17	2	39	12	13	1	1	8	9	5	21	1
ENSMUSG00000002064	687	380	533	271	492	352	262	89	179	74	373	226	385	417
ENSMUSG00000002068	262	115	113	193	242	88	89	67	169	160	127	89	264	240
ENSMUSG00000002076	0	16	0	30	10	20	11	11	0	13	16	12	44	0
ENSMUSG00000002083	34	16	20	11	4	9	10	8	56	4	6	10	6	5
ENSMUSG00000002100	0	0	0	0	0	0	0	0	0	0	0	0	0	0
ENSMUSG00000002102	1086	649	797	979	1862	731	588	396	1462	650	944	436	1518	1855
ENSMUSG00000002103	21	20	58	60	252	32	31	26	210	34	50	8	102	187
ENSMUSG00000002104	87	24	21	39	29	44	37	15	0	12	58	20	54	8
ENSMUSG00000002105	171	66	93	58	124	66	72	14	0	22	55	40	85	21
ENSMUSG00000002107	1641	618	1232	1905	2916	1091	903	572	1260	1110	1241	783	2229	2549
ENSMUSG00000002108	15	3	2	4	16	0	0	1	0	0	1	1	3	3
ENSMUSG00000002109	137	81	93	101	116	64	51	10	1	10	62	30	75	82
ENSMUSG00000002111	6	2	4	0	0	0	0	2	0	0	0	0	1	0
ENSMUSG00000002129	1662	1157	1360	1402	1710	1171	1098	414	1153	700	1277	617	2045	1931
ENSMUSG00000002147	2110	993	1472	2182	4074	1611	1131	575	1629	949	1634	879	2974	2664
ENSMUSG00000002190	0	1	0	0	0	0	0	0	0	0	0	0	0	0
ENSMUSG00000002204	108	79	89	27	72	67	29	12	1	6	76	27	97	25
ENSMUSG00000002205	439	213	217	513	124	238	174	35	4	46	343	82	425	212
ENSMUSG00000002210	159	118	136	130	149	80	68	22	176	49	138	67	186	170
ENSMUSG00000002221	112	40	68	76	204	55	61	70	3	40	80	33	160	207
ENSMUSG00000002222	290	102	165	177	309	82	71	39	308	53	118	73	164	340
ENSMUSG00000002227	738	304	392	1435	497	316	310	161	640	189	345	173	752	413
ENSMUSG00000002228	739	386	285	481	218	360	347	56	747	113	436	159	498	290
ENSMUSG00000002233	152	96	90	114	109	82	100	21	58	10	119	29	117	151
ENSMUSG00000002240	0	0	0	0	0	0	0	0	0	0	0	0	0	0
ENSMUSG00000002249	7	0	1	5	7	0	1	1	0	0	0	3	0	0
ENSMUSG00000002250	37	14	37	23	11	15	15	2	0	2	8	1	24	0
ENSMUSG00000002257	773	331	344	421	571	407	343	108	204	220	394	177	531	213
ENSMUSG00000002265	0	0	1	1	1	0	2	0	0	0	0	0	0	0
ENSMUSG00000002266	0	0	0	0	0	0	0	0	0	0	0	0	0	0
ENSMUSG00000002274	2	0	0	6	3	0	0	1	0	0	0	0	0	0
ENSMUSG00000002279	187	59	23	76	163	151	104	34	274	24	130	58	219	92
ENSMUSG00000002280	59	34	52	153	195	102	71	21	248	60	92	74	157	209
ENSMUSG00000002289	55	18	23	36	101	31	21	22	1	18	38	32	73	78
ENSMUSG00000002297	242	128	94	263	438	93	70	95	244	84	148	77	324	380
ENSMUSG00000002307	1029	607	511	662	646	411	547	127	337	196	518	298	620	804
ENSMUSG00000002308	195	90	51	57	156	54	49	34	100	55	70	35	85	160
ENSMUSG00000002319	227	102	107	88	393	191	146	80	323	117	228	79	357	277
ENSMUSG00000002320	240	153	202	251	220	167	135	95	228	126	173	104	327	327
ENSMUSG00000002324	2	22	26	6	0	18	16	0	0	4	16	8	5	0
ENSMUSG00000002325	626	201	313	387	645	321	334	111	549	191	355	159	537	495
ENSMUSG00000002326	172	100	37	158	233	159	102	68	15	84	177	88	286	237
ENSMUSG00000002329	441	255	209	320	452	191	246	103	279	95	290	139	361	416
ENSMUSG00000002332	444	278	182	213	199	261	288	79	80	49	389	93	357	190
ENSMUSG00000002341	4	4	3	5	5	0	4	0	0	2	4	2	4	2
ENSMUSG00000002342	379	225	240	236	269	256	220	68	0	76	261	137	276	305
ENSMUSG00000002343	60	28	10	41	40	56	28	16	105	11	49	4	108	53
ENSMUSG00000002345	235	104	133	173	180	125	118	25	85	45	146	66	197	166
ENSMUSG00000002346	27	35	14	57	29	27	42	14	89	41	30	17	47	34
ENSMUSG00000002365	102	66	42	29	152	66	56	22	1	66	77	35	105	56
ENSMUSG00000002372	545	309	350	559	489	261	272	159	703	254	288	228	567	579
ENSMUSG00000002379	570	254	241	574	434	293	258	215	183	221	410	195	571	624
ENSMUSG00000002384	0	2	0	0	0	0	1	0	0	0	0	0	0	0
ENSMUSG00000002393	2	2	1	1	0	0	1	0	0	0	0	0	0	1
ENSMUSG00000002395	774	461	371	659	789	438	431	204	415	171	479	280	707	745
ENSMUSG00000002396	17	4	5	11	12	5	2	5	0	5	4	12	24	22
ENSMUSG00000002409	22	14	18	7	32	15	16	0	89	6	21	5	8	12
ENSMUSG00000002413	411	381	577	375	749	262	239	105	17	254	255	263	409	432
ENSMUSG00000002416	42	34	29	69	63	38	37	16	3	37	50	24	50	56
ENSMUSG00000002428	334	229	377	503	605	301	242	97	144	183	396	210	371	532
ENSMUSG00000002455	1321	646	934	835	983	580	596	172	1039	294	777	487	976	1027
ENSMUSG00000002458	769	390	445	713	617	442	387	106	757	203	450	210	819	521
ENSMUSG00000002459	1	1	16	0	12	0	1	1	0	0	0	1	0	23
ENSMUSG00000002475	0	0	0	0	0	0	0	0	0	0	0	0	0	0
ENSMUSG00000002477	1167	531	473	1269	1125	752	712	522	798	690	1329	505	1944	1754
ENSMUSG00000002486	22	5	29	15	1	15	17	4	1	8	16	8	23	10
ENSMUSG00000002489	242	128	114	171	136	125	62	52	3	62	168	26	219	74
ENSMUSG00000002496	204	72	49	196	379	141	89	37	2	56	100	79	165	195
ENSMUSG00000002500	1	0	0	1	17	3	0	0	0	0	0	3	0	0
ENSMUSG00000002504	14	0	5	3	0	0	1	0	0	0	2	0	0	0
ENSMUSG00000002524	1999	1192	1175	1674	1832	978	906	401	1590	633	1291	747	1846	2003
ENSMUSG00000002546	602	382	334	216	262	357	233	32	321	65	306	134	271	49
ENSMUSG00000002550	166	69	108	77	176	45	57	27	134	40	72	45	125	123
ENSMUSG00000002565	0	0	0	10	2	6	5	13	0	4	12	0	25	0
ENSMUSG00000002578	789	425	533	460	476	499	588	155	234	124	610	220	752	479
ENSMUSG00000002580	311	205	175	202	231	154	147	56	20	60	192	91	165	212
ENSMUSG00000002588	0	0	0	0	0	0	0	0	0	0	0	0	0	0
ENSMUSG00000002602	202	142	172	128	478	260	214	83	258	89	291	79	364	184
ENSMUSG00000002603	15	9	15	15	4	4	9	8	35	7	4	7	18	14
ENSMUSG00000002608	513	327	355	495	593	435	300	117	107	150	520	245	593	421
ENSMUSG00000002617	1	0	98	14	158	17	14	7	0	14	19	10	15	78
ENSMUSG00000002625	683	444	401	128	114	144	255	56	213	41	232	153	128	154
ENSMUSG00000002633	0	5	1	0	0	0	1	0	0	0	1	0	0	0
ENSMUSG00000002635	246	100	112	78	184	126	84	27	351	66	92	56	188	193
ENSMUSG00000002658	792	409	460	698	956	547	390	267	340	262	590	269	762	612
ENSMUSG00000002660	347	129	164	278	384	208	173	100	305	133	243	114	455	477
ENSMUSG00000002661	236	143	217	159	210	105	117	36	21	95	135	121	154	353
ENSMUSG00000002664	0	1	5	4	0	0	0	1	0	0	0	2	0	0
ENSMUSG00000002668	300	147	188	385	435	211	227	59	151	108	245	63	548	206
ENSMUSG00000002679	107	44	47	78	41	68	62	29	113	29	70	41	120	107
ENSMUSG00000002688	0	0	0	0	0	0	0	0	0	0	0	0	0	0
ENSMUSG00000002699	5357	2546	2940	6206	9240	4105	2820	4581	3486	3070	5162	2027	8482	6777
ENSMUSG00000002718	480	333	363	690	1329	310	226	314	1176	515	398	240	1159	1122
ENSMUSG00000002728	387	327	461	394	1088	221	184	195	319	325	311	207	597	825
ENSMUSG00000002731	109	83	135	96	98	79	44	12	435	36	67	35	97	109
ENSMUSG00000002732	45	24	32	6	21	11	19	8	0	3	15	7	21	0
ENSMUSG00000002733	78	57	41	34	149	53	33	12	48	29	49	8	91	97
ENSMUSG00000002741	302	114	106	193	192	168	123	89	342	93	188	54	228	248
ENSMUSG00000002748	382	158	403	326	634	277	242	141	80	184	281	156	601	507
ENSMUSG00000002763	62	34	43	39	26	32	30	1	29	4	40	18	77	54
ENSMUSG00000002767	367	292	321	461	384	308	206	141	342	210	380	172	621	505
ENSMUSG00000002768	565	292	298	366	399	320	232	141	302	200	430	211	411	508
ENSMUSG00000002769	0	1	1	1	0	0	0	0	0	0	0	0	0	2
ENSMUSG00000002771	0	0	0	0	0	0	0	0	0	0	0	0	0	0
ENSMUSG00000002778	944	343	498	253	95	241	380	62	271	39	321	208	300	178
ENSMUSG00000002781	11	12	14	14	15	15	13	14	5	6	15	7	16	14
ENSMUSG00000002791	1	3	0	1	0	3	0	0	0	0	0	0	3	0
ENSMUSG00000002797	60	46	30	52	124	52	52	23	1	28	67	27	80	86
ENSMUSG00000002799	19	10	13	3	0	12	10	0	0	0	9	2	12	9
ENSMUSG00000002803	80	25	64	45	91	12	25	25	0	8	31	24	54	56
ENSMUSG00000002804	190	164	119	268	235	160	110	40	111	43	175	106	207	214
ENSMUSG00000002808	0	0	0	0	6	0	0	0	0	2	0	0	2	0
ENSMUSG00000002812	1077	519	683	859	1092	543	611	185	1137	318	752	325	1239	809
ENSMUSG00000002814	148	106	36	171	306	74	101	40	22	101	103	73	228	159
ENSMUSG00000002820	179	138	133	138	205	97	91	30	230	117	105	43	242	159
ENSMUSG00000002825	220	96	102	134	214	152	84	48	138	39	134	57	142	140
ENSMUSG00000002831	0	0	0	2	0	0	0	0	0	0	1	0	2	1
ENSMUSG00000002833	444	186	358	390	725	300	199	96	571	179	364	141	331	304
ENSMUSG00000002835	68	34	79	102	96	66	43	33	286	58	50	32	171	215
ENSMUSG00000002844	878	628	660	1011	1248	511	483	293	683	387	753	304	1342	1197
ENSMUSG00000002845	376	168	220	112	252	204	145	73	329	78	185	77	236	247
ENSMUSG00000002846	356	211	220	675	688	256	268	215	318	303	406	229	543	736
ENSMUSG00000002847	1	0	0	2	0	2	0	1	0	0	0	1	10	0
ENSMUSG00000002870	902	462	653	1528	1942	705	633	526	2077	806	837	471	2441	1931
ENSMUSG00000002871	202	171	192	181	195	128	162	45	167	62	200	136	213	212
ENSMUSG00000002881	307	120	117	188	166	222	116	46	20	56	218	80	274	180
ENSMUSG00000002885	399	263	365	337	552	271	194	146	201	187	223	173	498	648
ENSMUSG00000002897	678	344	676	496	611	303	443	80	527	164	449	272	428	515
ENSMUSG00000002900	0	0	0	0	0	0	0	0	0	0	1	1	0	0
ENSMUSG00000002908	0	1	0	0	2	0	1	0	0	0	1	0	1	0
ENSMUSG00000002910	50	33	0	10	1	5	10	6	0	9	11	2	4	5
ENSMUSG00000002930	0	0	0	0	0	0	0	0	0	0	0	0	0	0
ENSMUSG00000002944	0	7	0	1	0	0	0	0	0	0	3	0	4	30
ENSMUSG00000002948	325	139	260	111	199	130	115	44	22	63	162	57	133	173
ENSMUSG00000002949	679	295	522	332	517	385	294	161	792	172	528	241	590	475
ENSMUSG00000002957	949	433	459	397	550	263	352	148	549	213	297	291	495	391
ENSMUSG00000002963	351	270	206	358	788	303	207	159	559	106	279	183	425	603
ENSMUSG00000002968	240	141	135	61	171	84	113	49	251	64	112	48	131	106
ENSMUSG00000002980	65	11	23	46	38	22	33	19	81	36	16	10	76	17
ENSMUSG00000002981	288	163	158	134	326	114	164	65	52	132	129	136	264	277
ENSMUSG00000002983	325	109	127	134	293	116	133	72	230	78	125	90	244	125
ENSMUSG00000002984	224	70	73	47	210	48	80	72	194	97	104	22	104	186
ENSMUSG00000002985	12	2	0	1	0	15	7	5	0	5	5	0	6	1
ENSMUSG00000002992	0	0	0	0	0	0	0	0	0	0	0	0	0	0
ENSMUSG00000002996	1033	669	1091	410	731	378	382	85	584	89	495	301	427	500
ENSMUSG00000002997	1	0	0	2	0	4	1	0	0	15	3	0	20	0
ENSMUSG00000003031	4224	2433	2552	2142	808	1216	1461	253	266	208	1760	1311	1138	1018
ENSMUSG00000003032	14	32	20	16	18	11	25	6	41	4	10	6	53	75
ENSMUSG00000003033	741	393	532	979	1215	513	402	275	516	321	607	312	1537	1011
ENSMUSG00000003037	4231	2063	2544	3011	2902	2117	1983	492	1279	886	2787	1434	2968	3055
ENSMUSG00000003038	727	477	625	2368	2264	629	567	695	1106	1229	1124	435	2637	2478
ENSMUSG00000003039	980	426	634	865	602	578	481	225	368	244	776	361	876	742
ENSMUSG00000003051	0	0	0	0	0	0	0	0	0	0	0	0	0	0
ENSMUSG00000003053	0	0	0	0	0	0	0	0	0	0	0	0	0	0
ENSMUSG00000003062	159	101	153	176	386	138	89	86	318	98	129	84	210	415
ENSMUSG00000003068	98	60	128	80	83	38	86	6	119	34	85	29	90	101
ENSMUSG00000003070	1	2	1	2	0	0	3	0	0	1	1	1	0	0
ENSMUSG00000003072	6748	4017	3531	3942	3029	3176	3028	919	1554	1099	3933	1865	4475	3447
ENSMUSG00000003099	337	130	167	336	706	228	178	119	267	225	259	89	471	507
ENSMUSG00000003119	234	138	217	138	317	146	172	53	393	79	124	66	204	221
ENSMUSG00000003123	228	96	104	232	238	176	162	30	90	36	213	150	209	206
ENSMUSG00000003131	1346	754	706	872	1416	787	754	334	1612	557	839	444	1421	1258
ENSMUSG00000003134	10	13	6	5	16	2	24	1	0	0	0	4	32	39
ENSMUSG00000003135	47	41	34	16	38	27	22	6	75	23	16	18	77	37
ENSMUSG00000003153	28332	17022	15697	3583	1780	26321	29253	504	794	1289	45419	14859	12740	2447
ENSMUSG00000003154	80	31	58	90	169	67	34	9	12	15	13	5	73	33
ENSMUSG00000003161	4973	2433	2700	4487	4492	2481	2404	1104	2801	1434	4225	1982	4890	4551
ENSMUSG00000003166	146	64	55	113	322	140	77	41	255	89	77	28	150	221
ENSMUSG00000003178	0	1	30	9	0	25	4	0	0	1	5	13	4	0
ENSMUSG00000003184	193	84	88	166	396	100	103	62	132	80	138	89	252	264
ENSMUSG00000003190	98	47	47	84	106	38	36	26	78	30	75	47	104	140
ENSMUSG00000003198	52	15	57	61	80	15	19	14	183	41	57	10	48	103
ENSMUSG00000003199	382	109	130	146	233	96	93	37	66	61	134	69	220	214
ENSMUSG00000003200	765	540	515	650	326	392	440	92	566	168	504	311	610	387
ENSMUSG00000003206	100	59	61	35	39	53	48	4	1	15	61	16	105	66
ENSMUSG00000003208	87	35	62	86	85	61	51	13	128	18	49	30	91	117
ENSMUSG00000003226	422	196	511	263	658	381	293	124	151	194	270	187	513	575
ENSMUSG00000003227	0	0	0	0	0	0	0	0	0	0	0	0	0	0
ENSMUSG00000003228	0	9	23	4	57	5	12	3	108	7	9	3	7	29
ENSMUSG00000003233	95	38	33	97	65	66	58	18	79	28	47	37	56	75
ENSMUSG00000003234	380	201	412	352	785	239	159	107	415	234	310	174	479	529
ENSMUSG00000003235	398	184	142	258	598	255	169	77	613	230	241	128	458	498
ENSMUSG00000003269	226	93	79	62	154	51	72	18	204	47	90	71	169	149
ENSMUSG00000003271	27	20	8	23	42	18	18	26	39	16	15	5	28	65
ENSMUSG00000003273	21	6	0	7	0	0	11	3	0	6	6	0	9	5
ENSMUSG00000003279	3	1	1	1	25	2	6	1	0	0	0	0	4	0
ENSMUSG00000003282	21	0	0	5	0	7	1	0	0	1	7	15	2	1
ENSMUSG00000003283	0	0	0	4	0	0	0	0	0	0	0	3	0	0
ENSMUSG00000003299	666	373	536	574	917	486	388	206	615	219	558	349	617	978
ENSMUSG00000003308	261	176	233	299	353	202	189	87	243	124	318	117	460	318
ENSMUSG00000003309	61	38	41	25	0	27	24	4	0	10	42	5	14	24
ENSMUSG00000003316	1143	693	783	563	956	822	809	175	884	200	765	359	1023	600
ENSMUSG00000003341	0	0	0	0	0	0	0	0	0	0	0	0	0	0
ENSMUSG00000003344	81	49	29	62	131	52	36	7	205	20	40	7	82	47
ENSMUSG00000003345	120	34	64	53	93	42	39	20	134	34	54	28	82	66
ENSMUSG00000003346	170	55	40	49	88	51	45	23	177	40	32	31	100	153
ENSMUSG00000003348	347	209	248	504	252	166	187	58	425	97	322	166	309	358
ENSMUSG00000003352	66	4	4	19	13	33	33	9	0	0	4	9	32	13
ENSMUSG00000003354	0	0	0	0	0	0	2	1	0	0	0	0	1	0
ENSMUSG00000003355	15	18	13	22	33	34	22	5	0	6	39	5	34	16
ENSMUSG00000003360	76	40	47	57	134	58	43	12	9	33	60	61	104	29
ENSMUSG00000003363	2872	1903	1768	1407	844	1253	1123	220	513	420	1686	657	1556	822
ENSMUSG00000003378	2	3	0	1	7	3	2	0	0	1	2	1	0	8
ENSMUSG00000003379	282	76	175	75	38	122	58	16	39	24	151	76	75	23
ENSMUSG00000003380	2322	1426	1442	731	538	757	1092	132	561	217	945	702	936	682
ENSMUSG00000003382	199	79	145	246	439	109	62	40	362	36	72	71	152	139
ENSMUSG00000003402	1541	735	729	596	884	706	771	238	1054	286	864	601	1091	960
ENSMUSG00000003410	2	0	24	3	3	1	1	0	1	0	0	0	0	1
ENSMUSG00000003411	3	0	0	0	1	0	0	0	0	0	0	0	0	0
ENSMUSG00000003418	74	27	39	14	2	18	15	6	0	10	14	11	7	103
ENSMUSG00000003420	0	0	0	2	0	0	0	0	0	0	0	0	0	0
ENSMUSG00000003421	661	421	417	705	422	417	400	122	562	153	497	281	611	327
ENSMUSG00000003423	130	82	115	203	388	115	111	59	205	101	156	39	313	266
ENSMUSG00000003429	14888	7179	7365	10509	8694	8072	7257	3048	2604	3362	9945	4817	11740	10460
ENSMUSG00000003435	1786	1112	1325	1502	1881	972	805	292	1222	519	1313	648	1552	1207
ENSMUSG00000003436	0	0	0	0	0	0	0	0	0	0	0	0	0	0
ENSMUSG00000003437	326	218	308	346	525	248	223	84	801	130	231	174	470	357
ENSMUSG00000003438	327	146	226	217	672	164	166	169	498	177	268	144	435	373
ENSMUSG00000003444	62	47	51	85	80	48	44	28	56	28	65	50	100	146
ENSMUSG00000003452	0	2	0	0	0	11	0	0	0	0	2	0	12	0
ENSMUSG00000003458	1020	606	789	736	1102	675	493	200	699	223	697	339	1033	997
ENSMUSG00000003464	455	201	345	546	861	312	281	180	443	304	426	229	670	648
ENSMUSG00000003469	0	0	0	0	0	0	0	0	0	0	0	0	0	0
ENSMUSG00000003476	0	0	0	0	0	0	0	0	0	0	0	0	0	0
ENSMUSG00000003477	0	0	0	0	0	0	0	0	0	0	0	0	0	0
ENSMUSG00000003484	0	3	13	4	0	1	4	0	0	0	0	0	1	0
ENSMUSG00000003500	503	314	309	313	501	255	242	50	412	98	348	147	339	315
ENSMUSG00000003505	0	0	0	0	0	0	0	0	0	0	0	0	0	0
ENSMUSG00000003518	104	52	47	17	101	60	30	2	0	9	79	29	24	59
ENSMUSG00000003526	4	2	0	3	2	1	9	3	0	6	19	5	43	12
ENSMUSG00000003527	435	240	361	370	416	126	163	52	6	67	215	123	344	246
ENSMUSG00000003528	448	236	301	260	324	181	204	63	282	75	263	119	302	499
ENSMUSG00000003531	132	73	104	121	64	26	45	38	91	27	64	41	82	79
ENSMUSG00000003534	393	262	224	83	49	136	130	14	2	43	157	56	107	44
ENSMUSG00000003541	297	148	96	36	51	168	156	23	3	13	157	44	137	21
ENSMUSG00000003545	7	0	0	0	53	0	3	1	0	0	1	4	5	0
ENSMUSG00000003546	317	140	314	137	227	85	75	22	0	35	107	70	45	129
ENSMUSG00000003549	342	178	177	275	486	232	162	85	252	123	277	155	318	413
ENSMUSG00000003555	0	0	0	0	0	0	0	0	0	0	0	0	0	0
ENSMUSG00000003559	37	26	26	21	5	30	22	2	0	2	50	14	27	1
ENSMUSG00000003573	27	4	26	2	6	14	4	1	0	3	7	0	7	13
ENSMUSG00000003575	41	46	19	73	112	44	27	25	19	15	35	14	125	70
ENSMUSG00000003581	45	49	3	14	6	8	24	4	1	8	15	3	15	30
ENSMUSG00000003585	1	0	6	4	15	1	3	1	40	1	2	3	1	12
ENSMUSG00000003604	16	12	3	17	31	16	17	7	0	8	19	0	22	73
ENSMUSG00000003617	0	0	1	0	0	0	0	0	0	1	0	0	0	1
ENSMUSG00000003623	693	391	510	566	1082	435	426	164	1537	169	477	254	747	673
ENSMUSG00000003644	700	405	724	814	772	528	452	245	631	301	531	268	948	682
ENSMUSG00000003657	0	0	0	0	0	0	0	0	0	0	0	0	0	0
ENSMUSG00000003660	1238	628	1089	1009	1229	739	615	254	1010	341	941	547	1309	1037
ENSMUSG00000003662	251	177	147	254	342	125	109	63	252	103	213	117	222	433
ENSMUSG00000003665	0	0	0	0	0	2	0	0	0	0	0	0	0	0
ENSMUSG00000003680	763	309	442	383	408	336	307	89	426	146	376	220	422	439
ENSMUSG00000003721	259	157	259	124	272	168	123	41	90	42	182	112	186	265
ENSMUSG00000003731	77	54	20	60	98	55	56	25	129	51	68	32	104	57
ENSMUSG00000003746	320	171	223	168	441	294	182	72	385	99	276	82	280	170
ENSMUSG00000003752	2	1	23	11	2	2	24	3	1	14	5	7	22	30
ENSMUSG00000003762	79	75	81	83	96	66	86	29	97	18	97	44	157	139
ENSMUSG00000003778	1131	579	1154	1056	1240	733	599	202	916	277	653	465	1103	1144
ENSMUSG00000003779	438	256	296	772	618	273	170	148	581	241	352	235	650	632
ENSMUSG00000003808	575	380	303	535	793	488	336	213	1402	325	552	290	1013	966
ENSMUSG00000003809	329	111	187	220	337	98	97	45	110	44	113	80	222	206
ENSMUSG00000003810	66	40	30	53	167	103	42	37	27	26	35	8	97	130
ENSMUSG00000003812	51	16	79	112	155	26	43	30	3	28	25	35	207	205
ENSMUSG00000003813	506	268	282	850	1049	560	335	267	579	326	595	228	1005	780
ENSMUSG00000003814	3042	1605	2239	1899	3885	2253	1605	1214	1458	2260	2378	905	4258	3861
ENSMUSG00000003824	589	431	458	467	617	540	446	187	319	256	701	263	521	625
ENSMUSG00000003847	219	156	531	72	230	254	221	74	472	142	96	115	217	205
ENSMUSG00000003848	963	408	514	487	691	495	398	216	141	197	659	258	684	600
ENSMUSG00000003849	31	9	5	16	25	4	0	5	0	8	8	3	9	15
ENSMUSG00000003863	14	0	8	4	1	0	0	0	0	0	7	0	16	0
ENSMUSG00000003865	397	202	132	171	535	420	330	90	5	49	539	161	451	187
ENSMUSG00000003868	710	281	314	605	1166	477	439	373	1157	458	673	284	1143	942
ENSMUSG00000003872	7	0	4	0	0	2	0	2	0	4	3	1	0	0
ENSMUSG00000003873	1516	680	741	1514	1764	805	719	594	1164	817	1155	461	1636	1597
ENSMUSG00000003882	2758	1841	1846	1313	779	1593	1577	165	194	304	1943	707	1951	694
ENSMUSG00000003923	327	177	344	432	782	183	252	97	590	238	251	206	590	499
ENSMUSG00000003929	81	66	35	84	46	84	89	15	0	46	48	33	115	60
ENSMUSG00000003934	1	1	0	3	0	0	0	0	0	0	0	0	0	1
ENSMUSG00000003948	116	58	96	53	155	55	50	40	147	85	58	55	137	194
ENSMUSG00000003949	4	0	7	6	0	3	2	0	0	0	0	0	0	0
ENSMUSG00000003955	4413	2015	1693	775	1227	2876	2607	325	563	574	3862	1373	2261	1298
ENSMUSG00000003970	18282	9057	9852	12268	13268	11653	11048	4749	5193	5613	15747	6366	17969	14030
ENSMUSG00000003974	0	0	0	0	0	0	0	0	0	0	0	0	0	0
ENSMUSG00000003992	222	122	143	258	382	107	96	46	158	65	104	85	187	304
ENSMUSG00000004018	142	27	13	82	118	57	39	23	141	18	59	37	147	151
ENSMUSG00000004031	0	1	0	1	2	0	0	0	1	0	1	0	1	1
ENSMUSG00000004032	9	0	0	5	6	12	4	1	1	3	4	2	13	11
ENSMUSG00000004035	13	5	0	7	14	5	3	3	0	0	5	0	1	8
ENSMUSG00000004038	1	0	1	0	0	0	0	0	0	0	0	0	2	0
ENSMUSG00000004040	3530	1782	2348	1321	2035	2145	1964	484	895	565	2503	1007	2137	1649
ENSMUSG00000004043	2991	1361	1523	789	1872	1694	1715	383	1387	603	1919	819	1814	1320
ENSMUSG00000004044	204	93	65	0	0	77	116	3	0	10	148	62	22	2
ENSMUSG00000004054	275	71	127	56	91	69	61	39	75	34	85	52	97	58
ENSMUSG00000004056	678	455	491	627	974	365	369	191	386	285	486	266	788	728
ENSMUSG00000004069	452	216	342	293	556	214	244	128	271	136	308	216	457	419
ENSMUSG00000004070	361	169	250	312	232	179	130	78	367	81	228	143	280	312
ENSMUSG00000004071	127	47	59	112	181	66	59	38	2	38	95	47	114	152
ENSMUSG00000004085	149	100	41	34	161	69	59	15	285	27	80	10	104	57
ENSMUSG00000004096	1738	1184	1109	1185	1336	1504	1018	366	888	460	1553	572	1632	1511
ENSMUSG00000004098	0	0	7	0	0	0	1	0	0	0	0	0	1	0
ENSMUSG00000004099	1197	968	1059	2973	3265	1153	997	621	2066	1070	1632	587	3590	1964
ENSMUSG00000004100	215	70	52	91	248	116	86	57	179	84	175	32	302	228
ENSMUSG00000004105	122	105	78	53	187	99	101	113	336	125	197	106	378	347
ENSMUSG00000004110	19	0	0	0	0	0	1	0	0	0	0	0	2	1
ENSMUSG00000004113	0	0	0	4	0	7	0	0	0	0	0	0	0	1
ENSMUSG00000004127	73	21	32	93	143	38	42	28	5	48	60	36	115	143
ENSMUSG00000004151	0	0	0	3	0	9	4	0	0	0	2	3	0	0
ENSMUSG00000004187	18	15	12	8	0	0	3	4	35	0	1	0	0	19
ENSMUSG00000004207	2178	430	653	1284	811	1029	947	308	1188	241	1348	517	1162	1239
ENSMUSG00000004221	515	220	473	438	510	339	279	162	557	266	465	264	700	525
ENSMUSG00000004231	0	0	0	0	0	0	0	0	0	0	0	0	0	0
ENSMUSG00000004233	84	42	73	71	26	45	28	15	0	19	52	34	88	69
ENSMUSG00000004263	523	192	383	538	231	256	220	58	300	112	307	143	312	311
ENSMUSG00000004264	764	375	409	401	452	347	312	194	382	355	491	260	636	708
ENSMUSG00000004266	1492	1037	1133	1074	1537	1089	937	417	1280	697	1369	649	2032	1334
ENSMUSG00000004267	76	37	86	50	0	16	36	9	0	0	50	10	37	23
ENSMUSG00000004268	1783	894	1155	1550	1776	866	746	305	972	652	1296	640	1545	1841
ENSMUSG00000004270	406	228	182	335	421	275	256	85	569	123	362	167	539	577
ENSMUSG00000004285	1724	713	709	1213	959	844	758	299	651	337	1221	539	1247	1321
ENSMUSG00000004296	0	0	0	4	0	0	0	0	0	0	0	0	0	0
ENSMUSG00000004317	72	19	61	56	140	104	58	23	16	12	113	13	137	99
ENSMUSG00000004319	1302	611	670	261	1051	681	705	117	855	156	740	416	626	1000
ENSMUSG00000004328	41	19	15	10	14	18	36	0	16	3	24	0	7	49
ENSMUSG00000004341	0	0	0	0	0	0	0	0	0	0	0	0	0	0
ENSMUSG00000004344	0	1	0	2	0	0	0	0	0	1	0	0	0	3
ENSMUSG00000004347	0	0	0	0	1	4	0	0	0	0	0	0	1	0
ENSMUSG00000004356	64	49	54	34	99	59	58	50	110	91	56	34	109	86
ENSMUSG00000004359	0	0	0	0	0	0	0	0	0	0	1	0	0	0
ENSMUSG00000004360	0	0	0	1	0	1	0	0	0	1	0	1	0	0
ENSMUSG00000004364	172	146	207	150	260	139	108	61	32	96	123	61	179	230
ENSMUSG00000004366	0	0	0	0	0	0	0	0	0	0	0	0	0	0
ENSMUSG00000004371	5	0	10	1	1	0	0	0	0	0	1	1	1	0
ENSMUSG00000004383	0	0	0	0	0	0	0	2	0	0	0	0	0	0
ENSMUSG00000004393	478	240	391	597	1104	376	289	269	478	424	498	202	970	749
ENSMUSG00000004394	1077	576	752	837	1133	411	463	204	640	248	800	409	718	832
ENSMUSG00000004415	0	0	0	0	0	0	0	0	0	0	0	0	0	0
ENSMUSG00000004446	115	41	7	130	304	48	38	72	256	47	72	23	159	104
ENSMUSG00000004451	696	288	268	144	333	337	288	48	12	71	405	175	258	264
ENSMUSG00000004455	410	133	240	139	144	104	135	72	199	88	178	102	230	270
ENSMUSG00000004460	530	240	241	397	730	252	213	220	308	255	319	196	631	647
ENSMUSG00000004462	57	39	17	55	165	36	33	16	3	38	28	32	89	67
ENSMUSG00000004473	0	0	4	9	17	0	0	4	0	2	1	0	1	2
ENSMUSG00000004500	47	26	6	34	38	31	31	17	137	11	19	3	50	12
ENSMUSG00000004508	198	96	147	34	94	84	105	5	490	0	68	38	52	79
ENSMUSG00000004530	1103	723	777	1429	1671	811	731	446	876	697	1017	434	1968	1656
ENSMUSG00000004535	3240	1745	2186	1831	2152	2020	1493	478	2286	747	2357	1145	2541	1932
ENSMUSG00000004540	0	0	0	0	0	0	0	0	0	0	0	0	0	0
ENSMUSG00000004542	0	0	0	0	0	0	0	0	0	0	0	0	0	0
ENSMUSG00000004552	213	110	131	148	107	134	120	13	4	22	141	70	156	216
ENSMUSG00000004558	638	629	680	558	419	610	481	60	367	162	635	358	489	337
ENSMUSG00000004561	26	28	43	80	96	21	33	17	0	47	11	18	88	72
ENSMUSG00000004562	15	0	5	0	50	4	2	2	0	5	7	1	11	21
ENSMUSG00000004565	220	36	152	68	167	88	67	33	305	29	89	56	107	136
ENSMUSG00000004567	112	21	24	78	69	37	25	25	123	37	45	15	94	71
ENSMUSG00000004568	72	35	55	80	105	26	19	16	2	14	32	22	44	113
ENSMUSG00000004591	261	121	146	87	222	74	88	26	110	23	81	55	119	102
ENSMUSG00000004609	19	0	0	0	0	0	4	0	0	0	2	0	5	0
ENSMUSG00000004610	1324	552	788	1173	2028	992	764	494	861	540	1478	643	2095	1923
ENSMUSG00000004612	3267	1800	1177	1935	1658	2524	1811	2379	397	3603	3212	827	3968	1378
ENSMUSG00000004613	0	0	0	0	0	0	0	0	0	0	0	0	0	0
ENSMUSG00000004626	2306	1103	1069	1216	1410	1325	913	265	1351	421	1391	767	1519	814
ENSMUSG00000004630	0	0	0	0	4	1	1	0	4	2	0	0	3	0
ENSMUSG00000004631	25	0	0	3	0	7	3	0	0	0	11	0	6	0
ENSMUSG00000004633	32	2	20	16	69	10	5	6	1	20	14	4	35	53
ENSMUSG00000004637	115	45	67	89	122	93	64	26	160	27	66	34	92	130
ENSMUSG00000004642	1327	688	887	1606	2414	846	765	717	2275	1054	1136	815	2445	2449
ENSMUSG00000004651	0	0	0	0	0	0	1	0	0	0	2	0	1	0
ENSMUSG00000004654	0	0	0	0	0	0	0	0	0	0	0	0	0	0
ENSMUSG00000004655	0	0	0	0	0	0	0	0	0	0	0	0	0	0
ENSMUSG00000004661	165	157	359	137	57	188	142	28	246	68	123	63	303	255
ENSMUSG00000004665	4865	3292	3119	6177	3885	2583	2697	1220	3365	1272	3341	1618	6279	4785
ENSMUSG00000004667	1059	592	577	550	692	481	433	145	516	295	573	330	817	659
ENSMUSG00000004668	0	0	0	0	0	0	0	0	0	0	0	0	0	0
ENSMUSG00000004677	281	95	80	167	389	238	171	49	356	91	261	88	301	401
ENSMUSG00000004698	0	0	0	11	0	4	2	0	0	0	2	10	0	0
ENSMUSG00000004707	427	293	327	433	609	340	232	123	874	201	435	229	480	443
ENSMUSG00000004709	13	8	0	20	10	7	26	4	0	0	7	0	22	14
ENSMUSG00000004730	17	14	0	1	0	2	0	0	0	0	0	0	14	0
ENSMUSG00000004748	11	10	0	8	0	15	1	6	0	13	5	0	8	7
ENSMUSG00000004768	23	20	18	17	94	15	12	15	0	13	20	13	24	1
ENSMUSG00000004771	2049	1139	1229	1088	1153	831	829	339	866	442	1021	776	1532	1127
ENSMUSG00000004788	960	635	753	682	803	479	481	157	466	252	631	400	1009	600
ENSMUSG00000004789	510	227	390	366	432	314	266	133	422	241	309	163	599	612
ENSMUSG00000004791	25	0	0	4	0	4	2	0	0	0	6	0	4	9
ENSMUSG00000004798	19	18	138	19	222	46	29	15	171	7	30	10	38	17
ENSMUSG00000004814	1	4	0	2	0	2	0	0	0	0	1	0	4	5
ENSMUSG00000004815	17	14	26	28	23	9	10	0	237	2	1	14	9	43
ENSMUSG00000004821	0	0	0	0	0	0	0	0	0	0	0	0	0	0
ENSMUSG00000004837	1169	672	910	1702	1924	585	592	426	818	564	644	447	1106	1243
ENSMUSG00000004842	1	8	0	1	0	0	1	3	0	3	6	1	0	0
ENSMUSG00000004843	303	128	151	167	238	89	126	40	74	24	136	107	234	208
ENSMUSG00000004846	108	88	59	84	278	93	122	40	422	79	143	69	231	201
ENSMUSG00000004849	759	370	484	761	1257	495	438	297	416	363	703	323	832	1172
ENSMUSG00000004864	2	0	15	3	0	1	1	0	0	10	4	0	4	0
ENSMUSG00000004865	3006	1755	1720	2252	4166	2411	2055	747	2418	788	2812	982	2645	2046
ENSMUSG00000004872	1	1	0	1	0	0	0	0	1	0	0	0	0	0
ENSMUSG00000004880	4270	2519	3273	6721	4138	2532	2483	837	4046	1508	3036	1533	5707	4787
ENSMUSG00000004885	866	452	395	158	1060	647	564	343	255	338	1045	418	956	874
ENSMUSG00000004891	0	0	0	1	0	0	0	0	0	0	0	0	0	0
ENSMUSG00000004892	0	0	0	0	0	0	0	0	0	0	0	0	0	0
ENSMUSG00000004894	0	0	0	0	0	0	0	0	0	0	0	0	0	0
ENSMUSG00000004895	54	24	27	27	42	33	15	4	27	7	47	20	69	52
ENSMUSG00000004896	48	47	68	39	22	49	52	18	1	35	49	40	42	128
ENSMUSG00000004897	1744	736	781	1278	1681	988	903	383	996	520	1416	528	1620	1468
ENSMUSG00000004902	1	3	16	2	0	1	4	0	0	0	0	0	4	0
ENSMUSG00000004929	122	42	46	72	246	73	32	45	19	48	69	43	99	292
ENSMUSG00000004931	256	133	122	92	267	110	80	56	161	55	132	76	137	146
ENSMUSG00000004933	748	340	245	153	14	422	328	8	181	8	447	116	220	75
ENSMUSG00000004934	417	333	338	152	152	249	216	60	208	42	206	158	200	131
ENSMUSG00000004936	921	389	415	290	391	399	336	92	459	174	400	174	403	495
ENSMUSG00000004937	844	411	498	734	813	512	399	146	424	357	580	289	1050	829
ENSMUSG00000004939	0	0	0	0	0	0	0	0	0	0	1	0	0	0
ENSMUSG00000004945	328	160	258	311	302	218	152	81	125	140	285	141	320	308
ENSMUSG00000004947	341	76	142	118	114	46	57	44	395	57	68	48	178	232
ENSMUSG00000004948	11	0	0	1	0	0	0	0	0	0	0	0	0	0
ENSMUSG00000004951	0	0	0	0	64	0	0	0	27	0	0	0	0	28
ENSMUSG00000004952	66	74	52	21	85	65	53	5	203	21	52	46	26	158
ENSMUSG00000004961	46	21	55	7	12	5	16	1	0	0	27	4	0	0
ENSMUSG00000004980	5795	2778	3102	8234	12310	5317	4481	4350	5076	5854	7774	3061	16395	11956
ENSMUSG00000004988	27	24	26	26	19	31	28	6	0	10	32	37	81	42
ENSMUSG00000004994	135	94	88	161	151	126	86	43	366	11	116	41	116	96
ENSMUSG00000004996	327	151	285	167	272	152	140	76	426	81	169	98	300	285
ENSMUSG00000005034	1108	457	520	697	455	418	409	139	822	204	429	171	685	649
ENSMUSG00000005043	55	34	14	74	126	27	32	23	122	14	38	19	142	25
ENSMUSG00000005045	0	0	0	0	0	10	2	2	0	0	0	1	0	0
ENSMUSG00000005054	1155	522	562	807	734	550	538	227	435	275	721	355	778	906
ENSMUSG00000005057	10	2	1	0	0	3	2	0	0	0	1	0	3	0
ENSMUSG00000005069	191	118	142	102	92	52	66	35	101	44	66	51	115	91
ENSMUSG00000005078	93	37	114	81	194	74	67	38	130	32	128	59	112	195
ENSMUSG00000005087	757	329	594	798	2255	323	406	477	2058	849	626	238	929	2240
ENSMUSG00000005089	0	1	0	0	30	1	2	6	1	8	0	6	11	12
ENSMUSG00000005102	90	49	59	40	24	42	36	10	0	17	37	33	36	78
ENSMUSG00000005103	7243	3540	3693	4747	7793	5347	5087	1218	4394	1639	8372	2462	10582	6219
ENSMUSG00000005107	74	37	78	62	68	72	47	6	1	5	65	21	60	17
ENSMUSG00000005124	14	18	60	7	8	15	10	14	0	16	20	18	70	70
ENSMUSG00000005125	2586	1537	1103	208	176	988	1182	35	3	42	1112	556	413	241
ENSMUSG00000005131	29	1	0	11	19	4	5	2	4	5	8	15	14	4
ENSMUSG00000005142	595	292	269	464	824	408	417	102	583	248	587	179	874	858
ENSMUSG00000005148	0	3	0	0	0	2	0	0	0	0	0	2	0	2
ENSMUSG00000005150	109	42	57	77	92	51	36	30	81	53	85	41	135	121
ENSMUSG00000005161	2144	1112	1147	1276	1791	1176	1188	306	841	512	1351	839	1532	1952
ENSMUSG00000005198	470	294	517	567	1011	489	301	183	384	331	618	238	706	666
ENSMUSG00000005202	0	0	0	0	0	0	0	0	0	0	0	0	0	0
ENSMUSG00000005204	100	74	213	163	288	93	94	63	69	121	102	74	295	254
ENSMUSG00000005220	0	0	0	0	0	0	1	0	0	0	0	0	0	0
ENSMUSG00000005225	7	3	4	11	25	10	6	2	58	0	12	7	19	72
ENSMUSG00000005232	0	0	0	0	0	0	0	0	0	0	2	0	0	0
ENSMUSG00000005233	234	210	268	605	833	215	199	165	461	201	368	167	670	614
ENSMUSG00000005237	1	0	1	0	18	0	0	0	0	0	0	0	0	0
ENSMUSG00000005251	18	9	0	0	0	7	11	0	0	0	10	1	3	0
ENSMUSG00000005262	482	302	461	420	748	284	239	165	1508	193	408	238	547	638
ENSMUSG00000005267	34	21	16	53	15	10	22	14	0	6	27	7	65	68
ENSMUSG00000005268	30	31	32	12	0	15	15	4	1	8	40	13	28	26
ENSMUSG00000005299	128	64	62	101	318	60	61	38	76	104	73	66	198	243
ENSMUSG00000005312	794	247	276	289	376	185	196	130	641	135	245	97	231	334
ENSMUSG00000005320	0	0	1	0	0	1	0	0	0	1	0	0	0	0
ENSMUSG00000005338	0	0	0	0	0	0	0	0	0	0	1	0	0	0
ENSMUSG00000005339	0	0	0	5	0	0	0	5	0	0	0	0	10	0
ENSMUSG00000005354	1146	722	887	731	1041	654	673	267	674	458	842	415	1124	1066
ENSMUSG00000005355	0	0	0	0	0	0	0	0	0	0	0	0	0	0
ENSMUSG00000005357	0	0	0	0	0	0	0	0	0	0	0	0	0	0
ENSMUSG00000005360	0	2	0	0	3	0	0	0	0	0	1	0	1	1
ENSMUSG00000005362	704	563	641	580	574	484	386	116	812	159	537	283	597	422
ENSMUSG00000005364	12	9	33	2	0	6	6	1	0	0	22	17	34	0
ENSMUSG00000005370	464	238	307	358	924	210	232	136	829	259	263	176	489	603
ENSMUSG00000005371	145	114	61	71	128	45	37	23	0	25	50	55	46	71
ENSMUSG00000005373	5	3	4	2	1	2	0	0	0	0	0	1	1	2
ENSMUSG00000005374	300	226	315	152	134	139	183	23	3	62	164	85	166	102
ENSMUSG00000005378	296	95	174	403	619	176	164	115	355	195	276	102	490	609
ENSMUSG00000005397	0	2	0	5	7	0	4	0	0	5	9	0	12	14
ENSMUSG00000005410	1212	574	671	2059	2895	818	668	715	2642	1264	1137	555	2881	2793
ENSMUSG00000005413	215	70	106	33	166	59	47	40	120	29	89	36	109	59
ENSMUSG00000005417	84	49	67	56	415	56	42	22	227	21	62	25	92	127
ENSMUSG00000005442	129	63	106	68	88	85	76	18	47	25	87	24	135	79
ENSMUSG00000005447	531	326	309	232	225	340	338	32	68	99	431	194	372	310
ENSMUSG00000005465	590	377	468	668	853	418	439	178	9	305	524	236	845	625
ENSMUSG00000005469	839	414	585	781	560	559	437	170	232	223	657	314	845	753
ENSMUSG00000005470	480	283	391	1162	1689	377	282	251	818	338	509	383	1293	1479
ENSMUSG00000005474	4	4	0	12	12	15	9	1	0	0	26	0	6	27
ENSMUSG00000005481	548	381	496	890	1480	691	497	427	663	841	879	385	1465	1316
ENSMUSG00000005483	960	648	902	567	998	476	460	191	468	257	498	310	637	985
ENSMUSG00000005493	2	0	5	1	0	0	1	1	0	1	0	1	0	1
ENSMUSG00000005501	63	37	87	60	235	69	73	19	1	30	75	33	105	120
ENSMUSG00000005503	0	0	0	0	0	0	0	0	0	0	0	0	0	0
ENSMUSG00000005505	64	24	33	21	81	15	16	9	55	16	21	15	27	40
ENSMUSG00000005506	173	321	237	324	605	327	224	132	678	193	313	156	632	536
ENSMUSG00000005510	709	373	452	361	488	373	352	93	437	125	511	239	524	418
ENSMUSG00000005514	458	313	339	399	343	287	276	69	645	165	278	237	577	580
ENSMUSG00000005533	326	83	122	39	83	148	132	33	140	26	63	97	103	65
ENSMUSG00000005534	65	37	85	32	53	50	28	12	0	4	18	23	19	22
ENSMUSG00000005540	33	69	59	117	1	20	3	22	0	1	11	2	63	20
ENSMUSG00000005547	0	0	0	0	0	0	0	0	0	0	0	0	0	0
ENSMUSG00000005553	33	5	30	3	0	4	7	0	0	0	12	4	3	0
ENSMUSG00000005566	686	277	316	277	539	241	235	82	378	189	307	133	345	524
ENSMUSG00000005575	104	69	78	101	121	84	51	34	98	69	110	45	126	131
ENSMUSG00000005580	0	6	0	0	2	0	4	0	0	1	1	0	0	0
ENSMUSG00000005583	279	189	180	91	19	99	63	1	0	20	76	32	88	0
ENSMUSG00000005609	249	132	412	214	484	213	167	91	5	129	234	192	332	323
ENSMUSG00000005610	3339	1909	2396	4058	8480	2648	1420	2006	4675	2928	2931	925	5680	5690
ENSMUSG00000005611	0	0	0	0	0	0	0	0	0	0	1	0	5	0
ENSMUSG00000005615	85	122	123	85	172	77	93	44	121	47	94	24	72	258
ENSMUSG00000005621	387	167	241	211	417	137	119	64	26	93	151	75	264	326
ENSMUSG00000005625	1877	1014	1269	1241	1706	1040	977	428	882	523	1233	581	1528	1719
ENSMUSG00000005628	3	7	17	12	0	2	9	1	109	0	0	6	0	0
ENSMUSG00000005640	0	2	0	3	1	13	9	2	0	9	13	6	1	2
ENSMUSG00000005649	0	0	0	0	0	0	0	0	0	0	0	0	0	0
ENSMUSG00000005656	1350	726	1000	947	1299	827	595	295	1180	389	992	403	1155	1170
ENSMUSG00000005667	758	574	743	1967	4629	881	645	1144	2235	1020	1114	438	2434	2817
ENSMUSG00000005672	75	36	51	17	0	9	32	1	0	6	3	10	9	0
ENSMUSG00000005674	62	29	41	42	86	62	24	21	46	17	66	23	81	103
ENSMUSG00000005677	0	0	0	0	0	0	0	0	0	0	0	0	0	0
ENSMUSG00000005681	20	8	17	3	30	4	8	0	11	0	4	11	1	47
ENSMUSG00000005682	157	132	134	255	160	89	84	33	40	50	131	64	237	165
ENSMUSG00000005683	2953	1553	2251	2315	2773	1730	1424	589	2368	901	2420	949	3448	2478
ENSMUSG00000005686	10	1	0	15	6	20	14	1	0	6	12	8	28	0
ENSMUSG00000005687	1043	843	705	938	1255	502	446	253	837	292	803	492	1089	1195
ENSMUSG00000005696	401	205	375	234	154	251	207	30	40	54	368	184	236	427
ENSMUSG00000005698	757	379	648	838	936	365	338	177	1009	324	430	321	805	1271
ENSMUSG00000005699	229	140	138	90	71	104	114	20	0	27	128	52	100	123
ENSMUSG00000005705	2	6	4	1	6	9	4	0	0	3	1	0	1	1
ENSMUSG00000005716	0	0	0	0	0	0	0	0	0	0	0	0	0	0
ENSMUSG00000005718	277	112	135	66	112	57	69	14	49	40	88	59	59	36
ENSMUSG00000005732	1055	539	625	1333	2489	868	682	789	772	1190	1195	576	2305	1929
ENSMUSG00000005763	2664	1317	1524	1770	3309	1896	1731	574	2031	886	2393	772	2862	1908
ENSMUSG00000005774	24	5	5	9	37	17	10	4	0	10	12	3	31	5
ENSMUSG00000005779	1012	540	608	672	1140	514	624	361	1016	513	808	288	1185	1353
ENSMUSG00000005800	4	0	0	1	0	0	0	0	0	0	0	1	0	2
ENSMUSG00000005802	26	17	5	4	147	11	10	4	0	2	17	6	22	38
ENSMUSG00000005803	201	147	158	79	89	75	114	17	3	28	130	57	93	1
ENSMUSG00000005804	656	335	592	502	542	419	361	169	197	255	450	277	583	498
ENSMUSG00000005813	320	215	387	263	713	207	209	122	21	171	281	160	435	326
ENSMUSG00000005823	943	481	742	844	1479	465	484	210	1641	311	749	361	1111	1049
ENSMUSG00000005824	71	38	47	62	249	62	57	23	423	39	51	64	148	252
ENSMUSG00000005836	0	0	0	0	0	0	0	0	0	0	0	0	0	0
ENSMUSG00000005846	2294	1297	1137	1315	2808	1413	1009	686	1019	934	1446	836	2161	2418
ENSMUSG00000005864	0	0	0	0	0	0	0	0	0	0	0	0	0	0
ENSMUSG00000005871	21	41	83	83	204	71	38	8	53	8	22	20	21	79
ENSMUSG00000005873	1662	955	1071	1532	1973	903	801	458	1112	430	1052	554	1639	1972
ENSMUSG00000005881	1192	689	788	672	942	780	630	212	796	356	799	446	1080	1062
ENSMUSG00000005882	313	116	114	171	374	108	122	50	192	142	176	79	293	175
ENSMUSG00000005883	4	0	0	0	0	7	0	0	0	0	0	0	0	0
ENSMUSG00000005886	161	100	273	267	342	159	90	67	562	80	119	65	281	309
ENSMUSG00000005891	0	0	0	0	0	0	0	0	0	0	0	0	0	0
ENSMUSG00000005892	0	0	0	0	0	0	0	0	0	0	0	0	0	0
ENSMUSG00000005893	162	196	212	103	340	143	95	33	573	80	60	42	261	140
ENSMUSG00000005897	110	7	50	21	51	30	44	16	1	34	64	25	65	59
ENSMUSG00000005899	247	88	142	160	430	141	90	76	183	90	128	69	278	353
ENSMUSG00000005907	211	109	21	79	108	127	57	19	366	47	87	34	148	102
ENSMUSG00000005917	0	0	36	10	0	0	0	0	0	0	0	0	13	6
ENSMUSG00000005936	663	224	407	584	614	298	182	119	677	212	317	188	546	486
ENSMUSG00000005947	23	37	13	8	9	49	42	0	2	0	43	15	32	0
ENSMUSG00000005949	79	66	115	66	44	66	55	23	1	3	67	31	80	48
ENSMUSG00000005950	0	0	5	0	0	0	2	0	0	0	0	0	2	0
ENSMUSG00000005951	42	20	0	7	0	13	8	2	0	1	16	11	31	7
ENSMUSG00000005952	0	0	0	0	0	0	0	0	0	0	0	0	0	0
ENSMUSG00000005958	0	0	0	0	0	0	0	0	0	0	0	0	0	0
ENSMUSG00000005968	35	9	64	29	89	21	7	11	0	17	19	20	34	97
ENSMUSG00000005973	145	76	142	340	53	106	78	75	73	99	106	42	260	111
ENSMUSG00000005980	1	0	0	4	0	1	0	2	0	0	2	0	0	0
ENSMUSG00000005981	660	253	325	487	750	357	396	185	573	354	542	308	944	783
ENSMUSG00000005982	186	98	167	209	291	129	130	61	562	93	141	77	332	241
ENSMUSG00000005983	19	43	45	27	18	39	22	9	1	11	24	14	56	26
ENSMUSG00000005986	87	19	6	31	13	18	11	9	0	0	26	26	23	0
ENSMUSG00000005994	0	0	0	0	0	0	0	0	0	0	0	0	0	0
ENSMUSG00000006005	812	640	411	507	1864	738	477	214	300	336	649	333	953	690
ENSMUSG00000006007	0	0	1	0	0	0	0	0	0	0	0	0	0	0
ENSMUSG00000006010	411	272	467	234	412	231	161	65	153	88	329	144	310	347
ENSMUSG00000006014	0	2	11	3	14	1	0	0	0	0	0	2	0	8
ENSMUSG00000006019	244	66	92	158	218	117	101	32	141	40	126	59	149	121
ENSMUSG00000006021	129	86	64	95	169	54	65	15	1	36	59	14	142	71
ENSMUSG00000006024	1804	1019	1238	1284	1914	1477	1001	406	1166	484	1680	761	1760	1532
ENSMUSG00000006050	2314	1285	1378	800	1043	1254	1246	250	555	319	1681	743	1385	952
ENSMUSG00000006056	0	0	0	0	0	0	0	0	0	1	0	0	0	0
ENSMUSG00000006057	749	311	311	537	867	349	396	235	235	290	500	207	755	702
ENSMUSG00000006058	234	129	119	154	354	119	118	81	130	121	124	114	190	241
ENSMUSG00000006095	473	280	402	499	792	275	226	156	806	184	358	189	650	768
ENSMUSG00000006127	508	272	448	519	623	262	307	82	680	204	433	232	506	553
ENSMUSG00000006134	121	97	195	115	192	109	80	35	545	50	95	50	125	192
ENSMUSG00000006143	0	0	0	0	0	2	3	0	0	0	0	1	0	0
ENSMUSG00000006154	4	5	0	6	22	11	10	0	4	2	7	1	17	21
ENSMUSG00000006169	537	206	323	160	505	212	159	84	294	97	201	117	260	421
ENSMUSG00000006179	0	1	11	6	0	2	0	0	0	9	15	3	4	4
ENSMUSG00000006191	221	188	250	259	497	162	146	107	371	127	161	123	311	341
ENSMUSG00000006200	0	0	0	0	0	0	0	0	0	0	0	0	0	0
ENSMUSG00000006204	0	0	0	0	0	0	0	0	0	0	0	0	0	0
ENSMUSG00000006205	0	0	0	0	0	0	0	0	0	0	0	0	0	0
ENSMUSG00000006215	371	194	108	216	241	155	113	40	278	96	135	98	180	163
ENSMUSG00000006216	0	0	0	2	1	0	0	3	0	8	1	0	6	10
ENSMUSG00000006218	0	0	0	0	0	0	0	0	0	0	0	0	0	0
ENSMUSG00000006219	0	0	0	0	0	0	8	0	0	0	0	0	1	1
ENSMUSG00000006221	0	0	0	0	0	0	1	0	0	0	1	0	1	22
ENSMUSG00000006235	40	5	13	5	14	10	19	0	0	0	14	11	32	0
ENSMUSG00000006241	0	0	0	0	8	1	1	0	0	0	0	0	0	0
ENSMUSG00000006262	128	89	101	60	102	91	72	44	305	38	50	65	82	131
ENSMUSG00000006269	0	0	0	0	0	1	0	0	1	0	0	0	1	22
ENSMUSG00000006270	2	0	0	0	0	0	0	1	0	0	0	0	0	1
ENSMUSG00000006273	519	230	308	374	532	262	269	124	911	255	302	156	511	520
ENSMUSG00000006276	229	118	167	275	416	175	124	74	714	111	222	108	304	264
ENSMUSG00000006281	205	92	137	158	238	105	118	29	209	27	86	59	128	271
ENSMUSG00000006288	404	238	259	434	644	250	184	157	355	195	325	183	504	419
ENSMUSG00000006289	304	146	269	349	478	137	131	84	426	158	247	122	356	400
ENSMUSG00000006299	2006	1268	1285	1184	1684	1088	1015	315	827	495	1631	694	1422	1432
ENSMUSG00000006301	265	122	332	59	369	89	131	40	543	60	170	95	261	226
ENSMUSG00000006304	8178	4545	4522	5497	5015	4536	4058	1348	2695	2067	6437	2596	6899	4557
ENSMUSG00000006307	67	36	25	56	25	44	15	18	1	8	21	14	31	86
ENSMUSG00000006310	100	132	52	107	12	106	57	23	3	20	142	53	225	83
ENSMUSG00000006311	0	0	0	0	0	0	0	0	0	0	0	0	0	0
ENSMUSG00000006313	8	4	10	0	5	38	9	0	130	0	16	7	11	7
ENSMUSG00000006315	409	323	260	220	763	229	224	137	229	184	333	138	479	479
ENSMUSG00000006333	38065	19984	18798	23221	15363	18610	19246	5894	5217	6649	25966	12057	25478	18276
ENSMUSG00000006335	75	42	67	44	67	55	44	20	32	22	69	51	60	86
ENSMUSG00000006342	0	4	0	0	0	13	5	0	0	4	1	4	0	49
ENSMUSG00000006344	44	5	9	14	1	9	24	5	131	2	12	8	33	44
ENSMUSG00000006345	8	2	12	3	0	0	4	0	0	0	5	1	6	0
ENSMUSG00000006356	98	68	62	65	167	56	33	44	212	32	48	35	71	55
ENSMUSG00000006360	2421	820	879	1942	572	1107	1125	271	217	270	1367	540	1722	1190
ENSMUSG00000006362	2	4	0	0	28	15	2	0	0	0	11	0	0	24
ENSMUSG00000006369	108	78	154	327	325	77	57	77	107	107	76	49	193	161
ENSMUSG00000006373	382	234	313	397	713	218	188	125	311	274	197	121	618	473
ENSMUSG00000006378	383	177	235	370	380	293	249	79	268	120	330	168	507	298
ENSMUSG00000006386	0	0	0	0	0	0	0	0	0	0	0	0	0	0
ENSMUSG00000006389	0	8	0	0	0	2	0	0	0	0	0	0	0	0
ENSMUSG00000006390	747	377	520	471	753	488	366	161	576	320	533	267	686	784
ENSMUSG00000006392	224	112	234	327	638	180	132	101	177	171	245	135	397	669
ENSMUSG00000006395	102	47	49	71	45	35	39	21	65	3	28	45	49	49
ENSMUSG00000006398	447	288	414	799	772	258	258	157	806	222	384	348	815	825
ENSMUSG00000006403	0	0	0	0	34	0	0	0	0	0	0	3	0	13
ENSMUSG00000006411	0	2	0	4	0	5	0	2	0	0	5	2	12	0
ENSMUSG00000006412	817	337	497	637	674	556	378	257	184	307	679	292	823	1023
ENSMUSG00000006418	3799	1826	2505	2072	1769	1489	1543	330	2226	397	1734	1167	1980	1752
ENSMUSG00000006423	237	161	133	218	274	171	136	53	648	118	149	114	221	307
ENSMUSG00000006435	9	12	0	3	0	6	1	0	0	0	7	4	0	0
ENSMUSG00000006442	240	111	53	81	128	73	144	93	292	140	153	72	176	218
ENSMUSG00000006445	1	0	0	0	50	0	0	0	0	0	0	0	1	1
ENSMUSG00000006456	361	149	240	374	452	310	185	121	344	252	265	85	638	634
ENSMUSG00000006457	0	0	0	2	0	0	0	3	0	0	0	0	0	0
ENSMUSG00000006462	0	0	0	0	0	0	6	0	0	0	0	0	0	0
ENSMUSG00000006463	87	65	37	30	51	55	36	12	110	3	46	11	61	20
ENSMUSG00000006464	0	0	0	0	0	0	1	4	0	0	1	1	2	9
ENSMUSG00000006469	0	0	0	0	0	0	0	0	0	0	0	0	0	0
ENSMUSG00000006471	116	49	86	74	96	38	46	19	0	15	35	22	81	67
ENSMUSG00000006476	68	6	38	20	21	14	17	12	0	25	38	21	62	43
ENSMUSG00000006488	0	0	0	0	0	0	0	0	0	0	0	0	0	0
ENSMUSG00000006490	0	0	0	0	0	0	0	0	0	0	0	0	0	0
ENSMUSG00000006494	1268	717	674	940	492	740	619	197	969	307	900	391	852	614
ENSMUSG00000006498	1123	724	1035	791	1305	718	587	300	774	433	749	382	1419	1204
ENSMUSG00000006517	671	386	553	521	439	346	310	58	412	93	422	314	506	519
ENSMUSG00000006519	3984	1870	1974	4533	3895	2337	2161	1428	2006	1639	3128	1333	4760	4614
ENSMUSG00000006522	0	0	0	0	0	0	0	0	0	0	0	0	0	0
ENSMUSG00000006526	108	55	43	45	1	79	44	16	124	35	31	18	71	69
ENSMUSG00000006527	115	88	58	63	234	80	57	61	52	68	33	55	218	244
ENSMUSG00000006529	0	0	0	0	1	0	1	0	0	0	0	0	0	0
ENSMUSG00000006538	0	0	0	0	0	0	0	0	0	0	0	0	0	0
ENSMUSG00000006542	0	0	0	0	0	0	0	0	0	1	0	0	0	0
ENSMUSG00000006546	0	0	0	0	0	0	0	0	0	0	0	0	0	0
ENSMUSG00000006567	43	9	18	4	0	56	23	0	0	8	28	0	20	0
ENSMUSG00000006570	0	0	0	0	0	0	0	0	0	0	0	0	0	0
ENSMUSG00000006574	0	0	0	0	0	0	0	0	0	2	0	0	0	0
ENSMUSG00000006575	24	11	0	3	8	7	3	0	0	8	10	0	10	9
ENSMUSG00000006576	0	0	0	0	0	0	0	0	0	0	0	0	0	1
ENSMUSG00000006585	263	98	96	279	221	191	110	90	174	204	190	120	366	272
ENSMUSG00000006586	5	5	5	5	4	7	4	0	0	2	5	0	6	6
ENSMUSG00000006587	30	13	14	23	34	7	10	2	167	29	7	8	29	6
ENSMUSG00000006589	1635	799	703	648	955	746	676	293	462	372	998	430	1020	966
ENSMUSG00000006599	236	106	107	171	340	141	83	47	9	177	134	50	290	340
ENSMUSG00000006611	4	2	0	1	0	10	4	5	0	0	11	0	4	0
ENSMUSG00000006638	0	0	0	1	0	0	0	0	0	0	1	0	0	0
ENSMUSG00000006641	28	4	59	19	26	23	17	5	0	16	24	12	30	52
ENSMUSG00000006642	0	0	0	0	0	0	0	0	0	0	0	0	0	0
ENSMUSG00000006649	2	0	0	0	0	2	0	0	0	1	0	0	0	0
ENSMUSG00000006651	172	97	105	20	39	118	86	0	1	4	56	46	32	21
ENSMUSG00000006673	683	389	417	566	654	473	350	222	443	193	417	239	572	823
ENSMUSG00000006675	36	15	70	19	3	35	23	2	0	5	27	10	18	0
ENSMUSG00000006676	325	178	208	188	321	141	155	50	278	57	149	118	242	221
ENSMUSG00000006678	125	57	122	235	570	91	64	109	113	201	168	84	360	529
ENSMUSG00000006699	7419	3902	4661	5986	6572	4029	3593	1575	4730	2503	4847	2639	8851	7590
ENSMUSG00000006705	421	255	243	255	771	193	171	79	406	161	291	114	440	365
ENSMUSG00000006711	0	0	1	0	0	0	0	0	0	0	0	0	6	0
ENSMUSG00000006715	384	247	398	636	667	371	272	179	621	359	366	248	753	706
ENSMUSG00000006717	359	210	215	260	233	154	144	52	117	68	193	115	261	197
ENSMUSG00000006720	3	0	3	2	1	2	3	0	0	0	2	0	1	3
ENSMUSG00000006724	0	10	0	0	0	0	0	2	0	0	0	0	0	0
ENSMUSG00000006728	1556	823	879	2035	3103	1315	1107	761	2646	1279	1688	687	2834	3157
ENSMUSG00000006731	1147	511	686	905	1447	475	496	502	1272	752	541	315	1212	1032
ENSMUSG00000006732	130	90	130	53	187	88	102	80	23	69	122	35	142	149
ENSMUSG00000006736	759	381	494	382	739	477	400	145	488	357	551	239	658	660
ENSMUSG00000006740	1218	679	926	851	1545	655	520	280	1153	559	704	438	1180	1375
ENSMUSG00000006763	408	150	331	279	376	203	179	71	280	126	276	108	336	371
ENSMUSG00000006764	0	0	0	0	0	0	0	0	0	0	0	0	0	0
ENSMUSG00000006777	0	0	0	0	0	0	0	0	0	0	0	0	0	0
ENSMUSG00000006782	2395	1284	1017	2307	2989	1358	1231	346	3181	564	1876	677	2036	3307
ENSMUSG00000006784	21	2	6	4	1	6	6	1	1	5	21	9	1	13
ENSMUSG00000006800	20	39	38	23	183	55	29	13	1	10	6	9	68	96
ENSMUSG00000006818	845	670	436	1284	1524	551	698	283	647	519	786	401	1480	1124
ENSMUSG00000006850	47	39	76	81	62	51	39	16	93	27	62	49	88	91
ENSMUSG00000006906	276	122	103	200	191	125	135	74	261	103	197	91	229	245
ENSMUSG00000006920	1069	441	834	396	313	285	298	63	596	65	400	146	298	207
ENSMUSG00000006930	0	0	0	12	0	0	0	1	0	0	1	4	0	0
ENSMUSG00000006931	24	6	22	7	0	14	7	0	0	0	11	5	12	6
ENSMUSG00000006932	455	301	258	273	252	269	168	87	341	142	217	112	435	355
ENSMUSG00000006941	338	215	174	186	219	218	193	80	136	75	254	122	275	241
ENSMUSG00000006948	0	0	0	0	0	0	0	4	0	0	0	0	0	0
ENSMUSG00000006958	1	0	0	0	0	0	0	0	0	0	0	0	0	0
ENSMUSG00000006998	2463	1409	1870	2084	3366	1711	1604	871	2272	1044	2266	1008	3211	2520
ENSMUSG00000007021	40	19	6	0	0	11	5	0	0	0	0	10	1	6
ENSMUSG00000007029	1122	389	710	727	1286	453	538	270	1854	464	539	326	988	991
ENSMUSG00000007030	0	1	4	1	0	2	0	0	0	0	0	2	1	3
ENSMUSG00000007033	0	0	0	0	10	0	0	0	0	1	0	0	0	0
ENSMUSG00000007034	0	0	1	0	0	1	1	1	0	0	0	0	0	0
ENSMUSG00000007035	19	22	30	45	6	6	12	10	21	10	10	6	38	16
ENSMUSG00000007036	230	131	211	170	173	129	88	37	298	58	210	79	277	244
ENSMUSG00000007038	496	251	395	138	349	130	137	34	96	19	145	126	198	214
ENSMUSG00000007039	119	107	127	106	2	68	73	6	0	1	85	51	73	16
ENSMUSG00000007041	6651	3396	3321	7793	6162	4953	3781	1644	2954	2036	6799	2411	9885	5991
ENSMUSG00000007050	353	196	249	548	485	228	282	196	855	272	329	189	670	699
ENSMUSG00000007080	164	119	230	341	449	202	144	110	358	192	160	79	536	313
ENSMUSG00000007097	0	0	0	7	0	0	0	0	0	0	0	2	0	3
ENSMUSG00000007107	0	0	1	0	0	0	0	0	0	0	0	0	0	0
ENSMUSG00000007122	0	0	1	0	0	0	1	0	0	2	0	0	0	0
ENSMUSG00000007207	13	7	5	28	27	8	6	0	0	17	3	4	29	48
ENSMUSG00000007209	1	0	0	0	0	0	0	0	0	0	3	0	2	0
ENSMUSG00000007216	130	50	26	109	12	31	48	21	1	22	68	35	99	33
ENSMUSG00000007279	0	0	1	0	0	0	0	0	0	0	0	0	0	0
ENSMUSG00000007338	144	71	83	123	129	62	58	36	26	70	104	47	141	138
ENSMUSG00000007379	78	41	188	61	327	42	27	9	553	33	30	48	60	49
ENSMUSG00000007411	52	24	35	44	108	41	30	12	116	11	37	14	55	53
ENSMUSG00000007415	1713	1015	1280	1669	1121	1024	1193	417	1033	558	1729	785	1738	1192
ENSMUSG00000007440	0	0	0	0	0	0	0	0	0	0	0	0	0	0
ENSMUSG00000007457	0	0	0	0	0	0	0	0	0	0	0	0	0	0
ENSMUSG00000007458	1458	1044	1043	1030	3814	1056	794	426	913	593	1049	443	1835	3013
ENSMUSG00000007476	1135	630	568	719	555	539	622	205	322	236	722	265	496	563
ENSMUSG00000007480	0	0	0	0	0	0	0	0	0	0	0	0	0	0
ENSMUSG00000007564	2412	1337	1704	1998	2664	1451	1194	516	2870	733	1786	710	3082	2228
ENSMUSG00000007570	26	18	28	31	20	24	16	10	61	16	32	13	25	38
ENSMUSG00000007589	338	128	177	236	253	144	151	140	522	104	181	127	291	411
ENSMUSG00000007591	10	4	0	0	3	2	0	0	0	0	1	3	2	0
ENSMUSG00000007594	20	5	12	0	0	14	3	0	0	0	5	0	17	0
ENSMUSG00000007603	96	85	97	122	140	79	99	39	107	69	114	40	129	136
ENSMUSG00000007610	181	46	77	59	105	45	36	13	143	13	51	46	74	121
ENSMUSG00000007613	113	77	61	134	228	80	90	33	493	77	86	45	127	400
ENSMUSG00000007617	25	44	6	6	19	4	14	0	0	3	11	9	4	16
ENSMUSG00000007646	120	60	21	152	131	68	55	23	5	37	60	30	90	165
ENSMUSG00000007653	0	0	0	0	0	0	0	0	0	0	0	0	0	0
ENSMUSG00000007655	0	0	0	0	0	0	0	0	0	0	0	0	0	0
ENSMUSG00000007656	1223	581	563	1186	1467	681	563	428	277	563	908	455	1156	1175
ENSMUSG00000007659	1656	1122	1255	1093	3705	662	884	443	1993	640	965	572	1629	2128
ENSMUSG00000007670	1044	403	531	1313	1037	679	555	276	129	395	820	350	1146	1331
ENSMUSG00000007682	0	0	0	0	0	0	0	0	0	0	0	0	0	10
ENSMUSG00000007721	416	260	239	427	721	366	198	157	234	289	401	152	523	673
ENSMUSG00000007739	3070	1634	1664	1751	3701	1481	1447	852	1830	1450	2224	1382	3545	2712
ENSMUSG00000007777	134	69	108	87	115	90	81	28	28	69	107	73	114	167
ENSMUSG00000007783	0	27	0	4	0	4	1	0	0	0	6	5	6	1
ENSMUSG00000007805	0	0	0	0	0	0	0	0	0	0	0	0	0	0
ENSMUSG00000007812	337	163	232	101	249	191	130	22	339	57	195	50	143	242
ENSMUSG00000007815	4037	1737	2015	2644	2585	2056	1775	708	1457	884	2217	1151	3122	2984
ENSMUSG00000007817	838	538	399	705	659	476	477	225	538	258	537	210	793	754
ENSMUSG00000007827	111	43	65	97	111	87	58	9	153	50	82	25	110	120
ENSMUSG00000007833	242	100	119	196	190	123	59	57	390	70	153	54	265	257
ENSMUSG00000007836	231	179	88	419	472	243	185	137	194	187	299	142	594	509
ENSMUSG00000007837	36	29	5	27	35	23	19	11	78	11	17	12	51	44
ENSMUSG00000007850	538	208	243	555	724	312	292	240	644	239	374	255	693	834
ENSMUSG00000007867	45	27	38	20	46	42	27	10	0	4	78	19	60	21
ENSMUSG00000007872	62	47	96	231	122	30	27	28	28	23	83	43	131	154
ENSMUSG00000007877	0	0	0	0	0	0	0	0	0	0	0	0	0	0
ENSMUSG00000007880	1132	544	958	1136	1005	616	461	215	233	286	645	316	1076	854
ENSMUSG00000007888	0	0	0	0	0	0	1	0	0	0	0	0	0	0
ENSMUSG00000007891	3594	1943	2034	1879	1824	1515	1370	487	1359	779	1783	760	2057	1541
ENSMUSG00000007892	14984	5506	5474	5890	3480	6246	7455	1702	742	1627	8206	3400	7775	4878
ENSMUSG00000007907	0	0	0	0	0	0	0	0	0	0	0	0	0	0
ENSMUSG00000007908	0	0	0	0	0	0	0	0	0	0	0	0	0	0
ENSMUSG00000007944	0	0	0	0	0	0	0	0	0	0	0	0	0	0
ENSMUSG00000007946	0	0	0	0	0	0	0	0	0	0	0	0	0	0
ENSMUSG00000007950	338	134	206	158	252	127	107	56	540	73	163	93	211	209
ENSMUSG00000007987	41	37	11	52	83	47	18	13	43	24	60	10	51	122
ENSMUSG00000007989	0	0	0	0	0	0	0	0	0	0	0	0	0	0
ENSMUSG00000008028	1	0	9	0	0	0	1	0	0	0	0	0	0	0
ENSMUSG00000008035	180	98	107	151	131	89	73	44	118	44	85	45	204	202
ENSMUSG00000008036	1049	456	515	649	607	504	596	205	535	329	621	366	862	841
ENSMUSG00000008090	0	1	32	11	0	0	0	0	0	0	2	2	0	0
ENSMUSG00000008129	53	33	78	81	187	21	22	15	46	31	36	29	56	30
ENSMUSG00000008136	56	13	62	87	57	61	39	33	11	92	41	16	110	19
ENSMUSG00000008140	184	86	84	81	121	88	107	44	105	41	102	50	156	132
ENSMUSG00000008153	9	24	0	0	0	2	10	0	0	0	11	2	0	0
ENSMUSG00000008167	37	30	27	33	18	29	21	6	0	14	53	22	72	16
ENSMUSG00000008193	65	36	58	14	68	15	8	2	2	23	13	5	49	0
ENSMUSG00000008200	598	393	640	302	692	390	327	108	213	215	305	264	370	457
ENSMUSG00000008206	358	191	294	282	178	187	171	82	200	78	200	120	350	244
ENSMUSG00000008226	53	25	82	73	119	50	35	22	68	31	36	20	63	59
ENSMUSG00000008301	703	436	433	370	557	397	319	142	371	162	483	222	596	459
ENSMUSG00000008305	9	1	2	1	0	10	0	1	0	0	2	1	1	13
ENSMUSG00000008307	25	13	30	10	60	30	23	14	52	25	9	7	31	13
ENSMUSG00000008318	46	111	129	90	226	39	37	43	195	67	70	46	127	214
ENSMUSG00000008333	894	434	654	627	706	516	460	193	618	286	734	350	829	872
ENSMUSG00000008348	16731	12621	9089	13685	20099	12781	10679	4955	3663	7523	17927	7276	19539	17042
ENSMUSG00000008373	351	300	359	743	1329	437	288	308	647	355	644	269	983	982
ENSMUSG00000008384	274	199	245	82	175	130	121	27	42	64	159	78	164	215
ENSMUSG00000008393	636	357	381	338	415	229	250	118	708	111	351	176	409	304
ENSMUSG00000008398	211	137	225	200	751	198	123	64	117	59	203	105	203	219
ENSMUSG00000008429	166	104	59	62	16	69	28	22	23	22	68	29	100	114
ENSMUSG00000008435	268	230	310	212	422	125	233	91	138	176	241	128	368	190
ENSMUSG00000008438	0	1	0	1	4	0	0	0	0	0	0	3	0	0
ENSMUSG00000008450	273	158	183	321	508	232	187	159	268	244	290	122	412	469
ENSMUSG00000008461	0	0	1	0	0	0	1	0	0	0	0	0	0	0
ENSMUSG00000008475	4358	2159	2746	3817	3857	2079	1938	1045	3311	1657	3058	1757	4496	4840
ENSMUSG00000008482	0	0	4	0	0	0	0	0	0	0	0	0	0	0
ENSMUSG00000008489	0	0	0	0	1	0	0	0	0	0	0	0	0	0
ENSMUSG00000008496	69	55	60	79	145	43	34	70	117	81	41	38	87	101
ENSMUSG00000008540	7	0	6	0	0	0	0	0	0	0	1	0	0	0
ENSMUSG00000008575	3	1	1	2	0	0	1	0	0	1	1	0	3	2
ENSMUSG00000008590	0	0	0	0	0	0	0	0	0	0	0	0	0	0
ENSMUSG00000008601	0	0	4	0	0	0	0	1	0	0	1	0	0	0
ENSMUSG00000008604	178	29	132	161	162	127	90	63	49	50	90	41	201	142
ENSMUSG00000008658	0	0	0	0	0	0	0	0	0	0	0	0	0	0
ENSMUSG00000008668	24220	11300	10873	14151	8403	11382	11475	3679	2271	3885	15628	7714	15361	10253
ENSMUSG00000008682	703	336	323	292	375	329	296	120	85	170	435	233	430	380
ENSMUSG00000008683	5486	1930	2583	3100	1991	2293	2211	931	771	730	2944	1476	2981	2548
ENSMUSG00000008690	2192	1344	1671	2616	2400	1455	1296	541	2972	798	1985	1048	2770	2532
ENSMUSG00000008730	713	225	486	423	522	412	324	95	348	144	364	165	539	610
ENSMUSG00000008734	0	0	0	3	2	0	1	0	0	0	0	0	0	9
ENSMUSG00000008763	151	74	151	66	426	70	82	48	89	53	118	54	164	211
ENSMUSG00000008789	0	0	0	0	0	0	0	0	0	0	0	0	0	0
ENSMUSG00000008813	0	0	0	1	0	0	0	0	0	0	0	0	0	0
ENSMUSG00000008822	68	18	85	199	152	59	35	34	70	35	109	63	124	204
ENSMUSG00000008843	0	0	0	0	0	0	0	0	0	0	0	0	0	0
ENSMUSG00000008845	0	1	0	0	0	0	0	0	0	0	0	0	0	0
ENSMUSG00000008855	316	108	69	80	27	71	76	17	2	60	106	54	98	40
ENSMUSG00000008859	415	157	166	151	197	123	162	28	400	75	146	116	182	205
ENSMUSG00000008874	0	0	0	0	0	0	0	0	0	0	0	0	0	0
ENSMUSG00000008892	1115	606	819	968	1317	590	536	305	644	458	938	458	1192	1049
ENSMUSG00000008932	0	0	0	0	0	0	0	0	0	0	0	0	0	0
ENSMUSG00000008958	788	529	581	433	414	331	421	129	598	159	381	281	614	478
ENSMUSG00000008976	246	133	89	130	147	85	100	70	520	158	107	83	175	248
ENSMUSG00000008999	83	26	12	71	17	47	33	12	0	7	36	5	75	31
ENSMUSG00000009013	1086	465	597	935	1081	718	562	414	445	559	896	304	1568	1144
ENSMUSG00000009030	571	275	348	435	861	350	303	131	477	164	323	204	735	705
ENSMUSG00000009035	702	318	371	226	279	205	229	49	4	114	277	102	240	165
ENSMUSG00000009047	0	0	0	0	0	0	0	0	0	0	0	0	0	0
ENSMUSG00000009070	0	0	0	0	0	0	0	0	0	0	0	0	0	0
ENSMUSG00000009073	634	298	234	298	409	494	368	105	472	115	539	224	668	577
ENSMUSG00000009075	0	0	0	0	0	0	0	0	0	0	0	0	0	0
ENSMUSG00000009076	116	51	80	101	148	109	63	37	77	43	124	58	121	149
ENSMUSG00000009079	2114	993	1159	1656	2250	1046	874	557	2661	1100	1437	799	2254	1990
ENSMUSG00000009090	1980	1265	1227	1294	1586	1226	924	334	1668	500	1167	507	1605	1115
ENSMUSG00000009092	17	1	17	5	0	10	12	0	0	0	8	6	2	0
ENSMUSG00000009093	0	0	0	0	0	0	0	0	0	1	1	0	3	0
ENSMUSG00000009097	0	0	0	0	0	0	0	0	0	0	0	0	0	0
ENSMUSG00000009108	0	1	0	0	0	0	0	0	0	0	3	0	0	0
ENSMUSG00000009112	318	191	279	141	193	120	138	85	216	93	123	90	207	193
ENSMUSG00000009114	0	0	0	0	5	0	0	0	0	0	0	0	0	0
ENSMUSG00000009115	20	2	0	13	4	6	7	0	1	1	11	3	28	12
ENSMUSG00000009145	1	1	3	6	0	1	4	3	0	3	0	0	3	2
ENSMUSG00000009185	0	0	0	0	0	0	0	0	0	0	0	0	0	0
ENSMUSG00000009207	338	210	251	322	561	219	185	133	358	186	288	198	602	587
ENSMUSG00000009210	11	2	34	0	692	0	1	0	406	0	3	17	0	820
ENSMUSG00000009214	0	0	0	0	0	0	0	0	0	0	0	0	0	0
ENSMUSG00000009216	0	0	0	0	0	0	0	0	0	0	0	0	0	0
ENSMUSG00000009246	0	0	0	1	1	0	0	0	0	0	0	0	0	2
ENSMUSG00000009248	42	18	13	0	0	13	8	0	0	0	25	10	7	0
ENSMUSG00000009281	0	0	0	0	0	0	0	0	0	0	0	0	0	0
ENSMUSG00000009291	964	553	1020	522	721	356	367	104	806	130	530	305	597	543
ENSMUSG00000009292	0	1	1	0	0	0	2	0	0	0	0	0	0	0
ENSMUSG00000009293	541	422	532	347	549	288	287	100	555	130	298	162	415	428
ENSMUSG00000009350	4	1	3	0	0	1	0	0	0	0	0	2	3	1
ENSMUSG00000009356	0	0	0	0	0	0	0	0	0	0	0	0	0	0
ENSMUSG00000009376	0	0	0	0	0	0	0	0	0	0	0	0	0	0
ENSMUSG00000009378	0	0	0	0	0	0	0	0	0	0	0	0	0	0
ENSMUSG00000009394	0	0	0	5	0	0	0	3	0	0	2	0	0	0
ENSMUSG00000009406	89	61	53	31	73	40	47	7	165	5	79	36	56	45
ENSMUSG00000009418	1	1	1	1	0	0	1	0	0	3	2	2	2	2
ENSMUSG00000009470	980	544	473	509	712	735	626	211	879	281	862	334	1016	699
ENSMUSG00000009471	0	0	0	0	0	0	0	0	0	0	0	0	0	0
ENSMUSG00000009487	0	0	0	0	0	0	0	0	0	0	0	0	0	0
ENSMUSG00000009535	527	262	529	389	975	427	262	194	549	351	501	256	651	572
ENSMUSG00000009545	0	0	0	0	0	0	0	0	0	0	0	0	0	0
ENSMUSG00000009549	966	494	646	855	996	601	492	255	403	313	820	403	1067	935
ENSMUSG00000009551	0	2	0	3	0	0	0	0	0	0	0	0	2	0
ENSMUSG00000009555	605	302	420	245	318	211	251	104	279	140	333	137	462	417
ENSMUSG00000009563	332	232	153	196	417	221	190	54	257	64	212	138	348	343
ENSMUSG00000009566	40	23	18	28	65	24	27	16	2	27	48	24	95	16
ENSMUSG00000009569	72	91	121	137	202	46	68	51	54	57	68	80	137	167
ENSMUSG00000009575	707	306	405	915	1532	496	618	401	1582	643	607	377	1345	1509
ENSMUSG00000009580	0	0	0	0	0	0	0	0	0	0	0	0	0	0
ENSMUSG00000009585	3715	2422	2828	3455	4092	2819	2433	1027	1922	1423	3091	1641	4622	4352
ENSMUSG00000009588	0	0	0	0	0	1	0	0	0	0	0	0	1	0
ENSMUSG00000009596	0	0	0	0	0	0	0	0	0	0	0	0	4	0
ENSMUSG00000009614	0	0	0	0	0	0	0	0	0	0	0	0	0	0
ENSMUSG00000009621	138	55	39	88	193	56	71	18	1	8	75	22	51	64
ENSMUSG00000009628	106	63	232	78	465	123	71	27	2	9	128	92	194	325
ENSMUSG00000009630	67	58	72	34	209	78	46	15	195	19	75	49	64	326
ENSMUSG00000009633	0	1	0	5	0	0	1	0	0	0	0	4	0	0
ENSMUSG00000009640	176	80	87	117	314	88	92	45	230	58	146	84	186	227
ENSMUSG00000009646	0	1	0	0	0	2	0	0	0	0	0	1	0	0
ENSMUSG00000009647	285	213	164	407	434	286	285	217	225	192	382	179	606	551
ENSMUSG00000009654	107	79	55	18	21	84	96	2	17	2	94	14	84	40
ENSMUSG00000009670	0	0	0	0	0	0	0	0	0	0	0	0	0	0
ENSMUSG00000009681	73	31	64	62	49	54	32	9	72	15	21	24	128	2
ENSMUSG00000009687	22486	11710	9580	5945	4745	10599	10741	1834	2016	1555	12936	5316	9026	4422
ENSMUSG00000009731	14	11	0	2	2	0	7	3	0	4	7	0	0	0
ENSMUSG00000009733	136	46	29	81	141	43	26	20	297	32	81	50	107	43
ENSMUSG00000009734	0	0	1	1	0	0	1	1	0	0	0	0	1	2
ENSMUSG00000009739	51	29	2	20	8	11	13	0	0	0	5	0	1	19
ENSMUSG00000009741	58	52	20	25	181	21	33	4	203	14	47	3	79	41
ENSMUSG00000009772	28	47	33	23	26	4	20	20	0	9	34	23	76	10
ENSMUSG00000009828	160	31	52	76	100	94	38	26	14	20	60	35	44	195
ENSMUSG00000009863	1363	831	856	2143	1943	1152	873	592	978	818	1579	664	2544	2109
ENSMUSG00000009876	62	45	86	4	30	32	38	0	1	3	46	49	12	50
ENSMUSG00000009894	289	246	371	386	566	364	261	100	617	151	398	165	950	695
ENSMUSG00000009900	0	0	0	0	0	0	0	0	0	0	0	0	0	0
ENSMUSG00000009905	480	346	318	318	184	353	290	87	39	102	415	212	667	623
ENSMUSG00000009907	573	256	615	432	843	323	216	112	264	194	400	205	578	723
ENSMUSG00000009927	13168	5588	5262	7081	5601	5809	5868	2650	1388	3296	10089	4307	8236	7874
ENSMUSG00000009941	94	1	5	63	2	20	14	0	0	11	26	16	50	27
ENSMUSG00000009995	75	81	79	58	253	43	68	23	0	41	61	34	98	72
ENSMUSG00000010021	0	6	0	0	0	3	4	0	0	0	1	0	0	0
ENSMUSG00000010025	205	92	114	110	144	68	80	38	353	61	128	74	189	290
ENSMUSG00000010044	0	0	0	1	0	2	0	0	0	0	0	1	1	1
ENSMUSG00000010045	249	128	173	120	184	77	106	50	171	76	146	66	271	173
ENSMUSG00000010047	87	126	106	53	78	45	30	30	215	39	52	32	68	78
ENSMUSG00000010048	133	55	46	131	295	82	55	98	84	90	97	43	205	270
ENSMUSG00000010051	13	4	9	9	7	8	11	5	0	6	9	12	4	22
ENSMUSG00000010054	53	14	45	14	143	25	27	9	112	8	45	11	51	55
ENSMUSG00000010057	119	124	42	183	143	87	106	37	78	42	120	59	176	204
ENSMUSG00000010064	0	1	0	0	0	0	5	0	0	0	2	7	0	0
ENSMUSG00000010066	3	2	1	3	1	2	4	1	5	1	1	1	1	1
ENSMUSG00000010067	204	172	220	55	31	90	87	9	0	10	54	50	39	45
ENSMUSG00000010080	0	0	0	0	0	0	0	0	0	0	0	0	0	0
ENSMUSG00000010086	0	0	0	0	0	0	0	0	0	0	0	0	0	0
ENSMUSG00000010095	1183	720	967	655	3084	706	712	571	1018	713	955	409	1618	2053
ENSMUSG00000010097	700	390	456	793	864	453	404	210	1065	334	620	294	827	926
ENSMUSG00000010110	1736	1346	1046	1593	1625	1533	1277	244	282	207	1843	887	1617	1047
ENSMUSG00000010122	0	0	0	0	0	0	0	0	0	0	0	0	0	0
ENSMUSG00000010136	0	1	0	0	0	0	0	0	0	0	0	0	0	0
ENSMUSG00000010142	255	130	249	516	427	174	135	133	588	158	286	124	431	424
ENSMUSG00000010154	0	4	0	0	0	0	0	0	0	0	0	0	0	0
ENSMUSG00000010175	0	0	0	0	0	0	0	0	0	0	0	0	0	0
ENSMUSG00000010205	417	207	111	281	510	267	201	116	641	201	292	127	456	402
ENSMUSG00000010277	558	410	422	455	1280	535	296	187	1772	207	480	171	698	550
ENSMUSG00000010290	58	26	59	74	307	64	25	62	143	95	64	48	128	289
ENSMUSG00000010307	50	26	24	23	77	3	22	6	0	0	5	15	5	38
ENSMUSG00000010311	15	2	0	0	0	4	3	0	0	0	5	2	1	0
ENSMUSG00000010342	11	0	4	3	25	7	5	5	0	19	4	3	35	36
ENSMUSG00000010358	307	139	153	275	424	164	161	97	156	116	181	115	349	391
ENSMUSG00000010362	657	291	462	929	685	374	334	145	836	188	393	314	768	746
ENSMUSG00000010376	1455	783	700	1016	998	761	744	390	330	397	1059	426	1129	1280
ENSMUSG00000010392	477	234	336	292	406	228	196	62	346	126	295	180	246	343
ENSMUSG00000010406	506	163	178	235	290	258	218	99	63	93	282	134	323	339
ENSMUSG00000010435	0	0	0	0	0	0	0	0	0	0	0	0	0	0
ENSMUSG00000010453	290	414	339	242	630	248	198	80	597	86	182	136	296	259
ENSMUSG00000010461	0	0	0	0	0	0	0	0	0	0	0	0	0	0
ENSMUSG00000010476	0	0	0	0	0	0	0	0	0	0	0	0	0	0
ENSMUSG00000010492	2	2	1	0	0	0	1	0	0	0	0	0	1	0
ENSMUSG00000010505	0	0	0	1	0	1	0	0	0	0	0	0	0	0
ENSMUSG00000010517	135	42	55	79	50	56	50	38	120	18	78	42	96	89
ENSMUSG00000010529	0	0	0	0	0	0	0	0	0	0	0	0	0	0
ENSMUSG00000010538	0	3	0	7	17	5	5	1	0	2	9	1	7	6
ENSMUSG00000010554	234	83	140	169	782	161	121	98	282	269	149	93	326	533
ENSMUSG00000010592	0	0	0	0	0	0	0	0	0	0	0	0	0	0
ENSMUSG00000010601	0	0	0	0	0	1	0	0	0	0	0	1	0	0
ENSMUSG00000010607	342	158	171	191	183	137	150	50	184	69	173	118	207	210
ENSMUSG00000010608	2224	1423	2157	1421	3033	2067	1420	560	3116	808	1083	755	2162	1634
ENSMUSG00000010609	411	142	184	349	510	183	143	115	539	140	195	71	385	489
ENSMUSG00000010651	29	12	16	21	16	12	13	1	16	11	27	8	26	21
ENSMUSG00000010660	202	167	78	21	0	236	212	2	2	0	304	66	174	21
ENSMUSG00000010663	345	109	157	221	195	125	125	46	152	44	190	80	286	198
ENSMUSG00000010721	2	0	3	16	24	7	2	1	0	7	13	6	2	22
ENSMUSG00000010751	21	55	38	35	44	35	31	8	0	11	49	9	31	45
ENSMUSG00000010755	747	382	263	581	2979	569	428	459	1472	528	627	274	953	1164
ENSMUSG00000010760	0	0	0	0	0	0	0	0	0	0	0	0	0	0
ENSMUSG00000010796	0	0	0	0	0	0	0	0	0	0	0	0	0	0
ENSMUSG00000010797	0	0	0	0	0	0	0	0	0	0	0	0	0	0
ENSMUSG00000010803	0	1	0	0	0	0	0	0	0	0	0	0	0	0
ENSMUSG00000010825	0	0	0	1	0	0	0	0	0	0	0	0	0	0
ENSMUSG00000010830	189	121	206	3	25	103	115	1	0	0	98	44	48	1
ENSMUSG00000010841	0	0	0	0	0	0	0	0	0	0	0	0	0	0
ENSMUSG00000010911	131	58	107	191	419	115	97	70	170	73	130	49	273	355
ENSMUSG00000010914	47	41	73	115	197	81	54	51	8	76	81	41	203	231
ENSMUSG00000010936	56	38	54	88	195	45	49	29	48	11	43	23	102	87
ENSMUSG00000011008	54	47	30	81	53	56	40	30	210	42	42	13	177	78
ENSMUSG00000011034	0	0	0	0	0	0	0	0	0	0	0	0	0	0
ENSMUSG00000011052	0	0	0	0	0	0	0	0	0	0	0	0	0	0
ENSMUSG00000011096	149	44	34	33	103	30	39	16	89	29	44	38	37	33
ENSMUSG00000011114	4164	2732	2759	1949	1919	1930	2142	357	1229	504	2665	1306	2154	1690
ENSMUSG00000011118	0	0	0	0	0	0	0	0	0	0	0	0	0	0
ENSMUSG00000011148	174	95	62	33	34	64	52	7	125	8	64	54	29	24
ENSMUSG00000011154	0	0	1	0	0	0	0	0	0	0	0	0	1	1
ENSMUSG00000011158	107	35	83	64	56	52	41	25	334	23	57	34	93	77
ENSMUSG00000011171	0	0	0	3	0	1	0	5	0	0	0	0	0	2
ENSMUSG00000011179	307	83	94	85	389	159	116	46	351	80	171	47	179	219
ENSMUSG00000011254	105	104	159	117	196	159	127	43	215	93	158	53	142	132
ENSMUSG00000011256	39	17	19	9	18	23	18	1	0	4	12	10	23	4
ENSMUSG00000011257	126	47	98	87	169	73	63	45	89	86	111	44	198	188
ENSMUSG00000011263	0	6	0	0	0	0	0	0	0	0	0	0	0	0
ENSMUSG00000011267	15	16	38	23	39	36	17	10	22	3	42	10	27	19
ENSMUSG00000011305	0	0	0	0	0	0	1	0	0	0	0	0	1	1
ENSMUSG00000011306	720	319	319	469	494	334	315	132	235	133	431	184	457	491
ENSMUSG00000011349	0	0	0	0	0	0	0	0	0	0	0	0	0	0
ENSMUSG00000011350	0	3	0	0	0	0	3	0	0	0	0	0	0	0
ENSMUSG00000011382	638	313	160	201	191	353	519	37	28	20	591	235	289	262
ENSMUSG00000011427	91	23	72	72	213	102	61	18	3	43	60	50	111	143
ENSMUSG00000011463	0	0	0	0	0	0	0	0	0	1	0	0	0	0
ENSMUSG00000011486	0	0	0	2	25	0	1	0	0	2	2	0	2	3
ENSMUSG00000011589	0	0	0	0	0	0	0	0	0	0	0	0	0	0
ENSMUSG00000011632	0	0	0	1	0	0	0	0	0	0	0	0	0	0
ENSMUSG00000011658	33	31	44	126	51	32	36	24	11	31	48	27	119	47
ENSMUSG00000011751	0	0	1	0	0	1	0	0	0	0	0	0	2	15
ENSMUSG00000011752	1791	758	676	395	752	1103	1096	224	639	317	1586	728	1140	1000
ENSMUSG00000011831	9	9	33	17	9	74	21	10	92	23	34	16	96	17
ENSMUSG00000011832	76	44	57	37	136	25	20	17	197	12	33	14	60	62
ENSMUSG00000011837	177	98	103	93	141	81	98	22	239	49	75	79	125	123
ENSMUSG00000011877	78	32	59	36	173	75	42	11	6	13	57	27	36	114
ENSMUSG00000011884	2769	1586	2311	2252	2277	1137	1155	579	1869	937	1579	871	2265	2002
ENSMUSG00000011958	357	172	185	227	473	130	154	85	264	150	225	129	486	556
ENSMUSG00000011960	768	525	940	524	833	439	457	165	482	178	524	305	737	976
ENSMUSG00000012017	0	0	0	0	0	0	0	0	0	0	0	0	0	0
ENSMUSG00000012042	0	0	0	0	0	0	0	0	0	0	0	0	0	0
ENSMUSG00000012076	50	21	2	49	213	31	19	10	73	21	22	7	97	62
ENSMUSG00000012114	692	568	726	643	1264	509	353	171	711	172	551	302	637	689
ENSMUSG00000012117	303	185	192	265	423	185	155	70	439	159	219	90	296	353
ENSMUSG00000012123	63	50	25	39	18	25	44	8	77	5	30	22	40	66
ENSMUSG00000012126	86	48	25	50	216	74	38	20	5	28	124	28	127	65
ENSMUSG00000012187	0	0	0	0	0	0	0	0	0	0	0	0	0	0
ENSMUSG00000012211	0	0	0	3	0	1	0	0	0	0	4	0	0	0
ENSMUSG00000012282	0	0	0	0	0	0	0	0	0	0	0	0	7	0
ENSMUSG00000012296	378	164	134	202	366	138	147	49	0	98	127	89	255	145
ENSMUSG00000012350	0	0	0	0	0	0	0	0	0	0	0	0	0	0
ENSMUSG00000012396	1	2	5	2	1	2	1	0	0	0	0	0	2	1
ENSMUSG00000012405	913	420	539	674	962	643	456	333	678	383	872	390	1177	1137
ENSMUSG00000012422	1408	679	936	773	1111	935	677	241	847	383	911	454	1243	1341
ENSMUSG00000012428	0	0	0	0	0	0	0	0	0	0	0	0	0	0
ENSMUSG00000012429	110	58	41	74	100	96	71	17	52	31	86	36	160	135
ENSMUSG00000012443	776	502	583	1408	1783	632	535	321	743	589	747	535	1321	1317
ENSMUSG00000012483	327	170	262	523	479	266	177	172	281	189	372	216	576	463
ENSMUSG00000012519	408	228	240	279	126	208	239	75	62	71	381	124	504	280
ENSMUSG00000012520	0	0	0	0	0	0	1	0	0	0	0	0	0	0
ENSMUSG00000012535	406	344	379	401	805	419	325	130	568	243	438	177	563	743
ENSMUSG00000012609	87	65	105	75	178	74	74	12	146	5	87	31	107	135
ENSMUSG00000012640	58	60	91	64	150	51	49	26	437	12	47	51	73	181
ENSMUSG00000012705	11	0	0	0	1	0	2	0	0	0	0	0	4	0
ENSMUSG00000012777	2	0	0	1	0	3	0	0	0	0	0	0	9	0
ENSMUSG00000012819	100	61	78	73	86	46	28	8	11	2	52	28	32	43
ENSMUSG00000012848	34456	18909	18715	17103	16289	16685	16487	4792	6633	5509	21664	11194	22413	15448
ENSMUSG00000012889	38	18	32	30	43	58	28	7	6	14	50	14	31	57
ENSMUSG00000013033	16	86	101	186	233	76	87	64	1	61	63	42	177	116
ENSMUSG00000013076	0	0	4	0	22	0	0	1	0	14	11	0	0	0
ENSMUSG00000013083	0	0	0	0	0	0	0	0	0	0	0	0	0	0
ENSMUSG00000013089	26	26	70	25	60	49	29	30	202	54	62	24	41	38
ENSMUSG00000013091	0	0	0	1	0	0	0	0	0	0	0	0	0	0
ENSMUSG00000013150	22	4	34	23	43	11	18	8	1	2	14	7	18	65
ENSMUSG00000013155	45	46	26	68	109	42	38	20	0	13	61	22	79	123
ENSMUSG00000013158	0	0	6	0	0	0	0	0	0	0	0	0	0	0
ENSMUSG00000013160	242	126	140	144	193	118	106	59	114	35	144	65	175	146
ENSMUSG00000013236	442	115	266	293	1167	228	310	194	689	243	284	261	407	720
ENSMUSG00000013275	191	152	279	52	405	63	85	26	669	26	128	94	128	196
ENSMUSG00000013338	1	0	0	0	0	0	0	0	0	0	0	0	0	0
ENSMUSG00000013353	1	0	0	0	0	0	0	0	0	0	0	0	0	1
ENSMUSG00000013367	1	0	0	0	0	1	0	0	0	0	0	0	0	0
ENSMUSG00000013415	4	4	4	4	3	2	4	1	2	2	1	2	1	1
ENSMUSG00000013418	0	0	0	2	0	3	0	4	0	3	0	0	0	0
ENSMUSG00000013419	0	6	0	0	0	6	0	0	0	2	0	1	0	0
ENSMUSG00000013465	846	416	512	343	1002	382	346	110	1002	221	458	216	465	548
ENSMUSG00000013483	11	0	0	0	0	0	0	0	0	0	1	0	0	0
ENSMUSG00000013495	85	74	126	164	325	73	69	34	447	48	112	67	182	254
ENSMUSG00000013523	0	0	0	4	0	0	1	0	0	0	1	0	2	5
ENSMUSG00000013539	95	106	131	165	229	108	126	40	8	57	124	71	147	186
ENSMUSG00000013562	0	0	0	1	18	0	2	0	0	0	1	0	0	5
ENSMUSG00000013584	0	0	0	0	0	0	0	0	0	0	0	0	0	0
ENSMUSG00000013593	1640	772	1064	893	1683	740	669	316	1304	492	1036	438	1490	1660
ENSMUSG00000013611	0	0	0	0	0	2	0	0	0	0	0	0	0	0
ENSMUSG00000013622	475	242	204	336	334	235	182	46	237	63	298	196	323	280
ENSMUSG00000013629	582	254	292	534	716	421	371	208	154	328	458	199	1020	922
ENSMUSG00000013643	0	0	0	0	0	0	0	0	0	0	0	0	0	0
ENSMUSG00000013646	78	32	24	64	103	37	55	19	157	30	57	41	126	106
ENSMUSG00000013653	0	0	0	0	0	0	0	0	0	0	0	0	0	0
ENSMUSG00000013662	494	243	279	496	686	348	326	196	815	301	498	233	605	860
ENSMUSG00000013663	225	173	267	212	94	111	88	62	147	40	103	79	168	159
ENSMUSG00000013668	0	0	0	0	0	0	0	0	0	0	0	0	0	0
ENSMUSG00000013698	373	192	222	122	59	132	149	41	64	52	138	51	119	185
ENSMUSG00000013701	184	64	113	102	224	78	76	39	234	49	124	56	150	235
ENSMUSG00000013707	851	439	454	522	557	519	473	158	275	128	719	248	812	632
ENSMUSG00000013736	205	95	174	210	349	124	106	65	268	182	188	83	213	292
ENSMUSG00000013766	0	0	0	0	0	0	0	0	0	0	0	0	0	0
ENSMUSG00000013787	520	207	354	314	252	247	226	75	192	122	221	156	348	416
ENSMUSG00000013822	486	204	210	305	403	247	197	89	260	128	303	129	427	441
ENSMUSG00000013833	48	42	137	72	52	18	62	22	372	42	73	44	150	92
ENSMUSG00000013846	1464	527	581	146	246	651	749	61	168	77	816	280	654	271
ENSMUSG00000013858	17	6	5	4	2	6	7	2	0	6	6	1	5	22
ENSMUSG00000013878	22	13	72	43	36	27	39	20	53	24	39	19	79	116
ENSMUSG00000013921	11	0	0	8	0	0	4	0	0	0	5	0	1	0
ENSMUSG00000013928	0	0	0	0	0	1	0	0	0	0	0	0	0	0
ENSMUSG00000013936	0	0	0	1	7	0	0	0	0	0	0	1	1	2
ENSMUSG00000013973	27	41	33	23	12	13	15	3	4	3	17	9	27	8
ENSMUSG00000013974	5	0	0	0	0	0	0	0	0	6	0	0	0	0
ENSMUSG00000013997	149	100	145	126	138	95	122	43	166	70	127	66	202	178
ENSMUSG00000014030	31	2	1	0	0	1	4	0	0	0	0	1	0	0
ENSMUSG00000014039	74	38	8	25	53	40	21	22	1	35	40	12	24	44
ENSMUSG00000014074	143	54	72	186	130	82	50	56	101	106	98	39	243	150
ENSMUSG00000014075	36	13	34	33	28	15	13	5	1	13	22	14	24	46
ENSMUSG00000014077	2649	1384	2272	1206	1086	847	929	208	2051	305	1080	799	1383	1225
ENSMUSG00000014104	0	0	0	0	0	0	0	0	0	0	0	0	0	0
ENSMUSG00000014158	0	0	1	0	0	0	0	0	0	0	0	0	0	0
ENSMUSG00000014164	4	16	24	0	0	1	3	4	0	3	3	0	13	1
ENSMUSG00000014177	750	471	618	395	989	420	392	118	553	160	709	253	622	698
ENSMUSG00000014195	935	427	399	713	920	589	464	203	737	301	573	198	688	819
ENSMUSG00000014198	11	10	4	2	63	1	9	0	0	0	3	4	0	44
ENSMUSG00000014226	678	307	311	751	1116	448	277	325	593	570	527	240	1197	874
ENSMUSG00000014232	76	31	63	86	75	46	54	11	49	22	62	36	96	138
ENSMUSG00000014243	123	81	68	77	110	119	89	36	59	36	157	56	150	29
ENSMUSG00000014245	22	36	32	25	83	22	32	12	0	20	36	20	46	80
ENSMUSG00000014294	686	303	342	627	494	363	362	186	129	258	545	245	677	578
ENSMUSG00000014301	36	23	24	16	16	20	21	4	17	7	21	11	29	29
ENSMUSG00000014303	23	2	7	3	1	0	2	1	20	1	1	1	3	0
ENSMUSG00000014313	1610	637	766	1324	1127	790	790	430	272	481	1146	501	1353	1750
ENSMUSG00000014329	2	0	0	2	2	0	1	1	0	4	1	0	5	6
ENSMUSG00000014349	140	120	211	128	173	118	113	49	237	105	125	72	183	168
ENSMUSG00000014351	0	0	0	0	0	0	0	0	0	0	0	0	0	0
ENSMUSG00000014353	103	123	77	86	181	74	75	19	79	36	56	35	81	119
ENSMUSG00000014355	955	451	822	982	1649	660	479	243	2405	430	750	535	1319	1021
ENSMUSG00000014361	0	0	0	0	0	0	0	0	0	0	0	1	0	0
ENSMUSG00000014402	845	413	631	461	705	483	385	152	341	180	647	235	643	543
ENSMUSG00000014418	207	77	117	151	88	150	65	37	722	50	141	102	175	238
ENSMUSG00000014426	81	107	184	86	132	80	129	20	251	43	89	53	77	54
ENSMUSG00000014444	90	42	53	40	91	86	42	25	141	18	58	14	52	41
ENSMUSG00000014453	18	4	0	7	0	23	9	0	0	1	21	0	27	10
ENSMUSG00000014470	194	147	254	174	267	68	88	44	566	42	65	63	86	140
ENSMUSG00000014496	52	22	5	31	114	30	38	15	3	32	57	12	54	60
ENSMUSG00000014498	64	1	23	49	139	24	9	24	5	15	26	12	30	53
ENSMUSG00000014503	4	3	0	14	16	0	4	0	0	0	4	5	10	6
ENSMUSG00000014504	1025	542	722	805	990	688	632	232	311	353	810	343	931	1016
ENSMUSG00000014529	7	0	3	2	0	0	1	0	0	0	1	0	1	6
ENSMUSG00000014542	0	0	0	0	0	0	0	0	0	0	0	0	0	0
ENSMUSG00000014543	0	0	0	0	0	0	0	0	0	0	0	0	0	0
ENSMUSG00000014547	12	17	17	15	45	21	21	5	85	0	8	13	19	41
ENSMUSG00000014550	320	160	174	129	183	146	137	33	130	89	184	55	217	93
ENSMUSG00000014551	285	130	131	199	433	184	110	69	66	121	271	117	284	248
ENSMUSG00000014554	265	166	205	318	220	175	165	57	214	91	187	91	312	187
ENSMUSG00000014592	313	106	205	265	160	155	133	51	37	47	211	81	281	260
ENSMUSG00000014599	343	176	78	235	116	246	199	202	64	366	313	58	475	144
ENSMUSG00000014601	199	98	82	116	228	75	69	31	10	53	96	63	258	213
ENSMUSG00000014602	0	1	0	0	0	3	6	0	0	0	0	0	0	0
ENSMUSG00000014603	0	0	0	0	0	0	0	0	0	1	0	0	0	0
ENSMUSG00000014606	611	384	440	888	848	500	408	195	990	315	589	272	901	857
ENSMUSG00000014609	0	0	0	0	0	0	0	3	0	0	0	0	0	0
ENSMUSG00000014633	175	96	57	255	274	94	101	59	67	79	152	73	236	242
ENSMUSG00000014668	439	305	485	531	541	321	265	159	725	149	425	236	532	859
ENSMUSG00000014686	0	2	0	0	0	6	1	0	0	0	0	1	0	0
ENSMUSG00000014704	0	0	0	0	0	0	0	0	0	0	0	0	0	0
ENSMUSG00000014725	0	1	0	1	0	0	0	0	0	0	0	0	0	0
ENSMUSG00000014747	0	1	0	0	0	0	0	0	8	0	0	1	0	0
ENSMUSG00000014748	1049	723	667	471	1572	479	481	135	1181	238	471	329	548	1133
ENSMUSG00000014763	301	148	131	262	556	194	138	74	329	119	177	97	271	265
ENSMUSG00000014767	260	184	224	292	310	200	152	119	2	119	161	114	271	285
ENSMUSG00000014769	6026	3368	3639	4820	4080	2992	2916	1130	2510	1447	4146	2234	4851	4160
ENSMUSG00000014771	0	0	0	0	0	0	0	0	0	0	0	0	0	0
ENSMUSG00000014773	0	0	0	0	0	0	0	0	0	0	0	0	0	0
ENSMUSG00000014776	5	0	0	0	0	0	2	0	0	1	0	0	0	0
ENSMUSG00000014778	4	4	5	13	18	1	4	3	0	7	5	1	14	25
ENSMUSG00000014782	0	0	0	0	0	0	0	0	0	0	0	0	0	0
ENSMUSG00000014786	0	2	11	8	1	26	6	0	0	0	12	3	11	0
ENSMUSG00000014791	13	6	0	2	7	10	6	5	0	2	3	11	0	0
ENSMUSG00000014813	98	41	4	14	1	17	27	0	0	1	39	21	7	2
ENSMUSG00000014837	35	4	3	7	24	7	22	3	1	1	24	13	8	30
ENSMUSG00000014846	0	0	0	0	0	0	0	0	0	0	0	0	1	0
ENSMUSG00000014850	98	81	55	108	320	60	96	33	184	59	100	50	109	28
ENSMUSG00000014852	1	2	3	1	1	4	1	0	0	0	1	1	1	2
ENSMUSG00000014856	302	179	193	204	251	162	156	89	235	106	229	103	238	221
ENSMUSG00000014859	887	505	433	388	650	537	435	236	846	232	665	247	788	573
ENSMUSG00000014867	4283	3217	3457	1968	4485	2150	2493	467	2215	835	3036	1423	3405	3876
ENSMUSG00000014873	76	75	53	65	190	67	57	27	105	60	71	38	90	105
ENSMUSG00000014905	8	29	15	10	9	27	13	4	136	22	28	15	7	43
ENSMUSG00000014907	9	11	2	19	8	13	1	4	0	3	11	2	24	41
ENSMUSG00000014932	0	2	19	2	3	1	4	1	20	2	6	2	7	0
ENSMUSG00000014956	1767	929	1207	1844	1708	1077	939	530	1222	723	1326	780	2099	2434
ENSMUSG00000014959	1207	637	758	430	884	619	530	176	677	251	744	367	1007	863
ENSMUSG00000014980	44	27	15	38	59	40	24	21	153	23	31	24	68	135
ENSMUSG00000015001	0	0	0	0	0	0	0	0	0	0	0	0	0	1
ENSMUSG00000015002	642	319	320	709	931	346	245	171	1372	311	406	216	830	1078
ENSMUSG00000015013	268	116	111	171	217	145	126	41	99	50	187	76	146	184
ENSMUSG00000015016	69	15	34	28	64	17	10	12	1	15	38	17	82	32
ENSMUSG00000015023	140	41	65	72	107	39	49	19	36	28	69	23	106	102
ENSMUSG00000015027	226	114	95	166	349	144	149	52	1	63	187	36	171	263
ENSMUSG00000015053	1	0	0	0	8	0	1	1	0	0	0	1	6	1
ENSMUSG00000015083	37	16	20	48	24	21	10	4	74	6	14	8	33	80
ENSMUSG00000015085	3	5	0	0	0	6	6	0	0	0	1	2	9	0
ENSMUSG00000015087	255	112	145	167	431	158	132	80	393	71	151	94	280	111
ENSMUSG00000015090	1	0	0	2	0	0	0	0	0	1	0	0	2	6
ENSMUSG00000015092	1367	575	636	935	1215	733	662	328	552	416	989	368	1247	966
ENSMUSG00000015093	0	0	0	5	0	0	0	0	0	2	0	0	0	0
ENSMUSG00000015094	18	1	0	0	0	5	5	0	0	0	4	0	6	19
ENSMUSG00000015095	347	169	200	401	493	272	185	113	166	150	235	52	546	562
ENSMUSG00000015112	137	84	158	94	169	82	86	35	345	47	86	76	162	295
ENSMUSG00000015120	906	410	458	718	707	486	337	235	527	304	699	325	807	841
ENSMUSG00000015126	207	158	109	95	107	101	123	28	180	69	137	59	141	150
ENSMUSG00000015127	19	27	49	29	12	33	19	8	3	4	25	22	30	16
ENSMUSG00000015133	45	31	54	14	51	51	20	3	0	9	44	1	20	0
ENSMUSG00000015134	0	0	10	1	43	0	0	1	0	0	0	0	0	2
ENSMUSG00000015143	345	278	180	863	692	249	317	268	497	259	430	190	736	683
ENSMUSG00000015149	806	476	451	561	863	561	376	168	397	182	633	327	702	607
ENSMUSG00000015165	1984	1006	1067	2665	1889	1472	1129	635	685	830	1892	878	2201	2587
ENSMUSG00000015176	606	199	200	542	1118	413	269	305	723	584	499	232	943	1068
ENSMUSG00000015189	58	20	51	29	61	35	25	12	127	13	21	19	19	15
ENSMUSG00000015202	50	6	12	17	50	4	11	21	7	8	5	5	16	18
ENSMUSG00000015214	160	58	96	96	147	36	59	29	4	46	49	13	82	110
ENSMUSG00000015217	210	130	261	541	1078	198	164	190	1238	298	312	126	472	1007
ENSMUSG00000015222	0	0	2	20	0	0	3	1	0	10	1	0	1	3
ENSMUSG00000015224	0	0	0	0	0	0	0	0	0	0	0	0	0	0
ENSMUSG00000015242	0	0	0	0	0	0	0	0	0	0	0	0	0	0
ENSMUSG00000015243	94	18	13	4	0	58	58	0	0	0	64	2	19	2
ENSMUSG00000015247	375	196	272	338	569	237	216	121	354	179	323	154	478	358
ENSMUSG00000015289	299	163	178	344	158	150	142	74	122	74	252	109	428	389
ENSMUSG00000015290	523	260	318	563	746	284	277	180	226	217	433	185	670	800
ENSMUSG00000015291	1033	679	859	983	506	741	683	212	680	362	957	359	1399	1085
ENSMUSG00000015305	0	0	0	0	0	0	0	0	0	0	0	0	0	0
ENSMUSG00000015312	61	23	46	24	63	45	20	33	34	22	58	7	66	34
ENSMUSG00000015314	173	58	164	395	839	68	37	131	651	145	108	87	293	721
ENSMUSG00000015316	722	407	728	409	697	569	512	143	283	167	673	358	689	758
ENSMUSG00000015335	98	32	36	37	107	103	45	10	117	18	67	29	102	59
ENSMUSG00000015337	37	4	4	2	0	3	5	1	18	2	9	3	10	1
ENSMUSG00000015340	36	20	0	17	1	25	11	14	0	0	23	8	29	0
ENSMUSG00000015341	1578	842	1035	945	1176	861	831	201	1023	301	1014	452	1236	940
ENSMUSG00000015342	3	2	1	7	0	2	5	5	33	9	2	3	18	0
ENSMUSG00000015354	0	0	0	0	0	0	0	0	0	0	0	0	0	0
ENSMUSG00000015355	759	259	322	618	1066	452	321	296	621	478	647	271	1213	1290
ENSMUSG00000015357	778	484	529	479	716	369	346	127	660	183	442	271	572	567
ENSMUSG00000015363	959	433	756	227	563	344	334	69	380	74	344	231	435	362
ENSMUSG00000015365	0	0	0	0	0	0	0	0	0	0	0	0	0	0
ENSMUSG00000015377	53	25	20	9	46	1	5	3	9	4	10	15	24	11
ENSMUSG00000015396	1259	699	868	1209	1208	596	743	545	1031	892	831	335	1496	898
ENSMUSG00000015401	1	1	0	0	0	0	0	0	0	0	0	0	1	0
ENSMUSG00000015405	0	0	0	0	0	0	0	0	0	0	0	0	0	0
ENSMUSG00000015437	23862	12673	3252	17311	977	28322	13909	736	170	935	22756	1581	21568	1389
ENSMUSG00000015441	5	1	0	1	0	5	1	0	0	0	0	1	0	0
ENSMUSG00000015443	0	0	0	0	0	0	0	0	0	0	0	0	0	0
ENSMUSG00000015451	0	0	0	0	0	0	1	0	0	0	0	0	0	2
ENSMUSG00000015452	0	18	0	1	4	2	1	0	0	1	2	1	4	0
ENSMUSG00000015461	251	125	145	269	501	128	122	92	113	111	148	127	327	351
ENSMUSG00000015467	0	1	3	2	2	2	3	0	0	2	0	0	0	4
ENSMUSG00000015468	9	1	0	0	3	4	0	1	0	0	1	0	0	0
ENSMUSG00000015474	57	21	23	30	79	25	23	8	33	6	42	12	34	120
ENSMUSG00000015476	0	0	34	11	92	2	4	2	103	0	2	10	6	81
ENSMUSG00000015478	386	178	271	398	318	266	230	87	181	133	310	187	370	358
ENSMUSG00000015484	1	2	1	1	1	0	0	1	0	1	0	0	2	0
ENSMUSG00000015488	647	260	560	485	707	271	480	80	139	161	531	259	533	663
ENSMUSG00000015501	76	48	115	60	165	86	68	46	304	74	58	39	134	248
ENSMUSG00000015519	0	0	0	0	0	0	0	0	0	0	0	0	0	0
ENSMUSG00000015522	1139	633	1077	651	631	479	535	136	811	137	538	249	617	334
ENSMUSG00000015533	1	5	0	0	0	0	0	0	0	0	1	0	0	0
ENSMUSG00000015536	39	67	83	129	148	86	52	39	0	48	76	50	96	122
ENSMUSG00000015542	208	191	83	135	160	143	110	41	204	48	148	81	129	232
ENSMUSG00000015568	1	0	2	1	0	0	0	0	0	0	3	0	0	1
ENSMUSG00000015575	2682	1405	1400	1293	2560	1342	1280	482	1202	554	1721	882	1870	2682
ENSMUSG00000015579	0	0	0	0	0	0	0	0	0	0	0	0	0	0
ENSMUSG00000015597	25	4	10	7	25	10	14	10	20	7	19	8	17	65
ENSMUSG00000015599	0	0	0	0	0	0	0	0	0	0	0	0	0	0
ENSMUSG00000015605	81	36	74	69	99	116	61	22	0	32	62	21	68	144
ENSMUSG00000015619	25748	10159	10211	13151	8225	14095	15202	5152	5553	5558	20930	7868	24230	8850
ENSMUSG00000015627	0	0	0	0	0	1	0	0	0	0	1	0	0	0
ENSMUSG00000015647	236	149	130	57	0	210	131	3	1	9	141	40	145	49
ENSMUSG00000015652	0	0	0	0	0	0	0	0	0	0	0	0	0	0
ENSMUSG00000015653	0	0	0	0	0	0	0	0	0	0	0	0	0	0
ENSMUSG00000015656	25358	16230	14391	31196	25875	20410	16784	9674	9592	15553	29462	11733	45380	26087
ENSMUSG00000015659	1	2	24	5	10	10	8	9	6	14	4	4	26	19
ENSMUSG00000015665	0	0	0	0	0	0	0	0	0	0	0	0	0	0
ENSMUSG00000015668	212	144	102	288	468	143	121	77	365	138	193	106	199	385
ENSMUSG00000015671	2755	1151	1204	1818	2142	1425	1251	694	1345	932	1868	879	2517	2454
ENSMUSG00000015672	958	447	637	450	445	380	414	124	294	179	518	239	638	629
ENSMUSG00000015697	123	212	221	185	406	115	109	74	86	109	147	85	248	336
ENSMUSG00000015702	27	5	6	19	21	8	20	4	0	4	19	9	37	8
ENSMUSG00000015709	1	0	0	0	1	0	0	0	0	0	1	0	0	0
ENSMUSG00000015711	398	211	254	168	193	202	189	57	151	118	224	84	274	168
ENSMUSG00000015714	909	556	664	601	1474	681	614	331	1228	440	873	305	1362	1245
ENSMUSG00000015721	0	0	0	0	0	0	0	0	0	0	0	0	0	0
ENSMUSG00000015733	3251	1843	1993	2525	3803	2169	1722	802	2341	1306	2547	1230	3622	3422
ENSMUSG00000015745	69	57	39	30	45	37	23	10	11	10	44	14	35	59
ENSMUSG00000015747	300	76	213	220	491	180	139	62	225	162	228	148	281	362
ENSMUSG00000015748	248	170	220	159	117	186	113	93	65	77	142	84	313	338
ENSMUSG00000015749	4425	2370	3440	5387	10795	3803	3146	2360	6911	3676	5356	2906	8411	11763
ENSMUSG00000015750	136	62	47	84	72	57	52	22	14	19	60	49	130	90
ENSMUSG00000015755	201	96	233	145	446	159	131	45	205	76	106	121	248	348
ENSMUSG00000015757	485	290	452	438	524	341	230	110	219	208	316	171	581	345
ENSMUSG00000015759	478	275	396	413	591	314	269	157	493	232	383	193	707	743
ENSMUSG00000015766	41	38	23	6	0	37	42	5	0	6	39	22	36	16
ENSMUSG00000015776	267	155	107	159	347	90	90	51	424	59	170	63	191	249
ENSMUSG00000015787	0	0	0	0	0	0	0	0	0	0	0	0	0	0
ENSMUSG00000015790	694	351	343	401	387	341	297	65	386	98	352	190	469	385
ENSMUSG00000015804	1094	727	801	897	1019	637	577	281	1281	370	727	521	979	943
ENSMUSG00000015806	782	307	359	516	523	354	312	130	531	211	435	262	671	569
ENSMUSG00000015812	0	2	2	0	0	1	1	0	10	0	0	0	7	0
ENSMUSG00000015829	0	1	0	2	0	0	0	2	0	0	0	0	0	3
ENSMUSG00000015837	1288	635	644	365	877	475	478	169	274	173	405	201	574	550
ENSMUSG00000015839	378	262	358	248	222	194	155	86	2	152	194	134	398	245
ENSMUSG00000015843	0	0	0	0	0	0	0	0	0	0	0	0	0	0
ENSMUSG00000015846	7	5	0	0	52	3	7	6	1	25	15	12	56	9
ENSMUSG00000015850	1760	882	602	330	260	1429	1173	12	574	14	1426	327	882	655
ENSMUSG00000015852	90	19	24	486	97	77	80	165	4	315	57	27	540	63
ENSMUSG00000015854	0	0	0	0	0	0	0	0	0	0	0	0	0	0
ENSMUSG00000015869	531	234	399	298	744	196	251	115	598	187	263	196	446	637
ENSMUSG00000015879	22	1	12	1	0	16	8	2	0	2	5	0	7	0
ENSMUSG00000015880	507	301	392	541	809	338	247	133	289	276	370	251	744	676
ENSMUSG00000015882	84	72	114	64	117	55	26	12	94	27	54	57	87	71
ENSMUSG00000015889	1447	825	869	2188	1593	714	705	333	1668	748	1023	583	1807	1781
ENSMUSG00000015890	6	4	1	6	7	7	1	0	0	0	3	7	11	7
ENSMUSG00000015932	413	213	266	165	304	144	124	62	551	89	149	75	264	307
ENSMUSG00000015937	5605	2533	3024	5647	3138	2977	2660	952	3325	1136	4576	2013	4717	4653
ENSMUSG00000015942	82	38	104	78	127	39	81	16	114	1	34	22	116	94
ENSMUSG00000015943	176	61	104	181	183	133	100	65	90	80	189	72	200	242
ENSMUSG00000015944	388	163	132	196	120	137	135	22	2	33	149	64	234	205
ENSMUSG00000015947	0	0	0	0	0	0	0	0	0	0	0	0	0	0
ENSMUSG00000015950	473	290	290	159	286	244	213	43	197	32	345	128	387	77
ENSMUSG00000015957	3	1	0	0	0	0	2	0	0	0	1	0	0	0
ENSMUSG00000015961	911	407	555	509	948	394	447	275	781	491	459	264	696	842
ENSMUSG00000015962	0	1	10	0	32	0	3	0	178	3	1	0	3	11
ENSMUSG00000015966	0	0	0	11	0	2	0	1	0	1	2	5	0	0
ENSMUSG00000015968	0	3	17	10	0	0	1	1	0	7	1	0	8	3
ENSMUSG00000015970	0	0	0	0	0	0	0	0	0	0	1	0	0	0
ENSMUSG00000015971	388	182	236	225	263	179	182	67	371	75	232	116	206	173
ENSMUSG00000015980	31	28	2	33	9	24	13	6	0	11	17	21	19	21
ENSMUSG00000015981	0	0	0	0	0	2	0	0	0	0	0	0	0	0
ENSMUSG00000015994	196	79	72	81	90	67	66	31	291	66	103	59	166	256
ENSMUSG00000016018	630	408	430	658	1371	380	329	254	493	435	424	289	766	1128
ENSMUSG00000016024	9	0	0	0	0	0	2	0	1	0	0	1	0	0
ENSMUSG00000016028	35	12	9	32	7	42	28	14	86	5	31	12	54	16
ENSMUSG00000016087	967	824	964	1818	1253	618	522	420	1031	604	829	400	1565	922
ENSMUSG00000016128	15	2	0	0	0	12	6	1	0	0	4	0	3	0
ENSMUSG00000016150	2	0	2	5	2	0	3	0	0	2	1	0	3	9
ENSMUSG00000016179	0	0	8	0	0	0	0	0	0	0	0	0	0	0
ENSMUSG00000016181	55	23	36	21	45	35	25	18	0	52	43	18	59	47
ENSMUSG00000016194	41	17	13	82	170	34	17	14	82	13	32	9	112	28
ENSMUSG00000016200	1	1	0	3	0	2	0	0	0	0	0	0	10	0
ENSMUSG00000016206	363	145	156	372	427	273	168	90	155	105	339	126	433	512
ENSMUSG00000016239	0	4	37	4	0	1	2	1	49	0	4	3	9	17
ENSMUSG00000016252	2249	826	1053	1534	1026	864	958	375	205	528	1286	606	1367	1523
ENSMUSG00000016253	432	262	427	908	636	415	250	151	326	329	460	234	879	1001
ENSMUSG00000016255	0	0	0	0	0	0	0	0	0	0	0	0	0	0
ENSMUSG00000016256	1412	615	810	795	1481	754	637	346	527	311	996	431	1478	1156
ENSMUSG00000016257	955	398	430	624	2081	534	350	342	741	456	532	243	1094	1014
ENSMUSG00000016262	0	1	1	0	0	0	0	0	0	0	0	0	0	1
ENSMUSG00000016283	3	0	2	3	2	2	0	1	2	1	1	2	2	4
ENSMUSG00000016308	739	489	540	812	776	436	413	220	630	418	668	285	901	867
ENSMUSG00000016319	12343	6917	6992	11491	10748	8125	7467	3890	5468	6995	12563	4422	19254	14359
ENSMUSG00000016327	9	0	0	0	0	0	0	0	0	0	0	0	0	0
ENSMUSG00000016344	991	467	634	1259	745	475	455	169	417	196	684	376	897	900
ENSMUSG00000016346	4	10	0	0	1	0	1	0	0	0	0	1	12	0
ENSMUSG00000016349	1	0	1	1	1	0	0	0	0	0	0	1	0	0
ENSMUSG00000016356	3	0	12	1	4	0	3	0	1	0	0	0	4	4
ENSMUSG00000016382	15	2	0	1	0	8	8	1	0	9	1	4	9	0
ENSMUSG00000016386	0	0	0	1	0	0	0	0	0	2	0	0	0	1
ENSMUSG00000016409	528	417	632	523	882	274	271	152	312	164	404	243	726	606
ENSMUSG00000016427	608	280	303	708	516	429	344	217	133	236	599	226	688	931
ENSMUSG00000016458	6	3	1	1	3	2	3	1	2	0	3	0	1	4
ENSMUSG00000016477	31	36	13	39	130	22	30	36	0	63	53	15	97	48
ENSMUSG00000016481	380	123	219	347	530	257	170	117	581	163	318	105	457	612
ENSMUSG00000016487	34	58	21	16	168	33	30	20	101	52	79	2	48	69
ENSMUSG00000016493	0	1	1	2	0	2	2	0	0	0	0	0	4	0
ENSMUSG00000016494	0	0	0	0	0	1	0	0	0	0	0	0	0	0
ENSMUSG00000016495	494	233	320	439	721	273	207	137	297	221	341	153	556	653
ENSMUSG00000016496	476	278	297	224	378	290	300	142	3	116	342	153	394	194
ENSMUSG00000016498	182	72	22	54	205	127	82	82	95	134	160	62	190	122
ENSMUSG00000016503	76	31	35	54	52	37	32	41	88	35	33	18	80	69
ENSMUSG00000016510	121	83	75	83	43	56	68	22	121	26	80	72	76	81
ENSMUSG00000016520	408	253	242	262	532	225	124	65	370	100	234	65	326	346
ENSMUSG00000016524	0	0	0	1	0	1	0	0	0	0	3	0	9	0
ENSMUSG00000016526	54	29	43	28	46	18	12	4	0	5	22	12	36	0
ENSMUSG00000016528	373	153	163	179	589	336	242	92	433	116	289	92	252	584
ENSMUSG00000016529	265	108	8	12	13	320	219	7	0	14	274	8	174	1
ENSMUSG00000016534	1193	586	855	401	996	702	568	122	470	166	809	306	766	656
ENSMUSG00000016541	2246	1179	1425	1443	1589	845	944	391	1048	589	1050	639	1807	1115
ENSMUSG00000016552	50	8	13	38	209	27	19	19	310	21	31	13	24	61
ENSMUSG00000016554	1546	842	1005	1069	1185	949	860	355	570	484	1126	510	1383	1168
ENSMUSG00000016559	7185	4006	3868	8638	8548	5182	4076	2768	4908	3488	7735	3046	10544	7606
ENSMUSG00000016619	1137	517	474	448	996	312	324	176	964	225	394	288	500	526
ENSMUSG00000016624	0	0	0	1	0	0	0	0	0	0	0	0	0	0
ENSMUSG00000016626	0	0	0	0	0	0	0	0	0	0	0	0	0	0
ENSMUSG00000016637	83	48	50	117	184	46	53	31	170	88	106	47	162	185
ENSMUSG00000016664	95	74	114	127	669	138	79	75	187	89	117	34	262	193
ENSMUSG00000016756	123	157	245	207	155	53	57	21	211	13	71	58	95	126
ENSMUSG00000016757	263	220	232	279	401	248	110	76	377	155	233	126	322	315
ENSMUSG00000016758	10	0	42	7	40	15	6	6	105	5	3	17	6	79
ENSMUSG00000016763	0	0	0	1	0	4	0	0	0	0	0	0	1	0
ENSMUSG00000016831	1652	1091	1595	1143	969	942	973	313	1061	584	1220	684	1540	1485
ENSMUSG00000016833	882	352	396	929	677	482	389	261	162	357	832	362	865	890
ENSMUSG00000016918	0	0	0	0	0	0	0	0	0	0	0	0	0	0
ENSMUSG00000016921	262	106	148	169	421	166	185	135	730	263	224	87	475	452
ENSMUSG00000016933	577	369	411	445	360	391	343	96	587	160	393	127	474	246
ENSMUSG00000016940	33	13	41	25	18	28	12	5	91	4	21	10	12	20
ENSMUSG00000016942	0	0	0	4	0	5	1	0	1	0	0	0	1	0
ENSMUSG00000016946	136	74	111	77	94	76	70	43	186	73	87	40	136	156
ENSMUSG00000016982	0	0	1	0	0	0	0	0	0	0	0	0	0	0
ENSMUSG00000016984	48	36	16	34	63	28	27	19	49	29	30	19	30	26
ENSMUSG00000016995	0	0	0	0	0	1	0	0	0	0	0	0	0	0
ENSMUSG00000016998	0	0	0	0	0	0	0	0	0	0	0	0	0	0
ENSMUSG00000017000	0	0	0	0	0	0	0	0	0	0	0	0	0	0
ENSMUSG00000017002	10	2	0	4	0	1	0	0	0	0	3	0	1	0
ENSMUSG00000017003	0	0	0	0	0	0	0	0	0	0	0	0	0	0
ENSMUSG00000017004	0	0	0	0	0	0	0	0	0	0	0	0	0	0
ENSMUSG00000017007	0	0	0	0	0	0	0	0	0	0	0	0	0	0
ENSMUSG00000017009	6616	4321	3254	422	6057	2701	4331	95	2908	53	4154	2091	1128	6017
ENSMUSG00000017049	0	0	0	0	0	0	0	0	0	0	0	0	0	0
ENSMUSG00000017057	0	0	1	0	0	0	3	0	0	0	6	0	0	0
ENSMUSG00000017064	0	0	0	0	0	0	0	0	0	0	0	0	0	0
ENSMUSG00000017119	686	411	490	332	511	389	319	68	3	106	364	230	320	263
ENSMUSG00000017132	402	138	225	230	169	104	114	37	807	81	129	107	182	248
ENSMUSG00000017144	256	131	341	33	791	223	163	70	22	152	262	223	232	585
ENSMUSG00000017146	114	108	96	243	439	114	85	42	469	106	139	82	213	199
ENSMUSG00000017165	0	0	0	0	0	0	0	0	0	0	0	0	0	0
ENSMUSG00000017167	1	0	0	5	0	7	4	0	0	6	5	0	5	0
ENSMUSG00000017176	468	190	241	449	564	246	184	110	599	237	328	160	456	523
ENSMUSG00000017188	554	250	336	604	622	294	267	159	284	233	455	211	753	736
ENSMUSG00000017195	36	1	0	7	13	8	3	0	0	0	12	4	4	14
ENSMUSG00000017204	0	0	0	0	0	0	0	0	0	1	0	0	0	1
ENSMUSG00000017210	236	158	136	244	523	236	125	83	0	36	200	61	288	323
ENSMUSG00000017211	0	0	0	0	0	0	0	0	0	0	0	0	0	0
ENSMUSG00000017221	386	189	222	218	577	221	182	172	525	201	291	86	460	406
ENSMUSG00000017264	428	328	452	752	1188	485	280	223	533	274	535	212	838	679
ENSMUSG00000017286	1001	564	798	646	927	507	431	142	173	222	645	354	735	1125
ENSMUSG00000017288	343	195	206	349	503	228	166	123	414	155	278	95	429	495
ENSMUSG00000017291	365	268	294	299	657	272	280	61	117	175	259	148	382	361
ENSMUSG00000017299	71	46	41	33	24	35	19	15	65	18	56	24	55	43
ENSMUSG00000017300	0	0	0	1	0	0	0	0	0	0	0	0	0	0
ENSMUSG00000017307	158	115	90	99	66	58	69	26	24	46	64	45	111	78
ENSMUSG00000017309	17	0	8	1	0	0	2	0	0	0	0	5	0	0
ENSMUSG00000017310	0	0	0	0	0	0	0	0	0	0	0	0	0	0
ENSMUSG00000017311	0	0	0	0	0	0	0	0	0	0	0	0	0	0
ENSMUSG00000017314	215	84	133	66	18	113	106	8	107	0	86	27	101	24
ENSMUSG00000017316	0	0	0	0	0	0	0	0	0	0	0	0	0	0
ENSMUSG00000017344	1	0	0	0	0	0	0	0	0	0	0	0	0	0
ENSMUSG00000017376	95	64	99	121	128	75	72	38	147	52	66	40	207	93
ENSMUSG00000017386	199	142	144	118	15	62	107	46	398	54	91	66	133	81
ENSMUSG00000017390	3590	1832	1895	1437	172	1794	1672	57	38	66	2404	1217	1617	748
ENSMUSG00000017400	50	54	45	7	0	5	20	0	0	0	27	9	9	0
ENSMUSG00000017404	2143	1038	985	1086	1019	1023	968	361	375	374	1361	619	1190	1081
ENSMUSG00000017405	100	17	60	113	100	61	53	23	3	29	58	42	140	126
ENSMUSG00000017412	0	7	0	0	0	2	1	0	0	0	3	0	0	0
ENSMUSG00000017417	12	4	3	1	36	4	2	1	0	3	17	2	14	32
ENSMUSG00000017418	161	136	161	45	112	63	88	22	7	45	101	70	52	106
ENSMUSG00000017421	2042	1256	1937	1251	2539	1377	1236	549	1026	876	1154	835	2190	1986
ENSMUSG00000017428	855	555	856	942	1551	638	478	310	693	394	719	373	1161	1264
ENSMUSG00000017446	0	0	0	0	0	0	0	0	0	1	0	0	0	0
ENSMUSG00000017453	0	0	0	0	0	0	0	0	0	0	0	0	0	0
ENSMUSG00000017466	50	7	16	35	45	24	19	6	158	16	11	5	48	55
ENSMUSG00000017478	278	122	282	149	282	157	115	71	112	95	169	88	217	264
ENSMUSG00000017485	312	160	306	259	757	211	161	91	539	191	220	90	452	707
ENSMUSG00000017491	0	1	10	0	8	0	0	0	0	0	0	0	0	10
ENSMUSG00000017493	492	283	276	327	72	174	197	37	106	42	236	112	335	128
ENSMUSG00000017499	282	205	314	601	970	245	167	210	726	467	321	164	799	763
ENSMUSG00000017548	350	296	347	311	768	297	245	118	1079	164	270	124	409	864
ENSMUSG00000017550	140	66	67	127	387	54	64	60	2	95	94	63	398	189
ENSMUSG00000017561	436	185	293	357	579	244	202	104	912	167	238	132	498	656
ENSMUSG00000017588	2	0	0	1	0	1	0	1	0	0	0	0	1	1
ENSMUSG00000017607	0	0	0	1	16	0	5	1	0	5	4	2	0	56
ENSMUSG00000017615	242	112	182	103	227	180	126	25	245	64	146	75	257	208
ENSMUSG00000017631	135	45	48	74	133	44	68	35	4	48	79	16	107	70
ENSMUSG00000017639	134	93	123	65	103	98	55	50	0	65	115	52	101	65
ENSMUSG00000017652	2	2	7	0	0	4	3	0	0	0	2	1	7	0
ENSMUSG00000017664	307	205	313	252	291	185	200	51	676	165	262	100	297	430
ENSMUSG00000017667	2	0	0	0	1	2	2	0	0	0	2	3	3	0
ENSMUSG00000017670	1719	998	864	1540	1225	1453	1153	328	1068	509	1932	511	2095	1018
ENSMUSG00000017677	371	242	105	273	638	296	150	122	100	164	301	142	364	340
ENSMUSG00000017679	129	158	401	257	426	160	182	56	399	154	141	121	438	412
ENSMUSG00000017686	119	86	148	100	368	74	70	46	279	65	91	74	98	244
ENSMUSG00000017688	0	0	0	0	0	0	0	0	0	1	0	0	0	0
ENSMUSG00000017692	6	0	0	0	0	9	3	0	0	0	2	3	1	3
ENSMUSG00000017697	149	71	46	153	136	52	54	26	115	57	90	34	109	15
ENSMUSG00000017707	1121	608	813	1347	939	907	857	237	408	378	944	401	1341	1030
ENSMUSG00000017713	81	27	14	26	70	19	21	0	1	0	30	17	23	22
ENSMUSG00000017715	292	93	128	111	166	126	100	34	226	41	164	53	199	59
ENSMUSG00000017716	777	428	575	1563	1076	611	497	288	506	423	775	385	1382	1105
ENSMUSG00000017718	7	8	23	25	30	15	14	12	6	4	18	10	32	50
ENSMUSG00000017720	0	0	0	0	0	0	0	0	0	0	0	0	0	0
ENSMUSG00000017721	90	40	53	78	95	102	40	47	91	29	86	22	133	72
ENSMUSG00000017723	5	0	0	0	0	0	0	0	0	0	0	0	0	0
ENSMUSG00000017724	0	1	0	0	0	0	1	0	0	0	1	2	19	12
ENSMUSG00000017733	0	0	0	0	0	0	0	0	0	0	0	0	0	0
ENSMUSG00000017734	0	0	0	0	0	0	0	0	0	0	1	0	1	0
ENSMUSG00000017737	0	0	0	0	0	0	1	0	0	0	0	0	0	0
ENSMUSG00000017740	0	0	1	0	11	0	0	0	0	0	0	5	0	0
ENSMUSG00000017747	114	56	39	85	52	55	49	11	0	12	40	20	75	132
ENSMUSG00000017754	56	12	46	18	19	18	16	3	0	10	17	6	35	3
ENSMUSG00000017756	208	143	247	213	216	142	160	20	382	67	166	42	234	168
ENSMUSG00000017760	1531	995	812	1100	1062	884	861	211	1245	303	1194	582	1171	981
ENSMUSG00000017764	168	131	108	105	277	84	68	53	247	30	77	48	177	252
ENSMUSG00000017765	445	195	200	210	434	166	140	70	309	166	209	104	409	233
ENSMUSG00000017767	0	0	0	0	0	0	0	0	0	0	0	0	0	0
ENSMUSG00000017774	356	259	262	262	320	163	169	91	202	77	250	164	346	397
ENSMUSG00000017776	85	55	48	52	80	48	78	19	91	73	75	46	47	88
ENSMUSG00000017778	1000	278	502	641	354	388	330	156	85	165	473	251	486	461
ENSMUSG00000017781	187	92	127	171	555	161	123	99	276	147	170	80	276	360
ENSMUSG00000017801	134	88	80	119	180	108	91	46	7	71	110	68	185	262
ENSMUSG00000017802	273	128	88	93	115	94	58	17	3	52	108	89	179	106
ENSMUSG00000017817	0	0	0	0	0	0	0	0	0	0	0	0	0	0
ENSMUSG00000017830	349	135	150	142	23	172	121	11	0	8	158	77	117	47
ENSMUSG00000017831	201	64	51	43	70	53	68	30	290	69	65	48	92	111
ENSMUSG00000017832	1	2	0	0	0	0	0	1	0	3	0	0	2	0
ENSMUSG00000017837	556	361	492	353	302	267	268	45	522	126	377	194	330	452
ENSMUSG00000017843	15818	10551	12733	21588	12686	7196	9620	3225	11869	4514	12757	7612	15896	12605
ENSMUSG00000017858	750	381	376	434	466	347	273	109	323	138	391	191	597	556
ENSMUSG00000017861	54	42	119	112	273	62	28	49	272	70	62	37	138	130
ENSMUSG00000017868	0	0	0	4	0	0	0	0	0	0	0	0	0	0
ENSMUSG00000017897	23	11	0	72	0	35	17	3	0	5	21	9	66	69
ENSMUSG00000017922	0	0	0	0	0	0	0	0	0	0	0	0	0	0
ENSMUSG00000017929	156	87	122	94	48	125	122	53	87	71	171	51	199	46
ENSMUSG00000017943	0	0	0	0	0	0	0	0	0	0	0	0	0	0
ENSMUSG00000017950	0	0	1	1	0	0	0	0	0	0	0	0	0	0
ENSMUSG00000017969	0	0	0	0	0	0	0	0	0	0	2	0	0	0
ENSMUSG00000017978	0	0	0	0	0	0	0	0	0	0	0	0	0	0
ENSMUSG00000017999	538	219	250	370	784	368	272	244	403	299	404	148	772	520
ENSMUSG00000018001	169	76	104	222	243	42	49	48	372	59	77	53	125	109
ENSMUSG00000018008	495	260	445	525	339	335	347	132	637	257	572	386	735	548
ENSMUSG00000018012	16	0	0	2	0	0	1	0	0	0	0	0	0	0
ENSMUSG00000018040	203	58	103	175	223	112	99	66	53	90	152	75	187	186
ENSMUSG00000018042	1676	1124	1283	1560	2033	1246	1094	505	1039	841	1372	736	2032	1718
ENSMUSG00000018068	79	75	152	204	492	189	135	94	528	179	178	74	245	246
ENSMUSG00000018076	901	382	479	446	695	592	573	67	526	124	587	229	564	537
ENSMUSG00000018102	66	32	35	105	72	29	38	53	30	83	59	25	130	116
ENSMUSG00000018126	0	0	0	3	0	0	0	0	0	0	0	0	0	0
ENSMUSG00000018143	112	45	69	67	38	62	47	45	189	83	101	33	176	102
ENSMUSG00000018160	1236	938	1156	1879	2815	1195	1043	588	1431	711	1464	835	1963	1927
ENSMUSG00000018166	122	112	21	74	126	116	46	18	1	25	69	45	104	68
ENSMUSG00000018167	294	169	244	168	273	109	123	62	129	69	169	109	217	346
ENSMUSG00000018168	488	285	329	229	1044	347	249	64	705	75	337	123	352	500
ENSMUSG00000018169	358	322	348	230	235	172	176	103	435	125	229	147	341	368
ENSMUSG00000018171	1053	697	824	808	2084	800	672	370	1559	540	891	452	1409	1331
ENSMUSG00000018189	940	603	704	843	1336	651	470	424	453	801	725	471	1451	1408
ENSMUSG00000018196	194	54	90	142	106	98	73	32	204	53	110	61	146	228
ENSMUSG00000018199	89	16	43	22	8	26	27	2	3	14	31	22	41	22
ENSMUSG00000018209	1589	819	1312	1493	1388	647	676	338	677	480	880	542	1454	953
ENSMUSG00000018211	0	0	0	0	0	0	0	0	0	0	0	0	0	0
ENSMUSG00000018217	7	1	0	0	0	0	0	0	0	0	0	0	0	0
ENSMUSG00000018238	0	0	10	5	0	3	3	0	0	3	1	0	0	0
ENSMUSG00000018239	234	153	201	179	294	180	152	61	6	77	256	96	255	356
ENSMUSG00000018259	0	0	0	0	0	0	0	0	0	0	0	0	0	0
ENSMUSG00000018263	0	0	0	0	1	0	0	0	0	0	0	0	0	0
ENSMUSG00000018286	1804	989	1152	1931	2732	1221	1019	885	1188	1031	1752	824	2742	2665
ENSMUSG00000018287	1162	812	1003	1365	1131	909	798	292	297	372	1094	638	1586	1373
ENSMUSG00000018293	17597	8473	7744	35746	25441	13644	11462	12100	9322	16825	22176	8788	42969	32559
ENSMUSG00000018322	1035	573	650	886	929	611	436	271	440	332	800	366	1056	830
ENSMUSG00000018326	1067	330	436	864	1178	534	484	400	1135	651	714	358	1478	1187
ENSMUSG00000018334	11	10	12	11	49	25	16	14	1	3	19	15	63	25
ENSMUSG00000018339	44	53	72	12	6	30	47	2	0	0	36	18	15	7
ENSMUSG00000018340	2824	1774	1930	4158	3167	2316	1939	880	2294	1036	3079	1206	4885	2846
ENSMUSG00000018341	7439	3830	3369	2731	1062	7110	5783	317	334	244	8361	1436	5333	895
ENSMUSG00000018347	215	107	103	115	138	104	100	25	147	33	98	54	148	115
ENSMUSG00000018362	893	395	656	1692	1448	582	438	436	1165	681	903	523	1844	1399
ENSMUSG00000018363	76	75	51	36	73	57	48	14	2	17	56	26	110	68
ENSMUSG00000018372	59	65	87	87	118	60	54	15	115	18	51	56	89	26
ENSMUSG00000018377	89	61	156	170	229	72	47	42	224	100	54	45	111	103
ENSMUSG00000018378	10	5	5	12	5	6	4	1	38	4	11	4	20	30
ENSMUSG00000018379	175	63	148	281	878	148	165	193	561	420	257	111	769	664
ENSMUSG00000018381	62	30	28	37	15	47	29	7	0	4	58	12	37	26
ENSMUSG00000018387	0	0	0	0	0	1	3	0	0	0	6	0	0	0
ENSMUSG00000018395	736	314	275	206	195	525	380	86	23	64	705	232	615	153
ENSMUSG00000018398	140	19	47	49	128	93	72	20	86	26	100	43	152	35
ENSMUSG00000018401	119	87	210	217	358	89	95	46	368	109	64	47	235	248
ENSMUSG00000018405	169	25	88	40	59	56	27	14	0	17	58	44	32	77
ENSMUSG00000018411	3	5	1	1	3	6	3	1	0	0	9	2	21	2
ENSMUSG00000018412	550	520	561	432	388	312	318	128	68	163	354	199	407	371
ENSMUSG00000018415	385	262	313	418	704	257	284	120	375	127	324	183	344	638
ENSMUSG00000018417	0	0	0	0	0	0	0	0	0	0	1	0	0	0
ENSMUSG00000018425	491	332	479	285	206	152	178	39	233	58	259	122	424	225
ENSMUSG00000018427	119	84	120	37	22	20	40	0	0	7	12	42	11	27
ENSMUSG00000018428	5	9	31	10	8	19	21	15	4	12	22	7	35	16
ENSMUSG00000018433	352	172	347	329	802	152	182	117	440	274	274	174	544	818
ENSMUSG00000018442	771	437	477	616	854	424	383	197	942	301	596	263	872	949
ENSMUSG00000018446	1182	640	738	494	879	448	502	356	715	545	644	401	946	701
ENSMUSG00000018449	113	71	80	161	111	93	82	38	144	32	116	63	170	140
ENSMUSG00000018451	10	0	0	4	0	3	3	0	0	6	3	0	0	1
ENSMUSG00000018459	188	58	107	5	160	93	82	21	2	12	182	23	167	36
ENSMUSG00000018470	0	0	0	3	1	2	0	0	0	0	2	0	7	4
ENSMUSG00000018474	105	36	51	142	214	36	32	38	0	61	60	13	97	127
ENSMUSG00000018476	3391	2198	1874	3301	2444	2011	1842	834	463	876	2642	1147	2130	1540
ENSMUSG00000018479	0	0	0	0	0	0	0	0	0	0	0	0	0	0
ENSMUSG00000018481	466	168	264	179	284	165	175	93	214	109	227	93	312	267
ENSMUSG00000018486	0	0	0	0	0	0	0	0	0	0	0	0	0	0
ENSMUSG00000018500	226	150	29	85	39	171	161	29	99	23	154	47	244	87
ENSMUSG00000018501	833	402	731	763	2052	686	481	203	442	185	585	261	879	1203
ENSMUSG00000018507	1007	656	760	837	1574	596	532	174	1479	262	658	282	958	1560
ENSMUSG00000018509	0	3	5	7	2	6	3	7	0	3	6	4	18	6
ENSMUSG00000018537	14	9	26	8	28	9	6	1	0	1	15	9	7	30
ENSMUSG00000018541	338	208	263	396	463	241	293	88	515	131	392	163	598	428
ENSMUSG00000018543	0	1	0	0	6	1	1	0	0	3	6	4	9	0
ENSMUSG00000018547	67	17	11	48	59	27	28	6	15	6	26	5	46	71
ENSMUSG00000018548	101	73	52	81	588	82	48	50	250	26	76	62	174	360
ENSMUSG00000018554	1	0	9	3	0	1	0	0	0	0	0	2	0	1
ENSMUSG00000018559	178	93	93	82	139	77	57	25	17	35	120	44	132	133
ENSMUSG00000018565	488	224	345	415	744	256	253	196	527	266	363	148	604	680
ENSMUSG00000018566	1	6	0	1	0	7	5	0	0	0	2	0	1	1
ENSMUSG00000018567	3476	1974	2011	1413	1575	1488	1468	371	1166	459	1801	894	1606	1433
ENSMUSG00000018569	5	5	1	3	0	3	3	0	38	0	4	0	1	0
ENSMUSG00000018570	1	3	13	10	0	3	3	2	0	0	2	0	0	18
ENSMUSG00000018572	288	104	108	119	156	91	85	50	147	57	108	24	123	104
ENSMUSG00000018574	549	339	341	435	702	241	239	152	687	217	438	188	604	542
ENSMUSG00000018581	1	0	0	3	0	3	0	7	0	5	1	0	2	7
ENSMUSG00000018583	3209	1142	1425	3078	3904	1828	1605	1176	3272	1779	2604	1276	4499	4225
ENSMUSG00000018585	340	156	150	364	296	243	186	128	148	162	322	146	378	607
ENSMUSG00000018589	0	0	0	0	0	0	0	0	0	0	0	0	0	0
ENSMUSG00000018593	0	0	0	14	0	4	0	0	0	0	0	0	0	0
ENSMUSG00000018595	0	0	0	0	0	0	0	0	0	0	0	0	0	0
ENSMUSG00000018599	115	44	72	103	151	56	44	17	290	50	45	44	216	122
ENSMUSG00000018604	0	1	0	1	1	0	0	0	0	0	0	0	1	2
ENSMUSG00000018620	1	0	0	5	1	1	1	0	0	0	1	0	0	0
ENSMUSG00000018623	1	1	0	0	0	0	1	0	0	0	0	0	0	0
ENSMUSG00000018634	0	0	0	0	0	0	0	0	0	0	0	0	0	0
ENSMUSG00000018648	38	27	36	14	94	23	18	10	0	14	37	20	57	68
ENSMUSG00000018651	92	50	99	117	111	77	47	42	376	43	66	37	113	166
ENSMUSG00000018654	1596	739	1557	1423	2399	808	633	382	2631	729	843	454	1680	1621
ENSMUSG00000018656	0	0	0	0	0	0	0	0	0	0	0	0	0	0
ENSMUSG00000018659	92	75	75	141	81	92	57	30	257	39	138	63	152	191
ENSMUSG00000018661	181	85	111	84	86	75	56	42	271	57	76	36	102	179
ENSMUSG00000018666	790	323	438	1135	922	412	337	296	370	329	543	269	996	1038
ENSMUSG00000018669	895	597	625	819	763	714	528	183	682	225	866	352	870	662
ENSMUSG00000018672	69	36	76	11	0	81	60	4	1	0	63	35	29	7
ENSMUSG00000018677	1293	564	769	794	1610	576	491	321	1158	442	750	427	1020	1099
ENSMUSG00000018678	291	181	162	263	346	161	154	101	391	98	224	101	327	255
ENSMUSG00000018697	250	106	207	136	339	174	119	113	281	106	153	81	265	298
ENSMUSG00000018698	0	0	1	0	0	0	0	0	0	0	0	0	0	0
ENSMUSG00000018707	263	241	255	249	241	280	204	125	538	176	205	108	387	288
ENSMUSG00000018727	0	0	0	3	0	0	0	0	0	0	0	1	0	0
ENSMUSG00000018733	52	42	102	79	151	96	71	19	23	36	52	25	66	75
ENSMUSG00000018736	805	312	475	153	173	171	213	65	228	48	230	155	252	220
ENSMUSG00000018740	22	7	7	77	166	16	18	18	1	22	18	26	70	73
ENSMUSG00000018750	40	16	10	45	182	74	42	11	3	6	52	33	66	25
ENSMUSG00000018752	0	0	0	1	0	0	0	0	0	0	0	0	0	0
ENSMUSG00000018761	510	292	238	247	515	284	259	96	355	179	341	178	420	354
ENSMUSG00000018765	103	53	82	59	15	50	56	18	203	26	64	67	44	34
ENSMUSG00000018770	954	454	446	958	1402	732	601	379	749	511	907	321	1490	1817
ENSMUSG00000018774	184	98	143	73	18	69	58	5	0	0	81	45	44	24
ENSMUSG00000018776	0	0	0	0	0	0	0	0	0	0	0	0	0	4
ENSMUSG00000018796	47	63	36	43	233	51	52	26	136	30	50	28	84	262
[truncated: 41,727 more rows]
