# Supplementary material for: Mapping Rora expression in resting and activated CD4+ T cells
Source: PLoS One. 2021 May 18;16(5):e0251233. doi: 10.1371/journal.pone.0251233 (PMC8130942; doi:10.1371/journal.pone.0251233)
Supplement: S2 File — (ZIP) [file pone.0251233.s002.zip › rnaseq/bulk_screen/cytosceen_fc.csv]

	mCCL7	mCXCl20	IFNb	mCXCL10	mIL5	mCXCL16	hIL24	mIL4 f row	mSDF1a	mIL13	mCCL2 rep a	mTNFSF18	mCCL22 rep a	mCXCL9	mTNFa	mIL18	mIFNa	mIL21	mIL33	mIL10	mCCL2 rep b	mIL4 rep our	mCCL5	mIL6 rep a	mIFNg	mIL15	mCCL17	mCCL20	mIL1a	rmIL1b	mIL6 rep b	mCCL27	mCCL25	rmIL2b	mCCL21	mCCL22 rep b	Danazol	mTSLP	mTGFb1	rmTGFb	mTGFb rep our	mIL2	mIL9	mCCL4	Estrogen_17a
ENSMUSG00000074657	-2.49382619778446	0.0452567704935562	-1.43507206702995	-0.508977844599115	1.59603806891458	-0.830735937627846	-0.395307483697787	-0.508300541216183	1.01748557374334	1.72806417302343	-1.01568987272695	-0.44550298638277	0.242398066781019	-0.288423377388272	-0.208593666805918	1.44853641679909	0.254230168965011	-1.19883239285017	-1.19219984522246	1.25044496163396	-0.937390429970731	-1.02394267731589	0.735384549948913	0.48846226797667	-0.717224465561421	-0.80654213355188	1.83451242039164	0.192681254595692	-0.550228098018056	0.65514089198088	-0.133807679078564	-0.473279330991301	-1.16976301009974	0.035268654219287	-1.2573748634462	-1.27177400984239	-0.358159160613847	-0.228196930160615	0.88059623364684	-0.732399854025628	-0.763281743980469	-0.813852664722279	-0.999156421524432	0.0668052708792966	0.0520209790077347
ENSMUSG00000031158	4.30385869178605	0.777517036292517	0.398481325978562	-0.18345687857517	0.367004575246012	0.600817177554183	1.21249405743619	-0.24554311920612	0.836482751881015	0.89983997007028	0.0617743205384795	-0.337351294216573	0.301587515957483	-0.0822897423896112	2.41890626436397	-0.232922706462438	-0.791163527671293	-0.725149863439921	-0.8171634796688	-0.60050341709674	1.72717046978487	0.154492731593237	0.13250900653028	-0.043190739048697	-0.913828165681314	-0.0503515635233029	-0.512521934841678	0.394700233668567	0.782266002198648	0.0286290792225667	0.314867614778002	-0.0821046187255969	-0.0467181575539173	0.238653228690142	-0.484034786023526	-0.858190372793736	0.19071494804195	-0.338382245590214	1.23790271510771	0.665885459636827	-1.27292368804548	0.237744124040405	0.832153148332933	-0.0719227613810955	-0.560441037873349
ENSMUSG00000029470	-1.31617796532181	-0.0965060951788366	-0.235020090220867	-0.249023161099527	0.125681617187738	0.0993607658202295	-0.381087475466007	1.23789054695584	-0.690344534997469	0.0412252714358451	0.822076766392473	-0.360884684442311	-0.312613503887116	0.206446452973603	2.35351258971876	-0.375276733724425	-0.679468461138766	-0.530070937858963	0.396317975045319	0.590870322540105	0.0596612680170085	0.103087578616731	-0.763631527363581	-0.136523378345933	-0.542584036794674	-0.210411766650768	-0.535181174234771	0.143906456270164	-0.992309875421693	-0.152643106098812	-1.2553702981312	0.532152926189044	-0.280353873991276	0.306639115859365	-0.381369021868061	-0.621428331917517	-0.528027407894681	-0.752044840162047	-0.045217314128647	0.0483009951942383	1.62929114089011	0.756117689875124	-0.591073840955825	-0.118113567528215	-0.417251268578643
ENSMUSG00000055065	-1.76857677990235	-0.0364511124813517	-0.0140722090762815	0.592103591513236	-0.621696008877507	0.0366828658117409	-1.23904067365668	0.114305252964853	0.874589385664339	1.65312077732567	0.34708929655078	-0.930729531263333	-0.514209429471158	-0.091085411634741	-0.263423314131681	0.129755862237471	-1.34709431238329	-2.2651765857067	-0.739545219221157	0.0209873640125794	-0.218406951241684	-1.61232803456424	-0.898428609148895	-0.774852257785892	-0.264525223895053	-0.825894479535327	-0.103533269556421	0.940901729074375	-0.148547856348084	-1.00851103469563	-2.34524780859374	1.68380768732607	0.201416141455718	-0.731065689943376	-0.303189708622636	0.065619221989898	-0.202409492341927	-0.235546928341042	0.157390317220437	-0.863068890817532	-1.10013360198505	-0.116859757841756	0.423718572576549	-0.105651257095402	0.773002159134454
ENSMUSG00000040213	-1.48625403388238	-0.00195179635936492	-1.08324136026681	0.591788331594413	0.491326217890742	-0.600292114185751	-0.286825435194978	-0.0269341381257534	-0.180769803918434	0.180370147392798	-0.634965762152468	-0.718653950686514	-0.23777521925156	-0.344239190774642	-0.608258688304592	-0.518699990844334	-0.806563812447023	-0.386363547375663	1.25010350006283	-0.332370453938437	0.433865046048311	0.0981262474032328	-0.174752783370799	-0.211982682478946	0.0922428428844648	-0.388649316235079	-0.126915013569734	-0.448096216484263	-0.463526665540131	-0.643149132510992	0.614948868926807	0.243938509924916	-0.828084305122992	0.558960950834667	0.0157497564476309	-0.599191647218662	-0.816322303337566	1.58133556919354	0.0390552531618567	0.190745142255738	-0.125663894286054	-0.768546467437738	-0.941463121020476	-0.330247365403456	-0.757788399183889
ENSMUSG00000048307	3.87408351779961	-0.63836697079114	-0.482824591492096	-0.0243558671332082	-0.536959221406133	0.398219805136228	-0.234618165577481	-0.0847139002463724	-0.0586956057657931	-0.592994705874665	-0.0789483407916442	0.0541465523560202	-1.11175878383845	-0.0179554031310486	3.48011242061668	0.220072009356006	-1.52104534872195	-2.06273687009991	-0.551803594415944	-0.599921535107277	0.425118144696613	-1.00358774571337	-0.166198104206728	-1.07859512750918	-0.498142636093703	-0.828524558664794	2.23846328556785	0.696985505277104	0.252305834144791	-1.16147031778578	-1.34966655772394	-1.22926282352694	-0.023831784386771	0.435324357298669	-0.96667729965646	0.606183042704678	-0.557409103624338	0.179287056455012	1.09439803998495	0.0501967212709746	-1.20316508265536	-0.040838398286918	0.284126631892188	-0.375015559219058	-0.548285081851127
ENSMUSG00000030166	-2.07544852748563	-0.901839194131168	-0.834897444318248	-0.818352882638657	0.0224936789263559	-0.438583260329994	-1.73336047152614	0.343334800964093	1.3821417467137	-0.676781321532966	-0.66348474656841	-1.39469945090253	0.00887564134686351	1.41376733932549	0.199908752827824	-0.00735346955251625	-1.54605460112986	-2.62758422710669	-0.200114860185755	-0.594133918886406	-0.673321532411881	0.789860298965415	-0.389077285368472	-0.693104565649146	-0.361496556862435	0.0459464897574908	-0.442307921280539	-0.235265536550052	0.599439729387782	0.129659075801423	-2.42224839755548	2.2181403811045	0.477623742815617	-0.799629262034095	0.888073109873358	0.644669925075968	-0.556127292475917	-1.20670401687255	-1.36508763215209	-0.0424010399362021	0.476028779201701	0.163235495836945	0.414515164408621	1.67605623382593	-1.09459598772081
ENSMUSG00000020593	-1.7806388803551	0.292361736014809	0.91869138853263	-1.00723111962998	1.51971339054312	1.4562307291589	1.21489313153371	-0.190284262404892	0.961016499584602	-0.484076386244731	-0.189513602176896	-1.56438557777545	-0.698214815976988	-0.047308020184767	0.681266021038194	2.2498464516086	1.05727466007896	-2.01010098035952	-1.27964806176394	-0.915940164953246	0.785377103784294	0.421975614631646	-0.954665723747723	2.1040088937088	-1.15339264554988	-0.864512773705833	0.797705246110424	-0.128469671430024	0.954852371908547	0.0526081290968519	-1.01706240857188	-0.501610199746639	-0.440614579130834	0.342017167886218	-0.843486491274545	-0.491965757794461	0.950375974808591	-0.452273653319949	-0.334581630008158	-0.216239832102493	-1.03743719508811	-0.640621859122231	0.798204121926716	1.80650695070205	0.964667875322834
ENSMUSG00000015291	-1.53246480186796	0.996552730595388	0.0755924672551528	1.32587208084176	-0.431132094483848	-0.0174070126515728	0.528802601141916	-0.00533563124493048	0.445126954559401	-0.429123613866233	0.51705543561212	0.258722970569912	0.448584436067803	1.78121718708549	2.9782322583043	-0.639357025607794	0.391335112619068	-2.09622617878388	0.379076739168164	-0.685574421524888	0.610324806966578	0.49578336620197	-0.126154465355035	-1.00866274666841	-0.165689934933837	0.0821060935745449	1.25013930082554	-0.422778109764519	0.130224423137257	-0.349268967388676	-1.90855001725784	0.526869344331077	1.71576246802491	0.26907032721629	-0.670710002128641	-0.239749318967243	0.667071991089978	0.0935430390734601	-1.29642441110643	0.0851543704934788	-0.632716206027157	0.869109628388385	1.45623566461147	-0.0691756104699799	0.903679241148413
ENSMUSG00000039043	-3.29708331197536	-1.0014139239683	-2.84011148342739	-1.15588772458169	-0.422693534092085	-0.38918266566814	-0.945031567844107	-0.184025795863864	-2.44140275659689	-0.298058111604169	-0.941691669184975	-1.32262881240199	0.0138315491994196	-0.926049715945955	-2.15449496000617	0.404422102198479	-0.788138422151673	-1.3572620190809	-0.115165352124024	0.211684763501228	0.715226724487166	0.345791911520342	-0.306984381679975	-0.511636277382568	-1.24384280167529	0.132017094955529	0.788152062057421	-1.6861441598458	-0.559255610165478	0.574566498406561	-1.27273166977248	-1.06583183086397	-0.812122552241599	0.297590741789413	-1.39742683340347	0.0393149412118798	-0.872465173946487	-0.792914201342969	-1.19334440935706	-0.554834883975441	0.43736402303551	0.619131710579744	0.429876451272	1.10987169764989	2.00348456624973
ENSMUSG00000041187	-1.7670774422137	0.582713573842133	-1.01722756912071	0.453730082009674	-0.529869579995599	-0.95989850934546	-0.633191736767202	0.582861872923327	1.06317412514179	-0.750769843603552	-0.125118836086622	-1.73951628013817	-0.609439032945077	0.38370075186108	2.6326750708181	-1.01759378291245	0.869388871537758	-0.822577166537347	-0.0213247757219108	-0.620213770820447	-0.31192436659268	-0.33839243464352	-0.316636774921605	0.838582199219144	2.10390240479473	-0.746531022370259	1.70432161474343	0.479298982156641	-0.0996034616377128	1.1447892318364	-0.73497414850263	-0.705460686817607	-0.250506231019812	-0.399819181653262	-0.285646028940955	0.463335266689517	1.51136448796717	0.897178961369057	-0.996486744189097	-0.938287988676813	-0.868998935078262	-0.515416949690243	0.242595917196438	-0.860212489823538	0.590643159389206
ENSMUSG00000038453	-1.99654705240139	-0.954828395414178	-0.747882595955393	0.117104279621789	-0.81076016072003	1.91841467498652	0.881662128429937	-0.0843965765497542	1.31527613469104	-1.22667560744957	0.132297702056542	-0.0741890598001871	-0.00906684880899965	-0.241167576405116	-1.19405650203232	-0.276633844645709	-0.807852283123279	-0.922415485810989	-0.195634963380727	1.57747794319941	-0.193859587873725	1.69159461039423	-0.826430658113593	-0.0590374086864537	1.0568093154108	-1.11944338912568	0.624085943336512	-0.756852894749175	1.37428072379555	1.92036935917824	0.247203736307189	0.268515344799032	-0.209954039586787	0.0168076152245705	-0.466890284751737	0.655754210049854	-0.100199264150958	1.47960381872929	-0.729142084163977	0.853596061272475	0.597466952328082	0.203594398309731	1.62283432671472	-0.420853764175546	0.231169124448141
ENSMUSG00000051427	-1.76374770686363	2.80529965991537	0.649725690413388	0.161786946256625	-0.630775406118353	0.164517563410208	-0.912916384385865	-0.80336153315485	-0.907731706491182	0.511711152965748	-0.176050192467345	-0.443793393828585	1.29295187857156	-0.0912109278451297	2.26544139331631	-0.192470480651761	0.464469316581123	0.689673487241357	-0.366818951020258	0.119238149166938	0.473680853097479	0.584691880193776	-0.761069091660434	-0.219135432825143	-0.134606729393402	-0.358674928642792	0.631733569508709	0.395967459676329	0.146331485999344	0.846501968473096	-0.128069593277615	0.134004476480855	-0.733988808862178	0.659084189771381	0.998932215455975	-0.0853772350714476	1.20466940045007	-0.173020056710726	-0.408649797818612	1.0325644987077	-0.275510618923948	1.69984703309644	2.37072605085255	-0.639829065908117	0.802070152836831
ENSMUSG00000073700	3.34124665338427	-0.0794533801147012	-0.419430323342504	-0.104728251751464	-0.0628831679352217	-0.135373932492726	1.22418120855133	-0.073788927469703	0.588842505985757	0.401312187123884	-0.267541515461421	0.513913004366969	-0.625046269481536	0.0778180463180685	0.598261590985177	-0.352833093940567	-0.217912833556582	-1.07592096339767	-0.635137433931896	0.0242664916242859	0.371378335591491	0.255836328119017	-0.4575994730949	0.0661613262577102	0.549127996296203	-0.243673021173001	0.347703932406373	0.3143033918053	-0.342580321426532	0.489022473003202	-0.0313896369967576	-0.065227616695134	-1.13856056960627	0.274219103317909	0.360964359418403	-0.153960076449632	-0.100246859145666	-0.410370782883591	-0.593484909808423	0.679762237663744	0.287713080578473	-0.406313418526847	-0.62150100624411	-0.521116920803333	-0.453672956707035
ENSMUSG00000028034	-0.826623910587687	-0.100053743950228	-0.283483739441354	-0.0354763402759151	-0.119539909935186	-0.102391805919589	-0.14302793170851	0.786084685461275	0.391821520344425	0.262771934931805	-0.282740643616641	-0.61704426856205	-0.40680689741084	-0.285226974725151	-0.660585743672294	-0.395395184660746	-0.578040690882933	-0.702983778670959	-0.327319439472199	0.454605880279891	-0.0658890273099613	-0.574873363366357	-0.176699185263088	-0.371984482616338	-0.270605599345345	-0.0443203985751889	0.0648361071923721	-0.0368378678672074	0.111060184434469	0.209595609247882	-0.14848876007964	-0.687999822610345	0.381995458878476	-0.443519601355172	-0.00840375726955827	-0.243102655293515	-0.565296174599716	0.03395373374902	-0.178808176473196	-0.381778534244228	0.187186511643898	0.0996845964621548	0.780377207528741	0.465378338475413	-0.398404034562603
ENSMUSG00000036306	-1.74585621528365	-0.439903827766101	-1.22133306029643	0.21293683435102	0.862648605770528	0.518659580673422	-1.1551955986175	0.821149999786263	-0.283653352852559	-0.451213591930985	-0.427500793164374	-0.0942026160918334	-0.816592461027684	0.0615874029122197	0.696844705343968	-0.128506287944993	0.176265548238252	-0.46173577708613	-0.25810848389478	1.28092638270039	0.691719148841375	1.17833846679563	1.48735688823202	-0.909106969772538	0.040610900371503	-0.648835866393968	0.417193824235539	-0.790298824183393	-0.902777100223705	-1.01025933506234	-0.353500012746654	-1.02810282613949	-0.388820926035629	0.690908102865287	-0.360498006818154	0.0635608105803326	-0.321317226393546	-0.546905316735669	0.65815309792401	-0.0283728803291729	0.987684698308566	1.44842431095527	-1.30700017451462	-0.215435167919688	0.663061619457147
ENSMUSG00000030697	3.15567631081219	0.0492511470452126	-0.370800069381396	-0.138872069202579	0.18628639995176	0.631327110768758	-0.484024840453241	0.18356456543837	0.890432451486274	0.442340896676089	0.10171360761283	0.456612776758368	-0.525175606041947	0.691076647147907	0.609490401566036	0.631732183605041	-0.805881260020975	0.264954661567901	-0.319461700526713	-0.448914307258149	0.158533954608667	0.245190995434625	0.0111161843923058	-0.362297121446395	-0.586928570371798	0.0653757903636191	0.165707581896479	0.264364727053159	0.129672083413097	-0.446325347042734	-0.975693504234072	0.514583422347341	-0.0766877362353103	-0.759790876991999	0.35270879061954	-0.417224573839297	1.17771324635698	-0.406982686448683	0.43806124237191	0.058355426070744	0.0967026305973452	0.114970392262865	0.212632659544879	0.979743376465232	0.0760831821439473
ENSMUSG00000033458	-1.94733710835069	1.17795668721909	1.26682678512996	2.49661611038777	1.02126228571483	0.987093980982099	-0.937289331593646	0.423054590774881	-0.637195870372494	1.09361330998182	-0.191695747524706	-1.40750915753214	0.592619273711438	1.38905480785363	1.6688845364047	0.361328411296327	-0.811117679915052	0.98080910444154	-0.608598696969338	0.171978925642697	-0.742888090066033	-1.14326460738134	1.06929232243901	-0.639054959372776	-0.392203246415485	0.425313039792227	0.357707106236326	0.41977748124179	2.92965228531767	1.95084381885983	1.5770010650387	-0.68748298324457	1.31218043491404	-0.155564394646461	-0.745600056545167	-0.910352350877475	-0.764734037361273	0.0833311970272874	-0.850063212842571	-0.713835270726006	-0.536192053177163	-0.921456044003505	0.302849381832188	0.222427259806134	0.146267212209901
ENSMUSG00000061353	-2.3823308621605	-0.36983334875998	0.749048502469776	-0.437090183554458	-0.0932652557164488	-0.964846339562707	-1.02112432754115	-0.118044642776986	-0.0577378785778696	-0.05855359735058	0.477929841472803	-0.619805680176722	0.872720110651787	-0.368254632295528	1.1394522247473	-0.497268673076849	-1.29606553493469	0.463030880987226	-0.672279780672869	-0.118031093633807	1.5737256899137	1.20429069513071	-1.36163032561701	-1.11341869083247	-0.327561092013786	-1.38346967037544	-0.213291339108069	0.0919876893267296	1.00507691994687	-0.415235913445566	1.10443584696094	0.706623353443984	-0.674959342846763	-0.149975862420747	-0.207655974750247	0.0430557717726265	-0.909538907877035	-0.247614781994973	2.11890318600391	-1.19888642601261	-0.0600558564962091	-1.65234470844096	1.17978272902958	0.00858950146019234	-0.699000290136211
ENSMUSG00000021996	-1.86521423350431	-0.708489621638641	-0.577122140760296	-0.79183133956003	-0.786122804820022	0.263627171878231	-0.642500622476595	-1.33639789506228	-0.681390515526377	1.29097333326069	-0.239219440466761	1.34666599188588	-1.27154425439176	0.820123442647415	-0.485567041622246	0.235661973468523	-1.64727576435024	-2.02655926843237	0.533253793914499	1.74600578526032	-0.023096697688053	-1.54358896418542	1.23276416787827	-0.644322901477713	-0.971636984167936	0.0829760705983022	0.462271682803461	0.73128285747364	-0.0887968209014603	-0.670778798491126	-2.7087239675822	-0.437489171928203	-0.00180369389316993	-0.0338530796721861	-1.6748064414253	-0.409671055134015	-0.620422528598724	1.67542356441932	-0.532812169710681	-1.19902708358052	2.17596301818068	2.1588809232851	0.403416406178989	1.87037180742885	2.71647853495117
ENSMUSG00000058145	-1.84216819945036	0.620684801904332	-1.23253939725386	-0.243949889106059	-0.410113242695185	-0.962681936889677	-0.606337122078785	0.62265787673671	1.32256882093567	0.449741991065076	0.102526281894181	1.20108002107961	0.534729806672523	0.87404348162216	0.849492920241784	0.326051242138174	1.33904484565038	-0.15456031213143	0.034039221090084	0.61722163726458	0.445601280362027	-0.312993842889879	-0.950368598463794	0.0881731015305942	-0.382344150536322	-0.518441196912595	0.690938661382232	-0.324003294646203	-0.885760337282068	-0.17963854353854	0.0852430088216813	1.12000579596071	-0.0675168972063516	0.744268079439524	-0.129442729250051	-0.281782800403965	-0.809232310134088	-0.297191898683913	-0.667547258321637	0.0861641008967121	-0.217930706139578	0.482691477843155	-0.564724313644044	-0.863927087163168	0.429469513285779
ENSMUSG00000027784	-1.8839530245229	0.10826752746849	-1.18358453643761	-0.292596984920901	0.33182494997366	-0.156594880958356	1.12937334416923	2.45603723561124	-0.171807378651386	0.0055329942341275	-0.52418038220532	-0.136135701424795	0.368137367824829	0.956815392121453	1.95581436381763	2.09322358035474	1.85192419996916	-0.565398174919934	-0.591803669544833	1.00860084772879	-0.353093797604084	1.06226503602609	-0.0957136608953548	1.08169042709906	-0.0852837954693733	-0.828867567965479	1.62823076305683	0.0749593488729439	-0.150449783898866	-1.37642812635675	-1.06953185115418	1.52639273502945	-1.1283249434368	1.96927035557698	-0.0812266345774573	-1.05235595032705	0.775022353136861	-0.0113332791839939	0.534087699233556	-0.980732453458012	-1.11555901911045	1.34720363233838	1.98874613836464	-1.08917868091686	0.368024911595482
ENSMUSG00000026849	-2.20155492735169	0.694940046933158	-1.49838027433427	-1.54972625016393	1.44017418456725	1.45911748335288	-0.487328512078123	-0.937762433909041	1.81928179349891	0.595851108618817	-0.420866346193341	-1.43664192000433	-1.77776940488246	-0.47724399738699	-0.288404452787118	2.25272272839157	-0.702547646788086	-1.31088141938846	-0.581440253043143	0.277324428853555	-0.148214872948835	1.23229744289471	-0.771618773129334	-1.27131561933933	0.59751221545376	-0.621187189435508	-0.131125297342664	-1.69986394622865	0.973452911377782	0.499277107770566	-2.35348055288153	-1.04576562207767	-0.639873839131555	-0.238824830559911	-0.86860039010182	0.932568456432526	-0.0303184469432352	-1.93743164465463	-1.30414670137159	-1.18455861427077	-0.885159956418881	0.53479781125076	-1.23036608507007	0.233598130780351	0.798886884304533
ENSMUSG00000029621	3.29799958343939	0.111601686279299	-0.331109450950388	-0.114006951459818	0.373004622382813	0.406099255162755	-0.212008938695231	-0.138704492699255	0.503212493374027	-0.0964611796667784	0.134977180092709	-0.443816170536739	-0.559445670397447	0.564028516148348	-0.659805495111171	0.0940002880998127	-1.49349163244113	-0.859206082507227	1.18613032511807	-0.532836729442746	-0.560922428549678	0.236072728982238	-0.805117510422619	-0.670493998873938	0.929365815001035	0.539658875921503	0.428540885931402	0.0347892400704749	-0.249227402789228	-0.152673356984243	-0.534375198622453	-0.257413250054989	-0.535231894690984	0.06958524719892	-0.82956337754238	0.213967282353387	-0.0384761347282537	0.00486364793066225	0.946131683293945	-0.12917371712331	-0.98605481318781	-0.449638439981613	-0.844598036915914	1.46695177054367	1.45136051825873
ENSMUSG00000028607	-2.53491639454816	-1.26058402746054	-1.58223838456622	-1.71126024576456	-0.900970486856	-0.938008507858302	-1.91029306154336	-0.485245604737016	1.4122514480979	0.160845150859221	0.554006314448639	0.280338860726148	-0.751251669492481	0.457000289101431	-0.445171330894588	0.929441792089787	-1.40929933157039	-0.871915027333595	-1.01163866527178	0.102976890954777	0.191890927221964	-0.136527684989321	-0.498565700361208	0.795159989190582	1.15227697612932	-0.706547335104606	2.23333981521667	-0.572682914126013	-0.292008547241563	0.110027785175064	-1.65058087876062	0.327599895547816	0.448684417328131	-0.875376499365749	-0.932214072925099	-0.103690340211695	1.40161116832709	0.654095169612762	-1.29956346989338	-1.59106212851483	-1.11138758807734	-1.94856346682045	-0.772753757075292	0.301340014806859	1.16706371990388
ENSMUSG00000026819	-1.72827049251046	1.58120125288286	-0.0339961540681691	-0.540153312397243	-0.713975134419909	-0.787329125802605	-0.799921205257148	0.37654947814436	0.50334920316438	1.55106759180821	1.04620433629702	-0.0147497428115809	-1.09403510735276	0.62124028950527	0.512335893175068	0.137670234564725	-1.14703634150359	-0.421010477533613	1.69601498834703	0.682329977341575	-0.88868986362711	0.432771471177932	0.695759029004658	0.0598016064595287	-0.682310572671502	-0.519186281929295	-0.136366041468775	-0.532740037988627	0.178392379315907	1.40003874170083	-0.134596187920028	0.863587345352417	0.410499502043902	0.482914877762888	-0.135582632201744	0.223463252106045	0.934818283722442	0.688478593972274	-0.486396170024454	-0.689592640131693	-1.53874366430245	0.73220707679871	-0.447763697613082	0.113880584968584	0.800046077034509
ENSMUSG00000058192	-1.27631844631111	2.55640343939879	0.026992324623238	0.0973280589839715	0.122533968469566	-0.522359159072042	0.118596210110508	0.410240112119494	0.0711025111908353	0.720878318386277	-0.42757314209675	-1.06782490558876	-1.38837386988321	-0.555538638500859	0.0617975306348434	0.301679721658785	-0.4389789263151	-0.776531588320346	-0.333715425050631	0.428403204262265	-0.323350867391648	-0.303026750201048	-1.14858535761028	-0.20321547746214	1.00341103797956	0.386958252501322	0.502533603993909	0.297427030614646	0.427316009580635	0.543007742922753	-0.0758379151545571	-0.608664588210538	0.234410539806626	-0.230877080257245	-0.0131545676291585	0.0188531209335816	-0.321695026392491	-0.0705149023805771	-0.31030716393001	-0.192244233127608	0.838365439705427	-0.610610878136623	0.704212334474017	-0.18077604232554	-0.767284893713338
ENSMUSG00000038725	-2.09713574746579	0.739628541782878	0.842300976568387	-1.2593083412703	0.620326522624139	-0.336411018908516	-0.978794622424856	-0.594124861442285	-0.822145487268471	1.63744609098211	-0.209788221721337	-1.05878591078892	-0.887519887942916	-1.09189687006844	-0.942086361965722	0.00498232807152566	0.172210882507191	0.55628330936216	-0.453032105510476	-0.605014012023617	0.0412974463325303	-0.54682314769183	-0.189488270935429	-1.42052511654084	-0.196231773478403	-1.31153376294628	0.83568569725791	0.173091467332534	2.59066596607194	0.564522869689381	1.13028379461977	-0.0453637044764162	0.0545286632283346	0.4675843522444	1.2343204213663	-1.65957522886364	0.912092231812361	0.292667665931633	0.699570314950432	-0.867701665270995	-1.5092062855863	-0.819817004032353	-0.194073682830588	-1.39060675751943	-0.709499109003296
ENSMUSG00000060024	-0.678373142471116	-0.278654285399156	-0.325654937036563	0.620268988860991	-0.0964014679343196	-0.340014104787566	0.0801136218439926	-0.217876189113634	0.00320488254181013	-0.352048197257175	-0.00700834239213888	0.273461893677238	0.25822741544591	-0.354022962878935	0.962358421467557	0.0376034146695321	0.645287066167394	-0.362333070693408	0.113556872180882	0.123133774610179	0.447867079839101	0.0184710829151089	-0.00266309445903267	-0.101898477030374	-0.336220126096642	0.443838092386291	0.427885449090404	0.124388340990654	0.0162894265115961	-0.116402974438417	-0.108559935032469	-0.253952376810075	0.657240980585691	-0.217188897206993	0.182077437457424	0.945237405008221	-0.359019853512107	0.39812794432292	-0.136696356179674	0.124196582075399	-0.157755446054342	-0.0319198632988557	0.265233208117039	-0.332520175427485	-0.105759509762107
ENSMUSG00000054236	-1.60497598123463	0.213614008002209	0.419328921025834	1.21521678077084	-0.30281022063029	0.555707856862954	0.283162433423286	-0.499294561249937	-1.02039232361228	0.220276500350505	0.613969086957518	-0.667647290473499	-0.963009001043082	0.13508061462187	-0.343122056367683	-1.15675655996128	-0.429037990045607	-1.02210640901943	-1.14379707844007	0.635827145093372	1.58597825536444	2.17979355166792	0.641062350034902	-0.470059186083145	-1.17138200438323	-0.245545221650668	-0.0571134629470128	-0.444689579685546	0.391740660093996	-1.00668840162329	-1.35360071996599	-0.117775027502359	-0.421108928306255	0.739663472434497	-0.628073608556079	-1.06745535179663	1.7934220837574	0.6077520361342	1.63691234305089	-0.676326809011112	-0.630747362002495	0.0655647030309949	-1.48927282355122	-0.884502272979442	-0.999202248985061
ENSMUSG00000100586	-0.697174600158764	0.270317004751153	-0.0200678389753056	0.275339131007804	0.250829440048156	-0.0539439965823592	-0.222461958992997	-0.0719252878320172	-0.0916998561223062	-0.0330202794927472	-0.177958885206191	-0.233498374843389	0.00342861852353546	-0.307718689084803	0.344894066003884	0.178460540517648	0.438798535321168	0.527776933534672	-0.091186321494097	-0.120347461454824	0.273305786593733	0.0381714738909908	-0.226050732639882	0.189004173651966	0.23469591921228	0.0022026230785771	0.197962483757512	0.417025132734889	-0.112580949177418	0.461557803260699	0.273277855643103	-0.000252528067732567	-0.134149463169288	0.42844843842274	0.178065058522491	0.276211056879389	0.0983896202802074	-0.0808283900286692	0.10312584716676	-0.127144092804602	0.336192666487738	0.17855679431645	-0.252124333453326	-0.102600656632373	-0.310643133860777
ENSMUSG00000070823	-1.79905185600811	-0.237390612782345	-0.725286495230124	-0.621288868983936	0.224678218559252	0.300409629789409	-0.191303419780345	-0.874954890090184	0.299564704559685	-1.19977189436978	1.19517417794232	-0.802464271120017	-0.0534477404002899	-0.131396257656952	-0.28385058731724	1.31452722214638	-0.0535719159308857	-1.88281727371043	-0.574838545995649	0.134688565399615	-0.388418232354308	0.97594144001001	-0.150593420053527	0.716402299343577	-0.201998135639584	-0.681392376676254	0.108937922816441	-0.269394706646781	-0.876102661169491	1.2002737384242	-1.08617542428372	1.44006915626652	0.0837028252958853	1.12109766571108	0.0724962165811279	0.9351576057733	0.799920857529862	0.942755120649277	-0.503310914936271	-0.194539507118705	-0.0469962202158428	-1.45422111164374	-2.13290259298519	0.430228918349193	0.534600132852352
ENSMUSG00000053046	-1.60618432657618	-0.223395701729927	0.186059968267855	-0.265284454125489	-0.421332982992193	-0.820057060630785	-0.204770326619703	0.486043064221522	-0.494506435034333	-0.933461586469404	-0.159918301522174	-1.05131035699135	0.857948741466549	0.337909613080151	-0.038074818925179	0.119867250363562	-1.33878617895699	-0.592353636119248	-0.945203026723335	0.588050863901337	-0.703776671953499	-1.04664046789287	-0.015962802778959	-0.28569976544042	-0.277670726069167	-0.129071422910575	1.54342710410478	0.0172383537313526	1.19593582993359	0.399536700630952	2.22209457091394	-0.646376133100618	-0.790075953656022	0.00314040686515659	0.258504428416859	-0.224797732162374	-0.899795772568366	-0.014864883423064	-0.188201373203	0.14206795132828	-0.908754078980763	-0.679168382316773	-1.71307215407959	0.501353298381068	1.65124180363583
ENSMUSG00000017740	-1.44538018451946	0.812077867156698	0.0509564908941227	0.860880041878776	0.153506203326104	0.499241378127513	1.27342043674231	0.0546999733779014	1.2858534266145	1.72182430417198	0.471774501664521	0.543689279105366	0.427189949931537	0.125142239409328	-0.461613973049468	-0.0341798778169341	0.143359555696969	1.45529583844968	-0.353093374789722	0.440577093494528	-0.163181152973803	0.0135896683317897	1.61218650871772	1.0292904715884	-0.189941028198856	0.710378154218364	3.60462333257222	-0.427296549048936	0.000888846195599187	-0.173172407049276	-0.0527742688562841	0.476408985059632	0.579905262310509	0.710366754330584	-0.325548982825533	0.0146258506082001	0.382107250669174	-0.153877334932267	0.995288202982566	-0.0858163818429053	-0.103357799972856	0.0326770513801691	-0.576887359565458	0.995137384562278	-0.0090481819637417
ENSMUSG00000026917	-1.21492320602252	-0.182303525371318	0.592821933263294	0.820059006182872	0.0197737515778908	-0.0560485024338212	-0.650663675809153	1.39852130079167	-0.686777249429527	0.198153684280094	-0.0159050096526049	-0.163836941296644	-0.423195259935446	0.553264417847261	0.287685494090426	0.33258285800957	-0.162334552169021	-1.0066114582056	-0.252328171612563	1.14319069261654	-0.468554109658265	-0.77204041637111	0.517838949900794	3.29682394719029	-0.455410293917196	-0.691976689794388	0.791727958695487	-0.0585603402702035	0.771236908834804	0.178674054957773	-1.36804607545678	-0.638244510514932	-0.245258455004611	0.00654134175544508	0.224836695964331	0.238413812048165	-0.129411191820897	-0.467665208953757	-0.350440492294958	-0.121175962419616	-0.200277104620083	0.235478573820213	1.06660307740129	0.0489584440801235	1.66604526033844
ENSMUSG00000030468	3.41173467878777	1.80121945506253	-0.244577812792585	-0.843464010560723	4.3247980752754	1.53641249948078	0.382359534163022	-0.0653845960179059	0.367720513506829	1.14927919805591	-0.30215088006326	0.502654056405408	0.0748190824352496	0.602046488254874	1.54660638668747	-0.75874423623332	1.21728242295585	0.566911539215194	0.437061441800563	2.17719674896972	1.0841724369871	0.229362090733257	0.24415774731872	1.3687017704025	0.662648478662916	0.0128806889503583	0.70253530671772	0.211699417073673	1.09565612759733	-0.369206611085512	3.01470667260424	1.72291630603902	-0.0683855209771179	0.0548373327040754	-0.356838777707859	0.0374351811538713	1.46299700785551	0.0907274377632309	0.514797718471169	-0.155186770835494	0.88603063862953	1.02937625750338	-0.888813258268597	1.90340330415341	-0.127339508722254
ENSMUSG00000096044	3.1973016023357	-0.0877866822404639	-0.358603098568192	-0.183667954211962	0.258062532674924	-0.710725257530006	1.22816913293157	-0.465098016512923	0.192411206718067	0.984992921548502	-0.112926654259945	-0.800845379083467	0.0091630730284554	0.591343746965591	0.500028725948889	0.609112387250956	0.469563275451052	0.354817127695418	-0.739914569006355	-0.0589187602856485	0.162603979232082	1.98853283546403	-0.173271801701669	0.585741835696877	0.830809169874781	0.1313173369431	-0.209029074320285	1.52708852614878	0.960781402004617	0.303080045564296	1.50966039022517	-0.325292151961898	-1.16919976759396	-0.0560998155004937	0.23600158363676	0.966971789531338	-0.214772088598681	0.267976432668364	0.231379961409992	-0.637207399877047	-0.507028125631888	-0.664217054799797	0.634786621687482	-0.895962133991009	0.3841538606027
ENSMUSG00000106037	3.13813152492807	0.100381834198457	-0.717626515454538	-0.277712538157383	0.219246453630436	-0.0023996084355629	0.457624300572586	0.724874248552854	2.02960148198411	0.584161541383837	-0.55875198945794	-0.13423022771745	0.0570399403507981	0.40238449729459	1.27323943524017	1.13783715021054	-0.917654160331326	-2.92611452625249	-0.305270246383458	1.06662289015236	0.665696174205881	-0.453094351461687	-1.30299858714618	-0.621304847348025	0.56067843524785	0.264865061297268	0.786212071451131	1.14605303293857	1.8727605227571	0.379050386734396	-2.45277275137665	-0.152010734215423	0.228976247756607	-0.299247733300347	-1.1922907520957	1.04934938629726	1.61429392330134	1.64859119375716	-0.712720847249072	-0.413890491280891	-1.9654758698304	-0.166385725092371	0.446674406321725	0.358620190553131	0.84339782747504
ENSMUSG00000036478	-1.52854233366413	-0.603381665207616	-0.24009257516646	-0.969083376040041	0.095094391287463	-0.397278310292177	-1.06654716044169	-0.487377013241902	-0.170908740843368	0.585183927472403	0.732388801218938	-0.816038409690499	-1.05140172413413	2.23351412960427	0.204130751096389	1.75331406712377	0.551927246186166	-4.40333318584533	-0.219394505375529	-2.21594709456698	-0.0661808190424426	-1.28882765366729	0.0281275029284628	-0.697597088535044	0.0498694268710097	-0.0945151776012479	1.1853192889081	-0.0279081283084467	-0.901640566885748	-0.458198765474269	-3.86368523879686	-0.422108175731186	-0.243383571908621	1.18663621816331	-1.03920258130385	-0.042616329474737	-0.156154514842735	-0.708341433485597	-2.78341992593709	-3.03786985903537	-2.14182097721654	-0.198264716566357	0.0353204331920217	1.15115203361846	-0.748394006150673
ENSMUSG00000022537	3.19735207880564	2.38864846492209	0.280897402870353	-0.291069898482194	0.687692533004809	0.30528279659701	-0.00273517836068837	0.544578041675093	1.24031171969465	-0.391780009481333	-0.806350893945215	0.686894827839222	0.631609641087265	1.34679074971749	1.37380900817583	1.52513712632949	-0.0121645292651249	0.366203918908811	0.260449154998268	0.0881572326157249	-0.99488256403568	1.07668311344619	0.0822607208067917	1.12023303055338	1.41607436206053	-0.167605063526196	1.48568617087229	0.374348498556427	-0.417596245176022	-0.00229884641665241	0.385196124282384	1.0265224806315	1.13569510143087	0.137475241137473	0.179534570217052	0.524356205816765	-0.290760072883569	-0.281740009866346	0.914455229556951	0.529127302232485	1.75539371603674	1.36635200695152	0.532045690675713	0.0447029161623039	0.571998695745205
ENSMUSG00000013833	-1.29394505971318	0.464452261468038	-0.960548984235954	-0.821934587213446	0.550895266133914	0.297378654210299	-0.779463515112619	-0.577226234720962	-0.347285409784569	0.0278801334746414	-0.696348331403394	-0.986982012781599	0.375065426427765	0.0545834170326332	-0.37527837154923	-0.269534344266951	0.918205832624007	-0.655203386931412	-0.00470812550920094	0.98097117769261	0.155557301619082	0.375876121624957	0.144036168409269	-0.27542859099534	-0.473357041623305	-0.24806327518078	-0.192990399255256	-0.232014801769694	0.529534091889742	0.567416232239027	-1.33246961168414	-0.454921594399458	-0.623166169068042	-0.183859559306094	-0.33553545883336	0.0793417087490031	1.70634568592801	0.151583870526394	-0.572499850406561	-0.503075186674492	-0.735192713838864	-0.839079625708866	-0.386019926272991	0.057615978516231	2.01303695030551
ENSMUSG00000015605	-1.89977532705808	2.6119284624816	-1.2838293311962	0.0571231768211326	-0.475171021842714	2.42617755023544	1.19261246836094	0.207005491703872	-0.294949464702657	1.59093678091233	0.0376097527208067	-0.383644645847738	-0.463240547628062	1.86333752286199	-1.22576069239059	0.466758496136685	-1.51326817197483	-2.21599990178435	-0.888630071445503	1.17280391055516	0.238507689800968	-0.261200679933128	1.54658083684016	-0.219725904442065	0.649836268367356	-0.452961720257968	0.0779811513327687	-1.38138739099022	0.0807908306175748	1.46633718857621	-1.04225052761856	-0.777921962606351	1.78946892201904	-0.505225997701682	-0.223868223944791	-0.259493586328807	0.335468957840665	0.234625567181013	0.531227079109118	1.37410281047274	-0.107073550281129	1.51090242689875	0.837056678644918	0.704095449737734	2.5398534175279
ENSMUSG00000017561	1.58480104011602	-0.533223311426559	-0.208959784262199	0.061005356337594	0.0813409390500889	-0.458633056293501	0.548956771655236	-0.335672558589438	-0.952004886918238	-0.763283997264633	-0.432078474048652	0.415939631984165	0.220066926486911	-0.228046230916162	-0.0636705879487816	-0.530513523546801	-0.159405774608896	-0.490084310119308	0.528126823599268	0.207509075911913	1.37077117177442	0.309715541191347	0.497177874082815	0.480376963944303	-0.21296883706967	0.0485665905645503	-0.150732970263645	0.137914932900905	0.113136241770462	-0.0697024939813252	1.47148439117976	0.209206484838566	-0.319654769680203	0.214425305975229	-0.43361456276192	0.251194676311203	0.164323522287555	-0.297644056902727	-0.280947891171449	-0.266389102415459	-0.548474078786691	0.0753984210718024	-0.866291920144067	-0.383339262785324	-0.588905385191129
ENSMUSG00000028028	-1.79106859676176	-0.5636474196533	-0.131619895674606	-1.01679702749421	0.109368709814524	1.38045599206334	1.00091274416648	0.684917840119591	1.74049805812337	-0.574210756295692	-0.40059667082001	-0.203229355476497	-0.194960046662141	0.0387872640607836	2.0055262001926	-0.912076563553029	0.981499969079337	-1.0598324908556	-0.848014791885197	-0.217548863667506	0.698120315548913	1.15389433726715	0.568201009409521	-0.740716694102489	0.590220441602856	0.708502751901438	-0.279476683575976	-0.260240526414688	0.880243182792712	0.55805134597868	1.92691468756847	1.6177636310106	-0.813360387778668	0.71728340664645	0.318483155231544	1.80895388517761	-0.658917312998017	2.87025748515533	-0.0463469287463478	-0.359111295283821	-0.241153172362544	-0.524189577300365	-0.163589152124759	0.301973432505871	-0.121413448523817
ENSMUSG00000020328	-1.28614967458491	1.50304228499631	0.328307466108724	0.867948199834324	-0.0834778458612342	-0.692664944539455	-0.885280493282947	1.09282895144608	0.867565050729258	-0.411780536413445	0.317639664630843	-0.163748874548129	0.280883829492439	-0.281083663220435	0.215681375265267	-0.108864510936213	-0.970729155954544	-0.781535480426315	0.107293925972244	1.03948771094364	-0.164228210575843	0.521728111944263	0.0648410432553921	0.414246484866894	0.0758355668708972	-0.0428154925860719	-0.14909240685416	0.445283361991655	-0.622920263303746	0.484102286076429	-2.05592443141925	-0.325121775702352	-0.0210649028807019	0.115756172362107	1.18573251643881	0.289983029233376	-0.51072687567477	-0.174513981154226	-0.535615267978503	0.234662225083142	-0.369091576310416	1.82186375137663	0.532853608242649	0.136836760704647	0.512181807087948
ENSMUSG00000091734	1.05572435967432	-0.135951318322091	0.545158172174705	0.609950683119283	0.102091448672522	0.533317648898577	0.747869622624229	-0.152740357030134	-0.125319182892124	0.581967743905686	-0.0973783516490695	0.578899467763159	0.125373516495716	-0.129809429321058	0.0616695609817717	-0.0339521560882021	0.378822885385682	1.14611179048281	-0.0259617367233665	0.179370675224891	0.276554203785922	0.233509774560089	0.0806510540816036	0.58076107968963	0.425144609463429	0.208932875819229	-0.110791236895797	-0.390343971024722	-0.297530496707065	0.699301857892668	1.29210412741468	-0.123954191787097	0.276639413755347	0.0661280903819418	0.154491315748555	-0.183870098790448	0.331217196597458	-0.000224269284259766	0.306661488633579	0.0617491748058744	-0.186465950855912	-0.062002041807957	0.674739108053712	-0.0233756463424153	-0.151007199961993
ENSMUSG00000062328	1.88550811637765	0.187008253141201	-0.931312854643173	0.689820194535429	0.43649511293817	0.087791746497165	0.561543098125983	0.656494914327926	0.210493622537354	0.652227481659541	-0.172851612394367	0.285235707524717	-0.856139172319348	-0.0266529612380492	-0.113972496733021	0.582192642752756	-1.05400035190121	-3.42163318421554	1.49878954294705	-1.6514299129924	1.23817222845322	-1.29586956160863	-0.601145006088281	-0.758233137798352	-0.387623328417373	0.387474839993244	-0.147622621664568	0.376755388756237	-0.219535287912624	0.233389531533841	-3.11896867914693	0.282025744537812	-0.268167421324296	-0.142346082541105	-0.486276776918141	1.28285740901015	0.713918636655468	-0.380271917773445	-1.50237548039406	-0.472786959792425	-1.1955645785069	0.383252473873488	-0.439405822062303	1.68747675382893	1.69163166263987
ENSMUSG00000031996	-1.79320518616579	-1.17309036364261	0.547387049217101	-0.318019986277614	-0.704747002529289	1.99395525040304	-1.14577414594876	-0.490029537191482	-0.00572157311747839	1.186005613622	0.602491916456784	-1.49996986551203	1.43383888088768	-0.607407548067602	1.76765311948414	-0.7543331314146	1.59499921012557	-0.743887849390052	-0.070207847424321	-0.0658445761339581	0.313358953032259	-1.41694067344945	-0.826005879692179	0.935141661090648	2.09414505309787	-0.754539995100648	-0.225320012750761	0.0483234144095022	-0.756204668619921	1.99590993460193	-1.36053161454569	0.436675592446897	-1.98970668382484	0.955266548504218	-0.361391284647636	-1.28256692643934	0.57418817504909	-0.0849745362829057	-0.765109082554341	-0.886147764954582	-0.419721498698738	-0.539846118411178	-0.762438668419627	-0.0966579831412664	-0.781753091703839
ENSMUSG00000038279	-1.47975306881175	-0.357522301884056	-1.70604688523566	-0.559773862772173	-0.0653374489313646	0.40871066374021	-0.247211115905967	-0.388684323487199	-0.109646463981501	0.391381472471972	-0.814430759519259	-0.438987031639408	-0.608766429824627	-0.268592246405789	1.14392688875999	-0.0100123384494314	-0.648261737560065	-0.974032478082792	-1.67110356285261	0.232910836869663	-0.763431032610734	-0.575457334685031	-0.761332972468147	-0.570671745153567	0.107291326532286	-0.677682845649685	-0.0470512875533147	-0.930603641704498	-0.520808229793482	-0.491961232191183	1.18943712173538	0.674466581327429	-0.923415465471524	-0.527310770669876	-0.50867743668595	-0.836142284855513	0.880605675627343	0.404919762531167	-0.116151749179943	-0.306883687384038	0.611863771449884	-0.38718310903269	-0.465411666139658	0.495326234925411	2.14945227114039
ENSMUSG00000059743	2.88573995541985	0.0998913755166033	0.242119988639319	-0.365014710776038	0.743624575243922	1.96862314092666	-0.0534239037378024	0.25843045041805	1.74836747708249	0.61118212760783	-0.156568287354486	-0.97883527674933	-0.781862990589064	0.292890912150223	2.2347875963591	0.412078146284045	-0.389128396256716	-2.33653639798199	-0.0356415579182678	-0.805509007020934	-0.0194717818030188	-0.753864558272288	0.311776628786602	-0.692398198465471	-0.662303965327139	0.986831116847901	0.0528417322490163	0.474119989913588	-0.284288923572387	-1.02336102250642	-2.28281822295469	-0.425187792472235	0.955899747133919	0.348525246380168	-0.0867804057984262	3.2434250569895	0.905228753536091	-0.178734125406689	-0.664244899665012	-0.580055022410425	-0.385391547281177	-0.440366617339615	0.118230506263731	0.692772856531089	3.70001407649162
ENSMUSG00000002102	-1.46672038900705	0.338730693256378	-0.510518541473793	-0.3437248141297	0.398446619737324	0.331785655869524	0.94619017659611	-0.455123198416242	0.751568014115037	-0.337824411732046	0.92783670445592	-0.118282450989272	-0.658794764633373	-0.938451961080371	0.383561908904858	0.279664261964747	-1.4296816092498	-1.19026140576778	-0.630362722210717	0.954439536644379	-0.353931552563465	-0.61141828590339	-0.259628529652687	-0.29399103815304	-0.0960020373483531	0.322308865435649	0.214163786075718	0.0217254213533574	0.202840521832658	-1.12352499993566	-0.915802037987227	1.29573506645923	-0.136739127163015	1.42378570438555	-0.288536443163334	0.674963712826124	0.400205292225903	0.437452850602798	-0.453997019826712	-0.923688191822719	-0.833634645141045	0.451906470160677	-0.595787921808319	1.39529136382231	1.72007819227261
ENSMUSG00000112129	3.57535986735261	0.200566439934708	0.156000264583574	-0.357568233286333	2.72303777218101	-0.532144347627754	1.09593949899014	0.739379146546008	1.16256475682106	1.87730136340505	-0.216042872670228	0.156802752946529	0.130555224948767	0.949453546778542	3.04036790970491	0.156006948485841	0.966244917597243	1.61569722658754	0.00876264762850061	-0.226485556370231	3.68818648802904	-0.59324039296063	1.77404118663727	0.590612853086891	0.63335298631559	-0.31674505114408	-0.481753539192024	0.625122752432485	2.22749555755142	1.20539773858752	3.13038769361983	-0.449795292958613	1.09620338048077	2.61325725086925	-0.264086188826332	0.428800926203871	0.836183945704756	1.01455756189203	0.661074360722615	-0.372532620152989	0.519753602812697	1.70243146646005	-0.0317579940556481	-0.905329958069468	-0.578308631813448
ENSMUSG00000020949	-1.11331462078828	-0.0985043711013743	-0.261531162130496	0.297984223157003	0.30156842632423	1.57345813800114	-0.941582863250529	0.652416167641433	0.629417490028682	0.828047751086281	-0.255763810082336	-0.800443504687911	-0.314333330623974	-0.605791284636555	0.00248335595595664	-0.596950976903755	-0.562041661082826	-1.2671356690249	-0.540687671326153	-0.00167048721263504	-0.0576681433701684	-0.366638711404207	-0.171179403855481	-0.57268654013248	0.0891873793012004	-0.266664747259932	0.116738389648509	-0.768028749753772	-0.79129646441856	-0.384653581775544	-0.364385653704295	-0.751090532003545	0.0858031209422603	-0.256575370043141	-0.0700690452080033	-0.208657048689049	-0.214623128087198	-0.885333051506907	-0.0396718718582652	0.341196741147526	-0.21604064012502	0.483922057377068	0.790608186815462	0.268358013595059	0.192852048229712
ENSMUSG00000025825	3.08488142945205	0.192453374693206	-0.552938761747872	1.00860346478076	1.18093015794666	1.2235465621514	-0.173676374318	0.896432719184052	0.157086832684738	0.151365567292717	1.25592123965797	-0.578574918378881	-0.231571412993799	0.818880614393768	2.55765414823299	0.0939428912849682	-0.193699666886643	-0.337441879448009	-0.0864521251577055	-0.167851112889409	-0.261838258429111	-0.705946024551937	-0.00843924470223147	0.510595230471512	1.33722565884725	0.400489655536259	1.37138387782113	0.438191029622024	-0.550320042810418	-0.125895689401981	-0.292193169008472	-0.568056334622587	-0.918922242199635	-0.15965848434451	-0.142788434048088	-0.176227264332399	0.600846836149756	2.61784037357499	0.0412836206752665	-0.324481708080372	-0.728346142414759	-0.0825358512828423	1.61048463547099	0.69325681957888	0.674642893396899
ENSMUSG00000066129	3.04914976263925	1.45691579845001	0.535460044465866	-0.406035838572497	1.09701201598417	-0.431579554749433	-0.394234234822977	0.515442360669435	0.0179696593311518	0.113780365224323	1.65344744188689	-0.617948473354789	0.183945688413799	-0.674451780819262	2.56823694522518	1.49353402218117	0.258193612412378	1.08948606685344	0.199153014865901	0.477938641156694	0.786386204097539	1.02737322779215	-0.717322554925979	0.335048775063467	1.27796488976491	0.210633340438403	-0.343979270975236	-0.560585103131779	-0.227234867180226	1.14573866913328	1.37117465968415	-0.739870556547145	0.22865221103545	-0.0254227701155389	0.933992442975005	0.412527419946189	1.06111635884583	-0.316207069017442	0.411133086792253	0.440721234148512	0.649390740360497	0.225166930415468	1.44762590674392	-0.593793912672588	1.17423503634435
ENSMUSG00000048222	-1.91911261263514	-0.311367330853811	-0.683011668383901	-0.447187079818436	0.0548010353658224	0.0922640075702498	-0.994058620717973	-0.375670152297044	2.33307970295696	2.08599818075116	0.181175507897762	-1.12113389316542	0.132103839353415	1.42785573756432	-0.521088462336621	-1.13487170894807	-1.51519213974252	0.0430403668727923	-0.794422597708443	0.839765791762641	-1.0089207851963	-1.90205933021732	1.09395902207774	1.63980741467796	2.07310518097217	-1.17848936395114	-0.850389567384646	2.06710400382934	2.92806193893546	-1.22998351600896	-1.72611508332929	-0.599893555686396	0.529431532196685	-0.434622267873945	-0.0139054247226509	-0.787788509717175	0.3934444059249	-1.46718671212005	0.288403575394338	0.378479773520228	0.6292344497467	-0.384512701991298	0.258087070566014	2.05023866637657	0.241125555686376
ENSMUSG00000035623	-1.20918562467039	-0.308573468155967	-0.330340995262533	-1.06241368191925	-0.0766196636342083	0.462525148660906	0.682988358468383	-0.194091735389714	0.182710229253287	-0.265784649379017	0.101552830029421	-0.40436123482458	-0.580532718866906	0.106993450690284	3.32014619185343	-0.619442725703554	-0.784676933832237	-1.37186918061774	-0.463310711432808	-0.317207703500986	-0.362795627059923	0.220577278312341	-0.58271230071385	-0.893725040016324	0.0651018996386127	0.109751840351632	0.421957999971009	-0.364061565143518	-1.12618887828728	0.026762831876747	-1.74820021044747	1.41888042011305	0.122896234809988	-0.140550085629528	-0.406574221909064	-0.380154745220828	-0.00919342490115818	-0.0626769741166311	-1.18248697863359	-1.53498831828533	-0.918694995381205	-0.79432484768049	-1.10813191798877	0.37143511803919	-0.576052312664474
ENSMUSG00000039860	-1.22774290668016	-0.306585612265475	-0.58049242389394	-0.18190510856635	-0.181535766795957	-0.49005102101017	-0.265865138901751	-0.318851050030921	-0.171859634975458	-0.221369148957621	1.09222940319512	-0.882643133674049	-1.04993806583728	-0.353311236145489	1.11374893365513	0.87059543757601	0.36792538516539	0.0269009640622933	-0.233199978351065	0.533202959823958	0.803205157699495	-0.885638348184275	-0.513458706117399	-0.411441288010004	-0.261845628533924	-0.651446910462697	0.597176629106487	-0.952507270409692	0.180615122998194	1.35396532130716	2.10243686579723	-0.271383989727176	-0.0145875901951445	0.111037344371874	0.853771297334803	0.71732882447295	0.198535204090984	-0.184007512871524	1.13780247559781	-0.286621301107115	1.36794525364785	0.794642101499207	0.0254301721309041	-0.00945311249178592	-0.359325348265596
ENSMUSG00000022032	-1.83272332079176	-1.30848984571065	-0.247702335472255	-0.120637866829133	0.129490192887627	1.40494964034161	0.216742481115915	0.828589756749967	0.495988108720526	0.797684434080631	1.4164314501048	1.64804284004088	0.254346564979778	0.294804595786498	0.547177968334	2.19855489273077	-0.432955956000451	1.39866476435798	-0.157175460939874	-0.306712712415124	0.288140175284995	1.19343541341285	-0.33165087033537	0.119075492792713	0.589025166163817	0.455998863909844	0.379147912814036	0.490200702951613	0.764920746722185	-0.996883572570769	-0.445717306328686	-0.395793043456776	0.119500865716589	0.291869472230475	-0.792923061393577	2.79524257730822	0.970637964872731	2.89475104782789	0.226622554958777	-0.733193078808976	2.41072417772679	-0.0870481527283387	0.741289683172717	0.450478004892312	-1.6514999927674
ENSMUSG00000053819	2.6938416222803	0.463510885142547	-0.803137352711007	-0.590318190995596	-0.720938247522746	-0.26001084241084	0.680174622318087	0.225540427589425	0.434288264491971	1.44242197066897	-0.0821521019844555	-0.0587167213043282	0.32991159426746	0.0542476648532865	0.48165167694751	0.658773255235183	-1.10121010630488	-1.79174367233265	0.280069977656731	-0.575509579610133	0.198456653121079	-0.686068933978401	-0.477417945088486	-0.414328367169161	-0.345459783527356	-0.343182322294721	0.342241438105836	0.530368035154701	-0.303758450177925	-0.420508062048546	-0.933718254455873	-0.142814026249354	-0.509890632743993	0.365219485421203	-0.343297031266907	-0.0662644406165274	0.374700661115689	-0.577134139760591	0.881689734912685	-0.705888762917253	-0.00793765537396219	-0.524022062292148	0.129421151829464	0.0113874094718615	0.419533493340409
ENSMUSG00000094777	3.00749094855475	-1.00677029448687	0.41510657590588	-0.863982795655425	-0.145873418920548	0.24171540579306	0.389861278415231	0.549362010559483	3.02043024855888	1.34753426810889	0.665154586421869	0.240060999502863	-0.379288153810506	-0.70066453636887	1.59173430163895	-0.183321713428184	-1.37399684473514	-2.26029129090512	-0.0296284524859608	0.902734538989975	0.212769253082412	-1.1223318931748	-0.256201528813153	-0.207783650660365	-0.316170121822396	0.0247713310466534	1.24401229110992	-1.10758146968001	1.07425309081602	-1.43518805065275	-2.50397916795905	0.0814561789512006	-0.732920373206563	0.0307438063915006	-0.316701715527035	0.999753849311787	0.751253689075226	0.311926345413758	-0.925839732833793	-1.27235837776778	-0.487361993837519	-0.506404696580185	4.76173574663116	1.3845228104522	2.59297555440641
ENSMUSG00000026176	-1.64574973834682	-0.646926771055168	-1.07040006401467	-0.413120241743689	1.04078524226605	1.54661672442668	-0.0903365545447635	1.77549364915203	1.0781468094906	1.66073245600483	-0.361896259517511	-0.902580654339534	-0.774343661814362	1.93957562013225	0.954489093336015	0.376465212958321	0.438917792364776	-0.792531916644327	1.85293469618352	0.474209575888211	0.422507326418506	2.28159182115643	0.806429187151072	0.0217282213451024	1.64680652667481	-0.469284990826011	-0.134706569904432	0.233156661561317	-0.694478451991547	-0.242890246858977	-0.833277350648976	0.933803417873937	0.618183463653963	-0.925733395714628	-0.561263168975259	-0.027475568610691	-0.00542583775284601	-0.889212866929857	0.73959504707977	0.108761993103204	-0.815014930670223	0.910957723213449	2.1523525607653	1.9440787440808	0.194565771525886
ENSMUSG00000024454	3.04639956333113	-0.395632400042415	0.564907197162825	0.357580381698291	1.51352066096837	0.584392520555647	0.833945509170915	-0.268493373010629	0.589141855678998	0.248822077733486	-0.051404620330045	-0.509161166479472	0.666721704008191	1.68538965801064	0.308847208503573	0.389795586406647	-0.178439543386122	-2.46604697261578	0.441005536436053	0.897012847812737	0.391635952781699	0.367636032040216	2.13701436323554	0.122638243364847	0.667227083918245	-0.48753721280648	0.399664799584682	0.22810729112079	0.85965401872744	0.563137473755053	-0.387306947215798	-0.605745582481583	1.46911553581107	0.956862740636761	0.0349727035096051	1.0078616111506	0.555885468148933	0.506121408411419	-0.084549528086808	-0.516534303750155	0.583947131031988	-0.237675490005285	2.81923946969013	0.955289634358866	0.567542687614692
ENSMUSG00000040455	2.99554577429165	-0.334896734543435	0.846346106912484	0.167004703824017	0.0886144955235901	1.11216321038554	1.67707120295363	-0.396639307526841	-0.0187273478701499	0.323143688692246	-0.29395364961505	0.501547446054946	-0.215777052496759	-0.498078647612803	-0.413212231691943	0.14681055982058	0.768409899226345	-1.15664834202447	0.130925858947615	0.452516206712883	-0.0335656394115786	-0.00939580520585545	-0.801717282810087	0.340157593234489	-0.916329823161704	-0.345398646385462	0.0644405268158068	0.842939821554567	0.834018687504222	2.00591687465271	0.181719878399629	2.2400229897818	-0.545148898703005	0.630006693950646	-0.908120109139238	0.662185000268641	0.970335631395578	0.072076996130057	1.13136954218926	-0.30879415581062	-0.118013772345093	-0.375736268304222	-1.14622661721373	-0.626512309910703	-0.69792126996712
ENSMUSG00000024424	-1.94366010124632	0.849834869251628	-1.07482860155589	0.428600324319822	-0.59796492901694	0.669878296932312	-1.4208426314748	-0.916452490147504	1.03004262231036	-0.548943404570303	-0.17556282015625	-0.800244318307751	1.07790829821809	1.06863318077438	1.29950220714362	0.658112300610769	-1.0941747691181	-0.298201679501072	-0.420360367367838	-1.33146094367899	0.802356303897622	0.443058246881502	0.752076633820296	0.063251341153479	-0.123620216709085	-0.804975798624022	-0.306254128027426	0.860351292360896	1.15882898845296	1.63362808124087	-1.72861488306953	-0.548296336598073	1.95675983303676	0.559893026671969	0.0311037378476488	0.256313219712481	1.01940234018596	1.19919315831965	-0.147517161432434	2.40362598487049	1.63360109638923	-1.43553805541176	-2.03522667116987	-0.525558820300758	0.422820666307373
ENSMUSG00000030611	-2.41258636163053	0.317371279689937	0.403581568794464	0.671575649951913	-1.16115137137371	-0.728771904917629	-0.0746267007918107	-0.391761345641621	-0.281983753230943	-0.409478041003744	-0.415386732032666	-0.360161307549017	1.48865804897375	-0.222900189636593	0.781623780115994	0.923920343706184	-1.15241142421749	0.117563984583268	-1.42153854784204	0.736917689536727	-1.20674455326806	0.858823702132138	-0.664927147026557	-0.167987739190664	0.224038626681737	0.447718458600551	-0.146107850834615	-0.830043989332642	-1.06981297401909	1.0875983717971	-0.743829818995744	1.32295125457467	0.448935203280198	0.0421448237799463	0.00951668705160253	-0.720635825916961	0.473372803786789	1.61364989597907	0.322319357939113	-0.939859144965487	1.04206285138704	-1.65461964605113	-0.59950923798929	2.24558689342617	0.43925951191322
ENSMUSG00000026866	-2.20712844651892	-1.28290368162905	-0.330761578551508	0.814196190732704	-1.25601362880498	-1.14918868653162	-0.633810264232295	1.43127014079017	-0.673020170180331	-1.50850589114094	0.735546816797564	-0.208194544286646	-1.51429397884137	0.668942744435553	-0.48164149802951	0.356599722434516	0.82715720429816	-2.2451420499109	-0.920724271019837	-0.481673698092325	-0.376245339765916	-0.695278007292559	0.346516516700827	-1.17293164848457	0.364507973376724	-0.4335604686069	-0.751957901278717	0.332448261254901	-0.937684497327452	-0.55259328463408	-0.482729413112814	-0.988602697216304	0.583206648770032	0.937820115189755	0.0863639386367184	-0.554300255743568	-1.08601086614193	-0.636326718308097	1.99633566391686	0.166980864164892	-0.176986965565399	-1.28598038630748	-0.434552467489143	1.51308973128535	-1.15966713035029
ENSMUSG00000038628	-1.54611337502409	0.856114362741681	0.950282843213085	-0.133175223121275	-0.454031578562902	1.46844568231696	-0.596759122417787	-0.0999440978175246	-0.234006259235518	-1.07335854071592	-0.836246727736419	-1.08640211631253	-0.248773460510764	-0.424429312492624	-0.163025024044795	0.906092033600001	-0.92932203864624	-2.70211200337433	-0.661990597723829	-1.16690397485954	0.249012102634124	-1.4769593117293	-0.29422840803483	-0.921340215632319	-0.888684158562309	0.329324177807671	-0.217679586677933	-1.06819737554855	-0.259884522198925	0.667208829118772	-1.67908497541589	0.829155571033288	-0.811755476192765	-1.02867701450797	-1.51956777458726	-1.08381681425544	-0.0682276538044804	-0.357879965230087	-0.933461182630604	-1.10324044942939	-0.887100463406527	-0.22324999744047	2.12941743941511	-0.759654275651473	0.0186005316537024
ENSMUSG00000066258	2.12183589144468	0.0703360389407117	0.508972993576239	0.124078291534006	0.329722448461077	0.36006084534328	0.109253322437099	-0.0594331153393785	0.519461426504012	-0.583949559711827	0.243850500234763	0.983927245255129	0.501259861670474	0.426906848530813	0.180249585138077	0.70999309975984	0.741046305096372	0.314072346433122	0.26346810236382	0.687958224908119	-0.479213719552521	-0.0846123132708902	0.620955187135115	0.4934231449041	0.124556244869142	0.320897346011981	0.2442096408363	-0.228226493544711	0.1180002780756	2.26420063562347	0.118863680002524	-0.193385064816273	0.596083863771985	-0.0303311970098225	0.617657840515487	-0.427559605644307	0.152003559921491	-0.0243945364543954	0.454041379693036	0.407794102819736	1.5793063055391	1.43844097782096	-0.0972987794930344	1.13544199493227	-0.262639543632882
ENSMUSG00000023007	-2.0020263455556	2.0425314476248	0.390455045093243	1.4427124263882	-0.393038440066727	-0.619256526047046	2.03676793155614	-0.495303991206201	-1.6781140762831	0.990245342279565	0.446236978683122	-0.801464686421309	-0.951670144604371	0.298977416294212	0.193453324031489	0.313390193348601	1.45782456671074	-0.0730943524110177	-0.557361363185177	0.124290305206015	1.06264598945003	-0.267807087881157	0.977183861902604	1.52247049968225	-1.20069033719009	0.143261981733265	1.22665617935204	0.49872350553465	1.43672234565786	0.101178104526746	-0.86888816019221	1.13229314354225	1.22152225806968	-0.680023680561173	0.797900256689433	0.58041914639172	1.24450954306797	0.636286572536991	2.52704181439322	0.171144655431132	1.82413662539491	0.951842198707827	0.200284715153909	-0.27150034425169	0.928173765586044
ENSMUSG00000036138	-1.62264846452364	0.0570324090238019	-0.18464001262228	-0.247162783299499	1.59964702008067	-1.12307638430465	-1.45749252989686	0.936869946807508	1.12704561700958	0.418081298102777	0.387797366404014	-1.33390284887618	0.147184970572532	1.0732293649157	-0.215135335544831	0.207984083427134	1.15587986844032	-2.0890366432472	-0.345295366399808	-0.918692810266747	0.000300789907215321	0.55791462333656	-0.201124352049834	0.142006345710098	-1.39002593011012	-1.1142695544816	-0.473687537603094	0.0055597069577144	-0.125048712997533	1.55986657481791	-1.73082901578946	-0.426614026444209	0.320553984580783	-0.380800978592811	-0.254937748518254	-0.255054747146432	-0.617313981965907	-0.464709078637753	-0.135244931982757	-0.523435008464788	-0.815169744368534	-0.138455928290072	-0.778968199418909	0.798443362208345	0.630081930529429
ENSMUSG00000007589	2.84673672653114	0.748545544926885	0.0936921121731659	0.315711622969448	-0.241276085301055	0.587227589504897	-0.579002111081238	0.679872731029262	-0.0890978510285495	0.160508485841618	0.450477680813957	0.0596730870156499	0.0125643672968648	0.610562203424203	0.0698063408507514	-0.522818104113754	-0.031833821658609	-1.01897128521971	-0.322718466877572	0.348513766408879	0.50422012640276	0.668364017414535	1.39607994334158	-0.0455506845528501	0.393605131007544	-0.375210880613183	0.262908603126756	0.285771301974146	0.258014829277733	0.68943249221785	-0.167229586924598	-0.00840844502066684	-0.566536915162623	-0.419553722560525	-0.50833458800419	0.112082509250867	0.418978266397948	-0.264814483946844	-0.256680640301328	-0.112180837040579	-0.343235955190116	0.974442093838781	2.10963380410903	0.258011419782913	0.0182417091775433
ENSMUSG00000041607	3.04998260487043	0.371685016111935	1.5981947000209	-1.03966134355025	-0.0550094070323838	-0.152177782072402	0.906947985297855	0.434129037136181	3.38035861730331	-0.738283492079999	-0.33234170887522	-1.16443144597797	0.956482667672272	0.439072274937135	-0.313577502120483	1.14686849576674	-0.722956258475706	-0.804780328049501	-0.855332455554831	0.0448935486896782	-0.556612800550371	-1.13850466401401	0.253751822930187	-0.195252538253734	-0.0504936417673706	0.336822743397091	0.569140840624313	-1.01220598140503	0.760597481637231	0.136905645654658	2.75784957376357	2.2928084410046	-0.508397792117803	0.503675258634483	0.0488800663366159	-0.482196224277734	0.68833094602836	0.0232201506655426	-0.174607455373287	-0.131044693429789	-0.338044260371086	1.33889247026818	1.41601683857718	-0.438682598871245	-0.358525956031739
ENSMUSG00000052310	-1.31085373916818	-0.101517269010728	1.0365863907756	0.3671877539476	0.0182301214125116	-0.560845269901809	0.643749949835329	0.264179712363056	1.02234920695365	0.631387066641189	1.09741192496842	1.34156587168896	-0.356186636891254	0.289888094940714	0.551701246882821	-0.136630551386284	0.3221321324663	-0.545094129413145	-0.752663980685573	-0.282878980576824	-0.280916943590889	-0.228197712279783	1.49684991861826	0.343064044116765	-0.431892044473926	0.0794438303431414	-0.264871864173151	0.576324914491457	0.650315817544135	-0.304062332818799	-1.38321705727774	0.403210568276595	0.473439745090678	1.32565940580854	-0.171347779363164	1.09253034281655	0.477500290184503	0.371037768450585	0.979271309816585	1.20722687569405	-0.494570543563348	-0.339118206177281	0.210818271421138	1.0864241904705	-0.109895971576913
ENSMUSG00000034687	-1.43448797398132	0.256165995970085	-0.484593343786688	-0.402001410559525	-0.142914671243569	1.81247923635161	-0.638479461681917	0.626561922052782	0.436886895520615	-0.705469988640024	-0.829823100426825	-0.740750299172468	-0.636882793270054	-0.0072678910048764	2.41927817346771	0.31282659199796	-0.43702592131896	0.844399128880818	-0.37262047509736	-0.53812257382192	0.166002679743152	0.689288173540711	-0.53279012163381	-0.240270970621059	0.433608334911563	0.34878873317559	1.10968645667654	-0.674856793915267	2.2639874130508	0.00630728784893567	-0.93371780480608	0.254835882099531	-0.452264158150505	0.331502250239332	0.746892224720074	-0.640664990850635	0.400543440346908	-0.17660876274323	0.530974573306377	-0.254767038476709	-0.222091815148789	0.0852475180693959	-0.842601166065276	-0.214148142144486	-0.386217905963393
ENSMUSG00000033961	2.82766406272205	0.304956245975499	-0.333947436452861	-0.482554925435232	0.491783997399579	0.925861372141972	0.424259863679111	1.1365840079909	1.79348114240427	-0.510740242803675	0.370324717370602	-0.427310581342053	0.363889606185407	0.0464591985532394	1.93546103169727	0.508861754592122	-0.312645341182471	1.81552971671238	1.21996426277641	1.0051993001381	-0.500836030686894	0.408533272370576	-0.353898004113377	0.021789497640979	-0.168827141705569	1.18688417111353	0.239804883002377	-0.274855598570875	0.507603022799679	-0.407370930845638	-0.939875842107109	0.118992485858085	0.660104142861485	-0.118903273448651	-0.518676978375283	-0.312917072177071	-0.850836915481911	-0.157130556229094	0.172516159057759	-0.188654565494631	-0.118801553554149	0.657447241502961	0.642191350455038	0.761205248758446	0.0792797817726865
ENSMUSG00000015314	-1.19200574848263	-0.423750671773738	0.19380887631898	-0.036994960961459	0.617140989433684	-0.124598352746558	0.427964851845961	-0.608779298213178	-0.228046237990568	0.101165890058582	1.42500344324763	-0.528226762948636	0.359548179375436	1.6471724185206	0.871557163176493	0.56310572189113	0.770886307247574	-1.25963299966863	0.720412318456471	-0.369040490484691	0.280113283139327	1.45234186997898	-0.0433287288747243	-0.183331173007736	-0.412932180810805	-0.588851140521165	1.29328225425379	0.139389483834129	0.126066689104511	0.188945158929626	-0.636126979640235	0.338420105396837	1.00653087058419	0.847945699781282	-0.253524763188713	-0.407701299259972	0.452339527729248	-0.0676658853410419	-0.281354167203943	-0.71233746841483	1.04861752889185	-0.160120690465121	0.81739225674556	-0.190039022884595	0.127031306370402
ENSMUSG00000042104	-1.07260707492379	0.536629228580478	0.149656713418652	1.54127812475792	-0.187393167823976	0.0908095742869864	-0.0222179544765209	0.113542123999199	-0.12351057052071	0.995365737238455	0.332434941656896	0.312589684411976	0.0678317560248519	-0.0184890686860874	0.738028658719782	-0.327804219874855	-0.530290353884416	1.55311119502276	-0.534293781812267	-0.547747210267056	-0.444025626370762	0.289098449765614	0.257021986217771	0.0172718802128548	-0.0785678608308925	-0.505171106025366	-0.0644025815031202	0.0630703793582946	-0.291316004026154	0.391012963910108	0.0742499673756288	-0.00935530148392257	-0.54682717678487	0.525642515582498	-0.498671098778599	0.484104214286558	0.40229636080826	0.0324481302044589	-0.0726512824395963	-0.450995736794909	-0.191760873763341	1.30545694502666	0.134628372324261	-0.163688854431565	-0.209098419922322
ENSMUSG00000061296	3.09612791297854	-0.0309250796649078	0.0572869891943361	0.0648513675375118	-0.494983963969196	3.06633957805475	-0.258123939042589	2.30970149622495	0.485242635291963	0.354821391599961	0.0829955330282596	-0.680586049584725	1.81593677332724	0.898693452750287	2.63116484786466	0.90330084558862	-0.113267253397502	-0.366958713145176	0.262871395321765	0.677662116541525	2.23814500269232	-0.0271332941644561	1.29432705656975	2.74328175410128	3.16652937176391	0.246048455338571	-0.66909093172846	0.665604841875671	-0.708117206246038	-0.525712457487696	-0.758910597934037	-0.552664134081219	-0.038444794670462	0.183926242401826	-0.621086491902097	-0.193669092506915	0.0176416101820667	0.291777464496292	0.0957094715419888	0.636116720019381	-0.650956737822157	-0.445670769514267	2.88337943863477	-0.759259896848531	-0.16541600066892
ENSMUSG00000037343	-1.79733077207637	0.116876170943155	0.305111709486757	0.506180640745008	0.835608747080319	-0.0489693295370869	-0.837791393646482	-1.06811235942596	0.317458715016514	0.253376357115869	0.335815069364312	-1.19064410844064	-1.76790355677633	0.403387992597444	-0.914347132947047	0.70807096682125	0.406454832471818	-1.60613234203757	-0.621627142964609	0.604807240614178	-1.69519576860772	-0.894245553425601	1.83816677645327	-0.102403544777882	0.894363082865564	-0.71367176569479	0.529294832337698	-0.747288224897215	1.288581285346	-1.03338531453446	1.49949660704598	1.03148092771814	-1.19613272774695	1.47438238753153	-0.650429084488674	1.23538567553896	1.14369734404799	-1.03992429430995	-0.928464978757808	0.125731067058888	-0.518770132647824	0.133956485691614	-1.86499033703279	0.939399838432661	1.75326610982924
ENSMUSG00000024644	2.74263654124435	0.371550562951272	-1.28309560926917	-0.181657337013805	0.75557050667724	-0.143571225916686	-0.606470370330768	-0.325424154479488	0.101334894149285	0.0645000485925068	0.612243475916875	-0.274266750652096	-0.612280682152404	0.328440031143008	0.633735413908092	0.838062903804471	-0.151633496303763	-2.4889532137948	-0.0543847935466943	-0.511503304269048	0.18861125912371	-1.04287273751387	-0.314044907919497	0.218359780981919	0.905426863162452	0.270591066033787	-0.000358706986258975	-0.616465896549036	0.0354676698651396	-0.782040257483605	-3.02500071813495	-0.328981020098191	-0.364727107837432	0.552414635406746	-1.07780134406832	0.206460754963718	0.353362755639037	-0.177704853633519	-0.0976492955371614	-0.0319667727694659	0.00899712851044407	1.43538303541733	0.895365581355194	0.422537411001271	2.87123278352384
ENSMUSG00000026279	-1.33511406855896	0.0286907234357942	-0.273227299518269	-0.863958755785909	0.0898799550728576	-0.65895902819993	0.16054204211187	0.112544319299014	0.990390786360249	0.390001707553362	-0.979647982350825	0.933394956459735	-0.901405130388583	-0.119733473883873	2.6716190337633	0.356780046377662	0.806809520896674	-0.398813321436189	-0.0589142309402929	-0.279712883206572	-1.01716234219761	-0.025848020478333	-0.3417703161996	-0.550846118925612	0.656236293590416	-0.636510979305058	-0.306013596772063	-1.06612949823375	-0.0657601640112159	-0.124337663123902	-1.72835892320961	-0.588841417728273	-0.670743703640677	-0.764760385255839	-1.03356765095543	-0.791353191055064	-0.191650672627995	0.780085503865511	-1.0037732085747	0.401523025055267	2.9351320866445	1.23265025243486	-0.542930927764935	0.0430930780013056	0.509715340382839
ENSMUSG00000005774	-1.88142906208101	-0.864882514931453	-0.770924685840259	0.130867316657704	-0.391441799937706	-0.593733785551259	-0.925338332769532	-0.121657408665814	2.19930792442425	-0.317473038158526	0.860368429906899	-1.26830223193211	1.27537738009784	-0.484306134294108	1.52308961219596	0.391857466451291	-0.743780088655334	-1.6551282211867	-0.0291948564234583	-0.302649945489395	0.25996595003251	-0.273188197069089	0.0304362411068826	-0.148150076410783	0.0632088847695873	0.496936627459108	0.111064589799947	-0.113316373025487	-0.267392882121143	0.0262971309202758	-0.839020865062959	-0.339442813805797	-0.12360932221637	-0.0813292802899956	-0.712834944711811	-0.0426619967877864	2.18866764255633	0.536062799051581	-0.80071488909269	-0.238061247953074	-1.8137554770859	0.131322947882441	0.119518794550085	1.52511269936625	-0.34630384191502
ENSMUSG00000091831	-1.89593262191876	1.87802022360869	0.169417930098499	0.429328009997035	0.282836455916334	0.730474207986059	-0.50976054986171	0.0948924477898295	-0.361570694147149	-1.20881587087186	-0.0771730583738767	0.956513995219393	0.304963034881998	-0.292929035466956	1.32441958613652	1.52407948145923	1.293313291354	-1.04441148553423	1.00449169610694	-0.123420869675134	0.873089207735228	0.507544526501241	1.77446763836953	-1.39731844481347	1.79245909726943	-0.152200204765153	-0.545317057804578	0.199565453606354	1.23933416325421	-0.0917636174185922	1.2412503078548	-0.566877766305984	0.162808617812668	1.41724805298777	-0.415992450088484	0.294816395114035	-0.839047408428838	-0.525640214556952	0.85549297163844	-0.645430260604177	0.105301219012504	0.776994132605559	0.186299184553875	0.797085140189532	0.523075401109788
ENSMUSG00000039483	-1.21501020462076	-0.485103923580117	-0.394333194243089	0.0697005372230018	-0.417650487245463	-0.465736288346651	0.527803865837889	-0.688972144833719	-0.191870182294098	0.0734103547383378	0.420645066990379	-0.235142255138865	-0.684188518082964	0.366662721145585	1.45734641813278	0.253169532302829	0.090457634700156	1.26882873277421	-0.263308351533193	0.43500730990253	2.39716553644864	0.174420056067911	0.12457167679187	0.430776622775337	0.11907650992642	-0.695916127380499	-0.464772530339453	0.27862471018914	-0.931313459425046	-0.91917821212724	-1.08569999398363	0.00912829587722231	1.13340137925574	-0.232892677458342	0.00136724436088009	0.341533240955052	0.789406268753766	-0.659084518140938	0.200825238298147	0.833576328368556	-0.113102668825371	0.93755521614015	-0.46831228240916	-0.537803723267444	0.0213894965230906
ENSMUSG00000095809	-0.962926535664771	0.50477131727383	0.355298689262859	0.141886322826151	-0.115789117093555	0.103106345130464	0.253035915693974	0.516172590177171	0.219508993305759	-0.776496832346327	-0.03819611759179	-0.25386891335304	0.173029639214635	0.704817624497859	-0.782846501587442	0.399864438240936	-0.225988822704896	-0.149996391766629	0.129506778855796	0.448572117127556	0.406662301934276	-0.527051495028663	0.170387244425334	-0.220659971099192	-0.0763218747390284	-0.354215668313359	0.174377151234084	0.661774164948232	-0.37739249506574	0.431425934497612	0.927183907346087	0.251607563760565	0.95368403611286	0.435810171299663	-0.0240413814564266	0.400412791231973	0.245729483616753	0.64872148033158	0.352060137366628	-0.278161169009772	-0.224613080239008	0.676236937769372	0.490231807804652	0.0386131867494588	-0.181541813754277
ENSMUSG00000023973	-1.24885083543889	-0.432875214517105	-0.518794771500825	-0.30928806970638	0.0943760278940857	0.465430414400583	0.263688481422833	0.0693312823476555	-0.0211581562197616	1.14973972462514	0.197411970239507	-0.535936763136027	-0.191437699984409	-0.265502394512793	0.144443646653202	0.623780140729405	0.189752172807178	-0.81793207428033	-0.517683360312805	0.564679065911666	-1.11479951368972	-0.511918655720437	-0.463384585372074	0.198490146459719	-0.00141513114542827	-0.673199879513762	0.0713488986285942	-0.905169520539298	-0.984131292136631	-0.0478908946629584	0.634996010111043	-0.0796023802271114	0.640056672439559	0.299214281425911	0.455664801872233	0.253032802160467	0.867722565091097	1.59363623499386	-0.3302651834798	-0.202062509705286	0.0449196659740034	0.260777378184049	0.607795376811093	0.309666771176098	0.498521929485803
ENSMUSG00000050010	-1.76870098532809	-0.189467212319671	-1.02279747172916	-0.628448996197102	-0.949407117204375	-0.966633324103072	0.701464153476579	0.270553807875243	0.436491652675817	-1.21250757370101	-0.704022160632345	-0.936213862027798	-0.906029253734922	1.3313840709572	0.125889637708404	0.329572486700164	-0.328756962483169	-0.923195029943928	-0.160844784526862	0.702501192665033	1.0733454067578	1.67265136524174	1.01987462515489	0.326921173655637	-1.42892290272922	-0.323137269360833	0.2178757543429	-1.47037273847839	-1.57242484285927	-0.945007409928278	0.21151510757483	-0.600623003506788	0.358658559376719	-0.612534401902033	-0.147144986228407	0.0724762072305109	0.416973892736853	1.46568266301033	-1.30633944104216	0.910369020841949	-1.81357069397109	-0.399351180314845	1.70182383356188	-1.30315889554692	-0.921889237057462
ENSMUSG00000028602	2.4677102685506	0.198900405049311	-0.828352715861829	-0.275090550486901	0.493844411892609	0.557274623091527	0.222922227712414	0.0572481858823999	0.621834141697438	0.76734666250883	0.548826016358135	-0.28810922446141	0.306234288944335	2.30150204591639	0.569752337931034	-0.3656344107667	-0.395542812618357	-0.552768189701893	-0.235495477130072	-0.514661421321589	-0.313727173470929	-1.22927538568908	0.840118086943312	-0.612123120143614	0.48772794362599	-0.0369832300252817	0.00760118287830047	-0.880887126002802	-0.804699238810199	-0.672338999605382	-1.67449576056031	-0.135666885815126	-0.21511673434131	-0.254365839412554	-0.0610398264650701	0.375471202372467	2.16732073147807	-0.0978362769249461	3.45987096106714	3.16085388491502	4.19737004721669	-0.0532468239740093	0.188865653040695	1.39475157156258	4.44754395997051
ENSMUSG00000114797	2.73900093863561	-0.10585733875326	-0.782688325977367	0.234977156510496	0.150669791837778	0.830177359192313	0.490106228213221	1.01026132862725	0.292590323420509	0.483725197793106	0.214665278595406	-0.60997661516128	0.0672374356146044	0.92316160941252	1.96543016780467	0.815547357582302	0.905155675814663	-0.152284183937367	0.565265537783957	0.118978869419278	1.02266887227846	-0.0291104953249835	-0.35632590872968	-0.442201876897856	-0.452189507220455	0.250631450012511	0.378185498502585	0.284925699727437	0.963211934565207	0.12530692985211	-0.834946308425829	0.0531478527008585	-0.187306001208812	0.491841932383697	0.289279043210597	0.502230484311277	0.28123899826862	0.0857102058298525	-0.205596311872003	-0.327269006902216	0.542080068578465	0.516891270665695	0.397733751671526	0.587642376228803	1.63103716492971
ENSMUSG00000057134	-1.59787382040642	0.156356216241694	-0.494028566932866	1.093070971834	-0.777942692222714	-0.527329379810704	0.322629884528655	-0.992034162830793	0.355246231039542	-0.740359991861352	-0.437344831561094	-0.476913843646147	-1.51006506272293	0.290276591082388	2.00852998631014	1.3302782306327	-1.31615253991113	-1.81084541797281	-0.765078044137612	-0.226153253110025	-0.940503240577366	-0.694430287502147	0.563176377808223	-0.42862789210094	-1.04339421198409	0.030803865030338	2.52622780339432	-0.604762274667575	0.853493380031751	0.524941852843766	-1.795079832265	-0.67830613822259	-0.895200569728677	0.152775100601882	0.675277354048275	-0.581208860453937	0.323481916955956	-0.957247008876185	0.577985836147198	-0.36123688020244	0.880249434466668	-0.766925681513499	-0.981044090804606	1.5284872401841	2.31776923507673
ENSMUSG00000025006	0.530199691433072	0.22276620098492	0.255698365996393	0.128927695251329	-0.0297164089373951	0.134011357951957	0.178248068406514	0.294454417413177	-0.318906513917668	-0.0012557830009872	0.155280635899992	-0.0280731853209975	0.0364261082665738	-0.0029858426416192	0.110375820467471	0.0128139049026122	0.143264638739036	0.721630351945296	-0.00913348948258871	-0.0874824989692324	0.26234693179372	-0.0459907256432323	-0.18598166342365	-0.0730795625502328	0.308334253406001	0.341680988521222	0.0870389944492952	-0.0561782641728506	-0.0203489836388723	0.317696991727437	0.472912708872308	0.0888752490223585	0.130910291883655	-0.095344157821186	0.202033738623461	-0.00054085022419554	-0.0502456415955498	0.252944301737713	0.22768520208587	0.0232382437872306	0.315239007413356	-0.0528371153687078	-0.088273226088676	0.0189674906643575	-0.0210216360770284
ENSMUSG00000004939	-1.91548202547973	-0.0183700561108788	2.90489462076131	0.287487931726868	0.130866895175433	-0.51947398924132	0.343673109152655	-0.0569732779740287	0.209710874561249	-0.243456909984681	-0.265581169419926	0.825639991737536	-0.444313007284562	-0.197525564049443	-0.393823432182912	-0.399223634523258	0.402876913978004	1.65708209081038	1.06993102169531	0.323593675444238	0.85468361632621	2.39834187754333	0.331079377796551	0.352317331915152	-1.28496284835069	0.440406727988382	0.235882096444951	0.763746856506692	-0.52059756152729	0.0880309107839322	-1.40637511631753	-0.702112191329187	-0.413372278049254	0.833372334035007	1.56010479426407	-1.22745582621925	-0.81945667193846	0.551527199669501	3.26865536670153	-0.614169652832495	1.13280722775598	0.209843272607829	-1.26870400385053	-1.54406042514284	-1.14084696515066
ENSMUSG00000024446	-2.2966130063724	-1.51661538791952	1.42212619330644	0.728325429153633	1.12345018236394	1.14239347705162	-0.312155293920815	0.385755574326553	0.540762857780935	0.287173442569761	-1.06665677289406	-0.508454016000268	1.54540784705707	0.578180657788516	-0.634123215200813	-0.503734600221123	-0.218357284510762	-3.59448838372785	-0.887293197401396	-0.850001078328981	1.2850084408394	0.915573485660886	1.22459179268152	-0.641388431829102	-0.635449063645846	2.26501355253275	1.3554269156747	-0.473835260874869	-1.05337246680498	0.178737793156869	-1.90122431241164	1.37970104882874	0.505684977337008	-0.207697999066892	-0.621298022016448	0.60909639737596	1.49191742991154	0.708604845447551	0.211835007402116	0.952551013602448	-0.432244931775954	-1.33805892237792	-1.40237401645473	2.50657983949773	0.277155833388899
ENSMUSG00000020034	3.01855472753415	-0.0421673196166076	0.310111861511274	0.0571307368514226	-0.527658460167221	0.548208838401607	-0.338190495300913	2.23212829723386	0.0147473758708218	0.22245553620046	1.5812160375629	-0.801834482573265	2.46001904808002	2.41419179026888	2.51167794536823	1.01125975151624	0.0831486286556915	-0.406223784502886	1.46955802006409	-0.30202542394314	1.27503256408354	-0.182311908280562	-0.0377998133370038	0.49903088240759	-0.289372859967386	-0.34779093349086	0.508744736143211	0.392575373251479	0.800460816548833	2.02892598041602	-1.05091048016342	3.22607402413552	1.51578434318164	0.960638328495216	-0.0457245733106813	0.216994017678324	1.65547033318645	1.31128057476819	0.894228680338916	-0.604418208057544	1.63093219795259	-0.0612000655003933	-0.604188319376066	0.64021785478657	1.19053340745042
ENSMUSG00000028906	-1.24273694824395	-0.420043162898354	0.174424131938259	-0.258059324783798	0.0756375779633158	-0.893069687038425	-0.38703092616174	-1.03775451905625	0.445111258804247	-0.35602810587686	0.582016883582396	-0.399839926688909	-1.3115449234028	0.0548973176443415	-1.16556345826541	0.0526037231009839	-0.329587799670531	-1.47503455907858	0.349184070472122	0.929924749954626	-1.46233046767142	-0.253002301744414	-0.394660898924769	-0.662044822349845	-1.1886582814082	-0.292988593343597	2.46947452046351	-0.721415193110379	-0.460254741647357	-0.292867304707373	-1.34717305180495	0.290236338804276	0.353957265437252	-0.509039299237167	-0.149910241404037	-0.465024600064901	0.741490220207809	0.689217187557427	0.220972452043914	-1.11789979720775	-0.501016231429938	0.0680422481693857	0.555602218866063	0.617634553382551	-0.612152537562428
ENSMUSG00000020176	-2.15899322451396	0.560778273053064	-2.33324088661579	-0.677812309787289	1.33299789298746	0.390146259486063	-1.44040275325205	-0.783880448927157	0.75031052101219	0.47689289003645	-0.590726696634424	-0.682577834459404	0.0319579226688068	0.780558359748445	-0.460036328180606	1.19923044535894	-0.937342488017387	0.383861384409061	0.685672231276117	1.95280889855646	-0.454102064337499	-0.694997432486057	-1.01460680213217	-0.58498972357483	-0.42037758745848	-0.522353304197083	1.57147212615841	-1.23298372344059	-0.140556430071185	0.39210094320593	-0.356599999761754	-1.40714681516199	0.721407226405374	1.09307388991644	-0.191983154949386	-0.840610141346642	-0.967039572134469	-0.692416426398179	0.649728198660742	-0.65633305066432	-0.101035174807305	-0.383497171049688	1.08666259087774	-1.6243681444664	-1.46887073781269
ENSMUSG00000031389	-2.14536560852181	-1.54071027859144	0.124915679596922	-0.329765473284575	0.649979745311384	-0.775762157795961	-0.620481480948939	-0.811854199759191	0.234098729268792	-0.809404712973489	-0.588744744137289	0.0761753796728746	-0.430289722051125	-0.144241954065703	1.35368650167295	2.37456701185736	-1.14061290356881	-2.16539333537305	1.85497933280361	0.573473586120917	-1.21415680204128	-1.60499377691443	-2.07578316559066	-1.27043643179785	-1.10418724294353	-0.514599315177758	0.418441541056109	0.287024477803898	-1.27561716050775	1.58291658439577	-2.2049861616613	-0.508592317276642	0.930087164323371	-1.51468437142971	-0.83091012250796	1.06738025178571	-0.862664464735284	1.16394672657962	-1.51841362086833	-1.3154598582235	-1.23271321901324	1.62748181584424	-1.67449100976424	0.751475164562567	1.62968188330983
ENSMUSG00000030156	2.90901785063188	-0.719079829593098	-0.696693174729844	-0.127946341492213	0.146151670310656	-1.12630004579852	-1.08459971977703	-0.0496685784768367	0.0649451526154687	1.21890742144632	-0.411271206666556	-1.05494159519504	-0.53951533679832	0.650376944269975	1.05427918257649	1.24903044664795	0.106975178709415	-2.50767362217722	0.750639321755305	-0.332647217364995	-0.555349702483225	0.914496814531492	0.518978026100545	-0.30879685057976	-0.85825458439931	-0.776760985830468	0.711187896867135	-0.641959225575603	0.560202540958609	-0.903964883909876	-0.639075520906714	-0.798794115517653	-0.256362933142947	-0.00359657611817943	2.59673446534061	0.192112138284936	-0.142234372581893	-0.108858148997721	-1.04243454117889	-1.7095847510767	-1.22328425237217	2.92574944175773	1.37205187153261	-0.210473625088592	0.738510426419543
ENSMUSG00000034487	-1.5446411897361	2.70061810194501	0.434199165813671	-0.24965773371651	0.690709302349164	0.268514693315485	2.11614738316987	1.87353234310086	0.647522524295687	-0.710063717801947	0.350196223719327	-0.797149630364412	0.591090875892764	2.90249007221995	-0.433127152404775	0.475744447423267	1.31333462909195	0.0648376850706205	-0.247307141466412	-0.0893773085590017	1.2953399557861	3.24984221523975	-1.30315004074329	0.0507389654384253	-0.068051468278746	1.2278201724125	-0.0244828290249492	0.35860111091951	0.14026906016586	1.62389903743682	-0.26137015831878	0.0817650384252532	-0.642352847938068	-0.461953431159592	0.0526829502673921	0.762864767262281	-1.04892304758098	0.208881121777528	-0.247098737337583	-0.13639799016564	0.919063644992023	2.56138710764328	0.935365668712294	-0.7687980264158	1.77547100872737
ENSMUSG00000055978	-1.74919572874927	1.09958019795155	-0.15994738477	-0.124272155667367	-0.582890115381458	0.91382926590857	-0.936568633660355	1.11898627795699	-0.0927377113712756	-0.260560922141083	-0.254130081984641	-0.241853078983086	-1.06443279721769	0.00835618063588913	1.55757958181247	-0.113009934942812	-0.305849200725637	-0.0542507587156257	-0.619064601458787	-1.08487387725372	2.01823942179883	-0.105383264852837	-0.471982285818744	0.76796069797877	-1.65372820015672	-0.60482479822198	0.299599349874678	-0.349626979881384	1.37405756905852	-0.45654103365117	0.0427528232254499	1.15113691087119	-0.195749677543682	-0.621186681872636	0.769490469491043	2.30412231800469	-0.526053426043321	0.567838105160142	0.0378500871472568	-0.487105560940211	-0.669293277210203	0.960349193144454	1.74418282315646	1.57788899175045	-1.352240790315
ENSMUSG00000028127	-1.64345507575842	-0.738692252587722	0.162229125884034	1.08982748025848	-0.378241389450116	0.528262400787499	-0.151258065095726	2.56719561121218	0.3332654045749	0.752185410154996	-0.246815515358351	-0.469559523275223	-0.486797902479452	0.442242740345911	0.693638039750112	0.145841193395095	-0.686365180556236	-1.08803326364259	1.6879359711391	-0.944162412338296	0.119146216396836	1.17342340449674	-0.464790768657914	-0.122255610072391	0.020352648893438	1.69907776590347	1.10949645512973	-0.139613862405586	-0.101750983425776	-0.750827739634712	-0.402272274528858	0.821563024945236	-0.837315347599767	2.08104187479775	1.27436008784922	0.473452008866557	1.74976752037356	-0.268512464088633	-0.391481267475512	-0.0460706636640624	0.939719896625236	1.45684737235946	0.687835599958679	0.941504309879243	0.951167263605853
ENSMUSG00000028019	-1.78967871216596	0.232768365368977	-0.703088831959078	2.3655328003226	0.322572336309608	0.856010716265539	-0.402366317684139	-1.35793020200045	-0.176873124453689	-0.398913349147866	0.0625700646963292	1.04887079988936	-0.837309078438213	0.507578872353893	-0.942371664231243	-0.385949115366297	-2.13968891873909	-2.0059428163435	-0.189264932271808	1.45522845734557	-0.544272725595549	1.59098578522992	0.938209055253067	-1.29816468394792	-1.25332236746616	0.174335061078172	-0.817176648896392	0.384854650723426	0.331097157057826	-0.0229457541763548	-0.00174854347200741	-0.787938178224775	-1.1054475558305	-0.175123422656996	1.52364325822867	0.424051872155671	-1.66361733230765	0.518379035596643	0.0970647307179293	0.777427918881246	-1.28029427870901	0.902530642373899	-0.776057069680075	-0.103078281216688	-2.01564497614618
ENSMUSG00000040373	-2.42826382753642	-2.20681864469707	-1.20818923446202	0.383394557867012	-1.70567379865084	-0.164332211589563	-1.63481136260249	-0.633956782757346	-0.569281337320459	0.910545339708302	-1.00045211564286	-1.27953573921393	1.2004769248285	1.19604607439141	0.582468401880818	-0.880928054284443	-2.0390915076254	-0.170617085763547	-0.545353906746282	-0.318163559749227	0.940077534845747	-0.391152188838931	-1.61102970386984	-0.16245266852062	-1.044247137578	-0.896121465658529	1.01701878018147	0.0442101459929272	-0.399196817153812	0.799417263388463	0.401778006315575	1.03477013693136	0.16682712822241	-0.251776651870089	-0.965690898968887	-0.694512378577512	-0.759273617251979	-0.598250382704556	-1.6091061237116	-0.297534188083213	0.713340137377699	-1.01834476001021	0.538485333065974	-0.316233047755306	1.5203477644537
ENSMUSG00000029920	-0.777117897786516	-0.540758013165605	0.634329747189193	0.354828283796777	0.685482405451644	-0.231593878782399	0.266975011963573	-0.217730206941783	-0.0220745480606768	-0.190070161424038	0.00359033832267646	-0.290140507549832	0.216967289277955	-0.0704398514859614	0.634515712341133	0.101253266947063	-0.539691261306972	0.906818792376162	0.188574121103593	0.732932895044282	-0.266090515812074	-0.176603848771632	-0.0131979328188522	0.0603314677065868	-0.252133055443924	0.339764973496226	0.554055099191383	0.392260882434648	-0.167930671603151	0.131880967019737	-0.0957646334929127	-0.174561400030016	0.30700744839253	-0.389714537053687	0.239196616998236	0.485844857623946	-0.441248919789558	-0.0290474701227047	-0.0153198911496292	0.593340859815116	0.840429823873526	-0.159155543809974	-0.545154557457078	0.0978850703359267	-0.341240237085314
ENSMUSG00000062822	-1.62311540370846	-0.525403233466236	-0.267007299081794	-0.759493376007718	-0.169021596770801	1.36206500217493	1.11684371642086	-1.16784653854252	0.848041239598121	0.696953490793415	-0.295583961984631	-0.956672165360696	-0.831861895114817	0.0290353016405172	-1.26436931783898	0.00270164704646039	-0.442180744705019	-1.51910148262112	-1.17913697823109	-0.283080023840186	-0.360265857654803	-1.07183151046115	2.40605849551173	1.9980093836146	-1.58115501580229	0.700634812474476	0.362436882653165	-0.650055835817916	0.93674105441747	0.558519478328612	-1.54357936956078	0.158753219674129	-1.2622620121225	0.726814999780401	1.22607519832138	-0.215610512620892	0.824272061315176	-0.130674884293204	-1.10111355418694	0.226442170717627	-0.814270348204937	0.0650117694642881	0.663547427308701	-0.382260697622611	-1.38784919176822
ENSMUSG00000049354	2.28311384519489	0.778769681536832	0.334978716203335	0.34810767791279	0.463522294775875	0.762662813657668	0.0054728951245056	0.49971517501672	0.942157241377563	1.70396848269745	0.304188285065063	-0.787876579763896	0.687579294098909	1.75521478001613	0.0327490985898931	0.501991605879788	0.112271463166402	-0.819039612413468	0.582652380029653	-0.070760096798284	0.734338228293432	-0.464460236199793	-0.572255661677829	0.216630298830363	0.363510626107865	-0.00477369348921102	1.29887410588352	0.0923931999906082	0.145966420229875	0.538838903811012	-1.46445513870283	0.215448626192371	0.35275037008638	0.137830579282593	-0.42778326098624	0.51657462110033	1.93533528145728	0.601870865679045	0.0849639126571043	0.0589353602084663	-0.499198320636284	1.69727028906765	1.16817330751952	1.01426730295911	1.96863983189384
ENSMUSG00000021982	-2.21762000125567	0.482656963367041	1.55267825992586	-0.450470764790365	-1.64897817889725	1.2729455367745	1.4469829704555	1.4781024906106	-1.17216989136956	0.395721674954624	0.287476667122153	-1.33555021073293	0.71416504150054	-0.187852966591308	1.00086367453312	1.11772233506977	-0.0815281980578841	-2.1326285758934	-0.946111584269716	-0.628179251538496	-0.667382126756574	-1.90025522401932	-1.06681330676422	0.930292794022424	0.411340434022357	-1.39127811439922	1.49247826161891	-1.5476948532972	-0.339080256723004	-1.00987828085516	-2.56374460894223	-0.290055746980792	-1.30032324616823	1.01157291519497	0.216981172750333	-0.124208613662516	-0.123658167712371	-1.45621554191276	-1.48183068320462	0.191581956446958	-1.61075217158392	0.372013889256252	1.02552725786619	-0.291322958795207	2.68073777026635
ENSMUSG00000037058	1.3783733265397	-0.0192614149044078	-0.101323528903361	0.0162539531428429	-0.732406345350066	0.983394914403216	-0.489795500191203	-0.0356027479125585	1.32648056874667	0.180771266924087	0.331696568199174	0.431113924316309	-0.0985345855095023	-0.562523626437802	0.266040937686858	0.968242809966563	-0.286660172122813	-1.32532488811752	-0.0674285273643497	-0.677172889124244	-0.201742970641977	-0.458677629586662	1.23619734278779	0.449891169392188	0.342691699454767	0.16029745290687	-0.0535950662819971	0.264250615402987	0.0996320976678127	0.740217914677351	-1.13192670549476	-0.483817760771553	-0.152460452384674	0.0360878625819331	0.570601211715924	-0.0967165033462601	-0.384118195856876	-0.263260852746058	0.550081506276831	0.218237474820258	-0.148757607561802	0.139250499719415	0.169845052525863	0.234427116880056	0.379564137430983
ENSMUSG00000013367	-1.62947973213248	-0.432804877290261	1.54049073575235	-0.047163390957582	-0.0272399228696569	-0.556987750848614	-0.221017136714825	-0.754606161805112	-1.92734584367265	-0.0945705113326635	1.24808116092278	0.0342578891810098	-0.309258700663105	0.310790394660903	0.436346423043118	-0.996075899626543	-0.046241406465217	-1.53750244717161	2.49480582660846	-0.575245148043911	-1.03026129416769	-0.934993403690698	-0.498627086369836	-0.948256173483057	-0.4793962892922	-1.04380938754292	0.571006155356348	-0.220952637152663	-0.584686578000352	1.25523212476097	1.66335658524549	-1.20347026478022	-1.49417359625124	-1.67011095117456	-0.190676118070688	1.68749106597341	0.697023127430463	0.345069373314383	2.67782425487486	0.260714505408384	1.97491889707449	2.26730824666042	-1.50296242305936	1.2040993500363	0.47060479582594
ENSMUSG00000025465	0.465770826113612	-0.0081131277625171	0.0828766388964888	0.140759782003903	0.00458013796182254	0.247487623978447	0.298768525833394	-0.0712608406721188	-0.245887728335812	-0.0575823202681514	0.106774032974217	0.19313965535228	0.450991604314375	0.0127011982219354	0.297860405833747	0.129376660962711	0.403994602004264	0.574814199836897	0.100698582356353	-0.04261473991434	0.257074587087358	0.0548240320513214	0.359868344321522	0.340130346044785	0.00172452177751599	0.373304895228567	-0.0733399115961068	0.593108239274748	0.0236676092925227	0.0746773726736519	1.06092041642038	0.0428776641023044	0.230644833198609	-0.144342199812041	0.245014790768475	-0.103270875946848	-0.0987022964884356	0.0279851621362274	0.181804035331759	0.0256400407335866	0.0413425829711643	0.0121162945140777	0.0979709931973661	-0.0433488662918904	-0.0128597300248069
ENSMUSG00000040459	-1.68359720743212	-0.476742925406421	-0.818090618660029	0.507254673822862	-0.127604863781753	-0.0387379438865551	-1.05735720916342	-0.438636358728793	0.340508037112859	0.763369999268325	0.653825137523371	0.316224202408362	-0.40000860053615	-0.925344318854947	-0.224791859447038	0.421349268792423	-0.851338139477122	-1.32721928199697	0.0910422823046325	-1.33918243253032	-0.64915371333148	2.16579953345881	-0.302355070123544	0.43278775303031	-0.954903026006206	-0.298536553911776	-0.142067744908668	-0.89957473786892	0.0125724925141103	-1.56152658795498	-1.8131087333001	-0.250725921341587	0.221551513979977	-0.128417523142769	-0.694720829304343	0.1126937400031	1.78034852796112	0.153666453510693	1.55681961871186	0.723489899759498	-0.557080839984416	-0.156927166215315	-0.899307400744336	2.52842478505849	1.56386432869886
ENSMUSG00000038760	-2.31357564845543	-1.11336715415535	1.59308661264644	-0.562904267160274	-0.588261173396022	-0.51011892513632	1.60381545624667	0.584851014115801	0.715946328528284	-0.272482768939858	0.824215972330301	-1.75082563177902	0.756295837233936	0.728741530407599	0.998619924737654	-0.198163499357626	-0.0248998608292076	-0.616520494713748	1.58737131589935	0.181256926358176	0.44930962069758	1.08653394774844	-1.01525661691793	1.04052273764036	-1.41601547167927	-1.46063998852318	1.53290108603111	-0.343410627606416	2.25938691985219	0.348558233266283	-1.97005092714624	0.588866701410801	1.63844024435288	-1.02042611904141	0.282838237294814	-0.484695922664	-1.61601267130882	0.900974794915853	0.642570995210829	-0.36240174047753	-0.86864056597231	0.430369277758272	-0.398155405420305	0.83728474949138	0.753497995366013
ENSMUSG00000006310	-1.54016485623398	0.897043049528773	-0.759232578818717	-0.0619720791564908	0.235391527548918	-0.337379516318337	-0.764675787461715	2.66394840749403	-1.17032220982371	-0.105452818538898	-0.314620855936952	-1.73040279984296	-0.426220759732804	0.551613941439341	0.80545109457935	0.266671113615705	1.09303034523277	-2.07292969693538	-1.02418563456509	1.40823832843209	-0.219448797160023	-0.98876090034947	-0.550193538714797	-0.765885401095328	1.59718601520669	-1.07408812773381	-0.32713732724964	-1.30386327695525	-0.332852198813756	-0.396658427340669	-0.791579636334088	-0.871370216767866	2.78387785120179	-0.438566326974941	-0.799069649585431	-0.780900229949011	2.80831546056585	-0.165610234205605	-1.00763286865629	-0.638413629662308	-0.428017303766929	-0.252111843935837	2.12739433381021	0.89755868208826	0.0761782950764953
ENSMUSG00000094076	2.60975353091147	0.990446066365517	0.511696812065386	0.348165707641677	0.448943877711193	0.343757822035102	0.20357516510253	-0.3505544026201	1.5447833576899	-0.0955444773054673	-0.224933652825775	0.162609401246462	0.092547457545074	0.16298889334745	0.80310675969909	-0.624827307158676	-0.62323898170885	-0.291900303904979	-0.289462276985122	0.139609758816608	-0.367879064380397	-0.279369951762858	-0.0231121289655152	-0.549258359116703	0.770377072004648	-0.0298960137687414	0.0541405662501165	-0.656429313311422	0.626521102422931	0.121410727357597	-0.518578775948578	0.0444145721627197	0.683639026122813	-0.222805159750581	0.112932967082894	-0.348390440267269	-0.00269506026990435	-0.10706777894178	0.850263765825306	-0.130166629167795	0.12372367075771	-0.38506259930009	0.896889505387585	0.507332380534693	0.434398267140745
ENSMUSG00000039474	-1.49536290512515	-0.669354383986851	-0.780102567751325	-0.922523640538428	2.28310816872391	-0.120876100130968	-0.946523857591973	0.102844420758435	0.879390322386788	-0.676686314775736	0.901417616608192	0.27072485906464	-1.50208865827094	-0.037755514868653	-1.48207134331761	0.248759254842999	0.941300172123936	0.372176131432568	-0.305722032859181	1.94112413736794	-0.694976225023571	-1.084152695932	-0.0631150153450585	-0.115840031133963	-0.779221152710381	-0.167001998370964	0.0321054175325572	0.183929860685262	3.15737579489342	-0.519367349389304	0.534131332660838	0.750564780709905	0.222184265846233	0.224060840292755	0.176428392863569	-0.616249516777401	0.345847022995661	-0.713570201999934	-0.372412262421977	-0.978851948360896	2.24707561612034	-0.0556513395241309	-0.738050348465435	1.33748758165022	-1.07564019444379
ENSMUSG00000033545	2.86664103202706	0.591402618560285	-0.414878136513406	-0.454843806976644	0.346368664681622	0.98176086493878	-0.926323999459046	-0.178420278575537	2.23219153187494	-0.00153184372296417	0.0377209358638259	0.0843729059022847	-0.81004095382103	0.546900828715066	2.45031172853731	1.24516967585552	0.638725620769649	-1.00527458620759	0.393331593080378	-0.170840586853828	-0.131362981328775	0.261705113835857	0.507365178276436	2.53019934373645	1.09605835802828	-0.958702320560152	0.149847263136561	-0.994008252316081	-0.0705732138808147	1.87701218680846	0.149635886934236	-0.00877263868940517	1.34609617397619	0.558838176359809	0.441333411375231	0.221604820094102	0.79674776444962	-0.566123462869608	-1.0104512594393	-0.727299789931746	-1.26318867393698	0.537647472629767	2.61492351843563	0.432688511520758	1.09334758929537
ENSMUSG00000009035	2.85403961449945	0.339601235757292	0.143941211973046	-0.276668516519175	0.329646326172234	0.935904822177611	3.00391722226686	0.369227686891419	0.514715816599205	0.711293412069942	0.733716377180637	0.275011688569604	-0.759959273899376	0.866660130498392	1.27231559288368	0.352430113451122	-0.619111391243001	-2.28105231191071	-0.421257552335475	-0.910795861453706	0.0809168073525167	-0.277680483863378	0.0542526376568637	-0.74879058148566	0.514433980374598	0.0725951700568397	0.872623214514336	1.03892539143843	0.12410484428068	2.82620596001522	0.0295763357104527	0.662156681201429	2.20023602146946	0.128686079885374	0.446901734992809	0.997161174469308	0.782410080426941	0.608210329399586	0.459308892230438	-0.261063039978285	-0.90705408566647	0.614464399397326	1.03461109674763	1.13150872797033	2.11301283169842
ENSMUSG00000028560	2.69001180575809	1.07505461881112	-0.581387697254611	0.801061447618434	0.364012008357578	-0.238111388795528	0.468937227803631	0.0646651953838651	1.63331280584473	2.15749674078447	0.0745205782927201	-0.369203787464827	0.435151940659012	0.639870437074483	0.254159140846767	0.602219363762881	0.254089525322353	-1.21053141962553	0.105079729062657	2.48473517588833	2.05859371996382	-0.0486832559714695	1.36267299077339	-0.36320087333115	0.25981561741288	0.942003121674279	0.681948736638893	0.285622966136351	0.13800760644308	0.558431101716058	-0.689908462221796	0.349852339008026	-0.198423636109647	0.700586676439859	-0.609827466180791	-0.16470424254158	0.0443302768566548	-0.489774760718525	-0.257520842383646	-0.376540517373474	0.124931333136978	-0.180563244912873	-0.804560887261087	0.75621556912592	3.22539866879065
ENSMUSG00000018263	2.90825461555141	-0.00611775938590461	0.410505408633117	0.759192733928832	0.154546951049681	1.91667113477895	1.82400452263949	0.341921849872234	0.480124049509761	-0.139205883990196	0.16291677447099	1.39517476929484	0.328290637215315	0.446783473920558	2.57173995895895	0.534522771055491	-0.164698460036025	1.9103862583028	0.205938454545083	-0.127579515617007	-0.719242207201681	0.824924682207343	1.1493489344977	0.503387563684821	-0.218005034063782	-0.867780943226781	-0.225326583654099	-0.539468226418342	2.3794911480361	-0.675026984367528	0.185606856213188	-0.567394072555322	-0.53365219212361	-0.453864189937867	1.26802443844141	-0.378952034063033	-0.492002608214904	0.424323359197211	0.187571960300884	0.0461021904755402	1.48457945235508	0.520804459504112	2.56806493680979	0.366239910689335	-1.0933590754536
ENSMUSG00000044042	-1.23392939385926	-0.326283777871902	-0.502346524256116	0.0325425868709751	-0.58424730409369	-0.156528066502705	1.00680405157906	-0.0953759746800021	0.0244349363941531	-0.122772085248392	-0.311681548348166	-0.591508828579506	-0.268519818547615	-0.0969283379912313	-1.51320244870329	0.26039708630505	-0.496170440087525	1.09541463362693	0.254591340529568	-0.473211594453362	-0.743478529688195	-0.590168052585807	-0.303201661553659	-0.691229636567346	-0.535552595356417	0.0505100308252325	-0.230075582707211	-0.571637776447762	2.51856346621609	0.241960047807609	-0.695243881498346	-0.141243421248565	1.51558028383404	-0.305736375485813	0.964956557585866	-0.686266913776705	0.0586318179415307	-0.490135080755121	0.758477473857419	-0.0146305234441454	0.0204974131618169	-0.481649533405044	1.36112196769116	-0.512182203143193	-0.604644075318776
ENSMUSG00000035109	-1.63609977107427	-0.255456782504413	-0.50032875083682	0.189792396376524	0.476822090479331	-0.0694556976496762	0.0276527682389459	0.233075545309747	-0.544506153381069	0.68695672237055	0.59890746694924	-1.47330804372739	0.58976189865582	0.234047941251727	2.01494776951907	0.948019343552981	0.214141663840143	-1.07168381444132	0.918380059744777	0.0769963519604822	0.284399530912223	-0.351366860138689	-0.198144004072449	0.191878996873738	-0.336928193947005	-0.121184754527496	0.70469511100158	0.904647273306186	0.234760429980291	0.659863602379999	-2.00431836043888	-0.798076885553962	1.02169548378854	0.225739915908228	-0.314426099922732	0.460313814392805	-0.668872420194697	1.94068058746522	-1.03432372852121	2.19255729882809	-0.455952933358293	1.45820229813737	0.665000792656319	-0.674198543935576	-0.712111123436531
ENSMUSG00000019055	-1.30178922681092	-0.727510609395446	0.19709971180763	-0.191207678852127	0.473423625951271	0.0518915221742254	0.203579344348976	-0.050274608329642	0.748206479114507	1.09228172025448	0.506595264010099	0.656014896474918	-0.0171557541940292	-0.238781597477742	0.587279732961985	-0.0142258897993948	-0.0944973938093587	0.261356917790176	0.372755235898252	0.823618382802881	0.424918344553743	2.19721197695721	0.349007492845845	-0.520425083059298	-0.102712664857249	0.0434612318249488	0.0588746868260894	-0.182410151573779	-0.694168694437414	0.969273723269108	-0.38068084292144	-0.278960757502725	0.181605936148915	-0.473844953186377	-0.330371786809395	-0.520176535596753	-0.0313862672471754	2.94168798281829	0.326477646668899	-0.290470887779748	2.37636279628588	0.541973831827557	0.269194280191454	0.0798481900977269	-0.879633391206785
ENSMUSG00000055681	-1.2844927206831	-0.3354845880838	0.373343986812532	-0.207346571138263	0.671219633765506	-0.421291911382779	-0.604807343961464	0.158202784790256	-0.504080406799186	0.706417262494502	-0.165748395952621	-0.282299463387331	-0.923142363695975	-0.482122214783514	-0.565561350152207	0.00453775929989642	-1.73091250086404	-2.87667615881552	0.0419098555421814	-0.870622166861922	-0.277296630965846	-1.01856191304811	-0.114956360724971	-0.504569314718015	-0.13093318710337	-0.10770667727664	0.836454052241867	-0.970205887097582	-0.454656437015567	-0.974852795693427	-1.41786459324183	-1.01575922592971	0.366092478908514	-0.308184919690929	-0.570973905717127	0.0107506824289185	1.37367100364984	0.0727268775002018	-0.86549511013452	-0.920856918506161	-1.54919729796882	-0.779309301667181	-0.668220746043191	1.00158902976376	0.44173491673388
ENSMUSG00000031299	-1.59970269396103	-0.0689623316745177	-1.07598429816282	-0.285043265973803	0.269741835519098	2.19258406063124	-1.02657120433079	-0.390748185309041	-0.179819635887764	0.540542374702723	0.0452167723555225	-0.804578065491722	-1.36094904018429	0.259113259888618	1.862003019791	0.620457311080313	-0.586020593541728	-2.7796795607841	-0.56655569413891	-0.30707634991404	-1.43643366120656	0.212315157429471	-0.160573365824689	-0.708589133270522	-0.886097061361753	0.204129731346804	0.551180092653503	-1.12388480746535	0.620457270013672	-0.931889518131496	-1.19483046677026	0.572467073478952	0.0721662245304885	-0.657322742899567	-1.03467357630025	-1.38462274964487	1.58031295708541	-0.44595512575315	-2.33094051812558	-1.03364331814348	-1.23385395620547	-1.18839665945064	-0.488611018420711	-0.0662753982956484	1.874614590846
ENSMUSG00000024130	2.57546871546797	0.289485779823983	0.715145828009625	-0.336465563405752	0.0925362137454983	0.108122834310563	0.494780823459656	0.747151233781013	0.166317083769406	-0.0354841875482869	-0.173439637194966	-0.305492788747465	-0.178935604088174	-0.162432726057439	0.316734188017813	-0.0032105293575855	0.0594818533149096	0.706392107162422	0.548980963754731	0.284884531600837	1.37229463069197	0.0417951324277852	0.491857593209863	-0.0510419444896903	-0.0717066553744377	-0.256907289252098	0.846358744874467	-0.0636557208628104	-0.724295848425252	1.13989460796131	-1.07045802251545	-0.259130716868243	1.02964171681757	0.723607893581255	-0.512169354804569	-0.00329039153415113	0.164059141836032	0.0863435707426645	-0.704852118064963	0.592331409918064	-0.412418363836478	-0.677766366893914	1.74087469795494	1.34227262022587	0.348839568702063
ENSMUSG00000021027	2.8046201604798	-0.800957584481952	-0.53922807232979	-0.0730044436261636	0.287053148266139	-0.397460641211244	-0.533956527719847	-0.954340516564779	2.1727969832029	0.638649269633757	0.0527713435731635	0.229138150941177	-1.65967511586529	0.488194690375741	0.177802199627233	-0.990966679537924	-0.960597729360624	-1.82478765335672	-0.269826196347503	-0.464232755726286	-0.564618861356476	0.115100272862731	-0.709499959484761	0.473228258893083	-1.31094609998788	1.06030661825159	0.277235977608979	0.0442256651837597	0.112305268124247	2.77678650527901	-1.81513136297295	1.20937095067295	-0.260568415810011	0.32416424225968	-1.00178648420512	0.26510235321553	0.321671272928405	-0.194165218640409	-0.572600995939601	0.701574144628478	-0.897685691216062	0.0496835221321285	1.022648902129	1.56488745883439	0.624614345208181
ENSMUSG00000061295	2.83328212408773	0.182541138963387	-0.973201536376415	-0.318507684759247	0.567022803458438	-0.0266146049186573	1.69002129943431	-0.922187393524492	0.0129973283845563	-0.230748404950962	0.030368249753325	2.05751668451136	-0.729756896576245	-0.456109384455209	1.03799358491323	0.0910086738188836	-0.863747396630752	0.873618518090724	-0.0641507957302285	0.080879393127843	-0.239491169599457	0.203796644591622	-0.577370166826925	-0.260017130448707	-0.946002021661187	-0.343478588791425	-0.581393087675431	0.937227615624988	0.35607993020087	-1.31877646116613	1.06530811729518	2.07900624684605	0.332167247676226	0.467261014795596	-0.0537903552071744	0.279674154838627	-0.314695494265324	0.273389671251508	-0.91412076401787	-0.754836768221832	0.457419803273656	-0.508371112114411	0.132572762120943	-0.475174932429827	-0.214125668864493
ENSMUSG00000039943	-1.74753615288488	0.0379008739543232	-0.897625895901017	-0.852063921526823	-0.461652319096305	1.3318249048435	-1.56006909796883	-1.10526654405512	0.805046381304509	0.606260913089998	-0.726842911621706	1.52399621706114	-0.972130314406176	0.914994806208444	0.608424039254807	1.24185056795651	-1.5518757665101	-1.56638419990447	0.793744366719721	-1.01164879345149	-0.960534470596638	2.06269794175612	-1.50784890242091	1.06170294235176	0.577589627089609	-0.386771424005632	1.82770268014147	-1.54989168053941	3.30302339990249	0.413555765623549	-0.609991462796783	0.645555100388806	0.794602588762538	2.01449674366711	-0.427730439513109	0.852218143920325	-1.19912218424763	0.0250329888095122	-0.185104582004522	0.135118872292316	-0.463635100360769	1.37424285451231	0.796878166698304	-0.333252542623142	0.427440138522175
ENSMUSG00000035392	2.26045298510496	0.666622314164892	0.985885443006147	-0.152024540587492	0.0430048067826624	0.293849634443115	-0.103344920873185	1.10427743936887	-0.351592688370608	-0.451465713964969	0.527532045126831	0.422249845399713	0.870135249925479	0.708625627706393	3.57169113115742	0.265918751987792	-0.169455087841569	-0.663013012032922	0.628363201546421	0.898864464874974	0.296024013841252	0.86424352892709	0.638875149208348	0.569381440610271	0.626280387495648	0.0518856885563777	0.378121309515569	0.59350483283108	0.185319670366788	1.14133245431811	0.285003409453333	0.0181491457046753	-0.0783338593331856	0.330571942978595	0.232967554339722	-0.121920909264104	0.934045462335774	-0.041815968348707	0.182374940831104	0.10434851192106	0.0327919980787167	-0.065626072073987	2.30194352400221	0.22750744805356	-0.569392690141104
ENSMUSG00000021147	2.81847528641682	0.198646259907845	-0.516167074284427	-0.223134558733385	-0.920275279187944	-0.370681228018979	1.6648933421911	0.5848434967387	0.710764450378737	-0.846326224785866	0.647675753770302	0.156026902742473	-0.278001268149397	-1.16884288778277	1.20124596258355	-0.014348558358838	-0.711117256771244	1.82060687106953	-0.139835295194703	0.675490730115308	0.113729980837539	0.716013982637321	-0.604099818204937	0.16366566934766	1.00682068944462	0.210844654645555	1.5933890821637	-0.157327903486697	0.00878029584718931	0.490298150824358	-0.57789754347835	-0.144817015419551	-0.0143835149444039	1.07522629079742	0.0598086347088208	-0.0914916653123287	2.17696565153239	-0.129830471564396	-0.564928093935783	0.382551844798971	2.75970217022283	0.0893794059782264	1.02560540455098	0.030492184627009	0.672504124823059
ENSMUSG00000003604	2.87900649214691	0.657782732197334	0.607689722613625	-0.432918843538449	1.30455004986424	1.88742302513469	-0.703655927445665	2.09258003342436	-0.42745468753393	1.07570368748976	0.607036556688834	-0.415929865641172	-0.932002107019881	0.240182719387125	-0.0550764458731716	0.845414644930998	0.147450585653823	0.0263536160698608	0.106338446520367	0.398379086098102	0.14429098793515	1.65227822058827	0.505813255479724	1.28450257820688	0.082460105116479	0.0126513311796424	0.643140524681807	0.602518386282152	1.08863614421111	-0.288528669333956	-0.238879534992758	0.818444973288179	1.38084795321945	0.0538947127299293	0.107482213011676	-0.888792481149631	1.52018762423864	0.720886070386082	-0.754901216847574	0.906154596901893	0.459794591003622	-0.187105711859499	2.73554717173553	-0.0103155195479065	1.07965482482666
ENSMUSG00000039715	2.79936034923592	0.528812656802095	-0.206672854630423	-0.164400625380151	-0.295401572601105	0.912182936394012	-0.294983633409746	-0.350127990606901	-0.555031656743641	0.154875040389724	-0.319729406021068	0.168027580775363	0.0533912916833765	0.153955590108	0.10902980474549	-0.855263047046319	1.40882074025738	1.80149192246339	-0.92790277018924	0.263349207357555	0.272452987519393	-0.253419804936828	0.40962179979146	-0.339288201609438	0.0269160421075055	-1.12347604618985	0.800304681006348	-0.935058576927547	-0.928106112166652	-0.871998560638104	0.0471307906876281	2.04488549674175	0.25859363689013	-0.357449083225934	1.69088351135023	0.920644278341957	0.0823280199331623	0.531080754662696	0.117173576338781	0.379295123027764	2.78403627879881	-0.0883087801676704	0.0843007949426964	0.163717799150843	0.143591566321972
ENSMUSG00000032303	-2.26231149745454	0.867361231523354	-2.48238282645776	0.53688014690926	-0.202137849917313	-0.191679962183247	-0.210047097997477	-1.50823317064104	-1.72871110686861	-0.912646231545934	-0.929816957983433	-0.171654590040069	2.03609209624051	-1.53262391425302	-0.939675663124838	0.757352514067794	-2.3635342831251	-0.296796525518338	-0.656399071428566	-0.992620425546044	0.841868276858707	-0.84814718099945	-1.60123844104786	-1.48494149913254	-0.162739091548933	-1.6602989736424	0.966985409369038	-1.97281142143303	-0.995669577576399	-1.54607643092224	-0.0813228520602469	-0.654085907831469	-0.426405189467123	-0.523543579508464	0.499627273478658	0.377624258106795	-0.665539271490143	-0.0212418427769233	-1.53078983229309	0.454591283686243	-0.710885652178566	0.70580817284754	0.0512197428843106	-0.645883049636541	-1.25528207621823
ENSMUSG00000022812	-0.940477117938827	-0.561522039165383	-0.208628263680993	-0.608478965508345	0.164103369850543	0.219552568221309	0.242376002684458	-0.261000436365004	-0.0924904605617412	0.499982822568348	-0.616922681435722	-0.30813078857454	-0.689219425404915	0.126860663876919	-0.0530340733031328	0.300788435593683	-1.24905882917628	-0.872140841814751	0.0942289845611382	0.0189976666087505	-0.127321002249368	-0.806010083181847	-1.25961098041797	-0.322826028627503	0.159782411905922	0.134329383230174	0.586809411262585	-0.0422048321668124	0.828739122402771	0.422459940930984	-2.15460459095033	0.632531925684156	-0.372076910457527	-0.420244964046097	-0.33145434124214	0.0282367085353723	0.116404257019514	0.458777508517692	-0.824653571750454	-0.429475930320902	1.1544989217677	0.624199595139977	-1.44709577207955	-0.0941443819420583	-0.43879019788734
ENSMUSG00000015937	-1.05343536170066	0.74476971845172	-0.354317744163355	-0.533519454446183	-0.0135156193327543	0.790247643219748	1.46210879784903	-0.538613157776415	1.81054525901592	0.293138566162152	-0.0992206957244074	-0.557308346198117	0.492649560397436	-0.0181507131628664	1.62916565589946	0.544816501297504	-1.40026583540041	-3.63625589301707	0.120375999146635	-1.78123634742587	-0.662693777701155	-0.433892119808141	0.0605097343587446	-0.664535618018674	-0.22384279088968	-0.521572969800889	0.783758003673768	-0.073667164257053	-0.448753933063815	0.425700852612328	-3.54740309121099	0.616656647831979	0.0438790396430562	0.28722488671774	-0.494133433292176	-0.051291433705189	0.814628918570456	-0.518789428050083	-1.31795701281029	-1.17605533903204	0.229254326782295	-0.280535214805559	0.555718569773472	0.716033150371434	1.01005387755371
ENSMUSG00000029598	-1.41351964938766	1.06494970355973	-1.16001543389682	0.904063349786822	0.159682978198523	1.69688073224036	0.655438733560388	-1.09601133490773	-0.545688232199812	-0.75356645056201	-0.576340988660262	-1.3666708235678	-0.710530072763138	0.125964508309318	0.863730905549691	-0.149268101655544	-0.0700748475378358	-0.755517945749691	-1.09209042723015	-0.63567637070321	-0.315313599235948	-0.0320466217775387	-0.375178161769153	-0.610448404463039	0.905533741180851	-0.802516095161402	0.6443189975447	-0.145075359754403	-0.510061773524086	-0.104131332928421	-2.07260906001795	-0.234613691637569	-0.123294815648979	1.08387547271967	-0.330440679568342	-0.222246408057442	0.683014866472001	2.22479720855663	0.379239111632569	0.0301658887525071	-0.281796927521187	-0.382627926309129	-0.933696654136947	0.804112910454018	1.76937689354789
ENSMUSG00000039128	-1.1569535751047	-0.286535809915794	0.0523936221942705	-0.549248056841141	1.10658561832818	0.457617602125415	-0.0971898917795208	0.219576143829381	0.379484347099259	0.771203338819549	0.67499469096298	0.249063228568852	0.541317739059081	0.739973776363346	0.291327963538235	0.688658510819429	-0.558418210712735	0.514673345843962	0.30098187580716	-0.187015652804308	-0.351390480918927	-0.0257210012157718	-0.138126223436752	0.162451351604599	1.54104290223265	-0.0680091836838731	0.501552717511695	-0.889489144695885	0.529879812236046	-0.51507382873611	-1.00542051345585	0.383249536007451	0.061590038939931	0.215608587638467	0.376131375075806	0.469195234700935	0.567369886994319	0.201787862450479	-0.991426084838213	-0.329771512339424	0.0292315435837773	-0.266854964475543	1.19194968691992	0.666789102309202	1.50496602479282
ENSMUSG00000000194	-1.06534679383157	-0.536053784928137	-0.39982898705088	0.96019929481817	-0.322864067686448	-0.357006184460547	-1.04103741709788	-0.288545067951286	-0.396215721792696	-0.513972746528582	0.1298589870782	-0.442043165336163	-0.219063361430503	-0.0433753469490677	-0.497291459272088	1.18602119759967	-0.401795017147696	-0.723467109673036	-0.28208497913944	0.127422152871388	-0.583242520530417	-1.13875376032733	0.14398614107626	-1.07887515649955	-0.12759571293617	-1.16561158607092	0.15569200377054	-1.0891222254144	-0.350791846888284	-0.76199927246082	-0.734863641616442	-1.26804651660504	0.00523617626844556	-0.59189844159284	0.365638192328401	0.0358720668089704	0.324497198039879	0.00986096548399508	-0.13397533773777	-0.356901802123649	-0.206162248539346	-0.0812857796462076	-0.590126305520418	-0.26123060187565	-0.7833676242553
ENSMUSG00000022584	2.80709664467015	-0.679310603914593	-0.743925859395716	0.594146320975154	0.809029331129503	-0.660687233234285	-0.755619807392358	-0.448664691356347	3.13747266570093	-1.12585600989696	-0.301060417426487	-0.407927532684482	-1.26588518580861	0.744630472173507	2.42926909481011	-0.718862815509434	-1.91679367804492	-1.01699842383443	-0.769520510801612	-0.911126903449802	-1.07543837800469	1.5897702422755	-1.44238594152201	0.964360478291093	-0.782667011272715	-0.283546299287831	0.381858645981415	-0.0722027528094612	-0.412760632117328	0.335033946061062	0.934428413884605	-0.185786374607979	1.253536425352	-0.0585876072031556	-1.02063963676686	-0.767175853941145	0.346143683068152	0.536549762083391	0.371411280661445	0.121279629979742	1.20319391120341	-1.14294390475675	-0.31287995200715	-0.0195383522774356	0.714349363909189
ENSMUSG00000020115	1.06156184697838	0.265226991989991	0.338795846462547	0.265629780916301	0.440960234626415	-0.0785005712765936	1.13044052880661	0.22102009604483	0.46904145629916	0.345644451516886	0.294749708220987	-0.139936109679619	0.404630507691699	0.409348567107454	0.252223275412622	0.75819055964392	-0.601953008381533	1.72687235032706	0.561230350585773	0.556149754017283	-0.21683951169068	0.0627616410633549	0.469607006709814	0.074525255142366	-0.172601438736733	0.809668813833543	0.244759362332899	0.212600927621672	0.5225953172613	0.421593322713933	-0.116222587767294	0.0597071582176677	0.00350550161490654	-0.0868790260721206	0.526426238715418	0.280067115200202	0.574580318538864	0.587958351153371	0.18231750396285	0.416249271021051	-0.00839766128485549	-0.135060453237676	-0.418401443144288	-0.0280792672342644	-0.0558699699523025
ENSMUSG00000113508	-1.99841481464061	-0.10211905363221	-0.438467837548254	-0.184586002029128	1.55612118137273	-1.25065632024545	-0.644410636112634	0.818426492032545	0.954496723742564	-0.557467785636446	-0.132605986457691	0.228654682307103	0.218120737961567	0.278838606533471	-1.8675488588097	1.40687468146839	-1.20884739695246	0.606984645385136	0.0272000133379433	-0.25817558831739	0.00767488457748121	-1.56069175564313	-0.767616611001136	-0.336021826237142	1.67525425918341	-0.542502300200849	0.409738059345748	0.680889770728613	-0.747773171951802	0.615224204419946	-1.35960721367616	0.0334651016432085	-0.610600102985222	0.537278013503406	-0.580001420675596	0.334856850741273	1.92458846952984	1.15266453991188	-0.149804411860204	-0.362497942716327	0.126518299098182	1.62158439616441	1.49631643776052	-0.834471892523867	-0.945868826108617
ENSMUSG00000067276	-1.47802988210545	-0.222259447991097	1.46217947379755	0.551644667036049	0.495813501618384	2.94704901512465	0.543466729304061	1.33309010501053	1.53450664025633	-0.544862987808857	-0.0905769889000242	1.31496636362073	2.38586312182832	-0.352993452364283	0.116182344385726	1.00766992047631	-1.49228056877546	-0.926961513718283	0.207192908783223	-1.09095005923231	0.397395853740753	-1.07804955828896	-0.439225856271494	-0.646060596479273	-0.115621805922359	0.225868716649169	1.3548082963872	-0.147718283879799	0.467738854225268	1.16501121407156	-0.430776156698919	0.248881001031408	-0.54958997327759	-1.51158337609919	0.821768533044819	-0.729339659400843	-0.00352451476128221	-0.499008691286492	0.573245599074523	0.268013972872396	-0.228350830964516	1.17539741333486	2.78068834027717	-0.315796251471455	-0.770446911770089
ENSMUSG00000068966	-1.26611217802912	-0.28498968932154	0.0655219785599613	-0.899948651992253	-0.609896333166615	-0.501319135664477	-0.297260030242195	-0.396121055488151	2.55612633287014	0.211379512595466	-0.753042347987881	2.41169244167789	-1.05772190963173	-0.30273938856053	0.463686856150668	0.204071154239074	-0.691367982757578	-0.6279345989211	0.106923064616248	0.0986122653422643	-1.00231987753762	-0.217645808283993	2.27763089013545	-0.496037819900079	0.0854263864047658	-0.347559713788906	0.36078140282576	-0.113861275035869	-0.245714749820081	1.33033005168078	-1.23524069889332	0.256646679121765	-0.177163750472575	-0.0145445142033764	0.15100775177509	0.857523976119385	0.0681460798132667	-0.155229087540946	-0.462419366246762	0.0946871843439227	0.0864326190109898	-0.673754454660849	-0.0277456881402255	-0.888180327798212	-0.715531952770818
ENSMUSG00000031928	-1.4170980051893	1.95837891098053	0.0303278219484953	-0.656323645778706	-0.173331106906294	-0.901614150771847	0.10217881107578	-0.082775823522238	-0.16995312370818	0.300008258087789	1.03019485395232	-0.469841258960254	-0.648124769437223	-0.766562340784847	-0.411323677063173	0.06632841713231	0.548386490900343	-1.60669797089411	-1.14703811818266	-0.183661244731765	0.0552956382171128	0.0579424845955898	0.953990654490484	-0.408992745587495	0.392485157747823	-0.777400646870111	0.509041316545243	-0.509206938118927	-1.61783317468	-0.369359588685057	1.00838930256873	-0.738893151088887	-0.0652190380279835	-0.682987419911561	0.348377787036967	-0.430396719993913	0.706144307428339	-0.352479691502963	2.0237151879965	0.650335400518566	0.404014869124253	-0.695404671848499	-0.559990699079822	-0.183759893188855	-0.124525204448672
ENSMUSG00000055033	0.71239428929505	-0.355152378706531	0.244054928328227	0.309595147044676	-0.0348367178686187	0.486793704640932	-0.196753008204634	0.500026409528299	0.180743176295732	-0.477782586357858	0.107881817183861	0.0905168851343082	0.392769896620601	0.21844112404055	-0.104700734498798	0.0133865606123492	0.443305166903149	0.117245887791721	0.0104433760082869	0.104810396921724	0.0960615755274441	-0.0935054487191846	0.54954341520204	-0.097376084677095	0.346954907683103	0.628166327102403	0.0587391335735898	0.225775675861763	0.0302055205869567	0.0857321086637145	1.02060267164477	0.0632637453908588	-0.0782554367390184	0.191275579637896	0.327334517894524	0.207302575668542	0.592350766350687	0.108509330055572	-0.145659993254642	-0.117963743873564	0.261024871642477	-0.0142592157752621	0.0571233825202161	-0.0960640389502071	-0.109383021634083
ENSMUSG00000037210	-1.16676455312701	0.0687412088583829	1.37398067488188	-0.22022340429647	-1.01199726629049	0.433972743898259	-0.0905616260481728	0.837701771285107	0.087499632890496	0.921016139416386	-0.314301803051897	0.537994713479239	0.127643864221053	0.298040454076527	-0.478516907397003	0.905163435938622	0.466293833274903	0.0153138925372775	0.219091251335174	-0.284121742019267	-0.852416600869723	-0.67262961314817	-0.593386374563474	-0.218824300099515	-0.0546148063100219	-0.480032313251143	0.268812463886675	0.00395093532374394	0.226380879634746	0.741891633407687	-1.09996538989524	0.427861826761191	0.104157560221143	0.00287820776257325	0.653214163717343	0.321656873498198	-0.177161935247406	0.113988309321735	0.178178798998746	1.21833006684623	0.530378846267174	0.124211031823918	-0.6462617872434	0.387450457105786	0.017292054665783
ENSMUSG00000019951	-1.24239286076415	1.6545678978487	0.00752902924047626	0.715497337123326	0.699914511723345	-0.30225821979919	0.065549593444081	1.13204914421095	0.174455278805995	1.18067444340084	0.276934267985907	-0.897858358440659	1.25947045886283	0.353277034003447	0.160186494298612	-0.277998005824619	-1.10274938184382	-0.933536494638049	-0.707045626762413	-0.0821614994586331	-0.0867340447308118	0.534458313819116	-1.22979931251347	0.231747890680269	-0.341355090327446	0.627732629705318	-0.0890688937830324	0.921077128734292	-0.228224878796596	-0.111475996662546	-1.11306973347054	0.636682985416874	0.747011275159634	1.18298984239367	-1.02546909718523	0.954533701070192	0.493415794674481	0.0847193999412954	0.487336126097358	-0.211309149776012	0.767063238894827	1.56679999306039	-0.171152029972352	1.32751906307864	1.77587883189284
ENSMUSG00000075120	-1.09617790727803	2.06604046034398	1.21266270206017	-0.259146418758358	-0.107429347476478	-0.474971063654083	3.81792252306377	0.767498413843703	0.335966843689708	1.40275075524343	0.0317088780687429	-0.401466924832499	0.512673529344354	0.49642072765664	-1.48036320669035	0.603833046565269	-0.293104780966189	-0.489920572138753	0.315420590389124	0.434821729937683	-0.0153653674338881	0.145241381888594	0.0832330337359058	0.0788884818603053	1.34306828219942	-0.123881662010449	0.0963689131962093	0.613862104793018	-0.250234626859502	0.47379108525925	0.430899997211018	-0.0525722258111894	0.585620905195574	0.611686097691373	-0.514464147325949	-0.175136972391365	-0.743824880405181	-0.448479854918692	0.413192411869	-0.37823849331194	0.156170164632649	-0.852052893388829	-0.887576295735817	0.436110921423038	0.0190771772091926
ENSMUSG00000021339	2.84712804632417	2.03441498305623	-0.0744457977377173	-0.597800484822568	-0.125967847504999	1.85554458857083	-0.240033337022197	0.787258427283855	0.689620867279344	1.95959503768888	0.678534726228011	0.746445394420226	-0.118516285847976	0.991696897826786	0.279481348356291	1.37948843950167	-0.318226517591299	-1.78661829579247	0.806475199386783	-0.477382098293893	-0.0658365111485284	2.59051965502054	-0.501710710023413	1.16762919524445	1.0690124178936	-0.147296670088213	0.563492042074112	0.457213546373536	-0.289733813407828	0.976889142378766	-2.30728069058742	-0.417922572038713	3.14242615314236	0.428190567036679	0.789645573112425	-0.434615910937069	-0.794909259341325	-0.165163200211695	-0.251909406294282	0.132046446920235	0.458993663887862	1.89517576988079	0.0730539730722719	0.372557193142073	2.77284924364412
ENSMUSG00000028487	-1.24389984869923	-0.672033609787504	0.317739184585679	-0.603823644657282	0.448475193893703	-0.650627259541015	0.462502640279014	0.905496358704843	-0.111052347014894	0.146546990144446	-0.501686456706336	0.0300511375856481	-0.0646309515783623	0.797927198081317	2.95517285225014	-0.248796400009445	0.958861516964217	0.37799450576393	0.364088050842242	-0.410590655088325	-0.633368833078853	0.509715158817355	-0.770641381311173	1.08072079764717	0.0494300033797576	-0.199857558798033	0.316030642731993	-0.0975603928876114	1.13265456979169	0.0682621388717905	-0.745264713894788	0.535495849247153	0.320676762648151	0.640493313886149	-1.05035263684592	1.19629096921224	0.134266535485119	-0.329380681533057	-0.0705383855832296	0.512170477088967	-0.416993516206669	-0.617200254678587	1.53896302403628	0.0357695488802723	-0.57614692382456
ENSMUSG00000025436	2.73270688767454	0.130892164638067	-0.0529956646475557	-0.145035356034136	0.792067963527355	-0.148779173431003	-0.315438542554209	0.57281145426038	2.101213067209	-0.462822793750002	-0.25124998487148	-0.144445412926339	0.108422832652497	1.38219590401103	-0.587192119482284	0.677520062175292	0.50622974694293	-0.098266969007943	-0.0291237333724806	-0.0163323913296424	-1.20743810387831	-0.709907715468394	-0.343241684881081	0.122215736080233	0.360672418652797	-0.270901090367781	0.470661679900852	0.665530717290752	0.272015912584883	0.333370828120408	-0.0628115161569589	1.97843097868761	0.595995635155434	-0.540692610520281	-0.692811396154712	0.0537209004273793	3.05244264041968	0.0879898006976359	-0.00481090180209715	0.0407730879317226	0.245080518688823	-0.117500357886171	1.06527966705386	0.953122638756911	-0.0539869761854997
ENSMUSG00000005161	2.38626976620129	0.0927054297950304	-0.0558166124572778	0.134890817904325	1.3128164151311	2.22659978127679	0.653441125122093	0.937167137866721	0.60609855077455	1.31714680675706	0.736544379759527	0.0458366228929413	-0.364235475486522	0.855106464002096	0.473473675878707	0.462643325825459	-0.893767663588847	-2.81770626437716	0.406729786885092	-0.402869488486745	0.0128938195626564	-1.28072777093515	0.0636550158832315	-0.214656790425958	-0.0393799104144787	-0.153184367513468	0.820940911001117	-0.483485380451521	0.0872402719040382	-0.979387399238726	-2.25468454590406	0.00587385122667192	-0.107008568937775	0.0122164730857654	-0.804777641227463	1.72665702251205	0.382983119210089	0.0434479949730062	-0.85705957672886	-0.228864346145292	-0.584963779500901	0.521175542378192	-0.97192835165244	1.18462569999953	1.74793626765602
ENSMUSG00000063410	2.76765883708313	0.520068181656605	2.0585540418094	0.226746955613823	0.023878549532937	2.73787049866038	-1.37534937893534	1.99661022717993	1.35366503369653	1.2302051215856	0.439917296514974	0.321236895490334	-0.448491186950226	2.17064896573075	2.45037907327641	1.72320114435792	-0.363379548515215	-2.35172058235452	-0.880432576309375	-0.342073641792289	2.88048551295847	0.646811636384067	1.85940369707172	0.56712494194516	-0.0222061886241038	1.00516641479483	0.100493528173556	-0.825732770515179	0.314023866996519	0.994096965484276	-2.14602093529396	0.229683593014544	-0.0724915656278301	0.484368153395334	-0.525770860004974	-0.320136880571362	-0.0596525439736471	0.266409460453048	-0.541062692536946	-1.51759885509752	-0.640180146278087	0.947150120264075	-0.00398281065654281	0.570085808188035	1.87374166298033
ENSMUSG00000051003	-0.454759515218613	0.094821150639281	0.00790500081320905	-0.266891249176902	-0.298086477651274	0.00849077949540646	0.0715959279760394	0.23247956221601	-0.272723848908105	0.360703506760252	-0.133187361699384	0.120694318376286	-0.287845970116054	-0.167959691099339	0.0707157432955579	-0.175342467151665	0.300086336243582	0.0955798831603262	0.171483603267901	0.0759238117418615	-0.115764357665366	0.166179639986184	-0.261170873525947	-0.236301462496514	0.387361983549567	-0.157894188805967	-0.205490954450932	0.0717515782903155	-0.125342720220912	0.260454381723565	0.25275174746478	0.0785895388894295	-0.0188060648735531	-0.107986882088079	-0.0319483681638295	-0.303201078093514	-0.0119714203312435	-0.0476852879412515	-0.289330551863734	-0.356609716275238	0.102939563146863	0.240216315204153	-0.0509433832841904	-0.190332803572137	-0.194379651446884
ENSMUSG00000043621	-2.68999240490758	-0.565895639655536	1.04313965488531	-0.399450141918724	0.74446378489368	-0.198387326972288	-0.250784387440665	0.0538834200446646	-0.510537802380178	-1.21814092083791	-1.20577538799641	0.964762839290079	1.16642125045697	0.24799190455356	0.529366765586409	0.533565194341304	-0.647788497569394	-1.16457996727053	-0.459795470861839	-0.351492310947645	0.906021967126743	0.536587186291603	-0.745517612987959	-0.842382142742322	0.86359679335332	0.0892715332380165	-0.987393677860683	-0.829548564830435	0.300354872082031	0.7653617532801	-1.94484229675234	1.00071453042883	0.163106152632675	-0.248713612343785	-0.781576246190865	1.19190464025301	1.11293085855459	0.280711276799101	-0.930755134273379	1.53535909439671	0.809424727459574	-0.947467467793815	-2.587337544693	-0.978374993527214	0.884895609609289
ENSMUSG00000013236	-0.969518132354721	-0.375975449391913	-0.0181827066848147	-0.258151872482747	-0.48053743036768	-0.237888252451593	0.0120647353687246	-0.463265143142165	0.792882722801571	-0.105979737670865	0.0471050806399828	-0.688706497401899	-0.854554863903828	0.669901601931221	0.127779875809085	0.495411230471678	0.0780637272606773	-0.857125260815418	0.523024823533796	-0.131906928150578	0.0579371673659846	1.10042525166047	-0.790100450333532	-0.609402902082245	1.41766097303542	-0.220351885328774	0.404226443812238	-0.0846998749344581	0.522601619890233	-0.00741713376285924	-1.13314418332585	-0.310382232874283	-0.0211826426155398	0.760673594811253	-0.321431269574448	0.0137498076269459	-0.228849454541563	-0.418527171093829	-0.112778334895016	-0.321753212239382	-0.732367913224773	-0.672198660543477	0.447333062193939	-0.329528637749183	-0.833232036829093
ENSMUSG00000018567	2.82921914887152	1.30620622300891	-0.147712265179986	0.343229147111379	1.30333893252813	2.79943081291719	2.95897095795435	-0.37049529709977	1.39403914078459	2.91251361040647	0.283128017625431	-0.458831574909399	-0.350532905276	0.463321006312064	2.57110433036117	-0.558574652735818	-0.00407391970852723	-3.17820768707557	0.0114433161218065	-0.94636244158805	-0.278062999014559	0.735020977458736	-0.240861711924479	-0.260890757359552	-1.35926216248116	0.338782392606882	0.805054483526964	-0.538630923979405	1.30849927000398	0.505035586372248	-2.59353323931742	2.07494333663261	-0.322980257129519	0.357205960914519	-0.931461876531484	0.206618414385927	1.29449632875752	-0.680038239112291	-1.31537701168318	-0.101109414090796	1.28924379533861	0.0826194800105055	-0.518728253210022	1.5856455942513	2.18875997598151
ENSMUSG00000033720	-1.27380375239667	-0.065412475358567	-1.17913203783777	1.07248019918222	0.611033743938192	-0.345655817944795	0.688029393907959	-0.753606437207937	2.24036492886401	0.250970424863465	-0.413857514711547	-0.872036763017242	-0.290623849708935	-0.962300814709048	0.0123943043333331	0.555501178871852	0.01430054261792	-0.581408098982321	0.267913028219124	-0.590008104661743	-0.119588168353635	-0.753326587715703	1.05899341566286	-0.368395044339779	0.499861376279773	-0.216015481615447	-0.148062121422491	-0.507140200261502	-0.340919545824726	1.87403672796226	0.140713446052964	0.741852829389675	-0.465191229313421	-0.485821821014414	0.442122326387612	1.5195642588121	-0.190169186189097	0.353461942911324	0.175061733932852	-0.360447917256851	-0.905294193243227	0.0923723610397337	0.287574457722353	2.02334713644261	-0.231945670833288
ENSMUSG00000078808	0.377162528019533	0.0140002582833544	0.0173418967537737	0.22476003240893	0.00591276027676445	0.269961525555579	0.444223509397408	0.0982380182339493	-0.0223484266044568	0.0959336666893859	0.0740937854617102	0.0672938681146828	0.0994589864219318	-0.16681934754879	0.0723259045218834	-0.141495281225222	0.0159344984741873	0.323359871036101	-0.0828177795444924	0.0172764327750382	-0.0586606023435752	-0.00235019253339989	0.212766090299969	0.0543691966112426	0.0107453313434237	0.0571897390698158	0.200245847883587	0.122996746288433	-0.135149010989062	0.298634932873146	0.277383280333831	0.0721215166639917	0.192805001349899	0.0625841830083824	0.0254245789730134	-0.0462022249476648	-0.0311873955706134	0.220328182948311	0.0922400974842034	0.0477788765117006	-0.100684269295329	-0.0931979468418364	0.137026435342631	-0.164510826608679	-0.242629226885402
ENSMUSG00000005370	-1.56402120503647	-0.122211569320624	-0.809034334755059	-0.7980364612413	0.0789632994100904	0.133890462428571	-1.1962927749488	-0.26722871300388	-0.499671813780266	0.374640244987368	-0.643440642068171	-1.75234142165673	-0.740928049279105	-0.636889331453556	-1.34751963763213	0.433092365753161	-1.69827381447701	-1.37799009278028	-1.62147310802019	0.180482790548942	1.1905120149195	-0.655026241514097	-0.386679800233326	-1.02313985797383	-0.35740428725078	0.292110730073984	0.742808133508506	-0.797771298777757	-1.32693760626267	-0.415509207481587	-2.6833002326993	-0.933441286616221	-1.45351595500023	0.876486728409772	0.319440154715433	1.45925773799087	-0.40155129477407	-0.771638868991977	-0.74365000097562	-0.688233386555425	-1.41602374807488	-0.809874828498253	-1.22634114089337	0.382030852300351	0.789700644166789
ENSMUSG00000036893	-1.24384574715278	-0.538131152699219	-0.946839679343814	-0.77296292925242	0.511701927787463	1.16102660280768	0.013858353419794	0.86138020662935	0.254567274417699	0.0952980648479572	0.26685621772891	-0.228818237236223	0.164704712579688	-0.0518194824712479	0.351806186544813	0.304196832878762	0.279537280606282	-1.59400523845571	-0.619055219461806	0.0138791323874524	-0.982075961376101	-1.21978780888082	-1.20530370776397	-0.220633492649179	-1.44297722536981	-0.124642892202656	1.02932662320921	-0.247688150290028	-0.657305587547546	-0.754558129734057	-1.51821705037046	0.161629249259308	0.0375981009185472	-0.319106067659655	-0.357633238456165	-0.945772067100888	-0.0239128699563858	-0.566630508749346	-0.284470609169668	-0.773458723016556	0.635506691169759	0.287292419121095	0.316513964927086	0.815765303107314	0.303042066650265
ENSMUSG00000020733	2.72631174592032	1.91765135318478	2.97625622595091	0.346038434654007	0.224939512996386	0.270674391706144	1.5641009449764	0.670268405634339	1.25662116187586	0.510258144731905	0.678901564719419	-0.972256592490845	0.378914799760788	-0.215701196365287	-0.336994511739489	0.370640788170461	-0.713409089905435	-2.23560784551319	0.206166455388207	0.344120572308503	0.581379906586353	-0.733912146847169	0.967439458241025	1.54936597729153	1.83491800968615	1.01775356279314	0.269294527800619	-0.0274562570934569	-0.122680724438956	-0.387685128219488	-3.42358501399391	-0.203418114633564	0.625714220998287	-0.278028075622705	-1.13099958618424	1.42526118063084	1.21100431369917	1.40479936217309	-0.886461594403091	-1.39117915839003	-0.603361996587428	-0.458987684900908	-0.0349165049234117	0.681697331161659	0.402313352902125
ENSMUSG00000027583	2.68765163431015	0.0221090651997253	0.629602145493561	0.158194375832609	-0.734020054514541	0.209803664927119	0.473358135729017	1.05118334063098	0.241306482366969	-0.279483463662965	0.279058560582114	-0.936819159728471	0.764720373927059	0.792554065056884	0.875769373890884	1.63806842504708	1.29711198188432	-0.141400058043919	-0.889999994616986	2.29829028314556	-0.328294069965619	-0.675763535063002	1.77826640237944	0.247816612988246	-0.414049875361433	0.978028849858147	1.43469033894622	0.303693408010616	2.14131885088854	-0.734096524127467	-0.729357246800598	-0.198714434016955	-0.684187909532683	1.04316619912425	-0.0664919204404115	0.315110086782728	-0.630868744105555	-0.56428366693081	0.921820438321518	1.60699327271538	-0.823427782246984	-0.418475696361315	0.102403466469726	0.140189219289385	0.631207986595386
ENSMUSG00000066647	2.56475912551526	-0.117170694092268	-0.476534670829456	0.835424883066068	0.12521232721244	0.0507265825373033	-0.357665172901918	1.34226434091288	0.806769832700635	1.30055776274608	0.967699785272847	0.124739989114642	0.323577341259621	0.953674398604924	-0.788644476186684	0.689277387444685	-0.489116926638031	-1.34330534013169	0.391979997470909	-0.0784478758704021	-0.194031958165725	-0.0425989344535588	0.446961455650697	0.396717298166351	-0.578083304159769	-0.14617818128172	0.15928722395136	0.682527572584732	0.900442807603183	-0.158902440159525	0.210540595327604	0.294612679142894	0.26948690361045	-0.704320238461406	-0.00465792964000546	-0.702846909134896	0.348776092794989	0.891794389515176	-0.920574783731558	0.307182306834295	0.546141439444371	1.13236644692391	3.29508068735506	0.646022885535888	0.0472174828510312
ENSMUSG00000054720	2.68589191760212	-0.389778726468778	-1.03943226582236	-0.82372481809852	-0.0808259012155145	0.226635554367178	1.4903889263767	-0.182639621762412	0.71495595660269	-0.0122857050793791	0.922159796558456	-0.186126817754407	-1.2165199979667	0.366405863673485	2.40973702588137	1.21027057022099	-0.868428789471983	-2.62316189154141	-0.0999962541766878	-0.752969035709204	1.00871720432162	-0.430033609152029	1.77575011185602	-1.07234749848962	-0.906711798941618	-0.517985901874521	0.996337858918706	-0.444115752431386	0.678005491843821	-0.13617536058335	-1.10717468981933	0.486173308684183	-0.339983666052598	-0.346672350960722	-1.21994018355848	2.12106231787109	0.667405643557158	-0.305658909442706	-1.40018997451299	-1.60831802824552	-1.18923875399807	-0.273998997085612	-1.09580893874256	0.697297765375721	2.4445213170752
ENSMUSG00000036819	2.22578732424013	2.32180776448736	1.32425691501134	-0.133768636261976	0.296082993706941	0.466743131047928	1.19400076048654	0.239497100424603	0.707786859163349	0.245983431480926	0.610519542823947	1.13323983174656	-0.144702556371483	0.420615584804194	2.12762556247794	0.391753389632205	-0.846023392870075	0.505411172682234	0.752669649868391	0.597489235087742	0.233008862543436	-0.409389603821109	-0.05868321836352	0.638907405378638	0.341339106094886	-0.576074364589816	0.0144275374930747	0.503939300243431	1.8577943074073	0.302373040953335	1.15294593370224	-0.196907794039855	-0.172472841990403	0.268479528470113	2.81655573042816	-0.259422295382979	-0.527237279234778	0.534421823762269	0.288879013050455	0.53486104753468	2.44233710479224	-0.0395996020484187	-0.0424772263837779	1.36116572825418	0.266349323039749
ENSMUSG00000021277	2.76316390733061	-0.0302181884618192	-0.703111842376939	0.671459239335276	1.78235927791299	-0.377557299462623	-1.03776822139515	-0.190039587549995	-0.0856764613638389	-0.0789051377380985	0.47777881888373	0.00942467195026944	0.539829981862568	0.976547176838062	2.34473981012273	-0.230222433727911	-0.00566818341886358	0.803500398610884	-0.0107490420083964	0.298202800694679	-0.773325886585922	-1.64472327377136	-0.586396006621665	0.835877368182828	0.00258953024287991	-0.761354785080138	-0.998528549773121	-0.781562953364949	-0.167475623628414	-0.845923216647635	0.149023698220589	-0.267373708210656	2.09017799133974	0.680855802073955	-0.995769115622738	-0.102405664278978	1.36360152083139	-0.265912493042554	0.137409610274246	-0.0548806068007789	0.549763323047756	-0.156537675526353	-0.122420714533307	-0.88718160866444	0.408525098129031
ENSMUSG00000028630	-1.99797683615954	-0.494230142651576	-0.378197340766998	0.393430397798716	0.723892543432665	0.675167772646435	0.470298337328209	0.0484538828586432	1.99712693449005	0.0192462076213548	0.651441756303842	-0.403084989656007	0.304701504611054	-1.04012973868484	-0.805529421996541	0.647426797590491	-1.03687027911763	0.668882897709259	-0.775535636174097	0.348955794084359	-0.431472827684443	1.41014267618486	-0.240554927722599	1.3481190871661	1.73715245689005	0.478061620718805	0.0507164778919858	-0.424527524174064	2.68573719118988	-0.0950557759688207	-1.78932661027014	1.87427026677566	0.992762269619209	0.586461587943498	2.30871477702535	1.09208608510696	0.0939865330850965	0.488127105105992	-1.76520963488923	-0.758633843619735	-0.695658734800896	0.705173883244581	-0.0644464920374014	0.0393611814575504	1.83201816227207
ENSMUSG00000019843	2.77912582732347	1.0616408872108	-0.00563623182261584	0.086537375898332	0.0736085808497635	-0.0311129378926609	0.920246784324023	-0.466032823153805	0.065696664665909	0.227120928724579	0.120155084223474	-0.882804012661254	-0.497112300967052	-0.146588785867774	-1.01169970004772	1.81258974059128	-1.14619490958519	-2.59721238202399	-1.001677595937	-0.230727864313066	-0.268461200661706	0.118701375496774	-0.111586133970182	-0.0664897511323917	0.362210662068156	-0.096707970269504	0.287898914797146	-0.501421931852394	0.0699851440474478	1.05410172981574	-1.29060410766398	-0.709327047923492	-0.144328207186714	0.168444641172698	2.46317123687096	0.00456498893734191	1.29472275250164	0.32837132512837	-1.17079859000662	-0.693256492965638	-1.52521142523623	1.06688174226438	0.916046298456773	0.806536208681502	-0.211303124331801
ENSMUSG00000096109	2.2341357151416	-0.316038175693089	1.39176073389602	-0.329978615445098	-0.76797599159073	-0.218801924733849	-0.596317038261786	0.103742434138714	-0.0107412918033828	-0.57880199092867	0.187350695792479	-0.437423728873336	-0.315209088512386	-1.17000601992673	2.06073687585902	0.677824728222729	-0.532403899273365	-0.345623126644268	0.221622504615312	0.446628673384391	0.152431529754226	-0.286266176542335	-1.4901997612176	1.01221073512044	-0.977044598195987	0.480970871771385	-0.12778769885986	-0.178428110151513	0.243622893782194	0.399330663401835	-0.879824533979837	1.23443209092178	-0.0637446030849682	0.397776844352786	0.637582863496281	-0.0923887675985252	-0.556618623802218	-0.167962438551117	0.767590635270695	-0.349671281078744	1.43019175999765	0.486122797274348	1.03879353156444	0.0608939504880538	-1.35139101847771
ENSMUSG00000016503	2.77926794458671	-0.442340410339648	-0.603168561040041	2.3354114468204	-0.630284179853168	0.347312633944928	0.606006854406741	1.25763952342528	0.0245040562760508	-0.499925447988947	0.680529541248145	-0.697838550835906	-1.34279746437023	0.202152119633909	1.09511964340118	0.872824498563696	0.639569776534821	-1.53582816625624	-1.00728497004898	0.542271148114089	-0.352906200664524	0.0841390045084922	-0.823589541259398	-0.380367354103853	-0.592614485196963	0.143044248334896	0.546241475543651	1.04555290517339	-0.608864037754321	0.978154111407359	-0.583609527494198	0.627455706584316	-0.00590912003461041	-0.642719356442602	-0.322907742670886	-0.211764002484573	-0.0792301894141382	-0.337874571748951	-0.586962212661296	0.352620974399139	-0.852428480608698	0.579121385579708	-0.512021383163916	0.533469800020004	1.12107053580256
ENSMUSG00000026213	2.69315922178021	2.8499327537888	0.606195880254051	0.424121356242499	-0.338468158425501	0.371288931231754	0.358458822806759	1.9506594065204	0.295340367334593	-0.129674828724995	1.25599182210967	-0.134067095743375	-0.384004726800836	-0.16320357700957	0.363233127745884	1.85545362922489	2.26522575599417	-1.35945811771551	0.470077762248832	0.69844846108227	2.80679682710691	2.43736173736265	0.356256431713492	0.122822633885848	0.351240565041673	-0.208341293362898	0.0841758898860111	0.481696628701986	1.3401209024685	1.72320983204112	0.941997111980776	1.10606061847294	-0.168845784033305	1.58648235175745	-0.493130544078595	-0.275475852635809	-0.377541213189676	-0.0838703533547619	-0.0504133691679102	-0.571991679148455	-0.585836245090118	1.02650324602444	0.764728228750866	1.06620457538736	1.10099938464169
ENSMUSG00000005667	2.52475453720628	0.539207513324318	0.541567189800419	0.39388383626927	1.1415152833064	1.57495584128591	0.215118524299221	0.598317177105702	0.900322921434695	0.0303357419333646	0.657292503788609	0.0454940772186566	-0.950636262851865	-0.160178978125832	-0.843406557072152	0.721428527666534	-0.923675770487494	-1.4826076297473	-0.0626811106051651	0.745010829446923	-0.62804300167545	-1.34652149671802	0.370743706472488	-1.0520167715102	-0.351019736994576	-0.177746247588715	0.260234708911859	-0.0148487025354571	0.159920557391456	1.09018838086385	-0.974423263958522	-0.224692944213437	0.241796254172182	0.510071979426493	-0.924948676270305	-0.0393307444832713	-0.0912161000050051	0.323535636109527	0.0336470711961247	-0.403291583479084	0.957431568171333	-0.531673889751202	-0.702381969492322	0.780826855532422	3.67228437739627
ENSMUSG00000020163	2.73492537971119	-0.26169322483719	-0.390410802311733	0.838746529181072	-0.0141080465374846	0.872747113594642	-0.964027736554984	-0.428240457178754	0.23514397498413	1.05208732240082	-0.268227294801021	-0.206221846217693	-0.624903247780169	0.308421317061787	1.10676922387594	0.454843350062321	-0.177398844846535	-2.86566437887793	2.01381872055796	0.335512083622943	0.188302484129155	-0.33290143292838	-0.346891089181088	-0.905279896011676	-0.432634860821384	0.847785298985753	0.333529062378495	0.0577167369212808	-0.239164935363725	-1.06705656782132	-2.55272670297839	0.112576454789379	-0.144040355658547	0.565892283159215	-0.266882242432448	-0.434574110949146	0.62402174969532	-0.614747566935295	-1.02640403320335	0.0563306225953525	-1.5002435575988	1.79212331679562	0.070337986023666	0.501370928835049	1.48215540728633
ENSMUSG00000046709	-1.52159951616278	0.890280125809716	-0.556503474653076	-0.333125634970734	1.01464704262727	2.53554252777654	-0.185049954028588	-0.0524172849628068	-0.190280657379407	1.6805136962468	-0.204670125882173	0.038113918409693	0.0223334670114191	2.9341261627736	-0.278830419069968	0.0200862262302468	-1.04650554278429	-0.293764260530441	1.07445827158163	0.342258878566175	-0.766001304084703	0.528150062770233	-1.03142462526652	0.951826072817082	1.67393719615082	-0.450283242480286	1.31536878793069	0.463487025695174	0.334033253664132	0.680068824836474	-0.19508099535168	0.0355391060736186	-0.607072225096966	1.48625103050254	1.00432284412405	-0.022244963918732	2.88506658209988	0.398105653117402	0.25660533798397	0.498445645569033	2.53563604061134	-0.905316023968471	2.38293573832265	-0.298388090159142	-0.396786299117317
ENSMUSG00000027652	-1.09051501793141	0.0597895000886754	-0.300752946636853	0.26508001220729	0.48818646161006	1.15040922757821	0.100460623384375	0.711465484146461	0.520752292829733	0.220608515564187	0.0856620458898071	-0.806845994476123	-0.0996049122599617	1.27447802949117	-0.183632778628409	0.585826631796792	0.0901816099109046	0.160097574233172	-0.236111057607072	0.600528634907411	0.651164640919305	-0.485202295827099	-0.500048382505883	-0.273184520497445	0.0417779411392541	-0.0380469175972665	0.227042912060705	-0.233680817873308	-0.152656611203412	-0.303140049336058	1.81423786388018	0.242931828680342	0.754832734164416	-0.440266830304252	0.681703641256603	1.30140528190761	0.541272291692574	0.55913890942478	1.29957071629564	0.119805913246066	-0.658442892877029	0.20307705275134	-0.369632720178766	-0.101359464906546	-0.0806264310586625
ENSMUSG00000009073	2.44518016600262	0.472626830709027	-0.0373739876181332	0.61995431689339	-0.730020299269482	-1.08698957096399	-0.546029072393364	0.298815729954159	0.425803340060889	1.74408450088219	-0.375961136736329	-0.728464591090609	-0.896541851234181	0.101624170195388	1.61139126919445	0.363032453191235	-0.753681588630428	-0.481348469178024	-0.478775459524853	-0.391424645794273	-0.572438722211162	-0.916142744001723	-0.403052620102706	0.128375778901015	-0.409578852199389	0.205789880640642	-0.129029099240138	-0.696462129881125	0.239474664080597	-0.0327244762809608	1.63684620355618	-0.0500616427121604	-0.368998933076409	0.976091063332651	-8.91120544272972e-05	0.265499539590143	0.398067793403262	-0.525787831707095	1.06370672609918	0.265047994039062	0.403427735518976	0.979725950372213	1.65170377233578	1.49408872734553	-0.0971236864343649
ENSMUSG00000029064	1.43551483029567	0.265796857463189	-0.256989496808958	-0.00352493172744961	0.186950724533975	0.24285078009584	-0.0823314493148555	0.0680660496626175	0.448178304164068	0.502967612290762	0.117006345180435	-0.702685968240745	-0.323912843087373	0.98353400718578	0.259976247933496	0.668752657654198	-0.920983319700552	-2.12664362873226	0.101793950182919	-0.688595561721575	0.0604735299832439	-0.842106837116767	-0.26959109580824	-0.597750379824811	0.0404405029144955	-0.429344788178907	0.270416190151797	0.10142569917069	0.551327072260316	0.0495102845811061	-1.74631737361972	0.0451597052535674	-0.0965956155862022	-0.10738667657585	-0.701948331499998	-0.298097479553616	1.09647501788174	-0.163178567391786	-0.554356099409216	-0.0619110480341679	-0.0959714865686657	0.381880711853393	0.499895583622704	1.31509919831558	1.40775137884779
ENSMUSG00000060470	2.60769423742676	-0.467336031594141	-0.0939735323653814	-0.623752190944385	0.158875564507421	-0.107065465756795	0.381336334030587	-0.285687825479073	-0.94553204397959	0.633164571819898	-0.643741754333435	0.68945353466974	-0.616645153740239	-0.0351668822184212	-0.415265935370848	0.303348829465086	-1.21795000808715	1.59275085796738	-0.415009580198732	-0.46739649574466	-0.96080702827948	-0.643961020411986	-0.55768516404522	1.12146979990233	-0.0157755029411624	0.150096311535306	0.202620421111008	-0.943217443486679	-0.60620936789783	-0.18757733489799	1.76107597207396	0.0852079449225836	1.45948289117306	0.457477539264984	0.968710896026448	-0.121437036830246	-0.702652782273811	-0.0389308873278433	-0.758064044185458	0.285751383986761	-1.10741224236064	-0.784467431388824	0.125830141461238	0.280252044034978	-0.035738382895659
ENSMUSG00000022195	-1.55422603012493	0.881669501107556	-0.803692073443852	-0.558479269365533	0.329391008237786	-1.12727165251413	-0.327893790097573	0.96402800449302	-0.347812327274428	-0.340153282594442	-0.717425845110165	0.488653674455275	-0.670577042920651	-0.439144386605071	-0.668877567098869	-0.00493538665296735	-0.914662612880415	-0.238462261778727	-0.728573703527945	-0.693928460352119	0.948454470118648	-0.538823610043321	-1.64632200588758	0.419378004120544	2.65254100173889	-0.824767591639187	0.293474903707246	-0.0490134914052068	-0.818391416371702	-1.54837197072772	-0.214317638689668	-1.13065169721743	-0.219987975986568	-0.508647141505003	0.918478723657959	-0.301512418342544	0.015028134052791	0.0692419125058056	-0.772894450433017	1.44146004127399	-1.70073985354413	1.62929640492236	-1.19377002291719	1.5766395686291	0.0215653818675374
ENSMUSG00000071141	-1.99845989943837	1.81958124848606	-0.524093760180601	-0.258979620322719	-0.971728499012527	0.680359138179248	-2.52769290620292	-1.39122351083936	1.0321997287483	1.7469131381649	0.657109700189185	-0.529432541594588	2.03684475082806	2.03241389997006	0.0121135598740482	0.51608854369893	-1.14022853740802	-2.65444516463132	-0.120508331506159	-1.07550119376033	-0.841342218290875	1.40701036886655	0.754233803069528	2.27624527498449	-0.577555456810921	-0.3069663421855	0.7213964359572	0.726041372815952	1.41281335664322	-0.153951498903737	-2.43839872035962	1.87113794718907	1.95891673006672	2.32060406191472	-0.510475304889057	0.212698554190061	0.166000912779484	-0.277474097033734	-0.377914523398002	2.4057827809232	1.36142595074415	-1.12689683569837	0.0841808322302017	0.811601299013651	1.75539574235158
ENSMUSG00000043079	2.72150832563389	0.375249819892256	0.275063387158054	-0.246671609713933	0.777556727118152	-0.181823478385718	0.716216246872784	-0.67353335106968	1.29409908127596	1.16732912306857	-0.311471204143115	-0.577321744446354	-0.525207333076283	0.151586880803418	1.06042638582085	0.0159594181906442	-0.577570939907275	-0.134541366388798	-0.789835288880908	0.924956900573105	0.575055686547325	0.589198517310998	-1.09489261497533	0.441336654055987	0.331807673373796	-0.0337912103354804	0.796815090854115	0.0878848644533835	-0.26038498429583	-0.0978814538473403	-0.658057208332636	-0.257000762033013	-1.00883264608618	0.585807146582518	-0.197696911038548	-0.610294353613285	-0.0505430492268165	1.46241180865365	-1.08252143702732	-0.550693151323518	1.19195660825919	0.122873862717136	2.42991283782401	0.207068689779699	0.122660029183863
ENSMUSG00000036825	-2.0523319229392	-0.513881446517761	-1.40933117929151	-0.940068709328548	-0.413972877664233	0.123896726443357	-1.27742968573066	0.348350493458433	-0.950287331028344	0.281865673723702	-0.282910935777384	-0.891228843862028	-0.224389029808829	-0.197099940273095	0.759362642577884	0.938970241084604	-0.26055600699939	-0.844183101618126	-1.67711243688235	-0.423080725473578	-0.506081314414037	-0.102923288844081	0.206095050733295	-0.631678705340254	0.224086506992004	0.312222186089047	-0.543118067524933	0.341519071373276	-0.418015337270661	-1.33915197603318	-1.60003420561912	-0.947612693034549	1.41077806531509	1.772465423459	-0.873655600148946	0.568725464776784	-0.302728055061691	1.61369795480434	-1.13205071349864	-1.06172426666475	-0.244853249899749	0.152270371180929	-0.609933433655023	2.0492849149035	1.99780201947738
ENSMUSG00000068232	2.49445349232392	0.711005254848445	0.936635339773407	0.386208703324499	-0.108880484703034	1.54026725414514	-0.381334363477211	0.454374776304571	0.983055730652667	3.51312100969987	-0.0148440613044465	0.21988764026526	1.10468162453527	0.583072350704334	0.627429626682581	0.841379097756899	2.03928686272946	0.587432780893344	0.0181772851885316	0.231468837015707	-0.237778679142806	2.20996116020729	-0.170325268864968	-0.19634585752242	-0.536557547159862	0.325166525615181	0.945362954234642	0.658704049768262	0.414237322594814	0.955444764534656	-0.898612341620281	-0.214078788849834	-0.132899669827187	1.74423979653156	0.167270364993629	0.333882269123835	0.718636485162612	0.846452211741626	-0.0805186533354974	0.146251400417633	0.358953830815765	0.0191966178163964	-0.781894586582207	0.970355995074867	1.18695978577465
ENSMUSG00000013646	-1.69909480650768	1.2825829296815	-0.363644308277866	-0.581367570829133	1.16969086378454	0.205848234396048	2.19538758650751	1.30389177084683	0.652411227498283	2.17732460315	-0.931119452458396	-0.372829215741097	0.161767399835238	2.46282541818474	1.80398215903722	1.15509010808768	0.702762087741081	-1.26730608352656	-1.24053672124484	0.972712826212048	-0.380702592804227	0.87562670825166	-0.288706089683496	-0.877499771515026	0.326438834029156	-0.143337182839155	0.123699302625608	1.29061100696692	-0.263202168779927	-0.234440262725503	-0.767955606277945	1.33975437310748	2.38932823457838	-0.10871074197106	-0.76036130377111	-1.04036356047465	-0.321079988177252	0.182860595807185	1.25232397151548	1.87439930652234	0.578032864415017	-0.237884787039061	1.84788732001284	0.201594940125414	0.462538172809632
ENSMUSG00000031565	2.18372642794509	1.04981106575099	0.551943717217997	0.0453200070835238	0.805789073239314	-0.166311491522949	0.525817812149938	0.371269013704728	1.4398293245727	-0.688661983643935	0.333056327129986	1.13720869711487	-0.295165917945545	0.142201205108322	0.13288465871918	0.158344338000313	-0.399189448829564	1.05257295814775	0.801779617373438	-0.0195459645487773	0.391435420437305	1.79019363402396	0.220119672692316	-0.198629165353203	0.53773907685721	0.0642411899628425	0.484725281456268	-0.296773537460335	-0.522971930182764	0.465931237699369	-0.585686266390387	0.0768117758018986	0.0668638187364133	0.68053748634864	0.554820534502208	-0.0179835612536783	-0.534065017879512	0.51417953517787	0.205801493231099	-0.263144370451581	-0.0861344323829584	0.280708239400977	-0.0241385380039219	-0.180645132068787	0.00695496679847697
ENSMUSG00000019790	2.62186052134621	1.82213402817649	0.459009525438353	-0.24800087652031	-0.488551816673776	1.63027693809884	-0.45345252152918	0.0551574563409878	1.99044131702619	0.457437580272758	0.227981595227371	-0.264657533574431	-0.00919271148619779	-0.738557203517281	-0.0229181779137858	1.09771817292934	-0.865927045881094	-0.806132725425514	-0.915895639888527	-0.826046090709728	-1.43715191365512	1.40345685432438	0.277446618812212	0.0152969383277839	-0.162357038263468	0.340032306339897	1.3488281709328	-0.409467545704574	0.0629930946174957	-0.220932306789536	-0.718459146670445	-0.585335820347384	-0.905863895848054	0.944473636581912	0.959295563262699	-0.509842411735832	-0.501227915806928	0.837554631708649	-0.43551343314581	-0.820888929993117	0.221006344076369	-0.131246479364243	-1.38736172832183	-0.0186968796779	-0.0644923686383076
ENSMUSG00000029436	2.71279868685022	0.133054128157667	0.675072744563692	0.526503036368336	-0.702175883901643	0.201169138903356	0.125129040047217	0.620413510604496	-0.232163611054335	-1.29862669830663	0.583306989201296	-0.0690267615722711	-0.538311689369851	-0.303926888181764	2.37174836712815	0.481486848252942	-0.0302090002338277	1.71493033099528	-0.903608064177332	0.227712431083737	1.15508466772045	-0.977356374418628	-0.674134978200257	-0.133086904896437	1.82140500776902	-0.434772073350026	1.03605222040725	-0.355856623959361	-0.700286642260896	0.84741558193732	-0.0406261889857278	-0.873858227516348	-0.724188647222975	0.390659353734301	2.39411548770627	-0.389005957746126	-0.271432622032819	-0.340555776307815	1.92645629861457	-0.658807094930437	2.6539080094527	-0.169486003030845	0.03249755716676	-0.446982340762114	1.15484838846921
ENSMUSG00000018765	-1.71012607972129	2.28259489105949	-0.379341180287504	0.388653926595022	0.591251374357379	0.222451187825866	0.24656969684589	1.358242252341	2.45700828363274	1.23097454230591	1.60627565660056	-0.998165930677631	-1.19193034614507	-0.0442289029715947	0.433467423501704	-0.364963750314838	0.0211342811916644	0.166969012989733	0.108717444983221	-0.796790889459283	0.511105993075653	0.908228896836182	2.17904231109336	1.81119221501698	-1.44592269811192	0.332599546152047	2.31637511490422	0.134135815539102	-0.0143622605853159	-1.28725661150987	-1.19799759747846	-0.68460960672125	-0.508464204935867	0.0534988207598018	0.130393247510556	2.52534183697893	0.701878448875603	-0.370017578205211	0.397334746631226	1.04286664638785	-0.152517601290243	0.382469384906935	1.79270752090471	2.63219482744927	0.823842422406399
ENSMUSG00000073896	-0.92908104612055	-0.23859964197824	0.607627113984707	0.72027117118258	-0.0034973609498473	0.0360115953957736	-0.396403248212067	-0.0475712445769593	0.292594491688432	0.624092404850595	-0.27362488283989	0.214908077335046	0.973913118834985	-0.377810743982511	0.0472860153788303	0.288357853412439	0.0636749923350705	-0.198105309761203	-0.331283752505636	-0.00428997085283689	-0.786058883659615	0.561553807715564	-0.243233841529915	0.186982529396807	-0.319133049876579	0.0590870989263424	-0.524106736009037	0.0113011518367343	-0.127053825035656	0.594548022395123	0.285116659163123	-0.0783948405087543	-0.159899106922659	-0.0921307311223138	0.274320725298409	0.405345671041479	-0.166640130197781	0.712096189628822	0.0184299629167078	-0.29091998389853	0.244296232984185	0.294150744608165	-0.124894297092199	-0.0889247439861438	-0.544532113555846
ENSMUSG00000041890	-0.851288344428436	-0.0405322165391884	0.0496117033449572	-0.322444240402656	-0.428172861183889	0.647821039984643	0.133170493358529	-0.101181412707537	0.676956714516291	-0.0214801270945292	0.0739406239690647	-0.68347603736382	-0.844325543106749	-0.417716502428135	0.400367450711426	0.643513312451252	-1.07879186158089	-1.03680825925432	-0.442188767947287	0.217617600169116	-0.0599586243793733	0.260099425959646	0.311173956642582	-0.253066743433944	0.209486620389299	-0.0795048314653525	0.949156767499204	-0.202945147719287	0.433199633807936	0.121943194246097	-1.25311127809767	0.090910250986385	0.24348977169933	-0.0478897315106944	0.230570302329565	0.508899033353697	-0.132512322295527	-0.468734405958201	-0.147267806927142	-0.413586282908362	-0.25020143610152	-0.519298752025706	0.466848364660111	0.589828521190495	-0.307796259220349
ENSMUSG00000075379	-1.94744645071714	-1.05828884198792	0.233808249747165	-0.0456457841838523	-0.620831998874987	1.68588258580233	0.530811885137074	-0.467725688961446	-0.376792219460254	0.212369919044969	-1.00982049162036	1.88723846249463	2.08889698186779	1.13528044772537	1.44008653066209	-0.298065972325973	0.332737863270343	-0.243992116560848	1.01828474903095	-1.07049769758725	0.8419794254743	1.45906257974481	-0.141049175648484	1.3941601143067	-0.619323161687611	0.378284394399165	1.90542789186665	0.776625780087832	-1.32097652909116	-0.589547479936603	1.31894180875369	0.961395259228929	0.212517366094676	0.214690769400817	0.501834083249105	-0.244882692694762	2.03540656126342	-0.70989290264725	-0.109140248846349	1.49604011007744	1.63050399917249	-0.132908476269368	0.00396571646690427	0.59874188413275	-1.14660880568177
ENSMUSG00000047603	-1.50907811582513	0.034346429848347	-1.08369255563001	0.534704632060969	-0.0096168097481062	1.26384679269243	-0.745229821064087	0.139271156530174	0.810332128686555	2.33872476933397	0.108686833067078	-0.396411801510832	0.349721286176517	0.870977442573024	1.81688327013058	-0.467646907319931	-0.890741055836686	0.295766743897134	0.146691161896216	-0.189598337520655	0.592409738867738	0.215028879352133	-0.509458016859206	-0.947098452328883	2.32583176821984	-0.70244463587567	0.548858664687017	0.173783055576186	-0.945373059588953	0.369628283338291	-1.36363048893638	0.734060094907787	1.58893325285425	0.255777658280584	0.640151924019939	-0.737872647605381	-0.552897317887787	-0.704757133406002	0.591934273897865	-1.20325219048432	0.80386623395247	-0.0910427100872442	0.646369112667122	0.404118984063707	0.251457520821321
ENSMUSG00000057751	-1.61923321112835	2.36861928555289	-0.778783301855371	-1.01206077337854	0.2426477410159	-0.641402854715526	1.28850630649481	0.200826522054146	1.570644791226	0.217049200164794	-0.0195125935795529	-0.0447419415580572	0.459420255176841	-0.202843119613514	-1.40781724174777	-0.14439103072369	-0.408015537819886	1.21478839345611	0.162807078957819	0.398240717173713	-0.490205078038534	0.324845798828699	0.504005049921885	0.0529313452828979	-0.0548783068251273	-0.242466292269849	-0.0392944562967781	-0.586257033657972	-0.818864572008126	-0.665712144004085	-0.29531588080398	-0.397237959061063	0.232412433581379	1.21305218610351	1.24071567870106	0.17478731490365	0.18232160345825	-0.136274147861175	3.14512442590869	-0.368728056057039	1.01442801137098	1.28693017744079	-0.277733318808656	0.0355170503052233	-0.169284600137954
ENSMUSG00000014856	-1.76314714044779	0.695667545371829	-0.853593973480784	0.232726316686929	-0.452103516967316	-0.317135131093613	0.37695083017528	-0.942765526873564	0.874715534848878	0.683453582548032	-0.294191847757065	0.722392058078875	-0.58757676632811	0.942834226756917	-1.07652982597317	-0.262489168022804	-0.665429266782671	-2.28277492569967	-0.613151122361085	-0.185177989386518	-1.47910865727736	1.25426034417973	1.5632787368241	-1.48283195850316	0.61947507817213	-1.23696207650141	0.241646718854893	-1.61529716300318	1.10928187343061	-0.928212360348427	-2.30397947869371	-0.0744600137509946	0.861238666987663	1.19668237782791	0.31107115811476	-0.256806246881475	-0.630644422110846	-0.673398967335101	-1.62258963831825	-0.196069525451407	0.0769953031669755	-0.896474732897095	-1.33744101484313	0.734435414581268	1.58965279764662
ENSMUSG00000032077	-0.922233374368434	-0.0812668632533073	-0.0388845768127453	0.638472849385536	0.28557125054353	0.357145488313006	1.76641897103109	-0.146270340979737	-0.5622473863343	-0.263702809898786	-0.171623062636405	0.196963164151657	1.462291963463	0.355024888351753	-0.620065406432678	-0.0807287566311064	-0.591982066484158	2.74826688312186	-0.245444010228016	0.369921988682233	-0.0141189010833527	0.0420434315322879	0.325071568344344	0.0399165082546182	-0.228446828494623	0.167555274254769	0.493812612558192	0.14908273789522	0.0405464867151217	-0.500345477217191	-0.332319206496099	0.128737382552018	0.468771440325482	-0.173512399993783	0.317808347551608	-0.154464126746196	-0.438192434875805	0.203414824387667	0.892444720855008	0.650574076811298	0.189759645963139	0.36537051723004	0.397710435135154	-0.253343488599635	-0.165026789599831
ENSMUSG00000028108	2.80581160187415	1.99997915354375	0.27031491888214	-0.545166665682774	0.924487810747525	1.81601860779051	0.369663471712354	-0.487867400237735	-0.454587311584598	0.982282545089899	0.221657821400028	1.24657117501194	-0.230360091205414	-0.336251797965341	0.144368408369426	1.74231203912215	-1.5829724502358	-4.86952947658596	2.0882457135531	-2.94373249117785	1.96223618024527	-1.97397634446956	-0.258672436715043	-0.975056488591966	-1.37706984795554	1.4573864078669	1.40741145462249	-0.0434706408196803	-0.364656907797477	-1.00142954890985	-5.31908505519342	-0.657170418337503	0.255593628276683	-0.241030046411551	-1.3447610111483	0.336801431019303	3.12554728388319	-0.863782203980629	1.81101000035622	-0.585676603868122	-0.351436817726869	1.86074816684494	-0.365882927519928	1.37570445768811	0.490236193742868
ENSMUSG00000018820	2.46555380735087	1.17166249570903	-0.290531250927618	-0.321215273655499	0.0258876948060565	0.518952111438294	-1.16238540812272	-0.348657639961478	-0.351616535082701	0.132924642412141	-1.43986758105849e-05	-0.470730102296305	0.400382918116063	0.682596216417355	-0.967499843243803	0.768758835484294	-0.831564139502607	-0.441305828986184	-0.79543945059983	-0.509176163821422	-0.561003691938494	0.00502985538693818	0.29647065346333	-0.0240770312424864	-0.370666415828443	-0.424558761481601	-0.307835456488836	0.668280422891788	-0.154603714905349	-0.431400780522647	-0.770669940599792	-1.03609969962871	0.0395051923646997	-0.615871589175549	-0.399785957160625	0.237821835272471	-0.802745174507836	-0.173134865345539	-0.204212892111535	-0.3513766424681	0.292295724381137	0.347228793662979	1.80090895046048	1.14106564788961	0.355447361451168
ENSMUSG00000022314	1.95098878604888	-0.390183391857162	-0.180850554869345	0.708484890765602	0.567449730649457	0.844073047339137	0.368945121354529	-0.324846022230397	0.482186993357137	0.650932295185164	-0.244675622064355	-1.18291407270211	-0.241873550443095	0.125784752716973	-0.719849314612163	0.0217594446785683	-1.26126115453637	-2.14967426423137	-0.0622574089710089	-0.237482791653931	0.255270461577322	0.165945790622665	0.375944026541454	-0.361855020611128	0.00793717272592681	-0.259787718033983	0.162345809439129	0.499384934986716	-0.121890333530445	-0.744915812107451	-1.13008383878716	-0.389850477174921	1.02604196902022	0.449114525142	-0.289601471125652	0.465948068696842	0.775020555242521	-0.290448056937545	-0.444798571067522	-0.192526991900168	-0.530052015833944	1.35145801352311	0.276059318120553	0.747768493028474	1.49615195328907
ENSMUSG00000044098	-1.82925015482771	0.0219297589553242	-0.908527996484923	-0.566408857260178	0.658580434964259	-0.30206862360349	-0.320520178468045	-0.100820830874085	-0.319923129071553	1.68941214597417	0.215955773534279	-0.49466769832108	-0.930111828173297	0.305233526811377	-2.14067160060015	0.0568533693236466	0.226725244982604	-1.23995587924683	-0.297171025265025	-0.214358442076374	1.71894434858327	0.387714288096706	-2.02901453513296	-1.21377410921475	-0.176529475890019	-1.32822999023562	1.79585636976299	-0.969956995342491	1.1608502676829	0.616489006665219	-0.18780842237325	-0.615107457365107	-0.317887835817989	-0.119189866548626	-0.029289773446652	-0.750817872993312	-0.364321808089566	-1.12486836112206	0.839910579497559	-0.0660328873907597	-0.720270028772003	0.648137181987233	-0.173378693871556	1.86060890176385	0.540768375071096
ENSMUSG00000074570	-1.61359767194821	-0.952934710890094	1.53412301681877	0.0767537244016944	0.697837543226277	0.359908973653628	-1.61805929352883	1.46407283326333	0.738684906548123	-0.0471510794032653	0.867885066258323	-1.93215775819068	-0.688311044673446	-0.646048952556207	0.404003553162608	-0.420728833126487	0.05384363094731	1.2519012363115	0.583291827153362	-0.481028399765022	-0.689261464898891	1.99316115559877	-0.904340422383069	-0.508782200707521	-0.134828806655959	-0.12239207314919	0.294581840019936	-0.164240714715977	0.825257899372256	-0.202040321441817	1.89844176344926	-1.35186754356192	-1.08327183396509	-0.033067199692559	0.162469729728632	-0.327029547304249	0.246573657058951	0.0637209678429118	-0.028231953463716	0.18746607391908	0.788192670530071	0.356448411205751	-0.316282001441801	1.9882748319782	2.83416497638165
ENSMUSG00000025512	-1.02066419220606	1.15437204222085	0.501115740218429	-0.357709835329916	0.51677065640686	0.57823560849332	-0.481727483519786	-0.694941840320903	-0.245071287147111	0.534122224040028	-0.522695571865691	-0.78281884087455	0.603142798241164	1.16120746255046	0.0620326645172083	0.743855615169249	0.577259274125547	-0.630946311614914	0.937148004962687	1.63974757531252	0.325242666085862	1.68445876956908	-0.460817319384502	0.172003336178489	0.0163763666419884	0.120874382473203	0.307919954241116	0.846424204813104	0.627537799982351	0.141474547527598	-1.0042172254609	-0.424337208172016	0.145378023369202	0.918854382887936	1.05132682419818	0.14310233756257	0.0128038111541651	0.704677377131059	-0.292294288793169	0.23494730854308	0.755906700105289	-0.410992603985819	-0.200646265750961	-0.00272694194912993	1.40588725347503
ENSMUSG00000019866	2.33372141604717	1.71212128065894	-0.287056201425691	-0.0203614553294595	0.13314422113852	0.479155297643642	0.768928408047757	-0.223276926180422	-0.0327646850165959	0.714371578250652	0.714416802897842	-1.02422805343075	-0.574733132242429	-0.0637748765916021	1.5727667976519	0.42269214354062	-0.977666278689695	-1.68112211440012	-0.174029888602812	-0.724980899750165	0.262814038538402	0.179051368211835	-0.211971956181345	-0.658273578584701	-0.682276454350971	0.283887395538746	0.375866626636371	0.119035382298653	1.7844267310962	-0.666263838783483	-1.86460718049097	0.128326916546903	0.769053265009172	0.727201812137881	-0.514978451737035	-0.465845729091661	0.792615650954581	-0.469381558370312	-0.230498918886643	-0.0185100752713873	1.04164580414777	1.56257218452953	0.374300233458562	-0.189603700931892	0.514474644672179
ENSMUSG00000062202	2.71843317926374	-0.338466181386002	-0.77448684806147	0.928913955930708	0.387684798220007	2.68864484344928	-0.679690694648969	-0.0423255740093515	-0.179316132502922	-0.789801306274647	0.954109996521836	-1.00791411250066	1.32455388045523	2.11533507153873	-0.333378710222009	0.16333299790751	-0.472509597214098	0.75876975135106	0.840973124616068	-0.360301331175148	-0.562508539266873	2.46182479158583	0.967615431366767	-0.10206633245946	0.997585436557045	1.30705973513721	-0.340803566649853	0.449522844349696	0.516575586636447	0.972478883792341	0.814682581801691	-0.855989866359354	1.25764645647502	1.09145039173126	0.563437465731481	0.685499960507494	0.0121686688459629	1.46258596953709	3.25895990814498	0.310310102969909	2.55605461132851	0.452476328264982	-1.09841091187587	0.635267826284335	1.63661045184054
ENSMUSG00000015837	2.36229184674366	1.67859985675305	-0.395355573853691	1.43059120287579	0.505470637950536	2.25448700373449	-0.896611579926393	-0.763212711254475	0.517770394368492	0.0232904980365521	-0.195904128021258	-1.04880145617459	-0.344837548293939	-0.194046945486636	0.675908349858037	-0.381900070439589	-0.6872317041827	-2.91271452416898	-0.645115780264695	-1.38650416268772	0.0134012223465908	-1.1808618753703	-0.352529727672156	-0.0690028460666632	-0.329460301349738	0.325123732481117	-0.430223366691987	0.202554179703462	0.865893660378283	0.137837434162056	-2.84486277430636	1.02212924948411	-0.588644936451465	0.252862059711377	-0.107913578425458	0.0638056896839518	0.776400967634641	-0.410041511705909	-0.683180348120104	-0.961659103065565	-0.816365150856456	-0.105324029368766	-0.152440132374545	0.209894706459986	0.688522416121611
ENSMUSG00000037053	2.64539367824058	-0.720015019408569	1.09272495393363	0.737790551652416	1.69185284209486	-0.264008853326435	-1.26771160826995	-0.00862323022918814	-0.917491597601521	0.310704349414895	-0.432604895403952	-0.789247573366984	0.656714946749245	-0.216192652546982	-0.0342577998107095	1.07071327877708	-1.42408498512708	1.64752527563307	0.475703608894143	0.227248766837179	1.03029249950681	-0.399933068897838	-0.948893279905291	0.550345115644293	-0.709609380741646	-0.0619187274208307	0.325409810768478	-1.52215762800035	0.263367358479746	-0.789894569025544	2.10522871347654	0.414266043857791	1.97889661777222	-0.565849340577573	-0.689313318395331	0.668650823286368	-0.472921524040137	-0.547772814897669	1.67138810581796	1.57500277823949	2.41679103697036	0.249058754873839	1.03072071251176	2.02827767943601	-0.513903216870317
ENSMUSG00000029093	2.69556769857806	0.55442944323453	-0.0940529512274829	0.936656936479606	-0.227934701821668	0.824326525452272	-0.297734794903486	1.1997469545919	0.368530941064058	1.17709748630237	0.893844278107926	0.630888353242815	1.27179101297407	-0.0380810588997807	1.02400593907726	1.60834421845396	2.26682333593787	-0.134869867490343	0.555840899403949	1.62007497551129	0.311787284859048	0.011878173843131	-0.117263691727178	0.925901107326591	0.89313117165408	-0.228285657648641	1.44737451764978	0.548666625579837	0.198763043931459	2.66773404617045	0.954391886767396	0.167086338007812	0.147465975615183	2.3825763882626	-0.28038534628696	0.0402054109796272	0.7517159362913	0.915293245989113	0.981711048720574	0.999365957696594	1.31691150095497	0.418546955869688	2.34736554172985	-0.149066468871051	-0.951782237336622
ENSMUSG00000023048	2.62243373523944	-0.0598368122038834	0.20243883965841	0.0837829674931252	1.12828967247253	0.743569529315623	0.706899859799743	-0.579034911459307	-0.00428449157531164	0.229632387411741	0.0735024958531577	-0.201955608910867	0.322003155101821	0.686069098850828	0.195849858063906	1.65812278600904	-1.94394417377763	-2.62603941218288	-0.221828485840861	-0.401301041012638	0.0531618510795269	-1.30662230208051	-1.11316798331648	-0.86688285968057	-0.896276713050979	0.0121897037883799	0.175213684002305	1.16777892569723	0.302372335884969	0.32601919349285	-2.99882349305092	0.073408231406046	-0.122851693102918	0.281169915485238	-1.61904778206108	-0.469865902060032	2.94216947913172	-0.106658418569102	-2.09216519756278	-1.30608700044784	-0.832780192416236	-0.426004220288252	2.21973339535057	0.653436717265205	0.863423265640311
ENSMUSG00000074994	-1.53164036179136	0.00036620810949307	0.75126216681089	-1.18782465955301	2.20637273064458	1.26352088346154	0.106259753950166	-0.575730615429759	0.298846117153176	1.39833110844554	0.141391707111135	-0.610859196223733	0.302715844540801	0.307190620227283	1.85975227752949	0.623945716045692	0.863134397726148	-0.556930018842228	1.53189206987364	-0.641298425906641	2.36793103887471	-0.283060759664479	-1.52226668242449	0.658134986191212	1.36371068430983	0.636030974748394	1.58230554200644	-0.432351251983795	3.12052001464867	-0.64775906896327	1.94769535783356	-0.357678143211205	0.21005582220043	-0.24753675420524	0.274899760868217	-0.664794771845467	0.09214518940641	1.00297788023085	-0.783601174258878	0.51951558222591	2.25925766195905	-0.0677280213856567	0.592723777554358	0.929118265358026	-0.689180385585937
ENSMUSG00000044702	2.61812405634956	-0.329971963599552	1.09184672465254	-0.894782498677246	0.0950260357949278	0.144615199343745	1.42468474279677	-0.821741483530727	1.13573733655489	1.74920552640231	0.215691313648162	0.418748671162272	1.18901342378305	-0.250222189009539	2.19442727584271	-0.429594361218365	-0.910054544036722	0.658460422560605	1.00463293150913	0.367275691795347	0.394079626173051	0.014668467615239	-0.16982751887537	0.264956541546552	-0.164446358051864	0.625398899000762	0.131013213794965	1.13245694525381	2.05615708361735	1.62849519272136	0.866811794659224	1.86209007390875	-0.477313377371366	-0.985495948473863	0.981090704498915	0.729140969537294	0.579307061704827	0.819832350083449	1.84556156997482	2.39849318339809	-0.422484985054452	0.26693375822798	-0.496281414660171	0.342626951261645	0.652498546479463
ENSMUSG00000067847	-2.08522126841613	-1.0409266858507	-0.354552295182742	-0.223744172198364	-0.422274764979789	0.0841411888746943	1.1481604154494	0.267075110538543	-0.503301463733109	0.251534080105054	0.103926455807825	-0.495925843654091	-0.975196285763966	-0.27568769306926	-0.439460700503666	-0.257842180145594	-2.36180570308881	-3.64630141963366	-0.397868533186956	-2.17264356529325	-1.40885260515982	-1.62126255122136	-1.37413042996559	-0.630096312678383	-0.644261725212615	0.231215564478811	0.466353761076522	0.132695631231675	-1.15094935785373	-0.687776963404503	-2.38812937949617	0.321448774267541	-1.05701833385698	0.746915946868826	-0.575780448653763	0.536250310836036	-1.03620926338223	1.57394234575564	-0.739979110863873	-1.86949321759641	-0.418643589621722	-1.42794668181256	0.716187977576796	2.21791689154956	2.16643399859357
ENSMUSG00000059142	-1.85508293072073	0.0700658307240124	-0.28073989201285	1.24412199542301	-0.823649274291987	-0.77808986156664	-0.802550805954615	-0.370558800512276	2.02048724602438	-0.614945230358979	-0.293630308336767	0.148679305294353	-0.713269038620599	-1.1410385656537	1.39090424089952	-0.0639813632747089	1.26136699830929	0.692243103261873	1.93434042085355	-0.0343867047764137	-0.773830874972374	1.43350294088322	-0.164786287373089	0.137173228044741	-1.39063942518021	-0.177048026523033	1.04610307046432	0.918326024826607	1.18303175828099	1.66227764760609	-1.10462063466488	0.124610746648393	1.03616371244592	-0.0394599320211542	-0.879409476771089	1.14422529564988	-0.778619393580145	-0.410338556515384	-0.637625766784068	0.554024900900107	-1.28057851369614	-0.806000142043771	1.35350421048145	-1.56509690073968	-0.132669081576257
ENSMUSG00000028634	-0.80989120936639	0.339578636836845	-0.350816507917302	0.106509302980455	-0.0586850085893863	-0.270743245172008	-0.759316625680665	-0.0956021623397071	0.51984061862635	0.682346734376509	0.223721008181215	0.180557847769089	-0.371560934010777	0.293600954354325	-0.0859293737844904	0.350121179089091	-0.431371212468808	-0.729625832325482	0.780233720572818	0.00849297980877906	0.0531973211234871	-0.111087551450683	0.326283745532256	0.431441239686278	0.589302600574771	-0.0335487101208068	0.577868472637369	0.180251438769925	0.361135697530098	0.419714040997839	-0.933565178522444	-0.0982290557716753	0.36737654957881	0.538969624009381	0.386520355867662	-0.0463464999283837	0.358171885325227	-0.0686187057821751	-0.550655026436194	-0.874324554802873	0.393611179333841	-0.0888299794782094	0.39387210061523	-0.124686164294067	-0.553963205679216
ENSMUSG00000074030	2.68460382404023	-0.473245970283686	-0.354851635864559	-0.552363986129856	0.461276474491708	-0.762075799650207	0.609549468652995	0.0658496670717508	-0.359663321516202	1.02162828474837	-0.178895834513789	-0.753900852970008	0.0506201569094172	1.32901746332046	-0.670075778144896	0.413838497911036	1.29406434703634	-0.12636360404281	0.24332714393991	0.9097387830294	0.953057724915099	-0.743355075778732	0.294777847152149	0.97001556022216	-0.390436010237908	-1.19759105122991	1.52107714830612	-1.34179190437729	1.37159138930561	0.816684584996773	-0.184132392637211	-0.546123023245686	2.01810681068808	0.149640610641371	0.848992877988869	0.320677398534411	-0.373631382082841	0.433624458179934	0.859084439361141	0.304088374113923	0.218660762127955	0.0478153253758628	1.02175604859725	1.1935151692033	0.245382111337406
ENSMUSG00000066704	-1.70955663881292	-0.165057024961935	2.13824586879708	-0.152088921092763	0.385212647734986	0.896718028533156	0.0185234574223532	1.0929247922532	1.24714665169784	-0.19521833014541	-0.473885671397684	-0.0812878252947964	-0.903823835165102	0.496040112148856	-2.17867852548867	1.68052234013619	-1.7344360148815	0.890433152587847	2.13253057031322	0.808202054193772	-1.04360734686884	1.63169304996706	-0.983829247361827	0.2288711604787	-0.43583618271695	-1.50673092414085	0.19196597088037	0.510856043937342	2.68818969423752	-0.514877763448919	1.69092010536575	0.245210203748154	1.22746458751943	0.375887551709267	-1.12978636967711	-0.589981300624225	1.25315011515892	0.170280797487726	-0.634381093370671	-0.251623899493746	2.00248236814312	0.128466853806909	1.58753578600407	1.02585574780988	0.528786933650636
ENSMUSG00000033542	-0.908477344246015	0.104421074474456	0.25615063269971	-0.663500858944531	-0.0584674864431019	-0.209956221319752	-0.918157516954986	-0.49590448072404	-0.253260120268054	1.06201085890531	-0.131966600958292	-0.913075364353083	-0.582606403149855	-0.20502180575541	-0.813453996431695	0.201406041349795	0.0291631703456646	-0.404043681409417	-0.0320534177184677	0.827410705860273	-0.248477632781789	-0.0205035919998618	-0.443944510749222	0.26389559489538	-0.197582245438841	-0.0841403674959105	-0.00832828071933379	-0.296681663815841	0.941426668898699	0.42411140663071	-0.501693497182068	0.179589923908648	0.506093539402346	0.0138883216696032	0.401703852591951	-0.622523890899764	0.803149345205155	0.386894373792899	0.5286484320634	-0.633500581287384	1.17274135125325	0.1109088337648	-0.43541856014241	0.179158162512808	-0.509401039810547
ENSMUSG00000034636	-1.25329776154205	0.1863684330561	0.789948013999997	-0.111072510276553	0.441558780306092	-0.316213841887941	-1.1836149244028	-0.859065353066385	0.59487349101013	0.0887930211073426	0.675052897041132	-0.0814285280647317	-0.378628043668727	-0.0907082359763843	0.0982391349045107	0.446124342768021	0.715047672263771	-1.32479694035913	0.151346779387648	0.149366938269576	0.106210588568863	-0.351307016788427	0.479518338676539	-0.681113277770009	-0.252868712966407	0.466708307894925	0.361102828051328	-0.0691000167704107	0.275901816636772	-0.170133311420275	-0.770578327759449	0.688091322011051	-0.0612250582361382	0.60188588820439	1.42708225752121	-0.379800541223442	0.765062653080644	-0.887298932914299	-0.213207693100659	-0.138745819448224	-0.173977471151798	-0.0320208614880478	0.856031536434004	-0.348783884684085	1.11871591888619
ENSMUSG00000026192	2.09800415606844	-0.502899351866293	-0.394273158461484	0.413614000943143	-0.124012828663866	-0.164255539399883	0.221391981704695	-0.513387879684509	0.633952158161805	1.22777611179986	-0.488473368914931	-0.868354427651679	-0.0635793889696276	0.400369647258253	-0.30427099075139	-0.339071607054476	-1.19030920501893	-1.71490760937473	-0.455033268419121	0.583183724101473	-0.426330837853043	-0.987486908167858	0.464078653752008	-0.194155873812745	0.115373019940715	-0.346689052451958	0.550571464403111	-0.322456054023721	-0.125690041456532	0.859679305017749	-0.825340155266533	-0.839727681242498	-0.569780176903576	-0.579263192231811	-0.586291960446876	-0.448121889147509	0.577648935118917	0.00834578268661048	0.416452766233732	0.594375180119298	0.397060409370715	-0.104831295920826	0.287534410698915	-0.183850832183378	0.747980989162062
ENSMUSG00000008348	1.08750175539156	0.312266473699761	-0.560378696359424	-0.167567468807531	0.584843010509042	0.244688757287361	-0.552658480070149	0.27995202793236	0.815137176947445	0.890959334129358	0.259113987441362	-0.67827786581265	-0.926581463778984	0.759052335027759	0.438192642128782	0.539709114397328	-1.60553180795282	-2.20706569007715	0.216279264670276	-0.451833230823716	-0.345579336819469	-0.167562730316626	0.176656813693588	-0.258437706446	0.340004582486929	0.0626087969738228	0.386626511839576	-0.499550051965903	-0.200972925152567	-0.403005729610935	-1.96120950649125	-0.519538747948483	0.250193877406375	-0.149606310042411	-0.551120727698985	0.48231795741693	0.69368249570126	-0.0902490917525	-0.955429890421166	-0.237362580840132	-1.00194062056207	0.27121003380848	0.030186795837141	1.06367936077639	2.52086723291694
ENSMUSG00000070304	-1.36984504105368	1.17686801527597	0.71800072013362	-0.893560368651246	0.796467131508486	-0.495821729804822	2.94185319555793	0.649754548807273	0.685582164823354	0.0456624923677702	-0.0943936631378709	0.235947098401137	-0.427309821235416	0.397791298797019	-0.466178319284537	-0.177296214013641	0.546278544728765	1.74048266098967	-0.142299111499457	0.829504149349584	0.091886055053089	-0.00043694261106977	0.920905215435586	2.38428673700935	1.84695734188219	1.09121121048243	-0.129543185540124	1.3063024327199	1.27590725024207	-0.716970843075979	0.994526534191729	-0.517223111578609	1.28297896314726	0.734530170161848	0.38227182582095	0.683863838287747	-0.0441780511105366	-0.573757240781537	2.00247093093144	0.0962518286716629	-0.213935940813019	0.484665302366468	1.0636534656673	-0.799174096433002	-0.712836876294284
ENSMUSG00000029134	2.64638239763105	-0.701651252021947	0.137737451751326	0.106997099734815	-0.0926212779014353	-0.258301822445271	2.88445763219814	-0.20219293574925	-0.202471572561018	0.574633739835694	0.499574500265274	0.0305176639179275	-0.949086155494512	0.712865049292447	2.24767364992184	-0.199101456504183	1.25914825935943	-0.80147375861594	0.117338327703108	-0.518289315765176	-1.07045909134488	0.0373304172183594	-0.0705610499548726	-0.0227529085012073	-1.44019535009637	-1.06386108692813	0.619645363058772	0.25055182221001	0.0147203739193674	-0.193868837100664	-1.38035506886725	-0.227042540774289	0.493842840524861	0.349302170294536	1.5816327505775	-1.00244334811818	-0.308724552488528	-1.02248296366317	-0.623263527273716	0.607393388688363	0.179866166906605	0.961661682057385	2.37218261174579	-0.572249752020412	-1.00744560437056
ENSMUSG00000107584	1.04739414030236	-0.0365874557471605	0.516589891305663	0.583736392282105	-0.173411357665382	0.091384253143645	-0.0701363743541842	-0.0201449418602877	-0.208012935306163	0.555775530527722	0.149164854715299	-0.224904949325272	0.233772402794738	1.02506615030954	1.07545157176744	-0.0918903012323893	0.0536350607536881	-0.162732995508709	-0.373107380119046	-0.0166951388056435	0.536098137637943	0.264853760484219	-0.328401842066975	0.295683520479144	-0.108383352435537	0.184745651342335	0.432866811493723	0.622567313958861	-0.0644061777145601	-0.559894689915338	-0.308400652101615	-0.365758846803206	-0.195673285262406	-0.271584398531224	-0.250211226832118	-0.180677049827138	0.021404750208289	0.507949323453657	0.777102832493634	0.16091730412773	-0.0913551428230033	0.0931057251325139	-0.267051260451576	0.352963064119162	-0.254845352136222
ENSMUSG00000068479	2.96452983237361	1.26216903202267	-0.22891709831135	0.679291818514592	0.7244775716742	0.439018844718018	3.02590387459292	0.43779905465044	-0.262302766560425	1.227456905792	-0.593949791195431	0.93289086557918	-0.352231056590562	0.904211093657372	1.1287668413667	1.46562248014918	-0.930076493244821	1.96666187505668	2.24696414150595	0.267833908786811	3.07735645736372	2.707921537958	-0.236677762668013	-0.571207408588792	-1.0215743339096	0.174027034424914	3.1542027895156	0.832348259938369	-0.231527084305814	0.190237375443176	-1.23222691849744	1.46280592944433	3.25982782769564	1.53936767753115	-0.341897122782108	0.68374767123925	-0.233249263207882	3.46274767615722	-0.459921951057061	-0.138264887431652	-1.03039448768559	2.01946665739854	1.34486422335285	0.165033813377046	0.307142651017003
ENSMUSG00000030651	2.63123594624604	0.00185721843511741	0.636796155569814	0.888848812189808	0.095032331886441	2.60144760885586	-0.519527830881615	1.84480946437837	0.652982293920029	0.445810945309642	1.63345141514148	0.965178554107263	0.715310419607328	1.20948558087619	2.15375804271024	0.0223184604085818	0.443801963630481	-0.81840726499729	0.400866207327154	-0.023428066173578	-0.577459868935602	1.40680082157279	0.822564023671757	3.24386270045801	1.7398422520554	0.693798206268627	0.366980202655655	0.0122581117067512	-0.944523047051682	1.6416071342362	-0.110647891747424	1.05408442938025	0.449493657186554	0.523037637364673	-0.47889049034287	3.02994551759221	-0.451343452196203	0.755824520241982	0.893937659808659	-1.10139544983561	0.163034037165878	0.262048190599348	2.48708426646898	3.18304840847658	1.04602538935084
ENSMUSG00000034320	-1.10229339350654	2.11740257384656	0.157595110321828	0.941185589621393	-0.133426057333782	1.26640785176734	0.91299545634914	-0.806645720314203	0.555453011259344	0.274649381743153	0.285599142452468	0.551058720074641	-0.851303781350949	1.29419057952724	1.02995718797696	0.97996281156405	0.193198526316703	0.890638931435263	-0.849902160323446	0.102573450747319	0.747050797193038	-0.331834536429541	-0.747557450244193	-0.46781974253456	-0.847275966784005	0.198882759179201	0.7790754379406	1.24187838614096	-0.0404867153815108	-0.876923954790001	-1.08340378911417	1.54135663459328	0.36030681977642	1.02158811751501	-0.571343567459566	0.174002176090884	-0.778282893321689	0.0484606464721209	-0.645619864663225	-0.518022429501906	-0.194918629718832	0.680773530328842	0.115693540070133	-0.191025441892714	-0.0776620622625394
ENSMUSG00000028863	-1.37421596168691	0.897193070899143	1.01550126427694	0.00743889637829532	-0.716483784304338	-0.65322314607526	-1.25915100114661	0.504565824566079	-0.71067568249219	-0.181569570475968	-0.357606321187297	-0.632371852219281	-0.926776615495255	-1.32736786802664	-0.837356818334471	-0.204769204877168	-0.113849021108204	-1.23736737792785	-1.28863262608825	3.11114026121704	-1.0822071658387	1.32187284216959	-0.973786699824504	-0.920827475640442	1.64866699106792	-0.638971342811298	0.525647132641633	-0.311059317880604	-1.16816416359534	-1.54226163434372	-1.17156539748779	-0.555386190902015	-1.04937421659237	-0.721354248570262	-0.676892749178701	0.0455759668013165	-1.34406537186362	-0.984074543510512	-0.463721210356944	0.106868959872325	2.6034090454256	1.59176641216216	0.791049173684078	-0.526793310576078	0.629983827927578
ENSMUSG00000033902	2.58372325463585	-0.60268802388514	1.09467453213284	-0.155515802494829	0.636473330016901	-0.286796513903739	-1.07701915475263	-0.283775756779196	1.11874500753187	-1.04931900640974	0.0101785183266155	-0.638246369004791	-0.485687218496791	2.0000525497637	0.871598195278017	-0.104246024332338	-0.603693505460445	-1.5120923571864	-1.26149416968831	-0.518503906677414	1.73446098105987	1.36531963494949	-0.170099614420632	-0.579318103227862	0.789636933365217	-1.46433093569768	1.87431427695125	-0.338993438017029	-0.197580914074017	-1.17858943168594	-0.15579294667643	-1.28697751448266	-1.75807638956485	2.2754690051644	-0.890677619804965	-0.846534494290201	-1.49147513146244	-0.621194580237369	0.277626142040258	0.464437820468361	-1.1853743481986	0.290497262364479	2.27120844479249	-0.489199047152907	-0.584512695298961
ENSMUSG00000035275	-2.11902349886157	-0.0102075488877061	-0.58930858270227	-0.38945405405698	-0.047876444239387	0.795609675769771	-0.35521058269561	0.0769914082044661	-1.60023412509585	0.0142910318982438	-1.55847762411872	-0.678256289083666	-2.44256311787807	1.19419321847625	0.470412007902146	-0.16731719876169	0.396653742274381	-0.172470107168096	-2.07740283997946	-0.550578022093465	0.0387926199092531	0.568789671054742	-0.888476552871951	-0.665473261363859	-0.0659954563544081	-1.28238268740567	0.134148186240301	-2.08701513427085	-0.711171993180891	-1.62994169915479	-0.804386229429004	-0.70327608301338	-1.81646143926395	-0.577280196578455	-0.368566385062958	-1.56457683046939	-1.05812833127801	-0.837172248702723	1.64519066703852	0.605767201168508	-1.31499455694527	-2.22667127879619	0.416034967357394	1.91674322600023	0.0526892705683705
ENSMUSG00000041781	-1.19731122211292	0.541262837596588	-0.895700659592302	0.231913823063605	0.139412273077092	-0.61254123458804	0.417437198500611	-1.22763668944071	0.62606634713537	0.257247832157503	-0.804300809688592	0.202978220785356	-1.02440320421342	-0.705193092552153	0.47694491680289	0.268984449312935	-1.05895924009988	-2.19001535738692	-0.801524782697656	0.299784570785332	-0.462054844062785	-0.837421957177031	1.33666316894022	0.266646671428423	-0.485467695701199	0.175750527108796	-0.0742880314158272	-1.2593654268071	0.0510566033934152	-0.718228023033472	0.256626439654224	-0.551552683138317	0.600505961903378	-0.0815142843234065	-0.49942088891888	-0.0413219875789481	0.261601162898243	-0.221452270806639	-0.52629164433863	-0.492917677967213	-0.989999065785206	-0.441567518653946	-1.03203849645765	1.03288407573328	0.801358009322761
ENSMUSG00000069769	-1.32366598891943	-0.215285794021025	-1.00558153538162	-0.690840105191574	-0.514708467161487	0.278746781590816	-0.556316147157182	1.17555116537884	-0.451543607107158	1.86848879246971	-0.784817156570712	-0.895339505646404	-0.794640740050018	1.43201590487571	-0.514102151502755	0.540831580021477	-1.30169831634171	-1.82334083247912	-0.602179713011096	-0.241742775707592	-0.65440784970232	-1.28605121573498	-0.0397994613495337	-0.247647182934957	-0.0366646256257934	0.119364976624753	0.0390632563647123	0.750766395995971	-0.646155964772961	-0.628176572248561	-1.33589214626475	-0.204832072817745	0.259312420167189	-0.372598140184554	0.154199022668789	0.878671940043366	-0.323885416603511	-0.110043058192198	-0.779968208878162	-0.183318706384054	-0.65544400104354	-1.21122033435045	0.0720521818146468	-0.291497381581037	1.38810815937058
ENSMUSG00000014313	2.42687453322807	-0.119524117055533	0.107391309748093	-0.297702212153255	0.913487489804129	0.528605884713545	0.414296936221377	-0.109829816484804	0.655491997083486	0.0372635021977408	0.473831478438126	-0.485641395818435	-1.04382600497704	0.0509257481359701	0.879121839952449	0.00950192371325178	-0.74251237529366	-2.1009005969814	0.982619586042183	-1.08525747683279	0.192416640702571	-1.67522237310216	0.567594387474438	0.0634200017663844	-0.0755005975971069	0.6577880466366	0.123885377834197	-0.953845358320842	-0.496094735929163	-0.570613091150073	-2.51513154981799	-0.571349476015957	-0.999776503054361	-0.06683439661389	-0.00304968060516332	1.05631553783055	-0.131769730258408	-0.555950942618394	-1.48239911213802	-0.52750109196182	-1.0127677489302	-0.57586840270768	-0.364544125093011	0.980686010988406	1.79727900879932
ENSMUSG00000028035	2.66609973072403	-0.223729372106168	-0.399582251233692	-0.443922446751116	-0.285767655629238	0.778764864268394	0.300223528895627	0.183132361045971	-0.259523257008798	2.74939419154461	-0.107811818788178	-0.318365414941893	0.000953110011355252	-0.558379457634521	0.854501143642875	0.471595208503175	-0.430716701547922	-0.744245010589368	-0.215599519916846	-0.277300510980042	1.84210107124754	-0.973083326883356	1.75671462805491	2.30690858658073	-0.125993043083716	-0.497975541367201	0.162911298221777	0.295251263251207	0.512881481115164	0.1579546986601	0.891689154856968	1.91182392495409	1.99680133040909	-0.485029788324958	0.118220643065545	0.841996755181826	0.684190619486148	-0.481105867998731	0.350811620903438	0.275476730174051	2.65819368186372	-0.481047740328353	0.0377230963880268	1.58456189983245	-0.195784758652079
ENSMUSG00000039977	-1.57961156459069	1.30893910525799	0.582006006467828	-0.171345915587074	0.678774076909831	0.204612925625949	2.12393549506058	1.32834518469976	0.700033208207767	2.19806609719288	-0.50619066321942	0.535103083242545	-0.430605385704811	-0.365941428562257	-1.20337588433634	-0.801693929271809	-1.68162257714325	-0.763611280661889	0.562254078891801	0.919506108025932	1.26580318223811	0.896368123856884	-0.273260704006908	0.89886835832657	0.335662946634632	0.261289720086004	-0.189846173481503	-0.126519076328994	0.84431073371347	2.08693798290069	0.200016408078905	0.562204326298329	1.44827462121283	-0.10987601709087	1.79227391132648	0.0340325930552951	-0.414503505678789	0.691239638840928	-0.75455146807345	0.440265500673236	-0.529505632955909	-0.286895437051977	-0.385982225498189	0.351208110323041	0.288539392538852
ENSMUSG00000019854	-1.16771347161603	-0.0799012731962247	-0.18061026628937	0.0391008131439872	0.526935177447801	1.38995939285242	-0.252714380236952	-0.926915636630017	-0.156548394807069	1.10495500426277	0.111092620119688	0.327997853435029	-0.229231079174014	-0.65806866386889	0.515207128757995	-0.28454943583612	-0.52687313770123	-1.56847213659886	-0.613877741515396	1.40986495759537	-0.499789118969751	-0.376875072322784	-0.126194635931188	0.656238737316628	0.934126472595388	-0.324270294536769	0.249442557593947	-0.656286156388434	-0.480941328300442	-0.56409867088619	-0.383060851092147	-0.099011244831646	0.741181782325425	-0.536488023261041	-0.342942436545339	-0.235426264123179	1.86010238747517	0.290117086422017	0.112050910844945	-0.156898380324801	-0.0792267346035566	-0.783429228807848	1.67173289237644	-0.735198800908416	0.0206180858108915
ENSMUSG00000037722	2.56607436354453	0.392469903936023	-0.631970184992213	-0.00430804263914707	-0.70136991442463	-0.328771609274856	0.399193239753904	0.998413586907813	0.180259314018283	0.051699141330645	0.202156620834289	0.463287071844111	-1.59751915226481	-0.498714968829092	-0.0944618184425424	1.00328563722361	-1.43555388237259	-2.589153542982	-0.27947157768862	0.221164313941356	-0.791938509643275	-0.920021872491459	-1.56661505192137	-0.788480501403121	0.192579532121056	0.0207973252454114	0.881412934533112	1.70308567470639	0.101897069973197	0.128105498214593	0.791389940468469	-0.678555482236312	0.496873028194257	-0.445006974785392	0.0509780970985931	0.680373341966521	-0.872866485168707	0.364083036590385	-1.00752904314964	-0.373540188347345	-1.24866326004906	0.786295173879836	2.31891259597061	-0.901833979453847	0.193597465109851
ENSMUSG00000025871	2.61877378833761	-0.343384687449376	-0.00287400467742751	0.0127204569666028	0.0868310258124509	-0.83931964974117	0.546102021754679	0.991000969553019	1.04727178157317	0.516805465196677	1.62882082467559	-0.298078997090297	0.593187955799414	0.623475928159316	-0.156171082600406	0.578675852483972	-0.638340865994352	-1.14569331789278	-0.196448394071524	0.118788400256638	2.73160045947561	-1.08825618217324	0.856560567631064	-0.283538706197068	1.72738010067541	0.448066569869798	0.537881097973473	1.06237137870441	1.21499999956412	-0.972909716984785	-0.294617113180064	1.00094776786626	1.04538039120865	2.30996784356553	-0.98340449153347	-0.0857366001691957	0.456421321006496	-0.392315583188992	-0.568266601010323	0.199204661955556	-0.408373652111247	1.6695063878374	0.929378753619768	0.687944155799849	2.4259042695884
ENSMUSG00000034471	-2.01837784380719	-0.312142710102773	0.501052262708068	-0.860435273091645	0.261937626047448	0.206770326786481	-1.43933516721048	1.37372218960826	-0.220174783217608	0.292860930217901	0.209780069065703	-1.61849501565281	1.57157962143932	-0.117185090822592	0.764681513307516	-0.200672899980888	-0.994867815271333	-2.18880517573124	-0.329886958241065	-1.10391989675401	-0.442476790846949	-1.03466112348561	-1.18531078210527	0.174980377868496	-0.607353991614739	-0.460033827376246	0.485890975894161	-0.575280326052851	-1.71321066831072	-1.59413489644305	0.954285714324316	-1.58026697794551	1.49365159904609	0.133936584337356	0.0359963447033631	-0.77675922274776	-0.50167219745203	0.740682193934207	-0.386587939891092	-1.43890856030061	1.26584789956975	-1.08576851716588	0.917069753920297	-1.21353278844081	-1.00386387582204
ENSMUSG00000002455	2.60704369569785	0.949859346554912	0.165823311667791	-0.146812167791091	0.0784100883343054	-0.998652116915379	-0.734154687710815	0.458886216654691	0.655423749811287	0.965301714268491	0.782954768734407	-1.0159418048045	-0.186426425023124	-0.62425226029081	2.32853688538102	0.978581570395171	-0.21385354656158	-0.230054744545577	1.88252449460416	0.94019067724879	-0.515860612868016	0.523064562224151	0.236108162407795	-0.431204210876985	-0.214892986450284	0.498315851601512	0.898867756714907	-0.0311291825232931	-0.857666595229934	-0.490387503866359	-2.00851822620678	2.81456300365654	0.644277676021455	3.26402924244111	-0.442487872425557	-0.303984455026418	-0.681977025859551	-0.0156324795462361	0.232740339780779	-0.0928937047332969	-1.59880514040911	1.67773124778492	-0.106207458120474	3.61845950643229	3.56697660053915
ENSMUSG00000021756	2.02388112295895	0.29109154006708	-0.139002895865486	0.431961540986201	0.390893815487556	0.429930392644643	-0.256206796412218	0.342925088309281	1.20548158793684	0.179030759205989	-0.287558608108418	0.220454542460176	0.783891092151628	1.10364636924834	-0.0295834250407563	0.795520967780986	-0.111522555125228	-0.736494123239152	-0.630003585550357	0.986169354071956	0.516848036067164	-0.00565323102347932	1.92594162872409	0.292161347508933	0.268206844067961	0.719338077127167	0.961704943012289	-0.100186381336408	-0.0632905434898567	1.82842259540118	-0.358143153461889	-0.134281016927294	0.391241877854892	0.0150700638103919	0.134313860333698	0.79840097012861	0.589641837639613	-0.190572726127945	-0.0196790711732306	0.0920534937083251	-1.0060570018076	0.919684195280014	3.25846728214249	0.696104935640249	0.201366274394512
ENSMUSG00000016487	-1.45431285074672	0.247625986668479	0.795256262786001	-0.353989803878881	-0.986749628586133	0.422147754235818	-0.385085581507198	-0.744080755506885	0.824701938132188	-0.325815744834964	0.18578850278435	-1.16938585369399	0.298128061066441	-0.0247835649513901	-0.213584294874223	0.15797620378271	-0.480176753717337	0.342387397845005	0.208664386921516	0.200012811689511	-0.725787330958735	-1.40851232173936	-0.451084318585561	0.582780408052236	-0.0280503866277861	-0.90270338495834	-0.198062568378923	-0.791528172160502	-0.815801743263801	0.512885180238459	0.482471426617305	-0.830765879539435	-0.712349344993944	-1.23717074435132	-0.411074030550591	-0.829891157887193	-0.652564823868582	0.0411338831938789	-1.08740874903051	-1.39105950370166	-0.719795830192753	0.00771694289934076	1.97354483619377	-0.0839203325462003	-1.61937046525062
ENSMUSG00000026787	-1.56798877825278	-0.0394642539025531	1.80360475582804	-0.783878555902174	-0.594107964344458	-0.3586316251227	1.31406225343817	-0.456900191691237	1.88403628870028	-0.0715698567030861	-0.330909345772191	-0.922601299069401	-0.314968970432707	-0.802164692330616	-0.763277997015125	1.0392041525523	-0.176378309115422	-0.291027066530393	-0.0198115567865766	0.0337566995849637	-1.2733656405256	1.29705194178185	-0.62924225043784	0.383199361012675	0.737363377947218	-0.941284893499353	0.142249152837938	0.134086228668466	-0.200025306113647	-0.707076165505624	0.669838156119495	0.845466436171482	-0.112433670819571	0.233018318417363	-0.275995037882625	1.95066794451619	1.05831907776429	-0.0851606771593476	-0.88553929405207	0.819267221941281	-1.64820205593721	1.564827762796	0.850709396198649	-1.15685566577178	-0.013174809598731
ENSMUSG00000002020	-1.33825935843524	-0.771263085251343	0.396137349441587	1.05576036563654	0.0654971511746834	1.80759702159251	0.912197445807111	0.726569704329485	0.47254503130342	0.621195235966571	-0.237564969078942	0.75094761390607	0.427220051585751	0.369599934439327	2.48011131831904	3.56299754490827	0.632995255094226	0.035084032589024	0.0245912068168998	1.20512342235686	0.0953466075868503	0.678312923445686	0.439513980222709	-0.676077003643192	0.461476632964463	-0.21965719228123	1.11776332884132	1.3123652684353	0.369395212246873	-0.346659105390444	0.0990805070095369	0.20924250695448	0.859068614020428	0.0101249294263388	0.683298452138078	1.48244472952456	-0.189095478069885	0.278002054489368	-0.902726434799565	-1.22718661572656	-0.440180828699243	-0.300378850815431	0.983510403160118	0.105340896566693	0.859614736547802
ENSMUSG00000035778	2.58973947995712	0.153263895397155	-1.26495502739662	-0.308754750921243	-0.278141039267447	1.59815598964596	2.70915592748847	0.402918842230845	1.97287913076837	-0.0151266480440508	0.859208266941335	-0.635048448427169	0.315395245191821	1.26091658670825	0.264109014316322	0.519488728624863	-0.476479072080152	-2.18329589776286	0.465522778992389	1.56538314214333	0.518115713001528	-1.32177247338204	-0.118348262922121	0.0592005273366713	0.338880241022925	0.536220988709366	0.320693654326656	-1.0315856254795	0.747981540862579	0.308292899213312	-1.52034309067757	1.83663967308634	2.88503759647118	1.63989340065704	0.938597584234694	2.98844904893734	1.94144325197987	0.557345860804661	0.771225628584264	0.501602105287162	-1.17274860642839	0.501119613149066	2.1437836836776	3.03973372456451	3.00882550543896
ENSMUSG00000022307	-1.78463268251232	-0.0325281317277156	0.864997342429502	-1.02619397473669	0.0526298296329989	1.53938878081332	0.473274277491609	0.807841177486114	0.943138950708516	0.742492585304966	1.5297204476171	0.025202251546317	0.234322098302381	-0.404870812478313	-0.048421808732468	1.39853412895849	-1.18652613634494	0.571308868873323	0.834573924444921	-0.853462891652011	0.701768469254744	0.350773709705765	-1.53184298066771	0.587648660804805	1.63957857004283	0.86029483958424	-0.626020727055462	-0.67590286991455	-0.497102926622246	-0.163926753759311	-2.19452739568332	-0.0684303263239155	0.91988915950448	2.22616258450042	2.21114096614715	-0.483314750235511	0.931264056871009	-0.871355611396787	-1.19081686267638	-0.558322754454599	-0.855642400286666	-0.155125340082065	-0.260594770618658	-1.177150174345	0.263414703609152
ENSMUSG00000052616	-1.03337035717953	0.741546370669825	0.850828310776527	1.52827957464231	0.596120165405674	0.858757817150866	0.168015164816545	2.54772086897888	0.0413901936235916	-1.02038933254968	0.0600920932720353	0.0427126076738507	-0.217417899789843	1.46408569777836	0.490421779734556	0.151836302310174	-0.70076214918195	-0.519199147294523	-0.410375865845434	2.94343176278904	0.650882338335809	0.703493972406466	0.216887074337488	-0.223664705549173	-0.0471232210432961	0.350436939152069	1.30846893564249	0.406422757993884	-0.531808533043097	-0.52862646278341	0.0196228208921918	0.00723437376457818	0.443073414967897	0.466918515017949	0.25134198637491	0.194533768976018	-0.427083358570258	0.789134874088727	0.586816448842544	-0.0128314028904444	0.276591662208516	-0.756151992234141	1.75866899608967	-0.00190014875563163	-0.37327053892516
ENSMUSG00000025747	-0.530731944257941	0.10460484467714	-0.182689375037091	-0.0384823324890221	0.347182319080534	0.339635990798729	0.239045900174851	-0.0257128718177147	0.107767974888493	0.573411907177741	0.36805975973454	-0.14665706423661	-0.236920207241764	0.547808436597718	-0.0133006994788529	0.458142088528898	-0.409327993160554	0.180696921159185	-0.229607293737672	0.550343166395458	-0.186312928006112	0.507477872795009	0.0141015595926845	-0.248183344122429	0.0427641712913117	-0.0760396201664275	0.138534895788921	0.0474032347370379	0.273055183150589	0.355869413941547	-0.695680682882423	-0.04963766196388	-0.204123648052243	0.156546230289276	-0.0742780486940277	-0.360065566611926	0.166792928999462	-0.106525712166524	-0.339733544503284	-0.188875818606332	0.999046925975073	0.368074444138096	0.290703643713604	-0.0372122538048138	0.372636433524849
ENSMUSG00000023045	2.63015448565269	0.0708567876375707	1.09914345940759	0.44375865252927	-0.290202549787869	0.15225098285738	-0.678293810071739	0.394802850439162	-0.443622894361481	-0.168732824753208	0.293082664097318	0.266890366303525	-0.62176127434089	0.390145827062393	2.24595304747203	2.43217632838637	1.23961503624957	0.670491072910847	-0.37569805569435	0.753266102394576	0.331338097202557	0.0205975763122744	-0.711671558519393	0.261684007959617	0.854089942405324	-0.163451825576577	2.81985343109484	1.03859035038421	0.555837300820316	-0.158771222185025	0.844196657698286	-0.404804304369703	-0.333212048182802	1.0180879940971	2.30491179834594	-0.682268788698049	-0.326686813342417	-0.973113748500648	-1.10395261473304	-0.73189971007854	-1.39400082892658	0.281445691398231	-0.489237272981675	-0.351538705240948	-0.545204436228362
ENSMUSG00000054302	2.05502008495948	0.0740761646571315	-0.328730476157362	0.886765604885828	0.487607088609742	0.355398397611316	1.64779934734513	0.60987163838224	0.395067891962621	1.41658809802952	1.0450471193575	-0.0998277013130453	-0.0678229541725889	0.176019000644101	0.200237086631637	-0.188893350615314	-0.0140124366563039	-0.683861050329029	0.766687867352568	-0.365812057626332	0.402565868581578	1.07876566066644	-0.329606819971736	-0.42139706819511	-0.0254848618818923	-0.48358984461199	-0.103382802158125	0.66887768674604	-0.936760475474448	-0.438384381631811	-0.709619592678098	-1.11699148382093	-0.241615646017284	0.456004792322197	0.491369491891915	-0.275029242147373	-0.0501041371753865	0.654212936848866	-0.517829211524623	0.771625637364509	2.71591694451507	-0.492178002258683	0.160393063138735	0.515869212609502	-0.242965753898799
ENSMUSG00000069727	-1.28016356099102	2.09017008834694	0.854515459453274	0.637862528888672	0.947843089626318	-1.28871211087951	-1.88456259513425	0.374045320070815	0.91374622714258	1.31219450249407	0.307462551723741	0.139621924138377	0.492039586713717	1.03581703200345	0.266307860101655	0.552106013422482	0.0552409338430469	-0.965110808027844	0.767883348886831	0.0323458195957458	2.06833902428572	0.265136167920389	1.08235930675439	0.838393794857408	0.532371577688828	-0.0218969465216068	0.612893385321969	0.360254376309563	0.326617048581656	0.47406459364012	-0.850783664568108	-0.0199733811116007	2.23212863626203	0.257896734306002	-0.0260119000063004	-0.0294169458903416	0.169547227350283	-0.832196511481851	3.56919760845872	0.17909194712182	1.44899584593474	0.4788840530509	0.256756173990872	0.35471452945992	0.865543499421033
ENSMUSG00000027744	2.62885335174968	0.962212689460826	0.0640727680113321	0.799521032638372	0.101184723941946	-0.613117538608698	-0.878285390336419	0.501533445700109	1.1596439462496	-0.409676623519671	-0.291043008717473	-0.0350354277313277	-0.585672117423972	-0.624099073644502	-0.66133846093994	0.888627964643472	1.23831390388011	0.669189941169044	-0.785948053931109	-0.20725104561041	0.440745452695858	-0.747145951908937	1.71946825359468	0.52589184724033	0.25908245431235	-0.153661471632427	0.0376543099577741	0.857143547059651	0.390070612931207	-0.12736885869457	2.17255936465809	1.87457754972391	-0.681719523469561	-0.0903090876694135	1.40605638487695	-0.0711864062418021	0.535216418870682	-0.402143001353319	0.749420541384305	0.263416449442823	1.02684248883393	0.819798989120099	1.00896173541454	1.74511359624453	1.36431318468082
ENSMUSG00000035948	-0.877518185387409	0.878482534173232	0.12716419152536	-0.331370038414782	-0.0553682704496807	0.235159818944706	0.323230016015811	-0.0275769052864352	0.217067967892511	0.0253356766495955	0.079307212220352	0.129645067542461	-0.58256635530235	-0.373494550741098	0.549524856653928	0.431165782193239	-0.297663602443302	1.45167000554429	0.534487230918793	-0.049788533403307	0.0739493334423999	0.212458416786669	-0.328929594098355	-0.10356194125306	0.173452330248663	-0.0258641042404231	1.13810549875927	-0.360076535091071	0.0768898420458939	0.0858214001357645	-0.833742041271534	0.334839742939178	-0.196287119910605	0.426570472751529	0.0584400471454673	-0.325986845104468	0.476726472766292	0.277946843805563	0.248531656986988	-0.268356181079504	-0.162820750463244	0.76099113286764	1.10429539531672	-0.248162285666871	0.0283118044812038
ENSMUSG00000070733	-1.0918454093024	-0.32948161584069	0.337276673165168	-0.516913959208209	0.629978276529989	-0.0666025936815357	0.486720320271004	0.630786343743979	0.963361142393311	0.586091915812395	-0.240183054438759	-0.830560888022571	-0.201800597874764	0.102269519534091	-0.608316124037246	0.867669256607337	1.20979143944118	-1.22140376668084	0.437877959345231	0.68829393376989	0.637990052932729	1.30127644279125	0.107339261583909	-0.636246919348646	1.03319843694357	-0.00380260328545591	0.730790515806986	0.838550117228457	1.97180499980558	0.297092022802305	-1.18950689803197	1.81787864628772	1.41169391085719	1.38774149004225	-0.684266977254772	0.277841605065763	0.948668579183512	0.0137528206792796	-1.36430415648083	0.967526894219963	-1.76088533350921	-0.499956094483278	6.13084352901334e-06	0.599157471211645	0.461358641615748
ENSMUSG00000031523	-1.15603231919258	-0.0727312117043158	-0.340683201167261	-0.575652489604078	0.585877995439919	0.231792930177008	0.524966736234969	-0.653965149489416	0.672294045558163	0.114717341078117	0.486680177753044	-0.430230489635485	-0.553632397860856	0.859884346238522	-0.727169854053521	0.557898048919392	0.917477762409532	-1.07916358255299	-1.09775151788687	0.921101220342346	-0.0125904876093103	0.405087400956613	-0.476049395625851	-0.483304984660145	-0.850178660659754	-0.333925924632229	0.22029115890134	0.399077635900514	-0.0593562274493868	0.724353862208347	0.338549456066168	-0.65758903912496	1.04890641367947	0.403465876039507	-0.239876433728371	-0.233062516638017	2.46995225670735	0.600037794538041	0.0846415090081475	-0.468276034578008	-1.32518113864225	2.17239094440851	-0.496330881352538	-1.151458098627	-0.057914091534129
ENSMUSG00000037260	-1.47930522857997	-0.489763134619411	-0.70667560720433	-0.953416257450422	-0.0832110487339482	-0.729964756161488	-0.634594809726936	1.37524907996862	-0.367893670251693	1.27895904269568	-0.803592215707135	-0.623711674927822	-1.3160131298145	-0.153346023440535	-0.570738711362421	-0.277198455444572	-1.08556121942063	-2.85531830373811	-0.421407795025197	-0.519250519828545	-1.15299237136387	0.0398521785820357	0.38328382339937	-0.269086026140066	0.370470708201145	-0.530936293090857	-0.123866488374839	-1.1433035308017	-0.768808269966783	0.320066261398197	-1.72603037279143	-0.431155151112451	0.567128408154501	-1.03840382479621	-1.05086256055451	-0.847766184450343	-1.32991114299079	-0.43310283695905	-0.147651736746387	-0.240267333321864	0.648297246250046	1.21661199123768	-1.44037625877387	-0.681997755963595	-0.710440753166133
ENSMUSG00000026097	-1.52473841094068	0.505958134382837	1.37157366451768	-0.790440890727031	0.143268918082339	0.195167878402296	0.939326906168341	0.445005528825611	0.63686344213164	-0.276974539960658	0.633906190284894	0.0574526685851812	0.180510633612714	-0.127571420471774	-1.29428157359266	0.0286374132938404	-1.14310796207551	-2.32755704703066	-1.19257170469111	-1.24206642687206	-0.590856736239708	0.863145284566802	-0.328640581841916	-0.844590785356564	-0.296698289013744	-0.476157153931493	-0.934738593801708	-1.57975345764089	1.49010147929539	-0.420244568461163	-1.71454797511385	-0.214450499471053	-1.31838906685971	0.0877790375435794	-0.847040617998951	0.218759637899805	0.0887445921933796	-1.05325803987937	-0.639630395132627	-1.20563505740992	-0.383906388608903	0.215791154168868	0.443517451873068	-0.971316768610478	-0.482394768894343
ENSMUSG00000027751	-1.44962840025039	0.703759363643842	-0.551737819379096	0.634126330197384	-0.756985102573491	-0.0235190194773148	-1.14091301322389	0.733793201190614	-0.566369560942645	0.661619546841811	0.947597398753637	0.211019472708583	-0.520499396761782	-0.0135543543763335	0.855817648772387	-0.0426749506678916	-0.967252681977227	-3.04800428885678	-0.275341593968397	-0.282165428684632	0.0469341211760486	-0.279200323873133	1.50480452959436	-0.62167687319527	-1.52216281249433	-0.490403708119961	0.465608310358926	-0.497066089040581	-1.23168274521648	-0.37248991144104	-2.01475865540292	-0.499353819711467	-0.264527898596616	0.103934277457573	-0.315431462691476	0.492873165058741	1.7642245258557	0.158113513041924	-0.724570824707261	-1.02587327401522	-0.981942438505655	-0.186936174640312	0.585859772426696	1.00363403071312	3.76880646504806
ENSMUSG00000021057	-1.20312817994835	-0.338112794620398	0.0104259436287212	-0.291542378886734	0.140696054216617	0.229982464327619	-0.38977634786112	-0.635428896728842	-0.128784638232885	-0.141879223138	-0.284942005551441	-0.430121413322113	0.705222490319307	-0.656700607308336	0.512565419379748	0.771259356404958	2.67295299537588	0.300194272553105	0.132317467444186	-0.512312245429534	-0.624738943619601	-0.643329328007771	-0.303909958619062	1.5150548176198	2.21030364580132	-0.36777961101103	-0.072399116644394	0.000735013603431389	-0.620076942147377	0.739697431827006	0.286345154772573	0.194831338289784	-0.441361190836518	0.423375468241606	0.708380362432944	0.0440292687503748	-0.727119321451698	0.286935982856197	0.297858171302908	-0.462823632928809	0.625660327643402	0.851706219692571	2.81253594403856	1.49490112823433	-0.583807151954438
ENSMUSG00000044465	2.50400349833105	-0.123650575301849	-0.287892130947313	-0.791581427929679	-0.871623575011583	2.47421515877423	0.34690911949871	-0.10996943925941	-0.493748532925809	-0.868775742682533	-0.438509829466837	0.38213527045988	1.91543445809886	0.0925343954862882	-0.040602108042093	-0.291362509984524	-0.313507159775852	1.50613505298289	0.464619803243919	-0.750054971707456	-0.171303621618582	1.2855998496547	0.74879648553544	-0.329647284242789	-0.587406197818675	-0.316511676560138	-0.381788330793938	-1.27676849343315	0.15807895781943	-0.246192800936816	-1.680350203451	-0.431161735840145	1.83534360475341	0.804177440342727	-1.04480658238904	-0.398355583326905	-1.23646941192323	-0.0322631245886042	0.664276889405552	-0.606889993841794	-1.19161142697997	-0.532159357629469	-0.244629667429499	-0.335416438017536	0.0127620152060349
ENSMUSG00000024181	-1.66415153557449	1.26957217345309	-1.16226409853392	-0.82644617148435	1.14948734530847	1.09821446209453	-0.786082925605316	0.484592012863066	1.45916264784874	2.17309227991892	-0.891247441143727	-1.26471286848456	-1.22315721015709	-0.233130345999637	0.404678406983155	-0.527493510339029	-0.578786369046241	-1.69391880276484	-0.989754924917404	0.368158125018457	-0.798110579908225	-0.566413521985797	-0.884059854883364	-0.852480019360319	-1.07555215698646	0.66679715683342	1.42019108613892	-0.0122323108276455	-0.488173213207901	-0.30981085666574	-2.64194625706948	-0.33339269311664	-0.897530613122492	1.8063674856086	-1.25292482739922	-0.423333602947726	-0.277906050530919	-0.743223955114565	1.36817863750472	-1.52984857930975	-0.747742091957533	-1.31806878849665	0.349499929457345	-0.875998484997106	1.59293191255133
ENSMUSG00000051736	-1.31786172086223	-0.483322615737578	0.650290444900491	-0.606059707825912	-0.69871094316456	0.0148758927240111	-1.04182761949821	1.22674226198264	0.787953386590772	0.212786497568315	-0.162556783123156	1.22490766453869	-0.0248177499762686	0.894287826195473	1.11708821426442	0.00207820170037074	-2.0385253521968	-1.58515942123051	-1.38541224195049	2.42532634564001	-0.0198477392711008	-0.288437890703583	-1.59147101064315	-0.0773355184317154	-0.514973282909885	-0.560160891573535	0.505462917464287	-0.483327633948763	-0.225022863111959	-1.10072362720668	0.912436166680955	2.05977741953684	-1.14815332405408	1.12824223116734	-0.589705975007806	0.756978040455952	-0.54810813104422	0.44739530803541	0.342041757326276	-0.517766990681313	-1.5390542924556	0.527421497858843	-0.826474101479836	-0.796576035303634	-0.539255915608322
ENSMUSG00000040543	2.57840430232672	0.274388352542234	0.190103900281203	-0.649427681072159	-0.145099042364855	0.70254485777842	1.43882239667261	0.179559566289421	-0.228119321058317	0.567358894149687	0.327212208730699	0.0900984322149188	-0.811527512407244	0.661359460793056	0.104554019264768	1.58778782467384	-0.740679195705418	-0.180670160503608	0.667714402955841	2.1801406258653	-0.275344647894712	-0.839821386142105	-0.293014177587475	0.213413974177947	1.68701062738289	-0.00997480193529441	3.72984215918315	0.781362442756649	-0.378663415381265	-0.865692284981622	0.772372345953273	0.365843176113523	-1.04170859050573	1.00616813697726	-0.66248127703198	1.30006478419424	0.998123843118664	0.264091223018474	-0.798269297501298	0.143928145489396	-0.641444390578844	-0.150245754782622	2.22216366449575	0.0705970356434187	0.93206248141382
ENSMUSG00000037001	-1.72816240561001	2.16720764078888	0.0135557921697014	-1.04490632225148	1.96251344235031	0.209541328245633	-1.30565249440738	0.0482023488419602	0.367939473538298	-0.498161502927254	0.586947437935642	-0.457344934940513	-0.253570240283933	0.0870468098865401	0.409849464655187	1.15139593037564	0.638383720996738	-2.3283604956093	-0.0249396540614575	0.766722939495046	-0.70745691285156	-0.032475984945854	-0.341551229567576	-0.446596375352038	-0.790053179074272	-0.453673381930084	-0.504335704797404	-0.547653477991644	1.62337007117833	0.00975109244856443	-1.79798240630093	-0.683996591087029	0.00886461292904953	0.363144167628266	0.900456692948775	-0.447460504501176	-0.710368856426509	0.126343640256995	1.21068002632062	-0.10099939507321	-0.46344527937843	-0.886011504036391	1.66201061710634	-1.00801513842107	0.154573068072554
ENSMUSG00000021264	2.29498871593063	-0.243066644294826	0.205898234910574	0.703645506164107	0.919526197930004	-0.467202496425485	-0.937365625038317	-0.671244595393565	1.74314643549007	-0.0252784572350246	-0.190111147661558	-0.680546327931239	-1.15760866250499	0.0153781649540305	2.85560709634751	-0.184949335199811	-1.08173013100274	-1.59238943609163	1.14345781684856	-0.617246810353502	0.663060748890542	-0.718714525477683	-0.19042703588226	0.257263388986071	0.822878510641372	-0.263158169837165	0.348111428106743	-0.881248913829613	-0.366283518460978	-0.805019972105666	-1.71020677336969	0.603856123962508	-0.82375523343759	-0.063565231047336	0.00642508853288931	-0.689342920989487	0.69062023322426	-0.0476069348595057	-0.100589509648599	-0.625679139303075	0.88114556539884	0.520336611029295	0.418915833619951	0.0308527541791402	1.12306353174594
ENSMUSG00000015961	2.35208784987364	3.42651552353209	-0.0619502261331685	-0.201865519288581	0.736777615821188	0.394027682314224	1.14257444242431	0.439162163777775	0.0948420494763201	2.41172766798105	-0.749052481358564	-0.513587648531025	-0.298348094636536	0.944731435410286	0.517470302147528	0.308916560897954	0.485435229307979	-2.37643063108002	-0.302867212601467	0.0598009659240537	1.07997386926962	0.206910822135725	0.159320096642211	0.154892414199456	-0.101354233168743	0.419953642182615	0.591538243054505	0.122777742260548	-0.213046847413114	0.141010015299008	-0.785999111585322	-0.347178484665402	0.463172978835011	-0.704121107876118	-0.504857519942638	0.414034089202969	-0.152246022071176	-0.346247577281459	-0.793817486937602	0.823358330105611	-0.932592367337511	0.447075319638012	-0.634614678534774	1.6580271920859	3.21936157066231
ENSMUSG00000034653	1.89680379721109	0.185137612437035	-0.0494530217137935	-0.103257203498999	0.862961868462917	-0.223617257591305	-0.56782669124921	0.509858014394191	0.147784595486132	-0.486334225787036	-0.0532875690125259	0.115960329110874	0.0453670143585779	-0.164779319070216	2.26997656222313	-0.674521381662158	0.311951751005752	-0.260845694702577	-0.00857193414310239	0.524421842986706	0.211874727122436	-0.953718548434102	-0.237461167697573	-0.0321655675554866	-0.344048851748357	1.53899207047895	0.984270894016364	0.47401875199265	1.14634641589758	1.04421727107236	0.767073653211563	0.0566237025438678	0.160926052914536	-0.0921752437733543	-0.230285372960383	0.857192157066955	1.37286518507523	0.493954274849438	0.432096544166445	-0.124798922163726	0.998426643387623	1.33837162768546	-0.366583267019147	1.28513125419857	0.686200896533904
ENSMUSG00000000244	2.05820226418798	-0.710529908062606	-0.397219952110528	0.52228293450781	0.606329866060018	1.82016226145406	-0.504140027083594	0.599947961280648	0.281961269521989	3.79668213033798	0.888963870582631	-0.307384568139606	0.400436435729071	0.455880080332044	0.900357012915124	1.12380704603723	-0.953007540200872	-1.29077158397143	0.612454897909997	-0.16543646237093	-0.686237319643568	0.297008151194286	-0.371533485905954	0.2835999380046	0.606341956778876	0.149172730752666	1.20555881851873	0.167647111368575	0.289051118903294	-0.810329137583205	-0.945449655886885	0.460948232119429	0.133999953682071	1.74258043655112	-0.149466831930286	0.673160176256229	-0.806125926415239	0.105834808894598	-0.0232224259776285	-0.709667120153564	-0.586331850540175	0.716095847529756	-0.324607812428353	-0.207686439834003	-0.331844807880681
ENSMUSG00000019935	-1.16752104252159	0.735559944049643	-0.978866381262405	0.82698984201399	0.381059724010677	-0.0415349694571644	-0.910151200490611	0.352864853330115	-0.56531952747869	-0.11674582156937	-0.190683909617941	0.112102798037688	-0.600434696709861	-0.45891433579532	-0.260926420750513	0.310455515996777	-0.144305349644447	-0.496101225460342	0.751124485352592	0.565138238111288	-0.157005266790996	0.0397518619002865	-0.139385822369442	-0.262160219922209	-0.15505388733718	-0.00950968607922196	-0.429380629155535	0.908188512749447	-0.534425912533262	-0.273490256480913	0.948327331173229	0.279397506862525	-0.670997278840649	0.220435980319275	-0.211816988825311	-0.268689070098221	-0.690090822654491	-0.107986420014052	1.13320222650308	0.67631216634981	-0.473950517101892	0.495412011924154	0.567091620025982	0.875771831998748	-0.685867786648639
ENSMUSG00000020272	-1.24493802836911	-0.789499850012129	0.601404649086742	-0.753439384897266	1.1044612881933	-0.994005097911945	-1.29529341764069	-1.11545078994007	1.99161696618597	0.506313374193954	0.582806993441413	-0.915261320134591	-0.409650959863056	0.376341980896678	0.0127547693084489	-0.242317913783232	-1.65566237225765	-1.16298975125371	-0.104691125500132	-1.06596996246347	-0.451168146689515	-0.840661074714045	-0.874595331534648	-0.663102330046747	-0.69052060228189	-0.367723955032099	-0.346347075950522	-0.200663311651603	-1.18096558663769	0.253443733027312	-2.65717680223242	0.453260786880395	-1.53408506246783	0.595300172265873	-0.967723528106866	2.07391705650419	0.139324039828318	-1.26917450752581	-1.19572487485866	-1.1921430642747	-1.30904843037134	-0.828490705237847	-0.814684426042058	1.70136288031388	0.895426122424369
ENSMUSG00000028710	-1.59201475180706	-0.234938560945752	-1.0988922707773	-0.314573619654382	-0.526676587840877	1.99082316549122	-1.57055287974897	-0.2378826749066	2.35098749093122	0.288715827438054	0.576197170917733	0.501175745077467	2.39383763979338	2.38940678793339	1.70162485526347	0.905160579426834	-0.277757858042319	-1.45564203980802	1.30304555502245	-0.594667562187154	-0.949727324533147	1.7640031154014	0.227612504805316	-0.391814801546853	-0.341214589637045	0.236805731972317	0.391269013825976	1.17637381477656	0.789287200829759	-0.840350938939516	-1.02830035464806	-1.44780804201982	1.35411450100186	0.892954927764906	-0.488586175861258	-0.406246630625832	1.37855210839741	-1.03586675192604	-0.614253223353737	-1.33372369978928	-1.20196204730508	-1.60315242467118	1.91002234240601	0.496254659116065	0.129465811686561
ENSMUSG00000020718	2.49507362681895	-1.04577526616224	-0.310094567851573	-1.14049575639885	-0.618343693980515	-0.977148811494937	0.421021396779935	2.67044231572123	-0.442778916176475	0.23153680020501	-1.09263443255918	0.4358980128191	0.103696229404558	0.143176618536879	-0.212443417775317	-0.12209155358237	-0.333159337095445	-1.93103831397575	1.78101272467707	0.644631883786833	-0.945365351044323	-0.121852412455718	-0.653009695896128	-0.992519892506782	-0.290079975413865	-0.191110306420985	-0.0379072761226733	-0.765592554740649	-1.48970406507753	1.50544474728979	-1.86707909910777	0.886360946462924	-1.19418299081724	-1.40937919674768	-0.609846578411651	-0.111774058919126	-0.0403550932995837	-0.0317046461185871	-0.233459310459575	-1.09076582724021	-0.510356582838145	-0.318371201100739	-0.65902897633529	-1.85194951047357	0.357768301392223
ENSMUSG00000025894	2.51227935658505	-0.464359564600463	0.45158776211119	-0.939069615844104	-0.419832886343089	-0.381183671099788	-0.857350866615569	-0.146771836343901	-0.741393236876587	-0.53223710312207	1.51726497019711	-0.619952569257276	-0.764984235899783	1.15497432851482	0.717223012155511	-0.171551413079579	-0.264228764333665	-0.337499050351343	0.373720712700432	-0.563558607203148	0.842971590525906	-0.202909830203153	0.131949995990309	-0.492067969939038	0.132666382097518	-0.318622917096942	0.257026472427186	-0.47105161332161	-0.959070193875619	0.0832894901612185	-0.978602776703359	-0.708916112940651	-0.281662734588283	0.469800731281627	-1.14339462782721	-0.375909137196998	-0.279853351954041	2.04870222769781	0.119600350191133	0.457198914556318	-0.0123295778444487	2.52901094771611	0.861678674423971	0.231796971518832	0.161996118346306
ENSMUSG00000036188	-1.17897790672031	0.350647057944059	-0.657026228050612	-0.345346971667594	0.773977982265854	-1.38032640570578	0.590825791482301	-0.858219935639237	-1.26165161712664	-0.21327699254227	0.311008076458693	0.672831586725705	-0.114949923747418	-0.253532658313768	0.870581012473203	0.178618053628638	-0.967144058288483	0.770780800575378	-0.509263079875614	0.167052664421788	0.7310670969523	-0.762810330708179	-0.0351199210104592	1.0832279213666	-0.360606502128296	0.111385140125796	1.3779416292489	-0.280391487664964	1.16496314705603	-0.0199902960477548	-1.93790127330991	0.671120018912622	-0.0419836335613344	0.346019345620326	-0.499566916578642	-0.284809195354691	1.02679616524278	-0.346790408561152	0.0203293236744988	1.95758371342123	-0.856888009064283	-0.578259818759312	0.428067863917909	-0.00299973236280003	-0.35217067722574
ENSMUSG00000111021	-2.73882342456049	0.20646436624215	1.28327447164352	-0.177005305753073	0.984598728047511	0.0417480151834111	-0.853864903508137	-0.398053704286404	1.36370591562656	0.0934069287441623	-0.957842964487246	1.20489768921632	1.40655601504409	-0.315336992857508	0.726729930575123	-0.988465153078318	-1.13491185541759	0.0354631462432063	0.337476213034959	-0.417343068079024	0.221996179152923	-1.67449881231925	-1.40124463636808	-0.848464637558548	0.141937695496124	-0.432616197311883	2.18476327350185	1.10032604867578	1.98749539250541	-0.724846541923598	-0.777059744445098	1.24084936514079	0.366834075985505	1.69031506287099	1.6752934608478	0.462740333651305	-0.376165604663025	0.568219249990191	1.6445341106078	0.813699712258776	0.941630038654195	0.103226099270747	0.784177206410224	1.27496783250161	1.26415658319909
ENSMUSG00000003360	-1.24968013035945	0.43331234567918	-0.930948431535466	-0.511023161362626	-0.401837191417641	0.268260149281859	-0.599864550899531	-0.738202584022535	1.27552330315174	1.84197184722215	1.27187150094488	-0.900144886900029	-0.285020178626469	0.428404337908089	2.39682501898499	1.70452179626985	-0.493910256134407	-1.50551491540882	0.190994425942254	0.143125158507992	1.01527218496883	-1.17201672659919	-0.0834879823854015	0.38793354328531	-0.0639740363544479	0.401220160472211	0.227822136707078	0.295079338029722	0.690552703011673	-0.385556658386882	-2.27676150349348	-0.208765540919508	-0.625464673909489	-0.205918709219023	0.6366248414394	-0.361539853538997	-0.073501964621576	-0.119989429810298	0.919220524040158	1.61348421178216	-0.688465030093704	-0.954658881425005	0.0613650115735799	-0.507767504505584	-0.384314886924398
ENSMUSG00000000976	2.35255868659144	-0.12574939861817	-0.456965356325038	-0.451656205570026	1.00136324691497	1.39055904758036	1.9506337253699	1.70945009435916	0.181833590248524	-0.296411885172825	0.659168937724068	-0.741539406591734	0.334970838224239	1.34895982814966	-1.04890369442051	0.720174071805397	-0.299042341180899	-0.186217485767998	0.528725899069644	1.19041769252762	-0.621263611334047	0.567878675956335	-0.369736005708644	-0.392962646491729	-1.07635291535039	1.01350516478851	1.53404837501618	0.498232449520365	0.0151853272375302	2.27846471440902	1.38762248511343	0.667337046031462	0.38163156854217	-0.0386650232708642	0.136441673473156	0.6178093722242	0.433933282715522	0.620648317841122	0.0768582191855547	-0.132737976882015	0.801105248141513	-0.348235105716908	-0.0473763709024414	-0.305479642695545	0.79707782658649
ENSMUSG00000001506	-1.87854335595281	-0.877958767590159	-1.81842055966495	-0.907349977392008	-0.950075384197125	0.302570285112612	-0.104178378509267	-1.65688941739435	-1.21052480846302	-1.53562651655701	1.25469562141196	-1.78983994107188	-2.24790389387723	-0.0636609246498112	-0.582431488459233	0.10848975118075	0.86540930841045	-2.51877135086936	-0.895906162798013	-0.657796371611851	0.445185269640919	-1.38550682457861	-2.31192812149294	-0.496165994216703	-1.01985945117524	-0.971065153767856	0.64967964620746	0.453466838856718	-0.257198814287805	-0.691540326148931	0.850172764809878	-0.99401815511323	0.627656684178592	-1.15085871504707	-0.63351316636606	-0.59040962724459	-0.210731125416207	-1.00676952947108	-1.10416848226287	-0.836879643683098	-2.86636507951403	-1.24429426285354	1.18794515868561	-0.0752198115734108	-0.346922252425801
ENSMUSG00000022978	-1.85482427381052	-0.0308372500668485	0.130560247057085	0.250751978121907	-0.342184272357078	-0.805434168839503	0.451555390480705	-0.645407578022005	1.92939877849186	0.762572216514545	-1.22288590658025	0.0489647725041506	-1.38689790609285	1.96781806916837	1.31759584135861	0.0548258579202821	-0.631690222944409	-2.56981555699008	-1.39876357556264	-1.25788920040146	0.724647059336688	1.34241449960788	-0.149099856345451	1.28290133520941	1.66942429177754	0.260739298210097	0.314003389875582	1.66601865099264	2.57836317410487	0.609394254047229	-2.53927150236821	1.80654210647029	-0.41039951540502	0.453148944175022	-0.0355627040097599	-0.281911263627247	1.91875849811753	1.14680484752589	-0.773141589109665	1.37939203103063	-0.724792083614005	-0.635889591594694	-0.136267255906076	2.13252921925664	3.0310198923349
ENSMUSG00000090559	-1.71619918110846	-0.431439951608796	-0.313689935425956	-0.844497183527606	-0.85360651973358	-0.0662549642185704	-0.320588926559962	1.94290645309971	-0.326931436932692	0.908317043153741	1.72807907827951	-1.16358729641243	-0.177446459027602	-0.657877771210388	-1.55637286284337	0.644732746893737	0.376998438933351	-0.192125487501006	0.312551376907233	1.38341232793688	-0.980148751683609	0.549134391000515	-0.00936452757512826	1.40855626740761	-0.99084794683404	-0.255633092852414	1.95484333575253	-0.106513383175534	-0.159244761741829	-0.208893583943486	-0.170413757691571	0.155176683747588	1.10104084126369	1.45975333679063	-0.420237384207213	0.435081723324621	-0.74631437133037	-0.439801092250504	-0.71478274381223	0.120710261174612	0.195811026935586	0.0206978092423492	0.0975136027944935	0.104713247008903	-0.104694119690689
ENSMUSG00000038733	-0.919693252346872	-0.402529583663761	0.115181016461541	0.616189954307354	-0.092420215329399	-0.497286255508911	-0.17718404990629	0.544234472494791	0.360679290099495	0.796751642887747	-0.266910246103462	-0.829596799207844	0.0226536614103484	-0.459328024890673	-0.356036761344199	0.342777566428757	-0.530706002696516	-1.34500083421716	-0.950530723987893	-0.924200440469897	0.457119974993379	-0.683727980481916	-0.15704645209896	-0.476643465845954	-0.961619301888873	0.189300104318444	-0.40816916636178	-0.639568384983876	0.24228707497282	-0.361397803344416	-2.01179649473703	0.557700118829975	-0.477601702369943	-0.477488702479117	-0.775192628505687	1.06479191266472	0.569354530726204	0.258795915032174	-1.00639822373478	-0.759120064454926	-0.337910082766105	0.0420601463870573	-0.36712811646612	0.730820284936273	0.509620299521854
ENSMUSG00000034472	-1.64970673281752	-0.598484414950926	-0.516815693121595	-0.0500887956583607	0.0780772149986641	-1.19718697739435	-0.981744193639895	2.16638239218679	-0.0806939518673045	1.13952295466137	0.209522573836758	0.496546230382343	0.0290274794589199	-0.858629723766767	-0.893941088088802	0.51417747751165	-0.681486583852435	0.993145480147713	-0.97444384062532	-1.05940104285418	0.46634770426773	-0.562932451116697	-0.978542753125786	-0.569421908649666	0.249653210832417	-0.0434000608723437	0.686350383696147	1.1937966703839	-0.742911351259906	-0.452503371682133	1.79544137768898	-0.52530825425628	0.032870220193499	1.68791077713649	0.387529218044381	1.43618750206818	-0.594077121120828	-0.990288735372076	1.40044472263977	0.0353751127366883	0.651904609136842	-1.02869919308542	-0.674507949110442	-0.887583580473247	-1.02457843109142
ENSMUSG00000012609	-0.999253770854914	1.04658822783368	0.0658545429441797	-0.829432363743279	-0.394891610403907	-0.0488767143766037	-0.248609498171935	0.202385946570449	-0.325965549052179	-0.485930061362404	-0.066629478550455	-0.453050013540612	-0.38320373701434	-0.570044584284484	0.229865580127768	0.152507682584421	-0.585219729577443	-1.37377193555611	-0.258935812889804	-0.195062683232158	-0.533660967721962	-0.189668818044592	0.262849438520491	-0.302338722083126	-0.127811808657378	0.058988353607388	0.285959047477268	-0.0268894516549451	1.00640170736431	0.211060663325112	-0.48015205582616	0.466835822914127	1.49940122162303	0.419780244513498	0.0653068605634963	1.00240618874858	-0.411077201536208	0.478270779941917	0.607583581377001	-0.246606655385645	-0.186389398676416	-0.672372228660096	1.13389514256295	-0.430251384772222	-0.960622959702683
ENSMUSG00000068876	-1.68308998375759	-1.55747010728087	1.24043259529455	-1.41668194868151	-1.12814717510385	0.0659138471336048	-0.087031276490703	-1.43389182455036	0.552321969149081	-0.282691143854031	-1.4484423894103	-0.805640157528324	-2.15268300833603	-0.292325376693214	0.209899000644176	0.122299879262966	0.56258083501316	-0.00654308305712299	-0.522086317386874	-0.255204837010189	-0.781522244754638	0.734716784550531	1.04373514698709	0.224024816425797	-1.16288005631979	-0.729086511742702	0.192738108419053	-1.44873229198022	2.8576635840102	-0.504140152309847	1.56575042110239	0.324035858565741	-1.24064384200733	-0.0362934829090533	0.229862775832915	-1.60013577677067	-1.19928610852371	-1.09990771242195	-1.0754621607808	-0.927357668728792	-1.5064861784052	0.186929234607773	-1.25349862427594	1.74066896496959	-0.763897221478889
ENSMUSG00000029199	2.51845454007409	-1.51331738084256	-0.304670654308284	-1.42586903542857	0.56644066268362	0.0444328051855169	1.27439688670625	2.69382322050859	1.0310424493652	1.65661637441737	-0.5224920297674	-0.71543592352591	-0.222661764713246	0.656822065519265	-1.19691869672553	0.840074068124551	0.339141420452165	-1.6346695055023	-0.80890585481492	-0.754780743367167	0.77619172946692	0.522585536605645	-0.621413415576166	-0.29458832839356	0.141791347829282	1.13157246925296	-0.303703232813691	1.64331500995815	0.270923490912995	-1.36454054981204	-0.861600074038271	-0.0435583795561121	-0.891746779405839	-0.4366644487577	-0.510127629077524	-0.612431947712237	-0.321299408453668	0.638441443864014	1.7705741064536	0.0954354769075952	-0.46353584163226	-1.13990111656413	2.28398399714908	0.0808314648264402	1.06496661133476
ENSMUSG00000022900	2.77803632809258	0.388870814244438	0.089459330839035	0.625336524514168	1.0577486902792	-0.334362661671434	0.396698792534224	1.25584342384014	3.10841223437423	0.681574990829021	0.75069990580445	1.44834070425124	0.633177193248304	0.288096288661715	-0.434491466235428	1.85470068158074	-0.224194768729041	1.7801682683468	-0.180003705698147	0.748494946323585	0.95938049240523	-0.312865175836709	1.06672095445159	3.39066289012841	1.88664291352507	0.52053578724742	2.96775256261484	1.9834483157825	-0.677660958233299	-0.345749253884334	0.407995535337463	1.06943833168906	1.35917818654607	-0.754793086611121	0.215401295677042	1.3236041160802	0.204735563755596	1.5992365022689	3.66536855854226	0.870486025587622	2.96246353669619	2.79476791320653	-0.955771797640498	1.00525468434677	0.15690692934594
ENSMUSG00000071203	-1.99047598377876	1.62202185246824	-0.0247311460104014	0.231044372843619	-1.07301395568131	-1.00491750022507	-1.20656848305019	-0.672534613203173	-0.409660307272174	0.546368417500042	0.946151288997968	-0.097386997633507	-0.769043686528534	-0.705439977206998	-1.27311945525705	2.22987603385387	-2.30210552399917	0.468191284322631	-0.0462164069520934	-0.61665445069209	-0.834147191550035	-0.583487231259454	-0.913964514206917	1.15959756817504	-0.353773933168769	-1.13134793005893	0.741872572535926	-0.804014106562592	-0.955638804926079	-0.378177905974186	-1.24145030854891	-0.759638812645897	1.7613573255528	-0.89612540415543	1.1462281960415	1.86476874266274	0.824701184575822	-0.386903885536364	0.728073628603442	-0.641848880988984	-1.33639083201193	0.549855810864524	1.1247041344504	0.769825327539654	-0.340972103502289
ENSMUSG00000003929	2.53194284650251	1.736049065676	-0.297070166463144	-0.835208547709607	-0.00327763830193993	0.674727999312838	2.7226608202698	-0.755860514003311	-0.403435521540772	0.265164865961527	-0.154379323039903	-0.55664924936562	0.649102001213287	1.12082678921611	-0.192567383600111	0.576372790223716	1.14584833852337	0.572279313451901	1.80841357356258	-0.423814839937992	-0.0077991750232873	1.31353928552763	0.762854445265704	0.891407978518689	0.738411471231373	0.855041259482638	1.87106338991025	-0.278813223120302	0.952770953798035	-0.282810452027542	-0.238594940861876	0.951609326313635	0.434360923661237	0.882798855627144	0.869206679846446	0.5682867619316	0.460797699337235	0.363606790856174	0.198324743481425	1.43553646492253	1.05836197055827	0.777385248661874	2.24635991448005	0.546116516742864	0.814576226353679
ENSMUSG00000058488	2.32897372138905	1.0534487585356	0.128020623358192	-0.0790363528490837	-0.700883585573869	-0.63370104816485	0.71441749329526	-0.424736577956229	0.344674383109274	0.428176387897671	-1.04031032969846	-0.862970439106486	-0.375452045178172	-0.0137147339528365	0.356688150245175	1.29087489475154	1.06341226520574	-0.920751931456561	-0.621915290341274	2.10555973889397	1.06817189295752	-0.291657797544456	2.3321572077375	-0.153195368486556	0.432885214818069	-0.391683410164726	0.221277079892372	2.44498917510355	0.309923141944844	0.0750856490423423	-0.687510527512726	0.00650398560323148	-0.026936044762803	0.706036607591896	-0.148948127270336	-0.931728053283961	0.289154059099876	0.0366920197386323	-0.542643921764402	-0.0873792190684805	0.25709514809651	2.30467932873311	0.478671613576707	-0.394284605729626	-0.61345229278874
ENSMUSG00000019971	-0.573567289028245	-0.214091928848362	0.145048156580749	0.411968586403117	-0.382750945603156	0.321648948990598	0.0167353820948977	0.294693747578977	-0.213811426675586	-0.259040583251456	-0.349379449351502	-0.327211409232297	-0.19580301963009	0.507582751136581	-0.10760923306768	-0.0886464550993197	0.331793673915712	0.495322154579099	0.0328552219838063	0.505633126947246	-0.177141058052667	-0.0293404160062311	-0.0273855475505928	-0.127630783011718	0.794032278471424	-0.123032162442751	-0.0975644157091784	0.0374390210407374	-0.690318327314591	0.0146192896801406	0.468647762328137	-0.156469047251626	0.312167841222825	0.155180439787505	0.0803963506532006	0.116576494284969	-0.0180310863308048	-0.131820772962133	-0.179102939730787	-0.387276777410803	0.541337421784037	-0.0901114209518959	0.78119303078254	-0.0399637325768938	-0.0649579073160928
ENSMUSG00000084063	-0.881393018091262	-0.0893844408225498	0.0489123223135515	0.6477806763818	0.369545630728006	-0.237366400404272	-0.289050641250444	0.0429815342074895	0.934840210219165	0.0191210399432917	-0.265979503244032	-0.028491765089294	0.0890660113233386	-0.354000622281013	0.336225880224725	-0.0288323317008858	0.67523502617626	-0.446688503067533	-0.0655186917588931	0.49793783308275	0.015219684936994	0.409553436345577	-0.395461604210923	0.131957631420412	-0.165967873564632	-0.290464692094785	0.288723771318197	-0.212482150256514	-0.158423453535745	0.102885183674567	1.41475807066412	0.135767693810821	-0.59298415339049	-0.216418299349604	1.11198151946236	0.179262708152069	-0.524973618311266	0.227291800092985	0.231512767113487	0.0161137181023182	1.07901014479659	-0.0787545909493538	-0.444350086288126	-0.00548170197085185	-0.559635889133919
ENSMUSG00000020994	-0.913543314128646	-0.493657821035035	-0.415882300934906	0.342679870907074	0.100116006611704	0.193236585823165	0.498985373559281	-0.150531857715317	0.476485083648895	0.119137010251187	-0.183783619571753	-0.220333169628016	-0.687951347151737	-0.130627073327775	-1.04565636487653	-0.0526670876725773	-0.797681167312483	-0.764535713873497	-0.572373685670527	0.226600074833268	0.514997036931473	-0.105761844646561	-0.52882046546178	-0.0761985584589301	-0.18141212155208	0.00904485405303779	-0.133658087806289	-0.151770741310957	-0.209568227262033	1.25131535996807	-0.405474931284062	-0.460028932772233	-0.238277316163499	-0.334058692012906	-0.510359647772209	0.0394443529496947	-0.210388030504127	-0.878239805529337	0.699932349120382	0.680368983386363	0.227628790263533	0.248377593704467	-0.336528347494873	1.31037633651249	1.04319102026286
ENSMUSG00000013701	2.31753553545567	0.414885817990306	-0.862481273836419	-0.653590494204481	-0.612510137624806	-0.375382336251355	0.36078445808531	0.00602421515596794	0.44331882087499	-0.551787655816478	0.115957982949926	-0.990885688107678	-0.614130251967619	-0.00576309438397763	0.221634829127549	-0.26504551905639	-1.12848976853992	-1.34918424543235	1.3277990991358	-0.503320410490628	-0.669843485912003	0.564898409594897	1.01429287421024	-1.52539452760545	-0.865279956251821	0.198383120903645	-0.104619134878421	-0.358159314436075	-0.50028695141561	-0.822186141268175	-2.16031563168889	1.05087397653988	-0.207649508556893	-0.203140727557961	0.865610341502831	-0.399769350442073	-0.942080544628921	-0.447584776140082	-0.733889239317115	-0.932621803661689	0.787523122218388	-0.274858411866019	1.47628280218994	1.18099121301789	1.54909268828559
ENSMUSG00000042628	-1.30526593250259	1.0363290876151	0.525067298967254	0.248131015261926	0.196283620730462	-0.259538252080825	-0.229920793276707	0.451149450094898	0.329949718017398	0.997278869704377	-0.990751759946871	-0.482274863451283	-0.331853980135218	0.80747767255425	1.72320611318409	-0.277958418639269	1.36645659880611	-0.268700364614982	-0.589395742975174	3.20204413865931	0.604148317864925	0.243220850891741	2.68337466163537	-0.244874764044661	-0.663151581727446	-0.483324976201245	0.149621199601481	-0.349044494489934	-0.125746020206964	0.0491518517215929	0.251042980949248	0.269925581960038	0.304493312903774	1.61481534034501	-0.153107648495194	1.33321229631119	-0.236988737092402	0.0955577604905651	2.81905249090219	0.202174824141316	-0.93499762648351	1.20884362551573	0.593930735196285	-0.520537701317279	-0.585491899301278
ENSMUSG00000101986	-2.18723484820929	-1.28965576614323	0.0914138977742475	-2.06226466547866	-0.742082130883519	-0.204542700425943	-0.369892185518289	-1.2600674441881	1.11741626198106	-2.61071747897544	-0.213601669274745	-1.2992446848916	-0.949501973999178	-1.70275551685616	0.35561624428549	0.589062300097331	0.358296189361051	-1.17262233764511	-1.27518336604116	-0.402578896377307	-1.06736173851589	-2.37306539718261	-1.01256389449899	-1.41475162962368	-0.950006291825599	-1.15946761411029	0.976778437001571	-0.0209495864912645	-0.822918722801462	-0.202588017044455	-1.04006324995798	0.994559612801363	1.08233838475656	-0.770909736111648	-0.769698766339302	0.221075885258778	1.106775983585	-1.96348640665436	-0.831533339618537	-1.3014792417162	-1.60491731594945	-0.157683287565668	-0.798437331237599	-1.35559464683992	-1.45501540059425
ENSMUSG00000031229	-0.906928611659609	0.092073553793632	-1.13277433756923	-0.281506259381421	-0.366591908548223	-0.11911866577896	-0.713105406500675	0.362625279385508	-0.73411708202755	0.503330270413009	-0.556100764953168	-0.624461723560983	-0.399134167172018	0.0401447649784592	0.214370215076153	0.233074088184095	-0.679861409706588	-1.91248776302163	-0.170831692175065	0.0903480082150395	-0.60623068727153	-0.651147087023597	0.1204157107124	-0.856693580028823	0.0959247630559607	0.223889284438626	-0.200336624396793	-0.738286773398612	0.146565860483754	0.276455637304299	-1.29778060868593	-0.116522637074053	-0.422525695903755	-0.280103894686728	-1.16590173328318	-0.331515453611879	-0.282035539257985	-0.0768352283763582	0.724513913748813	-0.076019737020155	-0.730055926967118	0.732445589894812	-0.558673224184145	0.335280055716426	0.735288281692798
ENSMUSG00000027332	2.38087727687815	0.395921684365202	1.22537538548416	-0.691824787765366	-0.282986169501444	-0.356279304862388	2.11463565731021	0.0491938881109692	1.88409985774919	-1.19620174475892	-0.29059292201638	0.560905825506197	0.557924143448544	0.642901056556956	-0.730418855459813	-0.209246158593431	-0.196347789803835	-1.30422437431088	-0.920012196828831	-0.186986273887157	1.05573022649385	-0.23767196711829	-0.283171789138966	0.331174262619901	0.217389650186677	-0.350992324766346	-0.731495026501215	-0.428858578979172	-0.128118354997862	0.451077831152912	2.96963822295406	-0.069708234361181	-0.241946267612861	1.23836406689007	0.549296611564444	1.43191105799979	-0.244518147578529	1.13065938041264	0.00353445630499493	-0.566336306721992	1.83358820127819	-0.457699542688187	1.72718782987288	0.337924846181537	-0.388355388473771
ENSMUSG00000074824	-0.675735734626268	0.162205387386169	-0.593292833867427	0.493032089739556	0.0831485336991677	0.329304400696964	-0.66209776575568	-0.273748366079128	-0.012171998032344	-0.0359817054842759	-0.0532425421162395	0.653143261730495	-0.112554132978852	0.062618038840769	0.571157757232322	0.56836923049209	0.256775114099115	0.737760297875306	-0.0868000511942861	-0.754581855565758	1.46327088030637	1.87544616390487	0.124531564668675	-0.069323139176634	0.0393014011811142	-0.222620809605258	-0.0972448087151693	-0.110178416831245	0.546930846140944	0.462638795878604	-0.0122278314896943	-0.194196128740304	-0.354749661925801	0.0742225875468609	-0.090033839204083	0.29080370982797	-0.631648456851015	-0.186717458744102	0.157763204573134	-0.701253068627254	-0.633333368429326	-0.544849932780733	1.00149380953304	0.0359308369121384	0.457258962940423
ENSMUSG00000029608	-1.46006278367218	-0.0786103618542979	0.44591094347379	0.270076404361333	-0.836101348750026	2.43221705700865	0.294382255698539	-0.0691121725894621	-0.823195720933278	-0.674254884746295	0.128224529803638	-0.544018117484743	0.559280438589654	-0.103024351203824	-0.895401168786176	2.25609769980221	1.07967577183533	-0.31637249529314	-0.915595638202227	0.793667751683444	-0.532583881128204	2.20539700316923	0.0376114409716577	-0.15105065089619	-0.633265145355051	-0.774774837096482	1.16276312849015	0.927235786679204	2.02104453725575	0.612334383472055	0.672501567432125	0.873593403195496	0.329620758202477	0.881172380560846	2.14217418200774	-0.183277522921928	0.470665149092823	0.160565040627603	0.678612953456169	-0.592265672089901	2.41812097132388	-0.361298791770558	-1.24441426910718	0.478570346757749	-0.512055126107532
ENSMUSG00000030291	2.52259611788323	-0.690583410103129	1.81074543165504	3.04053475594751	1.56321786990584	0.0851201556220971	-0.321553799538305	-0.518604875826503	1.00308263088531	0.895108290309143	0.142485832846679	0.996521220952456	-0.600248193855379	-0.499975545497705	2.19226503532502	0.438762383871719	-0.249055796173738	-2.3107322260028	-0.0319438096321678	0.0122184126868823	-0.393519689679727	-0.129322320435565	0.73803485646122	-0.859524483343201	-0.829132235111474	-0.486135875024494	0.0849339097995375	1.63230621216264	2.00998677579423	0.715330764949242	-1.9632879332674	0.35299845140901	-0.345358766894855	-0.161418830505628	-1.43584558231739	1.95951053385354	2.84233184308172	-1.17483058703663	-1.6104710285559	-0.880649516078126	-0.624323185994642	0.223072601287825	-1.39863875269234	0.352672537644317	0.574421735717218
ENSMUSG00000024076	-1.23954079438531	0.837917840996326	0.293413226166615	-0.579486768967899	-0.336689382425494	-0.236726509000853	0.893179801099665	0.348699467966306	0.443622444885912	-0.223235015275183	-0.0933206002597208	-0.311864435582268	0.957952795207778	-0.185670830548439	1.24025346337703	-0.832234936988164	0.13091718330007	0.141655710760771	0.447028355399003	-0.499365886037497	-0.0514146852601377	0.84108290321858	1.14380962031791	2.62071534613722	0.592264827537939	-0.441042603416043	0.0480951641868197	-0.0165992123237735	0.405553528693835	-0.484772542092601	1.12326727891015	1.34470377600763	-0.0924980549534211	-0.286935037978957	-0.0578224392812503	-0.811630777609913	-1.0481644657563	-0.860244118312118	-0.637814127239811	0.886934006480863	0.459344205530395	-0.949611096834964	1.28337754922955	0.820472167516212	1.08155995052223
ENSMUSG00000052727	-1.36031416877738	-0.501500454495558	0.538260042482819	-0.774894584767826	-0.109305504566017	0.758525835869062	0.0517034634324505	0.990084309872264	-0.81900130420592	-0.299978758197059	0.780479353739392	-0.422390548504729	-1.32141290603386	2.06203823619614	-0.0764841449388657	-0.468864810162299	-0.261332768064299	-0.202080884958846	-0.856002831410035	-0.0149898996585519	-0.100152793719902	0.130116538257067	-0.512528502454244	0.662042230543965	-0.743552329415082	0.297084872376755	1.35221901796717	0.405971730764293	0.488431843811163	-0.269289009363933	-0.00278548916344344	-0.696374333547269	0.609537750814952	-0.183876996216955	0.689458838370987	-1.22007628887297	-0.854640296247083	0.86947817227668	-0.582945444405229	0.233780754229704	1.22020615059208	0.239915057963399	-1.47053112097461	-0.249947467451322	-1.09204816637077
ENSMUSG00000029366	-1.54800170277158	1.37610315929344	-0.757457608540592	0.36969655504753	0.160015981095454	2.11672408068983	1.06709042161816	0.460089556604271	1.52560519772861	-0.281932638473463	0.161623531411279	-0.297293604075574	-1.20206258623555	0.774411661325445	0.467643593916981	1.98240453637152	-0.719261895736585	-2.12864793601885	-0.875597138365955	-0.41446902178577	-0.126968252844411	-1.29282518595268	-0.660472842346623	0.698645235574545	2.21691387628881	-0.248748232556482	-0.35620623124506	1.40015463412743	0.686692252377571	-1.27154770762642	-1.64457015004266	1.39223661580386	-0.3139848602632	1.87635974598454	-1.30477969385232	0.705413366989162	-0.418378993298207	0.49825917022108	0.400044308968825	-0.593387739467277	-1.04500977805353	-0.0972998185188635	-1.31041538754427	2.0062716125027	2.91658380665559
ENSMUSG00000034707	-1.26466043748793	0.493646966181518	-0.293543523355472	0.38063282526553	-0.47411725974987	-0.508839077941362	0.135995339766701	0.530709337292675	-0.0379737858427773	-0.404137104391183	0.21599896393981	-1.32208494486817	-0.632341743309644	0.32007293847438	-0.55523350500758	0.0266515843454408	-0.512180834976017	-0.168277180714157	-0.14918646553296	0.618854358258853	-0.333863521218648	-0.0710919784850325	-0.415895969937949	0.276933766674868	-0.729267608336175	-0.832229772438954	-0.614852652082486	-0.111547003400805	1.22456313523818	-0.131542066442809	-1.44891085588978	-0.706640702013363	1.9768899466789	-0.419927948004991	-0.0609028082151999	0.358214388711312	-0.838932661710937	-0.477816960735786	0.883579708181136	-0.0662104457954898	-0.334478391022397	-0.320396608215811	-0.75145856179686	0.868478179360803	1.61473905741614
ENSMUSG00000032356	-1.07618212824955	0.730809554009653	0.90692294276272	-0.208305033964156	-0.158319720475291	1.4263879281208	-0.124380092488577	0.621247290809128	0.390946595627591	-1.1702155301469	0.385236860194785	-0.787806942277519	-0.0843301997796334	0.232327920098308	-0.379241526816029	-0.33530272462036	-0.376577777146553	1.02823534312204	0.129235383323876	1.60998788665259	-0.296918637494469	1.1847147141603	-0.251216585979588	0.71697027197724	-0.344145396985771	-0.357495710746381	0.298618533093336	-0.699204146624662	0.510175682236716	-0.256653889586163	1.0373754834819	-0.20930909016533	-0.577873495158513	1.02715790274668	-0.128803637529824	0.330797474788651	0.726384425344367	0.354394771775217	0.731993374027446	0.220385078070265	-0.0225318236281376	0.649715778885342	0.18895931870318	0.526848039700625	-0.525626469531459
ENSMUSG00000110266	0.595621564227345	0.119184282112384	0.402144492342908	-0.0335937438013549	-0.126301602049154	0.0227130801542061	-0.00587258243355202	0.0720282698069786	-0.0579343217697113	0.308164307497688	-0.0119389618684381	0.139372812205648	0.198409713138285	0.0818316793742607	0.0577039813623823	-0.15859223160089	0.437190137434553	0.171477751726978	0.0851536662288165	0.401307603253424	0.12562383456017	0.0846915238361561	0.183453047995865	0.176737746350207	0.182527015783437	0.168641147710994	-0.0563379826183174	0.224387628249305	-0.175629825162876	-0.221684413553079	-0.385892117780517	-0.0770579461592571	-0.163454289932468	0.0111034027249133	0.382660834478383	-0.132537598183062	0.0822711877140055	0.0921362393943101	0.77136576584583	0.0347453999345824	0.374980792584505	-0.121563011083771	-0.0661125194069203	-0.00596625461170291	0.0908565867989328
ENSMUSG00000008167	-1.61118796661787	0.00290054488906061	-0.343190726413423	-0.0792600969101877	-1.21928486879293	-0.189431899627601	0.516358977093249	0.921967796196645	2.03004936146045	0.850306365236493	0.266403642964052	-0.497019462286981	-0.219000148454691	0.289484071504957	-0.0387145382302815	0.694994463062992	-1.03197539353174	-1.21347806860094	-1.10192910854488	2.27075285957235	0.876002747156405	-0.434655702279033	-0.689279053833327	0.651930025373098	-1.11763911607548	-0.261163501458453	0.00505678418637162	0.15816451721234	-0.682846957710324	-0.0861244369975881	-0.132492670299989	-0.91548603745062	1.0366719008798	1.4056807846536	-0.761400287975421	0.264499159748202	-0.388928653366663	-0.833210459594759	-0.689184984264163	0.587785637376569	0.227479413456257	1.71640495106797	1.40975768448873	-0.385129355260998	0.400976461577114
ENSMUSG00000033653	-1.3824053048784	-0.998366382585528	-0.319272492637149	0.999742211098481	0.822137648840484	0.916916096212929	0.0562855734552265	2.00333368612782	2.15311910934581	0.497372429815181	1.79615525668967	-1.50432433641515	-0.779992275761165	1.43758131324083	0.182870967097681	2.58153571896585	0.62597561746553	-1.71772295380366	-1.05885208914743	0.0166417622688852	1.2402832802743	0.708197913432989	-0.329806634379963	2.45208809057556	0.422070647679081	-0.392703061017766	2.97424224929265	0.554540263668129	0.11945233432103	-0.543485190506889	-0.585961759266572	-0.356767801801292	-0.807505648143825	0.444863388931069	-0.232340731571453	0.479489858845247	0.778396804874988	0.584589434656698	0.991054381807005	0.413104803234399	2.72836074639135	0.107929224087532	-0.871053815902034	1.75373935872873	1.66961185460505
ENSMUSG00000001016	1.0161013763063	0.319489429555442	1.03578240684004	0.237718638571466	0.646720402738593	-0.107040149502911	0.341422851797187	0.819048041528023	-0.669695978120765	-0.112326199295358	-0.300349526947274	-0.313116814178473	-0.215601687213931	0.222041716735884	0.237671097720755	-0.396477548785594	-0.996455241958566	-0.38087359402919	-0.0176075923579656	0.0886688122996181	0.257737129019955	0.755480963000527	-0.106299120204167	0.518786368334311	0.243008645159716	0.0640045757327676	0.064350979225014	-0.14522405406937	-0.271077267127563	1.14710777018758	-0.214392917788282	-0.0524921204567099	-0.492543483753936	-0.413480268312081	-0.595163672816661	0.635687280013474	0.0416083791445367	-0.241080734966652	0.0549055018164174	0.302334064579554	1.25896852013301	-0.0516082568175366	-0.60597924235802	-0.133387376621911	-0.216097231584541
ENSMUSG00000113893	-0.373909146061997	-0.208951906534464	0.0803246799450817	0.172105602631385	-0.094628763995743	0.146304103362122	-0.0863259000650003	0.071791987857207	-0.0567540530285132	0.114573262263911	0.215053655814075	0.0086502724447387	0.0730559621905821	-0.174003313150457	0.347845757225089	-0.332314227021515	0.268777209611331	-0.267513240882501	-0.0272798180474371	-0.168859760248999	0.016402426551102	0.16792937143986	0.229514899163949	-0.0522327243123766	0.0522716052288377	0.103900128242084	-0.145475690530653	0.27474361260394	-0.0230649144833904	0.132339481333895	0.243416464085583	-0.0967932324384636	-0.0464786137304693	-0.127742589373806	0.251382475833955	-0.220277811421939	-0.0710672096122125	0.218965056623719	-0.1096411059037	0.0481753428117889	-0.163099819055095	0.015296728855833	0.211681505759524	-0.141870807049363	-0.235884928876827
ENSMUSG00000031608	-1.79585286961603	-0.741259426840574	-0.225011173280613	-0.412955214991069	-0.884496769314804	0.342797548143108	1.50179884439898	0.53411013083782	-0.601692838022104	-0.637440463587585	-1.23898658488991	-1.26009522108636	-1.08453955285398	-1.02210302996667	1.08609813104642	-0.158112075401193	-2.30876021324385	0.336512672342654	-0.537604292732027	0.280826843114999	1.4472075803896	-0.712427386552517	0.422044079900123	0.967930088237573	0.442987337817972	0.000605043674234615	-1.07887963414545	-0.961165565308795	-0.716509548906237	-0.408138264247968	0.977605275995511	1.54190020698079	1.62967900423596	0.350448850185764	-0.724998171364221	-0.583696027663716	-0.672748717344375	-0.491302274440439	-1.46265984064685	-0.371423558682636	-1.65743282916147	-0.53901093171702	-0.446073955903745	-0.928215066218674	0.738016349477663
ENSMUSG00000030994	-1.78368727822852	0.0542152866498348	-0.344909907216705	-0.0860240470136823	0.646314151464606	1.57148087848238	-0.958237753347824	0.838767014549373	-0.282554870726813	-1.19109491183741	0.658455910092006	-0.369758281543061	0.284203012334921	1.97006445312763	1.18622052344307	2.36508606205394	1.17252491301839	0.603401017971632	-0.41513572024124	2.17234862239728	-0.00867554612137572	0.390498633131866	-1.2498526584921	0.483133069726515	1.67167066238931	-0.919983203845166	0.30872851643551	-0.137582157319962	0.00566921551032457	1.57343556231472	1.41289361187911	0.843771706461724	0.236926017233153	0.528330344967542	-0.640971216789616	1.99997870981741	-0.998792812523721	1.15570284236785	-1.0155937747192	2.34343337374102	1.72445583698031	-0.309014643390097	1.24566822228954	0.0129750010429205	-1.08974801909749
ENSMUSG00000037773	-1.71883717103002	-0.550628602480683	-0.730547282512151	-0.220342195120039	-0.976779661057344	-0.805943876085153	1.74590469865943	0.933831532406167	2.04407474914454	-0.956446271018735	0.326397409866795	-0.510187735111702	-0.344623199814031	0.383380891558102	1.5096227181305	-0.308324329536573	-1.55234136189521	-1.07665164053402	-1.43554636993248	-0.959430833092862	0.187352724901092	0.495295391757704	-0.996357701044483	0.0130480310740445	-0.651305425311244	-0.618682130087003	0.560180492742861	-0.299531054637879	-0.022732603115184	-0.0533263682189234	-1.24066478527587	0.0564240881409799	-0.640477832303353	-0.112038364904439	-0.777194958738522	-0.122413804496532	1.07163944104531	-0.15179389352479	-1.20651024824656	0.60649528694366	0.146189864437955	1.73043037264044	1.45073760347122	1.40897997459533	1.31579734748335
ENSMUSG00000004056	-1.17778513251781	-0.497455680349497	-0.959377414121444	-0.439227338841829	-0.0804070743124052	-0.525009792563893	-0.955307773971265	-0.0960361569577958	-0.232317432982695	0.50270081539064	-0.962568308341894	-0.248106182355138	-0.737413576245902	-0.129231227631305	1.60181108251078	0.635906882175985	-0.679694657606648	-2.36827028790629	0.653731088214728	-0.931906570982437	-0.492334680680265	0.209883555522975	-0.547325399296979	-0.289923053517247	-0.639211081927651	-0.755523507419153	0.709961115799249	0.963892879583276	-0.734779311135496	-0.499101825272126	-2.39587555623842	0.18281950329318	0.253625400765663	0.698122751942971	0.0583536000958741	-1.04061411196433	-0.736269622884956	-0.970206731909096	-0.637443637942013	-0.514214755264848	-1.27464150507397	-0.59346003691281	-0.933440798259862	0.222447663108022	0.575161065855425
ENSMUSG00000027412	-2.02402492477618	-1.98018604589777	-0.151302837332226	-0.430689294940523	-0.172113278216559	-0.566854697672294	-1.7478151757115	-0.608388813629017	-0.0784065530129012	1.4191371880248	0.0518584395615265	0.540354727835964	-0.0116447233155452	-0.522538822073349	1.07559569069844	1.11575317982622	0.907098541410989	0.337974759028511	-0.479634502282474	0.294680899301986	1.4486693832585	-1.36254885342975	-0.437219103904336	1.94846927628436	0.444449397296257	0.103078593317957	-0.39342852464024	0.56024822260492	0.94669422109639	0.346214316668383	0.951256463401014	1.5433619856528	-0.328970543906857	1.05370392403302	1.01601164988934	0.789045621715041	-1.03757297793921	1.83406061659852	0.523341502037778	-0.757204735522013	-0.114511421314587	-0.955933212442061	-0.444285049808711	-1.23994100959275	0.278444931848913
ENSMUSG00000032329	2.45438063172435	0.404829879223253	0.0838074336632531	-0.237362104944105	-0.803303998752448	2.42459229266181	0.631183749196753	0.303894398200219	1.0874806505194	0.885857222445669	0.178146423133479	-0.561357773730716	-0.966159473208057	-0.0748927084948801	0.797879614802008	2.2917585472063	-1.50390295773107	-0.87703577693837	0.102462781038091	-0.00833595233817812	0.989864266579164	2.19777221606622	0.665414425083981	0.204627750835943	0.702496674343786	-0.781636291024877	0.770535884090719	-0.59054675414637	0.445434652236712	0.103368802781547	-0.251276253206853	-0.361887174488873	-0.83364840655561	1.40480846780885	0.133346817500468	1.20605328757104	0.149084468852822	0.582525346807825	-0.586364899398211	0.760733023627106	-0.811461968820207	1.54632623226058	2.01238955433878	-0.740642875920436	0.617329567532059
ENSMUSG00000022365	-1.40915448069748	-0.413122640031833	0.175919140057336	0.224125891810831	0.310851276688242	-0.618262206958586	0.43253769150124	0.0581986624337084	-0.179513612191758	1.05076691309241	-0.0738283682667045	-0.00928888791692626	-0.678742898563678	0.261591224508506	0.0586734444750255	0.582827644509688	-1.50215196200931	-1.51750148902673	1.07934674085846	-0.109014768428066	-0.313995038442765	-1.4859281135275	1.67077302528528	0.389061186863122	-0.971873545093088	-0.475278884477187	-0.377793304532972	-0.268879499090683	0.575897930276089	-0.696284055980141	-1.56774805095624	-0.0316316305958047	1.08727595745864	1.46984595406305	-1.26544904576516	1.24355283293355	0.47798426473649	-0.0422070126948256	-0.999803114549142	-0.519458780957665	-0.323931714974528	-0.192684351623254	-0.132392009255952	-0.0281827480526934	0.477188013967368
ENSMUSG00000049133	1.20842263686161	-0.0664730163448697	0.00277268096057271	-0.457827376261254	0.0302867562328558	-0.437632876921661	-0.0331845852665011	0.0308868197014485	1.23070306601505	-0.689740725553183	-0.120760221510966	-0.81834092889462	-0.136150725517961	1.24898515335916	0.0562660549200027	0.276976040629307	-0.209519925594619	-0.479569911316003	0.073907827400449	0.999419287431721	-0.202853129729671	-0.115070525129366	-0.488124453245189	-0.0397559910934366	-0.243211853830222	-0.331908213549893	0.713863321020433	0.0498902650142015	0.119752322988885	0.147002542327857	-0.024752320936595	0.359671314380608	-0.0262865938247936	0.325264226584545	0.0276363342924157	0.126132155300731	0.262955796816498	0.0286479223574943	-0.423117228377484	0.0102012256809045	-0.113064629006148	-0.869206989284235	0.510142105138356	0.440746412604923	0.485699226127935
ENSMUSG00000046324	-0.687868061222417	-0.33665672386648	-0.514882554300215	1.26176475948556	0.155463932932564	-0.310578127438032	0.438867181635542	0.557430873456557	0.413367003111832	0.423239742333201	0.402023270008894	0.141744404082292	-0.638242873189216	0.0631906589055158	-0.390611090031796	0.428212543290432	-0.357535861259699	-0.33408439177769	0.0314947594596174	0.111346818490336	-0.349997373788227	-0.323315946759982	-0.0540398928959173	0.261634414035035	0.138910940312588	-0.399373336860248	0.0330481048546959	0.370278944416784	-0.426895615007478	0.671846099422393	-0.557783907614517	-0.3495892256666	0.374280412017287	0.122049118465394	0.251988224994401	0.0845581794629135	0.105680809107517	-0.227820171339742	0.21864320039976	-0.176473808333178	0.242309479584039	0.0992536888651196	0.0555804925357855	-0.17935490498362	-0.499051030152732
ENSMUSG00000030757	1.7436474106029	0.522677754610793	0.0935995684956419	-0.146983760104456	0.0255458890233251	0.250533420573142	-0.818832124702707	1.00877036322361	-0.118638396963598	1.74614443667457	0.212063691679234	-0.0783718288234468	0.835733938890947	0.797774545260449	0.208177840229577	-0.206747976622371	0.421313000699296	0.508145822942241	-0.035329471151329	-0.0729493621003529	-0.168216308928188	0.536792218269905	-0.31387125584134	0.304108379645752	-1.00783902869186	-0.579560485774186	0.101632484851878	-0.646065560427452	1.44098464283395	0.771337515416186	0.230904746270268	1.05654925895265	1.43554481811776	0.727202454831488	0.506812348415126	-0.725212874663559	0.109189082901994	-0.136094595087082	0.406205568204359	0.25415870814532	-0.0931588039752473	-0.00274610669191978	0.266103429321598	-0.124377747249594	-0.0673052837257384
ENSMUSG00000068922	1.69413713456493	1.10000405668052	-0.228288878532718	-0.0172529367832242	-0.229009569401551	-0.542408502251636	0.298793682757949	1.09287241076127	0.242473724215132	0.155217536100433	-0.0789389836649617	-0.161942974449177	0.0968227272425331	0.0396258831714923	0.250556994100716	-0.00917699155303049	-0.665929865387301	-0.579596385932685	-0.225406470205577	0.839751067476659	-0.206091078171905	0.475918187042153	-0.759281834857312	0.795264216570713	-0.435680487848892	0.114270372022405	0.339910209940676	-0.0074463414766818	1.19542817631019	0.638869424194867	-0.788235425399537	-0.48476270290274	0.222385612260784	-0.393867278594916	0.0283209861024827	-0.144404297667877	0.409134858365526	0.10080666392849	0.893424444881603	0.411701605697503	0.545468521281342	-0.452349544904413	1.5035334157611	-0.509674177415055	0.524193214001575
ENSMUSG00000025782	-1.28144599962685	-0.709117621354289	-0.965232353392798	-1.14396591415234	-0.190337589579786	1.954112960316	0.222767945173525	0.339640508883794	0.59133963344328	0.724860531614593	0.457474218817044	-1.00770124541834	-0.403863158798848	0.683340427562948	-0.285251838736279	0.349618649414084	-0.626006854829067	-0.488966870608026	0.403818590401886	-0.317976281518681	-0.229088303249029	-0.692795261743804	-0.874870197129553	1.19940629776449	0.573928132994844	1.12935905083292	0.956585839704028	0.887442199698019	2.37425184163847	1.12014877996668	-1.995012078541	0.326420626260146	-0.583097890328053	-0.271460624376427	0.0611674397245467	1.60054652375353	-0.160714998384488	1.69120741560048	-0.0925047168875783	0.260069783320043	0.531272374090231	1.17225085302068	2.71247096846122	0.255566023736575	0.301441822947506
ENSMUSG00000027200	-1.31539681434262	-0.572036205172213	-0.0984789676119068	2.28129641216996	-0.0344869702856368	0.264510532226418	-0.978644861813474	0.609358386532933	-0.0337376904462189	-0.467106476448985	0.349019916620465	0.529995737177228	-0.575625326168321	0.397382897909989	-0.630044401227226	0.380606225838604	-0.549915266048228	-0.116871203701406	-0.579890908527429	0.550680238690155	-0.35518731727122	1.5067493556494	-0.619762476275479	-0.49040296753719	0.378126602948385	0.44548359553386	1.44344622461878	0.358723430352643	1.24686965959291	1.73552410784645	-0.62865791339804	-0.394051105340603	0.538435391004295	0.357489260368515	-0.638596874291649	0.834618790353674	0.316263719360793	-0.40026083024976	0.39230776891731	0.00597452242546936	-0.735407500272818	1.79151147087222	0.0464985093024304	1.55097442153099	0.293551669872066
ENSMUSG00000094822	1.18085205135042	0.0471605791379895	0.495370910991907	-0.171282316250905	-0.0380446760342803	-0.689752844571182	-0.208382815689252	0.672595141299976	-0.207981712438288	0.614077227194257	0.550298578088686	1.21875417754312	0.984100897749274	0.16773959693221	1.02071814936379	0.269638675647548	0.43777638708963	0.974233060071728	0.79110805471381	0.850362847218117	0.447022996421108	0.284818346194897	-0.00292582456168125	0.0720151314115531	0.204812813312072	0.10075789093429	0.396234967218768	0.105675390691234	0.90121609217217	-0.189395422772539	2.96392492985038	0.272624404199404	0.693109561135395	0.162397946313	0.0881800911181368	-0.0294846679977752	0.71120736350308	0.39117176639531	1.6382053713611	0.472838462772167	0.487783377910253	0.0310623173673737	1.22305338538338	0.315007259500143	0.417713283640245
ENSMUSG00000022808	-1.49425616274177	0.637173467148317	1.38845429404748	0.021553946922908	-0.663862590300767	-0.747350988797279	0.250936640933286	0.645888877501846	2.41318108189366	1.27232886559999	-0.0184327811647087	0.0244927943862407	-0.534091409244404	1.52777856157803	1.8920272912962	0.735285991938722	0.02610989581845	-1.2169298653736	-0.741755884649215	0.270089066953624	1.29642061006897	-0.608945957244745	0.456267979571891	-0.607683751240708	0.389264926782785	-0.341895364197665	2.27253544070619	-0.660580885077557	0.110476040019925	-0.685452905362971	-1.25020780453451	-0.116978567770168	-0.362962983233972	-0.929363056565525	-0.290554010574822	-0.922844604998693	0.627210303715583	-0.136887687732504	-0.704317231701174	-1.38132339121777	-0.149464899042041	-0.324537259034948	-0.80252821639955	0.911275923431376	1.57369915867049
ENSMUSG00000025217	-1.07712180161816	0.235891948243933	-0.356504009450291	-0.732481796453886	-0.189304856935502	-1.01147535711175	0.130181090494596	-0.31066590883992	0.465750582057169	-0.356456533203919	0.0449963541878336	-0.385134413302062	0.118926038067625	0.120261139600876	3.07004198629909	0.425887794916785	2.05814813346215	0.592704294637975	0.632101758585271	0.592485303124479	-0.868514116449825	1.39500936865359	-0.465785732354007	0.071744878617904	2.55924390463953	-0.243532630897698	0.448441910743644	-0.36153639121178	-0.382009555759672	0.333773681442363	0.70769920642516	-0.42885452306306	1.38535854939836	0.136435178953102	-0.727777882466834	0.572882009648314	0.483207955565485	0.219880822835111	1.19055972723595	-0.256763374316657	-1.46981026656719	0.0624971610041867	3.15177350403519	-0.264803052457031	-0.149817545686809
ENSMUSG00000014748	-1.04209743848835	0.255501221641747	-0.347240797006539	0.771218508826376	0.0935756036129465	0.195548482466016	-0.239535834961265	0.540560035691035	-0.0352531251511202	-0.40623009298535	0.148402566704141	-0.937632946710528	-0.764810971253749	1.25773044869849	1.16472708540624	0.715516546678537	0.0905873972459221	-1.38296301972943	0.0571729987473819	-0.440439429825835	-0.080652730922452	-0.280731256368232	-0.338193481261892	0.115623576641142	-0.232089911413189	-0.516148168715202	0.621028899955166	0.00401179809217447	0.26767403924415	-0.590667635548983	-1.88511950021117	-0.473780027355191	0.704235207260208	-0.430370386640084	-0.0705859461241795	0.106918319590101	-0.314699213835145	-0.484130115005958	-1.08936896374229	-0.961544462592859	3.79845267984186	2.92765409181327	0.19500845763591	-0.288217392568493	0.159872379459915
ENSMUSG00000018707	-0.834714763731898	-0.331729650808153	-0.526344780660599	0.228143975017209	-0.321229793501388	-0.338240042865864	-0.471416928093264	-0.513781667642604	0.0268775637153734	0.707463142106361	-0.249439216501289	-1.04821291439497	-0.416885158300129	0.346246064800059	0.509155108061101	0.0328726190852169	0.0969448181962657	-1.52894733948229	0.255275828867074	0.00724553254623208	0.228021980327505	-0.174627968351621	-0.514054264693973	0.094251429266238	-0.0337708062319552	-0.485221301871004	-0.345690422533322	-0.0937086269331731	-0.0130555384384505	-0.628130777133105	-0.87802381659669	0.035096071018829	-0.313626747015847	-0.058320529981514	-0.502737197203887	-0.605751940303339	-0.33076845267853	-0.642568645963451	-0.0926312684742421	-0.190435813803648	-0.675217754119803	-0.490358459352345	-0.127536848108564	-0.328625822492077	0.966550951947913
ENSMUSG00000079442	-1.15917681325872	0.507978150983919	-0.512768271096206	0.137674684031769	0.773379155840465	-0.538612302178636	-0.974734784443748	-0.349767400384401	0.0230428343298197	0.981987091547715	-0.226067133773127	-0.450030860796958	-0.324148572732445	0.634176500193254	3.12878739952575	0.238754946087915	-0.587446249537654	0.552482090597493	-0.0121157808866052	1.59173283708025	0.810519448267258	2.13168649646961	-0.484523910368648	0.632595528451402	0.00734208911336887	-0.154262517388971	1.14964119443943	-0.09664911651768	0.965283779608174	-0.224569031087382	1.49186926489288	1.66894688080705	0.859654899518981	0.532126743753108	-0.164622946604184	-0.416145941458859	1.26440771185686	-0.257849008848672	-0.505144314922817	-0.365306450209726	-0.843111731710321	-0.499542231233779	0.00820760506600951	0.377396611313377	1.0337090770722
ENSMUSG00000021290	2.51015625564904	-0.484221906503256	-0.0746326071878536	-0.681603628278953	1.53888807182392	0.0395965055927874	-0.956820393281832	1.72372979486812	1.02705003687557	-0.824675091375868	0.708201395009985	-0.27511862940953	-0.0357910570921284	0.971737780923286	0.820441156628268	0.495769035859313	-0.775581743617116	-2.83930603668625	0.0349031217894521	-0.434436258680141	0.0550114619801867	-0.62616478288995	0.132797960687703	0.0499258007662106	-1.00828440514906	0.557145475234343	0.536945355676998	0.907165929366494	-0.175448600177256	-0.562001101510979	-0.549584556491573	0.255856310837885	-0.902209191157841	-0.249557954102524	-0.993486288301833	0.420373021654873	2.82989197422155	0.560430029410142	-1.09881444767509	-0.485569304225586	-0.735753238378875	0.755829771374052	-0.0995044666008385	1.9435012700432	1.11818329756728
ENSMUSG00000002565	-1.21200056544754	-0.333770815324401	2.01051976253671	-0.397393016991937	0.996446318605014	-0.143929462443635	0.561571466688989	-0.593424110934027	-1.07718597281804	0.378264485840287	0.171890410705041	0.809302444808194	-0.340661141536574	-0.213771832563792	0.0277991715565053	-0.0439376816931048	2.07401227554397	-0.390562748777382	-0.594326265719876	1.22576761585884	0.0437345806023952	-0.572113876422773	-0.9079395918473	0.119212557296444	0.110612301060367	0.223469352070052	2.12661171203204	-0.475198853629793	-0.390439711660895	-0.746640922888399	-0.328601871044603	-0.833173571431402	-1.24250949132001	1.13325466189258	1.07597294222251	-0.0142971924553284	-0.180986078818583	-0.0641885763840549	-0.890172214160402	-0.059744176107587	-0.454545296372651	-0.895373943845438	0.458731857075154	-0.0938361640977076	-0.357644063697942
ENSMUSG00000039252	-1.8315726635477	0.813095322539652	-0.529477564281831	0.304456524432881	0.675217875028448	-0.259970740054975	0.482691185336312	0.0543932402443335	0.220993973895338	0.727547605666989	-1.08239179003605	-0.592743775815939	-1.40685543434713	1.03984935783552	-0.942297299146088	-0.387620585764799	0.242508481317481	-1.74066234991832	0.105935652590232	-0.908445562743148	-1.00791378345508	-0.545359612723467	-0.8309215698659	0.597120492587497	0.738233085976828	-0.509470741724466	-0.44141407173181	0.254848610144068	-1.12238759203732	0.639997992435079	1.29286024677033	-1.57025071763533	0.964041696825534	-0.155023652222111	-1.79081454559587	1.07156507406534	0.205293406924323	-0.564188143330853	-0.133651119427114	-0.758241083133536	-1.28493695099773	1.64635814609941	-0.0373401840043657	-1.28769655708845	-0.822499059469262
ENSMUSG00000071369	2.45746903571891	-0.939425370828178	1.01021116017829	-0.0456078069217611	0.232190404231593	-0.717440333269548	-0.197134362623635	0.0753496874346913	1.08092051027779	-0.330073577411959	0.1252576199005	-0.271017381855074	-0.0664644161428846	0.203154680905459	-0.109725507847725	-0.298383199880704	-0.87899595566593	-1.01809186193455	-1.17830246275848	-0.720966382534351	-0.831495534199289	-0.979371974133967	-0.205849588225062	-1.25705330292819	0.712068290387037	-0.811725592423624	0.418608357362079	-0.80454475297663	0.878884530705457	-1.5061370589222	-2.09494594939949	0.303119777953009	0.338691724892308	-0.134334186116117	-0.483686595725823	-0.600162543643967	0.043753122391243	-0.0117760902977243	0.880977321217563	-1.17312375678745	1.1889554651843	-0.922193030911043	0.696437841511235	0.806915972139605	0.00721402901361397
ENSMUSG00000030016	1.36794781055666	-0.199133639505049	-0.68164671557908	-0.257597576082087	0.024470484505835	0.0318083570749193	0.203750579692374	0.366683932506895	0.36687130489634	0.0423794955533372	0.755376756709495	0.463829748939959	-0.367150496249809	0.0554443472365735	0.686402729652811	-0.330204136241924	0.628234372991505	-0.476513156892002	0.44760185789662	0.0782225769242666	0.470115341211276	0.494635993096104	0.0972237415183188	0.598988809562294	0.98827519870126	-0.224790372935782	0.353958087955397	0.294901516739084	0.814443907583017	0.920403893204391	-1.18681840136884	0.173265274715388	0.119870905436712	-0.476033214803886	-0.191486783552104	0.498906532246196	0.927199576541896	-0.273950484769186	0.615667210166625	-0.465590969127698	-0.045118639468599	1.32249479521862	1.65605970243755	-0.0448591296746239	1.00590426676492
ENSMUSG00000033751	2.57452308100958	-0.214764245919074	-0.182115302331441	1.23618062765206	0.655071216972214	0.108871619205813	0.0293472324405197	2.74989173652476	1.06396691194703	0.729825822199765	0.471370767304032	-0.613613782760298	-0.0573081650162919	0.333761587219109	0.927453864157438	-0.442253210382166	-0.208000438568499	-2.67884214725423	-0.763188786716827	-0.384506250418981	0.549933504565328	-0.600770103345117	0.769942038704247	0.96954572374845	-0.164199612182153	-0.297386076575769	-0.284026945888691	0.772997646883787	2.18349815041032	0.790893048871903	-0.857976337382921	0.911716908247829	-0.644296889730909	1.54461637583403	0.416971482554817	2.97323260365122	0.49041519015642	-0.599003102970149	1.7299527588775	-0.711749948024037	2.46562322236506	-0.749243017392767	-0.712347347715179	1.26847907042555	3.60483304603066
ENSMUSG00000008475	-0.958359105547317	0.39639767130247	0.665329436892474	-0.755505578782554	-0.000936463134098487	1.2465228059678	-0.163307390597184	0.37993980727549	1.27566248061114	1.27609033017056	-0.429835080746151	-0.504523354734129	-1.062971147867	-0.224998817927573	-0.384231041991385	0.126016622924255	-1.3485908665517	-2.69305177749481	-0.696085213323489	-0.750194083386685	-0.259423652814752	-1.14595337426955	-0.302594817530869	-0.632071733938752	0.15263747799573	-0.616112769829138	0.364337674502674	0.347871023615265	-0.323317723377527	-0.895898033378825	-2.32972605079099	-0.328784694556602	-0.0325352598775423	-0.0878310830531624	-0.644617308251978	0.627450979195241	0.25921327567171	-1.03450006146699	-1.3180007971186	-1.13477988069238	0.0933972167080596	-0.480552955122952	0.957494214120957	1.78081395472351	1.6932871645203
ENSMUSG00000049028	-1.55582572374177	-0.891831302892183	-0.439100059796003	0.748737766345687	-0.774423852119094	-1.75003256461239	0.031416257056883	0.458395890787191	-1.02539377034064	-1.15592052120065	-0.133965899083042	-0.0746732159283526	0.0748827204089697	-1.13678801585074	-0.921127096491358	0.0359951801603425	-0.800337207763776	-1.37215181329989	-1.44571518108013	0.292878870505953	-0.428229442157337	0.752933454174698	-0.283054409503359	-0.903771444515401	2.04173840727147	0.149512579008072	-0.766672843660722	-0.780040431013523	0.548603206655209	-0.497085771556286	-0.744556986780231	0.327182227607269	0.0167228950587791	-0.465515643030557	0.866612991258258	0.641091945421469	-0.00461451851779964	-1.13969905616826	-0.755185780853075	-0.625437645399394	-1.0077247034565	0.214715204978397	-0.688644126835824	-0.331267091073368	-0.531447727092306
ENSMUSG00000004043	-0.991630223576979	-0.41152018433162	-0.775518829002544	-0.506922183537115	0.198647550973637	0.18811299886253	-0.491999313595872	-0.328991008670215	1.20926087849672	0.164945873928504	-0.339538433657854	-0.749404786881164	0.854733524030284	0.201218305817953	-0.0352958687101532	-0.319996805020729	-0.0946877516969509	-2.0276961189231	0.02721160394887	-1.09598560300041	-1.03493072322165	-0.00627661117510443	-0.457102773516447	-0.991106843883748	-0.50140991878452	0.533635828987381	0.32234646938407	-0.513536047940658	-1.0601696174965	-1.2244552005905	-2.43203886608184	-0.879127880753594	0.25408932869191	0.371894885683144	-0.691629097420853	-0.0114142445040637	0.0457215794554569	-0.266987641099601	-0.668124624674061	-0.0981282903629594	-1.46637358954062	0.643488898804089	3.22049919534039	-0.645763655165882	0.679072724239797
ENSMUSG00000030967	-1.46305133526049	0.390397590452208	-1.07969285936403	-0.45523408984526	-1.34280465670699	-0.86366522190451	-0.376461304628679	-0.401852775220424	-1.25635396716176	0.453128949225942	-0.134979466386111	-0.784730785801227	-0.395296413430674	0.0464987019190436	-0.522550425243398	0.985674293756126	-0.211781270469034	-2.21360436449967	-0.295389741934675	0.135517205646694	-0.146965611913152	1.65963746922254	-1.35446809671399	0.0606923019275619	1.02485216028708	-0.841495847601225	-0.318323257002452	-0.595852120338068	0.412831680733264	-0.805737046357514	-1.28908138307845	0.392036858097241	2.21154400264892	-0.546218936333984	-1.79864596889381	-0.633349691553709	1.26948515744593	0.182309242721732	-0.267706682883156	0.232805090366159	-0.891019071515339	-1.46781722695506	-0.868745966947916	0.942092176214939	0.90229378515065
ENSMUSG00000025509	2.48860659315346	1.67690139047043	-0.92245587361345	0.695874192889927	-0.223701660928106	1.49702311576752	1.19982634980984	0.319649926292376	0.507665187599232	0.416348880338643	0.329046979372578	-0.350968735554543	-0.612695709585651	0.514746120791086	2.19072646458452	1.54838501636206	-0.388722336464863	-1.64393023596314	-0.41253345822934	-0.128561140858639	0.744587039109029	2.23199819676917	-1.39685212644955	-0.217720639448674	-0.638667728232043	0.0986215508743573	1.18341550585357	0.943567017215153	1.03535221143473	-0.654726064780961	2.10652717207582	-0.439856057304966	1.8200330967465	1.40396151601257	-0.356054110479968	2.88731615693651	2.80834231423409	-0.133994385821348	0.679295618257578	-0.806214402972911	1.01267013378391	0.267846668057007	0.782552972610497	0.335972212754045	1.46185909058659
ENSMUSG00000009863	-1.24930982024042	-0.596459548514092	-0.515014016687908	-0.215431833767484	0.260011444177817	0.300607475197019	-0.854971820171676	1.61081547040862	2.56393732988873	0.281455486685479	0.0124723004759938	-0.0146944478224911	-1.25877006887356	-0.302328971067837	0.00373436189635001	0.732659906019651	0.42789729020069	-2.11170124106543	-0.783780147668193	-0.316639394444025	0.0698767506536254	0.07887715137763	0.840944599211859	-0.326425289672912	0.0551245072804767	0.145517249374219	1.20483178566687	-0.924185186873349	-0.534276229118232	-0.833289643246194	-1.82835811396545	-0.457078340418589	-0.0596091704047706	0.0269731616513844	-0.0721374254421288	-0.598876659801554	0.221736794019038	-0.733130487645812	-0.201662633582282	0.0843999937528788	-1.0844858428253	-0.238294252533382	-0.589073039496728	3.06668144405094	1.59680171476793
ENSMUSG00000060724	-0.706863483042197	0.417239008900834	0.0755837736741295	0.444346308876809	0.205774097982264	-0.523041165078395	0.160568059033779	0.711114149959635	0.644080717251607	0.285333444732714	0.150472265734512	-0.211204886727297	0.107978635078382	-0.0925554974928539	0.511698385293928	-0.238060501268197	0.929536808577505	0.0430838540073976	-0.217507138878665	0.54591078247138	-0.026173327951702	-0.202893863070148	0.381994130271741	0.18120996798814	-0.151402906641922	-0.249586129696605	-0.309780641345357	1.26339641752188	-0.0436538439007383	0.708810725283627	0.906736537156608	0.0334728050137963	0.442763141330281	0.142776332692843	0.530067539729792	0.440326071696186	0.485852990181494	-0.134452302957158	-0.336123173248051	0.0665070512412271	0.693523786578977	-0.0407425771247452	-0.774618144668641	0.192783296040707	-0.329862325997518
ENSMUSG00000029138	-1.35307177172665	-0.33070925488757	1.06926931622702	-0.251374734567219	1.60628105156708	0.678640328745808	0.436927929147073	-0.0303608551883764	-0.921458928969768	0.826602944358869	-0.953921900454564	-0.623890179733101	0.0673105294925905	1.15559135574285	2.18303983808036	0.348204816113884	-1.12093348262905	1.55555600180172	-0.332591452885924	0.520095699323951	1.01442865857847	2.29681597851252	-0.259332321620122	-0.483513752577758	-1.42047914031971	-0.105717925303248	-0.483366997395987	-0.109142965642115	0.456689826002264	0.735062074593741	-0.177609226909906	-0.774134672074251	0.085826048272167	-0.772779832306926	-0.757783130895268	-0.519386963103622	-0.744865919219442	2.09447495336148	0.862842355838239	2.3337935185278	-0.356841088902085	-1.16042995373506	-0.786105650964087	1.07882272671148	-0.325194938341114
ENSMUSG00000001964	-1.73812148064377	-1.08111412185001	-1.06017601782486	-0.0425211685292696	-0.418209235303594	1.84112499555995	-0.806567492309398	-0.0922901994920672	0.484771570498661	1.95420777479916	-0.170448682220641	-0.165427407929695	0.517321859028539	1.29917622362784	1.57266691511669	-1.00325605714978	0.466525404085872	-2.19914890445087	-0.344116365547275	0.237674838261459	1.06405155544643	-0.284957501235169	-0.512611299551542	-1.30336588823332	-0.957104075558998	-0.31514475499776	-0.0867794598718431	0.314912390229908	1.3621493223977	-0.534037538482577	-0.895867556858263	0.30641359221874	-0.587937516017328	0.743074435852807	-2.10121824743083	0.547685894638839	-0.133782828160548	2.3691312734976	-0.469843487217308	-1.57094082026962	0.470843180013236	0.907103827030414	-0.902943570530417	0.195314219428872	1.24247070304304
ENSMUSG00000031386	-0.971305280528635	0.380278633852328	-0.517353152995514	-0.290101698620496	0.451121776892212	0.423421891204121	0.366142348259051	-0.511140160309279	0.382402864953805	0.775001810285349	0.36769259065755	-0.882628589062204	-0.0350313147822751	0.529370579392425	-0.303468622316049	0.889068011108553	-0.668803319341482	-1.07947222549195	-0.192563405223953	0.778477861029448	-0.194102355228986	-0.73639339808814	-0.568887083295415	0.153899053240954	-0.335127484126589	0.413851933064823	0.0205509465346288	-0.621647375660057	-0.0362299755214655	0.161051492267132	-0.395336207738826	-0.529523176502821	-0.297325954077059	-0.148640606310841	-0.325627077058304	-0.672940746469774	-0.533559312259488	-0.675179874878457	-0.199374366945439	-0.0204563266979218	-0.272898434828311	-0.122987984583232	-0.842185821795935	0.345302429482287	0.753098340722616
ENSMUSG00000029017	-1.54075432064518	-0.517347372955901	2.3608779938567	0.211081545000469	-0.376712235932108	2.0811452089927	0.995526501669608	2.28630220808907	-0.0879473434368685	-0.0612235820944349	-0.813309149316182	-0.775771252569663	0.713314244232234	-0.275545026842159	0.254886983420116	-0.880290551807565	-0.0625332069993263	0.151270158086036	-0.723779671642158	-0.629450978682787	-0.471959589331022	-0.551667833194951	-0.982940132374857	-0.151138963770197	0.292281749617118	-1.25320484882783	-0.396786686763764	1.29543064349113	-1.33153748868625	-1.66408067490374	-0.459225676478352	1.36895130488012	2.40623164051425	1.80194587335404	-0.693242886593906	-0.0928152549399619	-0.737612055510676	-1.2945654652928	0.530709542985181	-0.582456318818844	2.1594790080764	-0.892818971293421	-1.31275501394658	-0.0482644808360234	0.683341064873713
ENSMUSG00000048490	2.25433674536844	-0.941478190850524	-0.078253703383781	-0.169837126369574	0.252385594947006	-0.225653817488952	1.09071127930874	0.580884007455631	1.78021226682004	-0.537483545112865	0.20022902385925	-1.11457153349903	-0.631853553673286	0.135941006058495	2.87113381752983	-0.144045749460904	0.0824944557156562	-1.79328424692233	1.6232212236135	0.152448847834506	-0.332809760038113	-0.497568911158608	0.874672810981551	-0.219403407296304	-1.01820310541309	-0.749513097390646	0.341658106852528	-0.390251318475789	1.709349167494	-1.25169626714806	-1.10699001016257	0.508841459762841	-0.193338301450966	-0.117288596680926	0.17401327983147	0.16700255418753	3.52234264556889	0.0385977109048926	-0.970241540476294	-0.19420797655059	-1.7405896361159	-0.115092953126199	0.520876575835961	0.560369023771461	-0.345222263450362
ENSMUSG00000036206	-1.72608168363113	-0.792046588946542	0.200667361701025	2.26229385251624	-0.145591015208671	0.75277197898861	1.90434361895181	-0.500111774378053	2.07473125400431	0.0263161667930494	-0.50541623078674	0.986771996704639	0.384781688960699	-0.0847890316602503	-0.149739038353049	1.54637716717869	-1.09658636460083	-1.65097275665983	-1.13828284676968	0.429018738439292	-0.833376025420336	-0.309617259369408	-1.41244402778381	2.3569819489568	-1.35929102645725	0.0525737979236538	1.12165701770047	-0.143405056360907	-0.85952212482157	0.754726662832321	-2.26428968930856	1.95187457577222	0.240637163895044	2.4013407408571	0.0520579196382608	-0.136096014796897	1.10069883060953	-0.841285883424019	-0.675479548527536	-0.76144527730479	0.263604135754356	0.799291898608945	-0.864836345662504	-0.034912957256161	1.43432597083064
ENSMUSG00000074796	2.46684171852714	0.349007638705775	0.471649010295039	0.650608529291268	-0.630474102432625	-0.430920029251383	2.70032765295701	2.64221039533958	-0.228461475395139	-0.354357180646345	1.00689457445197	1.67571623143465	-0.455681782838018	1.10002119536004	-0.332914696937017	-0.146818677848619	0.368485596288597	-2.20851692439479	-0.0161051684359666	-0.809669580856421	1.61698023360695	-0.688792696274462	0.109729033752994	-0.742651734250516	0.10232499939399	-0.971340759734907	-0.710238663175655	-0.802061572462202	0.404620429930898	-0.783690665201051	-0.266529996569069	0.836479678742487	1.81712418335419	0.976888495438248	0.0362529265748038	0.647908814033482	1.82102026456102	-0.458144216868018	-1.25918431287342	-0.208092607070034	0.198003935195917	0.843076561585625	-0.861146139746474	0.834815447241056	0.202618669600837
ENSMUSG00000042567	-1.35709322351209	-0.678574678327766	-1.0508456010053	-0.20696979734155	-1.0122350334326	-0.942118683464375	0.22422183789559	-0.85682792604654	-0.223037266064222	0.61596430330577	-1.23491950571327	0.192578051745864	-0.794019765338668	1.64888374748285	0.279604427080311	-0.15433874132623	-1.45921721509002	-1.21145526367562	0.596557123892516	-0.342325601563649	0.568165193736262	0.278668417527607	-0.10405608658031	-0.243096186735659	-0.492472453176546	-1.05694574177496	0.189616584412205	-0.858136185090949	-1.2988262198587	-0.96371405547958	0.593644128705528	0.680771045404364	-0.281627657112446	0.268329627770851	-0.531199900762878	0.393584812009598	-0.220240695338441	-0.492609789429386	-0.717218741737938	-1.01872568874311	0.861977942643078	-0.218011652405653	-0.284366921125415	0.429512554688261	-1.24920023911054
ENSMUSG00000028059	-1.06117782460038	0.685887149659111	0.981990537123026	-0.54548335250274	1.09407161843855	-0.560445131639622	2.57833514117235	-0.170182089364137	-0.0872155935410234	0.371819295346894	-0.231985898392978	-0.126009279638533	-0.370896834549492	0.252610283515241	0.767442554006698	0.390313590447395	0.457151012249216	-0.207701728744733	-0.496913522572231	0.0515453933357799	0.14245427174738	-1.72772177137849	-0.574246887921277	-0.469086262708678	1.8812488778838	-0.636223496583122	0.467973909960659	0.0323489939869411	-0.0808960418008464	-0.0484538145878677	-1.27036341604651	0.219557929173028	0.128566149741799	0.401097515740117	0.460635177836505	0.453486527833237	0.20356867224353	-0.159011007040473	-0.682493652958777	-0.383028443772653	2.3021048427589	-0.637313558564664	-0.494316796253221	-0.00500504845539102	0.163532575597073
ENSMUSG00000001260	-1.80832081873277	-0.197815282636661	-0.617864184933462	1.10555518983059	1.50067998386768	0.557828329630791	-0.983862205802683	0.0382897480866281	-0.92959319575154	-0.978632325514846	-0.534403156932431	-0.927317874066734	-0.88450706041418	0.963098192519881	-1.1687343654474	0.509834684997566	-0.702081508108163	-0.410251496466339	1.79364072785131	-0.923561250852802	-1.36538554818888	0.331008314803591	1.60182160463583	-0.473031328054723	-1.26486696979611	0.977552262870861	0.319136611770022	-1.05753022200801	-1.17476557163979	1.52157796427554	1.13866070820508	0.79513592592802	-1.24306761656494	0.409696251405665	-0.143943679072103	-0.044109337066156	-0.945436897587592	-0.37126533252658	2.15312804134908	1.32978079744781	-1.113587231512	0.613641481919028	-1.20377646482134	1.40011747873364	-1.09872251981135
ENSMUSG00000027620	-0.855814856168148	-0.0864147116382528	-0.16639912290304	-0.0266469375369495	-0.19233798160239	0.0157820347618832	-0.620297470419615	-0.267937086719126	0.180946520891054	1.02155621494807	-0.844301472891349	-0.136577414194964	-0.817516096274239	0.0504253675805385	-0.351769899089763	0.262611529197979	-1.01932805510147	-2.24302553037251	-0.495840100736233	-0.0669965911876597	0.80937062247039	-0.693079203100074	-0.0437514311371965	-0.86128832249061	-0.268847461615495	-0.156375222640513	-0.199150909522801	-0.60414889189496	1.20685017382067	-0.968848472185165	-1.75708609245606	0.00579456773301063	0.398111566269308	-0.44588829637886	-0.57671565989834	-0.677294265970298	-0.1487532141157	0.233383638663212	-0.572152797639842	-0.757434229950739	-0.818247337783822	-0.799601100571368	0.500931768158482	0.516480539890754	0.371021763405697
ENSMUSG00000082499	2.52091478606933	-0.856226977195935	-1.06349495304492	-0.813827101835004	0.3404069676865	2.49112645089327	1.21536561536039	-0.0137911263115466	0.686788469780884	-0.585892865853038	0.65035587566396	0.408960536462085	0.615439103846109	1.13922400821069	0.555306303481141	0.464061279174886	1.1303753557013	0.561251400153314	0.326061048354925	-0.293969822699814	1.67194636233087	-0.303417134113542	-1.12558884355997	-0.442882738490119	-0.18332111448472	0.369294717525853	0.906837355865586	2.58791060415168	1.90890013588428	0.053066448072054	2.15217013594117	1.78221794932602	0.336814580478588	-0.470725450640487	-0.0119959749057343	-0.994623010713956	-0.316317703780802	1.16765930713827	-0.0526082000892936	0.850763966897989	1.01709607238035	-0.29397953456192	-0.102376396174207	0.283008873118776	-0.0919838769846586
ENSMUSG00000026469	1.54394495995324	0.0190718296144815	-0.0641310014647796	1.01205513176197	0.122586925253334	-0.51007641278336	1.43239179392291	0.964213748276274	0.170655399975004	0.695763222805981	1.14495891045734	-0.273962464781458	-0.120563890569837	0.130040819643731	1.32587359130403	-0.157065780673448	-0.363760975963194	-0.469575481068714	0.47755409900481	-0.417218884469411	-0.627372306170077	-0.33026838945572	0.371128276908163	0.515398877169721	-0.178933670582678	-0.17183583355278	0.135273926438228	0.479300377787891	-0.149467657417751	0.560717717577225	0.386503540100117	-0.812079199293775	0.477773989545367	0.0387234316814409	0.204369953731422	0.182496624293355	-0.258296718677801	-0.223003235536704	-0.70890325104488	0.0699009789160592	0.0642732741583507	0.208202829340078	-0.55893359002877	0.44457004584351	-0.344202838357986
ENSMUSG00000018501	1.31758862793859	-0.568277101608925	-0.509793566708469	-0.266224823888304	0.651584186563459	0.533113011690345	0.213802979150235	0.347229954046247	0.19476406394853	1.88733857833514	0.213170925239696	-0.956595151072006	0.00141860730459292	0.601684149763107	0.302011641152873	0.200192976645251	-0.896982558033711	-1.32011812171549	0.260234440120642	0.06113032252903	-0.0633404370220682	-0.827602641820472	-0.344827243403508	-0.0277898376114741	-0.170700220788674	-0.0182369880329424	0.33350072519059	0.78846716304181	1.12440648176651	-0.213073946735237	-1.73701196009896	-0.320770820483513	-0.313540475130673	0.760612670752221	-0.456908136431052	1.51027170256448	0.0604803732206247	0.0120940143435462	0.236744307020656	-0.398882403570285	0.72227489993204	-0.837154281614728	0.0768913857087573	0.867160324390513	0.522301129062134
ENSMUSG00000062444	-1.57780838649656	-0.242135162766705	0.543296770042119	0.236720645696899	-0.250776531327363	1.95972179668586	-0.43067702292195	0.413219235046428	0.61541485560066	-0.145180760943499	-0.0399402342954223	-0.502011144117365	-1.27956135876489	-0.140385745411177	1.78986780928527	1.12810164140144	-0.203185218360632	0.0298467679440808	-0.495462491962307	0.299943799039087	1.1274219567899	-0.160855320846096	1.08644827948378	-0.669519003245156	0.275154351014572	-0.291493185253609	-0.0545016792361686	0.481050535278558	0.0656128326480424	0.222889007496342	0.163872200973942	-1.72601913277929	1.34144527475238	-0.325646628521717	-1.40439384782969	0.573093460677346	0.071392878714273	-0.415640094404842	-0.383487299790057	-0.938248396135976	1.92370008847623	-0.119717145780207	-1.4310424196153	0.260510847559862	-1.06959511118384
ENSMUSG00000032305	2.43318477875391	-0.757593716578965	-1.03108317872205	-0.30652684851395	-0.803167027332156	-0.407269020122097	-0.741521486199127	0.270498505482945	1.79997878428556	0.903780923483234	0.113882446745489	1.64139485347572	0.540967083838478	2.80198009946704	-0.318259449521601	0.723553445500028	1.03825507183285	0.473521186283371	-0.410032145141458	-0.103379188787159	-0.868974746476848	-0.278219614426837	0.182687375205625	-0.0588836440175027	-0.375116428341691	1.71356199599745	-0.610555516165563	0.609340602923579	0.00199666563319451	0.667468625827009	-0.356096414192315	0.227454684940033	-0.627957852094038	1.34010406623845	-0.270196098528589	-0.271689727116131	-0.638365502880411	0.31829103692674	0.650413975114341	3.17534909912597	0.000975346533778708	0.698831799353554	-1.72517079560151	-0.915356854195226	0.62884219558803
ENSMUSG00000014873	-1.50294417650067	-0.0524576949620328	0.0761242897765342	0.861645261432538	0.531201983318105	-0.816686942874576	-0.900344090276645	-1.03424660993494	0.5963000786371	-0.552449581644135	0.24097470897009	0.541614487723648	0.744049392232166	-0.118875534498903	1.62811204285097	2.81404695654355	-0.615937136644605	-1.43054895770504	-0.652479022754706	0.204075603698127	-1.4514367956211	-0.61472476164817	-0.235065765154996	0.0344746704902641	-0.277380185636632	0.665584315889718	-0.469938684269857	0.676580571600597	0.450865767403208	0.281228316109155	-1.20708638726562	-0.0698395550094876	0.553821321281146	-0.567023965571799	-0.737268771501507	0.74799130109878	1.40670505772015	-0.211263894177801	-0.586284264982853	0.34194502965748	0.737435942526929	-0.130353831640044	-1.50730696958175	0.31835533149829	0.744886023305725
ENSMUSG00000016200	-1.56534404180136	-0.300697707060983	-0.213782148106162	-0.661771155623094	-0.534192938748203	0.764997940105498	-1.33491679120859	-1.2187327284112	0.365693167469882	-0.39146151350305	-0.598529673295543	0.28020155515289	-1.0021720493429	0.444785426796397	-0.0826280000917519	-0.347670255804195	0.379135001181874	-1.67187921199709	-1.51953995627434	1.39073005452107	0.149239918154873	0.541975018413214	-1.69144104584432	-0.854186587294424	-0.597456122425182	-1.90002160383435	0.0630406270397853	-0.0459485314609451	-0.856175524122681	-0.553220003880539	0.0876026053341128	0.133305479525189	-0.65979276835495	-0.175653241308867	0.150761151164914	1.20816870818574	-1.35351436978393	0.517168393911307	-0.840640796696049	-0.408482025348135	1.85208120028267	1.77331299174143	1.41321595115812	-1.51058965332849	-0.172174478351471
ENSMUSG00000024639	2.22125581623636	0.645642772679203	-0.733587264854532	1.25157431452004	0.431679159665639	-0.0225946284914847	-0.85603114930992	-0.290228503827145	0.399379756900449	-0.316294060795813	-0.230543298770518	0.578905837933705	-0.509858894747781	0.825771442686702	0.496093907212339	0.573052455744686	-1.62100409604776	-0.246840945629204	-0.0786296034122186	-0.120048703283833	0.522904878461469	1.05220595565552	-0.238532050079521	-0.336480926903649	-0.191455414425013	-0.882674876929643	1.86209705080385	-0.712239343262465	-0.115719723238877	0.75729091139362	0.314040833168676	0.227364786523311	-0.158414845564373	0.727194416745216	0.708232232431694	0.538445908715757	-0.313360270850887	0.115988303084372	-0.233910806736111	1.05334650918893	-0.929576302262508	-0.439020186425852	0.476212729349174	1.60608039089237	3.03798160123364
ENSMUSG00000056612	-1.57811266907801	0.171980634241865	-1.23550783355272	0.205664154051042	0.194917493029468	0.3358959706404	0.44897784133867	0.828664094741387	-0.00857028353608906	0.644156020940979	-0.593560173294848	-1.80942308921651	-0.297473980816852	0.343008207023841	1.16162794298629	0.203038995998141	1.32246510681344	-0.495827401655199	0.568950984457828	0.680787947808804	-0.304806587288798	1.444347792151	1.78235765289331	0.71620620478112	0.407305893653189	-1.39939595280535	-0.173010560507558	0.227790326715794	-1.07202255035366	-0.839953757419439	0.0158085976490028	-1.29944927650335	1.2342919188696	-0.19284881756064	-1.0720213908831	-0.655233092778408	0.682161577131615	1.59618299986334	-0.395820822079049	-0.0682076104742249	0.0056534427107161	-0.61693938134914	0.706568471964614	-0.713251564255192	2.10243463121682
ENSMUSG00000043760	2.49225058389586	0.848078500714774	-0.598636745583989	0.725970764698808	-0.242736655048016	0.603942787826045	-0.872078659366225	0.430733957539058	1.01441222129354	1.63759202114611	1.05817374602438	0.12158065385836	0.291452122003242	0.729474273429981	0.62512307067391	1.52245484105056	1.10285183669017	-0.3511321881862	0.96819939332219	-0.00583152731356804	0.302928730332015	0.489299907700982	0.771267181391746	-0.114664440511848	0.752620289274289	-1.06813100950416	1.18361924089259	0.930712540351984	3.23283888104118	0.594052925207116	-0.00462731554330785	0.405456488060918	-0.928560757142457	0.287907462525778	-0.542471735938773	1.91761017609489	0.218815567594272	-0.142123114987918	0.900221870856483	-0.386979673341487	0.21460909775463	-0.818426724056784	0.780471151542121	1.39460721527684	-0.307948422107436
ENSMUSG00000046958	-1.44243943672918	-0.682219895663622	0.0167673252060823	1.63280462966683	0.170023615410394	0.237492157545607	-0.369160868612483	-1.23433150427156	-0.362437743328948	1.24255459308977	0.029081049086816	-0.0255508077575439	1.47693078016056	-0.632762976227849	0.425314015265962	1.09866743413545	-0.554116266694096	1.0715815263255	0.589985663950136	1.67576938221463	-0.79102466863657	-0.0419009075591175	-0.346492265797159	0.500339890855836	2.13985137551399	-0.173090261678547	1.42619584184896	-0.763969980139402	0.689164143228898	0.221824158304141	1.71322364839891	0.44950424200176	-0.39553145669221	-0.273005679646492	-0.0212437806440431	2.46815948587369	-0.95033400625188	-0.692916616457744	0.288050501330248	0.372873772508041	0.64938245686567	2.08618150066899	1.67703827059937	-0.184104906712092	-0.026548209009081
ENSMUSG00000031461	-1.10346133353752	1.01030127265119	-0.233526122605656	0.2148303875246	-0.787306122955695	-0.0217101079518105	0.400102623086277	-0.445841418289547	-0.468401006015795	-0.258278698300372	-0.666510569518085	0.285675506931386	0.886346898408991	1.80860990246613	-0.243790086706946	-0.00819591856897751	0.408122882015949	-0.655649977826434	-0.157658603947911	0.398838668913377	-0.599855236095997	0.540649642970243	0.40971760969019	-0.383320674080625	0.416802394479104	0.015443592556559	-0.277434328456927	-0.913195779202805	0.21697297232341	-0.500010806552966	0.454288663971323	-0.0430917945526592	1.66416688782335	-0.228423291656673	1.50233758837924	-0.364202825475209	-0.59965799612257	-0.246162992623419	0.836565524410972	0.124746394079741	0.680748699546797	-0.215530579876577	0.0868307554015279	-0.576854506504307	1.04326451335703
ENSMUSG00000030209	-1.04552577636517	0.630509250871926	0.00789150234726465	-0.174473346717442	-0.251375613429493	-0.418122790891644	-0.404346312509197	-0.514902948632091	0.52121549853225	0.651583556438929	0.395110513168649	0.102695690657485	-0.619773778703911	0.0763657802882564	-0.454248502793737	0.48383514785617	1.27497323528126	-1.32662916918269	-0.240207179794629	0.552281480683509	-0.247459235181401	-0.533999655357464	-1.49400061007884	-0.111583161676488	-0.301773148818745	-0.814846012782303	0.458752986172765	-0.598634348417993	-0.817982856063421	1.09680052663084	-0.754750751227477	0.942687502033215	-0.608143178971524	-0.116992094024994	-0.515038926999299	1.18841454336548	-0.771574249556864	-0.348394815973529	-0.174335900737078	0.080130216184829	-0.435639787509829	0.17068582857137	0.25512495463376	-1.06629014424064	-1.16770564241833
ENSMUSG00000019763	-1.1274171255043	-0.235715124045037	0.521111555370197	1.4635401210923	0.464247808817612	-1.00473082981076	0.0137691086126602	-0.62557076707907	0.69043288531792	0.626198128268485	-0.0661162321045355	1.15907808556776	0.0794041517421858	-0.274167266670783	1.28649225324409	0.402342404383599	-0.0554265560453649	-0.967641951909768	0.642575401581226	-0.440613136417483	-1.17025715442805	0.701841763147238	0.437456420880447	0.881421000952185	1.43676520988779	0.0993440976578675	0.353895560090725	-0.333644558573808	-0.0836320731483027	-0.658288231959881	-0.577674566417003	-0.521469979399564	0.415314050216814	-0.253848804538511	1.089864596204	1.84036902467523	0.702328167668761	1.37734494791226	-0.436296141799663	-0.241624330039155	3.21161144989388	1.36681825139271	1.61433009881695	-0.0468140589799092	0.777165352328413
ENSMUSG00000115644	-1.44624714187468	0.89030488818647	0.8785881890544	0.000832626687231817	-0.316434188711785	-0.785523368703192	0.480779610916615	0.239849693279552	-0.281596959926925	-0.382229604151771	-0.256829645653212	-1.02225494413232	-0.983341799898616	-1.32857094986242	1.97602445040736	-0.634671484566432	-0.977892354503714	1.44864151932617	-0.378024005495778	0.575631513401269	-0.541315397400251	-0.952654542928798	-0.558796046705121	0.173138589422548	-0.303938070915517	0.231308628855817	-0.726814357091772	1.55155018936516	0.105743692685061	0.636428981781858	-0.691115012693871	-0.384044801287394	-0.053993857951534	0.230810826589678	0.873472896534301	0.622592345370204	-0.246898377991371	0.304752579452361	-0.524760557752999	0.317469520425808	1.0781421810564	-1.32475893832944	-1.40892141216318	-0.662670408692052	-1.0999681774419
ENSMUSG00000073640	3.22209787477162	1.00991288854777	-0.534039989185069	1.09147071388654	1.39238112113789	1.31301040692844	0.798718800907302	0.747289267019653	0.604005470203252	0.727966879096868	1.40387188987092	-0.237977133433244	0.522058421760238	0.300005323978155	1.0688383424679	-0.69773294048096	-0.696264987968407	-2.63676676409002	-1.37801519896033	-0.807407732943145	-1.17116325090059	2.00858571383298	-0.431435435385825	3.83961391179583	-0.333273736929615	-0.209437096319873	0.910251793582077	-0.0834072291075991	-0.0263504111285508	1.34493752164636	-1.27297809560245	-0.81829555479806	-0.650991852451493	2.02346266396247	0.443397115609138	1.19274228083225	-0.000869425741398761	2.66796105493037	2.53462490075194	-1.08798057264874	-1.10913122156488	-0.168016071011143	2.74380234517261	0.993299937229006	1.522076568106
ENSMUSG00000028012	-1.5360710482395	-0.85877528005073	0.341499776037983	-1.46761897568706	1.10726711502768	-0.288188097520036	-1.2568987492383	0.103824959473968	-0.425971710401933	-0.460117401740035	-0.883080714432942	0.73480685170744	-0.588438914045376	1.24596965503332	0.715013160886425	-0.25017052965519	-1.59335239839077	-0.791969742768489	-0.489081444404115	0.170788294026961	-1.1554673463845	0.721192003666103	-0.467475980512964	0.629310876207387	0.312298151803225	-0.491604361306636	-0.76338927127684	-0.163989245404458	-0.709441079350803	-0.166655803941519	-0.00644885352160297	-0.0154849464765246	0.546682783930563	-1.66864992353928	-0.159887710829091	3.03643472729598	1.98969013975331	0.189721339598932	-0.949136565654946	1.05693308443948	0.112827694880514	0.291882622096727	2.49928890240095	0.66895102970788	0.300150270972149
ENSMUSG00000034951	-0.802268934022631	0.472887378349781	-0.251291721391842	0.402515346591248	0.271698470362452	0.317053234451736	-0.352400382821043	-0.621520792083067	-0.109960153215268	0.161746181077228	-0.438316244361196	0.093393795116403	0.122423875079967	-0.220063915594201	0.349338330773787	-0.0130020164035521	-0.672780064306997	-0.336878667544407	0.223677721811943	0.162632120773907	-0.248820905970516	0.0905526109123464	-0.72538958226752	-0.127897463390052	0.0233334978805359	0.0667613880798083	0.214250815848415	0.00609653863694017	-0.314022982010075	-0.632730542838415	-0.935923254564449	-0.301532980486832	-0.280286653623942	0.606830162171433	0.302238179586775	0.429152404009809	0.73122453551103	0.378397035752775	0.627461537284091	0.150868162542078	-0.894922945544827	0.198138408583399	-0.550511788022354	0.465037359383562	0.575202222837039
ENSMUSG00000001910	-1.19213719699907	-0.0814839820487959	0.251200486056362	-0.259385808621486	0.461367219355843	0.0324456034518927	0.372285953740015	-0.510630495833263	0.869612622977654	-1.19022151055209	0.261225104005135	-1.15884261373673	0.359526729719137	1.85117707071279	0.565626081849924	-0.223630552968742	-0.611236618391816	-1.95212170870924	-1.60897201672943	-1.28966397682124	-0.17712075151953	-1.14240370416797	-0.171455746727576	0.157489762386872	-0.371055651129241	-0.424134717457732	-0.686260652038796	0.202364184565241	-0.982358160752007	-0.0300294178012085	-1.70706415631247	-0.181611263478964	0.084306944153446	-0.391786950286021	-0.306535935666853	-0.475359317709443	0.758441897992719	-0.68910333452565	-1.10784448334822	-0.454336796454949	-0.598944182029567	-0.710153101363992	1.38388379619962	0.394970909963394	1.47286296618242
ENSMUSG00000003033	-1.27598739122474	0.660755403247993	0.512700874731274	0.302823777128458	0.0932444413709161	0.582285476545388	-0.660869920317669	1.50720997680253	0.583533975064507	2.16668449582101	1.06344919029045	-0.057644353153814	-0.182251173539746	2.42811103569734	-0.819940507536613	0.244571122455382	0.290533840348294	-1.46735206870137	-0.318302489837015	0.396978150302863	0.149599692205238	-1.27750017880614	-0.300991807275727	0.462865368618357	-0.557332771078935	-0.221567764255885	-0.0972727833601218	0.19989343679384	-0.411558314311839	-0.971338129748933	-1.13731547934637	0.0343335121907624	0.599927384669993	0.416094718630885	-0.958336449800692	-0.180218530704689	0.536174018698512	-0.326713658960087	-0.976283186384934	-0.571709118212797	-1.30076894704051	-0.924325920790724	-1.08539373241704	0.183204108239	1.01653895773287
ENSMUSG00000034825	-2.11260307813467	-0.467611638236362	0.424118707711161	-1.208965177513	0.234452460214449	-1.79562523186523	-1.66820569617356	-2.13362354102854	-1.59412017503226	0.226632834407694	0.599243763867611	-0.860896660345676	-1.19809803637379	1.48839649027155	-0.820824212046477	-1.3290407985716	-1.19822550131356	-1.72982335958654	-1.14366485939262	0.728885909079514	1.23242797828755	0.862993085921163	-0.740409332384621	-1.07113185860435	1.19000279170609	1.24232443789566	2.27104015898228	-0.87952656505958	1.95272501624759	0.129973033999257	0.746890116740745	-1.69499100995765	0.453104647287442	0.814791905830763	-0.195342153816824	-0.344218449106095	0.472565814465944	1.61781916887385	-1.07441922149407	-0.822151537059798	-2.69263874625207	-0.693379813280302	-0.431234502766837	-0.708577594584404	0.513407488304179
ENSMUSG00000042354	-0.818423649794782	0.082676615309429	-0.706495275689359	0.268996444464481	-0.372321349315323	0.536465802482476	-0.132045105206042	-0.0557993516816047	0.962074684966917	-0.142780100458125	0.0840649234927818	0.0198738966784139	-0.534032444554879	0.779534769211323	1.05105374513326	-0.624104953339623	0.32241960841983	-0.608929342838802	-0.429368459148144	0.711112198721171	-0.59534222734239	-0.151352978551337	0.146527511740776	-0.509912589177716	0.295083435544726	0.0976681135632925	0.27040434926551	-0.405775360697007	-0.119755693161664	-0.402772432686154	-1.13054478155012	-0.0231109611870625	-0.55423379257059	-0.215503353162209	-0.41770509281298	0.876325671955696	0.349264406001763	0.40707956630148	-0.243816155159676	0.26096884963455	0.590581300639173	0.155753864220527	1.26588271255006	0.00912221099859518	0.286323255815719
ENSMUSG00000028920	-1.24227879644904	0.323011459851106	1.89500814818283	-0.560196323897917	-0.137833923641872	0.153750203048631	-1.06777521001227	1.02734033763851	-0.198426351359871	1.03970174970965	-0.248355687982499	-0.880246120726059	-0.894647015318845	0.0191195709727922	-0.0709692623092207	0.35720224293071	0.397050555971626	-1.50877607556168	-0.195433439890289	0.78909879913118	0.367978817754312	-1.30245326262362	-0.491840901215998	-0.239417981101602	0.226383144474347	-0.609089453555542	0.309667443196003	0.355605002933211	-0.674873258285623	0.201841253083621	-0.737527853301768	0.000893041885942131	-0.463277829379844	1.01216009328796	-0.491716293301576	0.29346084999449	-0.474339511330336	-0.0366686397030519	-0.947089643446793	0.159592999538929	0.240725765224588	2.62348555400503	-0.13610187737567	0.254211040941834	1.0074018117653
ENSMUSG00000108958	-1.20177989977862	0.0507140547041702	-0.509492959666572	-0.561848374758424	-0.764746059934499	-0.127789355095468	-0.703136400947814	-0.586224977367142	-0.277600555184359	1.14788594244267	-0.469559191798929	-0.866515691492898	1.33444191595436	-0.730609237701904	-0.50193714476478	-0.120510346457729	-1.61857543933897	-0.0486714760909687	1.16001337269392	1.55523134146541	-0.775672022340971	1.54637069897918	-0.0162523723779369	0.313007878927608	-0.0211803266327352	-0.276634121617578	1.5063786847884	0.426273422087315	3.7232575347966	-0.419745216891071	-1.70690704123126	-0.196183962914224	-0.338409262842693	-0.00409179353749722	0.636045557346287	0.843466861488459	-0.299422471850156	-0.130073240096269	-0.88707835014986	0.654633223253469	-0.776354429210848	0.386192149151454	-0.522918939600156	-0.440790494533089	-0.452787323281729
ENSMUSG00000047146	-1.06420191941116	0.384601894500232	0.33618047287134	-0.0358860665777864	0.122571350110541	1.7527953335927	1.54908436881017	2.86478807308665	-0.204248612854822	0.417709606199774	0.415831906991525	1.57536640690523	-0.911507272898182	0.654414336043063	0.87720326596713	1.28886063865994	0.10753910502604	-0.490623210496975	1.14032744445184	-0.0550306007877195	-0.0123719346851748	0.0521193006260411	-0.113956706534012	-0.273469242534589	-0.297298444067307	0.0775096093321874	0.185530155479013	0.232701467675837	-0.282430909151214	1.8233409485715	0.238423847902898	-0.327720010938954	0.586200563511519	1.2259931832228	-0.490914012364853	-0.333936193207401	-0.658522863173764	0.310358146778703	1.89552985925696	0.00157143366467406	2.13893152777352	-0.388812110814126	1.06164762866653	0.642423499992229	-0.325522242731328
ENSMUSG00000037139	2.41460514571045	-0.170202639720192	-0.162624512312801	0.571414563974816	0.148019820139049	0.517279731433973	1.3096479288287	-0.110410778166207	0.0573632274666484	-0.436860109421154	-0.138194086069394	0.195488220783331	0.449946154649549	2.78340046549754	0.675393540630288	-0.149321295443187	-1.0969725512372	0.454941558160577	-0.750068811897024	-1.07497122445669	-0.727856747802445	0.345604101460232	-0.771715618691595	1.29423195180082	-0.94554462598872	0.350984656164484	0.704723353917141	0.0398598560543885	0.35871760663361	1.42497630543295	-0.873064255837466	0.807616994336357	-0.452800379816405	1.37751217282309	-0.522307921814999	-0.326963391426909	0.359773123146544	-0.835088829643299	-0.607734029148338	-0.225770923833149	0.993707474002973	-0.274841046110166	0.705681637795366	-0.135357818026559	1.04736274963031
ENSMUSG00000020818	2.51342332875436	0.425729109422118	-0.833729008045806	0.254504384444008	-0.43773450387867	0.0107128653241916	-0.165069366177736	1.7187933660428	1.09673367470592	-0.401182479801225	0.191722861099764	-0.254144997515171	0.490949919557643	1.90780012747883	0.694706770307624	1.59639744227626	0.33347452980089	-0.267315902192017	-0.200860721406074	1.15863158232623	-0.124372218225468	-0.547833431382703	2.56583332801252	-0.690542242031033	-1.05339208424536	-0.127662164724612	0.876518080925504	0.27340762489305	3.41982976376876	0.09404981424086	0.776207841072572	0.381082940821839	-0.0446104375675057	1.44976946894139	-0.165223300935647	-0.309929621923901	0.14101616955953	-0.0426875858352321	3.21500447824217	0.387328916060088	1.049220752743	-0.312650308389833	2.22164471407678	3.41987684056999	0.0445877020395223
ENSMUSG00000019210	2.20040806627511	-0.116855832710565	0.298191051744559	0.552513949457387	0.355863214790491	1.22046912147321	0.453364374270657	-0.421621654442086	0.413835839893832	0.493783888749474	0.155290595667167	-0.24852208845542	-0.837684320275469	0.542736527962109	1.39312437098006	-0.0915520209003296	-0.685199264982098	-0.990690392609454	0.641370651962027	0.547821047006964	-0.305648557366461	-0.272868929592932	0.0349783885139588	1.46013777076938	0.00573285835749914	-0.585136924083215	-0.0327569063028594	0.330502697346814	0.605189519593371	-0.885632021350596	-1.49934840602013	-0.485966946814083	-0.157028587645145	-0.551240395639488	0.424495655336355	-0.832336589755387	0.650879212594557	0.0875168390481642	0.351979941843521	-0.587145130448722	0.686984810075479	0.0166544670987835	1.39258098279431	0.212321286015112	0.861778156336672
ENSMUSG00000027185	2.20258687989876	1.57981185159927	-0.58584947980007	0.286972502412917	2.14881896854895	0.166779247515706	-0.515656274169281	1.51570923784449	-0.178957789125766	-0.829466793581016	0.223226047181217	0.313292095953451	-0.458817614178422	0.57282141102913	0.445826659565366	1.1807371029287	1.71154496458384	-0.770631783662428	-0.183921423564585	0.65499170638918	-0.786280462688314	-0.57984146021013	0.0510793358538343	-0.577339691505423	-0.691123924369144	-0.166545016919345	-0.114318077948826	0.199163888074041	-0.177194517589596	0.70711144319279	0.382275544569405	-0.11371028550572	1.68688923976973	2.03914970667094	0.087988298123761	1.22430623557574	0.668832096510284	0.925905513708469	3.83047863940098	1.37435908311691	-0.519319428236283	1.2800745830043	2.70378017474982	-0.898332932227707	0.87197806798318
ENSMUSG00000114434	-1.61536832616375	-0.441730208567333	-1.25418909324188	-0.776799934839529	0.41894866731237	-0.493366315981226	2.26417247666024	1.24031441299026	-0.555408743970643	0.288501901010319	-1.46718236906719	-0.734225826444163	-0.294212502109876	-0.769237459901271	1.46476212619676	-0.633749658643518	0.632641679641933	-0.820509886151299	1.31282179436105	-0.154039801204575	1.18141931651787	0.848090432845371	-1.01987529377766	-0.886814442646742	1.13899411542467	0.154374663525122	-0.4249488372521	-1.63003964914631	-1.50255023726496	-0.859504749982879	-1.01713260821493	-2.02510999159918	-0.505446175711813	1.74738307530712	0.374081132171051	-0.189998344669242	-0.817554262846473	-0.817508755074675	0.516549632097334	-0.0917937701900292	2.05154116804902	-0.398999814679448	-0.482334034648228	-0.541226892185376	-1.97932068194262
ENSMUSG00000029407	-1.26426295705258	-0.0565734240797471	0.0194117034844187	1.28944932206781	-0.18076850704747	0.695466425808814	-1.27944798488063	-0.583300080430464	0.0432623322114544	0.905141258727744	-0.0800616970618211	0.360748711270976	-0.367472705233546	-0.278563608268557	0.865563767333879	-0.0507055837417822	-0.297543004277042	0.58863492207992	0.402074369463612	-0.528911954732513	-0.461274308693205	-0.836083814220376	1.63891336468012	-1.04379904919506	0.76124670046338	-0.704284762321484	0.90095352340411	1.0358533207966	0.138044118663023	-0.980332618975801	-1.2993304505223	0.298690918355325	1.05008368120257	0.13659644875176	-0.343604208582228	-0.519350649918358	-0.697481755656519	0.208110059775755	1.71444947090925	-0.135886168985495	-0.83644854865076	0.741754701820523	-0.195600266602062	0.110896316130686	0.220114986478086
ENSMUSG00000020014	-1.0750023165797	0.665283512233828	0.269691930853176	0.742961263270269	0.207731140706735	0.401081391840293	0.643205348424281	0.37868916360991	2.66017433022323	1.61735937893403	0.104109077093792	0.766205160101965	-0.438730895899656	0.973306900808688	0.502128845707823	1.28814114001135	-0.505402757991369	-0.124535986039706	-0.766838356575139	-0.551433715462959	0.631380411624829	-0.0587435596205654	-0.110532650405204	0.874190137667559	0.919769130432068	-0.374462189094858	0.581271027522893	-0.487898503090489	0.140773174946462	0.877679023920386	-1.2062872232069	0.112152872506347	-0.0133611375979847	1.14203398281677	0.248566938056611	-0.780043517777556	-0.575609163126702	0.104333032029048	0.284300543087144	0.904582140274015	-1.30196234108817	0.204005468461319	0.0510930235198929	0.0332293759351815	0.0795924639467088
ENSMUSG00000028608	-1.54770748033853	1.1371985282215	-0.419248100314699	-0.16637119988693	-0.296869436788647	0.129540253636944	0.772761310739406	-1.15269106848129	-0.355710382529958	1.11718724500339	-0.62905780790694	-0.0655223818578428	-0.974002753744853	0.132956395390353	1.59185345224825	-0.19166903708189	-0.257496834623329	-0.00597669534435068	-0.66197117021807	-0.375542325997471	-0.792481015726148	-1.13431947741257	-1.33770837378355	0.403725940150768	-1.18339534407499	0.588817470211482	0.2502616930613	0.428796276683137	1.3964944782969	0.109868542563067	-0.70352125195155	-0.538183187489726	-0.458251210233876	0.90641549736405	1.63766377914094	0.536624067990003	-0.813673639875109	0.194667400214824	2.7105844628861	-0.477339493296051	-0.877776829327083	0.997962131599274	-0.915867567242544	1.08421170897818	-0.646750571193106
ENSMUSG00000036199	2.23363705142184	-0.0660615163211023	0.2537474022155	0.320211556378454	0.651343859226418	1.26454614515932	1.82883609837398	0.00273451091195981	-0.183899300536912	-0.772072218277858	-0.362527406689648	-0.583614643769666	-0.712259614497245	1.71660707030003	0.521202999213069	0.177834885049745	-1.61395777558715	-2.10582128833811	-0.648993403387656	-0.307903569584087	-1.15717313948259	0.061850487656221	-1.31278098463463	-0.322003491180472	-0.650772561450715	0.234951516525252	0.943787378612659	0.488674353977576	0.532954873412735	0.0347157727718457	-2.08074113419611	-0.0582982211877434	0.256308380194642	1.07930625162256	0.449886811411417	1.23399767303345	0.607488605613759	0.534489564598722	-0.316185221117939	-0.126240958637286	-1.0993882326198	-0.136374815891584	0.420502109559122	0.567154252921698	1.23043152800303
ENSMUSG00000062901	-1.52872997048181	1.26967415201182	0.0612694547562518	-0.660685748450055	0.125387036630135	0.167603685676044	-0.454779646827716	0.535074258397289	0.11574943554088	-0.36436700930007	-0.358401102479049	-0.874034523932656	0.613572774157132	0.103036075114221	-1.23415230570422	1.06865083726177	-1.03300479033823	-1.78188605376547	-0.480735030151262	-1.02543778566726	-0.68892651789793	0.847326190301679	-0.326195780356356	1.73617499179517	1.17502604335299	0.0177962214685469	0.328217553396271	2.13341549121067	-1.32789820759013	-0.848723671145768	-1.74471120304812	0.526552783934855	-0.0254839336737276	-0.161514015756637	-0.0311062265033542	1.50780385531928	-1.51387177229425	0.162393791540632	1.30606173315797	-0.0561642822313623	-0.296141075298268	0.213541472593147	0.337819110243342	-0.12879322703889	0.140666952428004
ENSMUSG00000042604	-1.79849320349468	1.84228442926635	1.93626627624512	-0.227636913316553	1.63759024788237	-0.712447065110544	-1.20599310309356	0.912882406279635	-0.749653077588269	-1.23620027313957	0.671433470121169	0.896094511491238	1.09775302958632	1.08028053808915	1.50449247169513	0.670135165423451	0.304176073992367	0.688453761142703	-0.366606395927483	0.495087960561759	0.071645568333889	0.467918631455117	-0.0861735800181084	0.200163584928039	1.75672331951159	-0.243790151178899	0.0475291108234865	0.33123129883384	1.39218584496618	1.6584882273498	1.19995180362549	1.89384112929297	1.98161991442416	-0.77769627764296	-0.50387873491411	0.276781447900721	1.04426260932097	1.23026611999332	2.21441906829092	-0.397594564041794	0.018700707750176	-0.0986760301452913	-0.0526415420047456	0.0232956804496038	1.0069883607165
ENSMUSG00000015971	-0.847191256105416	0.682259196134725	-0.470048463573997	0.155812857578102	0.752118903782065	-0.610843663416643	1.187387258168	-0.269165759558843	0.669012711870302	0.449744681723529	-0.94109477436402	3.08493778276164	-0.28651666501361	-0.236792422466297	1.12175352658678	-0.907694324640849	0.38366545996748	-0.559689085605649	-0.0116270260640635	0.542972875763057	-0.206498835185427	0.488986319964347	-0.48906347665749	0.157990800049667	-0.380640034650454	0.20945326261865	0.352282557096004	0.390128777171782	-0.484957741823128	0.423459766549426	-1.35068133442323	0.27638111363597	0.796884891388607	0.106085145290406	0.284518580902492	-0.130132334659728	0.220341935200437	0.444009362245157	-0.185918371628089	0.0544180002767105	-0.748333763567245	2.06409836492548	-0.378704481048455	0.250256288451131	-0.469420240853332
ENSMUSG00000068742	2.33943506003825	-0.521421562740427	0.98960901346788	0.978039782140061	0.0049095104635757	0.21870604263697	1.04318202201652	0.620145737133635	1.4266370456536	1.05881307019526	0.355036633091431	1.45646399274345	-0.372193469554688	0.588821865948462	-0.670874227006131	-0.438183158939274	-0.211385959878947	0.326302692912073	1.08396309536923	0.121020252927093	0.748020236393132	-0.0758749028193041	-0.583189132747779	0.551367878150713	-0.0696462436873102	-0.273878810583622	0.302065379216276	0.461525409032858	0.905489703948557	2.10029435536393	-0.996688173873595	0.366461474534274	-0.680051789981652	-0.11568062453253	-0.0776230490998952	-0.165153327322093	-0.112115772586288	1.12706831283156	0.912627036978384	0.368308606740944	0.596371130064486	3.87968996519449	-1.66073724036485	0.604120245992082	1.17644094737554
ENSMUSG00000048100	-1.87162000025975	0.205910471220798	-1.53427376664829	-0.253493457409223	-1.46195150860006	-1.42830222745553	-0.293267607264805	-1.00829936789577	1.35298289415243	0.176138911561986	-0.991734164713053	0.232379504605234	-1.78979091275178	-0.493569291738661	0.897787024904361	0.814553631128519	-1.3179617576022	-0.938802956528555	-1.06238007459917	-0.100860012944035	-0.58391889154812	-1.08837072485571	-2.15019961173977	-1.17198291369705	-1.31512669161035	-2.37719452761647	-0.523197202675844	1.08960275161429	-1.13888585967303	0.0226706529539574	-1.96221560820446	-0.609513317651892	-1.89346866755832	-1.09831795700316	-0.747086497794743	-1.71988943138844	-1.47286208041292	-1.31703317254345	0.0289371144613854	0.802976115286002	-2.38593534555919	0.0901944208542922	-0.681470940391988	0.783131420313861	-1.7036924437661
ENSMUSG00000027429	-1.10141007205151	0.621038824243795	-0.816186972483058	0.649612150625165	0.696483986815826	1.33233795102306	-0.168131574565051	-0.326147609706344	-0.506217620206374	0.252427060710854	0.246498320883383	-0.569520399151973	-0.442266362470359	-0.503654506472333	1.45240670424162	0.0112212000644944	-1.09977785377836	-1.17590209641873	-0.481650624815119	0.400228896757891	-0.214615872788821	-0.700066536616821	-0.572168458707333	-0.946240146774305	-0.891175575734689	-0.223504334521066	0.74334616866732	-0.00632788886330192	-0.255513112874559	0.026600261659415	-1.43369596195714	-0.894501915352243	-0.775293315689488	0.880467656418089	0.0715031941122547	-1.09564540555004	0.177338887185609	-0.666681418454993	-0.534062832502712	-0.609940502101909	0.234787929900546	0.783568581453914	-0.728416643613997	-0.122006269913297	1.71320845314305
ENSMUSG00000068328	1.76889493937958	-0.725041142696358	-0.813597829855839	0.441956170647032	0.119566965504225	-0.279957931325853	0.231224535893852	0.330960339022513	1.44281669149483	0.786780892302194	-0.0151715281521248	-0.587397108669486	-0.3890178249636	0.551866709230575	1.2987320402141	0.771154706230165	-0.215339052640313	-1.75004254676865	0.196952165906903	-0.103006406509913	-0.373379493592806	-0.153400856672996	-0.0346787308136506	-0.213685838738847	0.169554441105459	-0.230447075205267	0.618221551777776	0.543312992645957	0.277630163348894	0.124791240879295	-1.37659412802777	0.915098613378097	1.08795889805456	0.157327405076034	0.291359844904399	-0.441279514573846	0.56225005796313	-0.366471459645503	-0.243586632348649	-0.631361406934388	-0.183178263190005	-0.688225383826284	0.810594953505382	1.11320208924938	3.49753222984571
ENSMUSG00000047996	1.66151594793541	1.30160222794096	0.00242839227644856	-0.258740727838438	0.108594843157162	2.05740879183823	-0.544904181107335	0.118998071083264	0.179645223873572	0.670879272469161	0.187180847292796	-0.433238188444399	0.387661794188104	0.818189857575138	0.581938067010952	0.428701023473884	-0.0769594043545253	0.0940805334943184	0.375372043677836	0.711782947105474	-0.306907057452207	0.570285275381923	0.824891861460053	0.660561097863806	0.842217647304445	-0.194314369905572	1.10034996717973	0.239727607511773	0.929042659367861	-0.359478310880573	-0.460766734411423	-0.990010372849168	-0.439348152174683	1.27418260196363	0.115342844418518	-0.429516106115876	-0.451933430359125	0.0931517717690273	0.294023064945291	-0.140466819536935	-0.198024657010575	0.114420616703737	0.353954671183449	0.169448187774059	-0.409433643307981
ENSMUSG00000075376	-0.848422794927653	-0.0668228851347613	-0.190849885770077	-0.290317207577926	0.0963575124450387	-0.825135599008747	-0.0949235613478418	-0.00305940873032799	0.568868712764823	1.02057220266203	0.734899493684223	0.393823487372474	-0.26007048498383	-0.499423801325553	-0.454525181091776	0.309906903532401	-0.355246180051406	-0.446901402703923	0.570142868612435	-0.0688110676861478	-0.00817628812997771	-0.212688718685746	-0.0904250083364369	0.268040814679435	-0.740669937771799	-0.13379331107593	-0.221108910586447	0.254306524028705	-0.301214685713174	-0.239772239518422	-0.119013273095571	-0.142740144318804	0.426494690042739	-0.109408169926869	-0.0706601316723436	-0.179450523064586	-0.237532453756463	0.184692085567925	-0.538693763811329	-0.178854418363358	0.019763295589393	0.143738492938539	-0.532882029099983	0.0355196965453728	-0.0162695880369211
ENSMUSG00000033943	-0.802588060233007	0.49701553642001	-0.0964737034836	0.0395067883044004	0.337661826023315	0.40715873351157	0.145922529605827	0.121063923879548	0.104357492881165	0.488085068398962	0.567390860400334	-0.462522366964778	-0.155800570089211	-0.328222343475362	-0.125541457433098	0.404804779804944	-0.114686568947481	-0.860889811344054	-0.158533375203733	-0.456431773766207	0.0177641537236297	0.046149201831938	0.183664503842677	0.339530206876584	0.699993674120297	-0.11261952168889	-0.177070152409791	0.907603370518852	0.096654447200558	0.263255049063976	0.178478459476461	0.376520552829535	0.30176553966102	-0.100645491720435	-0.377935355516109	0.0792179268635433	1.53577248251258	0.12120594169644	0.222969039340942	3.18923596359272e-05	0.24426661113031	-0.89706200462019	-0.285608378349922	0.569178944892247	-0.221943119568105
ENSMUSG00000070942	-1.83997829313491	1.8952437469486	-0.672361759078355	-0.57266154924076	-0.0310242108028781	0.747698033551434	-0.426052709534847	0.0496699836983309	-0.84206807491744	-0.0508575160970231	-0.546535160659927	-1.37430908028031	-1.0259356827116	-1.19764594767237	1.2136545375366	0.645978153149867	1.31053696868628	0.741413159056051	1.02242435321108	-1.26873911834888	-1.15597952994294	-0.771950795875542	-1.11044161209774	1.40105610416421	-0.697869268745285	-0.714402711362721	2.89070952233627	0.111489855586102	1.08428507397848	1.71144755781226	1.4837648787477	-0.38370379769907	-1.85382829163324	-0.852177466020474	-0.0187059857803221	0.00631500044092279	-1.77802426943149	-1.49001629859439	-0.46022732741538	-0.58003702566037	1.7953270337081	0.794217945919138	1.5614059038116	0.482970816916513	0.301683862447435
ENSMUSG00000034007	-1.90467666292964	-2.01301312996188	-1.76553726642043	-0.569083866300318	-1.26041072208054	1.17795178320577	-1.92853056520325	-0.299844052945085	0.576321134271183	-0.446488456684017	0.194984570384756	1.37930765680588	1.5809661730822	-0.446980264424594	-0.468671794071508	1.97155689569513	-0.181485292595792	-3.11406644733584	-0.348963883794991	-0.444206711414949	-0.432301939515937	-0.974800810637795	1.26015010288854	0.097457746337315	1.27814155813883	-0.564971659833142	0.563732865296009	-1.45196601267518	2.1717790547302	0.218111567937695	-3.07801686015755	0.453464467758214	-0.741427491890617	0.894476898882219	-0.0327219493988907	0.647561231262578	1.52747575329928	0.743548161710216	-1.23683733179514	-0.491115057343259	-2.71032114370887	0.271348963765536	0.959064103289318	-0.892938461700077	-1.23012481808091
ENSMUSG00000038510	-1.85195430362764	-0.516674684149956	-1.36846640956819	-1.54440793129269	-0.626311224928569	0.607795949006064	1.78687839809964	0.0154277918712662	-0.7919984504229	-1.12767760727452	-0.272540659243081	-0.995220831171277	0.298306829303802	0.276701547852928	-1.34202381139629	0.400201439388011	-0.567049303416389	-2.06296460006635	0.846922923341908	2.17045848140557	-1.27470578483793	0.380975954650413	0.701535771752655	-0.939612801585634	-1.37959212646658	-1.32150786792842	0.414964104389485	0.84826829806573	-0.514034845575795	0.59731229624675	-1.73831064087184	-0.213712272979252	-0.365840112194257	-0.870141303438973	-1.21400607175955	-1.18962293155364	0.10224893208609	-1.38077372988339	0.817815402921595	1.37974834715084	1.57424714018856	-1.40002691343241	1.20329314705452	1.07761049820015	0.414937792572729
ENSMUSG00000025583	-0.947206732102585	-0.382807900405809	-0.706216928247299	-0.257069748110637	-0.286076987192618	-0.317091986529397	-0.875423766758189	-0.435155995863139	0.102464260287441	-0.0740632549321055	-0.233615246523247	-0.302636121603854	-0.523556796848651	0.35558881884042	0.407080643377024	0.224197613280153	-0.417726003343105	-0.879951963401912	0.294099701921312	0.121442450974815	-0.223463411804076	-0.547544697336457	0.809563236525555	-0.454875305608553	-0.550529490480571	0.223207886301491	0.312251432906935	-0.647337578755364	0.145699052412894	-0.0524765014895272	-1.08078317334424	-0.396401291063717	-0.486262069899796	0.681221971744698	-0.444285528482292	-0.0962922899787276	0.51405606479823	-0.236436005445645	-0.421164149777395	-0.565591896746937	-0.650054699168591	0.425346622245373	1.79750893566113	-0.447153469644046	-0.395016990215685
ENSMUSG00000028488	-0.918059400670103	-0.242973529187346	-0.288196068160802	-0.547110141074428	-0.205050679035149	-0.33421694607578	0.047045511985248	0.652027909956713	0.322410216805636	-0.321185903981728	-0.576404612443246	-0.629776337764838	-0.329056909770366	-0.312247810611801	-0.654474059920988	-0.302260758406452	-0.665079565883293	-0.278243522794025	-0.405028316326969	-0.513282325997109	-0.26604862832824	0.751190715705141	-0.0112349899422014	-0.397872348432567	0.014938255645339	-0.763334185068145	0.166531881877919	-0.0765210664500247	1.07441230667885	-0.227833879046437	-0.44200275006579	-0.00353443163154909	0.427546650159258	-0.757302005358481	0.0698012677225413	-0.265699018216091	0.00570894167452915	-0.150320285714469	-0.0364683109597072	-0.31969292943023	-1.12727487247842	0.197831933844138	0.590824460107128	-0.20293508816162	-1.17052456987117
ENSMUSG00000020952	1.33833077058184	0.297248855972516	0.870709856636556	0.0359167586257483	0.264359085093128	0.665141731098786	0.956733641733947	1.19400294510802	1.60654411995511	0.115417722037287	-0.228650255615278	-0.313140024958337	-0.0774659886180687	0.582048169979902	-0.547004434094045	0.762917877368296	0.023171940455527	-0.953658138986549	2.21298717061767	0.715616134708582	-0.266971892700328	0.281752213681214	-0.319886663460493	0.0626275303583202	0.115652904782323	0.0566000717401173	0.148845952682604	0.440011589831628	0.24052841810017	1.21057225370016	-0.543408954866457	0.366533743649038	0.128455200467733	0.23986493871015	-0.0485902804356131	0.832049269815318	0.397087438092307	-0.274655245770002	-0.241917829784737	0.130123188763776	1.86617644897454	0.391042178926142	0.141548102538554	-0.179389852400605	-0.174321850978115
ENSMUSG00000057447	1.36897528995127	0.185245835135372	0.378830578908648	0.0877369295032088	0.65392413478371	0.087347316394519	0.249929915613074	0.943247168456412	0.881428319720779	1.33301982557978	0.185436762319947	0.107041635970345	0.363552870043679	0.0521064154056528	1.56710055924389	0.682396245014498	-0.0704998117829201	1.44933385486613	0.115040435944241	1.10522383013532	0.687553688945002	0.232951986685529	0.176796196458304	0.43791726312534	0.702212318315043	0.140985431161278	0.116577017761052	0.515625198932271	-0.0669615085721808	1.14136236849801	1.5463539534147	1.0565022267371	1.40598412949194	0.0911215141543849	-0.384093787629277	-0.153595336568935	0.300996752817975	0.136036466593792	0.0846660139808922	0.380208872400248	0.860360576823676	-0.209991477327134	-0.343499373691265	1.88505475387642	0.479345717999439
ENSMUSG00000028149	1.98339825355819	-0.53286871649839	0.342469411337353	0.0834229511647543	-0.021243090695264	0.778156818966714	-0.740209951565649	-0.43612991106233	2.21331362660941	0.207139902549623	0.291835942705307	-0.821642828954764	-0.446803695777473	-0.230885307288549	1.97512726948035	0.213475780314518	-1.56596776020972	-1.25994728572573	-0.257359163876548	-0.596705901597355	-0.394025460625227	-0.813055484322278	0.294675444075157	-0.783173550948441	-0.466095185174126	-0.423021153630855	1.66444532588013	-0.603178756120781	-0.360335742094021	0.459898027797425	-1.9030700719351	-0.31718000384384	-0.40460477757625	-0.098403929521984	-0.729424295315784	0.516491540872818	0.112757644906593	1.11471778360161	1.23161636486158	0.944308221469334	-0.395477145431988	0.825312650298524	-1.13670317696187	1.08249772553743	2.29903806043914
ENSMUSG00000017929	1.98575391829895	0.501569776271035	-0.0778211940123192	0.190700757085564	0.559520432169172	1.19067024266591	-0.538680863300576	0.548657608983034	2.16790307419407	-0.197305021474017	0.956526311465482	-0.302965690577705	-0.883442370135961	1.17233953585278	0.945077909455693	-0.287271579892223	-0.46131929795425	0.182667917799368	-0.321478733684117	0.720545566289254	-0.758470193868724	0.245030586516538	-0.497044735521842	0.20216988655347	0.107051835899951	-0.960089159416774	0.115605075459181	1.32963735359826	0.267518739182559	0.229402779368091	1.97008246922427	-0.278595338473705	0.522443164523216	0.840947866982448	0.74801932114357	0.611518588973862	1.00872749483735	-0.0367561219775614	0.39003386129899	1.50599579065098	3.72122327083018	0.0330481651191556	-0.466178621433973	1.93990044690675	1.77904585920339
ENSMUSG00000069227	-1.8612905102672	1.70077755614028	0.0232116551323074	-0.133880607351759	0.0588152583508323	1.51502668058787	-0.623363055696373	-0.538281708073652	1.87519091436165	0.691652798043849	-0.169740826186006	0.0302306403880902	0.984513276004526	-0.144731838425334	-0.273385907946461	0.51527175646063	-0.616169590695388	-1.89618217804722	0.008614327351982	1.16408883221203	0.7171791688795	1.28820668822653	-0.194865592387474	-0.00982561332361879	-0.235032641617087	-1.2918028743924	0.242491706850255	-1.72716067849552	-0.630570304113621	1.51698136415712	-0.112752341406919	-0.592905336776865	0.0727636758191389	2.20180035535356	-0.354086706474226	0.0887320970127548	0.0824880524288591	0.314954531448026	2.29423816382369	0.485883258658044	1.59133314359852	0.605533721395528	1.31433820087491	-0.675823043775377	1.71034190850595
ENSMUSG00000067049	2.30337443039853	0.609889401298567	1.08171104083886	0.52667784051206	-0.0727917122023479	0.762189753455069	1.15938872660439	-0.199171546757731	3.56404441448555	-1.18115975837475	0.454482047418722	1.13141097318442	0.361623687758674	0.0335684152875361	2.82131363825336	0.416232208803719	0.065346591658486	-0.929783933459631	1.74291662397618	0.15666763083346	0.865369005398127	0.505140139061703	-0.980579607559806	0.0770505259045408	-0.132643107798467	-1.16856831283061	0.900980751387503	0.15363024322123	1.67502677290145	0.732133519061647	0.46326131289594	1.58355248115127	-0.194338307081568	0.435708860425921	0.825308290852755	0.871254200295018	0.449325435306561	0.012503710751524	0.412281369873804	0.510379056112934	0.721611162022853	0.77791481003339	0.536158360056145	-0.114557078047099	0.906403166221741
ENSMUSG00000037336	-1.59462630554791	1.0348540562378	1.11724799123215	-1.55173784452971	-0.671176187289926	-1.06988737084311	-1.16266654132581	-0.284131123945473	-0.0630965002097646	-1.02389321837773	0.0157699473590171	-1.50583403242464	-1.13369517143658	2.20948181160774	-1.83353202547719	-0.521563138576993	0.450147142330627	-0.118976799329404	-1.0700481180181	0.572036246074872	0.258277657330269	-0.605502963930795	-0.91591225657747	-0.595564144452419	1.9110879964299	-0.155462921472312	2.03039897680569	-1.04278836937572	-0.445992763447794	-0.000316609287315633	-1.32149008558885	-0.234822673521597	0.341626640937396	-1.52619276394106	-0.740589984908513	-1.64426167020675	-1.27859721540725	-1.64626979178526	1.1382243678978	-0.90983064827912	1.83550556223713	0.0406323945548134	1.67267741084509	-1.06677582561973	-0.0279450005742406
ENSMUSG00000020228	2.51373427706897	-0.292506394216894	0.501652110630674	0.76411001508347	1.56128220484961	-0.979274560871324	-0.811919784564005	1.74096960347839	0.582051337419283	1.67236285033912	0.391489876310833	-0.230009694346868	-1.42082804700405	0.297742715915947	2.1976210856667	0.161468026411707	-0.241065309784768	-1.90629478619894	0.603912857297336	0.483981366560633	-0.900328041402638	-0.570228150726273	-0.932912623476805	1.36206505858161	-0.282887615894868	0.350833335739063	0.00160049229471564	0.958150738993884	1.99103827154499	0.71842976876604	-0.263563345388657	-0.0818126308235983	1.0090429394142	-0.121900917261739	-0.646190215688882	0.478595732040223	-0.155998135541479	0.0567331932336583	-1.05274206998626	0.419588591305307	2.48878661852925	1.58554516933323	-0.711734465726818	3.92933470445242	2.99426577224227
ENSMUSG00000024037	-1.33349546474604	-0.15268830275679	-0.156955255100751	0.804511980353391	0.33475734801083	0.668116737307353	-0.662785155245939	-0.262176587277657	0.259795760259152	0.226245347168411	-0.229657099334971	-1.39675786419093	-0.0709326163421384	0.69189120810718	2.30390242081566	1.09682823289984	0.390799196375432	-0.291654560683149	-0.422787858550446	-0.963205531731438	-0.608617504018876	0.467461304682791	-0.159791838541055	-0.179446381887446	0.851018459559166	-0.728391118057274	-0.490561651129965	0.0232905527156725	0.0922862538274035	1.57559267189548	2.28277043302208	-1.14004859882354	1.11169492336557	-0.0754496303455918	-0.82460428194654	-0.327146728017715	2.89006564444149	1.34903956386884	0.874998036696809	2.35069905773259	1.21242215408252	-0.855531735949893	-0.880470176393862	1.03774755591843	0.141299036597301
ENSMUSG00000004317	-1.60276993890886	-0.148616073003596	-0.0553501795478817	-0.818168538610441	-1.09798714431701	-0.404649337667357	-1.60521502560944	-1.66981460332634	1.76869073653122	0.593277282160181	-0.608569540748335	-0.16755682312982	-1.98614886356681	0.838982597167071	-0.242890769842737	-1.61285275927662	-1.74841230425077	-2.40153621390329	0.0157319188328718	-1.01862003810157	-0.181275459986883	-2.28792438376221	-0.991247689733352	-0.335324451029848	-0.932095352670049	0.711630151915547	0.736864642189699	-1.40888410486861	-1.10908859985344	1.4104810778417	-1.33487219040051	-0.775092193703713	0.0197231678115594	-0.843786125036463	-1.08472718747627	0.102646797278057	-0.0076085507011398	-0.7777004964236	-2.32304534701501	-0.991155750014214	1.41686801373904	-0.315475294895257	-1.81639549969821	-0.386687612751653	0.695603249975
ENSMUSG00000013858	2.21801994848343	0.803797760777686	0.686423457512142	-0.193052333556702	0.596831485293633	1.27385777775827	0.2236337452155	0.202145204889086	1.64778378567834	3.20072938317939	-0.264671498748997	-0.704091425172186	-1.12085171635407	1.18104439220561	0.00240802806443409	0.723693843654847	0.889150069239085	-1.73931291069324	-0.234906525919757	0.612045324392325	0.217875186039451	-0.481249068109649	0.408074454101409	0.748045469175677	-0.969017794280401	-0.0577060015200348	1.09624106878459	0.47510909960941	0.12523796627993	0.0239796646427504	-0.993819352289735	-0.817926718138605	-0.215603800026815	0.140034313736006	0.743947689806235	0.547518917015725	-0.524838209592682	-0.263032010577037	0.794228300809305	0.407730028910923	-0.677872800165454	1.37039429519287	1.34299621246383	0.238391897625707	0.902099076462009
ENSMUSG00000053519	2.38938656630399	-0.212875059229708	-0.13153327017377	-0.172324363668844	-0.16595782697941	-0.0762450917970174	-0.42911941260547	0.164559932329888	-0.0600209580434793	0.141314298469503	-0.639708777105657	1.59439747129409	1.00927645219609	0.0224804883064008	1.99242485888455	0.340058629417077	0.99884700974963	-0.491984647962708	-0.224432175490361	-0.507429762023316	0.145585409181017	-0.256641575695997	-1.01091894504806	2.03922311213087	0.596757381215261	1.23725808775636	1.06599682030837	0.886434651169153	1.8756432672293	-1.4887855204959	-0.994958689036528	0.731604602420737	0.857827258016377	0.266416457834063	-1.71593475870004	2.78809614419623	1.7473271241032	0.165429129779447	0.632345673911529	-0.5487542864937	2.28928818082014	0.0353348166730161	2.23898372801837	0.803134896904839	-0.64665831702277
ENSMUSG00000057503	-0.496011831542321	0.29320747178574	0.176096525150193	-0.382445732655258	0.0990145791105445	-0.106775938851303	0.210413435822896	0.416608102044555	0.107067855679274	0.142134878220652	0.0752888117475672	-0.567596454385878	0.0401833801423983	0.280554848397169	0.477276045947079	0.319595621362939	-0.193508911536522	0.803875593946101	0.000548477197704907	0.11153590315097	0.245442285567397	0.0593590214922043	-0.411572659233386	-0.0695042348455992	0.101373507997302	-0.684336921071706	0.988721183057596	-0.369623017665638	-0.0483359690534839	0.150141970124774	0.810720081485869	0.00647155166820365	-0.0947920823559601	0.175119578224785	-0.0847189817378509	0.0546111167566552	0.0450667165995056	-0.0472647562776182	0.171349693028907	0.171433747493546	-0.246083642048321	0.0737273187969919	0.229016988420998	0.125305008517563	-0.055748810708149
ENSMUSG00000027255	2.46941609431946	0.781044240190478	-0.477414987383173	-0.99819750290111	-0.0822363227848323	1.47783268934639	2.72978300809068	-0.0253566851262003	0.416520418292221	1.62672507365717	0.735396387162777	0.305187422030809	-0.741030723013555	-0.406109125810206	2.08299758531152	-0.0985771495300453	2.0406717588432	-1.60606761769188	0.161534444149196	-0.48070531343831	-0.162358446111012	0.402052033091502	0.633540272059435	-1.02877342576664	0.694028932004208	0.086269477076988	0.791720380170726	-0.909623016662717	0.835357966598193	-0.350562551233578	-1.19037649146328	-0.0895660172325113	0.418501068569901	0.490297242606334	-0.527448789004859	0.675022833008055	-0.654556121327778	0.599876107118455	0.211313131378989	-1.26375976483238	-0.387310425600593	-0.377728578571661	-0.145021906707044	-0.513368042926541	0.922740582850968
ENSMUSG00000055093	3.55288215844488	1.66528882047907	3.82627477463995	3.03143330062057	0.596375831550683	2.00881237692934	3.86902878813149	0.505167825825166	1.39585449456756	0.757105637370265	0.308974977748613	-0.0989828876436461	-0.908707880207297	3.94512539119529	3.36598087127619	0.402773958000502	-0.642474285232862	-3.44389336130161	0.517521890842946	-1.96052331480558	1.06361736122089	3.3197228617971	1.41541122616013	0.477646601806204	0.961441390633147	-0.59393059888842	1.29029885351432	1.24294686947553	-0.623303128644309	-0.141927181097484	-2.44953413996272	1.38397387850789	-0.506948789991081	-0.349098084129754	0.557885054095471	2.56283512312941	0.768159922877921	-0.681632823686038	-1.19238143347118	-2.22042822980077	3.65639803482992	0.394250273545699	-0.925265408489378	-0.786612259786934	0.705642732532861
ENSMUSG00000022185	-0.956052119815998	0.182450602479556	-0.16322547983754	-0.541730207584811	0.393169724294398	-0.0838973651760152	-0.0325845691690849	0.195233210957842	1.18560878040874	-0.0121410763220939	0.223652269102804	-0.686779009662146	-0.780443086709315	0.105780276837369	-0.308058639932748	0.455235082692452	-0.815419444612165	-1.38671404963936	0.218340421530474	-0.0425079134633889	-0.62487720458326	-0.29134157650518	0.407934121425219	0.0688134544057988	0.326317835282199	-0.00150223680075345	0.558379728622508	-0.01350048740697	0.120112131884213	0.495377781196501	-0.428761518762797	-0.718463706191674	0.770025808196253	0.267280753980974	0.169912285177969	0.381866446052676	0.903798219434562	-0.0925473457967311	0.357419726170547	-0.420427310991134	0.574315300442717	0.21973226861927	-0.127752017692097	0.144188098279079	1.91922946057426
ENSMUSG00000040746	-1.54614331910565	-0.564135402421344	0.165309404858519	-0.538355940910669	-0.474403912311867	0.77130145559283	-1.44378186801889	0.976458462349511	2.0932609129218	0.0434489150036915	-0.119529226075295	-0.290235627108421	-0.195154639365021	-0.475528646601385	1.35478255364085	0.0806770318333202	-1.08312233414235	-2.69363175325305	-0.377551546430876	-0.824490491029101	-0.00474861988114593	-0.906577792116924	-0.0380007298400762	-0.942898716449344	-0.0316058299332703	0.116913302704861	-0.466938081475657	-1.24020584594711	1.24446039156931	-1.62645118219636	-2.61245727534022	-0.483734740125524	-0.334689286132019	0.656089091982384	-1.021396060317	-0.149547282187066	1.120772583284	-0.0336019846672682	0.0230237202314547	-1.51345907922206	-0.780394639143587	-1.09490408468078	0.208688233812861	0.911808177876344	-0.373190371898452
ENSMUSG00000017978	-1.93895809329259	-1.16370528953137	-1.49258872021137	-0.977469396424323	0.201248233851358	-1.98494459115066	-0.0332357956803147	-0.404217600420764	-1.57367890952686	1.27086242635335	0.171993310616769	-1.73599550764162	-0.188994609508167	0.583790406798768	0.933231441948214	-0.700119599738246	0.758823751782332	0.189699938325807	-1.75771448312137	0.7793824518024	-0.650937361458434	-0.030835177509656	-1.57299900122085	-1.22402447247079	0.29617458240705	-1.66058962121191	-0.0981460424598361	-0.912430231702501	2.19399858817054	-1.26003252177996	-0.677730887836996	-1.12488108414658	-1.95270811383288	1.84455332879716	1.82953171339543	-0.984995882948533	0.545508764155221	-0.575542123813421	1.76593170887263	0.103274673483122	1.0630266978897	1.20429957273202	0.918982655714359	-0.866829886558159	-0.730599124917032
ENSMUSG00000049339	2.36730619705174	0.680515738301698	0.204517828322325	0.0776327140030623	2.31857455730473	2.33751785867337	0.399994030648633	0.865663985352632	0.960178419641741	0.143587199948936	0.340752106194065	0.247617080141315	-1.03850073324215	-0.518484266935308	-0.202565077751153	1.38296615489714	-0.379242736349108	-2.52972532469765	-0.13847749193167	-0.271563683668871	0.347262974717874	-1.36021357003092	0.632507365507135	-0.294367572148819	-0.0215737220917719	0.32601155986452	0.431528497166746	0.547735243351609	-0.682600784455268	-0.640352932492606	-2.47476809726988	-0.215817620732082	1.71225004505629	0.00365755698676999	-0.75554153839471	-0.949986844234243	0.943449867730884	1.16932800412422	-1.65677620467815	-0.916857847778044	-0.658182086590344	-0.92295588331817	2.00608876959918	0.153915555184926	0.40143247731155
ENSMUSG00000082593	-1.53624461218792	-0.939294658554171	-0.665262156462835	0.0339798323036182	0.0470068652769813	-0.575997970253491	-1.11160199646333	0.786322391908334	-0.154631683734102	1.41196662306469	-1.23640261150719	-0.606540012292821	-0.276233747955778	0.47656871441427	-0.999436841286891	0.0130452303014952	0.167506273606747	0.347672012147671	1.57860822511676	1.12603901761849	-0.342848026612617	0.342739708252994	-0.144685800607516	-0.000596593181819829	-0.0518817841942169	-0.660866028291109	0.605793685242668	0.485492786936609	1.72423894116396	-0.687013920901984	-0.36969238539906	-0.901617198063259	0.177070102921773	-0.101842285919108	-1.10926323169848	-0.529635049835436	0.210704379920001	-0.967820952869287	0.00306275252183297	-0.624958822940108	-1.78042314491725	-1.00754651649381	-1.23813777907161	0.560447894656267	2.15242664336544
ENSMUSG00000015222	2.37826899382378	-0.107985085167597	0.8937130971616	-0.350443522839239	0.111708190040409	-1.12433265793235	-1.58233229244642	1.60236851754311	-0.539130638899612	0.133246673494219	-0.00447015971818719	-0.619431674256813	-0.540193998096772	1.0516714282388	0.659904222777997	0.224295520770966	-1.70548337117633	0.418605426203157	0.328353890304762	-0.320110038939612	0.653022515463731	2.1216605878518	-1.44595018613922	0.302669029415964	0.589729277850833	-0.51150294056918	2.56798797667549	0.00694422633469178	-0.150805987237722	0.53122279092191	-0.923437548056902	1.62399313135322	0.400484828456921	0.174284374507081	-0.28515749398772	0.460011892175274	-0.635094797560057	0.618963133665477	-0.913220190640584	0.262501377855682	-0.58341697454234	0.0776536991174877	-0.354186052224378	1.59717952453687	0.264769994528076
ENSMUSG00000061119	1.60530851528924	0.00156900897181828	-0.578812788208415	0.30246996030091	0.091521581736078	-0.548309982319837	-1.01259639491167	0.544115231668275	-0.0292931413695233	-0.483128972361063	0.469800452361854	0.136001331631825	-0.0344966378423415	0.0641377627615511	-1.01359758861102	-0.0718067600766123	-0.433061855081699	1.18117900410833	0.419849914976615	0.326118802148774	0.321527149901434	-0.223237497455946	0.0424379079493257	0.00343633582281527	-0.0658259742939879	0.13151594250745	0.296407354381058	0.250065518123956	-0.16918568472831	0.163028477855215	-0.48178742732337	-0.525688986794508	0.868394412871956	-0.461617964901753	0.748169123262204	-0.177335448268905	-0.175742159439899	-0.286844413337852	-0.486114988258937	-0.359612793601557	0.394185035728769	-0.13635946402248	-0.0706628296561145	-0.149949695373918	-0.639604167812349
ENSMUSG00000037754	-0.920409682268899	0.206153571691592	-0.2226968730628	0.480171841099822	-0.379795335747763	-0.269097381893613	0.0582891435578879	1.094603130481	-0.192267606573816	-0.198774617076611	-0.229121244684591	-0.929531219362053	-0.662072430606153	-0.406643154051091	0.721304431759062	-0.666520622268313	-0.891932361608016	-1.36030039700517	-0.49903128789124	-0.360542447974649	-0.979028819004871	-0.571720480653292	-0.0242743807695417	-0.514334050650405	0.405939157996186	-0.334098779661965	0.262676740698237	-0.332397672933684	0.318074462180566	-0.492413729329668	-0.641513373595574	0.442025945067217	-0.735979209282791	-0.430231211396632	-0.224849378430062	-0.119839853229309	-0.624964963850951	-0.785315245610592	-1.27009677057786	-0.442775710884246	-0.274926139421946	-0.249835650587243	-0.537543474938502	0.375504440605764	-0.12975955692203
ENSMUSG00000042608	2.35604171201042	1.57433424185817	1.65027287542694	0.0953463076971481	0.076895413444048	1.36445817411227	0.447048317878791	0.172169543000199	0.42881768907105	0.166554066031285	-0.422156964100089	-0.434856703541417	-0.655315775697792	-1.15930129127659	0.740918238764046	0.0944634932247383	-0.399825550179827	-0.964135672253128	-0.146348154319261	-0.359634917605006	0.248153318345143	1.13763810071123	1.44395172028198	-0.420461763968421	-0.427664329603035	-0.356970170297986	-0.909079660109553	-0.0925898780945256	0.883536975740475	0.598662048497302	-0.994018008408962	0.738481143487947	0.412466685929563	0.014584203262206	-0.83287442963106	1.81096556467966	0.942261180658495	-0.435324966499912	0.0261924358243654	-0.0848518256750902	-0.687233958187422	0.110157125719034	0.549572922712298	1.4261517290135	0.00795748168687226
ENSMUSG00000036667	-1.66610313227892	-0.899051876131958	-0.515112523603442	0.290900538687091	3.05982150525459	1.15517494539647	-0.244824183294162	-0.975371128645922	-0.507519491295077	-0.280799247947203	-0.0727591922690167	0.0796833712711764	0.659978482877717	0.287965197872466	1.88958548485191	0.303629722979818	1.71801393162169	0.187095142304109	0.798931482491649	-0.137822558635162	-0.694252880958427	0.928354935959265	1.24068177573747	-0.1028998056646	2.21715965138747	0.0736796600647163	0.776125786572374	2.20743615520098	-0.215599087848412	2.11892455713936	-0.654280531278947	-0.35042328847852	-0.626535331932162	0.909704119669698	0.926564913047561	-0.372460102578897	0.0913464154852854	-0.0105086530233411	-0.976821292469823	-1.11649640990079	2.10920903056942	-0.956158904781639	-0.715330151748441	-0.531184905312651	-1.11240148054836
ENSMUSG00000112148	2.02856121950179	-0.306032726941082	0.0306843953569471	0.600039848531626	0.704053269122322	0.48772440101506	0.369991558280218	0.54947231903631	1.5310806107683	-0.214156692771717	1.39698687597202	-0.0337316307429306	-0.345554347202859	-0.562211844548062	0.223114778954161	-0.0230918768873901	-1.62049397552521	-2.5553898996297	-0.662314191469516	-0.17519207003776	-0.447397744634152	-1.79526525974407	-0.559662979452774	-0.384040719046022	-0.617877082147974	-0.668152473653771	0.100729750776314	0.727124911023707	-0.307517696679076	-0.245307781855408	-2.62821461787224	0.87760855787105	-0.287840590329376	-0.702050740655892	-0.821849220381905	1.27400409935105	1.73292941578937	-0.964840658561901	2.01007431046078	2.16231763990844	2.3115856316153	2.93949328892279	-1.38000859272187	1.65675022741382	1.82983773823037
ENSMUSG00000037640	1.5167790998887	-0.244242720776799	-0.225363844016761	0.0978758921913367	0.619266501922112	-0.124597330815165	0.255881099071554	-0.524304203914121	0.328754524624769	0.406006456035062	-0.051306164289409	0.049083034226836	0.89792365743383	1.91143988438508	0.359597330322971	-0.0665125959878339	-0.621389861235746	0.507850222864243	-0.484915555609228	-0.148873081595768	0.532696290557812	-0.652521226771229	-0.361889075656073	0.964788450611552	0.0972719229289953	0.203308198886447	0.112369523549238	0.81681009408213	1.00862175734603	-0.348521129384636	-0.124865073943336	0.0607163428025192	-0.447907660498739	0.446904264711881	-0.41780440139902	0.429668717433526	0.240756963062799	2.07907835606105	-0.466972954297045	-0.0974002416013465	-0.427827843144401	-0.235548532219765	-0.839329081520354	0.631127839900905	0.882449468149255
ENSMUSG00000025139	-1.33149775014081	0.404069259306465	-0.307015843715586	0.850480389538963	2.57946111790826	0.749462867611529	2.73373379372062	1.84176628779713	0.531026005771139	1.74369217312543	0.0276384121290413	-0.26130698346625	1.24286024599811	2.03833669188153	0.86844175190102	1.04424805504812	0.428857444599304	-0.191052942848925	2.87242191981351	1.38930278699039	-0.0226610432546703	2.37158435862652	0.839502092185111	-0.203070224720198	0.853981612014526	-0.203268081902958	1.29898040090272	-0.637477215238564	-0.494186826279177	0.813166131031114	-0.905507797667935	-0.25032914997178	0.0998979942905393	2.32338315583048	-0.123986165017251	2.06510717808051	-0.653656909100096	0.402162086208362	0.790513287314384	-0.275749831089481	2.52110244396382	0.298444730577908	1.0195699483017	-0.00328864951661928	-0.0365963155601176
ENSMUSG00000056941	1.72221761747802	-0.108368494833488	-0.472690753768469	0.269784441250262	0.142968521542959	-0.388577344217759	-0.113958793892139	-0.888562081701189	-0.41698803780536	-0.209936286334086	-0.526399798941049	-0.951166169540423	-0.28757490296032	0.53667495285533	0.15875154152083	0.573987844085931	0.739299672126617	-1.21735372687022	-0.452033557316777	0.693276945755853	-0.396339408265324	0.258550976325492	0.00991318012713753	1.01259737459402	0.373817458732726	-0.600479642238768	-0.0327458850280462	0.0506946073387587	0.466605992800174	-0.2318058975343	-1.51227703819999	-0.190233996071165	0.367912110739301	0.792990068997368	0.329303921309852	-0.427272387524524	0.0695822647762647	0.220598653330167	-0.634048150201348	-0.733026161447003	-0.806976838646956	-0.0383714313263121	0.0646468824553126	-0.179429255180628	0.0983257894600045
ENSMUSG00000031816	-0.954132907142336	-0.466561540897666	-1.08531484455015	-0.134295329940712	0.000177845728981206	-0.425669686817424	-0.275239541395536	-0.361864927397513	0.118767201864561	0.641576802201518	0.0944507006216595	0.307434369038405	-0.214294295564925	-0.328098462393982	-0.549040772773628	1.52682475221815	-0.372290346600057	-0.540586962417358	0.754756351847033	0.413749610679208	0.64595811859814	0.602538561111554	-0.980103083158688	0.211261536490179	-0.605389030476661	-0.0334510313747319	0.109856866315593	0.0259613701017722	-0.121908263384326	1.19190712046097	-0.358572085273964	-0.664050335420242	-0.0295533095211019	-0.295539558770811	0.101288351709398	0.514253848995968	-0.447234714104862	-0.162404087983277	0.565643068706153	0.157715573268912	-0.39800586578106	0.176429852272498	-0.576419736383157	-0.115346964025342	-0.526183186360645
ENSMUSG00000030298	-1.01210535077879	-0.014456191194187	-0.0495755115357441	0.622625476787283	-0.041947755648419	0.767921731740144	-0.477128601842304	0.692328136193261	0.773456942263378	0.287087789070691	-0.142444418302352	-1.23752585349093	-1.346055001956	-0.655738857510436	0.63474826147812	0.654378975541493	-1.52715938172912	-2.17437313979684	-0.484097899827356	0.475041672240007	-0.396650938683869	-0.693327514135942	1.46161527989931	-0.988519722729564	-0.152271067793644	-0.0189543462978508	-0.473295921892811	0.265883921377884	-0.446175138800996	-0.54789027428627	-1.40292439248634	0.590338017671936	-0.200224592287041	-0.389765496816931	-0.0299767806525142	0.329169600369386	-0.314460121653496	-0.822724966108678	-0.171725966191172	-0.0799419176151502	-0.731885557222041	-0.520546010207533	-0.204780631269226	1.3673464571409	1.74971536058453
ENSMUSG00000039988	-1.07346074304919	1.45525397111166	-0.383177989536133	-0.142597809433239	-0.305606412699033	-0.0801717850761333	-0.685542698462673	1.04968442333111	1.68444130360517	-0.723245824680721	-0.793466723892376	-1.16588791482798	-0.427636684943859	-0.166575303531186	1.40936435943304	0.792051372095254	-1.47519277105894	-1.05368150841215	1.61128329180535	-0.231974334013561	-0.538485137287901	-0.590630263989185	-0.83180155686323	-0.0996865565622662	-0.700774381004555	-0.855839248524933	-0.789767116239054	-1.04532920313737	-0.551604885560161	-0.638664651265141	-0.177834249111162	0.51191866126738	1.06213956608978	-0.2600727476957	-0.134015939832477	-0.24756242141035	0.356072405344746	-0.222933993324151	-0.39071939396056	-0.338596049244781	-0.152038412821795	-0.164971337746289	0.28930107040297	0.573999509470791	-0.488224553073096
ENSMUSG00000046826	-1.49083168757315	0.331346877363633	-0.39206072853765	0.766702384067882	-0.542438335577184	-0.478025915750754	0.0318917661699741	-0.111692323954602	-0.295930438882969	-0.931998066328545	-0.83965571993805	0.0523607023646502	-0.260240073202659	-0.853676452150716	-0.723135318895954	-1.47374750465139	-1.45164378519324	-0.883191183053091	-0.11851027049636	-0.545212873770255	0.315019649899067	1.70513594211461	-0.410297166067657	-1.19035516724041	1.07035067753354	-0.540673760530287	-0.552688796022236	-1.26786008240892	-0.366839935388625	-0.497335147048953	-0.677267129796349	-0.769779660407433	-0.0816784137750188	0.0298137663188802	-0.442699450755509	-0.539032840720029	-0.830870775791368	-1.31325808506063	-0.225960723570661	1.74476792867813	0.605771168608854	-0.339498927862851	-1.50145575894388	0.303001423157353	-0.751370645649139
ENSMUSG00000027878	-1.03766761395755	-0.291848231921697	-0.390749233224008	0.334869449159263	-0.178665439530491	-0.0266082989637807	-0.509416313553125	0.055055832760312	0.095954312916988	0.0500400238935728	-0.458947013953189	-0.753104352574166	-0.513884737074887	1.62687371479728	-0.174668691564657	0.409533626445821	-0.520088298389963	-0.360743061472362	-0.420189448620572	-0.203175675973762	0.195954902827123	-0.177768782960049	-0.214974547173878	-0.294316246241264	0.69563116860347	-0.310589554230031	0.165502526549122	-0.95317809798154	-0.0436664884848567	-0.230916995408448	0.192872232008103	0.55466390688046	-0.00453471462183891	0.955552833016829	-0.818946558198282	0.293490039825409	-0.29773267303834	2.21059365250138	-0.00753426719349402	-0.396408108021321	-0.582732200946407	0.722119636673831	0.193787013593939	-0.27246301984397	0.450525327307963
ENSMUSG00000003992	0.500127973850218	0.00832432582703053	-0.0777212892965004	0.2091876191337	-0.336064950955973	-0.237024381445353	0.151990404483558	-0.240244908999365	-0.199035771007542	-0.263667828322103	0.119043034069806	0.393351658925521	-0.0880661453436135	-0.44167378685731	-0.154928145025592	-0.059563378887763	0.0383316861171161	0.557320742976743	0.32220129898284	0.00105346110848664	0.31705969200512	-0.0948051315448266	0.108077332023183	0.384701411359156	0.0866209134395185	0.146118278188195	-0.271272616919113	-0.0021571738620958	-0.392858956771581	0.199130984647183	0.0136345197849347	-0.116089131783233	0.185743094096216	-0.16008330635774	0.0514946309212466	-0.277119846764442	0.0952768285114053	0.200953557906934	0.599517705876855	0.0397962805117027	-0.129266835970694	0.106309691289604	-0.222635210043464	-0.313404542560446	0.0721123886517517
ENSMUSG00000040123	-0.859686911573173	-1.09919091733424	-0.457809597920557	-0.407865781835457	-0.336611052142353	-0.625368471430359	-0.0365423798412938	0.333383009089698	-0.726633113778846	0.730365757235132	-0.427070488810421	-0.244793896775757	0.102837389745884	1.3625910043365	2.12013311000677	0.29922896893476	0.1356120582334	-1.17935406006962	0.0834149763772754	-0.0934401186209413	-0.186887921945412	0.602669906547726	-0.00594873591754388	-0.15786898754009	0.606496651823375	-0.367981140583189	-0.0596512685638448	0.442856638962628	1.12901382521881	-0.43407151338941	-0.112261030106885	-0.456824290684673	-0.143832963312079	-0.812465264028832	0.510626508920991	-0.29005742559503	-0.176232739547031	-0.407560728362056	0.573768878590654	-0.0427046430854609	0.849525747609379	0.552663295402303	-0.181223617956273	-0.352757558219377	-0.685769312294159
ENSMUSG00000090306	-1.96130921553961	-0.262346677922571	0.796906972330449	-1.03908735808914	1.46002571957231	-0.310616851333423	0.162216375736991	-0.156437171030891	0.877338476989277	1.59205176248946	0.501705577628096	-1.66958980521286	1.88198332488451	1.87755247479472	-0.172459843586336	0.338739661183414	0.118218441526447	0.510889421760264	-0.157577813192585	2.07983658750536	-1.19624202238744	0.290354335970662	-0.950792212710008	-1.35016642167929	-1.58394312184966	0.59077791230853	0.216612905167443	-0.124136061258832	1.17012982980612	0.504432592705821	-0.517575172096238	0.754481833823127	-0.10258711221344	0.441537651298079	-0.166878818829357	1.90746672312042	0.866698199114031	-0.3157248904439	-0.459693973659135	2.25092129101349	1.27988566378966	1.5254889179367	-0.0815158698266647	1.89056535942586	0.265798782905522
ENSMUSG00000003813	2.18187363708268	1.48825716541354	0.242858922416277	-0.199957190186618	-0.0478123742506073	1.24220959222889	-0.279522407270632	0.011074928074666	1.02575384979697	0.938010804530927	0.911850644625546	0.194505772545748	-0.214889814133068	-0.41219269663976	0.553673278736943	0.677378021675831	0.887921603423123	-1.00948069370016	0.292325314669322	1.902197594092	1.46800344019982	-0.363464017095042	0.0610380090951864	-0.977024081843247	-0.520715812428933	1.33657032079093	0.583797538049228	0.0376847805875018	-0.130182189264711	0.0495706354462575	-2.34181222167461	-0.132099072243675	0.591934959155489	1.3901085427563	-0.23162612012254	0.730585217020457	1.06822211988112	-0.0473208669861176	0.265244595358904	0.967738213625399	-0.639081331754467	-0.407437926294696	1.31436553741999	0.127980926970617	0.519117164830704
ENSMUSG00000024993	-0.909122509101372	0.652674745605814	-0.8516592378705	-0.869660079577956	-0.165675715633052	-0.615616021735336	-0.350452882461394	0.977283739707127	-0.705294403125528	1.90828626749747	-0.293046147890563	-1.14490983582377	0.66180403063984	-0.483575442096758	0.798556986812574	0.548761584258317	0.00630856695625511	-0.58386775189391	0.456962337124978	-0.4418976322147	-0.891267325916455	0.249321372424691	-0.203680901754662	-0.927604672425104	1.81085264400471	-0.270324944636687	0.316854066191115	0.274426704914033	-0.286298030806366	-0.281031527879349	0.295105346232059	-0.561730850991896	-0.391297855171062	0.156718660560652	-0.552278343910017	-0.392346772488141	-0.488145522347923	0.285511801528308	-0.835558211351529	-0.076792389692294	0.51895845058239	0.205158614556991	2.01066251237591	-0.18156471403003	-0.50630969263622
ENSMUSG00000022672	-1.26487627757866	2.83734020411539	-1.29270656839183	0.55153239556998	0.165069635087011	-0.175886496594172	-0.153665272850142	0.651776814972009	0.756478514890416	1.07495939478164	-0.0960009570461975	-1.09293169817982	-0.911406816339494	0.77905664975758	-0.0538913287836109	-0.240970680407372	-1.27447216924895	-1.40327607609616	0.175377662651595	-0.182489143647633	1.16347868251625	1.46091479207769	1.77228148585318	-0.243241921392332	-0.435380708172283	-0.725936031136089	-0.808085736531719	1.82579836901409	0.175617300979833	-0.442465116964311	-1.8130001028133	0.17429351200369	1.13284346012254	-0.510501754156061	-0.730699186090902	-0.51847532945299	-0.924391948571536	0.178418583471876	-0.563613016662888	-0.535713273392643	-0.559686256994	-0.718836162091841	0.899954883121459	0.175827333336741	-0.953791490890099
ENSMUSG00000073794	-1.41905042084895	0.103528040998608	-0.533055152622225	0.586679794449926	3.22774897029168	1.32310204710288	1.16874785796159	0.718240266920893	0.401511437803316	0.167635145705776	0.169496238192692	-0.550974383442053	0.0482649472546116	-1.22146850146206	-0.956936921469739	2.11706188363211	-1.11898999416989	1.3168171708381	-0.460033866860369	0.0962241327540389	-0.360926193500685	-0.256381568668393	-1.03595738080693	-0.243244426965743	-0.411693092018043	-0.322979759589398	-0.407870113996434	-0.757954880256717	-0.751025027047361	-0.133712438247398	-0.953050039759404	0.0648607825041154	-0.344734182185233	1.24623140680222	-0.344674828023298	0.352997925252123	-0.0254606391629331	-0.0638931316186578	3.03212607279763	0.186829510229212	-0.14591625764879	-0.165062654459484	-0.954400054788806	-0.0881649148246329	-0.996753210023394
ENSMUSG00000073079	-1.32316212340104	0.663609521695404	0.924481232432619	-0.447275668434835	-0.0251744865231918	1.96249219709693	0.0713163736260789	0.0347723198669381	2.3205068016565	1.21535652100757	0.46798880488	-0.18016560910146	0.143551542857038	-0.78829455743479	-1.43343696581473	0.496306577483291	-0.464776727868567	-1.1648906541268	-1.36649583318376	-0.592710865248402	-0.659984807347598	0.296264982755024	0.661999505077457	-0.258034476313638	-0.388657628986107	-0.848793360910846	0.0404873683079324	-0.836939347678066	-0.660585946207999	-0.821064845418463	-1.83135939610083	-0.548590359018416	-0.456711163119931	0.163431773263878	-0.785890555023133	0.792363188605844	-0.559786114523898	0.827780385293616	-0.129972556185179	0.228060790779786	0.0855700139206308	-0.327364479895871	0.226972218879741	1.77741128695221	0.75751087415951
ENSMUSG00000039801	2.07878588875711	0.44001422015746	0.259675044308958	0.412209013031329	0.245976938885427	1.13501031126354	-0.192223505631682	-1.09541312091511	-0.629386847566875	0.546940021583757	-0.100526197555582	-0.513920626441521	-0.504930687564298	0.112711882267049	0.399619049879762	1.52808943983542	-0.167193722493639	-0.405895522228328	0.330612659678995	-0.687632929108952	0.124324601455234	0.305367105057756	-0.532715033129692	0.24486252601627	-0.106781204200592	-0.317748405397617	1.31758754368933	-0.486453202257761	0.959754754182749	2.01407064302921	-1.33795852974041	0.0887566843115817	0.224798149261873	0.386712338329329	0.936555776905456	-0.137447844498685	0.557499749133764	0.445950136295389	0.259976385736951	0.309108979421738	0.615229897331182	-0.01431813927378	1.18488947221113	0.864760692803187	0.329003999837159
ENSMUSG00000023039	2.01110819837805	0.596596841150431	-0.147843431726167	-0.737729479848437	0.178659000246238	0.476315419492367	0.380513211044006	0.177842354147069	0.726156033766856	-0.184183405840784	0.0055241896845464	0.00328726516467326	-0.388019844733297	-0.496435609556909	0.0119824374661924	1.42270635885948	0.835650516939872	-0.914372826942634	0.326817056916617	0.830969205763225	0.173195413038105	-0.929627599864083	-0.868905397163697	-0.0498247246128473	-0.886726559743258	-0.300017128017797	-0.0678138315708453	0.0197694250330473	0.0314152942600639	-0.205305070692963	1.88088416140313	0.712449160186225	0.00616662230738056	-0.48135436704728	1.05211020253512	0.571914650218451	-0.129304021848556	-0.372540112122784	1.86402726704397	-0.321719399493004	0.64364699066462	1.35130819105769	-0.337187051738347	-0.701302429724954	-0.276191527724974
ENSMUSG00000062115	1.88329881065366	-0.200299882030566	-0.0416267482148747	-0.147642598824002	0.482086642088809	1.78057510328902	0.703845976434871	-0.158215393000381	1.06633275274737	1.00656514077244	0.460710019151226	-0.189955506700994	-0.454131425739121	0.17806169669267	2.06071788578995	0.781163947881267	-0.53501745042333	-1.14367024386009	0.172624656704333	0.846998709612445	-0.355348101670901	0.907140622324119	0.79694896728715	0.414691183625198	-0.03648453560555	-0.665316993152645	0.463925842942703	0.301791958885365	0.22514078110871	-0.0528365840677898	-0.233564269875034	-0.620004845854914	-0.403434089319014	-0.08398374703677	-0.700073011087589	1.04855066515503	1.53565482582726	1.02138606671568	0.00458659254464616	0.496991618066896	-1.31474728457317	0.101714173470047	0.209171490696142	0.943987851536455	0.759302980169914
ENSMUSG00000024985	-1.03187425978926	0.303238888763919	-0.069212169389461	0.666971668339307	0.30431810222589	0.910440641881385	-1.111368461834	-0.323439723207089	0.292076243056502	-0.768338794148142	-0.199843265393285	-0.548871749319644	-0.731555899568778	-0.241600933255367	0.568293798537361	0.230321628696216	-0.279347831095307	-0.478412925706783	2.60717633062947	0.847325831262463	0.656402714623709	-0.0405877300943593	-0.922726194890166	-0.509691721548407	-1.25870739734656	0.458525992030761	0.619804106047556	0.154277942434749	0.389681543277042	-0.500972401057994	-1.23733788959195	-0.152792800339083	0.199676766064139	-0.122669187062735	2.14881040225129	0.359801037799916	0.516030668377243	1.43074279785229	0.797296208933399	-0.289979129689479	0.0727419180638072	-0.477760764907698	-0.53587787735141	0.336498299371659	0.547718362248917
ENSMUSG00000042268	2.28607189186433	0.099774336349344	-0.292897482373736	0.700276336282721	-0.344545422115871	1.37126873478596	-0.29340356897555	1.63011907000661	0.866950430292376	-0.697851329187729	1.83965530078513	1.09450956854267	-0.798555483993815	-0.0358210603352006	2.87893212267212	0.477525732616159	-0.264424314999704	-0.142588487001017	-0.709430251603877	-0.195233041344687	0.511738616916919	-0.98720604645644	-0.904291308169736	-0.151134590671793	1.47793793165154	0.24626670175672	0.61480079642571	0.708223691486157	4.13969976331725	-0.496253119040074	0.542417025040685	0.701726400036734	-0.273595547254283	0.676539450403798	0.730705051978825	0.679730941044214	0.837434037115373	0.579578472889127	1.47256380493868	-0.291167315326525	-0.580312797676773	0.478099121507648	0.0595105828134058	-1.07791708074283	0.594493178978801
ENSMUSG00000020720	2.17616693473266	-0.156026788906536	-0.405199723050418	-1.10551746118518	-0.0679549971986527	0.670823823279042	1.13927782784081	0.980711854946887	1.71050152417721	0.954424585842928	-0.0633969739570859	-0.563788922892598	-0.534760295127083	-0.922890061178958	-0.159837047817668	0.108673590235997	-0.716971819143281	-1.86527198422374	-1.56784417990394	-0.186746317058493	0.00505819116869947	-1.31281062063501	0.74534952996607	0.414874989678721	-0.193023916707018	0.05625415636467	0.00810855224803399	-0.720263236983625	-0.302677481488545	0.391321062476063	-1.71651663029603	3.33828984893515	0.226860354164822	-0.258096724997694	0.07556569636308	-0.704265279991703	0.605303573569495	0.620123822561274	-0.276042284210441	0.0137661913151227	-0.212478226204813	0.0135657315398562	-0.225925700438461	3.18856692156987	2.29627007864003
ENSMUSG00000026309	-1.24960767923522	1.08500333042549	-0.848180924957345	2.32594907291628	0.862089692275389	0.41389030324622	0.782729391093953	0.287006958429731	0.0946309745408218	0.64060935925735	-0.972365833805833	0.243082503772948	-0.416794264798507	-1.29255058154686	2.68434818666578	0.0647415702222157	-1.00251252687596	0.813898290953383	0.202501167584443	0.765955440298408	0.0461424537677639	0.657907276866626	-0.484643554218113	-0.0182310847290926	0.431614633708423	0.953498975365176	1.20941191068019	-0.447583357688217	-0.0168753767097995	0.117065397114247	0.854222954486291	2.01928599054408	0.402673513237816	0.337045838036656	-0.63277229493381	0.0707964080831028	-0.584140854138471	0.462362507741223	-0.482743151407483	0.658342985111757	0.238598910438144	2.79029344012897	0.944775925644243	0.17029523272265	1.27063408194591
ENSMUSG00000029649	-0.920164400709248	0.0966316011160837	-0.912146981577067	0.201985694668683	0.121089427265986	0.403806832448507	-0.634890032911752	0.955764706376842	0.267028712754777	0.454314458169423	0.126287276251943	-0.101521184755019	-0.62389695980866	-0.0665351631082849	0.548952047855558	-0.289122088334285	-1.61321812996783	-1.88040746764394	-0.282749121166779	-0.159897833112253	-1.02655086014299	-0.357363111699902	-0.0554976095866761	-0.294728060390321	-0.605597548517421	0.492234096889004	-0.337880166800289	-1.27235000283891	-0.192012990823979	-0.831850000267471	-1.66697905255927	-0.331760265142616	-0.166490090161341	0.14132401926458	-0.0874305654413331	0.352916241796788	-0.363582303590825	0.219095861394741	-0.204306949381868	-0.733889821512617	0.445859107164429	-0.184084284964632	-0.0167165033573049	-0.203066560991588	0.954401525635903
ENSMUSG00000003062	2.37801827260801	0.2300399348918	0.8930318602791	0.521066918040219	0.478582283284771	1.38643481860318	-1.64002582218455	0.340396029801797	0.888014562336808	0.599654499173991	0.535052560182767	-0.727193631097003	-1.15578027374735	1.77693814200648	-0.0612520254522955	0.470084543652948	-0.557207324263986	-1.41664161576461	0.86190039855096	-0.861772662198646	1.56184976930374	1.15961476439234	0.0730648257473353	0.711717594479363	1.48662461634487	-0.783733873775541	0.69030015733479	0.402581213129594	2.04276593963243	-0.610199756283286	0.44485869180573	-0.286315466544116	0.366871128733046	0.347075225643274	0.185693783346462	0.448469237368584	0.396550049537918	-0.0309238412105906	0.490357723797834	-0.341474964454911	0.822524821193066	0.212936853776034	0.619373544167051	0.434027832087873	-0.256161462459391
ENSMUSG00000073733	2.36760142538139	-0.722144016835644	0.858281597556282	-0.380462277670444	1.41508387269451	1.37601795762451	1.07804574854891	0.181883822419664	1.74141108319505	0.0517037050492078	0.554319344396077	-0.471266893446846	1.77220815784006	-0.245680708734591	1.95399982701657	-0.0332018874030427	1.93885706275845	1.36973308123086	0.766925061014291	1.97688579284387	1.51863296288886	1.14490395750155	-0.439547343581227	2.01843303080235	0.610716367672045	-0.0566224545843816	1.04633133672282	-0.127476405402428	0.296455985407513	1.37797264175388	-0.584479740419058	-0.262709784422824	-0.189364623461088	1.19319240422655	-0.593914884765735	1.80451585407165	0.316532214975003	-0.167335529655178	0.530490879664	0.275283160091485	2.24884677043557	0.542113080774608	0.833577749191523	2.49886630411616	1.12197546743301
ENSMUSG00000059323	2.35261337175441	0.773571822486203	-0.193516784548829	-0.102106443143092	1.4294553702743	0.490101044196091	1.28606956729118	0.259070393567232	0.973198926318256	-0.232846899663267	0.0321515141846165	-0.531153829465871	0.981055235494296	1.08347281849797	-0.374698252629969	0.824417860683576	-1.04820318155022	-0.513832169902874	0.819092649503896	-0.220633958440832	-0.295115936819345	-0.292581478719223	0.0283222702821405	0.778199403387092	-0.694268570193882	-0.328981325190499	-0.358299027889377	-0.335312354194275	0.0608185936179161	-0.0928079171483556	0.738658872533406	0.186798872564133	-0.443694612812536	0.118240956105618	0.844664866050058	-0.389312806362289	0.400306694918295	-0.437146206666129	0.174628368044229	0.170102506705045	0.0382154068602467	1.40401338649461	0.73761365584251	0.124993827850448	0.823050686666985
ENSMUSG00000045679	-1.08808843868739	0.376758730275806	1.21867833343896	0.623852206315696	1.28557651666024	-0.191157756802105	2.13890348866207	-0.443781492052651	-0.0798455560519349	1.15457028075771	-0.625217751317513	-0.464095770375122	-0.128902019246469	1.91695525570387	0.612037246507778	0.740215364153904	0.0782638652205836	-2.16276750437971	1.17099420605033	-0.772908826060906	2.38556681720738	-0.338460573880365	-0.142003028672093	-0.258077145623933	-0.343681419390435	0.631650306679658	0.958149883633593	1.34901700361604	-0.623787994892929	0.821026874649961	-1.50075809961073	1.03801310915737	0.433926812223517	0.519657882968266	0.182025274561715	-1.40479797521558	-0.122693117882232	1.0459972011564	-0.265365811116121	-0.165148506301311	-0.155560389367092	1.40949509990506	-1.59926714362359	1.11978796680728	1.15300208178529
ENSMUSG00000025790	2.17397648159815	0.559548005836356	-0.415045365939736	0.238971246524055	0.579315154954245	-0.0292346219026489	-0.277208895352868	0.568784079471263	-0.00539343942574811	0.0016196324407362	0.147861989404252	0.311226357320789	0.15548253169727	0.670343354787643	-0.57085371188438	0.20274569088974	-1.26155375099876	0.285933121745131	0.317629073299072	0.50367096999276	-0.0437421604563968	-0.262537524132319	-0.0488088991669041	0.357470942913589	-0.212992410460483	-0.405697117223184	0.567103140452569	-0.472313727846059	0.68375052571678	-0.310425413315735	-1.04491812158273	-0.31575770744271	-0.198220109975167	-0.00260072393204882	-0.244922703374598	1.21043858911212	-1.21223929264309	-0.221748116349688	-0.294166327929571	1.0263826734193	-0.3260544574806	-0.0906940909951704	2.85775850612722	2.34138381050222	3.15069044398899
ENSMUSG00000114455	2.34911020745885	-0.440653992054315	-0.740902158041076	-0.273573318397892	0.0200319318489574	2.31932187025112	1.27344386656438	0.177417800670673	-0.531400422838275	-1.0755985610978	-0.204561815875594	-0.548255883620243	-0.489437557702165	-0.179235588399402	-1.01031593364325	0.344992107871298	-0.768295197043936	0.389446687887851	-0.537239315357307	-0.225196607539187	-0.650208814842591	0.458649692713139	-0.071510616876916	0.679563567287663	0.591340980759384	-0.285694204430944	-0.546258832564313	-0.953969583784529	-0.740135126385058	1.35948140151064	-0.25301251597555	0.901037272252919	-0.867400995107335	-0.460779731508831	-0.0802175686100156	1.0511431570274	-0.663679726049377	-0.557104277775394	0.201030868375238	0.034285999737974	2.45728908589908	-0.332871900132653	0.717121731884986	-0.738904259130879	0.654677508880431
ENSMUSG00000027942	0.929141044493028	-0.232924346156962	0.284091260163643	0.436388741018832	0.0427900111339154	0.283307253744577	0.367634989411765	-0.47966545715235	0.329190851995497	0.0662390438249595	0.174384913277078	0.242091729375451	-0.0195243698363217	0.336231373499943	0.235559745582748	-0.0484577791402525	0.132195410402345	-0.580992807092738	0.291488125971565	-0.184545015430937	0.0605536453143486	-0.529740255150344	0.0253776036401233	-0.199490022347653	0.324410859266209	-0.0147485276097231	0.218394408017573	-0.331047222015707	0.172693191977082	0.18811000306231	-0.501454197933396	-0.422205732775624	0.509081837961758	-0.303407455710488	-0.0844817549425251	-0.471595944016624	-0.190034032331114	-0.173560865205374	0.009229905867629	0.097085679880678	-0.656288063276864	0.269949943692566	-0.838828182783089	-0.687790982076554	0.0340050171054213
ENSMUSG00000038542	2.40869772268906	-0.700157030856232	-0.972779053991766	1.09338048687981	0.437245130750003	0.517760789656282	0.393107606003684	0.284852015997555	0.407325021020043	0.615218889027387	0.202476257877464	1.61944902661536	0.94754958006192	2.7774929985671	-0.391491557036547	0.738789320769066	-0.906989342351352	-1.01138476217541	0.254476480093817	-0.0909203951516711	0.889216214808647	0.282185937441164	2.46110772244891	-0.223268572411755	-0.712155205410212	0.562983495258644	1.17713288288194	0.398544272890997	1.13654188110422	2.38086407200316	-1.05905531158397	0.236464484976123	0.995074200431313	1.31824783057594	0.635052535369313	-0.387053158431189	0.861369222329699	1.09156812939849	0.550325188710062	0.00612739358474322	0.897461500276093	1.4548875649429	0.674545594207878	2.73150556532927	2.68269054671287
ENSMUSG00000038844	2.31772201660692	1.514483270699	2.56766649282242	0.417632556218318	-0.205100643241226	0.472712013021834	-0.364268543377711	-0.288891612031835	-0.123396993706571	2.40101648481409	1.32467686834558	-0.215335144383259	1.72915300040698	-0.0769677674193856	2.06698037479981	-0.0202057653220609	0.127126912792705	-1.03936071527729	-0.778651989390715	-0.0421639511760373	0.658849856378241	-1.14163178603094	-0.0585610677083005	0.261458202481865	0.520934410701257	0.248345225153468	0.428582130048567	-0.829269363595454	1.94734252738573	0.527527333076883	-0.600664792287309	1.56344614394745	-0.535521912076813	-0.750766241360236	-0.631423870878585	0.269758269883273	-0.151940224938933	0.47452982632324	1.41465449448955	-0.118579949059083	-0.340206785091526	-0.0252786866839857	0.648724721573636	0.370093716411964	2.49051770510117
ENSMUSG00000033629	-1.49696531856531	1.36894302789996	-0.244685067875196	-0.721975455324439	0.659974652552212	-0.359877828013278	-0.0173470903102439	-0.210240714368493	0.669126555315703	-0.533316748644965	0.122305109604737	1.35794725290059	-0.680855281548139	-0.862514863910325	0.454636650959359	-0.419637547759492	0.746090712999282	-1.89158744951852	-0.828497085157867	-0.504627899558569	-0.461923830498328	-1.28836902431624	-0.146878402760128	-0.306396275635373	2.21857620015355	-0.268115952562925	0.0574811614233435	1.25641033569019	1.71719342415873	-0.531090704736018	-1.2399521337289	0.510774400833789	-0.429586063816861	-0.0793814021558799	0.94260769114285	0.23658680354585	-0.248287971576714	-0.260968110960914	0.330811519196785	-0.295906503969724	2.09357085863822	-0.0723613679018047	-1.68789188012378	1.5144732301081	0.982110273409697
ENSMUSG00000026840	2.49466451401522	-0.0433800812105297	0.0900836685467844	-1.0532558362212	0.196526919317086	-0.318205074977355	1.14547815166239	0.317490238426173	1.86324549857457	-0.69525070356279	-0.445624096881047	0.00811247807994146	-0.349762512316247	-0.252500411738845	0.727624052330058	1.49590403672979	0.163241919174156	1.49679635213923	2.73889363158513	1.27873323228715	0.865997992733495	1.27626121146015	0.822682038008731	-0.238966142258884	1.603271008215	0.201305575565878	0.287834185675271	0.923568386045662	1.04368331634197	1.50503591115717	2.11448301439487	1.74038882483035	1.00260546319953	3.15164992903231	0.718591609168554	-0.0112887438113351	-0.42481819569753	0.523276872707156	-0.303169335311421	0.0969135923917293	0.143865296157075	1.56651299703474	-0.243859696791588	1.28478335661885	1.88603363697347
ENSMUSG00000046711	1.50020303577857	-0.713735363312301	-1.11365423736123	-0.70484838343463	-0.00942502111750591	0.422809830884745	0.0903622683157297	0.985720077622777	0.287014582016509	0.527998209274806	0.370182217157108	-0.858239934267157	-0.429503249013661	0.845031881112424	-0.350948846927608	0.00862187298512102	0.0493234687239343	-1.48514856364096	0.156070995747398	2.94464403911137	-0.234868286750588	-0.739310635225967	0.258097046251899	-0.230439443029633	0.476019594180849	0.278631876261155	0.744867362279002	0.0997105281042945	-0.117807245030943	-0.177679838861219	-0.720847142684815	1.80273127373096	0.0984405616307056	0.098363699750947	-0.752504925324455	-0.0109255206910504	2.01925170676971	-0.181957189789055	1.00616826311477	0.780035118907523	0.176912584435845	0.298274496337516	-0.569245889294685	0.829360782117888	2.71631004235924
ENSMUSG00000078606	-1.01440316469785	-0.0968083059207161	-0.760821824672226	0.637769928343936	0.169286689026432	0.635875995513976	0.547372714885506	-0.193358082253663	0.722667647744227	2.25071079732172	-0.228598067906478	-0.229347366906242	0.518166927040113	1.77377839964986	0.509170340100251	1.62940376822787	-1.33542185040097	-2.23333730430336	-0.304019543564591	-0.133070884367641	-0.777655734971458	-0.7622800910298	-0.661704047910981	-0.0272529960126686	-0.661139239798103	0.0328524032580649	0.609192100540402	-0.300453992210619	0.550906786642303	-0.494059045156117	-1.57957262807515	-0.241797600804692	0.090759717142731	0.0784155175010862	-0.760834507226823	-0.688040221272103	2.47274224833285	0.596208858729805	-1.45483196908809	-1.73216648303019	-1.99252912054976	-0.875906528340254	-0.642304246022769	0.146421182778602	0.551398503412215
ENSMUSG00000063681	1.91426007179142	-0.652841120272083	0.382569634148751	0.0197950652790717	0.747035686202825	0.0226959055218222	0.381806144993852	-0.314479159587789	0.561450858260083	1.86725080626918	0.49620934193397	0.216185934184632	-0.0426985208559402	1.62996457310694	1.74772252176942	1.96563223915959	-1.49967150199726	2.49921313345406	0.511441585107972	0.544546855895501	0.357460105427726	0.109000301647456	-0.249586919698078	-0.251918495752326	0.404662381059214	-0.50644399041196	0.802749575099197	0.209960342132902	2.97882237136759	0.120440127166164	3.19686411342647	-0.107136862090851	0.546208027883362	0.0855554201093348	0.242534232750348	1.10257142487168	-0.564085284661126	0.107831905484769	-0.252121163755176	0.242204108468927	0.134258422773094	-0.652795137453126	-1.56033933949561	0.206047380513624	-0.107881987338926
ENSMUSG00000058586	-1.0466058764288	-0.391188209599564	-0.4358205133403	0.164972844889149	0.290327954073539	0.34584622452271	-0.579899813615477	0.359456700806257	0.0810118110419701	0.0159130311590648	-0.722852334497996	-0.635936571992025	-0.302118032699957	1.26772829492265	0.0585077717815293	1.21599094400356	-0.193269915727802	-0.922405749711899	0.136667603737391	-0.140217918448654	-0.822792546517516	0.200164653779395	0.403211172962221	1.25508061615316	-0.148998271773189	-0.563747229670546	0.721412433698908	-0.0364543515371062	-0.37790473247233	-0.929360562634879	-1.31119034918221	0.362286582997096	-0.627055123118561	0.81629073070398	-0.194787806230845	1.85290064702258	-0.391603764296659	0.675293788530182	-0.465247501645958	-0.453250272092233	-0.165988737209745	-0.20424058344601	-0.0751504296348867	0.230968820883677	0.731779513525637
ENSMUSG00000032643	2.34802732765369	1.55364233437412	-0.873991639785244	1.07490933214339	-0.580845073578133	-0.1123041660741	-0.899335513031759	1.55607033424009	0.919155484981461	0.694413456168639	0.231371993478683	2.51959491589676	-0.69687260588089	-0.726342935875151	0.711831215937491	0.801168167126741	0.144950756285391	-1.72708599613159	1.64564102451547	-0.60647028154707	-0.395224416825358	0.221672597271914	0.502710107040863	-0.506436847406568	-0.452565912117226	2.47358557465238	0.335498595146885	1.55740894274177	-0.362510709506213	-0.46504560519757	0.484618863111704	0.0798051561223993	0.150223159815604	0.308622249316021	-0.373945232680562	-0.120265120422789	-0.0507797661720855	0.0871081272023397	2.94663455634222	-0.593645463794851	0.791969570923577	-0.968886507538622	-1.40684932756825	0.0116128542720106	1.56535355083828
ENSMUSG00000026628	2.34824848931862	-1.39019529296598	-0.894667076255175	-0.250333568155473	0.111393954792375	0.522925583072024	0.215199881341785	1.58537656097413	0.918251619553837	-0.155158335349581	0.0216571993923405	-1.09076681461913	-0.693273487177379	2.71704379249886	-0.755972181682382	0.0779778415863307	-0.970234869445004	-1.44181524318708	0.457050576755843	-0.276854623535503	2.46107515942513	-0.782822249034451	0.0790813655831003	-1.06856553755359	0.607469967101463	-0.685631067952099	-0.433793088326387	-0.89502890622525	-0.0112973978186644	-1.61003296267449	-2.63285192950142	-0.257493775996769	-1.03114340957112	-0.473477040685954	0.155360568584946	0.448403812606178	1.710701542413	-0.471062350114784	2.9689714099226	0.228136738705232	0.820371240228687	-0.645607038040789	-1.8125672303701	1.20278414084037	1.82751871470426
ENSMUSG00000064037	1.02537141677286	-0.341173543000676	-0.625842238719045	-0.213427571043922	0.135728844666682	0.0510137659948432	1.3026236644706	-0.117407263233817	-0.403710913059376	0.121921068872523	0.705991460841296	-0.315210647863484	-0.0142262134714462	0.410945805809551	-0.0911649991431381	-0.27147527173972	-0.362296580998829	-0.403641359708425	0.398123198940201	-0.0586889076680637	0.0141975733867831	-0.6047296705337	-0.208026017665059	-0.237491499480525	0.0365744713415262	0.834431540256182	-0.129868611524965	0.0246606596964884	0.429328353458637	-0.452104954485851	-0.0385832580927113	0.10002979334577	0.179441004083053	0.15857609103081	0.0492048311791733	-0.0529294605149535	0.313231803040256	-0.443423261813716	-0.103257806435473	0.214546564261087	-0.216290770132672	-0.425391590586562	-0.701109004305533	-0.0166275952791773	0.164240739819359
ENSMUSG00000020437	1.26781743947755	-0.359441949683053	-0.323676115482718	-0.0635769890235027	0.360241098828262	2.5455048529624	-0.206986578421147	-0.140921861616115	0.0948312998589941	-0.112871072654594	-0.209150338664929	-1.14400323714558	-0.826679976952544	-0.066487332874064	0.166290305009129	0.00290889111467685	-1.18545589857166	-1.25813805210162	-0.327873922754108	-0.147726147396398	-0.35827110892246	-0.853472777758082	0.399859419536143	-0.681573437803658	-0.0690960656850047	-0.263660593972584	-0.211147910229508	-0.559218011336502	-0.351919960797864	0.138705755039778	-0.950504216378432	0.113142340925949	-0.305826522548288	0.643254957390003	0.0674913127186921	0.403953836998746	0.358303315860678	-0.470625683819887	-0.363234607960226	-0.692578380660157	0.329964215321851	-0.516388219656792	-1.17243107810234	0.499838476749762	1.39681532974289
[truncated: 16,156 more rows]
