# Supplementary material for: Mapping Rora expression in resting and activated CD4+ T cells
Source: PLoS One. 2021 May 18;16(5):e0251233. doi: 10.1371/journal.pone.0251233 (PMC8130942; doi:10.1371/journal.pone.0251233)
Supplement: S2 File — (ZIP) [file pone.0251233.s002.zip › rnaseq/bulk_screen/cytosceen_fcse.csv]

	mCCL7	mCXCl20	IFNb	mCXCL10	mIL5	mCXCL16	hIL24	mIL4 f row	mSDF1a	mIL13	mCCL2 rep a	mTNFSF18	mCCL22 rep a	mCXCL9	mTNFa	mIL18	mIFNa	mIL21	mIL33	mIL10	mCCL2 rep b	mIL4 rep our	mCCL5	mIL6 rep a	mIFNg	mIL15	mCCL17	mCCL20	mIL1a	rmIL1b	mIL6 rep b	mCCL27	mCCL25	rmIL2b	mCCL21	mCCL22 rep b	Danazol	mTSLP	mTGFb1	rmTGFb	mTGFb rep our	mIL2	mIL9	mCCL4	Estrogen_17a
ENSMUSG00000074657	0.696930683357332	1.11956566959046	0.797415456774723	0.916625137729316	1.28842795226128	0.982210568003847	1.23376941783965	0.998255544986078	1.27821516058837	1.28842795226128	0.683469055482873	0.989230465561523	1.09974658966103	0.972874361705729	1.45356950696086	1.28373726737407	1.28842795226128	1.14830972951685	0.843728861966943	1.27551443300357	0.916520518720283	0.983203752748117	1.28842795226128	1.08580078748745	0.985303820753975	0.770483418504606	1.28833912745027	1.10935892776708	1.03092964565809	1.28842795226128	1.49692905869562	1.00252743296971	0.839351300863961	0.997106184101812	0.767340055145106	0.799249572352469	0.999267183246082	0.983149103649505	1.51144424831239	0.838966641701269	1.20524508103355	0.968747986016712	1.1939017692869	1.05588032124282	1.13161240341683
ENSMUSG00000031158	1.28477686251093	0.744503306781763	0.68968566347161	0.619480975722935	0.628119432732333	0.747422537456996	0.985509485812263	0.638146287493746	0.729809917952595	0.770604544412712	0.496927545373885	0.634548017703913	0.668760679664649	0.63817330811736	1.4960075290236	0.600168299673268	0.642753469615997	0.702735672587106	0.596036123052436	0.590783826947418	0.917191328931606	0.71913126600866	0.681873373811255	0.623180176268097	0.600003050880948	0.594008399493505	0.569095007453619	0.710441201109962	0.822217030019565	0.679701774633897	0.916227715185942	0.649048279779866	0.643558132326052	0.639410392071117	0.595234974447206	0.588645925085622	0.662843380896942	0.610748104005051	0.901517496416201	0.667333314683413	0.712417771566522	0.696996971473054	0.967071742514688	0.668768258556429	0.662715451369415
ENSMUSG00000029470	0.411720501206916	0.509891894359275	0.483117957552401	0.456060696336386	0.456261675734022	0.5638284901248	0.584218672822009	0.720140475361305	0.43414212131438	0.533450800508875	0.486648431442136	0.476562448374877	0.462904865217294	0.515402427891865	1.39205617238369	0.425369491485012	0.510942979216422	0.615074293300092	0.563291762237192	0.54279544517257	0.534611759618271	0.59531709003177	0.453564041483992	0.455771936802129	0.47351024746221	0.413276557768225	0.388617484519437	0.540484734908954	0.456939701297811	0.526638025487555	0.546580370937521	0.590082565059966	0.476566317318326	0.496897383156096	0.433980695538273	0.433767705701166	0.449335962969174	0.416469684697839	0.569902933541541	0.464846555119474	1.08406317757337	0.65865806617312	0.603024040789249	0.478898811076321	0.484638028729995
ENSMUSG00000055065	0.554566164213361	0.721678491606361	0.710909123535592	0.766968839125429	0.569025631567817	0.772102456728328	0.703230922176514	0.74355557103046	0.859102677946026	1.07216318719841	0.595226868856033	0.607247719218485	0.630168152167754	0.679224507873508	0.908659087659461	0.661261675870346	0.627670170401955	0.592583509563421	0.620545854718177	0.669178551140743	0.700027446774709	0.584522866234957	0.624926182892591	0.581783097044774	0.706236776147694	0.541382209176912	0.593870631482857	0.88607545431062	0.729269782556799	0.620580574637417	0.647362477797936	1.1073245175729	0.740538073203303	0.581620051827696	0.624435683385527	0.699766717983166	0.676170588361598	0.648061925437267	0.829444542316882	0.563231008493974	0.743570046141513	0.731194005200874	1.13806026501153	0.678962208674743	0.834956949054672
ENSMUSG00000040213	0.479191386314568	0.641545249395447	0.493328353164201	0.68011348082224	0.604182979353121	0.583518160618114	0.734656136542047	0.635542325220852	0.587841320834133	0.681524630766526	0.420519434974498	0.537421035210127	0.573081001216862	0.557104404669846	0.763710835544736	0.49926328524692	0.60862369571141	0.795126294874588	0.886339552618053	0.53757864900628	0.727026330505198	0.736348791173665	0.635034388655085	0.544869183862734	0.677224551936149	0.480232005988876	0.500089111376387	0.578315076916984	0.593681625812288	0.574638117325556	1.10380748739431	0.677133885680326	0.516016392944532	0.648239611248026	0.572250920805712	0.527051095857329	0.51365116117195	0.903634479844728	0.714666481584964	0.585029207056928	0.820515027827788	0.553687926328096	0.675161032782839	0.557878336773447	0.553458854300466
ENSMUSG00000048307	1.25108460437867	0.570746887839896	0.576088443412103	0.594089998827608	0.521478305223103	0.723647740545362	0.739854037010418	0.62468635091582	0.609812791393095	0.58134452097853	0.472832241735365	0.639036168274063	0.520931414043048	0.608167514503603	1.52973191023901	0.594470478133369	0.546580426069463	0.548383016540327	0.571013076991951	0.541166962084162	0.701370922096785	0.57545296032148	0.631186672531596	0.50979999262412	0.59253751375053	0.497161380974676	0.849425047861846	0.741591138799541	0.714839257571311	0.54348095872334	0.672422630156311	0.522925529863094	0.618952765427758	0.627503060197483	0.513484612488715	0.682577361457576	0.563688770461132	0.617248071842378	0.881993238332662	0.580439131576598	0.656367025604	0.650544836261768	0.892116757108042	0.605518912932985	0.619440316702578
ENSMUSG00000030166	0.670826540507937	0.818870096573391	0.811403326518641	0.770094285755302	0.855995009014258	0.966499149733162	0.842182771279853	1.1087418750449	1.26349836785331	0.873991268705359	0.661773814282294	0.732808944486141	0.961441135488602	1.25216914047191	1.47922788732464	0.877893397871087	0.809206046262898	0.729785038705992	0.952914206709624	0.80018488874754	0.873920580865126	1.26242929133835	0.958604324024014	0.771421483688896	0.960489638714185	0.818558011287026	0.734583044030361	0.962360165064782	1.20424560787263	1.11562604004929	0.818727648050497	1.27196647592254	1.13315545017048	0.750115708645419	1.11046760865051	1.10255970083911	0.854156592930237	0.716130292029419	0.825226233713333	0.87588327759781	1.52407353747355	1.11850501837609	1.49026183233476	1.30436848216306	0.82896855764975
ENSMUSG00000020593	0.605186643953449	0.948983100122341	1.06834419033681	0.636496621407846	1.10380444618293	1.24792954546623	1.38879652646698	0.831597737380573	1.06654727063574	0.784256884612284	0.636799781312721	0.609848855326241	0.698125111008649	0.807634789440184	1.43265913074344	1.24787945957241	1.24792954546623	0.715027505174058	0.638374031413174	0.641820625370251	1.09874955961329	1.11859180630052	0.716006101368095	1.23122562390847	0.682458825693747	0.58917149264172	0.840731416439635	0.842910647568169	1.13329845812526	0.940388532365063	0.950592892160665	0.765445287150848	0.761934782325112	0.835609213795179	0.6415332969118	0.727294156345909	1.07893598359955	0.718685216807731	0.877149131638106	0.723456053480137	0.876978728647469	0.77473877149217	1.46613092934317	1.28107795556277	1.14189428357157
ENSMUSG00000015291	0.524670604283443	0.919994368331612	0.701591787870399	0.916788055224501	0.544694402725506	0.739305707366412	0.979807549914629	0.700322435906365	0.756819522644347	0.642911432463699	0.608804176955667	0.74701405874598	0.747353603657456	1.04032824235919	1.50731107624482	0.537741777528753	0.918501029745427	0.570111633352475	0.752678685785754	0.549403780288392	0.826206446450548	0.911615414317896	0.703459461381922	0.516678859365037	0.695476104621756	0.580164246437292	0.753560836225845	0.633088119946543	0.717026775488389	0.672151540109511	0.648309461535004	0.805112115889169	1.09391869597622	0.663560413851364	0.547068166039334	0.627305127601381	0.807600645716464	0.66288148510908	0.603566956043019	0.629745813894113	0.792683730625529	0.917579833691597	1.50752775246202	0.631237325007923	0.81662821261682
ENSMUSG00000039043	1.15141345343378	1.45869950707238	1.16530697964508	1.35648168122959	1.42956174416205	1.56426966969343	1.76165732675695	1.56426966969343	1.19535945586551	1.5470805333481	1.09274449769674	1.38862309255332	1.56426966969343	1.40800018832081	1.60423944323596	1.56426966969343	1.56426966969343	1.56426966969343	1.56426966969343	1.56426966969343	1.56426966969343	1.56426966969343	1.56426966969343	1.44054630602712	1.4346976233893	1.47418336214189	1.56101423203909	1.34756621402568	1.68716649401031	1.56426966969343	1.86205418442611	1.44456477262495	1.48698448314449	1.56426966969343	1.29172967181141	1.56426966969343	1.45741878091929	1.43058771309267	1.63036321171585	1.43865780635623	1.90145952402036	1.56426966969343	1.90152846142338	1.74054410382286	1.74054421796505
ENSMUSG00000041187	0.626161662880855	0.921208656623527	0.665859137153272	0.825298525033156	0.64936611806391	0.704063402011257	0.856314175273334	0.919376928004967	0.98494821746329	0.712712388403051	0.59865503940148	0.614144676847344	0.695112514543855	0.830562623492615	1.56231418512111	0.62243098461626	1.11255213835024	0.881901383788462	0.795762162578119	0.674858500334585	0.770063947729734	0.830429429430017	0.781563731769807	0.870594015671631	1.27880287003685	0.617191218487383	0.969440205205875	0.901064852320659	0.845760730434928	1.12016254478234	0.931093932234839	0.704829026150155	0.753467493993801	0.686994025664348	0.701916281851691	0.845711296153518	1.09010533035712	0.913876015960974	0.75331783913157	0.628910377807889	0.854714666752435	0.755495700575319	1.18346177613132	0.700466184530898	0.898803167112935
ENSMUSG00000038453	0.709458231861267	0.833655750018417	0.851709660512059	0.973970350637512	0.747318778965001	1.28469866765846	1.41897683489878	1.00987909887989	1.27998500761608	0.798605049263944	0.809315996349219	0.984174375178592	0.969218234673219	0.909928632879242	1.08103664755984	0.848954944097842	0.986692619352591	1.1322463845336	0.977293029048624	1.24845027077168	1.00534687921607	1.28469866765846	0.887010086769451	0.905007255777572	1.28469866765846	0.688897573022063	0.969461500944379	0.874495321849644	1.51701458276679	1.28469866765846	1.52272441640573	1.09361830785698	0.964313715887819	0.91864307454986	0.834067314722406	1.09726939613943	0.977719090677104	1.26367555886696	0.943376322843652	1.14358040963938	1.49908903487075	1.14300327693937	1.5678041582632	0.915591479736382	1.12012322588724
ENSMUSG00000051427	0.636714011087491	1.27097467859219	0.976979002812116	0.823298281347152	0.658781246864293	0.956336262676007	0.852179128371018	0.725433255559513	0.691058511361637	0.979038176909371	0.630996875797949	0.77429886813893	1.0834014697801	0.79665288605785	1.55245563952304	0.729269224505745	1.09917619462919	1.27097467859219	0.783582523881895	0.809696240730093	0.982432966834324	1.1312303876893	0.753485224563771	0.74100823178259	0.865350370760068	0.669185337071173	0.804197219222914	0.946486722360166	0.932807781660108	1.1284189332966	1.15411524901065	0.885567036640067	0.720625778552805	0.889769811115711	0.975749598594755	0.798350720563936	1.09719583719113	0.768955906079023	0.858846606537155	0.978355354238234	1.02781937457271	1.24946795685603	1.55264881189812	0.750158332870148	1.03721219621168
ENSMUSG00000073700	1.221762660579	0.639678062124291	0.573858239033033	0.581267751147332	0.542310296582959	0.671558893530019	1.11073652374387	0.639059703406995	0.726682771817575	0.735217181123466	0.46632967665746	0.733611771764879	0.53330495079042	0.621458871324702	1.10673382021438	0.523288127182586	0.721535512259417	0.675829366168157	0.551853536093816	0.594529435583334	0.731537018854108	0.788334038112144	0.604532417646967	0.586812559242323	0.789545929625414	0.500811685879432	0.563751859727195	0.705960268722407	0.625290594080708	0.792785767008073	0.913716457202133	0.637107314228296	0.491883966851157	0.612978574941811	0.63087695694715	0.58937137998743	0.61204152931804	0.544753278649556	0.617573958680755	0.676333486669222	0.919991497031318	0.615043176092612	0.749777049638176	0.545928920981919	0.587612310990104
ENSMUSG00000028034	0.302402278014624	0.340065277107091	0.320273280623422	0.31935195207253	0.292902638301415	0.357602505164904	0.408059557135144	0.419625265977994	0.364928130117618	0.373971647431087	0.248139983857652	0.304313325352609	0.305259980989211	0.31133445838105	0.412594216033769	0.286080288525156	0.348745821697447	0.390714265677503	0.319289481589738	0.351192781869929	0.346648702457026	0.337005405351154	0.344611366684738	0.293723055143143	0.336434539667714	0.287390456363079	0.290107122063751	0.347509934445868	0.373419800834803	0.383562204348463	0.465185741182379	0.299817387345185	0.370092198201475	0.28833512882894	0.31331580401954	0.313369352440648	0.300036918496503	0.325028370129945	0.36874593552905	0.288124848016328	0.468744928293681	0.36916272544566	0.572992110758312	0.362829527397372	0.334253399400991
ENSMUSG00000036306	0.64002357111134	0.807998907162175	0.672109847758154	0.867271153349797	0.944763601189645	1.11497365416635	0.827222361441447	1.08803499909609	0.805148405730325	0.814667272853211	0.620104247719151	0.867935195934119	0.709135355052794	0.854069294135606	1.41121733196438	0.758227210336212	1.07953212170916	1.10717318608795	0.829636563832722	1.09900458606481	1.08496030362555	1.26040445821405	1.26040445821405	0.663736232077548	0.9493733086637	0.644428272883747	0.793787644542712	0.750661889644757	0.767427358238009	0.74636052640977	1.15074900078435	0.707332940014125	0.79790345072157	0.934594272103011	0.738890611482939	0.856792537125253	0.802643211303666	0.731081467455051	1.15066292321193	0.787157718159706	1.46029610226014	1.22877537442596	0.90785432037077	0.806030637678537	1.03096109469899
ENSMUSG00000030697	1.16206891553414	0.555207846836965	0.500283657146826	0.497450783250562	0.493849887038039	0.676607398750671	0.599152718870247	0.57028637456611	0.646146873143495	0.613980213683787	0.426066008218935	0.599796363886473	0.476499447769289	0.602954575630374	0.902174549673751	0.553991541023368	0.525711270709484	0.797544857432491	0.508604904852579	0.468432763290925	0.576898895387743	0.643503817412567	0.568619401685497	0.469790040044003	0.50037776896434	0.467950544966562	0.471465050646458	0.587810296281635	0.604540333618243	0.524196211674012	0.604181338993598	0.612427907295743	0.528307904892536	0.440085179648655	0.533893803612547	0.483078420383377	0.700154473927597	0.476111985163322	0.655681524816758	0.497435794150663	0.712444260313228	0.585572728974246	0.7722532585804	0.652113764233488	0.589929765041629
ENSMUSG00000033458	0.720086548072605	1.27622672553783	1.28821796845138	1.28821796845138	1.14052220613476	1.28821796845138	1.02172120898126	1.14763602553288	0.866063396467189	1.24928421166047	0.759522057790509	0.765150743842887	1.1211932955372	1.27988126577943	1.57118610952309	0.989237000583757	0.993789713980115	1.28821796845138	0.888690566434252	0.983150385396741	0.88675345222964	0.886728709115073	1.28821796845138	0.812315313332983	0.982793752048585	0.928303827214636	0.905752804670368	1.08900379726221	1.57118610952309	1.28821796845138	1.57030294481241	0.883992844200745	1.28821796845138	0.892848730045049	0.794927016511159	0.805718817874752	0.846228842785901	0.982633567450169	0.951368927963532	0.787687673162518	1.19376840741439	0.87287808511609	1.53485036882825	1.01898131664591	1.0832377904103
ENSMUSG00000061353	0.883906390859191	1.18385596103152	1.37710319938844	1.09610262157282	1.09128042482057	1.10652916702667	1.26868352823132	1.23533415114529	1.20678267908209	1.24568361527402	0.981311728957921	1.11845161760059	1.37652069057351	1.11726825963561	1.67690961474565	1.03709370322308	1.1164912032531	1.37710319938844	1.1062982860678	1.15096343410788	1.37710319938844	1.37710319938844	1.01094601073083	0.959846393592282	1.2442594064697	0.870937024718821	1.01999606562177	1.21833706415577	1.61040419977079	1.22211776155542	1.67597905954247	1.37710319938844	1.09647302950745	1.12096892874624	1.11935971937961	1.20396179530625	1.04253519853211	1.13924728779615	1.67597905954247	0.930575483395218	1.59754906097451	0.969463785341302	1.67760652694519	1.22260254989706	1.15791762968944
ENSMUSG00000021996	0.692583494397071	0.835706088634704	0.840373601532657	0.763143214422717	0.715549000413266	1.13733531996364	1.00686462114236	0.736260312727843	0.809637205229905	1.23326805491497	0.711756345200874	1.23832149402715	0.717490934170117	1.07325021625284	1.22145648914354	0.904986806921912	0.778220953263263	0.81616150699835	1.11809198195189	1.24892896853522	0.995237615561399	0.771793152015679	1.2792709254655	0.766534451184455	0.814408037015212	0.818545880207016	0.882264861640323	1.08542283175994	1.00627632064328	0.887835664090455	0.767432066144893	0.883398589769586	0.962451541546103	0.863638997892788	0.648280270438925	0.842897463870888	0.824056030210101	1.26761050087047	0.938997574919401	0.686414283444862	1.55951355276953	1.27927092546549	1.47124114810128	1.37065605160726	1.37065619845458
ENSMUSG00000058145	0.686010581714276	1.02747194099146	0.715282325942399	0.797912245658057	0.730787332895672	0.777502487131545	0.958296038883816	1.02679615540034	1.12864335140194	0.999186620474263	0.693533015545831	1.11364922738333	0.95480021658788	1.00217286481596	1.46465950625901	0.848451800772276	1.3016438617967	1.15086558281113	0.890180191100116	0.9394038060367	1.00201124401641	0.919760988956014	0.768167216292719	0.829216885491769	0.849654905094038	0.703267600079125	0.848448818543087	0.852602160357725	0.840780453748461	0.902885414223827	1.2430250717333	1.13900086763374	0.86296701186309	0.938791481551608	0.79679689704301	0.808395589170459	0.75211489985006	0.793079696746142	0.877456959331533	0.816430705656667	1.08077550140236	1.03839995552879	1.05679646947264	0.773329852204454	0.959139731135608
ENSMUSG00000027784	0.706657969332564	1.00328614051335	0.75511529981149	0.847330369414554	0.897578249689165	0.997853422373044	1.42935293299631	1.29398736527305	0.904064266441991	0.990197959538496	0.662457483895817	0.9382780402797	1.0084594198779	1.10476223393805	1.57924615958663	1.27322383673587	1.29398736527305	1.15037490149798	0.844955834269156	1.10623027346833	0.911861465482468	1.29398736527305	0.990150569053601	1.0850669864207	0.99153637801839	0.702260251921453	1.16620558522863	0.990609648808977	0.979635293094987	0.767986476439631	1.05426021735312	1.29398736527305	0.758194715966821	1.27012650911449	0.862860478659208	0.752759600377793	1.12114072234771	0.901596756286206	1.21091560779734	0.722517097267038	0.976942067433834	1.27154309627286	1.57971094001691	0.772343228583685	1.00683691543075
ENSMUSG00000026849	0.828303682240371	1.31449361369028	0.886627281915354	0.842963205060947	1.33380915342459	1.33380915342459	1.3204706990955	0.999892451429537	1.33380915342459	1.28673768941079	0.847407980328197	0.906978363847497	0.832528817018446	1.03796071839406	1.50363348823617	1.33380915342459	1.18518598546406	1.20691603586116	1.06325518123677	1.16477763617953	1.19139416209885	1.33380915342459	1.06994523479517	0.866263866221108	1.33380915342459	0.894657683760185	0.970633313570456	0.884810103643022	1.53842887512267	1.33380915342459	1.03084770413441	0.97460909335261	1.04157885587363	1.04179472850144	0.925084236278016	1.3220252209575	1.1698684345793	0.800638428314104	1.03680753869595	0.863120278628262	1.29363907351529	1.31187654067416	1.26485751653156	1.2088517550079	1.42434026328277
ENSMUSG00000029621	1.24585492247858	0.724641416702782	0.643456283353565	0.63763795823797	0.654364774395775	0.826419146571458	0.815455257844198	0.682923128016348	0.762313843243134	0.699892532644451	0.552955736572952	0.637230558145706	0.601281805236732	0.757451795931455	0.83626052606104	0.634352581946215	0.588292036230454	0.764908616415682	0.937894112970758	0.584504933432257	0.6338007289593	0.833606559830822	0.61299289761479	0.565581516890527	0.927402102246679	0.650071639961786	0.629773145043367	0.715730831978223	0.706416489550267	0.715242308619149	0.862018231754338	0.66253915999248	0.615590364242605	0.641830248273477	0.549941853810937	0.699583673032198	0.676393057136253	0.655577231995759	0.968237380807941	0.611328187057802	0.732125603778405	0.662483257343646	0.781119788234274	0.911381561257176	0.981487687075228
ENSMUSG00000028607	0.958813749676889	1.11865497938957	1.04506307175272	0.988460863558683	1.0487681813711	1.23806837524256	1.21919264582506	1.26442146317928	1.40757215484449	1.32724456167528	1.01323185324631	1.3916112268917	1.16982488708903	1.35442880334882	1.59185659478068	1.3614286510044	1.20792991876503	1.40020611314033	1.15038879887196	1.27074009704868	1.33166989041783	1.40757215484449	1.3088688836748	1.34809646611317	1.40757215484449	1.05188982584374	1.4074590174982	1.20115437817302	1.37532776814818	1.38697240285448	1.38732829080122	1.40757215484449	1.37199937226691	1.0956695914272	1.08898445270745	1.27694445385217	1.40757215484449	1.36977282045496	1.23646610358443	0.973249446145424	1.44243130616857	1.0260905222887	1.69133148685496	1.39472408912919	1.55913139321366
ENSMUSG00000026819	0.655811392374016	1.22873430845964	0.867303768902692	0.737885278842353	0.672388845082515	0.801139746802351	0.879082450592762	0.970472688844109	0.954307559586051	1.20776142736972	0.840054145497583	0.871750906931246	0.68363510715752	0.939845559094125	1.36635051665003	0.811777327164407	0.793659044273389	1.1298095361418	1.22592883472379	0.979003411232181	0.752555014233715	1.11792759479687	1.11801656409471	0.810267159451249	0.801602177459718	0.674889025865152	0.717058913116061	0.805037537546254	1.01138983666484	1.26360495270522	1.17764116159287	1.0826943160595	0.978778472832499	0.880217601110793	0.781095230350146	0.883110182615694	1.05643258255457	0.955095755617229	0.854764358387071	0.695788088998613	0.799967464296888	1.12770990371587	1.12872458201977	0.887254602139895	1.07245173211277
ENSMUSG00000058192	0.484347877165903	1.20918813684259	0.626944891174294	0.596735811919097	0.547884751710433	0.590110924013147	0.803821217371343	0.71339987700577	0.622276114846959	0.791679913889888	0.436494397523598	0.489477027382123	0.44228210119399	0.522807289896455	0.901047719348303	0.59144148046828	0.666814600184066	0.714198663540747	0.572303543605622	0.635581480466034	0.591703262534214	0.663577667966026	0.497797694465104	0.536691966958003	0.88685010291688	0.553935293086619	0.565671392660188	0.680553311764364	0.70191522034051	0.782377564408411	0.911662786489692	0.543704943131885	0.660100137396666	0.529946803408914	0.562621400303338	0.600889952373816	0.565881961787038	0.573985038547745	0.650863111610059	0.52935611793535	1.08852555727665	0.566055712847597	1.08033016161282	0.554317827529439	0.533327662472717
ENSMUSG00000038725	0.796693039219172	1.28323085233284	1.3126800909752	0.840314075664375	1.17393276655907	1.16710250896958	1.15086582781351	1.03340785573864	0.949545386977399	1.3126800909752	0.848701690660378	0.930982699582501	0.926958689768094	0.88679902440022	1.26969815276667	1.03615629662872	1.29626383234452	1.3126800909752	1.04624377166284	0.937509386992846	1.17494426284703	1.17607034194838	1.17996551373885	0.803523423113078	1.18200145182084	0.761703900217543	1.15767974309501	1.12750480246285	1.59872857210502	1.3126800909752	1.59837451744767	1.18273992120847	1.1806952910763	1.14998666848492	1.3126800909752	0.800868955249487	1.3126800909752	1.1578473213031	1.59094125496441	0.869734290079037	1.09238464106103	1.01458973089736	1.58611733161677	0.863673319151726	1.01468901402479
ENSMUSG00000060024	0.258770787137203	0.275472349757846	0.264952729079187	0.313531372532165	0.243399559037172	0.287125730561928	0.367921595958009	0.278824329246881	0.281363038387213	0.274561519638371	0.224515446934055	0.309130657008639	0.295118929082614	0.254598016306602	0.576193187446285	0.258382266398113	0.416335744967306	0.371768547937495	0.300089604680386	0.276617096990914	0.339111922641927	0.329651299784782	0.306722296298203	0.255986937610422	0.279963060202093	0.261371756660817	0.259514916418479	0.307652196504174	0.311594095910784	0.303656073027591	0.400129500660356	0.273954980113392	0.342510441541569	0.248082640066333	0.27235847560578	0.353107999113491	0.260055666946534	0.298067360870548	0.308842586508203	0.264706631804729	0.368499989059241	0.306821770281676	0.415615887674385	0.265235368284528	0.297337331325202
ENSMUSG00000054236	0.613085763072528	0.922618208037132	0.944550345890086	1.07192861217604	0.673608936894955	1.09513974926637	1.14466011729076	0.761328160080128	0.647869235724876	0.937160696366813	0.782485880275594	0.720646521718211	0.648330893639456	0.835886981765023	1.13971673231561	0.580539766705551	0.91047929514561	0.915791914688602	0.647048958351227	0.928984781494643	1.23157536694835	1.2419520870564	1.09554541377057	0.682821336220983	0.670140595132456	0.65103935685896	0.674723149725516	0.776472835371611	0.981591212400122	0.710858013432348	0.858265410439807	0.834050606235876	0.758275860406766	0.921224874330295	0.659003442337662	0.631538269121606	1.23644286814908	0.932634760890095	1.43722525293919	0.642654084207766	0.958914303179974	0.930101011015505	0.793017183828064	0.673090835192782	0.704527117385409
ENSMUSG00000100586	0.267352283963061	0.318049208036305	0.291326591612194	0.29343788913095	0.27111467353886	0.311131493761514	0.345402384856343	0.293812971347461	0.282673198667593	0.300867511085556	0.218412553095995	0.28244449726361	0.285189450610987	0.267632894874817	0.454653823089445	0.27434589114434	0.385324943932516	0.470763794373317	0.289066397575124	0.268761706326433	0.32244997442653	0.33399551562016	0.293467532780413	0.281215634973035	0.325396443406292	0.250446995811927	0.256657478105078	0.330629781656832	0.310272667392176	0.351212835517583	0.443961967869262	0.296946823757589	0.283700865669431	0.293490555874215	0.280330651065426	0.300519369495966	0.295389746120875	0.273911919393487	0.335903393936268	0.260474258180994	0.417236556363779	0.323546950064431	0.376238183614913	0.281733244853291	0.288541819631582
ENSMUSG00000070823	0.694232354704657	0.914152991390353	0.804457897560936	0.779773832633259	0.871127593927004	1.1276384245445	1.08328577249993	0.794508325017207	0.99011912380051	0.756735183717646	0.888978572791032	0.801900692048433	0.906028597011173	0.879734243010072	1.22735848736529	1.12511921639164	1.08078181723096	0.83019991483062	0.835385130929796	0.907200915161688	0.892941659109567	1.27923639947514	0.972500470907713	0.988658314384791	0.96237489822306	0.700234527290181	0.804357262862071	0.903314001666019	0.838699304330963	1.26056555741565	1.02288631159372	1.27923639947514	0.964661641826362	1.07548643300571	0.8804023080964	1.09620385355261	1.10746425072988	1.08281745630312	0.930814668701986	0.823180107097032	1.21111762363112	0.735687880204649	0.853687054661577	0.966914253385398	1.04780490977814
ENSMUSG00000053046	0.620435239380214	0.790975072407891	0.849773212579865	0.722284834822449	0.64935572425184	0.721684768564986	1.0029263689654	0.940826070316452	0.716001068875639	0.689106237746004	0.606740676554727	0.661803293018314	0.977057118860722	0.852201430896602	1.15452846797496	0.745989567660603	0.704779395830511	0.960539646805136	0.666979120380139	0.863872727837189	0.717759596139045	0.719496113672783	0.853860278792362	0.704208521493225	0.795605763540578	0.660068019963515	0.951536464378576	0.842215540179172	1.110167204067	0.960606012016705	1.54037788945961	0.712253840920965	0.681079417092918	0.741976468228256	0.787678791783187	0.74710382212239	0.663336557891305	0.766171374013477	0.901127381502494	0.7494724174626	0.900986204515033	0.736440226130403	0.742770082919141	0.850244890858111	1.13799238146507
ENSMUSG00000017740	0.559081082270027	0.851123740033939	0.695069203128672	0.786949384302782	0.624557730505199	0.830683126885412	1.17763250283903	0.708676657015206	0.92005197758263	1.07991788839564	0.590850136378486	0.786973096928483	0.733980529442514	0.685173662382045	0.86233996184081	0.619464129879505	0.834970398712177	1.25253150845473	0.642795158897467	0.704716190547135	0.684928222752042	0.776640451371751	1.10415597734396	0.794870097430526	0.690174891732277	0.669660736293504	1.25244599663975	0.651908126202224	0.736400821953495	0.704604928741026	0.972400885667149	0.776623944638351	0.780305147369585	0.733355784561284	0.601022297149738	0.668764527537946	0.738380585691254	0.635408964452536	0.981769913101591	0.616640746913749	0.891665898585559	0.730709437149685	0.817983978835185	0.812194065238518	0.72595582503634
ENSMUSG00000026917	0.473909536886093	0.574041524209544	0.679220041786316	0.673810488317946	0.510132352956139	0.627615411596659	0.626380540931273	0.880997826659883	0.493753003353685	0.639049182469906	0.454962609411057	0.568899988732144	0.515768133040742	0.644107380416138	0.918909320876586	0.563442792804079	0.670771791061645	0.629870839154321	0.555551809058494	0.728292210581856	0.543877585363983	0.552984914725649	0.716044494002025	1.20547358479687	0.554441836833571	0.431091299393817	0.576164743215889	0.593178803495762	0.743606215588315	0.663524083738853	0.60455523239896	0.513513460785322	0.55099905750612	0.53201529019637	0.562414940438485	0.596846392528415	0.559955835599286	0.498770637963751	0.605414266644193	0.512690690269087	0.741376809709084	0.665309644160002	1.09658930783453	0.577187975917151	0.868004612884243
ENSMUSG00000030468	1.33105699019529	1.18326716616042	0.798763997539174	0.72494726739211	1.33105699019528	1.19687118354815	1.09166165038446	0.827329459820075	0.864109625969886	1.05155685071248	0.600155625166046	0.907464509388599	0.82089579021487	0.890988747185604	1.53783765242962	0.713632286474559	1.19072156661659	1.19555184708472	0.887996997808354	1.17718848270253	1.0346153505417	0.936904643573822	0.888146031617063	0.98212279387526	0.958236089574476	0.745733544695248	0.802854352897086	0.881082253512132	1.08869281927026	0.815359372037218	1.62566311104311	1.17514922869024	0.812349244504102	0.787596013069472	0.75173182621857	0.813235939277473	1.07369929406729	0.807908094929005	1.02810753315146	0.758755506784336	1.26575009339474	1.04565771439619	0.941710182379128	1.09707022957416	0.877672555223164
ENSMUSG00000096044	1.26051600380514	0.731044960037903	0.679067972124663	0.668372836939823	0.679771722773938	0.676343295718815	1.18931363135781	0.677127255552441	0.74639948524454	0.940726945934897	0.552735836856118	0.636734029577247	0.71101744616538	0.797883038239891	1.19171614334594	0.747637366255155	0.958846929686303	1.11663223292522	0.638987160732211	0.681354840697841	0.783880174662096	1.23759533997331	0.741503985533416	0.758190714108889	0.945956689270664	0.641946657674027	0.601228171315626	1.03251166938046	0.988078671454667	0.844764162917453	1.46428129666685	0.692591826842325	0.591851428605353	0.665576977081557	0.70684327463917	0.874710439774271	0.690659672889428	0.731751414094289	0.843204169403021	0.599592397691722	0.837429418895907	0.675011159690926	1.18360644411448	0.643925844266193	0.81288418264095
ENSMUSG00000106037	1.23769630190803	0.713773103741465	0.642151334551862	0.652681543394862	0.658528395789464	0.72179931651419	0.926222560614958	0.785286235554488	0.996075575155268	0.778360530655933	0.490430298487395	0.691122237664835	0.689600938726941	0.723027176386488	1.18342306599993	0.762279469157667	0.674719458872155	0.596962373691062	0.670577039195605	0.77709111003237	0.785747927857286	0.699623374172716	0.619682781982587	0.628699626958852	0.777777390025168	0.651522947653932	0.684659446461124	0.861478171285163	1.02451474688545	0.766110016165776	0.719732312853663	0.684882362459086	0.712285644660479	0.643300774448121	0.60105923049998	0.798628667481725	0.909791900185867	0.880449960870192	0.75533474044275	0.629818644173509	0.727348205607809	0.701451773280689	0.978909685147789	0.742941944853326	0.812904532435808
ENSMUSG00000036478	0.603382991239333	0.697627225575833	0.739578181719414	0.60772836147029	0.694801778249182	0.768478623568832	0.767955168410347	0.713026337198445	0.738895316984655	0.93593939781352	0.726619648674203	0.664284715335142	0.61384215530172	1.22148204831904	1.1402958569797	1.07671597273703	1.06926573878597	0.482718284807037	0.74367401288401	0.511565347979791	0.792117435913342	0.664162346685516	0.833933935002559	0.624950190821761	0.83868904549794	0.643592210441913	0.84784298890046	0.787253425214121	0.687856594109436	0.750819991088557	0.574513728252266	0.721944666393284	0.735101758066983	0.947391366245275	0.588649480714388	0.746285676616293	0.744838264688951	0.638486037221013	0.577345619119778	0.469922610422953	0.669429746279365	0.788665422973303	1.13329541848844	0.893050045057298	0.685923667123778
ENSMUSG00000022537	1.26302197073708	1.25071309731436	0.781725903595861	0.662352807046487	0.747855135985675	0.85211665963823	0.905672095836388	0.849433475115625	0.970507137333208	0.703624004033363	0.488774051811475	0.869376383297249	0.822261383882805	0.95407071738935	1.42211105981808	0.9390918966093	0.859446528592604	1.12276802821527	0.784892294919162	0.705378699507022	0.631192798556169	1.10448668107635	0.790714752570969	0.866819046706056	1.11913644978334	0.616393330781605	0.851352813128971	0.821915531453871	0.744972755187431	0.788270017012298	1.14139091127262	0.956197061743035	0.964331294346309	0.697113392592373	0.706482193434444	0.797821008545912	0.687511010579673	0.665521704063544	1.00984387345853	0.748891415114837	1.49242881233097	1.10697367806772	1.15874755224116	0.737741104237722	0.856919066971163
ENSMUSG00000013833	0.513178312815053	0.697519744035047	0.518986070965701	0.509209421506734	0.603861104541332	0.704628197869682	0.665465042030903	0.559709332908407	0.566907303527401	0.640682935897992	0.415589187213913	0.523279250965457	0.648364195766397	0.604824634908216	0.791939296582725	0.533659862540542	0.916716940572271	0.706664625792551	0.617148317888983	0.712901797606837	0.656616962299331	0.756102186762747	0.666842647381687	0.545684960626732	0.582740883046488	0.509831750490312	0.509006377232175	0.606408750729243	0.731593097579888	0.748852281834115	0.662789613025288	0.569244707106494	0.544117362571326	0.550416183997773	0.538436305260319	0.606521680923318	0.925886731093247	0.603729720362428	0.635247735158536	0.516355847682088	0.698779065288802	0.549913186524243	0.754503972378784	0.616863337071213	0.926277325633439
ENSMUSG00000015605	0.754818638507546	1.32947669972449	0.78671079839719	0.934937155799247	0.801952830548114	1.32947669972449	1.49792137705892	1.03615902427284	0.906564703013139	1.30842707351014	0.756461547991763	0.916667085044746	0.873129300017693	1.32877571657185	1.05033676563067	0.966996124092423	0.838908242340127	0.822100643783407	0.832949860292791	1.15117386350076	1.05617720655305	1.02958465824498	1.32947669972449	0.872894881729868	1.18549385424075	0.786765934857496	0.840927127692886	0.799942290096527	1.05907539053741	1.32947669972449	1.10753753630238	0.85257436524565	1.32947669972449	0.828766409765554	0.869231850487419	0.900542951627576	1.03277036544465	0.971706886523242	1.24357308713535	1.19917129054104	1.26084905978632	1.32947669972449	1.59174286115169	1.08514099275133	1.42876435436626
ENSMUSG00000017561	0.630109687961165	0.389450487319408	0.4040715318983	0.40431918463061	0.3813305315377	0.406981540315217	0.57539738136165	0.400716026917087	0.359816108004761	0.380302597227899	0.298041846553334	0.456789580382392	0.425442511922539	0.394749393023048	0.603603657585623	0.3581068730633	0.463201417856783	0.492194428257022	0.468063560338176	0.411878601609839	0.59089108993247	0.492506019047069	0.48456221829508	0.426083251058207	0.417530910193539	0.370319445716884	0.357490642580061	0.445357953477617	0.486104674066664	0.437792580802682	0.811908884876939	0.439202225220871	0.394264942836118	0.404715620054096	0.369549631366992	0.425855363688069	0.42612426620299	0.383444257540715	0.452444144092226	0.372223172397233	0.483625622792942	0.446481707301776	0.464002167357174	0.412539812881369	0.420263654729482
ENSMUSG00000028028	0.712240951375737	0.855770720794706	0.917541524134938	0.738969629924545	0.843429418627849	1.29716711254936	1.45015248564681	1.14127677531453	1.29686322791053	0.865125495608379	0.671417786903821	0.915258951249931	0.880909816200795	0.922611515081393	1.58336200994117	0.723279353172304	1.29716711254936	0.99467152872236	0.79708127559652	0.843047165249523	1.1600622555951	1.29653362537275	1.15561982921152	0.759911117795717	1.15597847820506	0.915145450376085	0.752080669317634	0.919863481815481	1.21231250902314	1.15216480274701	1.58254115716979	1.29716711254936	0.795237555761038	1.01535908674366	0.930318466711207	1.29716711254936	0.813692755552279	1.29716711254936	1.06426858735814	0.796022649636155	1.19780132634194	0.889797749364384	1.22538698225139	0.941451789981282	0.935549886268385
ENSMUSG00000020328	0.513789783702131	0.931000569048841	0.666518573166012	0.712152202545081	0.539969844254876	0.574998987853143	0.645778831243319	0.828588292617176	0.745765760072096	0.589892614881949	0.517427197710189	0.606993674579311	0.640919190957737	0.57003658177664	0.940441467366573	0.550985168135941	0.58619078963159	0.699073806979932	0.640676041740656	0.738445499692702	0.620387898718255	0.800707254954061	0.665157973947732	0.624217918676745	0.664560881070285	0.526906064848124	0.513097799866621	0.707396591605743	0.608127023463584	0.750655039635195	0.584287826875153	0.588094031433517	0.616381662541065	0.583993984230143	0.746635504633964	0.639059342452362	0.554750657369143	0.5703733969641	0.631031093093197	0.592340907992837	0.747310083597914	1.07898939720042	0.966014725971805	0.646171309606756	0.743586055803179
ENSMUSG00000091734	0.422649907451357	0.296339684169285	0.340766374135051	0.324196633416239	0.264224883593688	0.375787946215497	0.460970170041303	0.294350507408014	0.283651103494918	0.362752994025745	0.22780528625237	0.346593015159726	0.29669112433665	0.278453825683912	0.458999992038249	0.264673051549072	0.398170936704495	0.610965623849552	0.300825678367881	0.291533312993532	0.335889054976936	0.360992740375197	0.324972687492392	0.312508415784584	0.35374157931529	0.258088502273294	0.240909087117317	0.283416222299529	0.304613211593183	0.39383354148316	0.624456127982225	0.293356712589114	0.320317370187008	0.27480958044204	0.281295752506486	0.275486276812036	0.318853636531513	0.281282488067222	0.356961007246123	0.271016716537663	0.380697381872335	0.315972129610788	0.478031878138263	0.290278139808812	0.304445598235777
ENSMUSG00000062328	0.755706260429208	0.587495681768696	0.543263772055501	0.594869018233447	0.565436396942279	0.592611088546944	0.762718868959677	0.61401899665743	0.579830305993766	0.621012556071645	0.422435749071661	0.592564164078118	0.542197813877982	0.56906349663306	0.719443250184979	0.57709756614082	0.559254096914454	0.522945875177177	0.679531785501667	0.526387261267988	0.667018930412707	0.546976307855253	0.558529438249507	0.539579906892385	0.56578903078604	0.559827961791192	0.541482862484012	0.608742629590743	0.660989120697676	0.602555622498227	0.632695811503981	0.589191254961744	0.561559993167969	0.554071374500706	0.544450759173624	0.644701038134543	0.607999672089483	0.551345135058821	0.641617272647189	0.542608231551299	0.668185223730746	0.607836897324441	0.695563344322812	0.689324030788919	0.713223513829226
ENSMUSG00000031996	0.721115360637365	0.785208039466554	1.11314667502524	0.871321125939249	0.747820273671078	1.2825177211146	0.944979272925389	0.905520769690749	0.980429421775294	1.22253593690866	0.864144274315482	0.735609321909649	1.27828292174167	0.837182565147314	1.56413249830284	0.758635196651167	1.2825177211146	1.14264484592261	0.982716650923011	0.905977877736357	1.09680073946493	0.819062433613349	0.868640215363789	1.09289700426661	1.2825177211146	0.71786504304207	0.782637171280592	0.995836897097371	0.880893006606741	1.2825177211146	1.02723863963663	1.13532883169441	0.669095208582318	1.1022301393697	0.840605496183786	0.735004402448999	1.12128299735268	0.921137064635942	0.938324515345978	0.746483768497544	1.18441767999346	0.928586365847751	1.18688008226557	0.925158833526781	0.872216836090883
ENSMUSG00000038279	0.595962300579964	0.719868738857041	0.553758807727534	0.641163993416935	0.663193121461532	0.938091683252012	0.860889011387391	0.713707067940927	0.732163743467594	0.864854096518749	0.501139050741898	0.70013657762512	0.651657384256594	0.692408247613007	1.35815904182569	0.683597946010458	0.772402263945226	0.836942007263699	0.559067598032508	0.754303927081027	0.669961696215466	0.766391517450778	0.683552173498863	0.624909697729288	0.842474377750215	0.572290774587138	0.634069129418811	0.648061038704194	0.737091096692749	0.738982217650278	1.5055964287566	0.930153460332716	0.628090764260604	0.626538377385657	0.6326787329506	0.621375405519013	0.936928283533866	0.791922349840637	0.811762505974702	0.652748931010939	1.15462667120728	0.744947894930994	0.994231246087743	0.83015794322407	1.18081517896435
ENSMUSG00000059743	1.16448355031138	0.627890379148214	0.636003756905739	0.533656296195339	0.61320878265243	1.0670541101436	0.756696978591612	0.648105346074522	0.921652952955777	0.715868049802199	0.44749748319741	0.510157306205022	0.509800144458218	0.623649681668675	1.4352027578791	0.58961540798462	0.642302802830318	0.49562435374506	0.594669565448126	0.492764026374553	0.612810538050632	0.574342991415604	0.674889003706931	0.498479457395115	0.548097106532489	0.618375412255053	0.514466173210916	0.675518183326183	0.594545163157105	0.521944525265903	0.568939659722257	0.559246096563249	0.745032467214727	0.594751907122887	0.548842207198541	1.22568465441861	0.735150756945506	0.553744256839664	0.622512338680076	0.496880490631785	0.749315868817879	0.574605188947953	0.854198731821496	0.662441141524048	1.30476923247133
ENSMUSG00000002102	0.594727358068599	0.771843476079763	0.650912584847714	0.641099042654306	0.678416487667669	0.807031631110627	1.06897047024821	0.664820694896945	0.812422613077595	0.688058874376363	0.663496036388534	0.703060879509922	0.62573478097003	0.604421611196682	1.04966455001412	0.681364022269421	0.628470530528779	0.718799878878442	0.640480353981455	0.802987293149927	0.683405652829727	0.697775157037809	0.703030223664508	0.63726520118787	0.723141847654886	0.650859051494878	0.634105616347361	0.733486309444495	0.791030394454465	0.62035996124379	0.822070361615751	0.959063299262343	0.687812481815717	0.875342890051555	0.634698796965758	0.785643896715592	0.757043207103092	0.734785385035247	0.752959000100134	0.577734664291517	0.790892494922105	0.815665440362231	0.855381246510202	0.919275824914372	1.06439634428674
ENSMUSG00000112129	1.4524875451041	1.02634508600859	1.01475840819861	0.9502625897277	1.32174092925794	0.973821581395463	1.42219337568465	1.09214872254848	1.13629368996877	1.31777146011137	0.730609716579009	1.02614478959578	1.00107523802303	1.0979503386583	1.77348934816034	0.96550853109416	1.24531810085478	1.4524875451041	0.995552448741028	0.951799790329107	1.4524875451041	0.992132813454923	1.3281326440127	1.02164534329829	1.09185556762718	0.924061167716207	0.909729458858332	1.09334515796568	1.52881330610343	1.21075783103853	1.77290194517108	0.964531481065329	1.12865715403563	1.34023609272595	0.949078229883523	1.02660970341342	1.0869440374999	1.08664254847822	1.25798764044786	0.935808450508542	1.34501665059453	1.31905880265687	1.23512463073306	1.02513977113921	1.05184057340972
ENSMUSG00000020949	0.453172097612212	0.536329621517156	0.507149850852237	0.540332085117105	0.500693226847668	0.891447600646586	0.550525269495582	0.639757491742533	0.610232469610535	0.679259009668775	0.393351692338711	0.463816638922149	0.489483741601057	0.462785490150949	0.753765467250092	0.435658534143286	0.552021513726968	0.53846405937999	0.482038512904236	0.501564172447445	0.546894394973287	0.55772572227378	0.544023641744221	0.447142062618173	0.576887636126195	0.436230954446361	0.461045921898735	0.475296892467464	0.501442589465537	0.526441229221863	0.698022414350209	0.466831088130406	0.544616615435495	0.46894497414539	0.487913465175063	0.497153416932053	0.50621523623966	0.433741991739859	0.598152594588519	0.5232525188801	0.670435003571019	0.639711608856519	0.919541703481115	0.543589055295738	0.571388289891655
ENSMUSG00000025825	1.25615599196098	0.794739028531292	0.662379925547191	0.883622283072626	0.847427316291968	1.11498391127579	0.891114661862456	0.947779813883207	0.754141936836374	0.798563248511004	0.791479947168178	0.667268128418809	0.687551028292023	0.863826756746133	1.53551638652664	0.682817642089375	0.835150240415815	0.944366045380259	0.736584862712028	0.675153015539254	0.728526216539511	0.712537134302125	0.78435863521583	0.762705347705993	1.11645740986852	0.677223271857395	0.838485304879243	0.856114740758937	0.741950985200023	0.777565612835446	0.971979250785764	0.667916967419792	0.617530745118648	0.660354756607237	0.665107012871997	0.692318524472697	0.841722100015825	1.23164154245129	0.836794900292538	0.633279591061735	0.829299380679711	0.777213863016106	1.44141005188549	0.865896709178238	0.934710229606838
ENSMUSG00000066129	1.24164015721326	1.0533965995152	0.816979133514932	0.620454458488518	0.81796142080555	0.706075611231988	0.80311445279803	0.837791542100506	0.707589500470973	0.766769430185879	0.823143274605784	0.633667962855342	0.725345724939746	0.60187613722793	1.51798273968216	0.935468039639106	0.920589413414257	1.24164015721326	0.766073138824531	0.756441045076994	0.923667317170524	1.0935624083054	0.647721747285265	0.707220861158998	1.09573564697342	0.630895741064097	0.561928277954843	0.657320649247757	0.749451771983672	1.08284656979988	1.43055061902412	0.620415049985042	0.761561588731216	0.649934864829078	0.820259778120363	0.76297370138295	0.932250246560743	0.634091426758051	0.869041622926176	0.719576656571027	1.12227581801764	0.81894060552865	1.4143011066874	0.650283624980819	0.986168955575507
ENSMUSG00000048222	0.783734002548665	1.00676812040965	0.915383619397353	0.910874057533371	0.938058212411707	1.1748087556916	1.05062103996177	0.990729806702744	1.32233012909106	1.32233012909106	0.842062233532476	0.857433552495712	1.0443498095639	1.29345738673294	1.30458182182896	0.783881863679525	0.891821216628438	1.32233012909106	0.901467293071863	1.16291800232371	0.887345823898421	0.81343006696443	1.3210269141859	1.27085256759586	1.32233012909106	0.746716420233546	0.772151815573763	1.31667662228591	1.61263229219077	0.875709425078733	1.01751215573282	0.943270066077882	1.18192735331472	0.888114823193372	0.968336815648229	0.873931740578961	1.12155259434282	0.776481112359381	1.24721992804675	1.04398238743949	1.53680204059805	1.02686699479594	1.5506645327931	1.42412010568093	1.14735924620749
ENSMUSG00000035623	0.494159142752044	0.574038195720387	0.558868289226748	0.464921033920756	0.516266014176537	0.73080373643796	0.901359549437534	0.587039850287221	0.616652499885415	0.587253615199399	0.477915125729102	0.557615824130026	0.518079090865155	0.595761720637285	1.49969883735443	0.480286075556619	0.588927771426343	0.587712388576049	0.545223540594822	0.524487136502992	0.572423138062863	0.724347006696452	0.555308045773563	0.470002920572297	0.642640034085444	0.51521473452489	0.543546489040695	0.571033364158422	0.527081615661668	0.647805223373625	0.590658164483936	0.89265240551048	0.616334381369575	0.533920039656766	0.509370765844616	0.536211214587786	0.592446311674365	0.561621411722235	0.548270370938201	0.422444234166182	0.653542360867128	0.534019626302922	0.632536220064893	0.615766552928849	0.560175256068268
ENSMUSG00000039860	0.501805465282071	0.570572216154905	0.533558013609836	0.545962724553094	0.511976620273877	0.573674533650005	0.69613695689169	0.567627738787745	0.565926285888362	0.587310479625654	0.59506203656476	0.514647439641112	0.487863655496465	0.541980681524376	1.13675043047852	0.64391955947437	0.759460339014075	0.816685034758203	0.57072639894991	0.623812015566289	0.740628312391671	0.554436886238348	0.561711535105395	0.516496541511786	0.58861856561658	0.468195862461776	0.56311236201475	0.519159817258892	0.67054546404245	0.898013594841318	1.43419860496547	0.569949933243137	0.590274634656978	0.560457036144386	0.656037026953791	0.671015272836161	0.611533506091597	0.547493454953148	0.858368698274433	0.517428092929782	1.10822963550343	0.760480839554323	0.806554394887887	0.578030858392323	0.579766249921612
ENSMUSG00000022032	0.74943266587995	0.784601352677914	0.920314314280742	0.897197929264368	0.878401981579985	1.32042706940719	1.24643867640872	1.16235973662031	1.05291058683284	1.15576403326957	0.93006478425665	1.26696542164595	0.992344069311983	0.986610144891168	1.51488091532947	1.32042706940719	1.0238547545065	1.32042706940719	0.945389045314513	0.862736606540996	1.0714069943002	1.29593539843594	0.950124593132082	0.91788000194391	1.17432032932917	0.901183497032522	0.880494699156943	1.1060623253095	1.24939097673986	0.849539590371669	1.21197100988544	0.905935214070417	0.991277790791525	0.94335654331511	0.788498366034172	1.32042706940719	1.15837181498139	1.32042706940719	1.12774981550986	0.783803831469526	1.6103028325013	1.00807725259995	1.50881235508138	1.04545743342851	0.830230214476689
ENSMUSG00000053819	1.10550026590379	0.677994832102262	0.498630263986046	0.494003338051109	0.452181658683979	0.605144187539165	0.836919559458619	0.637217606214003	0.646697549084388	0.884799712277714	0.452491618200887	0.59190474716269	0.62142933228333	0.576398106539954	0.927423483954343	0.614129900220641	0.539811205534101	0.530146184801599	0.634810912516871	0.490404191897785	0.639587150055182	0.57736922568809	0.561279741320299	0.498662594646901	0.579463837213467	0.468479408861868	0.529673633059312	0.674594656470742	0.581763639395711	0.576796969108057	0.6671359411913	0.584553141203301	0.526859969991446	0.58306906145881	0.506198961038058	0.561919655040765	0.641223416589762	0.496576101923668	0.815272782673147	0.467111322279567	0.765260313043608	0.556024997303225	0.909196070338077	0.563570420623559	0.646228829713385
ENSMUSG00000094777	1.23439221667589	0.839040260627921	0.883909792231924	0.834240679639607	0.840176184470555	0.888300573265809	1.09451042596058	0.895271034205782	1.1712784730442	0.965241810536571	0.665820899005817	0.880025954296177	0.848985067061752	0.842319674387646	1.24244153866556	0.843837105004264	0.843686146294401	0.836711341600098	0.866447124515189	0.897051136172032	0.883289056889508	0.844365788616061	0.862613965805423	0.848675463805808	0.859127917902433	0.841163589886614	0.87993515226265	0.843897467615446	1.0649680270376	0.835102950421666	1.00060781136803	0.868860034944575	0.841566998558885	0.853427116480824	0.84309794164749	0.909802212541607	0.897443158493723	0.868291226644165	1.01034696126395	0.824085258551163	1.0485472101636	0.85717948302348	1.74431989140596	1.03066778158784	1.16764259932614
ENSMUSG00000026176	0.677313085854201	0.781928585087658	0.711232256697795	0.763302165653739	0.977720960705416	1.27958930189692	1.04734777290639	1.23847128962143	1.10003297670536	1.20405193907601	0.62955265537181	0.741404205919551	0.732656543501013	1.23387119098899	1.43200178637826	0.853844283446216	1.1326727396844	0.990185650593897	1.22851796395046	0.90471708699665	0.998761406574993	1.27958930189692	1.14021493296063	0.811091228019974	1.27958930189692	0.685898031316749	0.71765848393557	0.930162082722007	0.808544440204423	0.887673691712012	1.02608771519172	1.12620274269306	1.01536471042161	0.681959646026422	0.726294797107512	0.843607482029754	0.867815601104085	0.703551516318424	1.1748505243403	0.817402777587171	0.955654708696707	1.13270914707837	1.56316245775692	1.21788146747044	0.925717027710167
ENSMUSG00000024454	1.25596039820871	0.70373661437639	0.858045774806791	0.766627321048276	0.938296203313019	0.941795953611276	1.14648105043131	0.720853542094957	0.847772122642674	0.824218911686747	0.575349259926131	0.682798783523948	0.852460154482391	1.0625507460914	1.1466473255883	0.732522656027867	0.848285173607871	0.595761238355017	0.836769150599975	0.860140475967131	0.851963775788843	0.940177176263798	1.25596039820871	0.708789899804316	0.938094892521484	0.586028657217794	0.678474740862749	0.809687557277143	0.957417158471074	0.9276999849161	0.97853611439897	0.669242386336599	1.0966951855056	0.852522842001975	0.695632788323859	0.924698019013125	0.845638087449142	0.796663329172158	0.832197448003894	0.616943167415628	1.16139668665842	0.752524010698665	1.5350966838627	0.883568121074409	0.881213415420408
ENSMUSG00000040455	1.23990766893428	0.692113673409788	0.910809865858028	0.713583385036866	0.644590376742451	1.09072530236045	1.39881047766596	0.68022657953752	0.713727208716636	0.82814091353417	0.531915575379255	0.838032103770778	0.67314101966578	0.630763602917052	0.958732351249523	0.674154801234579	1.08155082471151	0.756456786397349	0.763022664884637	0.759072972483715	0.755236807422764	0.833167477784464	0.641354504859939	0.722614680585207	0.62289203793737	0.567593754235416	0.609553195573186	0.939765437700476	0.944914142443476	1.23990766893428	1.1199169456275	1.23224498249069	0.642583389355191	0.771047520619002	0.556499424001549	0.832608848440914	0.93185054290565	0.701206727296403	1.10307833936305	0.613183710923697	0.956098443636395	0.712287654163303	0.749160531148862	0.629678018032769	0.661159903437441
ENSMUSG00000024424	0.804928440583873	1.29900841425343	0.896317044932381	1.15006171246446	0.87125003761248	1.31461684771938	1.02877156630966	0.941760588481828	1.31461684771938	1.03424118517047	0.84272466562801	0.958832902819558	1.3046132405364	1.2947076460123	1.6023046657426	1.16555419375577	1.03446947149776	1.31461684771938	1.03686350566338	0.811122516546816	1.27838862393023	1.31461684771938	1.31461684771938	1.03455505702966	1.17593411522906	0.812901420340859	0.879993196428279	1.2185018549056	1.52922966277288	1.31461684771938	1.07836295502968	1.01695314072198	1.31461684771938	1.13450197454224	1.04504138964356	1.1289589589241	1.31461684771938	1.31176716585368	1.2209019243096	1.31461684771938	1.60090357746008	0.878713614026481	1.00371166239785	0.995270470914655	1.28512646457337
ENSMUSG00000030611	0.999226209218075	1.42205943458692	1.43082754775512	1.43082754775512	1.03609248776329	1.31557046101779	1.62303684242303	1.31625965638086	1.2968668378024	1.31236380384066	0.986469017775797	1.29368047391606	1.43082754775512	1.27180684984928	1.74090623288212	1.42347485518666	1.2863120679755	1.43082754775512	1.09960287975262	1.41740272473503	1.16355477666851	1.43082754775512	1.30956098643604	1.24486418624763	1.43082754775512	1.30460391989671	1.16920411542437	1.23051852025247	1.26840549575899	1.43082754775512	1.69045109530429	1.43082754775512	1.43082754775512	1.28458853921198	1.29458739876118	1.20205729038792	1.43082754775512	1.43082754775512	1.71367936391114	1.09660681731103	1.7403665358625	1.09856953422227	1.69082065619229	1.57337607523786	1.54192508065614
ENSMUSG00000026866	0.915448703213909	1.03012427013267	1.17989990709087	1.36736557677384	0.917746935334508	1.10320336149698	1.38944446864559	1.37065233308466	1.11081328161858	1.00231564956522	0.992552248991689	1.20526691907406	0.955832898376858	1.33789950740197	1.55444483962456	1.23815499265756	1.37065233308466	1.0744601883441	1.0885566900961	1.11191504142074	1.23536017932377	1.26725300736858	1.37065233308466	0.969782529867843	1.37065233308466	1.01882539592474	0.955639949737574	1.25699532642041	1.17431354456709	1.24092627355543	1.61782993976787	1.0813064863094	1.3602352930013	1.34622041993536	1.19188447318125	1.11163908104355	1.03712990443779	1.0876026606583	1.66751403688998	1.24279280367768	1.60039040059731	1.06037253571841	1.59821214144483	1.50796617874417	1.11663086901971
ENSMUSG00000038628	0.6419552638184	1.0812527285712	1.07712053133226	0.779010671935949	0.671116033856578	1.25402299136333	0.908950776974293	0.853290124234333	0.795264938126359	0.692872153526683	0.550673462469318	0.679320383409291	0.782497696975054	0.745878482932571	1.14094052088877	0.952350221677511	0.807836263038011	0.62768124694031	0.733278171336251	0.621451598484827	0.942044104986579	0.691685810554512	0.845451307068231	0.643225644477688	0.732481630768743	0.763437611526086	0.669894585985402	0.688428074889495	0.828369450688733	1.08010673030525	0.823115756339671	1.09765656546888	0.705430900252433	0.627180583252331	0.580798722138197	0.651119335252776	0.832813369459097	0.741627553646783	0.778789240816726	0.613005476031262	0.910531299222729	0.859709460904853	1.53139771446385	0.692614688304241	0.844889561630699
ENSMUSG00000066258	0.884187894238675	0.57874799205843	0.608299427824506	0.556705436557995	0.544043557757501	0.621204209491126	0.71597682060975	0.567393534131017	0.601875378381129	0.540658884205923	0.442576383116238	0.667142853287332	0.596602156180247	0.590777884071396	0.773688978413936	0.581097074823631	0.717585360050548	0.740898560388688	0.587259186330872	0.595674996978018	0.544549526470012	0.600406538546032	0.640321242008233	0.576771004431317	0.589713164493819	0.535361687017109	0.526810369356443	0.567074106004074	0.648920622343094	0.934457443769564	0.778281063438386	0.555717249900634	0.612280043931549	0.539367778314308	0.583785758766591	0.531777078777412	0.572307425450988	0.548559484969927	0.69998446794554	0.56010739280022	0.990088905774641	0.757516473849703	0.720575370853803	0.641608724739754	0.584671358190187
ENSMUSG00000023007	0.834398293765047	1.34994008787821	1.19305233623255	1.34994008787821	0.920592206119139	1.05433023235727	1.64470311527232	1.03198910720959	0.8307927626054	1.30701357449522	0.922525788484877	0.971121152133816	0.915678244489218	1.1275263018879	1.55194647608427	1.08074800455043	1.34994008787821	1.34994008787821	1.00631148511406	1.07803898311179	1.31685517040336	1.19954314871894	1.34994008787821	1.31689624566854	0.925972927186983	0.980085855066394	1.22580909710557	1.18591929400101	1.57165482222546	1.20884130893409	1.30675227810308	1.34994008787821	1.34749744194072	0.913717212425934	1.2041283676845	1.19800775588362	1.34994008787821	1.19541537024088	1.64470311527232	1.05850809323747	1.64470311527232	1.33438050788901	1.60577535926835	1.02030078600051	1.29220692326984
ENSMUSG00000036138	0.676997414117122	0.907406787710374	0.839293830154135	0.785134950786723	1.13408136517178	0.742510568199393	0.809808775613199	1.10060850134713	1.09688500255737	0.991136887387682	0.748995977217926	0.687845197448243	0.87791298086599	1.04358620738951	1.18291654115839	0.822360750365687	1.26894903751086	0.742589107223958	0.81839801964087	0.691696003244814	0.908065611722101	1.15833999342191	0.886043020407804	0.827945330944594	0.695382224945176	0.624900501341542	0.677196833551668	0.900191543351168	0.918253506523476	1.27952832481931	0.843633223947609	0.810366975127679	0.943707186493838	0.743813113202973	0.765427283386851	0.801098358162309	0.760650709266101	0.755337479512629	0.942109551926591	0.719076991946444	0.945652546867373	0.902717988684059	1.01773660377849	1.02523487783992	1.06587621289822
ENSMUSG00000007589	1.18849261006215	0.758968345833862	0.6428315453216	0.637439834403643	0.54163386453646	0.768063055266751	0.711130179930616	0.744213343235138	0.6113414603589	0.673340176446204	0.533473252114707	0.647284320143998	0.617656206273109	0.695102774077745	0.875294868335381	0.53177574095848	0.72598057586455	0.662641821675322	0.595132334708029	0.632758052557398	0.722013432702004	0.829960775783044	0.92922141295067	0.585026895209545	0.716662975042882	0.520245754994633	0.564271096420715	0.68598144299387	0.704871112457384	0.780661328829756	0.86456987088749	0.637056808335339	0.566510274264588	0.54790031801576	0.541978026691505	0.626300280547037	0.679457102950216	0.57540009989462	0.692516131547723	0.567302730788116	0.775993698119046	0.830603380311195	1.50391604065269	0.65259453003369	0.66565556417202
ENSMUSG00000041607	1.27399975693776	0.861910165597522	1.09462676814645	0.625453637078273	0.684292654136542	0.80852386120982	1.17495439578463	0.872458346039762	1.27399975693776	0.698787467135111	0.563320910888964	0.645109437918399	0.935135887072127	0.824404954361562	1.03043300707164	0.900385224311929	0.773075271511083	0.869046071092659	0.669303391698418	0.740552634931546	0.720649210202566	0.694116246654453	0.869283253160035	0.698779418510305	0.808590349232466	0.709924440799697	0.734608805299318	0.67286896497003	0.99448252130652	0.861215462566356	1.55570402374923	1.2637840942585	0.703419689633579	0.791473830491232	0.728276941260127	0.691461999761218	0.894831382820428	0.744112474338589	0.839874621495343	0.695432273705482	0.933249540357444	1.15949116984671	1.47180265935309	0.739562625414553	0.788705527313364
ENSMUSG00000052310	0.54896231121559	0.63996687060289	0.794908497435333	0.652494100076199	0.577691767022892	0.610909794433715	0.919935920490687	0.683584561749917	0.778384089146842	0.75076990994563	0.620164051569773	0.869106506823351	0.591904553714765	0.659401324293634	0.981677108397821	0.577243136877453	0.790064702015348	0.737978254596426	0.569864320134487	0.581444252839273	0.624763261995918	0.676025110492752	0.944685797595075	0.637638171933497	0.613851290463318	0.56961340067559	0.540652127178685	0.735532183939302	0.767900439373799	0.637261671151638	0.700944997533401	0.699574603178488	0.696704144816982	0.772015569920914	0.584540454924898	0.777211863698979	0.693446187840004	0.655191817192719	0.900935346402478	0.741260564618774	0.76979359347309	0.62877585309295	0.893089584477148	0.759654620875268	0.671672650206869
ENSMUSG00000034687	0.601237923001418	0.845989834573289	0.691116645834683	0.665589091985371	0.65384922478498	1.24714352405865	0.816631113813344	0.932240053067555	0.846771701320119	0.682091287848226	0.502556297821956	0.662982282551143	0.651995801078621	0.741600560220958	1.52379244312975	0.741543487196992	0.825496210538661	1.24714352405865	0.715322444889587	0.642895466371593	0.838835103687872	1.08684652341752	0.724368211352143	0.670112469513872	0.928344509585218	0.697606754406732	0.831500411514796	0.684148369425024	1.45426601582905	0.843012575898255	0.870700317804463	0.842139290660332	0.695735679175351	0.756363672196782	0.846560845523665	0.648112272472736	0.844992240317189	0.700867424195258	0.974643565030176	0.661186669715128	0.960135928657368	0.847155530359188	0.882258560829868	0.738928823177168	0.766173835705475
ENSMUSG00000033961	1.19093492561278	0.646799919528067	0.547300960838349	0.505738596306226	0.569440326276655	0.807431126177137	0.819790761306795	0.802586598884671	0.920442407449289	0.546310183734246	0.4974519030196	0.544139582563722	0.619641026412401	0.574934408023075	1.42617256369451	0.589870421531363	0.64267915999463	1.22759412075178	0.807779857129109	0.69444346393546	0.545882661538306	0.738269344342984	0.572025666038631	0.545068273670245	0.593568756517665	0.63447877250364	0.51533837466073	0.572422959893012	0.699049207534228	0.573830299998575	0.676787489347708	0.612359606207009	0.687310062029851	0.526666511964134	0.49179309053427	0.533500373324389	0.491110256134272	0.539939065966516	0.691997185854752	0.513111065659813	0.763601516452906	0.737467716936996	0.934439152483079	0.656912416462749	0.623047485281458
ENSMUSG00000015314	0.503287545724923	0.570857408690242	0.644151518510614	0.574342570558402	0.614825685457424	0.645340435135511	0.844865380830399	0.547134642648506	0.573878514044154	0.652326070022187	0.697042682975596	0.554224472816046	0.650395391292366	0.903721751903963	1.09801634050563	0.624058495640383	0.910833812313432	0.618028011598038	0.739175550356395	0.528372935770023	0.67972841964732	1.07719364012816	0.644108711842384	0.542324964349473	0.588297069799689	0.464983513806567	0.684197164137833	0.646419722032389	0.658045027985376	0.692051873537864	0.758063586163108	0.681475739603663	0.795428399522101	0.682644768136691	0.534549482738471	0.543120875008789	0.67886168150793	0.572283554015868	0.651508424314635	0.482720781734162	1.09765882593838	0.626959318521519	1.09224744810359	0.579282620754465	0.659047756811486
ENSMUSG00000042104	0.45299309077207	0.586560379571236	0.530413254303364	0.682921221061734	0.449609359959855	0.559035566309648	0.631839334507026	0.53557471783724	0.497519443583714	0.659966259553611	0.423831898801897	0.554837191841007	0.510352202147698	0.501581134758604	0.845917578240763	0.450629378083648	0.531455068121198	1.07310794914439	0.472284402510587	0.449254359244945	0.489708161395519	0.613838265241519	0.568544306822828	0.485042268404051	0.528871989668309	0.422696076397715	0.442592240513857	0.53827887146895	0.538035158256438	0.594442590183946	0.726948055463649	0.520666187997588	0.467400585122855	0.526676104500027	0.447513237597866	0.54984361525291	0.551524965283924	0.496378524533039	0.576247121383377	0.443892188635287	0.640633750389092	0.735327758847191	0.725921931168081	0.507061231136653	0.528551001159325
ENSMUSG00000061296	1.31113357602733	0.843916790173149	0.842101377792342	0.806483362530783	0.705690367733757	1.31113357602733	0.973590050844731	1.31113357602733	0.898764803069506	0.918720027583591	0.649793639352724	0.760231648540907	1.14305714052336	0.956227669555327	1.60194725875132	0.899184105501861	0.930551363161706	1.00696792988845	0.880452355800601	0.895505344314944	1.28642331591566	0.917424522068988	1.1689841375734	1.28523088687909	1.31113357602733	0.760228686277068	0.675675798149217	0.980662618726974	0.849168222929875	0.802381753901228	0.977704591433179	0.769707018053328	0.824488088026718	0.803076786835002	0.720448568633932	0.78849079214414	0.82756386961284	0.840320975630617	0.952217371867842	0.859978599369103	0.945330407269897	0.807030574127122	1.60184449139399	0.792407998291673	0.882646007411486
ENSMUSG00000037343	0.762583832657907	1.09385463396047	1.1069166926425	1.09922308261031	1.14589603784425	1.1618595022625	1.05958369993951	0.850244843495485	1.09874300346207	1.12318626007631	0.863961466263247	0.825055555770958	0.721567791946439	1.07501699870856	1.19668807673865	1.10546211401106	1.26718755908206	0.993277681736507	0.925175151923104	1.11974498731254	0.764591125193887	0.98520590788523	1.29014895548477	0.938224948398421	1.29014895548477	0.767835844087499	0.992369846271669	0.914133019496014	1.52396168329203	0.900337936110479	1.57156688701419	1.29014895548477	0.812076515439298	1.25458189695948	0.840988263607031	1.26485809740703	1.29014895548477	0.800349710285927	0.953388820550519	0.993612683004886	1.22184432936307	1.15910221737649	0.979856842429922	1.26948807378672	1.4303639506105
ENSMUSG00000024644	1.16425216742514	0.730097902665902	0.552808168905849	0.618084953281149	0.681672143889373	0.686998217898019	0.742572107916877	0.638913705301237	0.669652443480638	0.695310932116431	0.579532346682588	0.643438302117458	0.592293981717222	0.690227641317613	1.03376673772811	0.710545546958386	0.740693773688999	0.554560040425706	0.661668540858148	0.585327293445329	0.70934672247376	0.610141273144689	0.654715344628509	0.648945561323217	0.84995452729482	0.607282803560309	0.57852183640132	0.622645993534034	0.720014171507603	0.613070200221969	0.602343295582003	0.635288811010318	0.622686905146124	0.684055244357749	0.541389761568143	0.673406846844654	0.705100181672506	0.620493115015148	0.744208387864713	0.611290700933088	0.861974756353103	0.971831348488976	1.15605452083107	0.714460990924432	1.19141911511336
ENSMUSG00000026279	0.567391350210396	0.7440821946487	0.673967147290596	0.563806239013269	0.635274678596724	0.66430155697383	0.937297765749511	0.758037422922081	0.918595710071754	0.828264051021592	0.451729206199178	0.931084388026082	0.574639305802318	0.674024584021394	1.51197408902696	0.696619668001672	1.07691372464222	0.915029815888826	0.714118769797045	0.627162409656619	0.592753457966789	0.821622066862775	0.702472827370372	0.58553591449305	0.913874578469132	0.531197255121646	0.557773324055835	0.587959830357559	0.743715066411319	0.752610174000511	0.692216851232403	0.637267203639141	0.614881748661039	0.558873928378061	0.535282830769878	0.584106973605685	0.678691547569965	0.826726658447774	0.655373462263722	0.710642289156318	1.51143879312917	1.08432889238354	0.862955625613382	0.715855056551576	0.862110171970886
ENSMUSG00000005774	0.80080681823096	0.922994976679904	0.921628787284706	1.04557043309987	0.881682552306396	1.02717407463227	1.08335587478831	1.07045769673183	1.32179662786895	1.03429664381987	0.928165235646741	0.854029604905437	1.31081549746092	0.945612933002146	1.61181133363168	1.06064210686465	1.06722505516651	1.00452920567942	1.08712710917369	0.952652721014756	1.1674917860354	1.16801419272333	1.165316115148	0.964126650548074	1.17614999205644	1.01934203683862	0.927750967995221	1.06409142753485	1.09507159410147	1.16832229336037	1.2459822381826	1.02406593068989	1.05424728240805	0.972379700528053	0.868520446446456	1.02738451413734	1.32179662786895	1.12266856879858	1.02040055821514	0.938777025604335	0.968773780988569	1.18338005664245	1.54396954912608	1.43039472027799	1.0598510671295
ENSMUSG00000091831	0.80824006497824	1.31694082842095	1.16254904813442	1.16789215522908	1.03798062707173	1.31694082842095	1.27838608934532	1.18543331503368	1.02018770428887	0.899042054033825	0.854299860863838	1.27970685534952	1.16144257101625	1.02043128922045	1.60548178033214	1.31694082842095	1.31694082842095	1.20186148813218	1.31694082842095	1.01984278687925	1.31694082842095	1.30912654833132	1.31694082842095	0.793490917290315	1.31694082842095	0.903793521170482	0.836039117279001	1.17434240722246	1.47425926956041	1.18014209574447	1.60446431782673	1.00384503513814	1.17820253808338	1.31694082842095	0.941926590727301	1.15682913529769	0.924183889722443	0.949367792154781	1.53008544939012	0.883278022310876	1.59036608047115	1.31694082842095	1.56094514925173	1.2790244851505	1.31810290586315
ENSMUSG00000039483	0.51831822642333	0.591830965418294	0.589542648364155	0.619418668628917	0.515298554557596	0.634391676964023	0.909417976673056	0.563597748589256	0.60831924666053	0.687051844170623	0.571310525275896	0.619346641888312	0.537391913352708	0.681397494509909	1.35834942871881	0.613458743521788	0.805007980582547	1.22197041936925	0.616159025370127	0.675397212425138	1.17814041817433	0.7956228897893	0.722714244510524	0.653085556258154	0.721752654627351	0.471168889995121	0.486739526865076	0.711035490253092	0.570207210842534	0.565458802833682	0.700385038423629	0.666263705444524	0.89391035967432	0.556257129100341	0.591632928688745	0.680526990997258	0.79419906479276	0.527197333892692	0.749949112784974	0.727762564203656	0.828643139643286	0.913882614936786	0.819162214863004	0.562115554489389	0.664954587402615
ENSMUSG00000095809	0.411384375110835	0.557319585290351	0.51992456171913	0.465329133946223	0.408554179249175	0.532946129307238	0.639986079548259	0.557560153034527	0.494470634905227	0.420279712757175	0.370006515357568	0.457006952840801	0.482670676747286	0.545493422416283	0.581021932480601	0.469638973019542	0.537662223427424	0.648177381821709	0.500041420996219	0.498099431247033	0.55355162775333	0.477898148285503	0.531171000019517	0.420966044242251	0.496312091361649	0.378120256873621	0.412890742059149	0.585642552217418	0.483659082693644	0.580047895095349	0.888133703617389	0.516036942640547	0.612535914604052	0.481085693637292	0.436899625152951	0.507549455623589	0.500517253458566	0.527683774670927	0.580628653335781	0.408632813880106	0.603031402030455	0.613255823759657	0.729144263993269	0.4747330488574	0.488405402314361
ENSMUSG00000023973	0.534406247173893	0.607889146022112	0.584589165725817	0.578698917818349	0.586076663557734	0.806852265997616	0.845104016461302	0.678868591105861	0.639594709564201	0.903430675178995	0.535203703118352	0.589611148232978	0.609066859686131	0.5961281982969	0.973130637429016	0.674756117647083	0.816664247881693	0.74051409308078	0.589884419315201	0.698019911893679	0.539003848362104	0.6614750440974	0.624139421767119	0.625256725395602	0.695527453474238	0.493921606232891	0.555993460909932	0.561759199917517	0.59090283633108	0.700991390660839	1.10120793418719	0.653975619491113	0.766374630525095	0.635801005833748	0.664328619169356	0.667980988205236	0.801801211323939	0.918125062357362	0.673469234280337	0.570472882134553	0.859010109732982	0.745692934319062	1.09446487125172	0.669064432999242	0.736630633710008
ENSMUSG00000050010	0.757358085877339	1.01632810534524	0.827374212626173	0.849262268766402	0.748863585019902	0.897600540435155	1.44051007369977	1.11363329526854	1.10257356939677	0.823618662421783	0.691017749106273	0.851463125077759	0.82588377375521	1.2647708887451	1.47297674420711	0.999328438639783	1.11437254850551	1.15278253491799	1.01015240752973	1.13916293279331	1.26598331799599	1.29462492823411	1.29462492823411	1.00102771703063	0.799073162693178	0.810378559542588	0.89810762573711	0.788923053730952	0.833431009696111	0.899389773823512	1.51220580958093	0.917074214702896	1.13731904958192	0.826881119602004	0.915383832047936	1.00756298216289	1.11199854719229	1.29462492823411	0.880264057424691	1.17722328236072	0.909842557783671	1.0085787089296	1.57902910759899	0.779416466659634	0.857053069258086
ENSMUSG00000028602	1.05776368792086	0.646513417009396	0.557974013311912	0.575376925684845	0.602550448252902	0.714331976916576	0.790729195476457	0.630380858352188	0.673884960543277	0.723907891316145	0.5144067514374	0.600363490066023	0.634894870627153	0.946810747740703	0.914804514355203	0.554836113971218	0.645497251305921	0.694401016298194	0.598940716567687	0.558473557616139	0.603698964360393	0.562692570108564	0.743604933483652	0.551459632967035	0.691426463004196	0.554549637774317	0.552878720244224	0.571433534899175	0.635419974626014	0.58582896932503	0.660278199847403	0.609245679706907	0.595759405243811	0.568546735828489	0.581509372829825	0.639346075121477	0.950322432277865	0.589598943380416	1.54028851393148	1.12402990495069	1.54831073895633	0.635263684958354	0.854219617834781	0.792356222345048	1.39559151028281
ENSMUSG00000114797	1.17625107807044	0.62879792546216	0.543731971732647	0.626351356703882	0.571152624802221	0.828571304597011	0.880836536441171	0.81800045398987	0.660496501445868	0.727188422249993	0.509047769454511	0.567361970718405	0.622579090153525	0.752558139858223	1.42273061046148	0.674316526937176	0.939424320443082	0.82262664197188	0.715192660074109	0.602233400595926	0.827641805475288	0.705596816631076	0.61161414862168	0.541445514739716	0.598179304782059	0.562475870720703	0.569652216993596	0.684456017802978	0.803136527769006	0.687368425082032	0.749055792566088	0.645865199253602	0.602170398863455	0.640478349405744	0.617477503352328	0.680318146079918	0.661441098537502	0.609442395325873	0.693464946579864	0.541061310996743	0.961276563864669	0.747932924958016	0.956810014534087	0.681928925796378	0.901982452068852
ENSMUSG00000057134	0.687403466134746	0.971821410388293	0.812574402718808	1.10119702109278	0.679530590533919	0.870690231485901	1.21530201189648	0.745917678651842	0.978713465576789	0.7968042364103	0.642236325244491	0.826320044230974	0.656388988761179	0.934144737151317	1.552514239874	1.11679686504196	0.790282563793551	0.808008228801802	0.770902952017878	0.804058180476517	0.763045712862431	0.88112844787282	1.13214574160631	0.759668906518033	0.758511296461766	0.764734480507703	1.27189894498459	0.813984963284756	1.17134655716931	1.11526902215505	0.859514237340407	0.793172022366549	0.744507662653705	0.855269882042773	0.981279724548672	0.772116702315437	0.977108434878259	0.705315221600071	1.17621937388786	0.759841454169868	1.48308656773609	0.809479399338996	1.00646785257944	1.25486459126979	1.41116525020633
ENSMUSG00000025006	0.228231979769148	0.214473699670805	0.213359922334809	0.20442513410943	0.194373070609354	0.21674653702434	0.260278231589041	0.215763320484324	0.199616737837807	0.210859929181985	0.158202039124668	0.20910718857592	0.205747796972886	0.205317848968171	0.280603186158188	0.19731405745713	0.229488422700825	0.283672356633972	0.2064959061845	0.198824312278173	0.216444211765917	0.218649729961298	0.206729173392951	0.199232005903493	0.218885166320063	0.19815757221744	0.192660567336884	0.210622678951152	0.239991056845612	0.222099900083443	0.293050844497492	0.210056767543588	0.208467421895343	0.197924244254211	0.203558482079029	0.204215810223892	0.204616904182409	0.207288911579569	0.248143041616168	0.198103506899446	0.27225953847096	0.210684048654921	0.258185305894651	0.218621176754125	0.223124930883142
ENSMUSG00000004939	0.825519454988483	1.02192637385928	1.37989399674514	1.01251413484026	0.930655490847181	0.97120631465149	1.3390945182245	1.01219195789713	1.03139298706018	0.99600272175291	0.737022632571685	1.1690550915069	0.928394596816242	0.960713897206396	1.31362614574296	0.886352076634021	1.2344464667785	1.37989399674514	1.25509527953394	1.01033333984759	1.23003725796387	1.37989399674514	1.11461929851319	1.0060235122896	0.867204914617006	0.948806768250135	0.914127960597849	1.20780747090719	1.06743119587685	1.07915236302195	1.09860810559803	0.916117224204321	0.939774767231615	1.08673350465669	1.23739311850884	0.846559722010751	0.890451912474213	1.06332521488518	1.68319483194057	0.86875492619757	1.66739821853285	1.09575226424032	1.06916606988572	0.906790500195041	0.951476077240323
ENSMUSG00000024446	0.991316764377671	1.07724647554967	1.42232881558804	1.42232881558804	1.42232881558804	1.42232881558804	1.59719790097976	1.42232881558804	1.42232881558804	1.41408226150529	0.881775570046308	1.26610275274548	1.42232881558804	1.42109426033426	1.67410200601092	1.15296976625746	1.42232881558804	0.956197992430815	1.18097990952732	1.1208589821704	1.42232881558804	1.42232881558804	1.42232881558804	1.15326078966297	1.2878070531467	1.42232881558804	1.41395478683691	1.27160094446721	1.24809582065055	1.41756864949167	1.36374549332741	1.42232881558804	1.42232881558804	1.2401088573163	1.15314340666596	1.42232881558804	1.42232881558804	1.42232881558804	1.67090534143121	1.42232881558804	1.69839288509177	1.1348170911453	1.39796740566756	1.55092226670701	1.497480229042
ENSMUSG00000020034	1.30455615293663	0.842754042124175	0.883284720736167	0.804179260151144	0.697272184637986	1.00392960173728	0.95634575381855	1.30455615293663	0.824543070342529	0.897667515783551	0.870289993133712	0.743732168868443	1.26083750562778	1.25708372655885	1.59410120066549	0.923493272907806	0.976413134700846	1.0075990924306	1.17528167077767	0.754319141548393	1.1458566450205	0.892212344852327	0.865707496082202	0.851625243077258	0.822413311119103	0.698604890840316	0.782562879860684	0.932530568081177	1.08478828626392	1.30455615293663	0.927114764349269	1.30455615293663	1.15544018399805	0.926729539720288	0.775440928955624	0.843466875971186	1.14495602577515	1.02829864626223	1.10354597251695	0.706299808231555	1.58039043142396	0.86744208777138	0.989354560676692	0.927097155405415	1.07010331048926
ENSMUSG00000028906	0.537097156508787	0.621556166477294	0.698135510543855	0.593649778763472	0.595822443452342	0.592210244286194	0.740371685131407	0.543720436764007	0.735440225126614	0.637920247744239	0.613651123523805	0.615836561776078	0.497445073209347	0.650193353358268	0.731233428581169	0.605574133705857	0.736675709439452	0.648419509859664	0.744490984803558	0.796494390292009	0.509711114938004	0.726530182568847	0.651068945409851	0.532885962830457	0.543690967485198	0.529837377605872	1.07885592650684	0.587215576955525	0.656455135190474	0.681728510399626	0.678662150047737	0.737942488222989	0.736621570100023	0.545656841425607	0.591669919368541	0.580799385036866	0.803425591571218	0.749525309732622	0.77225578650268	0.486014788285448	0.768272705796526	0.735334981832319	1.11958723939142	0.781514606570545	0.645262560329085
ENSMUSG00000020176	0.933533572262344	1.36319790556364	0.886426766525105	1.07648180228675	1.38777024673296	1.38777024673296	1.20925278045386	1.12612545133231	1.38777024673296	1.33874700439952	0.886636902290339	1.12855670284752	1.22750081328689	1.36170188536995	1.55749716601382	1.3684148738704	1.21378542282915	1.38777024673296	1.36193653063915	1.38777024673296	1.22018605357271	1.26346093613151	1.10730101807729	1.07269082180806	1.25207892252557	1.00576643773829	1.38766085440349	1.05807716501977	1.34793221832431	1.38777024673296	1.65674738840016	1.00479593623218	1.37946062979399	1.36766672623395	1.14859130177498	1.0670432367451	1.06033457504496	1.07701298718679	1.66831826401245	1.04262497478334	1.61315954775857	1.25915269774174	1.69042604286236	1.01104529977102	1.06962588319683
ENSMUSG00000031389	0.927785082595768	0.975790174458839	1.24808959617933	1.11516866131901	1.26301451405531	1.14085924157255	1.36285577493328	1.08853356285561	1.25956130976931	1.105191931569	0.856603128210226	1.24181398249375	1.12313681665907	1.15729011553499	1.70279553025704	1.39832854278713	1.14457316101858	1.05641666788446	1.39832854278713	1.26311496638337	1.03016585642701	1.02607039277579	0.923195617531226	0.953649278658684	1.05567691107916	0.987759683840114	1.14339590930175	1.23711842861699	1.09706420994224	1.39832854278713	1.15433249580861	1.14615319094109	1.37738541632678	0.921338286694846	1.00611435792024	1.37537760191399	1.05297937177749	1.37845187766205	1.10785033885965	0.929773459440596	1.27647113122027	1.39832854278713	1.24759225048512	1.38007256174417	1.5495774765075
ENSMUSG00000030156	1.25880783404654	0.684007631705017	0.673515165529054	0.715772958092658	0.700587019872424	0.657074725210424	0.783782709139397	0.787973804158644	0.77775109545145	1.09428826034666	0.553111285590954	0.639443933275391	0.67760838924407	0.87870512952897	1.47067142658374	0.943801238726014	0.954710249206015	0.611163667204903	0.949418687598627	0.680272674756708	0.714495847636742	1.11730216947293	0.943830036440995	0.675366201835042	0.67854945504923	0.579499495641984	0.751152538139672	0.70337508560101	0.937129351377615	0.684876223549351	0.962357831991036	0.667433774725971	0.734006113525364	0.7125221987431	1.23939763216962	0.787559856425933	0.745752911454857	0.721680937409477	0.726355712013253	0.538202098480647	0.796460900691752	1.25880783404654	1.48664968443989	0.754174492168936	0.985522374212768
ENSMUSG00000034487	0.669035019033811	1.31069638700231	0.839392006972198	0.726425962464973	0.784214507208483	0.858964730207934	1.50630082712435	1.1707543769604	0.860277541300088	0.723580107134098	0.631177362928702	0.710916216751639	0.844321547033529	1.2783469810804	0.993552508128149	0.77601726493891	1.17928641038866	1.01042946191667	0.752858257736809	0.735901908355595	1.03849884521625	1.31069638700231	0.678291216595059	0.746262472349696	0.794890272330493	0.830822128187567	0.692057622115353	0.855876633625893	0.896459174930879	1.16579359128904	1.02303025431812	0.796746869477581	0.709756809272917	0.697142428808946	0.743958205295475	0.867453774286387	0.67904456161428	0.776051846009958	0.87719138025994	0.716150212925528	1.2327410044375	1.31069638700231	1.21176664088437	0.75922731401057	1.09324836129841
ENSMUSG00000055978	0.759291966791425	1.29155273991557	1.00821870500349	0.954888321750496	0.798066619343074	1.29155273991557	1.05965964312712	1.29155273991557	1.00665170353422	1.02330899984946	0.768525366949232	1.00119409232478	0.803935885450692	1.00747884235869	1.57505098519998	0.907262523098289	1.15303532562543	1.29155273991557	0.908916183335597	0.772337098659013	1.29155273991558	1.16459309083147	0.989589694892341	1.12072481619983	0.765049818709817	0.767031515588489	0.912985637954475	0.988230210884621	1.44330761556078	1.00643569257437	1.51080616187366	1.29155273991558	0.996451112084102	0.829102162617102	1.14109361709378	1.29155273991558	0.912770634006316	1.12557045542943	1.19914569920465	0.84125573052888	1.19891548215431	1.29155273991558	1.57511464919239	1.31643108144988	0.840210643931025
ENSMUSG00000028127	0.713757212421866	0.810794807239904	0.963063826101006	1.11084650328081	0.756664756594861	1.15459895602654	1.10285279932948	1.29088031582251	0.986114723594315	1.11808866441925	0.682260982451967	0.849364222011624	0.81505818790559	0.979573413845955	1.46829762033033	0.858933520074295	0.929178167056509	0.973866675907435	1.26499140184199	0.727528483499164	0.986256557498322	1.29088031582251	0.881769007721105	0.832198463150543	0.986181683219545	1.14879000007733	0.986450794429267	0.921264929938946	0.961394916709179	0.841435477685868	1.19993478231318	1.14920452577748	0.777438599722047	1.26943484696411	1.12557015498895	0.999643463659793	1.29088031582251	0.83080494695053	0.958760516415403	0.83331072191385	1.50528207760372	1.27057862578711	1.52804045824842	1.07261134429535	1.15440937556804
ENSMUSG00000028019	0.77961046300492	1.14720442402299	0.913296511577604	1.30212869263814	1.00110010280843	1.30212869263814	1.21560902373565	0.816330200387855	1.01122405144654	1.01413815235107	0.84400511804041	1.26612147210275	0.86578588068451	1.12212027065638	1.21634076725097	0.880111706397024	0.79094394940474	0.909825077985	1.03436691113966	1.29782031664817	0.979126825268654	1.30212869263814	1.30212869263814	0.763706538395171	0.852430941049008	0.922452459252514	0.75901375551693	1.13482498645044	1.21801374353274	1.14781651358028	1.51467478512059	0.909758035718981	0.838502772017822	0.936186575136059	1.29027691711743	1.12195349825282	0.756261295047449	1.12751354850889	1.23371819753068	1.17094617868447	1.05772452079267	1.30212869263814	1.21647206574061	0.998151205592597	0.796642498571213
ENSMUSG00000040373	1.05792788194152	1.06239639769741	1.21542030545726	1.44845081528322	1.02829159316485	1.44845081528322	1.40502199989287	1.35102171198668	1.32427395931632	1.44845081528322	0.959999091273575	1.21577320126826	1.44845081528322	1.44845081528322	1.76067517295452	1.17860688734561	1.18511027404524	1.44845081528322	1.33859609837229	1.29910625274998	1.44845081528322	1.44845081528322	1.17496978955119	1.32385129558683	1.30013355128551	1.11767774835492	1.44832892149155	1.36133433704073	1.48631706371022	1.44845081528322	1.76104349452644	1.44845081528322	1.44190596474141	1.31028597871471	1.18525168593979	1.28095587589701	1.30061990167225	1.28575047065178	1.30952230248372	1.3206233152456	1.76104349452644	1.29634345502369	1.76151401488774	1.31698744318039	1.49352951323249
ENSMUSG00000029920	0.339301054350478	0.345522189321943	0.441058528520847	0.386978360691978	0.382218279846166	0.385174849114278	0.51675355042295	0.368607227437527	0.370878635813925	0.377457013619185	0.293916971548533	0.360749547333317	0.386681948456491	0.362180463623735	0.64832968311201	0.348353976110917	0.392935910213673	0.687550596682738	0.39824479142923	0.417806407974485	0.369699387662286	0.409256358150756	0.3983740132682	0.354475642607665	0.374675670505628	0.33993605936231	0.352590856130545	0.429350592299676	0.392635985382485	0.418340062810928	0.539062429903378	0.369217826753563	0.405766982499607	0.322795040879653	0.366671902205339	0.410135028438443	0.341096840678322	0.357413212118646	0.433119904486948	0.388501627458651	0.64674259136123	0.387351315702045	0.441373111648995	0.368276567986664	0.365328082038659
ENSMUSG00000062822	0.709280621908749	0.845578643003469	0.875988418947632	0.751934063014968	0.782442906217806	1.2851240975526	1.41461368035598	0.743459570243289	1.11655415241059	1.12270506940531	0.67528602112061	0.771291475143118	0.76133368352577	0.905011572016205	0.963451137566449	0.832598289347306	0.989187563106419	0.879193524455398	0.732872043736641	0.812492157258897	0.882977007230089	0.825891112194444	1.2851240975526	1.25417999022784	0.70633084351825	0.902168453579199	0.8295291111764	0.828238779637735	1.19236436537766	1.12234123834747	0.942312052957472	0.985385963113203	0.717027145571456	1.00347904220799	1.13334377601261	0.856500017540133	1.12487864499288	0.854861140111592	0.849031956001448	0.882801824653765	1.02582156630988	1.00174079606228	1.54533620323037	0.824612122716067	0.756603497690427
ENSMUSG00000049354	0.999151722355367	0.680672379990776	0.598821375960311	0.567374260522246	0.540757413761505	0.727206567214579	0.675978181632325	0.634607686439762	0.680691182955529	0.876420246064559	0.461386361571882	0.487053214094744	0.630930442242864	0.816856138708721	0.771433783946566	0.55756085110957	0.669482586342229	0.62030747389385	0.637499808749284	0.516815612001486	0.680058516614242	0.568518761159288	0.520665407410678	0.53802291529454	0.640091772346301	0.478732484432352	0.617373214793911	0.581583465100951	0.610934033178234	0.678363294252293	0.572076591069325	0.594014284455798	0.599822885449385	0.526990603777662	0.479175432240109	0.601993551970728	0.900115481334429	0.601318962269287	0.631497532414758	0.515816966767205	0.644400797917722	0.913989575329479	1.10027739021034	0.669635482644783	0.880802030214218
ENSMUSG00000021982	0.970652587716344	1.39074035221302	1.41064207213385	1.17122795402898	0.92822432784005	1.41064207213385	1.71623553504479	1.41064207213385	1.06744100399123	1.36651598926486	1.00666013333246	1.06610343049398	1.41064207213385	1.22003750403533	1.71680927827757	1.39545592425587	1.40295514049674	1.13854493429876	1.12569873543081	1.12229749988424	1.21486414854181	1.04507072487644	1.14199106757741	1.37604919893899	1.41064207213385	0.938164315687396	1.41052770947066	1.05353643754407	1.34075474383701	1.16932077977274	1.17033934591956	1.28490464639764	1.05278435253267	1.39472450482203	1.27491729207833	1.24590174295614	1.27947817126183	0.99961117373204	1.18040363531013	1.28253812456504	1.28479917232628	1.39398507996585	1.71760693757176	1.22766616979519	1.51895541859949
ENSMUSG00000037058	0.603503116282568	0.445991327949528	0.434775588160831	0.425677171424031	0.375833608769268	0.560914729899677	0.5101042871545	0.443547717948051	0.554838707741303	0.466021884295499	0.354347987383623	0.478961008821871	0.427682202573834	0.404395312676396	0.639821475753898	0.475269626839417	0.46991312807813	0.435809297881049	0.436888676247718	0.389705292616888	0.436795630473602	0.444539557549091	0.58394290287379	0.44671265700875	0.48147416823454	0.404055124171092	0.391158310345644	0.474614881451979	0.504270985611723	0.530870365867554	0.502461012291443	0.415032025210993	0.428197542026953	0.418970629195536	0.45364560895564	0.425938084901224	0.41439832334431	0.41152205957409	0.553477540345025	0.424115190420915	0.55383389987439	0.468706770874023	0.585538008050336	0.466415695065822	0.49462623820156
ENSMUSG00000013367	0.713788985306023	0.882513572091344	1.27639909251469	0.885024118318404	0.812352506501886	0.891865615863767	1.18499038912537	0.818039987132265	0.648260792152406	0.973635535263191	0.91679410699294	0.973888475827582	0.860093350096363	0.995622141961856	1.55859075750008	0.69848948056723	1.13255026058059	0.889127271410275	1.28118642362317	0.778789859747549	0.781609694924737	0.857787110477684	0.890228221931572	0.721885963533731	0.887053894154274	0.660449850877685	0.877261900212323	0.934222281895435	0.883449395307204	1.25243953282529	1.56314414341675	0.741994291466557	0.695092940959331	0.642149018358284	0.83263738517627	1.28118642362317	1.12689853819188	0.979407101727074	1.56314414341675	0.897732822852108	1.56314414341675	1.28118642362317	0.883951932152281	1.16925895852865	1.10006503683376
ENSMUSG00000025465	0.204033910326155	0.186519710826523	0.18679267088739	0.182093216585144	0.171996964410567	0.198136334204921	0.236981296702824	0.184559136140378	0.178204078775014	0.187150590650614	0.141151907661581	0.191747397911989	0.192924962622848	0.182899439960633	0.26321599448607	0.176623823212471	0.21734280420665	0.253954283057526	0.186757110740116	0.176959230194212	0.194312297494225	0.19943827664431	0.199035443385941	0.184405318657386	0.188614522532071	0.175751972843019	0.167526850994311	0.206455999713322	0.213138286402988	0.193129980027046	0.299072589651722	0.186640313040748	0.188679388029964	0.174287017952207	0.1818064849957	0.17957437621805	0.181097847253448	0.180102771837794	0.219232762647533	0.175375687679922	0.235214282581347	0.190209059556483	0.237732075448811	0.193713387327342	0.199765584269855
ENSMUSG00000040459	0.739945464197728	0.878164416000409	0.810501377009018	1.00394715711267	0.815978332257727	1.00892220185482	0.968346202218269	0.88197843687588	1.00880013429386	1.14948171019762	0.839059309675705	1.03599111950508	0.854397423387649	0.780265481515832	1.2276650322007	0.932673319508852	0.917217350058105	0.936631644336784	0.968388081378306	0.717260035320362	0.85559982595408	1.30825191970206	0.932574926549233	0.959416214133654	0.818127508818779	0.770544194624497	0.781683005407814	0.823246215231851	0.994583063660614	0.753334067450763	0.934179864531304	0.912973266033142	0.991352848486575	0.851788084328848	0.775824386798692	0.941710111091169	1.30825191970206	0.931072789055787	1.59462017925522	1.0089446621081	1.1125216504653	0.964910732372242	1.07670790056539	1.43709640208916	1.35606704154711
ENSMUSG00000038760	1.01744764055351	1.15329095138484	1.45015059523978	1.18707634634555	1.11372905403125	1.33339130781596	1.76439408583729	1.4231380868007	1.44565656810131	1.29490716167061	1.04914585338703	1.0571267462738	1.44082967805948	1.41084514472411	1.7654417319908	1.21281281466242	1.42808548296545	1.45015059523978	1.45015059523978	1.3143231139536	1.39369623727839	1.45015059523978	1.19286567230218	1.40810203909029	1.11619115816585	0.985426698010254	1.45002612662573	1.26753656956775	1.7654417319908	1.44467387283075	1.30981330550225	1.45015059523978	1.45015059523978	1.08903956214948	1.30257195186091	1.20926324405615	1.05345923262653	1.42906173994911	1.75246322468137	1.18584720782589	1.48582842825723	1.41960506024258	1.70727002448937	1.56423004757163	1.56111218602338
ENSMUSG00000006310	0.677517935951146	1.08341049433774	0.743458320880264	0.812789064850728	0.807307016750999	0.878512933705791	0.896876936070429	1.27265061972477	0.681735995973746	0.881210762690788	0.635234508033977	0.640593468328947	0.774393470481194	0.937676698949907	1.41083367475187	0.830055846506946	1.24070332144884	0.740942250642163	0.712092657369477	1.1187164567102	0.860215526776961	0.795232011134397	0.817305213118728	0.693687297723089	1.27265061972477	0.618522471329156	0.68771924271698	0.697785763201127	0.868615355938768	0.860343837865313	1.01365525142685	0.737856128949066	1.27265061972477	0.730293215370373	0.688732452559328	0.719711618114145	1.27265061972477	0.797179512020888	0.791825794048682	0.69969686259637	1.02046718220336	0.877072234078278	1.55430808270306	1.02327163571502	0.927336868339267
ENSMUSG00000094076	1.14943421717527	0.788500677732931	0.665268763072038	0.595605548897339	0.564252882780563	0.708320616499805	0.755355221153289	0.54788652286656	0.879571449883081	0.591854761991081	0.433691342220518	0.612736310309735	0.576413500777652	0.58103788570386	1.09411913716868	0.454156192932774	0.595135508855348	0.779919742128582	0.550579596895588	0.563747247844993	0.555904087495029	0.626536830448851	0.622927494482174	0.470445276259979	0.77860214320305	0.481453842454839	0.486066105525429	0.51555433223336	0.733009150194987	0.661585539259372	0.725964632299071	0.602184765587316	0.70415177544754	0.500917727223617	0.544770273898072	0.516540142884282	0.575536491075866	0.5349352382643	0.801224623278815	0.509661476081963	0.79809006028009	0.569532830092335	1.06690843806679	0.632214887056369	0.670996559312263
ENSMUSG00000039474	0.658710262304524	0.766899869497802	0.727985347025847	0.667712372671185	1.25062227907158	0.937188732905734	0.876643462712127	0.932786929793323	1.07567638340734	0.776186256073637	0.843249709375243	0.950705521673031	0.613754175486845	0.837256295993107	0.887335006175136	0.831502826021981	1.25062227907158	1.25062227907158	0.826133182486549	1.25062227907158	0.773364052365002	0.766883687482375	0.931341823973004	0.777351023415499	0.768742793279997	0.693266489877992	0.720700340078477	0.956427712359693	1.5270574179617	0.83877761547155	1.43359591496615	1.10278636096756	0.939737337250785	0.839773870627627	0.833980578711961	0.730739968061861	0.9553346838709	0.700680513512585	0.896987752390636	0.634037074414544	1.52591456020392	0.93888765034451	0.987799673497592	1.18406943336178	0.751989379751261
ENSMUSG00000033545	1.26418368585799	0.934373128418272	0.724268538469466	0.683804054170821	0.747995456067332	1.11904829889383	0.80277490617984	0.776046679431721	1.25069369879449	0.818960519929079	0.621654900207271	0.814635238874227	0.65828044006898	0.862655532537873	1.54475009340135	0.950790050337403	1.08085865682399	0.850647604447158	0.877325010950785	0.717768772157591	0.797209500571769	0.965719979853604	0.955227471191593	1.23626674091284	1.12327437930815	0.580146212474685	0.684770199448008	0.673794884136864	0.84587436904676	1.26418368585799	1.15860185188659	0.802890753600278	1.10883041099909	0.815751673238499	0.800429066908975	0.802391754835614	0.947187086559938	0.67234431263662	0.731196046796031	0.630249809467268	0.786996913478144	0.966301205078968	1.54481676771952	0.856287402540777	1.05080368176267
ENSMUSG00000009035	1.25898955214901	0.871504345500191	0.813926912111652	0.700874269876281	0.737830432981077	1.09491406659919	1.53755026787889	0.875667188842007	0.875566182186173	0.966170446790981	0.724792418304183	0.853017926671351	0.656283838992478	0.927376356750359	1.41180371471216	0.759712500045944	0.799068758307444	0.640530670003128	0.717897535494543	0.618146577804584	0.823073313620008	0.842690603166385	0.841705877643241	0.630018484894651	0.949360065547251	0.673634351587902	0.78852061514103	0.979163853322012	0.833966169576315	1.25898955214901	1.14788207638365	0.948148703274337	1.2302143262084	0.737604690752894	0.799431932290429	0.967228101702322	0.943874478918728	0.856495030423945	0.985849980633158	0.676523112826669	0.842505322275511	0.968879704942212	1.51331358430105	0.945285856507291	1.23110050355528
ENSMUSG00000028560	1.18693502121974	0.906809694860837	0.669447785430024	0.796990290897933	0.694593537822024	0.732817784555555	0.961156635193754	0.744245595890341	0.992688310468907	1.13354822354175	0.560899507267719	0.695857608059717	0.764978180586584	0.791203628853817	1.0156237742568	0.738358278770615	0.863706811109368	0.732205279235628	0.741333574984628	1.10814471349624	1.1214885660585	0.789586995006451	1.00399910911665	0.659464198373852	0.786946282079273	0.740363839843478	0.703028774867516	0.78637080116608	0.808871320861843	0.847864319882788	0.866144147323384	0.778531132554791	0.70122107625986	0.762413265492939	0.63717007909788	0.694098539822012	0.724221575258087	0.657070449025145	0.796829095670638	0.644460687925388	0.94387620153599	0.734313338892658	0.862444682060103	0.833091069694129	1.35516061246466
ENSMUSG00000018263	1.28451503677914	0.833679911835471	0.89212490788082	0.91044992903146	0.74785238351394	1.28451503677914	1.41150393721927	0.896573293299163	0.891718926384335	0.820899503137398	0.65517495663287	1.09528162746037	0.852520340312497	0.868233351583035	1.56923217963605	0.824391525968646	0.91711045782618	1.28451503677914	0.859348072545367	0.753528046811478	0.736608614994232	1.14368220363815	1.14690165130132	0.836605458711565	0.820368341345843	0.62664282821448	0.675280618911365	0.764056138044637	1.51450456818038	0.761867414538592	1.19112443577898	0.74369148768654	0.737075486517097	0.701874941250079	0.9948151462407	0.740762542530947	0.737869631267471	0.848246256910091	0.945798655969138	0.756312026500654	1.47826297271637	0.974541926366491	1.56963285919499	0.835045673232759	0.727555346288332
ENSMUSG00000044042	0.545497845271256	0.651730855292817	0.609041674632598	0.650811030496288	0.525039109146218	0.728110137655881	1.12013829437985	0.68938049973823	0.680654056642707	0.693816329317703	0.50108022522583	0.603954704611914	0.624315475702978	0.644731113075137	0.681902800706371	0.65125207447619	0.727495226988546	1.2257597640522	0.745877661639407	0.573666414485693	0.598178746081742	0.684229175900676	0.682896931475202	0.537599986140869	0.642610874710556	0.576567968582564	0.537584032650792	0.615612652730224	1.42001977489381	0.80648726970598	0.82567211463374	0.679422032844079	1.06415810875723	0.579424799705911	0.805702840035389	0.56495721559189	0.691541429709	0.577999320056305	0.932205758007033	0.617834845098947	0.921098039015728	0.654402859157979	1.41947250962183	0.613287538463107	0.646777585260558
ENSMUSG00000035109	0.723841485673492	0.894293058105406	0.834501333067555	0.909729146047689	0.904062181962771	0.989849348052559	1.11565897863715	0.991493179117374	0.816512053905382	1.07598642215857	0.811643552631868	0.720958579890551	1.00347309923919	0.924443983722349	1.58382223451186	1.02154539028827	1.10611955342583	0.980577274526596	1.14649451714216	0.885373642844828	1.02424696003179	0.971806057166101	0.938020315457743	0.884613661737439	0.909053424242455	0.775027917183887	0.902188215950478	1.08002718702247	1.05577651190586	1.16919633721617	0.852314990462553	0.800646825696658	1.15350572879688	0.886381047492571	0.804891294531472	0.974899035563407	0.801284429587035	1.26745537967348	0.846743846077239	1.29715246192071	1.06464642451751	1.25485726359612	1.49114543216579	0.808376784334097	0.84360301053524
ENSMUSG00000019055	0.577223201640022	0.591350126886322	0.638796557715335	0.599392793788588	0.611480951058322	0.646809028073003	0.786955005139055	0.62655540808361	0.67673037003167	0.74065615360414	0.499092947559726	0.683526732244274	0.617131062993376	0.606741813894338	0.889669370880391	0.595575737300298	0.669123581245768	0.775965673680275	0.652177694720093	0.662705563281121	0.668051567079194	1.01077020463946	0.66496827371106	0.582876854975639	0.628115873813521	0.583460920452921	0.580647291519822	0.631062192063956	0.684756447257487	0.739597645130128	0.777086884773599	0.609824481700155	0.633239457679847	0.582006036600459	0.587407506135769	0.590369310572647	0.61837443345283	0.997502346255372	0.751249367035959	0.582881849883157	1.22439917617022	0.687172526460815	0.837509662578951	0.650425651556703	0.632847126994909
ENSMUSG00000055681	0.570581927644323	0.65164246251752	0.741522263972106	0.623940117359672	0.689202975475984	0.667199464723545	0.753994559847892	0.719200664958912	0.611918457586138	0.828483343373719	0.509051822352654	0.65510118939503	0.567809066609346	0.608621580428868	0.815800869934317	0.620531194937704	0.567657814478994	0.525366673615527	0.689487755482075	0.556663230127185	0.663500188481334	0.62147149254509	0.698649954695683	0.583613667457609	0.695118046542286	0.577051192525857	0.677339858989478	0.592548451298076	0.669132268788876	0.599886005708883	0.721005367913971	0.574258590914238	0.735195766640691	0.5980825437957	0.575052242910659	0.664213278925351	0.940965956183098	0.659896984194838	0.669700405225558	0.539079075084945	0.672172322100491	0.615944794140937	0.822277302697183	0.811153001524767	0.781012677009495
ENSMUSG00000031299	0.710738997599071	0.954392020167164	0.747439058610098	0.832849955741459	0.871969412591064	1.2770896503233	0.930178199769089	0.880731825724292	0.8900561194954	1.09899083696452	0.748265994797559	0.798499698509829	0.695068929011206	0.960419259364779	1.55834513025885	0.977956400801566	0.973341178423877	0.69162665605208	0.834368513344091	0.819976751649333	0.71920098589859	1.15795370140067	0.968064370577439	0.745793995834542	0.812350499961669	0.820173837015753	0.879915344128591	0.763617504116449	1.15074998630434	0.818458122425141	1.01315937459386	1.11796144019836	0.962547998964317	0.748292443859038	0.702383918663725	0.689377685282472	1.2770896503233	0.807354381679708	0.70654867402923	0.692294287551755	0.938098315375936	0.768321332825074	1.16132472411126	0.909579299611401	1.38738360406044
ENSMUSG00000024130	1.14556535235254	0.70548450806255	0.764105895243479	0.574901827848778	0.581584888085787	0.716095994322818	0.881917573158966	0.787041774320757	0.660339612707608	0.663247642840627	0.483048634619286	0.615687147002906	0.607936166959172	0.607212729887094	0.965712479907707	0.585086851879726	0.77129636376202	1.09225466094061	0.736363104649616	0.642060341773415	0.940488343089701	0.744744674581587	0.769325567581048	0.592975314793639	0.670849652149097	0.530369978425915	0.646074344395674	0.654104516321985	0.610179534048399	0.92943452692181	0.716724831164863	0.62223221560339	0.826650586006333	0.691786223936121	0.545938681816302	0.626100213971893	0.663135814990942	0.625681534281686	0.637347887710627	0.669936753032167	0.76721649881741	0.593440490647514	1.46671879480315	0.805453813315984	0.713296518947179
ENSMUSG00000021027	1.24831013745566	0.663853554721797	0.687404332089914	0.71927160281851	0.721062208906736	0.765520420717843	0.841502058430281	0.641948519451869	1.24649352017435	0.946643770831603	0.613658942692163	0.83540763096552	0.54958464454389	0.84231124746262	1.13302077366823	0.574215565293066	0.729486722510598	0.686634158036236	0.730917024846901	0.651878664596316	0.703346480874054	0.929805553389429	0.696548426589966	0.790325655462049	0.614483022512874	0.830101653880132	0.680612022859495	0.794614048244347	0.824369548832987	1.24831013745566	0.733528154106722	1.0958511993115	0.727872023592814	0.759097587514657	0.584344238461503	0.797949628491802	0.832759786488006	0.701906532725196	0.767215660867003	0.83384154443561	0.827116264136354	0.835487542880175	1.48498802432846	0.964597165299103	0.867969247300046
ENSMUSG00000061295	1.26250198492221	0.849650946383359	0.654724735093157	0.703509905164157	0.789123882256279	0.857836861488114	1.39599999952786	0.670629892493675	0.784239476038997	0.781677977452511	0.623661242150039	1.2315726135538	0.668469790424768	0.700433086732685	1.41090270716586	0.728880927069034	0.76588844202174	1.26250198492221	0.789708637682749	0.756997001726453	0.780269959070615	0.960314523442013	0.7390620124444	0.695222384357975	0.683991690851611	0.634119460525237	0.604764729333276	0.999624466824836	0.915873505201479	0.649415694641287	1.49224810788675	1.26250198492221	0.859300890096097	0.803601109043235	0.723658062040708	0.817909809392682	0.734126940432948	0.799947278905016	0.744887654559896	0.627508748538074	1.17331404832196	0.753441296611567	1.15693815869373	0.703563642086899	0.771634640053902
ENSMUSG00000039943	0.780595043606643	1.03700221045837	0.850062409343541	0.821092618293712	0.821141645205439	1.32279792427154	0.979681496589016	0.832246255281095	1.19331899725238	1.20512956073457	0.671643552276631	1.31946148964859	0.824285714452478	1.18502244777543	1.60396616892408	1.1959202898058	0.853464161406334	0.941821204749896	1.18438347745497	0.797597478448902	0.860028614896608	1.33006102119736	0.798929725340992	1.17231307442607	1.19972626567229	0.810827569265307	1.21180368684308	0.795909220080308	1.62262728350584	1.14893046301972	1.29071110046222	1.18362624699849	1.20231820383696	1.33006102119736	0.861102478069944	1.18616858280394	0.803409769120969	0.961356916110159	1.13865925794239	0.934809070019231	1.24540836430506	1.33006102119736	1.61182561929839	0.943419412774682	1.12978868418373
ENSMUSG00000035392	1.01047028109153	0.671847905575174	0.707104211411773	0.525068786994711	0.509436781534761	0.653398054717099	0.676946537584973	0.748107211947887	0.523953789170839	0.537427034779432	0.49365943765812	0.626962308448714	0.666425703464257	0.636832151499948	1.50652635584253	0.543040436519221	0.635098239259391	0.654639023787561	0.657450373018085	0.647882748810142	0.625886870908317	0.795921708839797	0.694906898211669	0.588338853059748	0.691918319088332	0.495175615367837	0.518294291121901	0.663491502756891	0.643474040202792	0.8097922168689	0.840754237350473	0.577851838105814	0.557506776598008	0.558044107036102	0.550849929815883	0.538535123961029	0.690938221719907	0.53717052993872	0.654076021184262	0.530921066721125	0.734413140577886	0.592243272070446	1.41567008837102	0.596802183983891	0.560087580588653
ENSMUSG00000021147	1.26061625792909	0.852955739326578	0.712353222808668	0.716798493686267	0.593033852247627	0.787705783604863	1.35948663355389	0.93769816932665	0.932046610687442	0.688522161144867	0.720718200994989	0.838311575551742	0.729105090419799	0.6189463208998	1.41858310847991	0.711870831784334	0.79216095652709	1.26061625792909	0.772187388874507	0.860422175854637	0.841328425225413	1.11576253073917	0.732730335975749	0.756304750153301	1.10399845598218	0.700077441305523	0.957891943410947	0.782425768351542	0.829364965991843	0.965893529190989	0.991403251042364	0.784116513335905	0.789483924725928	0.933214452471241	0.74151174967137	0.753497809085547	1.25871756070837	0.732792682311069	0.796931019428779	0.78628821956866	1.53936668282766	0.859934429655174	1.50649670975285	0.781681327567683	0.955040174298872
ENSMUSG00000003604	1.29050828581415	0.985551573168194	0.946769533227619	0.735158629431659	0.972020779040436	1.29050828581415	0.895077383282856	1.29050828581415	0.758911478456918	1.07569864724787	0.739132701148772	0.779908805079485	0.697376107934577	0.84709968351917	1.20225426360466	0.898336835524392	1.00564743442177	1.1490890379631	0.860506218615823	0.854149670572488	0.891394846437247	1.24753055107446	0.987624945673347	0.994202646954311	0.890116797969646	0.721266926442166	0.798611084895668	0.98636221511356	1.17135381266663	0.839881227068883	1.08590698123799	1.01459835226835	1.14641506136506	0.77833147208252	0.789463051017735	0.698444894601968	1.13343872307434	0.92066797880327	0.82331478907762	0.91731062609396	1.20053261410883	0.848828911664887	1.57657442662843	0.82741087273992	1.02572931884105
ENSMUSG00000039715	1.25588661633204	0.926198385888113	0.753319701925084	0.718455655871239	0.651246236174121	1.10913841368646	0.90881783372975	0.745304741885147	0.68886192763973	0.851760205274208	0.573478076074892	0.831780380013007	0.776183764909423	0.788482039363267	1.17465702062401	0.604097260398858	1.25588661633204	1.25588661633204	0.654265988688217	0.784646610188225	0.879629488785049	0.849861699918771	0.937314002608014	0.676389860677345	0.845701473902481	0.554513281578756	0.783378864917131	0.671105717243636	0.713460305472431	0.699356159765901	1.14505217309481	1.25511247072678	0.84203290412316	0.670006685367346	1.0775254189382	0.953545728306776	0.796382559333088	0.846846638350733	0.902771052279911	0.779723383222063	1.53337273928813	0.82678504669791	1.1270449729563	0.803548599173165	0.85916165589617
ENSMUSG00000032303	1.01595152488861	1.45710373463191	0.978722534736827	1.32689044127594	1.14671535985105	1.35219724600862	1.5384624564804	1.06941531884142	1.03114927260298	1.16735807690417	0.867724854662482	1.25248023274606	1.46710762246406	1.05001898838461	1.54481289787794	1.34075908508326	1.04185989032492	1.46710762246405	1.18504796581586	1.08320538165177	1.44164740554997	1.24621799870044	1.07010202778481	1.03012918140041	1.33283414064178	0.972418736258016	1.34633563935535	1.038859255436	1.27840427390521	1.08738516001635	1.70741580764281	1.19143814224528	1.2184214342956	1.13766093776738	1.3002673638833	1.31200192828081	1.1689919795228	1.23822359153103	1.21320362533643	1.31754134402522	1.46527544661218	1.45462584316625	1.70621552316135	1.21486758532667	1.19006581692439
ENSMUSG00000022812	0.422678791885999	0.442665963632603	0.46656705600493	0.409474004140699	0.441791998722524	0.557157719398219	0.645015178293058	0.470100965101508	0.470766463804748	0.572199608118634	0.33237415172661	0.462913400004672	0.413882732708279	0.48592057448773	0.678907718757425	0.467736075223211	0.434087768948402	0.538951903826529	0.501425722059396	0.457229780862888	0.490390386292911	0.460011219866679	0.39713998740145	0.422728162792063	0.535318432477211	0.422773518617993	0.458802990892869	0.496604989820639	0.617232620930592	0.582308438800932	0.448275277017658	0.580857880497442	0.448644725764951	0.412585247466651	0.421134288001308	0.475256862832705	0.495620353975459	0.513404682578764	0.471335918165837	0.407116984432013	0.895641254793008	0.60735661436324	0.488748636354166	0.480723740733192	0.483142552270148
ENSMUSG00000015937	0.473485828198338	0.643698617362591	0.506111101854535	0.472333521645338	0.481213111365426	0.688783435214059	0.926159294814858	0.497521824818827	0.808077952267051	0.589649444420173	0.406386097572932	0.495733830438473	0.579286746847674	0.523906299098861	1.12999834251947	0.543289445934529	0.477955015431983	0.399885012263447	0.553422476265539	0.410015312913172	0.493081347181591	0.548972309052242	0.5700639130904	0.458601111842538	0.537051480392778	0.439552532938191	0.529420668857682	0.548269974512803	0.547896789247746	0.626380372033693	0.466895555369152	0.621191692016756	0.540612259651997	0.526737272987497	0.466787509665462	0.519508321294527	0.631592990871456	0.474726016095991	0.510710269842189	0.424501819722454	0.735289383740384	0.535521630240037	0.840722500208415	0.618028400840895	0.700209800970752
ENSMUSG00000029598	0.635983890839416	1.07356220741187	0.636916555314343	0.955853024289738	0.733113739266729	1.25620639430973	1.18082218138303	0.654565189729349	0.706291724879762	0.710397173402906	0.556483971564568	0.622260083288021	0.676215152907021	0.803661332824412	1.40994842185174	0.703319803866901	0.953347259390454	0.937882146224952	0.648240368654532	0.663632434725238	0.782715651465134	0.927021347503476	0.789047684158461	0.656680593099527	1.11078223457048	0.590163514410367	0.775588481996864	0.805845137166551	0.781209452543609	0.858471723497658	0.728324811516318	0.781990370847128	0.788118619804667	0.951927886891228	0.692647074223862	0.744066542239414	0.954445852110852	1.25585087649474	0.985987996855832	0.738650563078965	0.995706749772246	0.790917739510311	0.901250918171679	0.944397561147171	1.23909285017333
ENSMUSG00000039128	0.520686314357927	0.583813265515506	0.611595143233439	0.525988514134024	0.66711441604376	0.713534299387457	0.74296594808948	0.643328313201424	0.643969469814912	0.740390557447877	0.538418916808705	0.645758459725937	0.659822394785929	0.686146345871992	0.875533857394906	0.627598841578595	0.620694887111124	0.930119286491841	0.643204580202385	0.55159629960522	0.580958785023043	0.673039319389179	0.613955774503676	0.581721999502185	0.925358441269363	0.519776667333161	0.563054010589413	0.536861526849135	0.704176958629109	0.57832393204806	0.696630123452366	0.66422593834654	0.608349807599719	0.583293789172515	0.603974935481217	0.645643882370808	0.673586345117364	0.599933420457117	0.595932598191357	0.525652210880168	0.805419015067711	0.601032467484598	1.12836652307975	0.682351059804232	0.874627812515625
ENSMUSG00000000194	0.479790243436049	0.509556960610482	0.51295435492114	0.641884873440707	0.467566573449221	0.547212497124009	0.571297921977367	0.531296544173752	0.506440665706026	0.517719476725214	0.437845506371308	0.51569453662623	0.518040434246855	0.533475029501393	0.701533543505667	0.642586844202394	0.586577182360635	0.623587053698262	0.526002868384747	0.533779333200068	0.509965542887189	0.494075162877878	0.598029378686946	0.441360275836805	0.561691444333001	0.416035925861407	0.485105611495245	0.474807923626912	0.573235628320079	0.506716423521873	0.659788185161879	0.452656106272936	0.55075050515446	0.466808630396561	0.549870893055045	0.540245566900192	0.583342106798751	0.528119686885516	0.611079023605024	0.477311685539986	0.691833802014832	0.572961386610236	0.649116954854065	0.533906625025666	0.523958183424878
ENSMUSG00000022584	1.26455040452065	0.714741094050998	0.692083493655882	0.87571680869209	0.841728951622895	0.747438984527132	0.869387138143114	0.747240324388673	1.26455040452065	0.665444145107368	0.586752990697254	0.749533860756923	0.620112773555148	0.935037651211804	1.54463962258247	0.635697124340276	0.635019201472816	0.86019675373771	0.690801736683519	0.635599901594696	0.668713801244587	1.2611235857616	0.634636588588336	0.932855046333746	0.713639776148041	0.646549744667882	0.72498738251033	0.820751134344344	0.794872372341594	0.943395144239336	1.46267500072647	0.786113768822113	1.12021031825529	0.730686897805823	0.617994749639439	0.670428740552819	0.867104249007405	0.867885512669108	1.00555379944488	0.747460487382505	1.51707473703122	0.672361162861538	1.0027984180785	0.779395984901751	0.954646097729827
ENSMUSG00000020115	0.479498313196842	0.396871016681559	0.395100626765917	0.373434229913551	0.36102758334179	0.386867293007765	0.575205012594248	0.392614163151134	0.398818903727825	0.407690020855581	0.29989812768133	0.370170816885702	0.391137993017546	0.390805344556854	0.546286077828593	0.389280530571669	0.378223680464709	0.770737678870844	0.413819385699029	0.38892239248195	0.369181369310077	0.413471889154805	0.42257677704875	0.35771390541423	0.374252113288107	0.371826689272789	0.340028242991417	0.399724417272783	0.453072010169647	0.425147082164559	0.494767422767408	0.380104720052943	0.371213991178144	0.34790205525508	0.381867810309022	0.381297375750985	0.407798353106056	0.395243562247682	0.437830587607324	0.369362339872179	0.476879288129398	0.379978982226453	0.453836671462736	0.386239792239563	0.401547031223124
ENSMUSG00000113508	0.902981600943945	1.20298343812645	1.11566290025763	1.11468329069925	1.37434701506239	1.01632519633153	1.32660648920374	1.37434701506239	1.33875637491638	1.12529000720561	0.914018046490747	1.23524681613179	1.20662949828269	1.19910240705094	1.20280119627947	1.37434701506239	1.10039655084651	1.37434701506239	1.24964582096611	1.09354027519163	1.27639289790286	1.00074903935049	1.09653313660411	1.05990428311452	1.37434701506239	0.949151104491753	1.1136165187507	1.30595880902325	1.1760926390869	1.37434701506239	1.27594602948907	1.23656883411448	1.0768690478624	1.21268904935414	1.01329453243305	1.22673310689573	1.37434701506239	1.35894658059203	1.32636757034267	1.03637558730061	1.66756503386059	1.37434701506239	1.67423775129403	1.0467842268719	1.08143342609777
ENSMUSG00000067276	0.668324881407612	0.797382634862155	1.12622239414381	0.86754327375427	0.793732207221765	1.2880710110602	1.15044415995442	1.13353779760825	1.1311990493358	0.760388856111006	0.618020720324388	1.09462591805588	1.28125985352284	0.746459266295274	1.16922873874757	0.911658072763914	0.70748084353084	0.878996041171958	0.855878431747579	0.651963630984294	0.918182936874563	0.736503608535797	0.782247564249082	0.687299958889961	0.832202170975439	0.730808828363221	0.905331982628953	0.818239749034269	0.95738575638462	1.13798230668048	1.04943503361025	0.872029098055454	0.733466627288275	0.616989078504607	0.895898135339061	0.700380145264407	0.806638932339931	0.714695864231654	1.04774405856211	0.784671302584488	1.02497519102698	1.14045825151896	1.57358905751697	0.763397913565658	0.755884214763661
ENSMUSG00000068966	0.572663429223579	0.675850455032701	0.714625131816441	0.558524095974278	0.549779866163746	0.675665269454879	0.822195848301454	0.657631215238428	1.24098415661908	0.769643680405128	0.465990088175327	1.20836612704979	0.557102765884714	0.63834015492461	1.14510054032207	0.659947059626361	0.704965748358433	0.831026086053232	0.727055065762886	0.670958634929709	0.589845287087405	0.759335529575513	1.24323526584917	0.58795789725532	0.7590568357718	0.557126056203791	0.629867038158067	0.706365124194104	0.713544410661325	1.08191972150089	0.757046971912151	0.761518019917839	0.674341501709636	0.64109826089765	0.667685199988837	0.838587683310925	0.706480011419401	0.644743008705418	0.721488826797027	0.64883676000781	0.962331087615069	0.642201037924266	0.955482530558452	0.587332938174378	0.63116229081011
ENSMUSG00000031928	0.641217181114107	1.23869148108191	0.812067340090647	0.668679556852962	0.683836619094282	0.713483465357938	1.00978210899365	0.8083693113597	0.764125164317813	0.898007620962191	0.801909747411519	0.737727043647448	0.686739010720775	0.670040530757308	1.03259648918045	0.735079625460523	1.08405140450294	0.753838620742932	0.645664200770495	0.726246415660426	0.847493310701126	0.940269197883711	1.10750105101419	0.684642789062617	0.947859884406295	0.59930147730796	0.749004435636771	0.744593119580247	0.666574626846177	0.797991981340495	1.49509969162553	0.700218679337604	0.793931310066918	0.648783775659731	0.800331821158035	0.712285891888842	0.948888150513716	0.710171947085859	1.51012798184782	0.850778357006066	1.17403333249378	0.734346552240271	0.989201640814722	0.742667069628318	0.793281462880968
ENSMUSG00000055033	0.322368771980316	0.252593539203534	0.276639804306927	0.266433796551253	0.235838551182502	0.312135764027084	0.316741015491629	0.297362116204816	0.269347738177417	0.250367614925679	0.207351442051498	0.272086198892378	0.277860803587037	0.26821642817732	0.368194419259482	0.242983976497197	0.337607573829366	0.3623729481678	0.266088523376649	0.254924539507809	0.277513884191426	0.286945534649328	0.310862028154576	0.244275977378112	0.295404979874615	0.254501131599374	0.231013303052595	0.285906943410153	0.296212847333695	0.285291210586386	0.470631678609923	0.270141053876098	0.259180447036873	0.254290521726611	0.261364769525182	0.267043591515251	0.293574012234773	0.257829458669858	0.293737223159035	0.23903753163839	0.364436682512247	0.276942328665809	0.349231368916108	0.265185506172054	0.27776400146266
ENSMUSG00000037210	0.529167738039511	0.631416415104813	0.829847780458371	0.56216974855582	0.481254586300391	0.717900884028246	0.736945424501197	0.744257808899181	0.612562595754944	0.770099182361368	0.44375282491329	0.689542798894545	0.611507376087027	0.629124693320186	0.766318349809484	0.66301272813493	0.787880628977586	0.82192778107915	0.641426699171185	0.552698096630107	0.543819938084677	0.59560158161316	0.571879490347857	0.553615864272442	0.630856351231053	0.501130649996368	0.550214745343162	0.631790457140318	0.693489594830504	0.769006436934526	0.678495917858495	0.675566248072353	0.621071036999206	0.569407688417643	0.643753401541109	0.631317244048608	0.585646715894158	0.596687179570798	0.71045378529112	0.719125950186951	0.887604018062036	0.659592546428263	0.730241212771501	0.634077765169892	0.634170230288428
ENSMUSG00000019951	0.563753174228207	1.05448313280327	0.689870638543798	0.768462626907905	0.706779154046354	0.69521239809049	0.844544265200796	0.939373140937308	0.705290293214749	0.946703313032287	0.572267268478796	0.580608935767363	0.915164464201961	0.718981655420795	0.989292188209572	0.586147160954959	0.629707412320746	0.752537767905438	0.596284566571798	0.630817470512164	0.696021623664957	0.918982648519768	0.562437440206469	0.66319687200957	0.673755260767083	0.665417227217457	0.567300980640627	0.862345211212377	0.691378977940278	0.720879256914582	0.749705920856631	0.824990682065202	0.82553700024995	0.82809457308482	0.526694601443384	0.837036408058847	0.766685709831293	0.663810025181504	0.857590546566039	0.599844313401725	1.09687071865314	1.08413980021665	0.959242594166813	0.860975042921879	1.00348776598907
ENSMUSG00000075120	0.498138907002105	1.05575324162823	0.803720725534548	0.529523956508027	0.506852776841108	0.572005319947966	1.49831957560448	0.736074133396815	0.628294744032801	0.898324272618603	0.464567163824742	0.548988191462445	0.646451022559817	0.640775395680174	0.62118491673881	0.609295497873774	0.653008486711901	0.725743843533066	0.64720746800207	0.613792109799745	0.615413507357188	0.694086523610158	0.641190381974252	0.554600499858765	0.898969026969558	0.487471419449956	0.503775340380431	0.716908153272883	0.615629242955528	0.723132763870322	0.950199991382295	0.592825324354124	0.68414160394713	0.620231774981804	0.493164131249937	0.55152627628631	0.501886251394793	0.512490489582649	0.730762579187593	0.496924931001904	0.825384914239013	0.522971998017984	0.638410683638252	0.633791583665883	0.631183559122355
ENSMUSG00000021339	1.29451138518859	1.27156815728659	0.83509756914039	0.727559146764568	0.737156324706058	1.29451138518859	0.998233945727781	1.03135237256993	0.969360725645398	1.24580694225175	0.759072001505681	1.00733606346211	0.808455738258914	1.00497239505118	1.24805388304462	1.03336090484782	0.917107265134256	0.768750790264194	1.01832688595688	0.735660919072257	0.860976937153992	1.29451138518859	0.802451936035379	0.997746142562682	1.15513021469437	0.715194938889793	0.79768113696215	0.956113923591875	0.867118652958433	1.12348231067807	0.788789523522169	0.791210813158737	1.29451138518859	0.849843818486951	0.923823638788996	0.760947477829197	0.727794143446783	0.78395342406215	0.915968835207479	0.794647105310472	1.23492730148684	1.27152620077716	1.1929688176934	0.900857487577545	1.38529506666369
ENSMUSG00000028487	0.565733079902517	0.614625706839806	0.755914964625325	0.580010019109518	0.666868378999799	0.643609757389695	0.990891899489166	0.903775376157209	0.669252762809712	0.75062122026032	0.48307852218539	0.714914561213344	0.668791782799992	0.82283415346821	1.51474884543688	0.592491859568477	1.09623275319493	1.07748865331351	0.761474636243173	0.592448648178448	0.6230864800747	0.917989168255707	0.61634409297331	0.831806210240149	0.742653748958592	0.56166994066111	0.613809096654123	0.695018977159898	0.92402641071865	0.755436714148371	0.856401702438258	0.814227613809646	0.749952136390599	0.737898641186162	0.525146676528164	0.917883478177159	0.712131474027991	0.614638249445092	0.790478392332839	0.705521511950611	0.856174670473335	0.63878969809156	1.51382458785961	0.644541075629175	0.622061733701817
ENSMUSG00000025436	1.24526509240784	0.836130818651247	0.776528895722625	0.714065683984623	0.827102276240851	0.827751723473596	0.902965039602307	0.940049519617715	1.2449216337705	0.730845806547475	0.57937856955123	0.768893590163336	0.782890409659043	1.04553272614655	0.970843397421424	0.82644505212662	1.07630359599879	1.10207633960268	0.788222019019538	0.727716278579093	0.622228083237811	0.756076001645024	0.769641324427181	0.736955649940274	0.925725753782615	0.617781608800626	0.718205705269255	0.949438185269931	0.881537747383224	0.935941358138471	1.12783752959747	1.24526509240784	0.922241190596816	0.634579230753544	0.619240731270597	0.767882739979006	1.24526509240784	0.757447256737864	0.878075346665937	0.714258763179869	1.12757274967663	0.817787678635108	1.45794917647946	0.894849768536531	0.791416633283327
ENSMUSG00000005161	1.08798140105589	0.65398669111587	0.628590636639302	0.621250371803436	0.713434013784308	1.128274347651	0.887388804841244	0.766530208338206	0.694548402127026	0.847975443323839	0.55329078787197	0.646623341592544	0.591260797061418	0.720092890144604	0.92873818373508	0.629458390203037	0.613917938660876	0.527837718430332	0.680044440913613	0.57522895310882	0.650171968993631	0.56978056038771	0.662833050743597	0.58546777055129	0.649276032778944	0.557451059804688	0.626475717426955	0.610492070639109	0.702760643910202	0.575924074048575	0.638285772218388	0.639266623501343	0.619637425348619	0.598891033924645	0.545695698119417	0.870108535111063	0.668510656231127	0.614818215718866	0.660315939515061	0.573221575851131	0.745380104042558	0.725831230227195	0.721470197367296	0.759338927188659	0.891039281000974
ENSMUSG00000063410	1.26435925521669	0.938300775136708	1.25626333168861	0.802437743660516	0.714079396773022	1.26435925521669	0.757401213327519	1.23219187913804	1.08184956180832	1.09144835783271	0.70035240041676	0.883202864601712	0.716116137744286	1.22889954078484	1.54458855788577	1.08225724487142	0.874014418041416	0.653507248203762	0.679458748132048	0.705714382469526	1.26435925521669	1.10954527342319	1.26074769977963	0.839284570985671	0.853751420160887	0.853016906646891	0.691260127452561	0.704104923883864	0.916676198284633	1.11070826177753	0.729224548400354	0.871168499611062	0.793776028474768	0.819695468156829	0.672574579095935	0.730396959061467	0.788919449884057	0.81182803168843	0.805087987859069	0.571588298901841	0.906291160475693	1.09064662723647	1.16030076551713	0.884652357160123	1.22220958366633
ENSMUSG00000051003	0.20821489398703	0.22633276142981	0.217369723549684	0.196461076214577	0.183477573647869	0.233274660377201	0.273262794915718	0.232630661685969	0.202927862073257	0.243318684482643	0.163362652350251	0.225221015731435	0.200623582263097	0.204490287791215	0.315628209075801	0.191563914029641	0.273345360936116	0.30487301885582	0.226858960292792	0.207682437764443	0.219173007645452	0.253674106581259	0.215915553003328	0.1939081213834	0.248993719854902	0.182496024683623	0.179530109743078	0.227919911251371	0.232483751884928	0.246694384757653	0.324274071629135	0.223642163030066	0.215610187477132	0.196901302218517	0.200369870777996	0.199155906075838	0.214072662620447	0.205037030164834	0.23212979987647	0.186760114070042	0.290979118121287	0.242782675129143	0.288389941560161	0.210538097161116	0.221965776366038
ENSMUSG00000043621	1.23260991689278	1.49863706526392	1.59138203037458	1.46312704276534	1.59138203037458	1.59138203037458	1.80547280812451	1.5594569525099	1.47496311243696	1.40782394283602	1.05459197728197	1.59138203037458	1.59138203037458	1.55902035494518	1.93474747987334	1.54696228252703	1.55489830876022	1.59001963185462	1.49951197627652	1.46381136476535	1.59138203037458	1.59138203037458	1.5183650600297	1.37626574346171	1.59138203037458	1.49363562622356	1.28133264096069	1.43789465008069	1.89335897056839	1.59138203037458	1.64404028573564	1.59138203037458	1.56638954905743	1.45573920376218	1.3932554392613	1.59138203037458	1.59138203037458	1.55599578031406	1.64398647097014	1.59138203037458	1.93483621618213	1.4782521870439	1.54515536189021	1.4520969411213	1.73731119504059
ENSMUSG00000013236	0.444563561787185	0.497286249956384	0.530574828960094	0.469962083802469	0.415713846002119	0.551507402397525	0.646570524272888	0.485943855911949	0.648942438771255	0.536902023766361	0.423795787070511	0.457796077489693	0.424547560926321	0.607325099150482	0.78567691370091	0.533391437867279	0.658509988446307	0.604814225880011	0.617592506247483	0.478113471358901	0.561099394542843	0.870021444927514	0.46795032027663	0.422590852834885	0.873184640191766	0.422365384820454	0.480668884493241	0.527962804051367	0.634867252002186	0.580449885967706	0.571143903246704	0.504630214071139	0.530198533762146	0.581463630503527	0.450680021013991	0.51374820035426	0.497915656858078	0.454269958809519	0.572104597570015	0.446369608658701	0.579913776841452	0.48188559228014	0.892427302342911	0.479516028144923	0.466077620778114
ENSMUSG00000018567	1.2985044280163	1.15871035776417	0.833209743012526	0.871675067927946	0.996256282906512	1.2985044280163	1.58520622523238	0.811343040176655	1.13985347518104	1.2985044280163	0.701294335261528	0.797200606603139	0.785006984151199	0.915539754482522	1.58567202862198	0.715538610272468	0.996050113622308	0.645663380963713	0.860875692054351	0.697691566014512	0.834362553187921	1.16121482881727	0.853755605307587	0.765068488971899	0.70404547723443	0.783009010728953	0.844932643980466	0.800410628379754	1.1852584974977	1.0205132559696	0.77784089007877	1.2985044280163	0.801505599750755	0.8479987730113	0.691456913504764	0.866903236353831	1.13126993144816	0.730209633039334	0.799791549617587	0.770979163720696	1.48542009382872	0.9167010844647	1.05889623816655	1.15083503724745	1.38501906993041
ENSMUSG00000033720	0.584868521940405	0.749368075446908	0.568448185318761	0.921144029878867	0.745189950698295	0.743793638703933	1.11104730477163	0.633550418111556	1.21016251941777	0.825546955859349	0.526291874139238	0.611308449156271	0.667479065550302	0.575994787684004	1.11183489465595	0.756206604100341	0.90017527670495	0.910151125117599	0.80879804870676	0.604937005476038	0.75290707455821	0.702638673513998	1.08255827404506	0.619775863691571	0.912401374642316	0.585603598611863	0.58945072139122	0.678055191380506	0.738077100416224	1.23478286426811	1.11082917145443	0.925234832548967	0.662602239297825	0.601157778037337	0.749752385790919	1.04162253458104	0.697568704449464	0.761613246497115	0.8531126322661	0.612895047399919	0.781268597639778	0.821462411858135	1.1115327929896	1.14225193978005	0.755876423890129
ENSMUSG00000078808	0.173265694790002	0.157206901783887	0.154581648237606	0.153055138468335	0.139136358768668	0.172309219281982	0.207469342211093	0.159192113481108	0.151529865220614	0.161564123878135	0.119739444990654	0.157898974728208	0.153484454027866	0.146910210642742	0.221583885572445	0.139189084074656	0.17670898502291	0.220290563232825	0.152481884654224	0.146786363705852	0.156740245126002	0.169906556682261	0.167325956120499	0.146400025133346	0.160165521900153	0.136945300089288	0.138280515294272	0.163034362940963	0.169386631886538	0.173202956390396	0.224011705974203	0.157613753386642	0.158759354645781	0.14566737160868	0.145347027396202	0.149145831929072	0.15164325554569	0.153399273440687	0.177557189010475	0.143615341098598	0.194536347687414	0.158619763723123	0.207645758237594	0.152626273567702	0.157765061104347
ENSMUSG00000005370	0.718668212409525	0.973219166826952	0.802427327477873	0.759920735455128	0.857597312094457	1.11888773336091	0.906542206085213	0.934984552537517	0.847601756489069	1.08882823935898	0.654654050628909	0.673500078449027	0.791987268796859	0.805108379229713	0.988177225351959	0.96397948527661	0.768883434585771	0.960530122925489	0.68356433913798	0.944192149437465	1.23282506224495	0.953670468856845	0.945549484739973	0.708689646047504	0.95126666918642	0.858485024142806	0.953864437321516	0.82380639280221	0.773111826461527	0.952613018239434	0.761416801752336	0.793632813135557	0.699406249916164	1.07106258853753	0.96235426806271	1.260168112649	0.872922273893617	0.766722434473005	0.910852039844878	0.7474743368254	0.915176892308494	0.852089639867392	1.00411611491626	1.02045559493514	1.22181923014701
ENSMUSG00000036893	0.572601031922678	0.643212969424143	0.579287795572492	0.569702273905457	0.698966165348433	1.08652055681528	0.869463130460933	0.914477027837502	0.744348446236109	0.754491504951833	0.595297013385903	0.682576212995998	0.717744472781081	0.67599780132925	1.11540642082406	0.680572934100708	0.921265705682	0.665320940774774	0.622708274523145	0.664400259803875	0.592910711168593	0.612442043371288	0.57661404477456	0.619433603312428	0.550075875425795	0.581691746577481	0.748862790878306	0.686447870684961	0.658952002141402	0.643337190347677	0.705589109821216	0.75726582899046	0.717828308029274	0.603837100687514	0.603257781192011	0.563178965344435	0.699541248408259	0.594630867261025	0.739324829993108	0.549776285323708	1.11471746869692	0.819729792467368	1.11596597988525	0.801050252516963	0.775023635802614
ENSMUSG00000020733	1.25933990645072	1.22029108277234	1.25933990645073	0.828819540838142	0.74246055067499	0.944529438861986	1.35582362271863	0.981338104596757	1.08166896739622	0.95170699462484	0.740640079755031	0.670463221450515	0.863528554028944	0.746852421657509	1.02381441506311	0.78652080195063	0.806862895314151	0.661902390789593	0.85223795905912	0.81039155998428	0.965452379775736	0.778884860877155	1.11506923617867	1.049740198984	1.25933990645072	0.854270808459709	0.71079983528839	0.816775829620804	0.818084301457159	0.791797038633157	0.621929277863767	0.788379840009154	0.944344630775757	0.697872468986319	0.603595377477671	1.09082734858294	1.08474069847628	1.07044933853858	0.76222382447488	0.572966613510278	0.927070330886243	0.77060837866819	1.1592067932303	0.89696461221157	0.91165710314958
ENSMUSG00000027583	1.24332631638557	0.820647488307816	0.938820506502895	0.773501329520422	0.587553642456124	0.921257095327659	1.12499802293866	1.07520357953725	0.828899084730329	0.769823908337952	0.669213042938581	0.647118990619626	0.940039148229899	0.927274054320972	1.42040957651868	1.08375492715452	1.24332631638557	1.10088233095515	0.649327523409304	1.23777258989168	0.760356445798554	0.767282033996248	1.24332631638557	0.765389697361517	0.75934276486996	0.825096066277338	0.929970783373625	0.878331468423344	1.40768657106146	0.71566396995337	0.952859352322982	0.769464745544233	0.672887653239867	0.938277821282766	0.710768623728299	0.827649531328068	0.674484646841613	0.656517630630842	1.1359033609656	1.10048757559239	0.862506302748067	0.764170765003997	1.13781390441056	0.776691990446598	0.926008299269959
ENSMUSG00000066647	1.18817094165997	0.665235425802358	0.610851911910405	0.75370049341134	0.607445378483459	0.725122526403029	0.760181723435692	0.9375770056643	0.781933347978917	0.933582851167882	0.646831312594623	0.691711158561646	0.693706254176051	0.791695611755966	0.802238560032935	0.695013015347028	0.695925921634481	0.661141977715185	0.73266195486246	0.622059383576164	0.663721046121239	0.74276742277083	0.779182761651084	0.66839944614054	0.623009064780025	0.564437747223786	0.586568699798612	0.799004183083146	0.88449730957925	0.690816970867293	0.968776268191232	0.720237220542599	0.704807019793273	0.554061150111221	0.619964084398074	0.57501417626836	0.708980365271336	0.766672551865908	0.643889844359276	0.648386018168032	0.978605114269535	0.934974267860131	1.53034989257285	0.746477178681054	0.718167990497618
ENSMUSG00000054720	1.24612561533447	0.740238825301249	0.63058982132442	0.624916742094029	0.677678249088747	0.926783965882501	1.32766112241666	0.776009378404527	0.943041793607788	0.819261041372352	0.778344023941396	0.770533482550848	0.596043050121127	0.835490024663633	1.52198644805485	0.959307331883278	0.76145084786502	0.595075536160716	0.777985259261107	0.626229124632402	1.06033765859498	0.825192489166069	1.24234827247107	0.584962606909128	0.67984270091613	0.597517953356797	0.828591828340861	0.727395125081422	0.969594842604654	0.829802001455244	0.86523743478503	0.926660629233239	0.730010742875291	0.666426755027975	0.569543523313133	1.21538221882297	0.937592353277491	0.697732738011404	0.664346711157554	0.529308703953709	0.786860564075768	0.789655161573237	0.870146548607467	0.896550393372133	1.35799628672793
ENSMUSG00000036819	1.03337558672167	1.05283250609053	0.78296577829352	0.525223485988054	0.531288659577933	0.684718248874101	0.942324092350508	0.610887620124888	0.655724123880214	0.62131055909385	0.506882000045511	0.752817688637395	0.53808523348723	0.601927567171519	1.39485950174603	0.556204743624044	0.550595309054313	0.903218892237755	0.681535500274841	0.605483619458924	0.619144912470821	0.583835162736246	0.590757402488924	0.599930568890182	0.647081390356797	0.447376964184191	0.483609950302004	0.653806478939351	0.940674581529352	0.653324399682742	1.10305424382569	0.552964283591188	0.546478947179189	0.551607890930049	1.04994554418329	0.523977892796959	0.507288465887132	0.605119326919955	0.679713398986194	0.577891809402385	1.45196333481839	0.596246552324042	0.76746361913301	0.758339808662445	0.651463679924703
ENSMUSG00000021277	1.28383349455659	0.848871406946205	0.733494972152218	0.91376307368987	1.12698460244824	0.833407770596442	0.832481919133658	0.819889064772225	0.809573915143277	0.849446385909492	0.725179718156058	0.846671361321073	0.910058709861646	0.966526417176411	1.56830862945028	0.730967499572178	0.97070834391236	1.28383349455659	0.844183943788966	0.840987118670285	0.746308367786236	0.687498202422351	0.782909397982032	0.905927648838627	0.886998051004983	0.644169712335341	0.621135199586746	0.749975163278791	0.890207291938177	0.757383497794638	1.18914963310773	0.805147805682977	1.2555129996426	0.882675918949024	0.662983616000318	0.794369814356601	1.09601450520624	0.758036355593744	0.94117033746854	0.760490249869702	1.21226623226837	0.859817551106327	1.15492031139443	0.733278325639088	0.924755583724822
ENSMUSG00000028630	0.928807629059955	1.14008493766759	1.14455103592412	1.24884884278075	1.26226934937332	1.39346958047862	1.55102208347172	1.25714036610491	1.39346958047862	1.24985978219489	0.989204406102133	1.15160752876991	1.25146320016874	1.00021034759908	1.40965118041225	1.26651706361452	1.150481200477	1.39346958047862	1.06550151727052	1.20334540554478	1.16218456958365	1.39346958047862	1.23100939415938	1.35947980323327	1.39346958047862	1.15044138147937	1.05220704030637	1.14512159172993	1.69750848233915	1.24775724050088	1.21957093791512	1.39346958047862	1.3826418283121	1.24560706888632	1.39346958047862	1.3762100987581	1.2387668977354	1.26737915129812	1.07006662726242	0.987011487824085	1.40323299722537	1.36783586933373	1.68187926589055	1.18903641256546	1.50431457160061
ENSMUSG00000019843	1.29573092864013	1.09370820854827	0.8581356369398	0.829922509371391	0.773300493688949	0.913664403756013	1.23689052102867	0.798690769188015	0.857597749227808	0.928419535386526	0.679314564117291	0.743568238443426	0.766404617533884	0.81254120615807	0.944480876474024	1.13795495934464	0.787995497052822	0.688318556392367	0.724296738515505	0.775522405646341	0.837342759338605	1.00013841723574	0.879840788085864	0.790492405378883	0.979304806512318	0.730142804030422	0.76964300813031	0.805926380280701	0.918959556685941	1.1370548609691	0.917351571789265	0.762046391301987	0.830731923107425	0.819038869169352	1.28724250105119	0.83424371079369	1.1213577653971	0.873048419049072	0.804262183429823	0.703148096514677	0.843188909593751	1.13197091151119	1.54237549031215	0.962949711592143	0.865260858490359
ENSMUSG00000096109	1.04275664894357	0.567055050153945	0.826142218795402	0.529219909649664	0.466590152812959	0.606604928927134	0.643912999723848	0.616348757772793	0.581678087313361	0.546398723597531	0.477418175476935	0.550640195144245	0.543703336200084	0.476268868654873	1.36125645915653	0.615221795939475	0.612248797864324	0.741477917411122	0.624746574624133	0.609919783879186	0.631920347572488	0.627031546988554	0.475667636494304	0.677105808249529	0.513316079592425	0.555518652795737	0.494454508904565	0.588739171280268	0.66846143518547	0.696740072544833	0.677584318829722	0.812889829202572	0.582639063423793	0.589437525134709	0.624583245233849	0.563766742422123	0.527114414473619	0.546291192423744	0.778126153688759	0.509510812815502	1.11091054878505	0.701406612221908	1.0969570289302	0.604344665968281	0.526993764175744
ENSMUSG00000016503	1.29737167348653	0.808066988980388	0.772063074293467	1.29737167348653	0.695852446961198	1.00338271278968	1.21165224325416	1.15414115350895	0.854477921955154	0.809292857666976	0.773469582554276	0.76933204182525	0.681877334300997	0.872664243056208	1.47512984103164	0.934814204331091	1.15157965095931	0.820086871400029	0.726216355948364	0.903984390711124	0.829058498948794	0.993016038218062	0.770964922270868	0.754055288293056	0.801532908235228	0.761830608192091	0.81003402560888	1.06911487399647	0.842985451602792	1.14333114311487	1.06209847045038	1.0093051418216	0.858405164349758	0.720465796972794	0.758317067352653	0.805170580572227	0.840084231929212	0.77447419894574	0.879380930678278	0.845356643594526	0.945717674686569	1.04036811562028	1.06602929688053	0.94862398272953	1.14190416775127
ENSMUSG00000026213	1.25747465980935	1.26060822072536	0.945547095507942	0.847014792900644	0.666935150179523	0.97322828590317	1.05382976390143	1.19460476478192	0.859310849118607	0.812631931004341	0.821842065558016	0.80239557031137	0.729087827150828	0.757972192119046	1.19262739492189	1.09329360648029	1.26060822072536	0.799612176242046	0.906553801451649	0.879401606969802	1.26060822072536	1.26060822072536	0.941596646371319	0.764380940009744	0.945874620012856	0.661549661698908	0.689789356804984	0.891008372892683	1.14578050922736	1.2225269579641	1.4926286917718	1.09842044231498	0.778338178112465	1.04969508642663	0.678376667235851	0.740008511863505	0.740712128317789	0.755567377405841	0.898301450789891	0.659748296631311	0.920534454943889	1.07613762085167	1.51859400008774	0.932342390968705	0.999739955760453
ENSMUSG00000005667	1.179018412222	0.804520950305058	0.787914755421199	0.721419383601194	0.784709654648262	1.12368084107775	0.903722472596152	0.813288280784913	0.842300688758	0.729384207739024	0.624720068309567	0.718679051255768	0.587975493470522	0.664715348557562	0.802107313865124	0.734310008158785	0.671765398158905	0.674084006321982	0.695502925301134	0.764495362788148	0.643359721318899	0.608176360006589	0.798551030854259	0.564261526690871	0.68321399979322	0.592863203792381	0.627764973768865	0.719490655897155	0.768482638914192	0.967627561687759	0.802715058097922	0.680843644669172	0.733983971947927	0.716036513986839	0.569483051484213	0.677588471516358	0.682575738782141	0.713379769581136	0.801715337973276	0.60298518842091	1.15606379072983	0.66521489203097	0.839629688823673	0.810373053624485	1.39074086562944
ENSMUSG00000020163	1.27750350045488	0.814521182489875	0.777584423777365	0.970991326553905	0.735904537383995	1.13064650636636	0.881181776136151	0.783695070791717	0.8769976110713	1.12739642799395	0.614459716314042	0.820187718056881	0.725530645553595	0.877932036704769	1.49553868056302	0.83453827904027	0.953796106857976	0.632912353602278	1.264740478852	0.838713671581549	0.905123375670931	0.882978326548241	0.818914994085494	0.665168668352115	0.801446170929381	0.841624146441212	0.750403481962868	0.871081868346664	0.836835224963335	0.71855505487556	0.748479812968074	0.879748507838813	0.811614882102761	0.874823257872628	0.73814445182908	0.74804078919944	0.96861458216176	0.71080284694917	0.805374192066537	0.771912508450621	0.835828416982239	1.27148374388447	1.18075072697834	0.894935815165906	1.19571902718828
ENSMUSG00000046709	0.71101587034302	1.11211995839184	0.799501932633319	0.793610608364663	0.982225002593155	1.29257329417474	1.06323478874506	0.902535431218586	0.845811359987996	1.27075819817623	0.664806604975057	0.912108399751161	0.874103860055384	1.29257329417474	1.20447622377672	0.81181385922074	0.831299227555406	1.14892592069003	1.17929994049441	0.904611472518528	0.792054242789787	1.15844911487734	0.763796458106724	1.00344579117001	1.29257329417474	0.709136394993542	0.997413039758724	1.02699127876476	1.040801984077	1.14572699995256	1.20327084945442	0.915246886268403	0.78890624012908	1.11428059749798	1.02979850620072	0.861919745436386	1.29257329417474	0.92524429377305	1.05712559133444	0.903516356894126	1.57725110520584	0.786282297722265	1.57843916617875	0.848821365561025	0.884978205679255
ENSMUSG00000027652	0.509670977393742	0.630159608797276	0.567253171490324	0.606686488123998	0.589007847726816	0.90187082051191	0.771771810106616	0.741440654929646	0.674605488820261	0.663697964552328	0.481756477819622	0.519755885917968	0.576291910016391	0.802682498585915	0.831772632267955	0.620210973755103	0.738144685245426	0.89469475135783	0.579650163471383	0.650935498555553	0.742255767226099	0.613631754792612	0.572291341010771	0.528461407920027	0.647588271578921	0.507881402038138	0.529438208160775	0.593889480434099	0.630744259898472	0.607928373676212	1.42273531119752	0.653433946336875	0.731669265452952	0.509129644790331	0.649786276665159	0.812721174210626	0.682452020963106	0.653205946981597	0.941301330072322	0.562959810741884	0.687331116676894	0.679936099012614	0.758038402158004	0.585600108971095	0.627118726466302
ENSMUSG00000009073	1.14481332973157	0.736382283283512	0.631267473357465	0.69664246455506	0.483578395817548	0.53994477880645	0.687104046450456	0.702319111328719	0.695378102785587	1.02707798317031	0.456624033295807	0.549685273419543	0.513345055139179	0.627420401558775	1.36123160827943	0.618470877745991	0.628838964349611	0.793984962289506	0.576153773606899	0.546988776277196	0.57965970360295	0.58678391240663	0.615584248863494	0.598690105411825	0.613956964033196	0.558688590706448	0.516555410082643	0.562750678022402	0.714654194221098	0.685995935730032	1.45429917021109	0.64250738914619	0.584785356937587	0.731676631364737	0.583688364509583	0.65397411770362	0.69531323788842	0.538358265041888	0.926364675728866	0.613610023150079	0.932581990902664	0.890315131645268	1.42255624099244	0.892379907167572	0.67055331272371
ENSMUSG00000029064	0.67371156947767	0.510071792510567	0.456803348099295	0.455882290963291	0.441670792119947	0.530677194429028	0.575142396831417	0.49003335930958	0.511180067267359	0.540777535390079	0.373160264976907	0.432018770349792	0.443384582961876	0.56166809418336	0.667870838601748	0.491343464252868	0.458461606226479	0.41720975684894	0.486731204986351	0.411848437913382	0.494586987582555	0.451717008911926	0.472278021941545	0.414483321276574	0.499278671236819	0.397660437504606	0.431529361567185	0.499729189400294	0.557121654419768	0.507167343681841	0.486812093915947	0.486002087008056	0.466512914805197	0.439397195478721	0.40643138015165	0.443705303591207	0.590379726241637	0.446131456182455	0.497767490610251	0.436354523610129	0.599319771890144	0.537185581188417	0.75516006928202	0.5940218536412	0.646798079139965
ENSMUSG00000060470	1.2246830497299	0.636790430173279	0.668528749863726	0.587513430670942	0.623911245651111	0.709418682696934	0.913848799972574	0.6556559357031	0.576822072028507	0.806656174303185	0.466766071021532	0.79408126526122	0.600711754814533	0.659059221665714	0.887139410493437	0.656166242444494	0.619588049236648	1.25950025129686	0.634122067391722	0.596339902896052	0.593212461701003	0.665196420044302	0.639690788989973	0.794211136743041	0.707783334261173	0.605126335081457	0.604536863131982	0.600576307569085	0.690048944546889	0.697049433549215	1.42937259760645	0.700026170925416	0.954638580160056	0.686413895456594	0.766417018236102	0.647553279770984	0.597675433045548	0.64600375458951	0.684584404045522	0.657176627111804	0.719230134133553	0.619045752715884	0.925772711091912	0.735586166194514	0.74249156980441
ENSMUSG00000022195	0.731845952445259	1.12272188440484	0.785795833447198	0.783150297744484	0.858572187950727	0.781750782908491	1.05128597770161	1.1438994281168	0.839091091968953	0.879222484968864	0.613491704325365	1.02120216379787	0.786967175692286	0.816726170663051	1.08766893947125	0.826514360830869	0.871336528731094	1.17128559725967	0.797792367941545	0.761035577988557	1.15928412616846	0.912225087750419	0.71509722409714	0.917905413332937	1.30554075055915	0.69696691543	0.814886550334315	0.927725566303593	0.859839700909314	0.733066043642672	1.22350444220228	0.752235313299095	0.868202164213176	0.771835127544878	1.02696860386114	0.834747137680656	0.904130067751646	0.879566832076885	0.89815557719446	1.15615944925321	0.870062998239515	1.28241646653741	0.981036914168049	1.20039060567603	0.961067241196581
ENSMUSG00000071141	0.942369504517106	1.40391470138439	1.13057486597876	1.13018421460899	0.953755200066093	1.39375557085571	1.09094156603153	0.992993996637301	1.40391470138439	1.40391470138439	1.00953978600748	1.14554331525164	1.40391470138439	1.40391470138439	1.67409617024753	1.2566677718764	1.14407466595246	0.982047407255269	1.20397365357843	0.983779854861762	1.09169542746234	1.40391470138439	1.40391470138439	1.40391470138439	1.15708364196637	1.02050809599955	1.20481811206182	1.32495458152986	1.58268453190291	1.23773817490113	1.16121517434033	1.40391470138439	1.40391470138439	1.40391470138439	1.05782186459391	1.27400949916817	1.28541771305011	1.13015245132302	1.37271721886997	1.40391470138439	1.71018985217332	1.0579974304903	1.68130182692827	1.36478109776815	1.55310823531391
ENSMUSG00000043079	1.28629177529029	0.954004700627342	0.911190944749424	0.77379042902489	0.887086886459274	0.882933995198538	1.23794372105843	0.762328788215747	1.12605934195228	1.13655871513429	0.620786704907905	0.7742755420806	0.754485814186733	0.857522733874949	1.46728322619095	0.77704906719459	0.878369770782246	1.13341621158928	0.73785874487951	0.980500742677753	1.0094720374788	1.13459801980385	0.724368468523849	0.866851659536828	0.975310574451441	0.727433015084011	0.843605615129256	0.893431657753319	0.86578081920142	0.893580824640141	1.04645840627565	0.823467747704565	0.706000524911158	0.889156019932766	0.763296852396138	0.739986698133056	0.838017491794461	1.12138579757476	0.804086880145497	0.70742887660492	1.47836134840319	0.930110234562899	1.57126502124868	0.863535582337971	0.905644990650966
ENSMUSG00000036825	0.970402955837218	1.21081827741362	1.02963564754946	1.06705301208752	1.10173627207073	1.3812019877643	1.27571796564866	1.35693103453823	1.10254856003568	1.33241423802726	0.948035807163136	1.12242581499439	1.21374308079018	1.19798932071134	1.6808004330425	1.35460167769336	1.36229900591093	1.3812019877643	0.989778985064996	1.16755728238688	1.24203918154574	1.3812019877643	1.3812019877643	1.09044182424569	1.3812019877643	1.23520037734219	1.02834061561509	1.27905619024666	1.3364180826467	1.10189774241778	1.33515937245205	1.13503481462208	1.3812019877643	1.3812019877643	1.05642657206646	1.36021307332075	1.227000553844	1.3812019877643	1.2062465366583	1.00914246882081	1.61580848761485	1.34823057410637	1.61731049349918	1.54030099424167	1.54030099424167
ENSMUSG00000068232	1.1795207364439	0.790151136216972	0.814104519377198	0.662619279481598	0.55136326461987	1.08201320943472	0.732061343047407	0.736705870974535	0.808958639178969	1.23260472280926	0.500254623301274	0.68541706191673	0.822371264552204	0.711563376333317	1.10948785190941	0.70135639888064	1.23260472280926	1.08564856262467	0.65295755910862	0.634541654785771	0.633090433219826	1.21988929978876	0.656230231457285	0.568706124723159	0.6012021931712	0.57835965418761	0.659027676022947	0.777680706677803	0.75720281709048	0.901456217844691	0.737669603484879	0.623176156163024	0.623932600575526	0.907882737118462	0.612756219450298	0.671543485457974	0.759380941483245	0.746108608083541	0.707234637284932	0.601423662099192	0.936664113734967	0.690756577383917	0.73294708998587	0.766493815877903	0.864028822760827
ENSMUSG00000013646	0.803524932662044	1.31330032378225	0.967833498005741	0.88264647077241	1.19266601292361	1.18557408121531	1.61643136631707	1.31792148224173	1.17654427646221	1.32589218170925	0.671441316161192	0.979201892644479	1.05481566011966	1.32589218170925	1.61722593290676	1.20952964779098	1.32441673733782	1.04740724701302	0.828263626717284	1.17165461816423	0.992015804013255	1.32589218170925	1.03154448624429	0.826767660912815	1.1931631783487	0.863245692611092	0.895956046065502	1.23398375648171	1.04737523122939	1.05754435494479	1.25408453869442	1.32589218170925	1.32589218170925	0.93770614581822	0.838699786719167	0.833501672553754	0.964655224322259	1.03154418665949	1.59619455393899	1.32589218170925	1.55103871776371	1.046706700212	1.61781096555381	1.03155184833807	1.15055935645842
ENSMUSG00000031565	1.03480171057869	0.777396327780211	0.673390029552406	0.5779247061812	0.625261499907731	0.62150631973076	0.82006691698951	0.661318000804074	0.819574534809691	0.549139891091686	0.498104846321068	0.780924369907273	0.558285726003778	0.600945274738964	0.878828082483141	0.565642970825152	0.638223831966095	1.09997191307522	0.722661893161162	0.568015091060352	0.675664991543378	1.08259465482613	0.662690624493583	0.544803505884501	0.711897408671461	0.528591786095396	0.561115171807212	0.589858017769706	0.61311894722301	0.714614857908409	0.728387811626524	0.618965529194754	0.608014237813933	0.63385080554077	0.621738594177673	0.582979456804967	0.54233438998563	0.634433508963961	0.69789610402294	0.530264952485188	0.757748022627813	0.675499855641512	0.814841416064032	0.586775253018643	0.63282042879589
ENSMUSG00000019790	1.24273408870773	1.22367195137474	0.906757735354677	0.709074897335255	0.623543361846625	1.24273408870773	0.879722174621599	0.834553930105094	1.24273408870773	0.938900688122004	0.669204463570272	0.760646437420259	0.775105284291702	0.650861734849013	1.14887597563637	0.946567451003709	0.769698672654414	0.922338268196025	0.652094959894764	0.619859543938325	0.601999257765522	1.24273408870773	0.929791098284236	0.729991702730399	0.823453720215037	0.717613902057324	0.925121430879116	0.741831343412107	0.854107539365802	0.824892582049238	0.959657043728903	0.709533446415607	0.64770910735412	0.919604630551335	0.937763686517254	0.684169348996819	0.702161811918144	0.94081042592313	0.802355551816605	0.603118976045549	1.13678871116664	0.83203485426821	0.803044733861186	0.76819414785852	0.819313392404568
ENSMUSG00000029436	1.28637262008417	0.903952779748046	1.00372123033359	0.910360964759079	0.674649587234312	0.970209856740025	1.09132146443034	1.01330516992577	0.805586654181567	0.698445249282214	0.760885084483647	0.856872533222828	0.753756209756089	0.784458400356122	1.57099932247795	0.855593777823899	1.00199729777404	1.28637262008417	0.72537814553361	0.842456852222124	1.15786623320759	0.784145446774672	0.783529177804898	0.774918396042232	1.28637262008417	0.684169164949645	0.892270339055996	0.822357214666218	0.818325653329719	1.12330519521338	1.20956600210792	0.733464964035174	0.741614165013019	0.853776173338327	1.28343408269249	0.77065647371676	0.802180815495837	0.764051033509756	1.53852182991804	0.696550680523407	1.57015406698035	0.87438077750865	1.19497375881786	0.779956794355185	1.06491857686975
ENSMUSG00000018765	0.810967930440883	1.33265498617049	0.962983213653489	1.06270872875021	1.03881501763123	1.18853147324592	1.32117490111699	1.30579531064962	1.33265498617049	1.27230818510091	0.958534006758555	0.874313588567066	0.824373183300451	0.991135230518155	1.50136260360403	0.882930275596577	1.18384362036586	1.33265498617049	1.0730840784678	0.850359865888337	1.18336414411944	1.33265498617049	1.33265498617049	1.28847958889792	0.830718235127198	0.947197214880201	1.33255550940425	1.08297268686887	1.11459948478935	0.86504461759828	1.11463208368529	0.920907194768098	0.936695738554368	0.966214507614218	0.987127846637048	1.33265498617049	1.17044593451295	0.921620152361815	1.25786549147786	1.20291477676331	1.29724195006512	1.19655932909026	1.6265681511091	1.48092384464592	1.29660735790855
ENSMUSG00000073896	0.440626867605989	0.48888604868851	0.576521692684468	0.556909229045932	0.44424490767501	0.547979643859702	0.569070820546235	0.50779340044878	0.526921628602728	0.603483400365041	0.368667859821975	0.532333631840202	0.611126216641478	0.453469557710317	0.737122519355702	0.482178202385531	0.600979564169639	0.662011687566455	0.473816117702271	0.473562688892205	0.445028984608981	0.656730290118508	0.503480743456063	0.482539521296651	0.493678109198524	0.434514134585145	0.392926165501559	0.521748636278535	0.538497761003625	0.62920512455082	0.756689773216468	0.501795306570597	0.485519807275398	0.454812728354718	0.490899981084396	0.531091033448999	0.480185267989151	0.558330693144545	0.562133878935174	0.434748155632952	0.695303991976866	0.574409404220222	0.663926544277678	0.501248907079621	0.494615957103106
ENSMUSG00000041890	0.404009378763032	0.455725681609773	0.454777607702033	0.404595468898931	0.374801382985422	0.561342234277659	0.57466514259984	0.448862884953821	0.512688127735207	0.463258219294933	0.352492339640804	0.403334332451497	0.38163974030681	0.407352783883588	0.689685996263022	0.463730361627514	0.418304242712809	0.473249881467504	0.415871770242115	0.441537406229607	0.458272234046831	0.537385135327795	0.506227788648368	0.402435369686503	0.493037110173807	0.384605265624515	0.457170316171007	0.446570431561568	0.524648910965435	0.491769429528901	0.489730235225494	0.464702234392579	0.471409396102688	0.413616182320084	0.436804483032226	0.485055405755999	0.433811637972177	0.396321627737781	0.497649692234706	0.38515063688268	0.559102364552969	0.427392669895775	0.686790431809961	0.486334177097024	0.449543925097596
ENSMUSG00000075379	0.924494927998718	1.01981650084761	1.24717926905537	1.14494431479924	0.971332556206203	1.39072179499403	1.55447028643757	1.1280135157949	1.11363367937786	1.27158800684967	0.778048211176371	1.39072179499403	1.39072179499403	1.37497569502281	1.69451090340369	1.04612191761222	1.38085765091556	1.39072179499403	1.36675248006454	0.958199060952318	1.34839194507908	1.39072179499403	1.24230372194402	1.35925642033842	1.12157524392504	1.11457296981001	1.39061067273645	1.28070245529018	1.06957147403001	1.14547949106315	1.69359923559371	1.39072179499403	1.27125194332972	1.16313477661472	1.23087352313222	1.12567186875111	1.39072179499403	1.02039783100154	1.35194927390016	1.39072179499403	1.69359923559371	1.23422287079507	1.66835930396698	1.23282112525208	1.03733637554383
ENSMUSG00000047603	0.71714328625576	0.968161177173137	0.74053259190712	0.996309318904107	0.812393471436317	1.27731382062828	0.970254415434649	0.992145089215423	1.09291252672251	1.27731382062828	0.753187522465997	0.861200702111596	0.979127422776249	1.06462699735354	1.55936763137493	0.758046098905165	0.893414357864424	1.27731382062828	0.983442611855912	0.837807365537545	1.13893658976807	1.14170442020251	0.881085257244255	0.709735594473583	1.27731382062828	0.686586624975311	0.873797899607068	1.00504748958331	0.836109418685027	1.12794348799232	0.955317206954223	1.13166341469963	1.27731382062828	0.898849536971647	0.992744546429902	0.768389374723751	0.814139016879753	0.759504861902233	1.19667152540882	0.670058153767022	1.52292293426565	0.982074988317393	1.47730972130541	1.0096788332016	1.05641490802553
ENSMUSG00000057751	0.769683307382625	1.31085738503066	0.841253185194173	0.778855236845902	0.914705684136536	0.925789792004816	1.48448196149545	1.0201111624153	1.26229047910285	1.02289536059433	0.758389222446143	0.953106864114581	1.01190664000951	0.894873710572663	1.05971194121368	0.863799142414652	1.01882778917079	1.31085738503066	1.03333379702731	1.01461261398565	0.919932166952921	1.1675372372842	1.15257977444742	0.901384746892461	1.03110849324675	0.807936576507946	0.828200668414955	0.90377341801546	0.949731978774384	0.92121126800959	1.22963292840474	0.916216315298213	1.02971053551622	1.09822093499614	1.11936433007837	0.960793100855299	0.990116663745875	0.903572140875848	1.59747826318858	0.838446842538078	1.56465151647961	1.27978383407928	1.2897580181398	1.00497105391743	1.02809243833799
ENSMUSG00000014856	0.838610505775588	1.26117823430593	0.958765728642873	1.13845336178611	0.9149466041644	1.17266468244247	1.41112396869907	0.956168427529747	1.2952914018096	1.24340994616707	0.833761819539468	1.30478364064312	0.989202974896778	1.26956629963549	1.2240342820014	0.975734330019459	1.15482422587468	0.926772070411155	1.00939816326327	1.01756134350601	0.866666215902943	1.30878727033211	1.30878727033211	0.793638066174492	1.30878727033211	0.767945405492771	1.00963923062326	0.847387585794417	1.52824988652421	1.00236743995638	0.988899520346418	1.16915701025413	1.27969867018796	1.26206129547906	1.13173753258027	1.05188145832912	0.995652108909108	0.944219842394079	0.932980243456321	1.0078954669301	1.48450202897741	0.998203103683892	1.21889054777227	1.2741145497773	1.44930829248168
ENSMUSG00000032077	0.438954141688279	0.487081686424539	0.482627286297885	0.519799752233905	0.45728113575815	0.551449886711046	0.907162373155458	0.480225860667123	0.440424983915106	0.477896663876763	0.360635955698212	0.509424458606119	0.63994796426765	0.505052451751778	0.599833586622528	0.442868542012882	0.493649916442636	1.22603764627375	0.467352513288234	0.490613990528711	0.497409001181613	0.539295884870369	0.538402497123392	0.460830967662675	0.482560882902967	0.438781676500864	0.455260974337511	0.515581426962448	0.54461176377499	0.468707342135889	0.627046358067992	0.501530944261598	0.527179333473875	0.444051812536767	0.480013946764098	0.462377391309532	0.448621599859754	0.482134346309269	0.654550369238975	0.500426530043525	0.656271143049758	0.546524358155715	0.689432955982312	0.475952711304451	0.500114933838831
ENSMUSG00000028108	1.33632368939055	1.33632368939056	0.97106989346642	0.810455638841921	0.968844418187267	1.33321817361647	1.27336594011209	0.859619400445449	0.843478255285252	1.17640010396391	0.73502099835057	1.20955300825083	0.867819613702751	0.853909127357496	1.27274358558804	1.20467869369284	0.800681645705674	0.660705795724029	1.33632368939056	0.670592259516392	1.32743477900058	0.750727406441396	0.912093080490243	0.761813566584151	0.773029043288811	1.03467041714625	1.01603380069238	0.940315371386091	0.9464682533102	0.821986015284004	0.781135888892418	0.833379718656555	0.959726939612688	0.829697209022992	0.731538355944361	0.955262772003329	1.33632368939055	0.78035263740295	1.6071860755333	0.783912017773049	1.15746303883444	1.33632368939055	1.13167632571414	1.13598550895989	1.04536723750605
ENSMUSG00000018820	1.17453426361943	0.895163810557425	0.58694116151573	0.549513144840557	0.547148887332406	0.791534385290281	0.607490574612561	0.591901965245012	0.569018630110408	0.67810489904509	0.491809458360461	0.570533486394155	0.674206152973116	0.720435675158683	0.70742544435755	0.676612077116305	0.609471536127254	0.791923395915046	0.527929748032089	0.522257729096153	0.571282806101938	0.724779992574282	0.726488802201349	0.571271478496786	0.607682112195118	0.480367594302831	0.48654675278061	0.766230772111297	0.638418535702527	0.609942461760307	0.75159137575546	0.506578977202562	0.634942518866187	0.501569678406944	0.526245978565404	0.643344151369499	0.518411536228701	0.570267950396879	0.675744135042691	0.522855086708983	0.922417031481753	0.739081501922607	1.44490758168727	0.772181270865073	0.708474246531629
ENSMUSG00000022314	0.93176407817614	0.554178519465709	0.564178194280925	0.634024850330435	0.575513605915728	0.749913481209789	0.758492225100606	0.558592292384749	0.629036960825941	0.68334419291337	0.427750242640017	0.494563315845185	0.547371040730495	0.580631179148524	0.688769170794675	0.5376611965481	0.530071184512887	0.506276930013314	0.578297583318892	0.53250979619019	0.628843082569015	0.672818785219748	0.657039306958191	0.519559923652378	0.607488928061584	0.493394106725227	0.517750262725254	0.658201429186602	0.620983441400141	0.539679046930686	0.641712065976754	0.549864908026728	0.718337833666943	0.585996339435957	0.522133528049292	0.617207564426001	0.672233673406161	0.533282909149796	0.611249565802442	0.521802810011957	0.672615345636314	0.831801406043379	0.864347813776255	0.65534107083536	0.795074321913512
ENSMUSG00000044098	0.874147040038655	1.18640410786928	0.977776401070768	0.992759996599218	1.20530326167034	1.19827857934955	1.33187026900151	1.16509511738788	1.08576084062875	1.34254350380872	0.919679534519746	1.06695064707741	0.951693119267256	1.16704684130512	1.05386101491883	1.07439989204177	1.32509664495645	1.20389353183052	1.11354186831763	1.05317030086388	1.34254350380872	1.34254350380872	0.84135340807509	0.872584205019002	1.20707710431522	0.805368638919076	1.34244349958873	0.994720127680874	1.57592900598974	1.34254350380872	1.61033640448892	1.05168449594549	1.10004204308346	1.05283994684963	1.0813958135261	0.97873050018441	1.08024931102802	0.901345913455263	1.62706615940904	1.05908356457807	1.31360574990508	1.3115575818187	1.58303645915242	1.45870435693504	1.34122569054342
ENSMUSG00000074570	0.771112785912177	0.835126040143499	1.30304004825439	0.949786187387078	1.00836632685868	1.17170118485885	0.908865492336263	1.31062578170408	1.13002612841401	1.01391208391247	0.893538435514595	0.722823643726523	0.841095835536095	0.845427259910485	1.49008557636315	0.825091892826023	1.1581727713806	1.31219726589534	1.14647302094549	0.844663212894032	0.885362068649217	1.31219726589534	0.861406996214884	0.830986043847385	1.01100012536714	0.821683800924577	0.878540102073701	0.983611829647444	1.27010581008531	1.01428211303208	1.60002314671808	0.77662718645904	0.799153465903005	0.90051918607623	0.942163705642569	0.894872937333692	1.03340859220578	0.950609658894998	1.1015468915286	0.933701815504262	1.55701532620051	1.1481184697638	1.25946169178664	1.39671060076167	1.40897077398266
ENSMUSG00000025512	0.487948380720609	0.787920476617755	0.644173950731602	0.502584674123814	0.561072720615206	0.722600107757457	0.632190902416731	0.503763733405262	0.533733299252615	0.674180312398226	0.397631202168707	0.493623906933529	0.640033886966591	0.73136402822669	0.821794561988442	0.606559217620482	0.793134080655874	0.675643239613818	0.728613054674654	0.805063792944151	0.640504808561739	1.06387804007518	0.545248239704337	0.545165046533627	0.608351225151429	0.496067043147614	0.509317442370871	0.715235979095996	0.699342213980115	0.638605700370613	0.639249501198618	0.530030963877768	0.590631166187278	0.643594035777693	0.672609003610151	0.57044194061581	0.56714793732961	0.637618205585958	0.600651957318693	0.546685662953749	0.916422952549755	0.553488341248675	0.764438003111229	0.561769312291392	0.790269324841457
ENSMUSG00000019866	1.11698997734031	1.0405784637592	0.640035212913363	0.64105630438967	0.618276684732809	0.841003692556463	0.969772381754922	0.660775738656246	0.665423885813305	0.8322810121809	0.631648565212868	0.564045857351192	0.590332379136762	0.647871178869846	1.32700670800282	0.669897482745887	0.640485049404066	0.628907675123428	0.659786270440225	0.557756399329491	0.747010314918184	0.824500715630958	0.688094102670292	0.556872955286114	0.621164782694335	0.615343155493467	0.618400521537132	0.710011910016888	1.12471720544332	0.632719090033831	0.63766400088291	0.716754558711533	0.819444863624831	0.728438716987043	0.569654300942612	0.5992022518043	0.816224047020395	0.588661473326116	0.713378649182415	0.620555493856953	1.14640459002524	1.06037522791728	1.12250059927804	0.642198966464234	0.77194255452887
ENSMUSG00000062202	1.30121002145795	0.840289886590157	0.765777414222468	1.02419051211819	0.837313851359289	1.30121002145795	0.971146895805023	0.887725621316694	0.838869041931583	0.78536413409414	0.821862708308197	0.747159232880174	1.14844332947487	1.25884606271909	1.07907242156025	0.823940747320049	0.921409987361654	1.30121002145795	1.03921512552326	0.774725771302735	0.810479758534017	1.30121002145795	1.14021730034125	0.806092286532779	1.15902247218473	0.976565184626526	0.714460718372349	0.961127057841555	0.997088070039599	1.11642681007912	1.55852713339288	0.761189670409378	1.15096841638069	1.02320905420713	0.916725213998639	0.990197877128902	0.873666293663707	1.15166719227621	1.58865924516353	0.854249523957149	1.58865924516353	1.01260818048701	0.983077400843665	0.920780672593185	1.16587638091195
ENSMUSG00000015837	1.13155854007445	1.04988989725635	0.613167769263561	0.914220598152388	0.656326249490719	1.23276641865599	0.67374268093709	0.577509790330449	0.74963840951726	0.69557547438	0.498508941846364	0.545181576506131	0.603432143718571	0.618864424522328	1.10854479013641	0.554907671048849	0.670824393170586	0.48729603976324	0.582835495502122	0.484388265584784	0.692041845804265	0.583842329065222	0.652851217702549	0.603913637015181	0.656948002294781	0.60337488615708	0.514364060471552	0.708393306145505	0.848629856340368	0.746356335157873	0.540822503075697	0.90110875569886	0.58561887825006	0.644233123313646	0.600973934116428	0.655687651797694	0.80827473313681	0.580159413599869	0.647748356133092	0.504077412811783	0.723712316171594	0.692019496203873	0.942987338311862	0.681970735604494	0.815795694098564
ENSMUSG00000037053	1.26728081187013	0.737927776171726	1.1216571784682	0.955187317664747	1.11072891560247	0.851580645823237	0.828050222261486	0.862544304462834	0.686547523691663	0.950774588053014	0.594012162866653	0.724117441095939	0.969044496683042	0.781521592183741	1.16354985000241	0.977191808111065	0.720793954082517	1.26728081187013	0.950207353504925	0.820185628748974	1.11348500451952	0.871466530652611	0.720003290673096	0.882583151474969	0.753571203416309	0.696836386655042	0.74449721964307	0.646662910378888	0.914284817580233	0.751847955268417	1.54740899182319	0.955154639995531	1.26728081187013	0.689111046799911	0.676281076026296	0.965272989282534	0.751759881957897	0.713155839617722	1.51474837264151	1.13043288950014	1.54740899182319	0.951512373958513	1.54151616779334	1.19066495279747	0.786848198887695
ENSMUSG00000029093	1.29137684591627	1.00275527557216	0.849212890832499	1.00546724569799	0.737561514503588	1.15125352518075	0.992400899527635	1.13787459254951	0.923138020263491	1.12870895449129	0.81241877304013	0.995182632609549	1.09333450588727	0.833214816458126	1.44614605830558	1.10609505176273	1.29137684591627	1.15040238909581	0.986801711925774	1.14090756905576	0.95802805699376	0.986798040274085	0.889622548546103	0.96238398917739	1.14288785917519	0.716941910198451	0.995680452402726	0.991116819394396	0.963667111735246	1.29137684591627	1.55437625192517	0.91331735179238	0.891316561380742	1.2526529923272	0.762859652377279	0.845814126019072	1.01637077906754	1.00123225237646	1.20357371230255	0.98676180772377	1.49343176464177	1.01004764269695	1.57799879973965	0.829471970877794	0.784459402768551
ENSMUSG00000023048	1.25784108552569	0.832758876610729	0.870542562943202	0.794252805181343	0.948367459194851	1.09729941625567	1.15847364849436	0.73815339282264	0.813186789710302	0.901872240262331	0.65455903715764	0.801810677815236	0.869588128886558	0.933135959530465	1.18299620972948	1.09485138199989	0.637166621505204	0.62540204634872	0.783484392009469	0.700873326256626	0.858954575175903	0.699896453776145	0.68098528483179	0.63912730761388	0.711213293516607	0.694493679935948	0.708581018127292	1.01786651335337	0.901790695729641	0.960116565730208	0.651803563417448	0.861406620594267	0.798326186557596	0.799494193101226	0.567993953405455	0.718948964391923	1.25784108552569	0.761838761164628	0.643593863229519	0.585318337134763	0.892195823253503	0.788814372719987	1.53677935234121	0.901651349603156	1.01996081667436
ENSMUSG00000074994	0.734663590906452	0.973986337143055	1.10366727330098	0.714672490376119	1.28790973205728	1.28790973205728	1.19479794047749	0.852864956198081	1.00093927173605	1.25040808680084	0.768823893408359	0.840830916626739	0.985327608571096	0.966691504001446	1.57221746806024	0.982029783771204	1.28376262883337	1.15698450699822	1.26625112515755	0.77969458582624	1.28790973205728	1.01581192902965	0.731897347184179	0.992591066568915	1.28790973205728	0.915852670798905	1.15490545353494	0.888717100820355	1.57221746806024	0.883063275891649	1.57059771329557	0.890896196800593	1.00055256718545	0.822160682479968	0.925885971835897	0.797790432306091	0.959793694689811	1.10841483113747	0.898331123956376	0.971101910039568	1.57059771329557	0.999588350860741	1.49899439098454	1.0667995219177	0.861478376406794
ENSMUSG00000044702	1.25805173236148	0.786715665688238	1.06855214345279	0.649190406219511	0.736896037724475	0.942559681756282	1.4172311114576	0.704585085511336	1.06715836875069	1.23434037160556	0.685503565398617	0.926571128871739	1.05877263275638	0.754504071226452	1.53701962141009	0.678128068657745	0.789136385507488	1.25805173236148	1.10007656781261	0.845900919998556	0.958499328252485	0.957129373127514	0.848281909775652	0.804410508128786	0.846545650189308	0.793292449188979	0.705490156449514	1.07398483182542	1.44545434779526	1.25805173236148	1.4607887959806	1.25015572569533	0.742350813749527	0.623157431222586	0.964433460767987	0.957130793825473	0.949366751051367	0.960745833300229	1.46725340721694	1.25805173236148	0.988324469626569	0.955413556203207	1.00837100194429	0.889978848811465	1.03552212120275
ENSMUSG00000067847	1.00232909946791	1.15840928580086	1.27807069677392	1.25732085824228	1.13150876894419	1.40072082304629	1.70368484310503	1.36472532485239	1.23974793232894	1.3466153086645	0.995678358077318	1.25443933803788	1.12622621379131	1.24510650460677	1.61197281169949	1.19936251031302	1.02165558871043	0.929152588154957	1.24602596120673	0.922819796618473	1.08998129852232	1.12666067968138	1.1110201020073	1.14540920836622	1.27893112039349	1.24197412502689	1.26528605638176	1.27523777680429	1.17574079547905	1.23740471141689	1.23375604299052	1.40072082304629	1.12597669613186	1.36115497757046	1.15563319224566	1.37362898100248	1.12605060794105	1.40072082304629	1.38105202691574	0.931341128480576	1.60015411002871	1.10450665706464	1.70490166298079	1.56093672132788	1.56093672132788
ENSMUSG00000059142	0.892783509331555	1.19828855413662	1.10913756010365	1.35845198390856	0.904530728230736	1.07750813386592	1.2317734929349	1.1160007730693	1.36198697345187	1.07745496670211	0.856572889006849	1.19046817076468	1.00286625176237	0.93393921311474	1.65958341292976	1.05520004358564	1.36198697345187	1.36198697345187	1.36198697345187	1.10049300941913	1.04274967989162	1.36198697345187	1.20834192200134	1.10230452977547	0.944312458546109	0.975830000715672	1.24395709024151	1.25577276439841	1.59557436054767	1.36198697345187	1.29960659292916	1.224297946793	1.34433183142239	1.0763045896629	0.933798033403402	1.3387454244549	1.00278397461596	1.03657746455158	1.16920514662915	1.22136516821534	1.18022750121931	1.05693913547798	1.66053678177445	0.937883224509426	1.18674999840626
ENSMUSG00000028634	0.390575547290421	0.480649780334223	0.406285155727794	0.422122189606533	0.38115289068297	0.44038848496246	0.465543537666256	0.435043125139804	0.481505519457588	0.528373222505542	0.354349260782956	0.459330675641569	0.395399725450517	0.449375916144962	0.592966423450539	0.422657847664219	0.461451795429315	0.494813687856589	0.524585625761407	0.409399911463135	0.454809263655228	0.480379611887483	0.495583215361811	0.440056240944556	0.528575740675704	0.37124965812702	0.410604804369296	0.464624173432809	0.497817950538862	0.514379607528868	0.500186755363637	0.433127070951849	0.471072135953906	0.447483218555137	0.43609225566173	0.418537657278187	0.466101928629831	0.409072644893324	0.444866447262041	0.344348236786432	0.630427538906363	0.451309453455524	0.668294017555581	0.418169216982661	0.414814635968481
ENSMUSG00000074030	1.29643974891601	0.817534537637896	0.820769964612085	0.755844408837775	0.849469182744408	0.803701310634035	1.26566122205279	0.910309324768486	0.808152230191842	1.13755581479735	0.65518527393316	0.773773709132164	0.867791979050799	1.12061239061206	1.04678452887052	0.865145070284594	1.29643974891601	1.1591635978157	0.931142245610829	1.00246234037596	1.12808823328685	0.842919604961619	0.991633905430403	1.00477564752565	0.848053490882875	0.645241162249791	1.02128605616158	0.720652400886607	1.24952603991751	1.12471689115396	1.21001568873279	0.8000059937874	1.29643974891601	0.835512883381613	0.977768001252459	0.913923022791442	0.808306504101972	0.917798939201616	1.21949332062496	0.851796539673043	1.23418085003147	0.938639813331158	1.55609838395677	1.09011602491531	0.975262732993163
ENSMUSG00000066704	0.826876133663892	1.05256694553144	1.32745095264003	0.990515758024032	1.03862199780168	1.32745095264003	1.31056458448238	1.3053647149272	1.30279840597096	1.05004845422315	0.763764477604216	1.04301986334008	0.883418728798424	1.10249540262413	1.00159746008588	1.30254094954597	0.881416055177017	1.32745095264003	1.32745095264003	1.20894341951762	0.908061560876876	1.32745095264003	0.930827633569248	1.01779359376469	1.04300420547553	0.737736703318333	0.947697262191928	1.15052101273692	1.61927902661734	1.04617709553092	1.61689948525911	1.14105174107373	1.31727867389786	1.04491071196882	0.818934273163183	0.929115214942568	1.31529362924354	1.04524085063454	1.04479242648067	0.939152134768538	1.61689948525911	1.18971812180911	1.61941896342031	1.3064701804653	1.26548609414015
ENSMUSG00000033542	0.439734528838688	0.524695097085009	0.529497313192459	0.420170860376724	0.436471789437187	0.513409731075525	0.520169258330601	0.460760789564172	0.467825604462367	0.677067262376071	0.377475506262488	0.42658800939393	0.43622922418112	0.466235298782616	0.596770540671359	0.471258034404988	0.594373984996996	0.621400106455972	0.501425966499792	0.566302865100277	0.491751131187807	0.562129086108163	0.479099034208097	0.488498028250959	0.503171895183981	0.420782565517872	0.422412528335639	0.487408792733354	0.66519292587964	0.596902475114339	0.629606440839731	0.528610284518996	0.562160616980378	0.461744675028724	0.501968853302877	0.431273852371147	0.597027719843841	0.516630122136154	0.632860450552275	0.407737829149062	0.908630959558555	0.546274287224407	0.606599986556468	0.520065498256815	0.494054888967935
ENSMUSG00000034636	0.606728147116446	0.74372712025446	0.825860864897889	0.661079708337272	0.680386682363838	0.703611086020175	0.721523237608647	0.622532065950577	0.779395379535501	0.738662078658875	0.622970941112423	0.70306381322417	0.648469131158381	0.677731582310857	0.99977978417923	0.697761953714714	0.959782066394118	0.698195649206674	0.72856111480069	0.685423113600506	0.740297720176564	0.728893130839739	0.81481956968527	0.602695405519705	0.698797087817242	0.662661193099768	0.645256231292485	0.719456165359433	0.810235980604272	0.722218282508249	0.828485696184495	0.821183572599336	0.693685251670755	0.729539044474762	0.875464740625207	0.645753047922189	0.812246468672179	0.595283611445991	0.768121593452914	0.636354936652307	0.873783227053208	0.73509294509849	1.17153802950742	0.675598506384606	0.867799394073823
ENSMUSG00000026192	1.01618224462886	0.553034759285342	0.553974793585613	0.620403535442644	0.518899310064994	0.62413684523182	0.759834096385488	0.550512224812739	0.682138213692456	0.835256641856246	0.420948669651429	0.515068469833318	0.576820739632377	0.631714789472214	0.768467608837383	0.511579940770046	0.543075951769436	0.550333903039424	0.550223372061494	0.636091102388354	0.56678955108552	0.549275061593212	0.709336856275892	0.535664125047656	0.651743768966963	0.485321514220348	0.564075581992788	0.577221060739962	0.623055889497149	0.799682949034858	0.693575583110584	0.51671477050397	0.534043018927434	0.499415325783167	0.500382007216555	0.533215957229846	0.677023991085581	0.571072083485904	0.729033631347918	0.623266370328722	0.851665135984865	0.620007503477517	0.934089188232944	0.564036091344868	0.695384628577103
ENSMUSG00000008348	0.527346913215436	0.454895346218702	0.408690429178438	0.413095247595348	0.427526585788411	0.461743998377365	0.506920021648319	0.451633612576192	0.47655294314278	0.502469754890142	0.336239674567636	0.407801589896865	0.393588681421525	0.469982417030812	0.598318038676258	0.43362519810934	0.396715156378729	0.395446000844295	0.44440044656215	0.402857072699406	0.423564691111766	0.449885242868359	0.452292986202601	0.407772064464553	0.461330533803384	0.401272004395164	0.409673691189927	0.422800511068453	0.479840243129174	0.426633755277265	0.468788324678031	0.41076024643519	0.442714568979689	0.409367583011397	0.396154392337978	0.450468138136554	0.468633492882624	0.417233451938001	0.468518983967666	0.401621691687037	0.492548926019523	0.461120314021935	0.566713265482901	0.503690776879237	0.655268480983199
ENSMUSG00000070304	0.664517677463952	1.10400841547714	0.976418862891704	0.659970392332457	0.864085538869983	0.796418421722699	1.55038513876304	0.988877174265986	0.955556683949974	0.863693057167463	0.628815612884832	0.881475552807618	0.73461182324172	0.870509026345124	1.04655280165624	0.717864994413844	1.1021012678255	1.27002552884703	0.805783422162911	0.936174777703594	0.874143939759441	0.942871244552044	1.11642013844279	1.23713212812425	1.27002552884703	0.88357709483788	0.676813344440632	1.07855341665873	1.19232426144186	0.756754836631938	1.50051983686386	0.749994080794174	1.13639437762211	0.887398014584537	0.824521020141558	0.9351859932303	0.807593535406917	0.698969036614255	1.5137186222679	0.765037701652155	1.02594636054018	0.992760753299557	1.48338830072469	0.710865845740502	0.756315162623245
ENSMUSG00000029134	1.28378907835477	0.764966093640587	0.888739775725419	0.834717624936731	0.748668225474108	0.879850487600247	1.56659135504498	0.84258017862291	0.814006720799882	1.00845755339053	0.755532549477316	0.878510627339392	0.705854463706755	0.959881647118678	1.56789183135108	0.751742053191327	1.27569555243206	0.973528143958589	0.894276799913361	0.735937993717057	0.724248380520955	0.99220630348077	0.89941245902645	0.793219025339494	0.686900135675893	0.630177770030955	0.822813999433087	0.938238380746996	0.937210522904845	0.889453164893645	0.892013830933028	0.835047674440628	0.967793576751745	0.849961201345085	1.11246463099343	0.697203858994423	0.800190364180582	0.685037471354793	0.852671951800787	0.897502806295481	1.17086563977264	1.1649220485008	1.5680136257215	0.796586598979754	0.789815626434027
ENSMUSG00000107584	0.508732086245115	0.403062219163521	0.435790855001901	0.420735442184893	0.35555357790337	0.42701336167461	0.480938481173866	0.403002726758583	0.382560329290669	0.453062373380693	0.31246449774691	0.39058492563694	0.406249488887715	0.466924463939893	0.701172305130957	0.36651611404246	0.455507913416774	0.49525232148064	0.378442550833994	0.380094372350309	0.451335131684813	0.461032377954626	0.391596875528048	0.394835127891935	0.404733571811229	0.363935530111556	0.372605181248026	0.46007764875055	0.442715283903904	0.382827355100076	0.504909796430216	0.380639217033018	0.385136739311924	0.363720721715431	0.365213875510567	0.380339195392283	0.396442857933461	0.416539655862476	0.511551720507532	0.380089735833083	0.496551495905579	0.423048511184741	0.506772264651871	0.423107365478447	0.412502045508016
ENSMUSG00000068479	1.44105852886156	1.30315573217423	1.02004323190357	1.10935529876326	1.05576207912888	1.16532930898364	1.7583302354232	1.12649067862461	1.00678957737176	1.30034313711195	0.737280123370963	1.22444718017407	0.993568045316703	1.17616729423974	1.69007394991065	1.2137286138715	1.01624260630125	1.44105852886156	1.44105852886156	1.04208930199635	1.44105852886156	1.44105852886156	1.04156549935403	0.953783214982883	0.957396075463854	0.97692480520686	1.44093187883448	1.22011820945291	1.16348414215595	1.11916566645926	1.19984684310562	1.35201130191043	1.44105852886156	1.24928231498338	0.968581943967338	1.13036226404985	1.01051927992106	1.44105852886156	1.17152424480329	0.976675809784309	1.18560995064894	1.44105852886156	1.72357344680126	1.13063165255939	1.18561852002172
ENSMUSG00000030651	1.27995410314704	0.88330506606543	0.995979420022274	0.999085007722523	0.771373021691034	1.27995410314704	0.955033622214864	1.27995410314704	0.986708526064171	0.994255649807521	0.899978660474885	1.06052226665318	0.984158909690831	1.0638653820366	1.56384095922576	0.780825635201851	1.1196854706305	0.969568584638086	0.960144823306909	0.806471302268858	0.790289112636435	1.25000077721371	1.13360784298248	1.27995410314704	1.27995410314704	0.837460698662195	0.776922115712923	0.896203679202097	0.801621414996139	1.27995410314704	1.18359027492907	1.12449990157516	0.959423742148234	0.882574007922687	0.725540061123919	1.27995410314704	0.774785491553007	0.971762956928244	1.18348546167083	0.648883134068591	1.18322793485583	0.982732694057331	1.56345700378134	1.33535562771692	1.15071649950969
ENSMUSG00000034320	0.53623696477126	1.08714820308747	0.645023451809751	0.726026136366703	0.540879354345027	0.921416401911156	0.969829280213355	0.54625423811363	0.692823438498528	0.685739912206177	0.512086392533499	0.713713435210501	0.525940413854911	0.81423970579075	1.14258525773141	0.693410256942831	0.764484203456488	1.09291172096346	0.536687671819949	0.597666619217359	0.764669073646794	0.649768581838041	0.563872949625002	0.537304153876398	0.552550220099229	0.554538580806025	0.611093801441838	0.854856083508641	0.666531430849705	0.55867077766772	0.704084233316325	0.927440458247051	0.671147787982843	0.713697641844578	0.526854462386891	0.627229246737928	0.5361582680734	0.600242527192792	0.637832896793782	0.523160150712626	0.792886883831454	0.77260005637708	0.863443464246666	0.582840750193417	0.620347015694404
ENSMUSG00000028863	0.669574815840624	1.05823666413402	1.05600167621701	0.798857838072597	0.645776193626934	0.791632353773479	0.789122538815223	0.97854073945206	0.714203781868697	0.839572769760301	0.610613358628096	0.744955109438668	0.679035177812133	0.633444565827187	0.9803403521208	0.726900282658059	0.976101864242926	0.866760304385046	0.655430736478643	1.26301769734726	0.696022071288174	1.26226475144368	0.722762758109648	0.650702957659392	1.26301769734726	0.634982763579205	0.791838841024043	0.808394245691821	0.728729658311214	0.658151789034102	0.897620866010324	0.761222708728882	0.67771061961358	0.669105108689009	0.677967827719599	0.82458440723294	0.639432654418858	0.658196293220936	0.841471744838188	0.789012078606171	1.54102395669727	1.2240595255918	1.46047219336504	0.740588125566732	0.958514574703178
ENSMUSG00000033902	1.25961279667425	0.745896013144745	1.07200243118659	0.759954514305982	0.847598528906199	0.8507519262597	0.808621403400861	0.799046247278933	1.06610573729467	0.68929585986006	0.655930325185955	0.733735212186209	0.728601424849206	1.2311602140727	1.40959358690738	0.730861742069054	0.855642681636941	0.797605925843937	0.646903390795057	0.698251830973426	1.20781783800216	1.25961279667425	0.854981002913901	0.679498169450385	1.11033085342151	0.554120417361473	1.11011591741094	0.791751532857548	0.848585908251313	0.692140026934239	1.15009651180071	0.648022820239335	0.592041029747378	1.2299325302042	0.642185482988747	0.674956338326833	0.61365107744381	0.692119874146575	0.989582318262532	0.846028356515839	0.831048117226403	0.964067886419959	1.53861239728222	0.732887281321764	0.765111208515125
ENSMUSG00000035275	1.03314392421941	1.34912571850817	1.23373662240806	1.22697442918503	1.29111742814272	1.40166751685265	1.52020834827488	1.36113848907045	1.06071587623414	1.33761891052717	0.840298293087939	1.22017399502194	0.942013003057331	1.40166751685265	1.70439538510544	1.23844141570558	1.40166751685265	1.40166751685265	1.00362171735637	1.21863722488406	1.34136850436179	1.40166751685265	1.27539575646782	1.14375767962473	1.40166751685265	0.993963521346994	1.27443221957763	1.03327738294372	1.3655367008752	1.12732092727502	1.69204409434139	1.25122245159039	1.03394793526775	1.15954761747378	1.20992146627141	1.05466365483751	1.15511410842723	1.15139716148515	1.7040981739668	1.40166751685265	1.41159399362135	1.01465407144092	1.70541663197329	1.53541417463366	1.4408450949791
ENSMUSG00000041781	0.584230454807355	0.838727097874111	0.591414262754821	0.711089149003576	0.642117580885498	0.668923362671789	0.970089223955177	0.56505924956767	0.822584573190894	0.787272794991012	0.466848459841319	0.763315464540328	0.564899548285895	0.596820093022614	1.1221987603267	0.677679093523662	0.657802421179355	0.588138933593086	0.602886890703102	0.707387854087909	0.662881271798493	0.670198001329498	1.09809142952564	0.693982299239323	0.673876466114055	0.621583061446011	0.584909436516058	0.570653614117057	0.746856906211038	0.648536446394413	1.12067746248406	0.64252520645602	0.827667104816437	0.639934348602569	0.592589097542646	0.683577338523313	0.753549661495482	0.644020445896452	0.71879070640053	0.584635611196355	0.751524688526422	0.68209342877482	0.793930799947478	0.863183113241075	0.888209709788222
ENSMUSG00000069769	0.646343537840516	0.783319757534841	0.654414770939668	0.660499753386582	0.638810736442073	0.944837856480441	0.865129742182987	1.08306761744431	0.717033909516162	1.20120947136803	0.53014589341121	0.675579206666063	0.664520624748199	1.05215030876861	1.00241151953555	0.813692139145246	0.705237131251767	0.717450563717381	0.710950801579325	0.714756692441409	0.721334210435475	0.687428092058413	0.848011364669189	0.701308253205077	0.848603647836573	0.695947112666739	0.677458771078112	0.970514796145657	0.757894228985275	0.751076669642947	0.830345061531049	0.781908076015118	0.855844749446932	0.68101235300038	0.763635451722977	0.951777421471479	0.739877312700837	0.742714029800838	0.760969396241813	0.7030232551152	0.896156940959515	0.660768773352045	1.17186312823439	0.759610211170666	1.16319732684613
ENSMUSG00000014313	1.18533018517402	0.719641415766929	0.738664530794215	0.653964605616913	0.76358716332216	0.865607489739876	0.980981319597868	0.718650488216086	0.817155745494753	0.751234152661496	0.612951320562996	0.670908807067322	0.599300062352213	0.711582516632053	1.19793369847622	0.66093300256468	0.714878093519198	0.625627048017305	0.893895341158026	0.58372488495579	0.770064162730813	0.598462131297378	0.855780705429066	0.683221510671254	0.740610194419345	0.699245387334883	0.632850973134636	0.636376378796872	0.713946046514559	0.683801078774591	0.672800703684514	0.658249331566318	0.609068847865573	0.663749541415359	0.672996311016756	0.880239886721446	0.696922350240285	0.630306050849267	0.674018510885535	0.610615555949713	0.786739203381692	0.678470304548394	0.919538966969848	0.851021344586936	1.09228972957082
ENSMUSG00000028035	1.30315206395767	0.869577772217603	0.825331794440744	0.782558564851856	0.754688607825109	1.16158068525306	1.16422421214175	0.943911761645556	0.835046182824178	1.30315206395767	0.674129832381864	0.848159866373492	0.869147220468083	0.784921805191195	1.45966030255766	0.886845269693846	0.942089696372754	1.00751769983501	0.858650167966954	0.798876028387686	1.26460068627787	0.819161923845941	1.30315206395767	1.26528527327636	0.910498357375497	0.713840636343438	0.781141002109974	0.974891106953988	1.06205725990067	0.987708398089542	1.54373493862674	1.30315206395767	1.2961752764206	0.760161921593746	0.845659901142245	1.02809015252129	1.02504791726187	0.780181290680864	1.0719751456473	0.860090625384678	1.59023672564492	0.852668387003013	1.2464311904116	1.18999021504557	0.917912013351039
ENSMUSG00000039977	0.772100229627171	1.30121267839399	1.1571799847947	0.916182664377023	1.01797316917638	1.14882132930368	1.5870393828579	1.30121267839399	1.17234896903003	1.30121267839399	0.699942301821474	1.14574749191855	0.892707633222905	0.902866116380801	1.07861841471183	0.774295164740107	0.818463440504188	1.14751568672729	1.16248718981341	1.14286767716906	1.30121267839399	1.30121267839399	0.999773464402958	1.12999456788321	1.15856692760569	0.882868181908574	0.805068755525467	1.01147243021633	1.27253907756036	1.30121267839399	1.50875043240676	1.18556219952164	1.30121267839399	0.900013735485819	1.29414391713867	0.985133252652074	0.908392893642262	1.13236239970889	0.991407908410559	1.0004735264016	1.21576496836483	1.00186407219861	1.22460612216182	1.00871920396974	1.07139552073893
ENSMUSG00000019854	0.571612606109033	0.687500099942832	0.656694826754261	0.651362373528336	0.674185173306553	1.09264168607489	0.787996489370455	0.579513008386064	0.650193344114686	0.92497568256738	0.547527488736838	0.742406682033566	0.633673053918378	0.583266249944623	1.1556041395461	0.58567535099772	0.710833921142546	0.647821924268304	0.608920494974909	0.912659984010067	0.638652587203355	0.711016846148702	0.705900055737139	0.724088116562683	0.927538904410926	0.551326924796546	0.605262179766105	0.620468409820697	0.689249622577142	0.652168159846688	0.864449627449217	0.679921569132241	0.82055146760439	0.568876828869448	0.590901501823907	0.629932321978304	1.05558703857728	0.689975096515045	0.77005832955376	0.604320563599649	0.867221779097851	0.616101300771691	1.40945438261309	0.615163703668813	0.737012091982678
ENSMUSG00000037722	1.2566704592291	0.952654362712686	0.72468298160678	0.786757291385228	0.632250071986365	0.841919387754391	1.14580828920497	1.09737854411024	0.861022794622635	0.881802130125878	0.690541106050565	0.947586980502852	0.593939717635913	0.721677585275682	1.17402849026974	0.958064255344914	0.708255400365199	0.634629297906706	0.790151281255804	0.820939691948523	0.723927006872792	0.767563138602776	0.631246983831939	0.651683451018022	0.940664614138949	0.700919556152911	0.84718312981951	1.14747432744441	0.904268047583237	0.941287852844891	1.48266347439968	0.728770059945563	0.953872980975662	0.691362796303618	0.774367781913079	0.957567849845014	0.681941443267696	0.863547340651804	0.755492767578461	0.69616860450626	0.825815227563618	1.10812393586803	1.53488925230269	0.702693265318711	0.926558461141761
ENSMUSG00000025871	1.283065090825	0.827966333835981	0.873308565412353	0.82745098164819	0.777564200674399	0.779781052817144	1.23424248519853	1.13350239294609	1.1025048697438	1.02411344019569	0.905030472917765	0.830753712798321	0.97604486291514	0.976154859713748	1.15943546721933	0.888494306047051	0.883661997147256	0.897987444990474	0.837264971248089	0.831908418729142	1.283065090825	0.776631836382244	1.1484561468984	0.762641865714971	1.283065090825	0.804007445868094	0.810715588527678	1.08192195927607	1.19029323447681	0.757310018244807	1.17942517312551	1.14587276224892	1.1283009502346	1.26934382570981	0.676547770398223	0.829467676171503	0.96071270521848	0.765405964679826	0.888847041646856	0.824448196058445	1.05941909876646	1.26840385577365	1.54880695839694	0.969710185964889	1.39915662351782
ENSMUSG00000034471	0.991550115271953	1.25073143184731	1.38246139694209	1.09133981194359	1.27186909494929	1.39998258676716	1.25155502351439	1.39998258676716	1.23097012205691	1.35468155224435	0.992829760753324	1.02190966896595	1.39998258676716	1.21429656973926	1.70427981303828	1.17593581976517	1.23869516990161	1.13624433021164	1.28106362760514	1.04252652447035	1.27098358576881	1.23154722014621	1.12508943947288	1.22972033061081	1.26392150316287	1.06386972915235	1.2681275931859	1.20717575410847	1.11781901059786	1.06136218861858	1.70295666263434	1.02340423912385	1.39998258676716	1.22468075067944	1.22208085325643	1.12032460577614	1.1916510812585	1.39239618182234	1.38652087142499	0.967507565346226	1.70295666263434	1.15332649028909	1.70439183980546	1.11047483321306	1.19995468809153
ENSMUSG00000002455	1.28461019708058	1.10483224088339	0.908016121580503	0.802755775631363	0.780797317838897	0.760411215589027	0.927069603531371	0.993660865188101	1.00390768241319	1.10753554082845	0.806961169681615	0.727918595274094	0.81869649656092	0.751173034732254	1.568600504406	0.977797322333203	0.977789095363856	1.1350325480958	1.24586676935888	1.00464355341043	0.808243772489619	1.14763922461868	0.977812627450917	0.745369151085443	0.877325639875224	0.818392468491089	0.882557099980553	0.887713028821828	0.800288864436024	0.838123920491374	0.820447671615284	1.28461019708058	1.01553221127046	1.28461019708058	0.742174590627192	0.795255798239759	0.753718475843254	0.826874190052152	1.03438508259036	0.780753140019908	0.832928699952467	1.25500485240012	1.20578248206188	1.43484223239463	1.43484223239463
ENSMUSG00000021756	0.997998927362431	0.637008528987574	0.56055662989436	0.603903858179724	0.555719212201332	0.714795319266737	0.65587903680117	0.6445039040781	0.779821395513701	0.62508353921788	0.424216095582373	0.618303632330311	0.682655735323265	0.732803931865534	0.812872367492274	0.623921885226198	0.67074099941378	0.674842926668775	0.508470775799105	0.689221869822345	0.684567965281411	0.671838602319355	1.07275145900947	0.563673778118306	0.665927513970526	0.575590571269288	0.602364451467245	0.577425609468932	0.610306716743707	1.05184205460064	0.746073861169303	0.573587998535176	0.638821491181731	0.528240570763047	0.547422837817338	0.679077365735869	0.664175154658389	0.524864256085911	0.632956295614197	0.538673661542907	0.592769567214582	0.793147327461204	1.49120075620023	0.641236608177877	0.620687188205462
ENSMUSG00000016487	0.717170245951051	1.00860161927301	1.10507734409342	0.805498920125063	0.668241416050462	1.12995730379928	1.03768733501425	0.797576028027406	1.10047081322069	0.886355163766276	0.749401178027915	0.73199058617484	0.967098039529619	0.886737765879474	1.21273131839555	0.854185525848029	0.975853320099704	1.27637292396557	0.975480265774149	0.89454602934152	0.808875353379111	0.764880985579216	0.879531733232092	0.963343885866254	0.976272533054562	0.659105483495282	0.735102012403215	0.794948409503635	0.81790437730387	1.10767140849174	1.54784478483829	0.78129326406219	0.785048314472659	0.667766545654764	0.776227951680619	0.748164782086129	0.790046416381784	0.881749999467365	0.830759121209086	0.644933761120858	1.0282117758796	0.983813828342675	1.55821268789271	0.861355497238516	0.723636894985198
ENSMUSG00000026787	0.773238695458326	0.967082994995519	1.32568297276342	0.79873609407427	0.776032456550455	0.945817863995322	1.48372655523052	0.889876480824136	1.32568297276342	0.972795411811427	0.690119942710678	0.823508856890042	0.87982349604254	0.813736805440692	1.12270296025846	1.07369889165039	1.06732931699985	1.19925467044674	0.955052417215054	0.904512356552403	0.790335204439443	1.32568297276342	0.883439039417998	0.955833179606583	1.19031163625829	0.73090758023161	0.835388959027513	1.0099522344387	0.995167001191291	0.882846644645934	1.56833206394089	1.17402667577623	0.929687351657885	0.922573695460429	0.846896295455886	1.32226540690016	1.17851069041806	0.896795160643618	0.938719236313368	1.03144133762074	0.931523503080028	1.31362130743806	1.57684804416033	0.837117874170221	1.01012689076421
ENSMUSG00000002020	0.660897859673833	0.708591238542046	0.887540398409103	0.974523381717567	0.724929378264934	1.26974362499113	1.20232898246444	0.984354644003423	0.888888195520883	0.960791038303645	0.598660657362978	0.96413205794734	0.867683724946965	0.848285237331792	1.55123377602411	1.26974362499113	1.09308910792399	1.14155819794981	0.820636935744919	1.00226739538814	0.856350029897452	1.11502520271889	0.958075769007149	0.664290261231564	0.965342840381249	0.665807437547216	0.866884833161439	1.04179705627378	0.93335957706581	0.806005636433697	1.17191341690373	0.867330742478279	0.997109934903546	0.744814231680416	0.868595460308442	1.07744259392101	0.770253827099088	0.816058372508496	0.762654183305203	0.602524501807325	0.946684646223717	0.804099113412395	1.47707717883279	0.825536989954431	1.02780477113813
ENSMUSG00000035778	1.28271582162831	0.921990568874846	0.690112435668211	0.77719687830081	0.728539228124285	1.28271582162831	1.5658566909227	0.975135810484201	1.25449263915794	0.89636341452194	0.807478268597175	0.778747765642122	0.914053047124004	1.09500784302017	1.23251713984355	0.874166507789281	0.915149009139953	0.727751711671016	0.963140528086279	1.09574328289513	0.994137544086873	0.746197681187634	0.89258880892793	0.814994967152305	0.998789202037928	0.823741414483728	0.777403373324121	0.735923205292395	1.03837821473177	0.983169270694179	0.896007137270546	1.2795651104821	1.28271582162831	1.13003520292624	0.999579159670457	1.28271582162831	1.25404959192047	0.937065613838615	1.18750309500926	0.886768436938273	0.897601752995413	1.0153356954867	1.56746838155305	1.4246483291566	1.42464810798074
ENSMUSG00000022307	0.884482327042646	1.17639312752422	1.32971043957192	0.918297029176891	1.05506077381361	1.34228781451726	1.47180068484073	1.30781540369853	1.33318208427209	1.28224166922477	0.969503261158192	1.16636303611682	1.17818231758353	1.04076345279788	1.51271540048326	1.3053871037626	1.06847484769245	1.34228781451726	1.29227195353214	0.937278541319799	1.27815242056529	1.34228781451726	0.914370596100416	1.18119372754297	1.34228781451726	1.21824410950724	0.885708640114811	1.04807876556016	1.1279195525405	1.19923978128845	1.05350433478503	1.186182851309	1.31694246965589	1.34228781451726	1.34228781451726	1.0371591729104	1.33514153328859	0.94615324999151	1.05156908493375	0.964276594528151	1.27650486387576	1.19609154545894	1.58541321183829	0.948813324930908	1.26829108642055
ENSMUSG00000052616	0.512476351609499	0.789563720873361	0.785389553290331	0.891097565703629	0.622882784878845	0.883932453011109	0.813057877298141	1.21533922034435	0.616194831112962	0.506485799683439	0.497974873679149	0.633968094155325	0.568772396859872	0.881196547566585	1.08085744228809	0.572828609594968	0.623240104003659	0.781109820888339	0.569073115788515	1.21533922034435	0.784986408801458	0.886218668982826	0.712101549050649	0.534691205133328	0.658153791869611	0.553432811953436	0.709969490717267	0.715629700049694	0.588625940911156	0.593028060657439	0.909898723942834	0.635828996506198	0.70561909509088	0.630132293609664	0.599781970408002	0.628697771685909	0.551939069716639	0.721950153037802	0.803773352942976	0.554668253840712	0.90606104714832	0.553252624988571	1.40154270729081	0.604392965930878	0.604832356365865
ENSMUSG00000025747	0.263284172766064	0.286335807085772	0.267321192387069	0.262088467851061	0.262196192311874	0.314676099217245	0.353085139675746	0.278735236048719	0.277317520602052	0.318647298842033	0.227674152017775	0.272230404000783	0.259802083503206	0.297159360760253	0.382618793181232	0.273745525134341	0.290531440523452	0.38268753205458	0.266226118782822	0.288827305965024	0.274350077008077	0.34295467870616	0.288519184330999	0.250252354846625	0.289379274895416	0.239979356030715	0.244783376525384	0.2876413887359	0.318298279348823	0.314846752770606	0.328070144711516	0.27625982998995	0.264970035859252	0.264233953764865	0.255718264222569	0.253959891790196	0.281163682616793	0.260031372836758	0.295259515162344	0.247727872981876	0.444075302294585	0.312187790202745	0.39695636682579	0.277617827494906	0.308501129183088
ENSMUSG00000023045	1.30499820201858	0.936401649736181	1.13289355670416	0.937810703254249	0.761731851810885	1.00317672832799	0.982525181121354	1.00451608558101	0.817019562259495	0.901732359909136	0.744693891273883	0.967456735603731	0.786474761357918	0.949557053281881	1.59355371397916	1.30499820201858	1.30499820201858	1.30499820201858	0.842299027126365	0.995107809571466	1.00470837441534	1.0212772499087	0.820848710013348	0.881237126784936	1.16781951638734	0.756052909148689	1.30490341413445	1.12100993316945	1.08699157880479	0.930855296515906	1.53098569221045	0.843297953218601	0.841366869208734	1.02960212050025	1.29054977433197	0.775496670267452	0.836915096044937	0.731982002267013	0.85373151141159	0.731614663116599	0.904730398680851	1.01846494132136	1.09606260849387	0.864939370619219	0.886716445382247
ENSMUSG00000054302	1.01967919849765	0.682848159721101	0.642693414597943	0.729891232557663	0.652349637563886	0.732349416064687	1.10529643898585	0.738053374404751	0.696865395712438	0.873157099735438	0.599011794131687	0.667065088321763	0.652929395015988	0.673700695301175	0.914641240016301	0.618090142851465	0.735590709623934	0.723832874902724	0.749356845993948	0.620126181483234	0.721544586484435	0.879598152274987	0.6558770367068	0.615757629021612	0.680556971000769	0.588804445996308	0.601369067842862	0.759753609797299	0.701800995515163	0.654541012629642	0.803882418551627	0.598426956187338	0.644443381439338	0.672477220914846	0.676559565557824	0.636328744828198	0.657645033628708	0.706238475877306	0.736472673011843	0.692943978611396	1.51251661577279	0.647158609978618	0.892885350581089	0.714648889813268	0.692291667506733
ENSMUSG00000069727	0.635264341981879	1.24109337702299	0.961605336855413	0.851971312598113	0.846365865655666	0.640098719388221	0.684741260588371	0.87076512611321	0.959491699133714	1.09043030657481	0.652544058668774	0.814894375308679	0.848822158945673	0.948957980521561	1.18271149951525	0.789838093353397	0.937613415500495	0.844078356176896	0.948774092540576	0.733200574733262	1.2227135314257	0.955775003210368	1.10428773561723	0.864670829850097	0.945917380956546	0.656755941015513	0.738789399514401	0.866710680252018	0.887923617263788	0.947473823315974	0.903649394897159	0.789307043742526	1.25672113894851	0.752039298140792	0.713132317342627	0.748166847827206	0.800860842931068	0.630044978746109	1.53803007299099	0.73470622936932	1.47462681626695	0.935072666799332	1.16848902338548	0.806033413930121	0.950082357404959
ENSMUSG00000027744	1.30545279664177	1.1530428479229	0.918490790155852	1.0217363085396	0.81479289691385	0.850372175141335	0.963835302805815	1.03430886721841	1.15410229238625	0.862357250619636	0.658331739593255	0.912003529783111	0.792874845527118	0.787439181835212	1.08292489096348	0.98689723415878	1.30545279664177	1.30545279664177	0.783998063222672	0.81743676227528	1.03128348956906	0.86535827890264	1.30545279664177	0.93458912278277	1.00512904631476	0.758494097557276	0.773857410970648	1.09494201926913	1.03647252617869	0.935974727148948	1.59338179689649	1.30545279664177	0.79127626659196	0.822225907203908	1.1410942218277	0.866439128319536	1.00787399440515	0.800919551512213	1.22416759956704	0.867792883869517	1.53368619930297	1.15322885797139	1.56844324595968	1.17903128273083	1.18161005759706
ENSMUSG00000035948	0.435934092056379	0.625384257339342	0.507434436159628	0.438862743049871	0.431457778012236	0.565062115862583	0.654445517766701	0.500769077797878	0.50937013522001	0.514270249066878	0.390380628315361	0.513980504204769	0.430191710607293	0.445254632514387	0.814152006777863	0.487522851799528	0.540612429473966	1.06583092909115	0.564147613265819	0.459623385009694	0.520368214691813	0.590952909391363	0.484821735200024	0.448009627288786	0.542832911934922	0.419854258037262	0.527589341834221	0.473834821509938	0.54253521271515	0.542016758395589	0.573027865083917	0.541863993530327	0.472705709947926	0.494877805298442	0.461589675658617	0.448493864046778	0.543795887653703	0.497284902599232	0.581792162672469	0.427961989919709	0.621204685734237	0.63502003603197	0.918057249221474	0.469341764008918	0.519717565761933
ENSMUSG00000070733	0.543218093455717	0.614823220503202	0.701847153280436	0.550560996323136	0.652089095418258	0.691002125064242	0.885696788488836	0.772358942824523	0.810553872769678	0.772331793037808	0.47684096247974	0.552368647573765	0.602612543125973	0.6392864896383	0.773016931097236	0.706801684520461	1.05531432221078	0.658542077843427	0.721264250112704	0.704390973394083	0.781681521641833	1.08181226617777	0.704500546096063	0.528113319919771	0.907444263587681	0.547095738427607	0.630249351848354	0.800066740657265	1.11077931676475	0.749678797601748	0.697459168287645	1.07445542097995	0.934558085286149	0.824172284199023	0.522617235800618	0.665905771572119	0.813022008636012	0.614678656027228	0.565847306140488	0.740788695871306	0.592248708477309	0.612097853449037	0.931961143273826	0.720311505125808	0.753956550833704
ENSMUSG00000031523	0.575343389024122	0.705938948925957	0.647633685520012	0.584316956776801	0.700354003332669	0.815542066652668	0.980276101647361	0.617605435328458	0.815460406423298	0.747622869596328	0.620435257461211	0.642945821699925	0.602795786346771	0.8336623578838	0.836903285072408	0.712883170631292	1.05969730692518	0.743678588660858	0.559724862895209	0.821426384193894	0.726271980386675	0.90399669292942	0.665501919859458	0.58103144026982	0.610865469344266	0.552005948209146	0.609456472654195	0.789775113201076	0.738031039138671	0.92803134703226	1.10459212288775	0.61485341022759	0.926478172836034	0.697769245951661	0.60975967905855	0.641212924730894	1.23709328961108	0.764889311705739	0.792261416959167	0.575133721072392	0.680227094076413	1.21917294068895	0.869408394498944	0.565078216193613	0.711021723440652
ENSMUSG00000037260	0.736437984939277	0.878636918517849	0.817540031126151	0.738884170926051	0.817400091298532	0.874765566753702	1.03416711540207	1.27837577720379	0.866558825365437	1.2606371042807	0.62600815512801	0.842532334858542	0.710211002007159	0.893627295915469	1.20490982046159	0.806973037232247	0.877872869866742	0.692386751772599	0.878216749375031	0.797739884340041	0.770514982346652	1.1203060313839	1.14227195018959	0.827333069322143	1.13256607025813	0.719680114397717	0.770778036898705	0.773430580321284	0.87058429684986	1.13232237652563	0.920177501986439	0.882806308224961	1.12001159759159	0.70917104667615	0.710355099672146	0.770347804891097	0.716151877573199	0.822971548304071	1.04124174508462	0.81856244889966	1.52820004506598	1.27837577720379	0.933363894719545	0.814997793641125	0.862996861576342
ENSMUSG00000026097	0.759726681226349	1.11981171604627	1.26866432658741	0.791180765829955	0.894026473243368	1.14946473027344	1.45282828403726	1.11019093395491	1.10443687599439	0.964631124543428	0.865122048433251	0.997422270425127	0.994148937907988	0.921966610424774	1.05530123511972	0.893173217876218	0.895665180503169	0.794172656161366	0.776495971148906	0.727240765790643	0.900688532660335	1.27188167028219	0.978411974429897	0.767082824183288	0.983909445272448	0.758468717886551	0.696942768420572	0.746915460081942	1.50227218179051	0.975051869349517	0.941479085891518	0.960974442843171	0.751803134137291	0.918240977150624	0.765825260123916	0.997399725033413	1.00237178228735	0.757059713642869	0.953065923139143	0.711796824875324	1.18281268453089	1.1309903823849	1.48798830444096	0.832008013495103	0.961723215372293
ENSMUSG00000027751	0.722416413123498	1.09700344709791	0.812971380060522	1.0024829477007	0.69764300685484	0.98261011024488	0.896783080521865	1.10713280417151	0.798451427055577	1.0857687013841	0.858883401567021	0.978594297316401	0.798056361278555	0.881875633221309	1.44946745908416	0.812659159270452	0.859651457284282	0.660158737660628	0.859244113538627	0.799921317038057	0.948569122458903	0.980575247181733	1.27400717104759	0.747455247946037	0.706226787661295	0.708082804571948	0.836299613355679	0.83775014708573	0.771164845171446	0.893947173034915	0.850594924831103	0.833318510917513	0.856922761612394	0.853462695421771	0.789427346673862	0.991337128673962	1.27449943042197	0.896605308899018	0.892294131203103	0.68712531806384	0.967594989221133	0.922498418477545	1.55583038090557	1.05978406338249	1.3792148574465
ENSMUSG00000021057	0.600478452565452	0.690231756831108	0.729595596013769	0.646983020725224	0.655744347278251	0.834498821471601	0.824153429415165	0.647312807703627	0.695822109224887	0.729116217005839	0.53026893565102	0.672198100488487	0.837165365928531	0.617951979710552	1.16278207601014	0.775836905174963	1.24916939854035	1.10637261267505	0.752803241949648	0.613683175392218	0.656213054679543	0.712173056568833	0.716419811697327	0.95147547728602	1.24916939854035	0.576962720226204	0.600616857746903	0.743363804648214	0.684982744226764	0.945781446746534	1.1350330934422	0.776066900696009	0.658583933760241	0.728500822142407	0.786208162628546	0.709990476408492	0.618878831314475	0.734486213363218	0.876236372880245	0.602843052126637	1.13487520127927	0.961473267971691	1.52687662053996	0.947495688257812	0.683483299504564
ENSMUSG00000044465	1.25013389213116	0.836893078025949	0.785661861059016	0.66199994491317	0.606732529443538	1.25013389213116	1.132428015584	0.837477086113805	0.73547134060035	0.709977266000005	0.590894781374199	0.94860058520573	1.25013389213116	0.829149550025478	1.16051401186753	0.698464218995721	0.93207958002002	1.25013389213116	0.952242195490282	0.656958683000432	0.831250726873335	1.25013389213116	1.108862933198	0.709983301115779	0.77144691613256	0.650736412517932	0.635350100172996	0.649316676706403	0.888903497798894	0.850109388517364	0.812670934791061	0.77313650516408	1.23632526328419	0.93218839874172	0.615779528229993	0.737369155362788	0.631353715689202	0.78661172565576	1.13418372778845	0.660529193825663	0.840015809527744	0.782417515311558	1.13619871188662	0.720443490135672	0.817677277689479
ENSMUSG00000024181	0.831333829849509	1.30387827608835	0.858366224103071	0.867326497951212	1.2038933899086	1.33922037458597	1.1068712002038	1.1712999568946	1.3378121877328	1.33922037458597	0.690400710645789	0.855181576045276	0.836143039893475	0.979429316389623	1.51090638135545	0.875560853644611	1.08422718500842	0.974831236551044	0.884379452998219	1.07222771064742	0.933741836082773	1.05568728854484	0.930965780545928	0.851855172771075	0.897750085387192	1.03053922064052	1.21210318671106	1.07644086094746	1.04254004870128	1.0593760861832	0.917672150079508	1.00254731112096	0.889968812577486	1.30914037342568	0.804121889757835	0.944937755358294	0.988690868628707	0.881216442375623	1.61776280792012	0.767924689273289	1.16389835830117	0.870340099126002	1.57246148192813	0.927450049687643	1.41684594622151
ENSMUSG00000051736	0.658911535682968	0.748497103377363	0.954041384402249	0.681538259261847	0.629041045423953	0.877272051898078	0.828713429953003	1.13478310719879	0.970157465556837	0.887416560350386	0.60707884344429	1.10000123376547	0.787041985899376	0.975960255884397	1.47858061674779	0.730722940082544	0.628964658825687	0.75774329240724	0.627244568269147	1.26202406294745	0.834508252663156	0.860495057004443	0.625741803626033	0.737963924809556	0.759390490014832	0.62597712375384	0.748315937655411	0.753461953768813	0.815334874221496	0.687303519860682	1.50385354536687	1.26785890742701	0.645728051559667	0.969165598549758	0.668790590313962	0.942611236168627	0.715576535969283	0.853097442741886	1.00796081885887	0.666144819771978	0.790629852702454	0.981441497606494	0.915155568008458	0.697900957891216	0.761563457779021
ENSMUSG00000040543	1.28929110404078	0.964554656567708	0.925998307011081	0.743522830733498	0.760073807709835	1.14513335020867	1.39774263552894	0.940889799104615	0.832608216320096	1.03579425905888	0.737272168853659	0.918317476737163	0.740930265021332	0.983600547541504	1.24229704411028	1.13639572604524	0.877193023588265	1.14876422486852	1.03789880365378	1.24153426437299	0.860210162824837	0.833803770838905	0.874779513073989	0.854415680943383	1.28929110404077	0.754182868542627	1.28919959084976	1.03394395667687	0.869812369292207	0.788603794745892	1.57302141292398	0.983925073600631	0.723985893437322	1.0098498933988	0.726979215899729	1.12791447607229	1.10255894041351	0.890252484167243	0.860990155427914	0.831730825453403	1.00656693291036	0.904320684599439	1.57498709463993	0.864684351590928	1.07548763096896
ENSMUSG00000037001	0.864305294352068	1.35754031918532	1.10625572775957	0.879221536221903	1.35754031918532	1.24173363595161	1.08168585430725	1.13490720207648	1.16121858598443	1.031485832814	0.925935971191989	1.02179860792868	1.02372875926479	1.07754164557001	1.54643642404842	1.24250308572204	1.33358758191212	0.909570400339323	1.09970207725733	1.17253386318113	0.989093389674237	1.24262753125839	1.07718778673731	0.947879059306361	0.984821630737188	0.882041990663313	0.867853130887825	1.02108690947361	1.59774034484581	1.15953472460408	1.08424686605301	0.978225930440042	1.09993196082674	1.09024673310186	1.20687828665465	0.983385152057667	0.954060357717188	1.07651604979602	1.64213940286084	0.988355213770714	1.3020567095922	0.975217299055073	1.65609114418817	0.947027971971565	1.16488636481609
ENSMUSG00000021264	1.14789769726225	0.668820841278102	0.724869168429071	0.769122515617348	0.751128804955692	0.673085687474965	0.69029109733649	0.609786954336274	1.03907211376028	0.710060101227964	0.516222269661577	0.605539771354387	0.538139190435351	0.667936348528825	1.51524035625279	0.598287494782827	0.634572466600759	0.648552809925501	0.934648650626608	0.572237427297047	0.844519227536116	0.667820139809922	0.701997119090955	0.668780491400974	0.917979021873034	0.557526165943425	0.620924857567405	0.59418672067484	0.684043018954141	0.621699030393755	0.664226154996718	0.821494673478909	0.580437229606542	0.622191808981228	0.636135800137417	0.580306355347842	0.810176297157412	0.647099532730098	0.747050623931501	0.555965432696931	1.13795834634305	0.840806966297617	1.12066534904841	0.69526027456389	0.948900124358192
ENSMUSG00000015961	1.17790355958262	1.246464443564	0.684181265191146	0.6301997207653	0.715497842237797	0.830575014542098	1.13119624307031	0.785693405133783	0.696850874829633	1.20517148270688	0.462698794135665	0.63197040931619	0.635083216097989	0.834308426179658	1.13154179462208	0.666981913331681	0.932231483849075	0.562470536744879	0.655348898414216	0.659230918409027	0.945171730375094	0.833693239564704	0.763921665148403	0.66010660892329	0.71618112624011	0.639881318763715	0.656507156042611	0.733055120015045	0.717787196619195	0.773653857013602	0.811807522842291	0.654197051334263	0.772555348540306	0.562414251863191	0.583117104808053	0.735474061796874	0.663856088596477	0.615071311938118	0.66796647504444	0.759572295140978	0.738028914500622	0.82401700125084	0.830271486663488	0.967722096468798	1.22900913541923
ENSMUSG00000034653	0.950227964359231	0.607650002946814	0.570906308662277	0.541155886990887	0.599058913826198	0.583270687093957	0.654175462972688	0.647765177760925	0.583208151508562	0.545418640625514	0.437031983205986	0.595877901629166	0.568023939092979	0.54817592403933	1.45907665893354	0.483426094898372	0.710063664857189	0.71205743127872	0.576802225531244	0.599076907785478	0.617283486098269	0.534939767590653	0.573101173360912	0.538687268564019	0.560356985762879	0.658692248827374	0.585872614280306	0.653368193620911	0.783343913303634	0.771377921695533	0.968013622519072	0.587324877107802	0.589868128609018	0.530309529732749	0.521211193852478	0.662950545046649	0.764674031632482	0.603137235320808	0.715145346137387	0.521258444370873	0.958549614759273	0.825400759002031	0.697447917280749	0.704120097816941	0.680852219485013
ENSMUSG00000000244	1.03111029269251	0.547832741833915	0.568658597278832	0.648851417023193	0.614408706001007	1.08492923284576	0.677879113106921	0.716444035640984	0.641405159663427	1.23801546848725	0.586344147610779	0.585193405352238	0.650305894582923	0.653359289415764	1.08807254822403	0.706714042383514	0.583318109566487	0.615422898107714	0.709978958070197	0.561842878582351	0.555700495600649	0.748150753354798	0.598170625556547	0.60127302137617	0.749052690171994	0.542809020287042	0.665721248807995	0.654445953275318	0.703724078041195	0.557984388562347	0.692224919563394	0.691803030452111	0.630491628595738	0.839188694658392	0.554842996001889	0.687055765968361	0.525099334593069	0.596990174101473	0.680144748082262	0.500269096181525	0.697891131219451	0.771965195273999	0.796045767330043	0.598405514691886	0.620537897888596
ENSMUSG00000019935	0.585518904730446	0.805561769046328	0.580857079516367	0.756427106403726	0.644691249736859	0.711614759406212	0.722514930190128	0.737803244362318	0.608126147515341	0.682784303523314	0.501404059653984	0.699358279930361	0.601503433480576	0.613945101367584	0.906400111917842	0.653261858217827	0.754753583967504	0.79657176888721	0.796522591089285	0.711325973862966	0.675942731773561	0.755601248333544	0.686641343401322	0.609523528848871	0.681891135022179	0.590817575781301	0.555394634539692	0.848679423295289	0.697075532575827	0.679267195500261	1.18905853351852	0.72168773353254	0.601269953805774	0.653916503316551	0.612142772374269	0.629483539469155	0.597992481367581	0.635893207941109	0.968320011434587	0.702193678640854	0.804074645367772	0.791672671953296	1.00471930785391	0.783871652832197	0.66359557459928
ENSMUSG00000020272	0.624431376002811	0.672547790533271	0.941305810368898	0.628604507181839	0.917466508535549	0.676590480193081	0.723162360403216	0.625185393562908	1.22060903298948	0.939289936848338	0.717249770897022	0.651721204267318	0.699905432809311	0.842655045171563	1.09002101382628	0.66454456227719	0.634083683721032	0.822281684926833	0.771553029081607	0.58043908568436	0.729438477792676	0.746449970730679	0.680413164825932	0.622861121113306	0.711760920044472	0.607832687803826	0.602285348440901	0.755264088215768	0.632187704825833	0.916029022856056	0.631160708025625	0.927647717109639	0.564213533339834	0.832232556785599	0.58762328158218	1.19563528147239	0.818204240413761	0.56958796487158	0.68357065057407	0.555604308635282	0.765318428842481	0.686529298885272	0.950326527973151	1.03322982360143	0.940852547186594
ENSMUSG00000028710	0.798790550571621	1.01633900813837	0.832701310951767	0.920883477762497	0.81998381057278	1.31064943555104	0.970273982085363	1.01195703627879	1.31064943555104	1.1644847012888	0.897250773737471	1.17494805217125	1.31064943555104	1.31064943555104	1.59838136064214	1.16138960962512	1.16393778501745	0.999945333519639	1.31064943555104	0.859182592701243	0.878272150344006	1.31064943555104	1.17310824333854	0.886960859666312	1.01219494529991	0.910478990001161	0.933967904828355	1.24715822783663	1.28863397101934	0.922297594348407	1.20391925201174	0.790767869086944	1.31064943555105	1.1660716652423	0.867314708837109	0.925499350602927	1.31064943555104	0.806448053159473	1.0588175711907	0.742634938781749	1.0844518300965	0.795094772189543	1.59839402395383	1.05032278509977	1.05695261177748
ENSMUSG00000020718	1.2521388270892	0.680686673878911	0.782667702821193	0.622952386938546	0.641613942123517	0.726097123632566	1.16959963711736	1.2521388270892	0.746255309398677	0.934913158266381	0.517266162221364	0.946559019171724	0.839055247956162	0.839890720423071	1.16380923328794	0.730843395841977	0.931739793124819	0.727971649870639	1.2407188842169	0.926850870869486	0.703641272819914	0.947173877982932	0.767223144863755	0.62665353101277	0.837395171314217	0.672019177382763	0.687957398337242	0.727917253626851	0.674135086889597	1.2521388270892	0.774973007337358	1.08968783354241	0.645513710912337	0.581263086918308	0.673245745493243	0.791512438227614	0.826769209552152	0.789646422305412	0.886668636140846	0.60637990392402	0.98450688443344	0.836828867976874	0.993015590727834	0.601783645235777	0.897882708091051
ENSMUSG00000025894	1.26152370899375	0.789697476900827	0.965695076685893	0.66450274821555	0.68279070137414	0.849277131243683	0.881594738379126	0.849016194087697	0.715743651416936	0.787545007610301	0.892995764649811	0.755445819978951	0.705189451935151	1.07200051065496	1.44480313795814	0.738218584670962	0.962234003787042	1.11377882859387	0.953328504753641	0.706675255700346	1.11184190236096	0.937670730996562	0.948524032685918	0.707786601831785	0.945334998142057	0.671086951472996	0.746997317020397	0.791618215224417	0.75116544890697	0.949771898047666	0.974945929520599	0.742075785605221	0.802052739106859	0.871741030141661	0.628023185608423	0.760834533813327	0.794851719913134	1.26152370899375	0.995984924293171	0.861868508262266	1.15322599436007	1.26152370899375	1.48877479915376	0.87836518603591	0.937124122302867
ENSMUSG00000036188	0.592107590187004	0.750645299679316	0.614199743739321	0.618228709003643	0.701543216246751	0.577776800025665	0.986973713377745	0.60280455608735	0.561563260545597	0.679957318238869	0.559551368866032	0.799571889892952	0.657102510504045	0.641825750996758	1.16137517998967	0.646624741810999	0.651743435428769	1.11676873570811	0.628899406556291	0.665883549595183	0.8233802610623	0.65538806180959	0.709155146516507	0.793976792396257	0.664419053747003	0.608763555994897	0.755228334408517	0.672209204021763	0.911064058680445	0.72032670717416	0.693732792572183	0.798231330218152	0.675805292848157	0.678000904068536	0.593990011305972	0.635868936821256	0.844635980011257	0.61991251529729	0.799815221124236	0.960398630669115	0.775850641428281	0.645316410339885	0.999720922696305	0.672474431083303	0.673640894242655
ENSMUSG00000111021	1.37579667453343	1.71475743273741	1.72620463055885	1.62288541520868	1.72620463055885	1.72620463055885	1.91889995745728	1.65061080739109	1.72620463055885	1.69382343771542	1.16478518825605	1.72620463055885	1.72620463055885	1.60244879117451	2.09929330376717	1.46632382246584	1.62984295240293	1.72620463055885	1.71433786095822	1.57652484360603	1.70573680455877	1.51205267226777	1.50602501906027	1.51210369151016	1.72620463055885	1.49882494110152	1.72599812517835	1.72620463055885	2.09929330376717	1.62471393219251	2.0753686911349	1.72620463055885	1.72620463055885	1.72620463055885	1.72620463055885	1.72208358231461	1.62996611529384	1.72535891013727	2.09908404392101	1.72620463055885	2.09908404392102	1.71800783209411	2.10007438638798	1.91987707739542	1.91987683405765
ENSMUSG00000003360	0.628162440784942	0.908757157849747	0.63932246989449	0.660604167670363	0.626993896780648	0.929762676774457	0.845392720557332	0.678082342665482	1.07067264819387	1.20222229947593	0.832109285519999	0.651724676105915	0.715365145294574	0.844821855441751	1.52116459768167	1.08785716075898	0.832113928269243	0.750012996017601	0.834043359823445	0.755642429886956	1.07204324496285	0.68144960399553	0.82429994973776	0.787624823013093	0.827236324194677	0.714980709489183	0.680831719163002	0.863951880300196	0.970769746482448	0.774015391843714	0.678560646644503	0.765031123323006	0.679456799092042	0.682177614515438	0.843402798130597	0.698672758050583	0.766396914164747	0.723037630080286	1.12753604993277	1.0976905657758	0.883870779047228	0.670469739144029	1.13925210960599	0.67967697645423	0.740424499759086
ENSMUSG00000000976	1.18275036562055	0.7053593073818	0.646841812490626	0.616579648776171	0.772150256314285	1.10331664259367	1.34538628497287	1.11247578561156	0.727045507763682	0.688955591187435	0.640577802761704	0.621970296554054	0.744127268281066	0.947552839814944	0.771894826464706	0.744565851671191	0.775569405030097	0.924875878560548	0.800834161645251	0.864307301610991	0.642939142380894	0.933732486100221	0.686986978705991	0.611674355977446	0.598744685388195	0.738025412826663	0.827216952934128	0.807430624176654	0.745373350092534	1.25271509047936	1.51053023489764	0.846174377412708	0.769014278134011	0.647520235935601	0.673831254734936	0.78938518295579	0.774005317981886	0.772649394599191	0.823958841925721	0.628664909484456	1.16397652616857	0.692309078836637	0.974610224794039	0.647196529764239	0.814890406292006
ENSMUSG00000001506	0.944728525663016	1.10324728404245	0.917800541297805	1.02081010191489	0.947550465305784	1.36486486401584	1.54792088459996	0.951923103145419	0.99969460968919	0.985911677927484	0.988823330316999	0.932877119189561	0.853797499970724	1.20212500669688	1.59789700318049	1.20139478611827	1.36486486401584	1.00539019448666	1.08143917515212	1.0603676229297	1.36486486401584	1.08146492301352	0.879773167583316	1.08153823502979	1.09350954162252	0.918801595174106	1.2446803685569	1.30631629044432	1.31233898767504	1.19784056285292	1.66036444406576	1.06714830162817	1.36486486401584	0.954905010878655	1.04978664674265	1.11103788579625	1.2235829361818	1.00603901590989	1.18152395108622	0.993811511176073	1.01112634681442	1.05581172435178	1.66071923434011	1.2411309797287	1.26851294738035
ENSMUSG00000022978	0.933082040236833	1.22613937999477	1.23141355123784	1.20885169817286	1.01982480908788	1.11518533633988	1.53634132525723	1.1008070514	1.38059716490564	1.334611263665	0.757035938376442	1.21828260857777	0.941736087827065	1.38059716490564	1.68168233739422	1.12573429635489	1.23022127801193	0.968119085167863	0.958605193509649	0.933985742793547	1.33105694886336	1.38059716490564	1.26087136780135	1.34277682798805	1.38059716490564	1.10186417660286	1.10120526274082	1.38059716490564	1.68168233739422	1.38059716490564	1.07573051262595	1.38059716490564	1.12838972879496	1.20763455760826	1.13178370342809	1.12733370484848	1.38059716490564	1.3656147264458	1.1997316498741	1.38059716490564	1.37878265855428	1.13829401117154	1.64800033072151	1.536982880214	1.53698299138218
ENSMUSG00000090559	0.863580490353592	1.06456454883952	1.06986062139424	0.91421371911598	0.856312086451299	1.2157172751039	1.33374272196023	1.33966703820562	1.04928759301061	1.31176897964557	0.966395693505636	0.917629363315552	1.07245636312439	0.969007398616811	1.11991918450332	1.18770662157806	1.33966703820562	1.33966703820562	1.20313577676681	1.32867088273011	0.958695470166433	1.33966703820562	1.20828636551642	1.31775312780346	0.968089046051032	0.916822928389174	1.33490310189655	1.11013074199011	1.14788376617794	1.14495957238474	1.5962112773635	1.21261813616411	1.33966703820562	1.33388194595668	0.966237963923951	1.20312581073715	0.966089062227477	0.989314850602303	1.13247859501023	1.06082197154898	1.56525827196059	1.19284412037608	1.62391129716739	1.06111860458078	1.08907014535515
ENSMUSG00000038733	0.463470730585367	0.491584307257869	0.530877982804459	0.557606926787337	0.457711167821737	0.502886085130068	0.608347493050816	0.593316552066651	0.549701932167237	0.637526879029777	0.381184377131878	0.457054488318881	0.509265761353128	0.468357413579649	0.674605121182194	0.504863982754905	0.536355493965474	0.514654566724412	0.445209385018541	0.427504140532299	0.591812322984387	0.505898160314565	0.528367167316956	0.451112195377027	0.455743317194138	0.465510493142906	0.422861600796602	0.480988113613609	0.596000495683727	0.515480745855125	0.498446378866199	0.593566003410242	0.475125234682237	0.448320846013184	0.431606914961394	0.631257147849213	0.577800490085726	0.52057298047926	0.497759869185981	0.426261497137718	0.61723214563562	0.553668728472019	0.662550772344317	0.604674202345052	0.619812143718365
ENSMUSG00000034472	0.832050280864749	0.964487836059744	0.959840610008243	0.998989854067295	0.959474021984833	0.901038687007211	1.06229830585583	1.33342438821907	1.02407539678263	1.29627747452682	0.856627160129564	1.13698175454033	1.02777422381195	0.882721844817681	1.26657009440434	1.06904146474088	1.06062941326329	1.33342438821907	0.892016130948406	0.835360009194128	1.20967753653316	1.06624388662968	0.922608423730316	0.89001788195098	1.20680706142739	0.905859050871031	1.03791482398919	1.23863079689411	1.03350698605024	1.04557832110299	1.62435638665758	0.972371156675153	1.07726008096055	1.30245730666708	1.05093972965973	1.30799268827813	0.93714945677918	0.850691233091011	1.56703117026736	0.982545977342285	1.59071535457917	0.919957370597113	1.26643429547093	0.9474968424354	0.97859990168148
ENSMUSG00000012609	0.504295180867458	0.80255614758091	0.600817594692878	0.473824662391811	0.47846529733545	0.63538038093955	0.701279717222262	0.637733657323336	0.541379569340021	0.551741242233789	0.455240105317906	0.54185758825306	0.529123427780606	0.508301249461819	0.935013805513186	0.549549677890682	0.609254542185776	0.582443760457077	0.564518462253633	0.532024908834654	0.546085840886622	0.642046890255559	0.674641922424906	0.511624361067176	0.607090221121105	0.501728360872187	0.521666947806151	0.611018983333041	0.81085029364413	0.677904638786875	0.75087520167472	0.675815608018002	0.890972907452908	0.593378714720754	0.550423864406974	0.735128055192056	0.534041276056123	0.626915021152113	0.766630676121679	0.507711857477583	0.755129806049064	0.541819251211664	1.09329905654854	0.528412093667782	0.516814506839077
ENSMUSG00000068876	0.850358598583913	0.845282019319531	1.34176868517105	0.820525302752795	0.808641059900629	1.20684410958569	1.34151824226005	0.857998680018694	1.19726901781138	1.07192506871166	0.652342787175728	0.949500172070049	0.768130836484235	1.00477880451496	1.55465391722522	1.01680535078878	1.34327926239749	1.34327926239749	0.991998421143785	0.978887493848918	0.967484930153776	1.34327926239749	1.34327926239749	1.06007950473054	0.911722108820734	0.83370543665172	0.957792526391419	0.87320442647542	1.63754904314031	1.05297796392699	1.63653557481769	1.20235003825045	0.867598398429384	1.00212571059143	1.06403118267059	0.814110087428441	0.86956601904456	0.859227981665159	1.0229252463854	0.850564026511023	1.06711720678568	1.2130944335172	1.14493476129699	1.42093211613798	1.01109159653256
ENSMUSG00000029199	1.27242185577757	0.660959867374068	0.813793772466376	0.634296331544512	0.865342447110395	0.961382857806508	1.40558296633811	1.27242185577757	1.0839822589565	1.2395140364276	0.605459484868337	0.756836182071821	0.805881607227439	0.966162465990146	0.94054069254369	0.951130349275331	1.11203052180427	0.808602332573948	0.738571844012189	0.70123331260168	1.10940645453914	1.15519078045667	0.80143392470572	0.753149628842988	0.96075017412383	0.94458715136612	0.68678735803617	1.16745257867515	0.988109185813086	0.700787563867004	1.00551766279747	0.879239849927739	0.720124850757781	0.728580288928042	0.722239420678404	0.740553372161565	0.801903603124411	0.960337023615579	1.50771721899009	0.806050251427504	1.0267598376734	0.724235953484621	1.5538801428533	0.881734484294309	1.1768321872381
ENSMUSG00000022900	1.40399910046954	1.09630058089736	1.03555992628886	1.0782023360913	1.09086943835566	1.01429760974202	1.29380579790972	1.23505118992054	1.40399910046954	1.14023056110872	0.877678806700203	1.24004420743832	1.09186537301191	1.03946129109712	1.32622085745644	1.24499105578733	1.09654467926077	1.40399910046954	0.997932575739226	1.09706549283422	1.22427797504741	1.0552723313122	1.26867707134706	1.40399910046954	1.40399910046954	0.977906967607098	1.40388194358211	1.31930638558827	1.086544776168	1.01244214520545	1.42636503780545	1.20762100464255	1.25890277534642	0.898150510135428	0.999113868999398	1.18897680012665	1.04300327156414	1.22506005117472	1.71204047091618	1.0874998012152	1.71204047091618	1.40399910046954	1.17320698505454	1.25118751178641	1.17028954110382
ENSMUSG00000071203	1.00598559812565	1.42829926372712	1.27102353826433	1.27456203981091	0.998560649600635	1.16017390360636	1.30683337340324	1.18338345783215	1.19783876194423	1.36904398051835	1.03311307477119	1.26055822980103	1.12424672118131	1.12931955300246	1.40810824255256	1.42829926372712	1.01499510769592	1.42829926372712	1.29992271048141	1.11806279935002	1.16428253028144	1.31690056139302	1.16141886500771	1.38717014155497	1.29163230640929	0.973468472460557	1.29489521096339	1.17805412444683	1.22202831348332	1.28448930101697	1.41777939718568	1.16014815215412	1.42829926372712	1.05846950319113	1.42829926372712	1.42829926372712	1.4274744091017	1.17404290749785	1.73154643758359	1.0842580099877	1.32185014283706	1.39898369282994	1.74016758266565	1.46928088502241	1.3004267536467
ENSMUSG00000003929	1.28037808761167	1.25913455299639	0.825973820146459	0.709737798992599	0.772927575588676	1.1451686477833	1.56253945122712	0.766377145102507	0.795751382820979	0.97237236060992	0.662652472974406	0.793357370053768	0.993728118841916	1.06759983874243	1.18470455059938	0.898761855877489	1.2694969768117	1.28037808761167	1.25089219661295	0.757269303650557	0.911040801503154	1.28037808761167	1.14256206845284	0.977981894731639	1.13459650122464	0.893144250478044	1.14880907784386	0.852061876876365	1.16312296972136	0.887886383802522	1.18379971757629	1.12960272498205	0.977114008041645	0.979547557049075	0.990972317565144	0.972303219019793	0.972906148112264	0.905851823474645	1.02943304713028	1.14071784434875	1.48596744629726	1.13498210336871	1.56416831241188	0.971992252470406	1.10983867967456
ENSMUSG00000058488	1.17844427645791	0.932741223536057	0.724796269121881	0.658105978252371	0.555792221720718	0.663824699286147	1.0137719315512	0.659054356635076	0.748725294074122	0.805342069641415	0.449495321782196	0.606395111645509	0.638376639840041	0.680749480167161	1.10534885569342	0.8527555710111	1.06918350020111	0.773002507878985	0.628794394080667	1.10293212209357	0.954713599646208	0.748763651818964	1.25149343119243	0.634430968616579	0.830673760215088	0.567142274590923	0.622849090069687	1.14073386227968	0.819175684472223	0.775577535537891	0.835720457162088	0.718594702914367	0.701263962243472	0.751134271010692	0.634557982843214	0.578870503540402	0.743671144746237	0.675527239552845	0.706536830481649	0.634158139632647	0.969658341584971	1.22992717113246	1.11644547882174	0.670153649327939	0.685386757129009
ENSMUSG00000019971	0.290225706990073	0.298490072773768	0.311230112827821	0.311290237230008	0.264406553277026	0.339972386172699	0.373993359656544	0.323969945624561	0.290981964626889	0.29980345219086	0.219407980994539	0.29309839330731	0.290044797617189	0.323458443452632	0.409657368195735	0.278968667589219	0.368116878629416	0.443066618523544	0.306427878804327	0.313951731769431	0.302599990556755	0.331186139671649	0.313338914111663	0.283454337240818	0.367822553707898	0.267347189150602	0.265766095138821	0.316052918038005	0.314210415997494	0.320179297623353	0.453932387348782	0.298916108725224	0.318580811017122	0.292684379684812	0.290344524206743	0.302429709041164	0.300016038537331	0.287453463601081	0.337462077941361	0.269536314059726	0.431451328901444	0.311852155324341	0.475453695674444	0.312279685000747	0.324803365440099
ENSMUSG00000084063	0.446032404931879	0.508757653668488	0.511805857846821	0.553063197306158	0.478517795994139	0.515691914347344	0.599025859874349	0.522584786036941	0.622387865375655	0.528788345826236	0.371077070995709	0.509417416010085	0.502137157043708	0.458055657242517	0.806915089757255	0.454957818979507	0.718840589030932	0.622275449400841	0.50359783748704	0.530173197926878	0.527939057775903	0.63370557544193	0.489230690435127	0.481108445565647	0.512033202582249	0.410119052406314	0.449204056451897	0.501817967618383	0.534122771619531	0.557576761159661	1.08205291428161	0.529429062632517	0.44717103082224	0.446666739100016	0.600428397775847	0.510001221366636	0.449904843469128	0.504945242365961	0.603006596209329	0.460539818786033	0.907951129664965	0.52899740528165	0.605632918348853	0.496510579341323	0.48354517642076
ENSMUSG00000020994	0.462388686423027	0.487565169841076	0.485068232576375	0.53874839683987	0.473483235584313	0.598320910953644	0.749995537149496	0.522567494951131	0.580611373360019	0.564999167743083	0.394505559059014	0.511088522131184	0.450571461140464	0.499139065893956	0.596122927034776	0.472514305348912	0.517619260665023	0.599640234048775	0.472859798118734	0.520319125795953	0.622615581465648	0.583351701034655	0.496618245117765	0.481639340424408	0.533614267113752	0.449202444335855	0.434685696049809	0.529438029310831	0.548496024083015	0.79437405108416	0.685669529191406	0.486518740996522	0.501164023654395	0.456015190047779	0.443853519603666	0.516663398817663	0.499804220816518	0.427614443650114	0.702252583427016	0.555875331710349	0.747840180075991	0.59790528984817	0.655975053335439	0.676261488913446	0.694147823139795
ENSMUSG00000013701	1.1732068485992	0.818574052946515	0.630559091681632	0.625006206501378	0.594205844947061	0.723489126199161	0.975483312566607	0.747141217057446	0.793831754481663	0.682273335034898	0.578813121792711	0.625688784490147	0.642892727102274	0.713476697106871	1.04101712799096	0.639439660120274	0.675344895833978	0.721601628386466	0.999320285902326	0.634292570789003	0.665430293564036	0.952674289836529	0.981931143273211	0.556377065498639	0.649199558423303	0.654116203135268	0.617351869157611	0.705072612314255	0.719010025570139	0.663595308082083	0.697308524859466	0.954127150223984	0.700591239423401	0.656326159268997	0.814516133267985	0.663188341058656	0.616734535968514	0.64745646242059	0.737202969998119	0.58267564208319	1.16339265367578	0.72798072440585	1.52695479689233	0.903211679190847	1.05664913263346
ENSMUSG00000042628	0.66086225818855	0.933076306951521	0.824102728667314	0.752141183992653	0.704971430942736	0.756821657670587	0.901686491203627	0.825587621366578	0.785485844175825	0.937945988694856	0.501406422261375	0.71341109626257	0.70773609500777	0.846690549694324	1.52651324157556	0.677512485632033	1.14883416148683	0.907667899423517	0.69437160654928	1.30140974878093	0.862189966509493	0.861883828494663	1.30140974878093	0.694112149438022	0.70319194969117	0.644326336005982	0.680526322704027	0.73786999137883	0.837225910249336	0.797237245261387	1.08132913502379	0.794722118308619	0.787611600995565	0.945411103352591	0.699497069077742	0.941193553135109	0.72110761364905	0.737003884762493	1.50718883929846	0.72262852593143	0.840334511326468	1.00839783776922	1.09663467148583	0.732930556243344	0.750964245260204
ENSMUSG00000101986	1.10912820976184	1.23912512556651	1.44322641667655	1.05593548335083	1.19825690812331	1.45927201286725	1.68115339322413	1.24200915970331	1.45927201286725	1.04364761048527	1.04620474668183	1.21896555938321	1.24791248238152	1.12487511999432	1.77420405664965	1.45927201286725	1.45927201286725	1.45927201286725	1.22590443850158	1.3372953454818	1.30327893375055	1.11780620927737	1.33589597387337	1.1314309245081	1.34866672419761	1.09745850371866	1.4591474114946	1.38944267594656	1.45225235506677	1.45927201286725	1.69329476208972	1.45927201286725	1.45927201286725	1.22928321518493	1.24227931175608	1.45617132722852	1.45927201286725	1.07016268639455	1.4862049317817	1.12850812242921	1.46814759590009	1.45891010258546	1.7116821035628	1.24092781722738	1.28237475103148
ENSMUSG00000031229	0.460018064982644	0.549523774266253	0.424885789125328	0.470849966064331	0.433608337229674	0.554125456811092	0.555479695655555	0.584459996231971	0.448376024993213	0.612372059003132	0.363836588309733	0.469562946316422	0.472607006489669	0.513386987819808	0.769557011071732	0.497630295297511	0.528111679274292	0.462953037161154	0.509838634483585	0.501530347944499	0.478658201608011	0.51617618487622	0.573581294160187	0.419074458013329	0.570398747677742	0.467607963145125	0.428254040483059	0.467921695554542	0.573221481978545	0.605143800226791	0.554319264827448	0.522371073781952	0.480222991433145	0.457867885765342	0.399217060262692	0.476214455181752	0.490519789357185	0.491684275113162	0.694064970335003	0.472534010946088	0.581480349815518	0.670367430778875	0.656886083979611	0.540127291961054	0.6201689038506
ENSMUSG00000027332	1.20922933798114	0.787333964347614	0.941799374258393	0.594396590206813	0.596014355943603	0.699406772457857	1.42084183320046	0.726238733349964	1.07906877893664	0.58823075830834	0.514001344687561	0.807233213239594	0.773727822749685	0.784341936704549	0.850110069006612	0.617619066219668	0.787309958452561	0.70221596232301	0.599047571642699	0.64133645100265	0.942897045084645	0.750775198075186	0.697830936310316	0.698160332727275	0.777057478339769	0.575036318956454	0.542363944451412	0.670889921870633	0.750937209900664	0.839515569326541	1.53610548541358	0.704188142203849	0.66923891269983	0.850226312199988	0.72943314431874	0.956645143886368	0.66414296226276	0.864172114889375	0.797177009843501	0.585852302855671	1.50403708125429	0.677484657062441	1.46324827402133	0.759073995603017	0.7165417780293
ENSMUSG00000074824	0.343265973517388	0.404533094985774	0.332617232370227	0.400419014425928	0.337116566438956	0.451299088149514	0.40326372691243	0.363748291967641	0.371200172105242	0.390366071855188	0.292610865073551	0.449884373244938	0.358343390832074	0.370179858724907	0.651563269582639	0.386818007306131	0.485603892610486	0.677230785234757	0.375838362940975	0.304987198786823	0.590996509837583	0.753387226829293	0.417253652350897	0.342295674932986	0.406856628407067	0.305561991115645	0.309951294571383	0.381561859558502	0.463718602093436	0.465813742070376	0.538296919621675	0.368466828078172	0.349570778078144	0.350762537468899	0.34076853739493	0.391360084483508	0.326530395495714	0.344091285939442	0.436049461128788	0.298829839955526	0.428162691404716	0.356629811913632	0.693707325998749	0.370465752918459	0.427244566497966
ENSMUSG00000029608	0.742574378132439	0.929832397889703	1.02465403178003	0.927782396696475	0.710639033381664	1.29954676526533	1.21415246308895	0.92922605857554	0.778188021681676	0.834109686629673	0.738740790132244	0.839820141883567	1.02064154548671	0.878007700286929	1.0475127671265	1.27210325184859	1.28333877825152	1.16905947550447	0.778426029555332	1.02822688903169	0.854293055629863	1.29954676526533	0.985681935340807	0.831188953948019	0.84922971951245	0.70050139482067	0.993332508201769	1.09264903238996	1.51907183068611	1.13144812680728	1.56373229496638	1.15527108838126	0.994295326979632	1.02253724916007	1.29954676526533	0.863139055293561	1.01974935548855	0.908796242301961	1.21371726264258	0.756788069981468	1.58545738230679	0.903652069913981	0.986442708824908	0.979949564096486	0.884230560670433
ENSMUSG00000030291	1.28331058557624	0.787814863312944	1.28331058557625	1.28331058557625	1.13179250139144	0.983383777018511	1.04807277134166	0.813241647544865	1.11733261825365	1.13894939511371	0.717016221652928	1.12716207923705	0.767672341377974	0.780782039172539	1.56675629424485	0.882050954734067	0.995864130989652	0.723416250209378	0.890275186969214	0.833292300135243	0.845015584366558	0.98323235528309	1.14527016806308	0.703075666801857	0.781622515120667	0.692740927812546	0.756237480629101	1.195687682712	1.43408472897359	1.12951926527959	0.847918936818596	0.989198048263768	0.823884492898915	0.790733553803435	0.644791111911994	1.28331058557625	1.28331058557624	0.681878583095564	0.76929309393617	0.687487711799739	1.03752048851409	1.00142131102143	0.890835034730222	0.887704405625582	0.981455353128198
ENSMUSG00000024076	0.631191917271262	0.971115731934343	0.823061061971844	0.647540360956447	0.632096310354114	0.784225488878517	1.19019521218493	0.852887498854595	0.838782038170185	0.757034323714208	0.584270992019391	0.727634484278293	0.943030680818864	0.714917457374885	1.43823279092219	0.596482103060958	0.942874875161008	1.11934899883652	0.859036711954598	0.650615965258047	0.784855161577193	1.10422728588675	1.10464605111805	1.23106671960158	0.944390883427864	0.602998823479416	0.648865495654471	0.784701977853505	0.883116488930168	0.737048283712429	1.48899112544025	1.10832780956599	0.749945307634665	0.664959857292521	0.698897221371857	0.634239279607917	0.618323412564562	0.618892908298821	0.763309637061255	0.854365236718291	1.14911543903774	0.664452623363642	1.49286595114878	0.866185598147722	0.980832897700092
ENSMUSG00000052727	0.692749104176172	0.787270537652045	0.968140124234352	0.70050392744755	0.73810779739204	1.13643558755972	1.06453307664221	1.09539558807663	0.717616865663684	0.830931085216639	0.802426451426749	0.792497991952726	0.658744179506912	1.25041865884399	1.21774430309657	0.708614297798121	0.949057097135294	1.13815436707478	0.726589561237036	0.802763020435331	0.870227287957893	1.00806111315767	0.808852077727248	0.909826475295892	0.76872823856086	0.769528558661286	0.970221417133079	0.970455392491269	1.03516699651899	0.869039273055239	1.20488706923235	0.75234217150216	0.99269959189794	0.757209564025888	0.917294653203352	0.665628312701222	0.715200570135839	0.98810796340717	0.84989121676539	0.817905802932879	1.52849137351169	0.970069093436649	0.857502082647496	0.797203084544987	0.747649709798552
ENSMUSG00000029366	0.788378993364451	1.26108396529275	0.861511069363773	1.03170875536686	0.913031464939845	1.31046983813966	1.41525362123238	1.1212131489182	1.29140652784421	0.975195285414629	0.80020526667818	0.956087866575586	0.782923066351725	1.10730949545981	1.44032489266018	1.26267504820095	0.998919211784729	0.845762173178853	0.845471435993076	0.864183769727059	1.00540388152712	0.862485167187713	0.917335206582081	1.04861142568992	1.31046983813966	0.81624247193169	0.792925472826728	1.18101482747444	1.21508928725687	0.827384741755193	0.990479479833933	1.31046983813966	0.935254518805008	1.2618656461608	0.742490959374273	1.10826303662556	0.9097604649622	1.05448282931214	1.22927301958318	0.816689740300934	1.04114013947258	1.03864800217994	1.07758505784184	1.46286163334098	1.46286163334098
ENSMUSG00000034707	0.644181779016061	0.944123257444794	0.755266391900372	0.835980774421715	0.637411427340174	0.779073363785377	1.01587120134602	0.951884622417338	0.789246828139504	0.760389822365063	0.669509083187181	0.618653348845885	0.681506164224019	0.841238580617361	0.9816133298843	0.724960629576944	0.848357655347428	1.10284506438549	0.784600620236489	0.871949192636872	0.772098842035814	0.926255611975446	0.77822830857998	0.784936039322885	0.722565865163867	0.578524729271007	0.593735757299674	0.79863183795231	1.14946305630573	0.847981832639205	0.81441502107046	0.700581228503024	1.2260603350327	0.670179642198167	0.730151986944469	0.851808412611766	0.662921109685685	0.68610645077675	1.13424524573749	0.721514856058325	0.977446326445835	0.796693369878142	0.967125411872193	0.910655090619344	1.11590825408772
ENSMUSG00000032356	0.548242000089509	0.742712258284969	0.756349320545651	0.575858189213066	0.546813924289599	0.937782719776379	0.761705263901794	0.722112530658465	0.664222531478755	0.534633880814823	0.518032262941978	0.556040338648782	0.601923819432064	0.63615748903218	0.785253523608169	0.54502710507098	0.663682333810412	1.09773228456	0.641417515835114	0.825486479543139	0.607480319531464	0.932773469390447	0.620152592169388	0.667214323701618	0.607893082827635	0.521712761209205	0.564953737620217	0.574298507176871	0.732820358399673	0.627572381895679	1.14833199868772	0.607274705355016	0.563061582971574	0.707267681831347	0.571890560457891	0.646549925786121	0.71646388853914	0.637595244757253	0.826428097565606	0.59639833691236	0.815602992418686	0.75311823566333	0.881630222271249	0.650436623118045	0.599013143057724
ENSMUSG00000110266	0.303687994183903	0.271861183986651	0.280484767865497	0.252346227745278	0.237081061825125	0.276383094616835	0.321896078622416	0.269032597956494	0.258053887193583	0.283906407340687	0.199659781739971	0.272270720468339	0.266287976721474	0.261685136460255	0.373594315443224	0.240393137455447	0.322282127256811	0.348058530873488	0.266804136939443	0.266382499065767	0.274461896158635	0.290600747841228	0.280188422487834	0.256127394352833	0.279235284589235	0.240829749341295	0.232759693971946	0.281351543509938	0.293937057686644	0.265355161058981	0.329483799050913	0.261958165212524	0.254973197521407	0.249151564723166	0.263027243338056	0.252894879767607	0.263697073774833	0.257205982977261	0.337494566663487	0.246991430970539	0.357726294888574	0.267689939636711	0.334334852412889	0.271269438857158	0.285060449410335
ENSMUSG00000008167	0.821599169829012	1.12216324061328	1.02278935248651	1.02383524379047	0.755497507446805	1.15728487421246	1.43076088904308	1.28368562172986	1.30128922872322	1.25642145394877	0.885846366762231	1.00006730497139	1.02226712138369	1.10327051531933	1.46675519053033	1.15577101642511	1.02354203826159	1.13665987569925	0.867822743837442	1.30128922872322	1.26079978531168	1.15077566233938	0.996604095553276	1.13344851070702	0.902697662271432	0.869512739604988	0.909581729642575	1.09760619329958	0.992391442525795	1.14596609305898	1.55692638328049	0.912831092058991	1.29334453879032	1.28027816219168	0.858040853099382	1.11436988502919	0.999635570817768	0.869319653776582	1.06204450136778	1.16077087298223	1.50804400262573	1.30128922872322	1.58686163891034	0.976665879388535	1.23190065193622
ENSMUSG00000033653	0.705225666373004	0.728006314388533	0.804108693195128	1.01138911131546	0.893614153028944	1.15624339866254	1.07017561683609	1.28191626990872	1.29317478130645	0.989242489322714	0.911051113838597	0.677063819406675	0.727767241120103	1.10472941008562	1.24396899635359	1.277850254095	1.14679996502807	0.785087197953161	0.712306904999515	0.807044472139102	1.16365828376175	1.15757263826884	0.838486116152108	1.26364522113263	0.99149422854874	0.694231886618864	1.29308211808522	0.989483050892554	0.938211761194847	0.814772588264633	1.05599828359829	0.807609608286031	0.734391218108953	0.861429009229245	0.761918195010001	0.918049975903545	1.00868184420068	0.920690279783153	1.20485108973636	0.848408854403772	1.57863339932097	0.925443132146	0.975564357041074	1.21039289176571	1.28783666319967
ENSMUSG00000001016	0.518369209448927	0.438987445726643	0.49452100624844	0.408303230005118	0.409097875467404	0.421627713351868	0.542755695069576	0.481466208226276	0.371680230587521	0.413577902085843	0.297882045072587	0.396983014452284	0.391063826970824	0.416496553494	0.586131342469784	0.36472692419534	0.391650028203994	0.479740492307236	0.409408450004625	0.396513603392086	0.437873176065642	0.520763921759703	0.416002310889843	0.419973127441715	0.440237566188117	0.371194629181614	0.367687734540135	0.413656939552388	0.445811901684987	0.541320010361818	0.54013733678505	0.409575776288608	0.38034855890464	0.368939582271571	0.36258419857957	0.444402679727072	0.408386051161758	0.38321178557959	0.478788454195802	0.398763473628826	0.697446304634643	0.422204275086433	0.481992244628513	0.409981927277201	0.420436638975927
ENSMUSG00000113893	0.190821402393217	0.19046046949025	0.194802730534527	0.19105105044491	0.179370507317582	0.202349220508647	0.233352694685572	0.195841198331625	0.190267373112238	0.19925880387597	0.148628497107483	0.195409907613801	0.192189985889518	0.187997513314026	0.271825011843297	0.178565486750202	0.218510627361261	0.219804127090379	0.191931777161571	0.18351493964261	0.195902280974476	0.209897287089538	0.202396172923032	0.185686295735702	0.197434240594995	0.180202724901279	0.175786728598421	0.204576800600561	0.221980302101476	0.202011752240404	0.260962870911773	0.191594391579599	0.19045293659809	0.183548692740683	0.190273655307963	0.186148823104912	0.189990819037952	0.192323184903572	0.221774201233207	0.184260480297332	0.236292415028031	0.197958805897276	0.253311424854243	0.201133304666083	0.204710230353356
ENSMUSG00000031608	0.917398569185735	1.09133125019518	1.16822065248146	1.08514070307115	0.920334072532747	1.34338353809736	1.6348062070182	1.30787281356098	1.08487107106753	1.11456303115027	0.753877411292661	0.977137498117929	0.973929785403127	0.981820141911023	1.63518665584767	1.08773895300269	0.905657508338339	1.34338353809736	1.11873144438236	1.19361549409859	1.34338353809736	1.22581153236552	1.33761123300406	1.28825290397263	1.34338353809736	1.05477657706656	0.857846083149659	1.03999602198805	1.1265447959026	1.19474477851888	1.6348062070182	1.34338353809736	1.34338353809736	1.19327022129865	0.992540396184062	1.06975381987104	1.07295070197982	1.06971876723448	1.05218402263071	1.05271278994913	1.14750119934627	1.16475556426637	1.60528476729644	0.992137235889714	1.33424329139362
ENSMUSG00000030994	0.911685097788534	1.18786714123434	1.09103861830519	1.0947482959328	1.22389871032443	1.36227358897051	1.19079684835687	1.33155854088384	1.09306253162374	0.98331435222919	0.959940233059894	1.08912348421691	1.17898528692738	1.36227358897051	1.6605068831908	1.36227358897051	1.36227358897051	1.36227358897051	1.11130749219005	1.36227358897051	1.21466302153194	1.35104207954863	0.984246964066367	1.15580534327335	1.36227358897051	0.881643175950251	1.07716236425462	1.14565696553153	1.31057150271628	1.36227358897051	1.65843164683195	1.35688818472951	1.23174410949736	1.16712098256936	0.982550081333639	1.36227358897051	0.97758926720066	1.33809635555526	1.09070313816713	1.36227358897051	1.65843164683195	1.19550398621813	1.66108708792876	1.16227302286784	1.04431621711086
ENSMUSG00000037773	0.879080195944838	1.05593858804307	0.998930248368186	1.05027666864903	0.855801291477575	1.04285527936113	1.63836900137453	1.33431178347506	1.34499065810775	0.985751765520825	0.931702222030357	1.06000717534898	1.05371857279099	1.19449792879798	1.6383951995029	0.981606960698585	0.972296778158293	1.19882918609458	0.882780410065185	0.902399250206951	1.21010018659069	1.34499065810775	0.986732262753359	1.07565213794712	1.05615490248373	0.880216106611502	1.08311420516836	1.08460496105252	1.18788250323245	1.18323192778916	1.27648870942611	1.20549935742296	1.00862393356661	1.04079063435391	0.921826243143353	1.09834396639253	1.34499065810775	1.06899654551751	1.05982607469754	1.21047379674542	1.55541716924455	1.34499065810775	1.6395328995205	1.43120453526334	1.49767093821481
ENSMUSG00000004056	0.602750487047748	0.657240318661093	0.598536916055314	0.623131692908185	0.62062296036375	0.680177826709682	0.736296300935743	0.708378736937116	0.66833252004084	0.820032967061877	0.459277743835711	0.68485422090036	0.607647254777214	0.673086184801138	1.40885395268029	0.730452155602173	0.711543653667821	0.584627901464738	0.823890154637984	0.574592140866443	0.663430779282948	0.844648700464733	0.665907900696394	0.627852586279737	0.652830223774485	0.549331161584439	0.687321399456801	0.897563653533855	0.676425673809082	0.681034750335045	0.64827768625603	0.749674591801699	0.746071017429646	0.753585142999076	0.665884861209255	0.57908853472891	0.613369826957929	0.576726889713004	0.716550075995818	0.594668590467744	0.724030154839228	0.663278166146105	0.806464043966365	0.720774486152554	0.813104611050919
ENSMUSG00000027412	1.03592446288805	1.01836379369727	1.30131609588184	1.20687527269413	1.18095307561642	1.31008720263401	1.27269977791815	1.24427446865444	1.3055484545282	1.44157483658348	1.01113188382618	1.43557044999901	1.30222807827383	1.19979980582531	1.75455797840962	1.41454039127748	1.44157483658348	1.44157483658348	1.25463609643412	1.31267252215862	1.44157483658348	1.17668644780888	1.32174111541616	1.44157483658348	1.44157483658348	1.2006627190943	1.09700004615647	1.34919396238434	1.69358911947077	1.44157483658348	1.75407040961489	1.44157483658348	1.28482850140636	1.41875486357406	1.44157483658348	1.4247151196392	1.1282157267902	1.44157483658348	1.75364532330266	1.10419695101654	1.68070433570234	1.20239695697084	1.72217013228371	1.1300211657094	1.43435192968529
ENSMUSG00000032329	1.25758368828855	0.960335212067088	0.872576125531566	0.7612126134391	0.634581182700279	1.25758368828855	1.15958856583648	0.941691916745067	1.07433029724308	1.05853079494082	0.696963817084345	0.760546713194212	0.673870677368919	0.805395054679759	1.35786962847745	1.19854752325359	0.711598884625161	0.958510375497165	0.878807553858093	0.789365546299689	1.07937709712821	1.25758368828855	1.09518639914794	0.812103779439173	1.11556718348981	0.618149948088969	0.845822758225112	0.758401005133324	0.987813969685339	0.952329486614284	1.14618151093343	0.801643192612523	0.706417120737673	1.05157996900597	0.806533802237984	1.07065354490465	0.877609905005462	0.925397415742464	0.825309796724603	0.941901683301919	0.907681637655254	1.19679636650399	1.53668759339347	0.713632704592218	0.979880805433227
ENSMUSG00000022365	0.722172499746224	0.835155924751561	0.92687156848802	0.884490753955429	0.835517196919922	0.837194186909318	1.20312817077322	0.920016705575885	0.845407021343472	1.13930682239286	0.679544165969711	0.901875729714486	0.763035949090867	0.912320570706315	1.2471483376009	0.907778319524144	0.761352076578463	0.848114604104315	1.13731863673847	0.816412932193252	0.859522790755421	0.742733784175763	1.29243915255211	0.890896324191363	0.767348914009847	0.704841167099232	0.70822746757076	0.865106024711486	1.05848876007801	0.820638541452796	0.901344954685832	0.899928892008487	1.15498923655784	1.10594712333504	0.672458696881503	1.1174577745798	0.982869431342721	0.839422677045697	0.839127874780035	0.738826328836388	1.08138771382866	0.902095778472756	1.21967901901636	0.877156194896593	1.02558291003834
ENSMUSG00000049133	0.619633994942547	0.442083919113064	0.438647570714423	0.383181463198363	0.39048625579947	0.428239103522477	0.539111431443887	0.450148622700434	0.576468539092917	0.396604761150474	0.331250663077045	0.381943133097977	0.416140440906905	0.565190118375626	0.637759447505391	0.419775985737568	0.488693411724857	0.531245539089376	0.44926431461945	0.515394513253245	0.435036660468075	0.480923923185965	0.416582313914718	0.40426779312189	0.436706876308702	0.357837463855936	0.425444777073559	0.458447957680673	0.489941602767117	0.486687813215121	0.612269484435561	0.481859386357521	0.435127950988237	0.430728559416677	0.408543308056513	0.436250491845641	0.458487430648399	0.419864439267775	0.456376408531732	0.401139437059142	0.559162356418652	0.390081693004105	0.673174864512316	0.463413513602219	0.496534930842499
ENSMUSG00000046324	0.352725469184399	0.366451934300877	0.348230364069024	0.482939359214202	0.350667343002077	0.385489330688585	0.516291876868761	0.443176600227875	0.412418612681592	0.435489448892158	0.32499806656451	0.399939572330814	0.334149592635973	0.377069210794097	0.49471186017891	0.378783364789611	0.41250801531735	0.481938447163446	0.389296604837029	0.369875719547992	0.369648925366745	0.402469961523673	0.399643264963963	0.374443121801783	0.416642109509975	0.311513584101368	0.329363102252198	0.427563938088434	0.389102118026112	0.484307624584669	0.469955239706225	0.363033594390382	0.415434582692295	0.362549399845929	0.373675367716926	0.378506284533565	0.387881448815418	0.350728899429455	0.447320275419866	0.340544904384003	0.525328622265561	0.415531837626162	0.537328780559345	0.369538598204522	0.372188092854059
ENSMUSG00000030757	0.894773658155385	0.62196485552028	0.542455991638303	0.484608664591907	0.466786395803593	0.618924465680896	0.547889727482789	0.709396086261494	0.507971579146625	0.891993535106769	0.437338511766933	0.527201543414803	0.63291168516949	0.620541096921646	0.820060797556157	0.456690919333705	0.712819658130393	0.882908066080216	0.532955362901459	0.489572909189494	0.531447564454294	0.70480528406224	0.524202607787898	0.520369714153789	0.448973157845732	0.40320643860423	0.451586930886951	0.47717574064756	0.818263762352299	0.711290442295407	0.807994244355825	0.714970986177825	0.78392569348511	0.572224421612179	0.546259205405013	0.441426757688957	0.538562589821252	0.487592608988261	0.649328867762046	0.508581552563679	0.684762900936183	0.56864764651081	0.788614291626067	0.509179866603669	0.549385691286667
ENSMUSG00000068922	0.869403511644074	0.709947964569257	0.491823460008846	0.486447763475014	0.432139872445716	0.492680259168625	0.698890578958018	0.706671865494989	0.538855504148563	0.5591781823885	0.396010208503618	0.505360326318942	0.514058420644414	0.504842261113093	0.801326963273617	0.464008087929269	0.522008177578021	0.620658254078729	0.495877177302174	0.590936477932573	0.512503217083983	0.670711332435928	0.461603054561198	0.571524810130697	0.493339169612757	0.444405597419496	0.461324032937377	0.533349189316631	0.730361456731951	0.660948535647523	0.613728765814098	0.471938337845297	0.545679544021787	0.437419235662879	0.478176154579623	0.484865220247349	0.564650818526138	0.501428254625895	0.726060271585545	0.512254674640413	0.803277674791718	0.496233851870369	1.08610114763021	0.473648682593534	0.618529901063098
ENSMUSG00000025782	0.657670560785074	0.704582008146131	0.663794745133074	0.621982383108485	0.677808944386395	1.27243198889912	1.02847771389303	0.874218462800901	0.891760680445937	0.975231883549542	0.683837824494665	0.667354065416613	0.714847357479648	0.892490833821909	1.04913083461061	0.769940229538279	0.805354160155221	0.961996126422259	0.875956913591097	0.70258746241594	0.781646459787189	0.768262045654513	0.698886320211191	0.949796925993879	0.96201340665446	0.851289596327318	0.811420105944193	0.996812027329891	1.46152292560099	1.1257745855588	0.753027107621665	0.867788663796828	0.704606841306241	0.695575308463524	0.742765579714685	1.09243488840949	0.758781337575125	1.09742459761466	0.874286729891806	0.762041719655963	1.18713719596382	1.13390605031641	1.55478116030584	0.841343668287852	0.909136153741374
ENSMUSG00000027200	0.675354162091865	0.751852604338414	0.812939320161101	1.27162256732263	0.724742848604631	0.962451321849071	0.839044621226523	0.983956803398123	0.811441995650569	0.777035126723436	0.701691178044007	0.951620821300027	0.719581672315617	0.877234349667246	0.999182400742948	0.809858634330662	0.858771139043156	1.12552419064326	0.739295528625806	0.87643120688984	0.793832241553618	1.27162256732263	0.764867035453273	0.698353764422427	0.966807176031156	0.768717703597409	0.961040118223506	0.92035019023577	1.17214155168885	1.27162256732263	1.01439848990811	0.774934074564102	0.943039913568293	0.819611372874706	0.679336674386076	0.97561954361888	0.884007957668762	0.726866331980568	1.01634499473282	0.755941232773332	0.921215730018386	1.24686074848695	1.1876204555013	1.12645713381183	0.929126241855777
ENSMUSG00000094822	0.606510983120955	0.451620271986975	0.48638113706768	0.404476680357319	0.387676329553287	0.407345098773005	0.525395282764571	0.517696331321832	0.41539159357856	0.518932331048539	0.38078693398535	0.586640495136461	0.528978628570765	0.440721422428175	0.798079608917805	0.419308436632703	0.567581179348541	0.779777966548914	0.524366295151812	0.490736342874251	0.49793455127739	0.524086320318462	0.458714409924773	0.414287775331877	0.478365055877299	0.385372504359059	0.400581178436023	0.461832540401056	0.5634888856423	0.447504380183603	1.41186757202386	0.469715771714519	0.507532970302544	0.418224466927113	0.414292784663446	0.423519392901711	0.504761333721795	0.451365389670646	0.727775266920312	0.43839545351727	0.64850427299142	0.464518309533429	0.806372912328227	0.454620174349826	0.489665190318471
ENSMUSG00000022808	0.767562108600176	1.14064282513658	1.26025043781181	0.939773034944561	0.760800647929582	0.902444410421349	1.21737515248286	1.14403166946895	1.29187487759885	1.21003605312969	0.760587951189001	1.00169587925487	0.858125206176868	1.23648338456886	1.57565832935865	1.04805658319524	1.1464692873717	1.01096648756068	0.844145022492457	0.968078802950665	1.21436326637056	0.987278105582644	1.1665192514855	0.803741846285964	1.16988095732145	0.781246454873322	1.29178395732991	0.873062394345316	1.04298370201501	0.906123007198954	1.04855826473241	0.987034858301172	0.908444768269276	0.755856078814274	0.855881670920665	0.791456191248469	1.12033415600588	0.908482867985283	0.95120021184107	0.696729918638398	1.24486614895177	0.970494401228012	1.20284356776955	1.14114733219558	1.35010078799877
ENSMUSG00000025217	0.553951435236907	0.70277177166161	0.604284466643871	0.538571655148292	0.554869788541482	0.567213697914657	0.815571018791078	0.621290570394086	0.711792535330008	0.624180447902605	0.51175915975779	0.608246014102346	0.649480994229876	0.645207578383604	1.51474961632598	0.641942925273297	1.22324299373306	1.08459270808366	0.763345350563553	0.696623103774331	0.565661578637935	1.09445403396311	0.621422646162364	0.609210076598098	1.23887816168989	0.532986537421484	0.599199065783888	0.62293079427166	0.655180980997639	0.762932603967591	1.10907205265141	0.604327853276327	0.925789275319514	0.613634528431653	0.528525370080402	0.715637598126791	0.719313442583392	0.647175112018086	0.958474250497899	0.565192656102608	0.627212673849955	0.702879533146204	1.51487543526297	0.633883410547032	0.688686953959517
ENSMUSG00000014748	0.535954126274091	0.656627936636543	0.57394653580565	0.678889006772099	0.5540184730886	0.679667270355212	0.723254504103027	0.696958580604213	0.598540999167851	0.584861373755911	0.484599855275919	0.529731246764412	0.527407840858998	0.779194617279151	1.12853983885745	0.637857433020364	0.722511241098932	0.598113862611775	0.620107109232171	0.537543751545736	0.618954761223075	0.643001689911983	0.597544259063447	0.583036281741472	0.608243393137703	0.496388856449774	0.582389667499387	0.630194059048939	0.689509742159462	0.578218530772864	0.607481775346482	0.566666645802573	0.706596766663467	0.531299093423341	0.563156469599659	0.606171311548068	0.570843703479898	0.539526191016741	0.591326968776455	0.489814169904443	1.52101659944147	1.22741476805244	0.874248337618075	0.578015413294685	0.642399346745973
ENSMUSG00000018707	0.429550036033649	0.457960102817845	0.43385321186066	0.476172062143755	0.403368479080118	0.47856260996325	0.533683558097692	0.441484502507345	0.474831167204345	0.581055138575129	0.352569546587174	0.403549405691306	0.432695090743031	0.498709340491091	0.753299472699509	0.438467528804488	0.57326318196211	0.456820285162455	0.509152449128043	0.45193677072348	0.519812539261012	0.521080600333235	0.453428096511078	0.453061672894911	0.500566690302393	0.383866635573342	0.387859868048681	0.484071904156781	0.5135848809902	0.449883946766363	0.550028664008417	0.490552864015753	0.449139237318189	0.438150863743554	0.408486608673054	0.417439945072318	0.444655292140903	0.408695559901362	0.526173284354145	0.424129261045098	0.537362788084171	0.45772003212371	0.654396838941577	0.452760081382261	0.594684319475506
ENSMUSG00000079442	0.596628745333488	0.803376472393282	0.636280386830152	0.68481926811423	0.723964194006661	0.669390227444601	0.730520817196042	0.665577638856108	0.695079195275138	0.913393150333654	0.51674465716241	0.652057946981144	0.643732294297565	0.781188899167853	1.53477207585336	0.665733848747966	0.717248248902518	1.09788336243842	0.70058248816283	0.935831713650181	0.869116117218453	1.25578292890695	0.66525243808286	0.739909327735288	0.736310024127262	0.588370931957145	0.744693865775374	0.704916743815279	0.892072582565483	0.709454019657185	1.53025167539004	1.09275872652192	0.850445711480022	0.719743721616161	0.631736407189951	0.6302356836736	0.93972542874598	0.637116444177777	0.729182813789669	0.60094517625884	0.776576670259048	0.66585293636894	0.986105271175004	0.708017598249967	0.835537571271492
ENSMUSG00000021290	1.29202540965423	0.839227347098872	0.898017588386184	0.754740871893146	1.1324207818379	0.983020652690102	0.960944395395768	1.29202540965423	1.15972160273757	0.795079060564269	0.820543132130929	0.872397779566584	0.881076486455696	1.10628562891923	1.53242616119802	0.909929296730003	0.894459264095959	0.683900133535818	0.916676135517041	0.777788718564603	0.948819342752393	0.888983297852026	0.987775425937014	0.850612591613699	0.771112688695231	0.851501687124427	0.841516701445443	1.10221763156005	0.913833837386094	0.852719546765931	1.18745354787074	0.98255478065045	0.754953593192583	0.795521815111687	0.70365366179486	0.972684567474429	1.29202540965423	0.983277545319091	0.864481442964607	0.751081199514463	1.05608474699112	1.13404544499011	1.19795365563229	1.2881879054255	1.19428829337739
ENSMUSG00000002565	0.624369183414845	0.695132218960171	1.13175135202432	0.650093296348413	0.774583296240159	0.745435200771627	1.03187498590544	0.664198769389482	0.609257885005308	0.808263512972285	0.574818134782822	0.866083720327794	0.670285583399029	0.683701721569484	1.02697613492576	0.66020009025431	1.27602731282841	0.871037501061551	0.657222480593569	0.87776675298586	0.751893938034828	0.716440683800162	0.645205382832966	0.693839405779404	0.76850509509804	0.654848428209892	0.949274392259865	0.689587260151656	0.759488255684967	0.669839282330198	0.951034441619253	0.638489022731084	0.598673114235751	0.839723443012478	0.832047540305727	0.704011022565109	0.693982242520099	0.686549951912914	0.735363576653147	0.660981219362195	0.875033788075198	0.649962871555304	1.03914056430556	0.730635961516431	0.739728071187082
ENSMUSG00000039252	0.943673536149718	1.37224996517658	1.11100416416945	1.21782323786531	1.25462628084236	1.25648654856632	1.56820028388571	1.24605667437943	1.23749885651198	1.34767721730595	0.778526231134621	1.10865922752297	0.947583616170918	1.36986010650295	1.40647718315836	1.04207834353415	1.38392211964485	1.12569890252207	1.26334788189681	0.989192775956858	1.04817468916728	1.23662686136016	1.09520592517749	1.23192492897928	1.38857454176053	0.971639872456789	0.972148339839761	1.23608146772635	1.11112213994825	1.38857454176053	1.69031262039665	0.947189409550974	1.3873046224896	1.10316236873191	0.878348865071446	1.38184009046482	1.24654279543427	1.056356776919	1.347927639978	0.985738551075934	1.24034119406445	1.38857454176053	1.63874813176477	1.02598412454649	1.13182920423766
ENSMUSG00000071369	1.26763260292377	0.724251906282407	1.06115093457215	0.806976191370677	0.803446807334185	0.801260285147436	0.985901021328254	0.901154562047527	1.0657501026213	0.829424433686375	0.700757421769845	0.821576590584038	0.826326205070881	0.858910907080956	1.19967363720202	0.731324234401473	0.830316331826394	0.941400612455266	0.686631769353625	0.70317411389231	0.750239447089529	0.791032577049234	0.881943628921229	0.634233931010526	1.13012768268208	0.634886331640858	0.794541250742891	0.752456786058567	1.16952586220492	0.681172511434663	0.761936925628323	0.955095110018495	0.944181665158298	0.765098138541428	0.719972404058651	0.735294636577045	0.865083075053722	0.815186714751678	1.1678623774995	0.633022071667736	1.47425103430864	0.753461034443243	1.44142373120218	1.01876382095081	0.922384945032095
ENSMUSG00000030016	0.705629581703287	0.466957422996227	0.416371050196725	0.428943552374993	0.422573749735528	0.520185118301022	0.610464267975517	0.529888556277039	0.509523552107316	0.498081640517822	0.445162745545778	0.537020412039408	0.431182809145868	0.466650749877372	0.807147819793251	0.405592753575021	0.66513035968024	0.583811057154568	0.533089937974195	0.454674799894143	0.551753266920184	0.618857216366233	0.516617018572084	0.498839158571151	0.65258015812126	0.391409712827492	0.430051998866063	0.522148800694765	0.60990939581916	0.65164387736886	0.513560425914937	0.504797886344101	0.488961266698033	0.401779040098396	0.424399968406314	0.515366620242722	0.589446314805052	0.428963375847114	0.610385877923039	0.398514811423084	0.614690751363321	0.717489250392849	1.07508787374615	0.480134157600302	0.640363293392626
ENSMUSG00000033751	1.33033821038022	0.930715515370396	0.919609162675758	1.16375980106278	0.954547133286939	1.03739778873553	1.19110690066428	1.33033821038022	1.16672150238059	1.13726080738944	0.803068687434624	0.864222312856171	0.919679607447208	0.989031022240443	1.53497176433903	0.811164401854585	1.05216844972767	0.762259820296525	0.835379627271763	0.841551547466268	1.10004851771111	0.938259592568432	1.1886916484921	1.0690566906412	0.959061216555968	0.79179535539346	0.785845151551256	1.10909366139791	1.54076261854443	1.17548750810977	1.12018981206908	1.18500986456013	0.844061092721765	1.18420310618855	0.95764017596389	1.33033821038021	1.04156788054245	0.823745451821798	1.61424571451008	0.783343506248862	1.62324796798702	0.867924969107773	1.12184278745613	1.17476822540925	1.45424928061169
ENSMUSG00000008475	0.495221025809429	0.64768634474285	0.677448009772875	0.469692185467959	0.506050330415953	0.885900489820732	0.671229438366092	0.643748823833916	0.784644495504219	0.825993086143452	0.407942247318524	0.523547830509316	0.456662634609197	0.530028084123048	0.726583770475496	0.531172056472814	0.501634332460595	0.439530567621301	0.500268774314124	0.466464758924469	0.561013617124136	0.507915293903401	0.568949573554252	0.470576291861721	0.636079855529275	0.439027789868056	0.519026875275194	0.632646291454026	0.570506990921047	0.508206539024018	0.50393179226056	0.545217130503654	0.570375553819016	0.516751591366272	0.468737009028881	0.643800288387097	0.605342838943608	0.449935157169927	0.50369809948349	0.427590019046106	0.765205299459558	0.547929984758538	1.1019208428675	0.844671540912098	0.893648191878685
ENSMUSG00000049028	0.804788442664096	0.882198211379634	0.947696755948446	1.14070540846532	0.789985931614381	0.785597962038009	1.27876369139049	1.16134213157448	0.832986951839468	0.84954904713355	0.788613974443564	1.02633506839571	1.02675584437954	0.808915101714718	1.18028285897195	0.943855437768024	1.02099356880519	1.03030399335465	0.789167083563784	1.04191686973032	0.981661896316139	1.30881559826048	1.03880367561757	0.808337371202686	1.30881559826048	0.906897560729614	0.76165947204157	0.910061102405784	1.25230558969801	1.00322486991335	1.23794782546093	1.14497537797069	1.04916941307837	0.867353882614696	1.14089707267546	1.13237095564996	1.03335324495385	0.794026232697562	0.994550195185339	0.835310664628617	1.08441451816386	1.16551642419415	1.25103217280156	0.926944947469354	0.950311587090429
ENSMUSG00000004043	0.512993565419689	0.560141568087895	0.511179819986732	0.51180878618062	0.550308392252842	0.686209048334432	0.651331439261349	0.568718071090267	0.801477858400331	0.64354827431425	0.433512170689688	0.519924693532705	0.716688673833401	0.604321957728069	0.827217903833545	0.507309776977235	0.69351961052532	0.514771562486686	0.607460967894197	0.460408520351153	0.501681134843238	0.690950845027955	0.572925937718134	0.463417755957945	0.567281143109101	0.569045457637529	0.536718215429283	0.552045783392822	0.52902342715173	0.498053937080689	0.51631648479897	0.507914534020204	0.635911807757125	0.592695262036589	0.484618105859301	0.577633575296202	0.599682564964859	0.537512913068709	0.580510825267638	0.535627227204304	0.570213444825113	0.751186594843411	1.49896921008214	0.534578726218243	0.729753589415335
ENSMUSG00000030967	0.757147205085925	1.07808319593575	0.781225971626924	0.843415581841653	0.669077500097637	0.889044898178818	1.07396500487767	0.923961172964808	0.744855017296888	1.08933082828315	0.752097879558509	0.840375553953396	0.879960859353288	0.936622353341464	1.20234427593654	1.08975030635221	1.08368036161667	0.813128342715664	0.936810498518994	0.959079480008531	0.996910363106624	1.27546872606234	0.778938817096287	0.90008495964053	1.27546872606234	0.70784757873415	0.77291417637547	0.880011251723084	1.1741989718992	0.894188427954819	1.01408039588561	1.10102704883796	1.27546872606234	0.798543765279196	0.648512984134664	0.828696316931022	1.24324896694215	0.962774305150535	1.01539841663469	0.965482333065248	1.02475673567785	0.764150454821053	1.20137467962215	1.19716365432687	1.2297998701744
ENSMUSG00000025509	1.2889227920656	1.26748927918067	0.753617348096112	1.0043835091124	0.76121173990079	1.2889227920656	1.3982344503571	0.99691533210429	1.00416200541029	1.0314741971786	0.756947230699528	0.851275671133968	0.778988920263755	0.97723061611375	1.57364241185543	1.15689508607228	0.972497985775076	0.836972987184118	0.831968024485675	0.822674750407838	1.11239976489959	1.2889227920656	0.720807530142814	0.799729411904059	0.827418478472388	0.78083491497181	0.977552914926878	1.08441129153273	1.19926115636827	0.837690213904425	1.57281645036802	0.836069439430224	1.28294347700496	1.11570117734502	0.778178973671142	1.2889227920656	1.2889227920656	0.834840757475087	1.19719493428164	0.709671656807013	1.49931065835002	1.02404112328658	1.53593673137036	0.913678229879268	1.18301820403671
ENSMUSG00000009863	0.647105707137634	0.696340715786516	0.694370160736784	0.698317316421803	0.709763546764162	0.86984944335504	0.81244751714787	1.12003802894326	1.27654118180905	0.833774609988944	0.587956833385822	0.770330466908201	0.613640996497018	0.70395843922519	1.0348896635073	0.798373522030385	0.981119205893233	0.657578435552695	0.666640021900577	0.680740454887824	0.794334431325554	0.871602125645913	0.971107878683084	0.675060143002651	0.805377077571837	0.675462187700009	0.816203000124129	0.672895695779728	0.752192795265223	0.690107876771074	0.759523617075889	0.707622682830866	0.749156755780218	0.710173979300658	0.700694042271274	0.669091469057853	0.787861969039848	0.64655395663463	0.834710265286187	0.709225308682804	0.80995504894292	0.762413951587637	0.929098343591572	1.38649417255775	1.11121206009485
ENSMUSG00000060724	0.366284826863192	0.451942457198379	0.407658836659485	0.417514991089628	0.370226318055931	0.386835902972408	0.507701703900186	0.48500669648532	0.456299426616349	0.443515905271338	0.323277989683709	0.388813714655391	0.399556120679616	0.38180464420827	0.669312518693808	0.349090401301147	0.605983249210961	0.56721293784033	0.388153500319796	0.427023945339898	0.415206101271615	0.433789618851501	0.466987470235598	0.384894343033233	0.41015569402108	0.330701847861451	0.324538242617029	0.56238810802151	0.440249805404315	0.520034853246884	0.709942995859982	0.411015709594531	0.444572619840429	0.379882559035547	0.413945222218224	0.427242685730918	0.442430346007897	0.372127711903452	0.417159522074558	0.371975968874971	0.618335518043841	0.424314652631776	0.462711430312195	0.419576110732659	0.408754343842874
ENSMUSG00000029138	0.701177197685969	0.828081953239385	1.09342450981393	0.780657498812851	1.13285740721221	1.13654264728219	1.17918467331502	0.883428622928626	0.71353984142543	1.0710149279288	0.557673998043265	0.773216079449629	0.858926298987788	1.05888249788383	1.5600639234966	0.843746670685403	0.794449629400875	1.27755566922718	0.816298858579261	0.917488750301424	1.13711084449026	1.27755566922718	0.87018055100685	0.730658356828772	0.68775411648163	0.723902905743011	0.672002482686	0.873193966172329	1.03051327165504	1.12909735364479	1.17887918679771	0.751919499094224	0.888084146041849	0.691884571115623	0.696142691265893	0.756888843005276	0.738734043649662	1.26606075688305	1.18800764820072	1.27755566922718	1.04226890503201	0.725541608549235	1.01503039004813	1.03183370383086	0.852673370180138
ENSMUSG00000001964	0.900776999685224	0.963690012035365	0.952156077009245	1.08416692545322	0.950188845401969	1.37135518850941	1.21116192187209	1.14972965156219	1.21968707400635	1.37135518850941	0.854749126278033	1.11324340520714	1.20938581372221	1.34462124276392	1.67142059873594	0.894075419961751	1.34704815915882	0.97002549697131	1.08032831999805	1.1299480481509	1.3244124125993	1.22367248080157	1.0886056267809	0.879226800746439	0.999251289571374	0.939825590104536	0.96438691215489	1.18032722351137	1.60695844083015	1.09893126735557	1.32266090817063	1.23544259968458	1.02384323053689	1.19286525675572	0.807518518725212	1.20874119057915	1.10913983276165	1.37135518850941	1.18360417207489	0.837107730759546	1.59382747810343	1.33615007936975	1.32510107078426	1.11991568095595	1.33546753885224
ENSMUSG00000031386	0.503750907735173	0.59699352742965	0.51301976137707	0.510284698368776	0.534104956934814	0.627414509842633	0.709099245277666	0.518815234513818	0.57894080440261	0.650346817679461	0.447522012873656	0.496244466313125	0.538362127804217	0.587390413221603	0.696380668866278	0.587499849090424	0.552785889724835	0.567686182740559	0.537550802908904	0.595818940319796	0.548375350701368	0.532762581991958	0.522593603504143	0.535236018996704	0.538736189779476	0.518008481068587	0.489583579166123	0.524065102332599	0.602319768112914	0.594714793710117	0.683613665918087	0.514256800951571	0.525136757551667	0.511245346674165	0.500407445131187	0.495386940532576	0.507215436368281	0.489694087027607	0.605594405957987	0.511888111085144	0.662607289931044	0.562424444645728	0.653960077108041	0.584562974505874	0.647455465722283
ENSMUSG00000029017	0.799136214919096	0.932727716339562	1.31498201416887	1.00606384146711	0.835650242763696	1.31498201416887	1.50114695539983	1.31498201416887	0.981845614441343	1.03031381285067	0.671182042085092	0.880239929294136	1.11855430759827	0.928947050655431	1.49647294567081	0.787189889418123	1.14756338158535	1.31498201416887	0.885687626088548	0.848375307889503	0.955582748340082	1.01750806743608	0.875001669302118	0.909897637695562	1.16419154196885	0.718087248940932	0.800130287946415	1.22957899466405	0.894356291065624	0.789098860946934	1.26948289961239	1.29378741866602	1.31498201416887	1.2983172707721	0.825864054953199	0.964754517552386	0.867109622358333	0.770066116280072	1.26413906848292	0.83013456877945	1.60253832152112	0.896072536319708	1.04655225554538	1.02499512242064	1.27020400772328
ENSMUSG00000048490	1.16956267158121	0.61087805281237	0.705974553607793	0.657491439933683	0.665745419093966	0.735414027973549	1.14263294932329	0.839193676889672	1.07351635708776	0.664694507100396	0.582866687844638	0.591584868574617	0.619845063060796	0.71488057642694	1.53212828280607	0.632201948839362	0.862466436121699	0.647485337294018	1.08258749997606	0.694370166585056	0.691025540503254	0.726590102519307	0.947569309414445	0.63753870743386	0.613659274735064	0.54705828517598	0.64610417355881	0.68279746739418	1.14375393855131	0.599084061875124	0.787717570381971	0.823301545845166	0.687108548587191	0.645446094671548	0.687002123629888	0.719802442277696	1.25363941770694	0.687322899399418	0.676919069164846	0.630798061404574	0.670627695661384	0.741000763134404	1.15912883504123	0.752879344144344	0.691993497714884
ENSMUSG00000036206	0.895783160180922	1.01731490914337	1.19137958306992	1.35930224199901	1.00007835418545	1.35930224199901	1.65539222788838	1.07406796697024	1.35930224199901	1.1904409579264	0.817478187404607	1.3195307104908	1.20051210668591	1.09523878257443	1.55966663820967	1.35930224199901	1.07569334454311	1.0841958791492	0.944211728386486	1.19743899924921	1.01988035273796	1.23240905120045	0.93151818472924	1.35930224199901	0.937040543432301	1.00129355350555	1.24824115843055	1.16126514011813	1.08943513716601	1.35930224199901	1.05523922131486	1.35930224199901	1.23864458929631	1.35930224199901	1.0905259685177	1.10049879640093	1.35663982577139	0.949156475402016	1.15411562725436	0.925865657280411	1.62948496069887	1.35930224199901	1.30535073560962	1.15306424689661	1.49359226803597
ENSMUSG00000074796	1.28147062185995	0.990504571617564	0.990637005553682	0.979628266412498	0.698880359449171	0.875859314934505	1.5633855072759	1.28147062185995	0.836149931333419	0.852968708471174	0.84647245277826	1.26398953876539	0.789805536768839	1.0672694549345	1.1379453961791	0.779955736139465	1.12417298757335	0.739938722251195	0.894031323042995	0.716483399293541	1.21033418850271	0.869622557757587	0.973693824988241	0.716976476872367	0.973629463178636	0.647137016350566	0.665141456381403	0.779469908476374	1.02558192986286	0.806121582203383	1.18470824357917	1.10999004992425	1.24974564824237	1.00054490100284	0.828517823497823	0.991120017415707	1.2681321194224	0.771150133918463	0.788439337981511	0.779129215061622	1.21808758551691	1.138858653648	1.04937814994776	0.970866607127139	0.923439651096294
ENSMUSG00000042567	0.705376088439489	0.793103146478771	0.714759706305507	0.810853570493935	0.643257314528212	0.793850909421162	1.17789268808336	0.760797055996852	0.84397905673551	1.06571308071803	0.54332395644679	0.937949543883531	0.733526683744115	1.21368830173357	1.39747167504558	0.782388530330809	0.760925509037345	0.947779884442923	1.09582047008386	0.789536693334982	1.10252490599332	1.11898622996506	0.957539121416214	0.779949279104021	0.863515804953039	0.619164019590538	0.785427980505796	0.77205641627421	0.762526246365328	0.789203861986108	1.44984813333263	1.08453013723611	0.853697780547248	0.873990864228204	0.734840180269055	0.948466685696964	0.850906069492998	0.763715257198169	0.838814834781388	0.661770887549568	1.51503254167911	0.934630017868795	1.18175960342984	0.993004026215162	0.765343665628898
ENSMUSG00000028059	0.551623505481976	0.756396660559166	0.78938295341324	0.551523181960724	0.711358317034236	0.609640035751969	1.40379354770184	0.626201409643026	0.615833050064415	0.711333527541644	0.471223660557566	0.626729401642203	0.580098573944181	0.646657390075816	1.12780387762622	0.623873839884777	0.829463311378545	0.829780568087245	0.584724986834786	0.609823037862669	0.681034660748321	0.520826515725699	0.597418924514489	0.548750442581855	1.10686045624481	0.502926530954588	0.59232901441761	0.663781460973961	0.70193909921367	0.678982674413775	0.667303745232794	0.676142575816217	0.653352490598715	0.633252856925303	0.644973342092474	0.675354128963832	0.655430554606972	0.589266777894002	0.624823101541168	0.548001102644658	1.48943692349221	0.594234231947943	0.783827655274018	0.663477360519528	0.726562392317619
ENSMUSG00000001260	0.940078164539025	1.21060273808339	1.09761750408379	1.37784185603677	1.37784185603677	1.37784185603677	1.27125451774305	1.2608905430367	1.02202033616041	1.05766031840722	0.858202754824182	1.04972198214421	1.02185674292924	1.36852716656102	1.33212221515561	1.24487536886982	1.23336638971337	1.37784185603677	1.37784185603677	0.98288453314744	0.986392456790645	1.37784185603677	1.37784185603677	1.05134945717256	1.01072177605838	1.26632111156583	1.10969020054484	1.04426829676566	1.08529140530272	1.37784185603677	1.67732636026389	1.37784185603677	0.976870197408821	1.21550720166235	1.11668986196566	1.18217719079492	1.02167706622613	1.09753168833447	1.67732636026389	1.37784185603677	1.29747625304687	1.36520074537646	1.3182118353386	1.46440637257474	1.06917203765316
ENSMUSG00000027620	0.445033009108448	0.504860975348403	0.486010624443993	0.473926692727852	0.427984834860248	0.545015434198218	0.546261819980889	0.484328113490477	0.51570954159772	0.669364454311507	0.329757699999882	0.495618781527847	0.420368449146279	0.49272020975124	0.641078365270929	0.478887670480122	0.470040532890032	0.417540973162239	0.456508168304678	0.464556346672371	0.631904424884876	0.487799875454026	0.525879945681934	0.40212582887101	0.498864056165177	0.417568404145408	0.410474266312587	0.459153895512508	0.694781963810001	0.439836711401141	0.49298162749331	0.512558197181568	0.549662339418657	0.426448545035767	0.418714035774389	0.428518839021279	0.48222819073127	0.502074932858972	0.507386520862907	0.400878844315177	0.551571984867705	0.45011810253673	0.809788498348216	0.539175367404762	0.561432023769996
ENSMUSG00000082499	1.31146533292494	0.809821842330849	0.772832970458755	0.770726380043221	0.878640105125325	1.31146533292494	1.51216907637689	0.947866106799259	1.06454450251468	0.859308658142417	0.837904493064721	1.02272989903072	1.03487128595333	1.11667858812246	1.52503421501785	0.927226069049179	1.31146533292494	1.31146533292494	1.01233674733671	0.832228568004167	1.31146533292494	0.975730362860101	0.789069321615495	0.802837362936513	0.93862735653323	0.850924917228963	0.94019833977933	1.31146533292494	1.49092357926498	1.01240634822232	1.6000802082624	1.2856590708157	1.00215685698667	0.794302064099528	0.861907988900663	0.763500213952774	0.865668555870732	1.12669401889195	1.0396995291294	1.01311528452379	1.58894477659096	0.927918822873657	1.20018186856081	1.00238596251676	1.00330142895363
ENSMUSG00000026469	0.804307182305988	0.522535894282073	0.500630927462106	0.608062685891592	0.45668696301939	0.48734332498702	0.925295724674464	0.661479439809666	0.518779726493662	0.625878738851168	0.527965311458382	0.484978322095876	0.481581124013603	0.50557557038966	1.06954824399858	0.444521011066068	0.548848135352807	0.622322930421762	0.574063490935001	0.439023603630727	0.460511952745862	0.531304020848443	0.589263422619807	0.523069340492319	0.512958337777579	0.418253540011721	0.437438820758437	0.586335631015552	0.533017255523052	0.629799419142398	0.805086527085884	0.436530173883996	0.567931223694886	0.469502183068019	0.488102577169622	0.511494719048453	0.474955741116602	0.460752229328319	0.500814522113741	0.467090613950227	0.685715254009177	0.568581585372699	0.601098726593984	0.549884658605192	0.511011382771828
ENSMUSG00000018501	0.686394831545834	0.437205391162509	0.433863537864903	0.432349104638232	0.484224739243257	0.589468378349549	0.607176243441508	0.526932323406156	0.491372675438342	0.799133175864671	0.389018551897662	0.407307491647212	0.466839252919825	0.526819335297418	0.713947063560629	0.451381313544882	0.459481537502172	0.476726490184513	0.509787938951929	0.455881413664043	0.487845890144733	0.452901238976603	0.468778554296971	0.441852475852085	0.486086812471212	0.410472671813455	0.432192583466463	0.581647858438424	0.653250852040792	0.489417598254722	0.469707535178538	0.455468472084402	0.448413299612777	0.515219723946138	0.409818560449604	0.663134981094879	0.479783745292993	0.456805514603662	0.559121315270292	0.408124049835935	0.737785976645799	0.428375263051056	0.695091942836913	0.545005424246006	0.545199769623218
ENSMUSG00000062444	0.822291532985735	1.02495276023083	1.168808329047	1.05510278357395	0.883356451906738	1.32096772214086	1.18069236931594	1.16871487242497	1.17355965314604	1.05743687604316	0.803940754645526	0.965033867119403	0.811017811534714	0.994084388894655	1.61048358981527	1.19144682314455	1.16726596790908	1.32096772214086	0.952615418833105	1.03560827189685	1.25278109929186	1.17037109090462	1.30931955126242	0.86006255937906	1.20096297818304	0.849360231312095	0.875579129376649	1.10706609916781	1.10703062766999	1.1534623905644	1.59447679874151	0.778502401891869	1.2920596431303	0.908178938587961	0.766930451874416	1.13787687852606	1.06553125678983	0.921546630715343	1.10081829765518	0.808484030992197	1.60994206291402	1.08194775674369	1.09777225837467	1.04793719615365	0.904457502902183
ENSMUSG00000032305	1.26842732373791	0.761501913126212	0.708181631304833	0.776740145063955	0.658620079154056	0.86857953432915	0.9136933299339	0.964670142589434	1.26162685548498	1.10597120296613	0.706915298368801	1.26261957579238	0.977557100592309	1.26842732373791	1.12706471056316	0.932730355189889	1.23822649459618	1.26842732373791	0.805304480005232	0.798768742435548	0.750605736631773	0.951344383000218	0.984501467445798	0.795604522167705	0.855613452882736	1.12842561532417	0.653443999261918	0.997303391624156	0.915740330472202	1.10434552605731	1.1639967569261	0.956394022158766	0.763281680555765	1.07784634706649	0.763011856655566	0.800306927929716	0.756670398075086	0.898283294781101	1.16137662006278	1.26842732373791	1.16379525276877	1.10367267128376	0.850679474744918	0.732192860856137	1.04528281400259
ENSMUSG00000014873	0.784154810482327	1.00810707500063	1.00571431904715	1.11469631912982	1.00008011194258	0.910366095012919	1.00189249166078	0.827393729602524	1.09791326676014	0.921775666362688	0.820131100329889	1.09832058506772	1.11079567769272	0.931359253187171	1.58669618284081	1.30031439077838	1.01866331988652	0.986350867631555	0.883845694895314	0.992057280021276	0.780030978082413	0.99831424057465	1.01760747115719	0.922707155212175	1.00736555067765	0.987780095887311	0.773968938167488	1.10868215911555	1.21591169330355	1.17560024202592	1.05451331050822	1.0119292285295	1.13676016484046	0.821515971693653	0.801566846926498	1.10582763222786	1.29653366540901	0.909879643974642	0.974749344181614	0.992578218451095	1.52699368517849	1.04745503481858	1.0154482010509	1.03328193072346	1.18313493242998
ENSMUSG00000016200	0.817740650823017	1.01952364740805	1.01007086017799	0.881592525742214	0.846600385116757	1.30219364834825	0.97862150826544	0.847462360158079	1.11492617643088	1.00476654674549	0.740236628181297	1.10924686953092	0.847129018908173	1.09052081991972	1.4219668333792	0.897310049308215	1.27795827240292	1.0007271673286	0.795976530592176	1.26252385609916	1.14380270573842	1.2937873997549	0.799287419971056	0.829998979789874	1.00347211218855	0.670394158830024	0.912313167681427	1.05407598400043	0.974270230173306	1.03370068325	1.54364743631477	1.11958947646332	0.931539407888395	0.941284509413107	1.01207391914597	1.27566785239227	0.805626056842274	1.10787208097917	0.985484413858483	0.898394624740911	1.58587713925834	1.30219364834825	1.58813847622402	0.818606924255878	1.06859144106712
ENSMUSG00000024639	1.16083982412211	0.842260591016343	0.593895293154141	0.903290332052678	0.667337981612924	0.751543898294674	0.716215519256473	0.664547966590296	0.755607486358514	0.6704081741039	0.513709201473841	0.818226991998599	0.60578169178504	0.823915154863441	1.11728928194024	0.709378755512709	0.571338714803703	0.91684785169388	0.685853449943514	0.629343959561144	0.821280793432545	1.08382021588349	0.696485422422308	0.595582267276185	0.703339729135388	0.502652979847116	0.907298059430352	0.612165666598512	0.708820368094356	0.917006689299357	1.1110294811657	0.751718359555566	0.668651453567097	0.751214127176272	0.755527636686627	0.766006461266252	0.640969003457871	0.675986746590992	0.745393411113375	0.815407684302	0.744041107642731	0.66587925214306	1.12525430363472	0.943808784792124	1.21604366268234
ENSMUSG00000056612	0.824954692645432	1.02404702493446	0.825902087952313	0.966957724653546	0.907706914265392	1.10398339546062	1.26961386620408	1.14559042642519	0.962674274287787	1.11275126366973	0.67922830276874	0.788762628783534	0.914087838228832	1.01086485789139	1.51244638729947	0.931422799618773	1.30498475478329	1.13388073146082	1.08604899574652	1.03991718245162	0.953141680002175	1.35987866463821	1.32447055940595	1.03288614359801	1.09858695837418	0.754168340261299	0.83762637176611	1.04146908069241	0.935537400612075	0.896498549402855	1.32665380389506	0.821540462103409	1.21241996057629	0.892880173968083	0.806181635285031	0.869146980328768	1.09672799850232	1.21830663175458	1.03803816984646	0.895159014109206	1.23590106446688	0.921462191854518	1.61696558607246	0.903249943011037	1.31031924019704
ENSMUSG00000043760	1.30297568591466	1.09677849105047	0.817250224569211	0.998490406821875	0.781239313647105	1.15892334912707	0.935844883925574	1.01853736702225	1.08867773835065	1.26553486219843	0.864045704224208	0.938717570991341	0.942664779594701	0.998022431203034	1.45776440749944	1.12724203911072	1.29631113455892	1.16345906580133	1.15886310308651	0.868410738711819	1.02269728364274	1.15275316635657	1.16276149869738	0.831606275541083	1.17217767474405	0.679545557120789	0.997324067836104	1.10663281376209	1.59152588076006	1.15445823000617	1.24943817259869	1.0193265343451	0.771157278251536	0.891703619987165	0.774394858860586	1.26804405311396	0.949225807831324	0.848759496914896	1.21865085656126	0.784460506262994	1.22769871662962	0.825997793797584	1.45152020263402	1.22435951156132	0.950411381185632
ENSMUSG00000046958	0.754356163026887	0.85582378492883	0.988188947542181	1.26344321269632	0.886492583291858	1.13982569677813	1.09016465403728	0.762758136929756	0.886742303903396	1.2097413309286	0.762790909890909	0.985487760954409	1.26458420455045	0.82084788690868	1.41425539644637	1.12408144180483	1.01667877302818	1.2803043129305	1.10761465849032	1.22283685773909	0.84133306375793	1.13561398243643	0.956903227462605	0.989565625502801	1.2803043129305	0.789520617371445	1.13489310393974	0.838860882543698	1.18346899999452	1.08894974247464	1.56107068011709	1.12478103057712	0.889214185236459	0.836705387949442	0.893935692999122	1.2803043129305	0.784877950910081	0.794961672982291	1.18141137254282	0.973050472864246	1.44683723577598	1.2803043129305	1.5631665056783	0.878196509874043	0.963608091755142
ENSMUSG00000031461	0.577205271344196	0.929003269394575	0.656380667673675	0.685107384977557	0.522410823993892	0.748273158335746	0.959274246820677	0.639663238521007	0.614273041710896	0.677973387675909	0.466139064051383	0.750402471961445	0.837654667510151	1.03172820576814	0.94434988850657	0.61993487757294	0.927178723718197	0.816585603403651	0.674047454173134	0.709770051803214	0.627968193640583	0.916617027835628	0.820237398377935	0.588216053017327	0.817693532645181	0.581845481396043	0.546900957684216	0.590584464569841	0.775875702673041	0.663595610005193	1.13531125369674	0.697079375277711	1.09440768621387	0.602407648571066	0.925394473137999	0.618048045178246	0.600359124167443	0.621229897133091	0.955335288588743	0.641976335717092	1.11759405792584	0.702233769053903	0.965734480327511	0.629911215643634	0.952996749830667
ENSMUSG00000030209	0.547262007217319	0.75957192028746	0.640148906638418	0.584563752537858	0.539335316349266	0.629381955180817	0.713677429609592	0.585780169490375	0.708343820857894	0.771597363954201	0.545618565248367	0.661678389041088	0.55226863127301	0.627844465911698	0.809504984704508	0.63841331870404	1.04082262649649	0.637135192446155	0.612596435805361	0.677441702810221	0.627554317078631	0.643160704182562	0.506253250374283	0.577904233093649	0.631771773540804	0.481365505019367	0.590082560310062	0.585469329904805	0.59929876786049	0.921179365243397	0.748297539865812	0.822695753870305	0.564234325784884	0.574043220371006	0.537639932183034	0.820249149990051	0.544094538904144	0.567411826457393	0.683946282113017	0.593341961218132	0.747889649836215	0.708065585072201	0.967299742964701	0.550925729399629	0.56996618793123
ENSMUSG00000019763	0.590735044298437	0.683489806193993	0.792592430190213	0.945964791231689	0.681101333004179	0.611428327916839	0.871464814148399	0.629148257120875	0.812338368573486	0.851082305401257	0.539996543214564	0.929617527534337	0.694491722879946	0.642828562739638	1.41656016636051	0.690502277718735	0.820881669527742	0.763377975988906	0.834237258889169	0.606466963162529	0.577539346309675	0.96099095588411	0.834224506850835	0.787660182791249	1.1004005094169	0.607549230394403	0.633106457709034	0.679107292059302	0.759776581904779	0.655206699762173	0.858332886996334	0.638794333436647	0.776629633287843	0.613738376770475	0.829749637150358	1.04716788935189	0.820755472266653	0.931785153409649	0.71729410060302	0.609365052112771	1.5230843755258	1.09059490185034	1.41863311552285	0.72126874720195	0.925509897550336
ENSMUSG00000115644	0.757915530957798	1.13504216716265	1.10050922069944	0.886653777990347	0.784588838113791	0.854393984420003	1.27099219859782	1.00692044813026	0.870531853109515	0.894418309255382	0.689158580816663	0.786082865778207	0.767226930434176	0.731736023410116	1.59563698351313	0.762950385623262	0.883208951314367	1.3069975384977	0.874934292937881	1.00040275825474	0.868445264828023	0.861889643340206	0.877979525684834	0.894896972648731	0.923574597240709	0.836339773362549	0.713395385997517	1.20306511118473	1.05309990556924	1.18624185361842	1.10341204957744	0.877732547128999	0.924647723648729	0.900069590851871	1.0301539041089	1.02059882901491	0.879886276354255	0.94673356747512	0.940228612250917	0.911818149067272	1.564475771733	0.770502672017526	0.960712842583857	0.865575083174643	0.85866736336886
ENSMUSG00000073640	1.68885664618774	1.49532239406276	1.31463550786936	1.4484985516718	1.42861064817236	1.57478042461761	1.78383124888571	1.45070842202565	1.40902542131093	1.46695137992227	1.1380089068593	1.34310329054338	1.39544373834239	1.3779507381342	1.87467227145116	1.2786537255425	1.35389808459856	1.26940389382805	1.27342154385659	1.2857447787018	1.28926415312397	1.6916621666418	1.3327379180568	1.6916621666418	1.33594305586873	1.28096310801333	1.35057361741736	1.38470746351387	1.5649154592956	1.55099131385766	1.57607178915253	1.29614083796253	1.30322936132023	1.55085200477984	1.35827127507744	1.48503921958206	1.34718742675319	1.64060509986983	2.02532997223854	1.26020524378608	1.57364197411995	1.36337327540739	2.06314910300114	1.53966066338686	1.6461003304745
ENSMUSG00000028012	0.805347524175307	0.857132049128221	1.03153787099476	0.768940718915595	1.06044774922596	0.969639977373831	0.98794242271089	1.00191817382501	0.890252799482397	0.920152472570875	0.642731691675403	1.11385981916641	0.864392967473307	1.16334295823516	1.5597224629145	0.856991849759364	0.839911509014545	1.06410377121748	0.893592141620658	0.944159408582243	0.828879287974876	1.24165860773139	0.925253031869383	1.01388782616062	1.07193702226149	0.800284424614774	0.77156454040564	0.971755675609713	0.977806212183225	0.991306394062663	1.33523231232809	0.974384777667958	1.07303343803221	0.748212916069991	0.884493319402832	1.34950592200555	1.33884665599572	0.957671565217993	0.966174051287712	1.08618915857365	1.28577826026159	1.07860532570896	1.64712924180447	1.03707373204668	1.03811620027068
ENSMUSG00000034951	0.420653110310213	0.502640968454624	0.43800473223792	0.464966960741539	0.429169195290897	0.506170743456123	0.540373268295251	0.420180089525612	0.441864458587448	0.48060015394621	0.323705050681801	0.467821452961664	0.4549202853783	0.432777948596711	0.672666138537336	0.421187613761748	0.455238922679285	0.539899639707498	0.472724193033351	0.443869203160386	0.447001927254033	0.505074567383702	0.420983408985203	0.423835602109414	0.470569780593165	0.410214032325077	0.413242028940456	0.469479310182143	0.490901915402332	0.431517084291165	0.535561847649927	0.437366460666481	0.432819485517027	0.469831443917911	0.448728152579729	0.476465663991066	0.51201332818202	0.464522391700358	0.586340112011803	0.432249900163049	0.514540184249191	0.490317787169788	0.533719912485189	0.488469191642187	0.519069855518053
ENSMUSG00000001910	0.625296499706091	0.738858336710048	0.776028481323269	0.667227037476118	0.713960257778126	0.797092157617828	0.966274842853464	0.678834119207796	0.880499916529999	0.617123563308412	0.602322411181574	0.610857901358636	0.773102358913288	1.05066216113336	1.15983285298306	0.64497656275003	0.748513810597941	0.649201197567575	0.571579525176332	0.57139433234187	0.731946921688255	0.657091195526068	0.746342119766966	0.704295799964535	0.71513058238778	0.595491510567683	0.570695513798881	0.786118588505774	0.681663273143755	0.780661018718714	0.730955447560261	0.720162788010915	0.746626370699576	0.637387907494353	0.648197293941251	0.655731302353608	0.862176252223939	0.624183175722093	0.690280478760265	0.623946846339174	0.836882703872394	0.67484902060124	1.48254303151408	0.781372853647692	1.02671178875593
ENSMUSG00000003033	0.669618786490653	0.943258664749294	0.891767621170807	0.804448418665114	0.719225041998343	0.981037948935752	0.869736936720396	1.13970613823641	0.891294928975112	1.21874619627931	0.777520192678759	0.79943678428641	0.751641881888851	1.24582328499777	0.907833042006645	0.75807894168311	0.99771633648713	0.766556077846018	0.751108805807917	0.807058219235237	0.845351470401241	0.694799142322459	0.784739584897247	0.810136629609102	0.744875520190624	0.664319848048738	0.670152092626272	0.848670047668993	0.790028112034417	0.702683903464096	0.882249265464521	0.81495476269861	0.904501804664423	0.797692283510688	0.638021453136942	0.748143918134676	0.885743082000481	0.716724403181168	0.769657549279775	0.663453730109758	0.813518252348335	0.703442351639142	0.889061155419066	0.816381335870426	1.0173225553059
ENSMUSG00000034825	1.10896353560368	1.35619966385637	1.46967154229596	1.15998737344779	1.37798948982256	1.15200162841917	1.38756863610263	1.08248243618813	1.13147334320307	1.47017952395346	1.07760059648907	1.27174786563807	1.18518728173636	1.48459833979614	1.71733136793953	1.10769542649085	1.33656963830264	1.36422853171082	1.21688629043881	1.48459833979614	1.48459833979614	1.48459833979614	1.34826456291706	1.16695181368479	1.48459833979613	1.47644065263554	1.48446615273501	1.30505042669953	1.80635236538039	1.48459833979614	1.80553287829045	1.13355265300376	1.48459833979614	1.48459833979614	1.31703656138038	1.32387364069683	1.47972717994587	1.48459833979614	1.4050926365538	1.18536098779456	1.26462801155016	1.36882264965181	1.75294367775368	1.30721247298836	1.58380464075921
ENSMUSG00000042354	0.429712249679258	0.500246731133466	0.419732010249771	0.48099900168016	0.398337290154748	0.589533164883196	0.581442151312782	0.483917169229938	0.591284733118262	0.482593159353657	0.37895713033817	0.488451085247523	0.423233863176132	0.553189848273919	0.909480416634241	0.391969471977391	0.612907309274561	0.562878030359593	0.443021621054984	0.525803463641969	0.439919380239823	0.522748087456797	0.523806819323172	0.407867834688476	0.540764792182605	0.41765526139881	0.4266578235082	0.457624819728502	0.508481735019652	0.470495660828468	0.530404653824027	0.484648561828153	0.428831431835531	0.425609522512229	0.412733709188578	0.567460675537673	0.512496287409882	0.497534593419266	0.517984722302258	0.460524180487643	0.736324392838354	0.527665620329959	0.914687876695226	0.478868343073941	0.534124095729569
ENSMUSG00000028920	0.652694116138853	0.912121452647622	1.25017622428346	0.678541028471783	0.689422729319467	0.935953205473498	0.787386752931869	1.07873264881881	0.766545713990597	1.07623057617513	0.602811307655512	0.678982541672511	0.651962218197532	0.789305052219657	1.13638566128696	0.791212136781358	1.07365886904252	0.778812769291865	0.784780266971894	0.923783802788755	0.932894067342065	0.688737584069827	0.771806997055385	0.705916615301996	0.930084610613062	0.605664685289505	0.721509125602106	0.904258681504923	0.744346255927331	0.937473713345227	0.973402944557095	0.837075017831105	0.73137616659641	0.945589840319494	0.671111927999599	0.84658666983589	0.723166193575752	0.764035223640572	0.740613864127145	0.76744705442828	1.15512318462974	1.25061632143006	1.13733271909045	0.826673579488486	1.04559519147013
ENSMUSG00000108958	0.631419251445056	0.81558837341553	0.695971406884133	0.650333427573676	0.581779042016342	0.825300672844765	0.829664898176194	0.697325334606829	0.721505201937224	1.08508059460363	0.547213744233829	0.653440316630555	1.06602409326211	0.643702429442414	0.971129042269172	0.678995008414937	0.63648934231963	1.10208505523555	1.06815107100628	1.05966451061067	0.676431365820938	1.24599998190471	0.830932719319528	0.769622699553589	0.827632953254971	0.614651792608179	0.929893100643944	0.887408407802065	1.52206629677743	0.759583681690436	0.758726016239474	0.761747359693138	0.720323309043266	0.710051189871462	0.837664976115619	0.941998015943544	0.721264899913065	0.717377939158989	0.729997967908931	0.827689288473311	0.868426705743352	0.926798381109055	0.956400750287961	0.680799942411678	0.72413255199382
ENSMUSG00000047146	0.559557765718609	0.715628483366954	0.691732110089905	0.609149161801649	0.585562334251583	1.0958414488529	1.16734620599713	1.24774036709976	0.611281515534836	0.730352932534644	0.544939962909359	0.945176991070377	0.541222210879669	0.717594470794734	1.13435142736417	0.769727620232821	0.770867076341803	0.770974138940004	0.845788025416665	0.601811078945617	0.663762586267647	0.732445270365827	0.660473277454543	0.574285426841686	0.633999399744921	0.564032711681663	0.568444045306904	0.697646889692845	0.66916854837048	1.09440635466555	0.963304219216003	0.61249452518612	0.730228841939308	0.77145926405253	0.553326131107426	0.589659084816693	0.566700755885417	0.653509599960851	1.14608198054272	0.590564677075019	1.47442842722594	0.628039008335422	1.14888508130844	0.711748921752378	0.648959988986475
ENSMUSG00000037139	1.26965051478865	0.871767954752547	0.852175050448303	0.956922511955045	0.800377631240107	1.12015784049076	1.4027232833115	0.882445566805963	0.882703456530867	0.829255451674843	0.671350130897616	0.932258642180162	0.952800013952796	1.26965051478865	1.42208113961416	0.767819958935266	0.808223488190892	1.26965051478865	0.756702584545853	0.669930608169358	0.779768255509018	1.12856145273295	0.787498335808936	1.0593572190842	0.757448879324704	0.802527810892646	0.861769285327953	0.914624311298036	1.02684165607044	1.26965051478865	1.01024963431168	1.09923803141991	0.798313457977428	1.08179620504821	0.728222799604748	0.793815347648009	0.957976317424049	0.70493011164481	0.858568931349477	0.764539773242445	1.47672694875261	0.886374081439073	1.47486149170593	0.855494820919837	1.18615120478588
ENSMUSG00000020818	1.32193663004145	1.05965902073623	0.818203202213773	0.946076742043098	0.786750326508403	1.0189353286466	1.12282500857705	1.30210448281303	1.15389862247459	0.905309967330359	0.762792593034318	0.913566391393476	1.02245474805901	1.29259707811409	1.47931666269376	1.18640399176684	1.16361241768158	1.20325924752511	0.916156450575401	1.12942453184877	0.953449699563902	0.946667280797454	1.32193663004144	0.792522675758963	0.814223611160048	0.802922961229288	0.951379234094801	1.03130711491504	1.61388138247242	1.03329526354604	1.5761185270924	1.04436790240848	0.936042791977145	1.14557315664959	0.855906072520063	0.869504307785014	0.964288580395495	0.896549599865939	1.6126018496748	0.935605866417212	1.53830544421617	0.937513715354781	1.61431388878865	1.41148927145703	1.01434702789768
ENSMUSG00000019210	1.15836957450886	0.697512960804172	0.753477017078552	0.75292250904215	0.661993294260399	1.08428910658652	0.958290404890527	0.648518240675231	0.76230017676337	0.822441272097605	0.568661676872485	0.6691812767729	0.56965837052707	0.767845714240189	1.38552316213283	0.613872717516981	0.702254137306288	0.759144422051464	0.831600722905305	0.742421689367889	0.675108734208173	0.753214223410989	0.753273681915535	0.908901840002014	0.747320527409315	0.527473955083711	0.577433609404359	0.772247127161427	0.851428929711191	0.615506171101272	0.699888854743686	0.637614798260853	0.673898257150894	0.569400133934176	0.707533450105993	0.567370399780046	0.817086589681813	0.674487900005139	0.846743719539746	0.561257026668814	1.11425402876054	0.750734505266306	1.44769109796649	0.714544459790646	0.884072208742341
ENSMUSG00000027185	1.16054908197387	1.08310775646517	0.658046648848752	0.743972671562302	1.11172460363626	0.834898920141033	0.80671552160664	1.07237394393872	0.701673673294181	0.648836056938894	0.604475215876685	0.803711439532083	0.658261668698992	0.809987291544844	1.14791393891745	0.867671352769136	1.22181929793728	0.839107774668066	0.715848596053231	0.799069418195761	0.652778556040047	0.73751472787204	0.792119567336849	0.61802806166336	0.673331185589476	0.6148958450263	0.61375395680998	0.788679496110086	0.763645878149951	0.95066729913332	1.14986124771341	0.734499114841024	1.11453389259993	1.05751523462095	0.695777687295396	0.944442286099295	0.854790216073586	0.865639459842772	1.53511877064568	0.93675582406991	0.848602934613153	1.07896924069104	1.53654931942343	0.640676343636003	0.902363725007726
ENSMUSG00000114434	0.851185629055145	1.00793162469998	0.865223243768746	0.892419762451338	1.03566452898887	1.04382859487094	1.63898273449633	1.33855582471849	0.954500722655907	1.15574914661036	0.64504319568762	0.949240334566885	0.991526656639874	0.912180697994651	1.6411547622721	0.878322636932224	1.33121961923968	1.21043589211115	1.34529257289972	0.989556884377216	1.34529257289972	1.30051840618671	0.927470494890932	0.864581530173068	1.34529257289972	0.947303107473089	0.855628040159908	0.844337567386841	0.959026555519472	0.970090874689552	1.19495173206481	0.789593325230604	0.973698103423415	1.31537259442775	1.07213438390822	1.00678711242706	0.915365589353347	0.889022046860461	1.33272262750272	0.966982381918516	1.63898273449633	1.05421115702018	1.28401054922771	1.01112066267656	0.894867306839237
ENSMUSG00000029407	0.666370609656709	0.848515390880588	0.84537392349962	1.08764236674248	0.698023405022928	1.1135147755181	0.784436913316235	0.746145363147798	0.835175068541871	1.07809123039316	0.642174146967117	0.937987049446513	0.747882654679227	0.757920304398189	1.41329849978312	0.737167393970271	0.931022647753972	1.25428489203706	0.931905236848728	0.689324982718113	0.774479524413338	0.78467871285777	1.25428489203706	0.621110261598947	1.10527024792406	0.609404184311032	0.848750710904193	1.03270209639344	0.886906167234746	0.714108720005993	0.885101504775002	0.92914561266155	1.11366286151898	0.784449733288148	0.710297381884137	0.718288714996314	0.706307123812032	0.832437086505938	1.53062364287356	0.732421045772244	0.910745687035168	1.07274402688352	1.14320856737914	0.79478182113076	0.869659074224755
ENSMUSG00000020014	0.566701906612357	0.816708005050575	0.717487415923846	0.756953055642879	0.615967742884992	0.813808895951449	0.978621312532124	0.756074033797468	1.22693321499189	1.04571007513221	0.538660076106178	0.823263760733077	0.596439249336092	0.822604470840979	1.11697645450184	0.824389160836544	0.705311966390826	0.919887110087006	0.577041798965937	0.564486246719572	0.82216131618368	0.75870632789966	0.696965395838553	0.755991919167405	0.914598967831573	0.531682348825526	0.634349901239734	0.625659203610074	0.74548108060208	0.923177865696423	0.721081246728911	0.704133630682041	0.671230086062281	0.805544307511208	0.652868076256619	0.556631604363427	0.588663496473132	0.652550959516979	0.801887832760859	0.754894512496444	0.665965523559081	0.75739093788775	0.943508516900816	0.661550533319377	0.712226037944323
ENSMUSG00000028608	0.816263187682368	1.27698842606141	0.959453816886952	0.958156755620833	0.871473017485955	1.19180608231051	1.42797039546689	0.847818598797917	0.957743341126438	1.25850978582055	0.716449701287022	1.02743988844939	0.84293851610918	1.01687747910675	1.60253215299818	0.909552528215918	1.13483796255288	1.31393826621113	0.920457824480778	0.91206784208888	0.919158569498388	0.929149253219517	0.841531145244193	1.02688288573368	0.863893336794564	1.01057191012675	0.927019713254139	1.10537871631803	1.55392380923728	1.16228525685168	1.24569828017772	0.951778368596967	0.950839413833582	1.1269473233062	1.30627425554665	1.10813152905156	0.878253114442311	1.02974853599429	1.60085687682892	0.869323936866943	1.11361180309387	1.27694697041716	1.20615682513915	1.29164717860362	0.987132190684301
ENSMUSG00000036199	1.17816481269636	0.7310941642969	0.770919793581126	0.736452719057856	0.729175082491273	1.09904220187729	1.3372441498275	0.740241113064802	0.686764512478756	0.639619696354299	0.519011893024451	0.65209168794767	0.613726026599874	1.05187810484219	1.13861010741842	0.67647169762947	0.603542969234384	0.611914794665314	0.635159450038924	0.635027349064325	0.59450927569337	0.841200820914373	0.585643609316332	0.62948054736136	0.66006951253623	0.641123399271274	0.736112920513568	0.823709802035035	0.837476265984802	0.778471803847914	0.679680388448841	0.728192301159224	0.765340319278913	0.8514660272523	0.737846665238759	0.951993464509077	0.83001364918537	0.776561009420279	0.776248325424167	0.641281577694015	0.762071676240577	0.741045207913222	1.13939538372221	0.789491554936906	0.989843816624272
ENSMUSG00000062901	0.806720556829505	1.29826712936116	1.04043427678189	0.855171778574653	0.928801538204926	1.17139980382108	1.14522847771933	1.16674046760227	1.04125272560561	0.985393734370766	0.742346324185259	0.873509586486293	1.1211017370494	1.00479247427328	1.10333558672702	1.16298149215161	0.958124694958459	0.928656527518949	0.936522215588764	0.799015216493942	0.920827236737706	1.3132279034614	1.0142737820172	1.28456784964289	1.31475235433372	0.875480179884267	0.921631993502118	1.31475235433372	0.885496296233615	0.919737093455391	0.994811887035903	1.17485949228041	1.02485724704413	0.912714816338203	0.942728869864334	1.30595793410901	0.770268517240856	1.01264372545346	1.56442188002439	0.925840726872668	1.25874884217887	1.16000081360784	1.52923076260014	0.962918673384749	1.06659700121635
ENSMUSG00000042604	0.949320209935849	1.39364262867426	1.39364262867426	1.11726187334659	1.39364262867426	1.13135435571374	1.24060903571664	1.37761481306049	1.05208189201876	1.01277247357781	0.989992423135546	1.39364262867426	1.39364262867426	1.37397526575016	1.69749712263759	1.27694838377779	1.38292972853229	1.39364262867426	1.1422593653496	1.21609358451874	1.24421835757769	1.39364262867426	1.25834625314655	1.18131048842902	1.39364262867426	1.01089032269275	1.04803619156269	1.23827993622747	1.61187534271449	1.39364262867426	1.69750193428738	1.39364262867426	1.39364262867426	0.994568400405109	1.04059134318414	1.24857315150522	1.39364262867426	1.38397732985405	1.69750193428738	1.0424499084271	1.5864087238302	1.23282080255621	1.6897994079202	1.18472919865689	1.49055412880754
ENSMUSG00000015971	0.447473345625314	0.645856939360962	0.4640970886928	0.507478004156501	0.545861360872996	0.489180695027442	0.892785602212611	0.498844141290539	0.611694924792972	0.611313942970785	0.328483765510992	1.16553075553955	0.470145478182704	0.471648861380428	1.06512330858308	0.382210684000109	0.70555807919809	0.644537813864649	0.525816738360806	0.556586048041441	0.515249976130707	0.699548779977708	0.492622215048133	0.490231742686374	0.505651442526006	0.452461671693683	0.463601964815415	0.587847366239219	0.495307570203431	0.642770996075365	0.530296001940854	0.574033507650899	0.650703245556445	0.48175378409656	0.508037703862331	0.485130079415713	0.545513736683278	0.548784608987926	0.54985819821893	0.475319610329701	0.568173236620715	1.0453656775107	0.667750723910955	0.547912203494333	0.505792731430182
ENSMUSG00000068742	1.2362676843854	0.817978343384139	0.965238495512957	0.926870114953224	0.798850317526425	0.898941505651229	1.19037605324045	0.925001671435653	1.02312017768167	1.00265521941167	0.666035182442359	1.05544622064962	0.814354703952351	0.899558548413082	1.03100032574955	0.785766664966032	0.897416346283955	1.071400210125	0.98225361021375	0.834026432755475	0.951864485951402	0.892260517132642	0.817502566253024	0.870751689880758	0.857509483371365	0.776318067972804	0.802587075395032	0.925723729758433	1.06485898751381	1.25312372798564	0.986781734461089	0.89010117289768	0.796775733010722	0.813003396735405	0.815144394425662	0.826976893079322	0.835260859522442	0.94946110153722	1.08544289013233	0.837305079969241	1.14667816716482	1.37389150822186	0.942812132628134	0.935538340065897	1.02503439465634
ENSMUSG00000048100	0.989714726676963	1.34488330763632	1.00685018688086	1.24363017291429	0.914312496310935	1.08239166960883	1.49379538750911	1.13241008733087	1.36566634398159	1.32639300346448	0.85323945354685	1.36566634398159	0.944135692773267	1.19280360056357	1.66014031202126	1.34663755116833	1.20981134296339	1.36272897406302	1.09332156830805	1.18504949076816	1.20279219970905	1.23226366217986	0.937829717451197	1.00515958116161	1.08681282471665	0.80759417968654	1.0251693436599	1.36566634398159	1.11891615590779	1.34619420102117	1.3139522141557	1.2366331073448	0.940045223114763	1.0112722188004	1.08743041427947	0.950858436888613	1.00585769584041	1.00102489736616	1.63707482681621	1.36566634398159	1.14221190761335	1.34765684078027	1.62975851189418	1.40087248170094	1.0142943907937
ENSMUSG00000027429	0.58300707859584	0.830520179881171	0.587518902838218	0.762997986258763	0.710206157789671	1.09289249010765	0.823766485426747	0.659483880051387	0.614334119833921	0.764928186206773	0.573877398541115	0.623651766729082	0.615959111702972	0.606361639641252	1.39537086936947	0.626122768700088	0.636267341524018	0.71527499699509	0.629794857428933	0.709120209433047	0.684946629372722	0.671761391039432	0.645818316610998	0.540090868746242	0.603116290980218	0.564135341156093	0.678277981117648	0.711230758535744	0.701566728654481	0.753346855862754	0.713485737917064	0.585625537685704	0.589292988914791	0.77614529845674	0.648963690208252	0.545890944193636	0.716107832630868	0.577307389570731	0.698090741597908	0.56066752036845	0.973689422660922	0.906467434802864	0.814905859368745	0.665043604538287	1.01615408590878
ENSMUSG00000068328	0.936553646102649	0.545997360281886	0.529592189986926	0.633843588647273	0.556815132598496	0.618700330598833	0.765226713136868	0.666527160831866	0.841496471403712	0.74769688530193	0.471125297588319	0.555262118372157	0.555798042834503	0.661577037112781	1.14379568458044	0.646400799564117	0.675533723695592	0.560392707366493	0.639896588268967	0.566557121831568	0.586193693116025	0.668587780002102	0.638417199260208	0.549136602857107	0.668791720298757	0.510452532273409	0.584564968380581	0.696995500776036	0.689046888796389	0.671634906229558	0.633931685521841	0.767712870529469	0.780845753645745	0.58152840387783	0.600143674427742	0.548738762159324	0.681437444551799	0.546894551524719	0.646585895854507	0.506252351193581	0.744717454461225	0.564206753576516	1.10425510354206	0.746911820028632	1.16345976541627
ENSMUSG00000047996	0.880117283974226	0.766393004322897	0.512440828870436	0.450916810776698	0.451368866275822	1.0495153753942	0.562373787727	0.542619268968603	0.526647884948577	0.643609109533716	0.421551891219825	0.465886446242768	0.54800004376235	0.611600198253167	0.888937851361555	0.505045300194233	0.607651793774098	0.763265408144542	0.571818976271973	0.569958828697354	0.493126204997824	0.697800108398897	0.694203081664006	0.550114357080021	0.693784525338903	0.402989835154229	0.545824393574579	0.559183829239429	0.67430561140025	0.505289910126375	0.664984466002851	0.412002571789581	0.458690079140978	0.649021816250977	0.478415562989713	0.444754785499578	0.452542365022084	0.493368797633228	0.621477734133465	0.442434364516252	0.65955750744579	0.567320913824293	0.781965309199261	0.495054417780236	0.477324699921124
ENSMUSG00000075376	0.449634160666215	0.493305045980803	0.476121466797567	0.45134220113075	0.450423223422737	0.451655673785019	0.601584920020121	0.49719634083474	0.53629973943986	0.621722316146086	0.432889236150893	0.533248371265035	0.462696264704867	0.448184722992172	0.617878783579164	0.475190983972836	0.52025368108864	0.574507712468481	0.547022775799274	0.462167866786692	0.502494225928458	0.517685724632733	0.500813802400933	0.483014298273953	0.450660626813126	0.429043498026748	0.420993559273377	0.52990693078386	0.524397589615308	0.49460583498806	0.661592633422942	0.483266827164077	0.526765790585541	0.453939667317941	0.457481272307579	0.466215666640161	0.467716095503298	0.485795388439167	0.524300745511808	0.444301470014962	0.640027697099086	0.526103159352417	0.584991965478036	0.506622529263046	0.526235559425602
ENSMUSG00000033943	0.425427411395656	0.555788415400108	0.469176465010308	0.456521600622107	0.450758229191239	0.578249764351093	0.617029732479097	0.504653275899052	0.482918910626041	0.561749535019108	0.429845247059318	0.439540871120766	0.450564724136444	0.433032543514403	0.668665999791942	0.470667526608431	0.553372845423107	0.533973600208197	0.466746242060086	0.409593076808005	0.500300381803181	0.553461012451964	0.53304320360004	0.47447656372785	0.609393976555185	0.396616097271782	0.388592478029048	0.616967797073701	0.524911814972205	0.553325499097054	0.72086391781436	0.534556133598617	0.515102225569516	0.429704626523708	0.409341907599091	0.471836622769443	0.709252811744974	0.466610427450538	0.565221085170933	0.434387273760402	0.677546746772215	0.419251267147059	0.612159478777181	0.51717636241613	0.4800826484213
ENSMUSG00000070942	0.975672860858665	1.4189500663161	1.10217852778456	1.07439945324908	1.10120789837354	1.4189500663161	1.39432827549092	1.24528319183878	1.06159598034567	1.22842635494869	0.865347954650486	1.01137127073148	1.02915420999692	1.0076105150441	1.72948030167577	1.25452144978497	1.4189500663161	1.4189500663161	1.41809397392018	0.971715963135488	1.04706601301505	1.18638258354147	1.06301144565184	1.39264611995946	1.13494466894563	0.976394315479526	1.418832039093	1.26500882784449	1.66594176906637	1.4189500663161	1.72734251606326	1.1685944146264	0.939884690341234	1.01365760668134	1.15133817979829	1.18300709294276	0.947548684191345	0.958793377258175	1.27752719808924	1.03920110931002	1.72734251606326	1.4189500663161	1.72905353219004	1.36867953373249	1.41254518913808
ENSMUSG00000034007	1.01025790394137	0.972370313466334	0.992433427218193	1.15691181388393	0.970721454520592	1.4026223920206	1.1973623592338	1.29003156512802	1.4026223920206	1.26029991919246	1.00404317811178	1.4026223920206	1.4026223920206	1.18793287157144	1.62793350385031	1.4026223920206	1.40088171322002	0.97843207061679	1.26203075764668	1.16736782143876	1.27118921121605	1.25216818758661	1.4026223920206	1.24763499071711	1.4026223920206	1.04788434002636	1.28776696865097	1.07133774267477	1.70665703429939	1.4026223920206	1.10345886539843	1.4026223920206	1.17087833135926	1.39064640037536	1.24267746792696	1.39882449625983	1.4026223920206	1.40179463089582	1.2311591930766	1.12867054388806	1.11107207205334	1.39179773899008	1.70731461817573	1.11887107887386	1.12369784574214
ENSMUSG00000038510	0.982620625717812	1.17026394511349	1.00631313828224	0.952958611992616	1.01631439359901	1.41141198237638	1.7180082003029	1.26707422049838	1.0824798382789	1.06889244596993	0.912461955762178	1.07373846214548	1.26735053134121	1.24215912807294	1.3143815638292	1.23723841980509	1.27130364297328	1.09408969390144	1.35638909302938	1.41141198237638	1.04168488992448	1.41141198237638	1.39792960080409	1.01694767859128	1.02965352793099	0.917092300295401	1.16078133736568	1.30057331852492	1.22988753936643	1.39456770483295	1.25569872825418	1.23394900664437	1.1755426439148	1.01974948687188	0.97582425611629	1.01104784720666	1.25753050469803	0.974219882308307	1.69072557883882	1.41141198237638	1.7180082003029	1.0362802162298	1.72015005055345	1.47629941211323	1.39600883843969
ENSMUSG00000025583	0.502821444070686	0.55496956723444	0.505706905450258	0.526765158837424	0.484757621380154	0.597274803788948	0.598726952990989	0.546807064271968	0.599586426165851	0.603984997276043	0.438288653952489	0.561106585423608	0.51192345883651	0.623939145051456	0.929922479229443	0.556248801467642	0.637687705522165	0.661720740580752	0.641590835780535	0.56398390830569	0.580607426076	0.597130926942412	0.792360596888391	0.491520572155722	0.551058920161393	0.518698531138096	0.52295596363015	0.522730978169455	0.633304818510018	0.631885403552774	0.655938686728388	0.551180030474059	0.5278894060568	0.634495011418672	0.493039667234871	0.559495823434703	0.671585375104764	0.530614103778862	0.604811914923757	0.474272166723967	0.670071853750581	0.707784847799572	1.45263274336372	0.514942639030573	0.553050186726397
ENSMUSG00000028488	0.487366752054703	0.53430205487466	0.519982478973435	0.476104759559077	0.472375286482094	0.546105321695089	0.694334541290306	0.647067671498936	0.577951819893739	0.533071632987859	0.379652958661603	0.496406902736897	0.504975493975713	0.505812537206208	0.667479982455494	0.476070936256842	0.552168399470309	0.690865788788757	0.510642562679562	0.474856368045092	0.536964805860033	0.740429606823762	0.574365252587809	0.479800925950742	0.575346974339298	0.429698485684911	0.482478424252876	0.558749655743739	0.73559293952351	0.556714254706682	0.702960205194957	0.555499399932078	0.59917826685744	0.452859989868796	0.517091532698989	0.508247357862474	0.54349301695266	0.509903264322316	0.622023843626519	0.476504437788471	0.58148083908236	0.604925205379807	0.848182294141436	0.535472723847852	0.498967072497113
ENSMUSG00000020952	0.710501176674401	0.527020741091884	0.591628325535842	0.458269184411032	0.445959184904174	0.615727842201384	0.753791535287971	0.663752490859685	0.709722935363179	0.511469446233088	0.355224342552106	0.455965379912642	0.460341788573835	0.529231019889291	0.601244033683578	0.511388586562875	0.570493926829437	0.520356303847935	0.88222832969268	0.52877188617267	0.469753843481239	0.585793152789287	0.4725432836445	0.449808099035529	0.520860068461665	0.41349192338103	0.416491570630426	0.547041028393538	0.54396379663177	0.712266905312425	0.597785065706153	0.531837960379588	0.493786313494823	0.463261730005477	0.439630418825936	0.563714163728284	0.519916650905984	0.432561973349218	0.514519280546888	0.44883144903748	1.07053002990079	0.561987398843227	0.682137088707472	0.479591212915652	0.512575579188759
ENSMUSG00000057447	0.726775542750268	0.521858682692037	0.532953533975651	0.4710590186194	0.493675054380836	0.539690647352723	0.638022077557997	0.630298552616009	0.593273412496453	0.711486869164554	0.396189327916621	0.506979589585557	0.515448121821743	0.478431282837367	1.07778068520482	0.510276586564058	0.566725059634989	1.05822030856247	0.505186482991888	0.591727008284041	0.598216000082576	0.590354620406881	0.539573924965209	0.494075897406864	0.616904247601179	0.426975360664718	0.420873062091505	0.564125360317992	0.517851014290507	0.710113812743801	1.08446834792589	0.648363645343999	0.698920086510428	0.456878005867207	0.419959150857942	0.458480370581538	0.51730179871524	0.477522397617123	0.558109862215331	0.481861895758379	0.805217510648443	0.494600428956262	0.623564139264877	0.699142406977537	0.565875436072975
ENSMUSG00000028149	1.05300596242255	0.598813540878959	0.697537503476149	0.627110815053851	0.575143425500285	0.835102613597162	0.703916266476157	0.607261436881849	1.08386611433431	0.699403990923346	0.531462694290546	0.568820849972774	0.585124869364766	0.606277533031824	1.40002510107745	0.614177328416503	0.5569677454153	0.649942676737313	0.618942291987243	0.554530087584601	0.618238045773492	0.614932437949473	0.725362045414965	0.537448458854107	0.617099800634408	0.528573405970014	0.774042341813498	0.600010331404115	0.651377510136873	0.762752229428411	0.63942723611318	0.617915810800292	0.598260087698312	0.591421626350069	0.538277484803832	0.700275992735192	0.656571888499237	0.786941678414387	0.971733122276198	0.721740706248122	0.781356130928465	0.824449075591722	0.71480085121897	0.769903249000811	1.05476085470572
ENSMUSG00000017929	1.05617421181791	0.772329227979319	0.680230137128263	0.680846053860971	0.68194175375107	0.968034332945186	0.761396205525906	0.778227462149165	1.05968404206265	0.686248000785449	0.646514521681694	0.663243181752792	0.595644436691483	0.838690814359499	1.16810148370368	0.611718257253432	0.718581977965051	0.955495916009042	0.657510946013008	0.746505667925215	0.628241649920612	0.809312690240691	0.658773701078984	0.669982275421077	0.734411192427066	0.545466924408961	0.611511577794543	0.924392120561739	0.789351004654518	0.766176913822792	1.53960563850033	0.66458549866394	0.759213063750372	0.74485764713853	0.736655410584596	0.749810153520589	0.834402728446952	0.658157841776736	0.816804131575098	0.86318113133954	1.55022414725295	0.728354714984867	0.878901380852621	0.965524372221408	0.99280338271415
ENSMUSG00000069227	0.990051747740124	1.41511714449019	1.24250973986833	1.17666524589361	1.15299619752359	1.41511714449019	1.38823726450165	1.17631277486451	1.41511714449019	1.38803676071521	0.944550461849432	1.24531683144193	1.38532724719826	1.17368536552808	1.62556802378924	1.26329924070529	1.26631055203695	1.14374909451456	1.30253099547114	1.40351579708455	1.39186372798371	1.41511714449019	1.30238626002222	1.1628331416344	1.28798185087832	0.930929860565258	1.14162715436429	1.00201262897783	1.27099646813224	1.41511714449019	1.66005980200333	1.16093708122987	1.28738893363957	1.41511714449019	1.1194363089148	1.22561632112432	1.25553872233778	1.25390741012352	1.72236677868014	1.29889748825556	1.72236677868014	1.40821753553616	1.7242591684348	1.17484886262484	1.56559968938585
ENSMUSG00000067049	1.22552277470263	0.878633559875667	0.958660138023915	0.795312138706301	0.665074241534926	0.966427372896623	1.21821594627026	0.738244259809793	1.27566707430744	0.638523419478265	0.64128974315323	0.97388835888063	0.790403020514079	0.73907934698618	1.55914726277712	0.7426279238262	0.888703944079432	0.812179369168521	1.15448886681354	0.733523091133306	0.947903527997816	0.95170049499557	0.660020385729084	0.713994440029608	0.766798494080251	0.570647070941428	0.759263295318154	0.803783006523817	1.18000935633821	0.954388189220175	1.17821063333807	1.10927615069528	0.723937468248122	0.757686878074445	0.825340220390743	0.879039526874756	0.817669286765284	0.722099886890097	0.921732282936704	0.761365516644276	1.16668687461406	0.953501291004727	1.15598875522132	0.768220937532765	0.981902490299464
ENSMUSG00000037336	0.848630797935787	1.32780657680838	1.29585026394946	0.79220739633768	0.852346045998479	0.942012818942537	1.06832025973095	1.05806563777409	1.06498646985933	0.922705075646646	0.859856330835911	0.837884070015693	0.860606479788774	1.32780657680838	1.07264793031136	0.895929386870624	1.32780657680838	1.32780657680838	0.892992057445808	1.18138108517315	1.21932395967413	1.086981255775	0.955087445727875	0.90328086545889	1.32780657680838	0.902401751008546	1.32770901776576	0.923242585308852	1.09961726384288	1.20095351180355	1.145967714756	1.06332244911337	1.19466590430265	0.780474169732242	0.879307340599968	0.794789593920871	0.848874614552973	0.784197731132176	1.54602591370246	0.842782082154955	1.61724391935257	1.19736481841763	1.6186229525576	0.915937401485467	1.13812689732971
ENSMUSG00000020228	1.33834095510952	0.938203238399793	1.07403793934952	1.07808512891268	1.19930789199276	0.863447642831467	1.04000996729867	1.3178776153908	1.07933834235394	1.29208226141493	0.809506455751049	0.943687791605495	0.773488297942968	1.00138638558608	1.63349820855316	0.913992721270318	1.06602237444754	0.869117056731336	1.10808760755654	1.00498577535814	0.856039802952807	0.965995939714388	0.858618938010934	1.14834722944813	0.959308094374546	0.893799996256852	0.837630510344185	1.14389162284798	1.55905407149035	1.19280815786669	1.2746708439654	0.968994302765248	1.20523631961136	0.885732699244148	0.821825409407005	1.03771085378878	0.934197383951829	0.938732906117603	0.939382369632073	0.965006477035826	1.63252543080586	1.3138476293041	1.15533227290531	1.47907998735122	1.47907949513134
ENSMUSG00000024037	0.710422655465091	0.862125724662316	0.843849904835135	0.988894631315129	0.824499322611026	1.12740969905099	0.923800207629921	0.840162121837486	0.9111618871103	0.948224076322535	0.644954778204169	0.68357287253952	0.836832790553692	0.965470116271973	1.56512510518464	1.00475072692964	1.10487385073358	1.12043908811453	0.802265575640234	0.688822538551226	0.792721278009062	1.136819693876	0.890139090037186	0.777112175129928	1.15613567299263	0.660426247237755	0.677479041537076	0.89344223996104	0.937069012834561	1.26174539433602	1.56413511099156	0.709266719806921	1.13178033111505	0.788025533455628	0.694887500786728	0.789750672314531	1.2818416746465	1.09887185968825	1.19144767875684	1.2818416746465	1.45897695211192	0.77148434171791	1.02574064252724	1.03604275197511	0.929516598547129
ENSMUSG00000004317	0.854346510151857	1.13029065402688	1.12286355719875	0.909627915232597	0.800425583509312	1.1675366245096	0.994474692415908	0.821301561807228	1.29729908381735	1.2466339181467	0.790709292311645	1.1013087508137	0.750083774113259	1.2710418757228	1.46217655389626	0.749283788229299	0.914194784689511	0.903907576885922	1.16601170595717	0.862075987043384	1.14363124115931	0.796721894023866	0.98094321215863	0.976235039598091	0.994497688279742	1.15553662185459	1.15413844418927	0.871543248515633	0.956805451288964	1.29729908381735	1.20538956266941	0.992880659566372	1.17476952823137	0.875049872187251	0.839689086460262	1.12026228287356	1.13569997942096	0.920252463810664	0.819825401342715	0.844687360496833	1.5789861357869	1.14738504783839	1.07195930711034	1.02562748499683	1.35784616707304
ENSMUSG00000013858	1.18350867336871	0.926534157422388	0.878301811916113	0.687774230427091	0.74955693964144	1.13094971160209	0.963786059274096	0.800526975747435	1.07647636849417	1.26507857315377	0.551015154475653	0.666514945128619	0.606035277427891	0.93849361079051	1.041220196707	0.78951545557207	1.08560329067123	0.686849971039495	0.720428573445468	0.801572858343772	0.813780808293979	0.763190313769195	0.872617860128582	0.811565735767154	0.651271441863506	0.639606427514551	0.793352484543107	0.852255221131404	0.822709197236895	0.808357865748665	0.845911994985732	0.651998166193533	0.717042535639705	0.711661652065682	0.81381287023389	0.8191084877045	0.672070758110779	0.681196959792363	1.00298486138853	0.746349474230715	0.84480358268312	1.1096763340802	1.48464208071304	0.775450737923124	0.934892667272531
ENSMUSG00000053519	1.27503806713784	0.884800208838486	0.8789190301882	0.820865591141179	0.760358375093355	0.966478930010358	1.02938113322	0.968358219702634	0.878512284252281	0.978806497476268	0.612039328933296	1.23256724339959	1.10630807622172	0.879347648907888	1.55686308887444	0.876034872766109	1.27503806713784	1.12057193862322	0.867372758906604	0.758182877888945	0.979441279817053	0.97069039186146	0.763170452572605	1.27177972026789	1.12792242276191	1.00025076556642	0.954336225793678	1.10637712422402	1.44481367323161	0.706416410807263	1.02507138703655	1.11831942641566	1.13708582869398	0.876256275749192	0.616223801156826	1.27503806713784	1.27503806713784	0.890713473363566	1.19492931013048	0.728757187763449	1.55578034371753	0.978947869023017	1.55671521092125	1.00756719303401	0.83099959508186
ENSMUSG00000057503	0.264803333479888	0.29300016163737	0.28215612653477	0.250324363216945	0.252515665147205	0.28308695058929	0.346256925768502	0.298914237142476	0.275472150127656	0.288682541595988	0.211999282725825	0.255842491193867	0.270726697399212	0.28078088447392	0.415787628404371	0.266412303472812	0.29856464843766	0.434887187978977	0.275136928071859	0.26598748985308	0.293553553789329	0.304295177221143	0.265560853893252	0.25765732289625	0.288640812884038	0.228043941774024	0.278912792970501	0.268164954589687	0.30357780724813	0.296394327940502	0.441009577327253	0.276803846063131	0.268632877024773	0.26478154471242	0.256005719220985	0.270223659366083	0.273338846010739	0.262390973683268	0.317835137780735	0.261392523810025	0.332532327420478	0.289717995132446	0.38496228370145	0.285808526306891	0.292497282813566
ENSMUSG00000027255	1.31901606915656	1.12314160895379	0.86771778693511	0.768966125903634	0.832905786576922	1.31901606915656	1.60867945204916	0.962191260696338	1.01933956967283	1.27108331816312	0.84937670813225	1.0108766375967	0.814341336513583	0.857516851231516	1.61019783103624	0.850015550150912	1.31901606915656	0.893191043959824	0.990464766157903	0.824709629940517	0.949692516862436	1.18216332218569	1.16468073148975	0.757470688599227	1.18276495484765	0.831542722788129	0.939449620822609	0.836226381380668	1.22563992805191	0.944149935957782	1.02169716622982	0.9463381932932	1.03807634284409	0.963453595631187	0.807967300171475	1.04459508022785	0.833499103602913	1.01946399467482	1.09955071497622	0.722741309322579	1.12162008654996	0.929019479987814	1.27999357048768	0.875498559255363	1.14966457392514
ENSMUSG00000055093	1.8978366969584	1.76833548160731	1.90745794502468	1.86922198969221	1.58402526721845	1.85381158719272	2.32390101870239	1.64044886150404	1.72076113462258	1.68116057545746	1.19242038887771	1.59773426383297	1.54952333335212	1.90745794502468	2.32439076531298	1.58945636506465	1.5984541687035	1.52074602883402	1.6357394996568	1.52159030616842	1.71108379696911	1.90745794502468	1.75960157825359	1.61057288669974	1.6878785063604	1.53298119142965	1.6149481757873	1.75455742373238	1.86282693022319	1.60268420028395	1.84983730684029	1.73009545467203	1.56513151656214	1.56104062835619	1.6062309286198	1.83234712723927	1.64858778299523	1.55307584702958	1.85510963818826	1.51393302354437	2.32390101870239	1.64406754038898	1.91993510917791	1.74431440493451	1.8158900117206
ENSMUSG00000022185	0.511696578191933	0.615101062911631	0.561939909037004	0.502833852475535	0.554024270846736	0.609700995267657	0.708108717316352	0.615125372305472	0.748943751759561	0.597600202343083	0.469571956123558	0.518764050254073	0.495622487886883	0.575494403344726	0.747107627309954	0.57509159181529	0.565986884047323	0.567828257466169	0.609676667300092	0.542163046474242	0.530989865447701	0.611551409719649	0.668605130312771	0.546987508204719	0.654815774256665	0.501028930272091	0.54610968865635	0.595451230446676	0.636728248477882	0.693095703498208	0.736585886464816	0.514191832005487	0.685922720579564	0.563759804910853	0.556339004202835	0.608018506017118	0.701929141333946	0.543905018911013	0.701481376186553	0.495318081313942	0.864849098547053	0.641722723855856	0.780586830552253	0.60689346249929	0.948732010437455
ENSMUSG00000040746	0.828036094778684	0.986223391620385	1.1238759705244	0.913802697283795	0.857954247254501	1.30384752475445	1.00117649589305	1.30384752475445	1.30384752475445	1.13500690596921	0.8311537313244	1.03270008716184	1.01642463643961	0.949223016341739	1.58944521413301	0.997779668400403	1.00303462879836	0.809632622355603	1.01328062921535	0.854604131879873	1.14746482604987	1.00332930821162	1.16430415483293	0.82562359017031	1.1596262220987	0.928287835864551	0.820883623657192	0.864811652955114	1.47837518259633	0.823496034107182	0.897175849664081	0.994924901220872	1.01338645217621	1.13720430161291	0.811970344843278	1.02294136160915	1.30371720215668	1.02887651887558	1.24287322443875	0.738565599600973	1.21737541820034	0.907505899051323	1.53559395784792	1.29249216074038	1.07051892428568
ENSMUSG00000017978	1.03844472378068	1.13915861081186	1.06442545798358	1.1060177450611	1.28320130980359	1.0323226771317	1.59616990368984	1.30020365099582	1.04004853473679	1.42322060358021	1.017814821824	1.04003433622096	1.28585016835461	1.40933948442228	1.7312503639507	1.11233874427073	1.42322060358021	1.42322060358021	1.02717014431693	1.39991517276819	1.25128193822863	1.42322060358021	1.08376368569767	1.05078178360056	1.42322060358021	0.943281541955924	1.15420852844452	1.18607730204928	1.7312503639507	1.15548224698029	1.71218561685857	1.1377026989002	0.994410131556231	1.42322060358021	1.42322060358021	1.12615656928784	1.42322060358021	1.18986334972008	1.73111221516614	1.30401650712061	1.73111221516614	1.42322060358021	1.73219549699139	1.14906671397759	1.22311566066061
ENSMUSG00000049339	1.26811556470459	1.08236902368204	0.948232485591063	0.861544963103711	1.26811556470459	1.26811556470459	1.18290299887902	1.1281481723857	1.11101421412475	0.962021434977129	0.752084263133634	0.973666647141053	0.700101178168445	0.772219813941552	1.16344610269232	1.11670579701899	0.972222246577734	0.686153195024685	0.866823710811355	0.778355471189858	1.00194779052	0.748616897002034	1.12131854736318	0.769192974277605	0.948813730302822	0.802488466101016	0.810955046607654	0.992634051545411	0.800208076972519	0.823705004176994	0.757812395998909	0.871078289503262	1.2423838643918	0.815290863258623	0.702846970380682	0.707836917518182	1.12057438238484	1.11277160015281	0.735482461892854	0.672319086996276	1.01483574525176	0.767061485443442	1.54877162668601	0.859582163182077	0.966908839564223
ENSMUSG00000082593	0.823044334959514	0.874075316047009	0.898865394144331	0.970396116470687	0.909471469842965	0.964674718491379	1.02505324367085	1.19782842908004	0.970166099407145	1.2971811225827	0.632649643813367	0.918653940869787	0.940310758914252	1.06214586679328	1.15091563819623	0.926078488833412	1.19465996737323	1.34036664619918	1.31628411995493	1.19174701323846	0.978354801876795	1.2394055358803	1.03452784034954	0.944261491582936	1.05301977653108	0.798374118231467	0.964743742812528	1.12600872325983	1.55681407505818	0.942897468452596	1.29846278666673	0.872604433567008	1.04992162214801	0.922098294779505	0.799035592658261	0.896732849915004	1.04789972225163	0.828359968026979	1.13774583183494	0.839505845138786	0.961220188395665	0.885137138610835	1.08448179293898	1.08313932407788	1.3511955182115
ENSMUSG00000015222	1.27425422951943	0.899921719221953	1.0888293363801	0.786730727847264	0.807698902844851	0.758412168818187	0.801990741992366	1.25101649986845	0.786504697319667	0.960859894708967	0.704449032581063	0.795100806258055	0.777841127212712	1.06939695476853	1.42826381059396	0.84745078390648	0.727348441982832	1.27425422951943	0.986924973662347	0.785273476848905	1.10172435429557	1.27425422951943	0.701188225371609	0.880544113149413	1.12865534253164	0.689209217596804	1.27416614419161	0.922251594423086	0.927983337232848	1.1146554982377	1.01815020725152	1.27425422951943	0.996827627311552	0.85113952194177	0.777576104094285	0.964431912943448	0.774563364947207	0.981851522144238	0.82795842574492	0.868352367226921	1.02174797275148	0.982824426837395	1.17492232720019	1.20965722462024	0.987631754407595
ENSMUSG00000061119	0.860836760313926	0.523010031083007	0.442008884492227	0.512694427291407	0.444433352652369	0.478439776091342	0.511170101325181	0.603935192659779	0.494302275638248	0.470591832124649	0.448849206592173	0.531136047930587	0.486996480776611	0.496865980431728	0.570814205963786	0.443930979459425	0.544866279766251	1.05398712007936	0.572975363315166	0.509616405518257	0.577585721992196	0.545838900625108	0.546738788694421	0.463695763445148	0.526798153262269	0.426656772818931	0.440832920940103	0.560377313789989	0.512207816980891	0.572628937421004	0.659544541380174	0.453278917185345	0.643638052081962	0.415285528095917	0.556504778174192	0.468920780844936	0.479378902800829	0.447279259041916	0.515450603782025	0.417275334743934	0.783824018068206	0.524946744964049	0.664637909559823	0.473417644270745	0.465451822293226
ENSMUSG00000037754	0.493913270356236	0.585795620786145	0.529998576478291	0.57512684438034	0.467637337924699	0.556067032451644	0.687043830819158	0.715580664915349	0.525720358292988	0.548317660997689	0.406530567090657	0.480976795148022	0.485129609713389	0.503573859352485	0.917953266026603	0.460038193925068	0.531618337073808	0.542939188212732	0.50762162060793	0.492822609750916	0.481585233428088	0.547256665085201	0.574061955537369	0.479008399702648	0.628305315442037	0.460488692653953	0.495929499951976	0.537517754749992	0.637662065562196	0.532407279845815	0.666838397205363	0.611176357809865	0.485268065605242	0.481502555947213	0.497361779562454	0.525670970995935	0.491486796964785	0.468899026482203	0.524543634100085	0.474738854915154	0.674221042078822	0.552191594832674	0.666596466877534	0.605761956866906	0.593341260071006
ENSMUSG00000042608	1.2644501290756	1.21973904068312	1.24825241719428	0.857417683567413	0.789253820127059	1.2644501290756	1.18050825415482	0.950993624686533	0.976417969840995	0.956283457192226	0.630068070127443	0.816155176026449	0.746796547657236	0.67540050897696	1.4068109336565	0.809667700239125	0.960298734291296	0.97378333401624	0.862496257824011	0.76124809396778	0.978987593217612	1.2644501290756	1.25186953445602	0.741569334889688	0.854367840145019	0.693260532535398	0.622702323306501	0.879817420501896	1.14538649979736	1.10025503903753	0.996246185423852	1.09990855409903	0.988435139861276	0.80919222649022	0.685712898278741	1.22791197140595	1.10047645782311	0.761970269573011	0.997369679659477	0.791221367725515	0.98542045944224	0.975650757942638	1.50101873294874	1.15299911901068	0.912471942222012
ENSMUSG00000036667	0.89425882575234	0.964009731371788	1.00726508561521	1.10937380380841	1.38043590559171	1.38043590559171	1.29446539881299	0.95069537400709	0.995797005274788	1.07938919371001	0.833191449426608	1.12431207798955	1.19917355247469	1.11587201068507	1.68332399809768	1.0632099219679	1.38043590559171	1.38043590559171	1.2646501748809	1.01699114355464	1.00238640547997	1.38043590559171	1.37584905194645	1.01469199470617	1.38043590559171	0.969592515228518	1.0826118656942	1.37093159196664	1.1416631073885	1.38043590559171	1.33536702281363	1.04554768005955	0.98382574747783	1.18766814931747	1.20856975270568	1.0062986916569	1.11053071426608	1.05236946803118	1.07628674729477	0.867711034055588	1.68240062136178	0.976317314148533	1.32197782304152	1.02179147582207	1.00211041097344
ENSMUSG00000112148	1.08924773180445	0.692718898853398	0.715852669922638	0.750064060099915	0.716652805683743	0.811469822013971	0.937536461618931	0.789072955710513	0.933188560155563	0.709486639217038	0.705395257048313	0.717279195942218	0.670068642415936	0.655609114678302	0.971349229804454	0.665075282513386	0.636732416202624	0.615726045567365	0.656945067702685	0.669599177065977	0.684965565446616	0.61538384221664	0.678218679470528	0.651428157901597	0.671168790211483	0.606536804877454	0.644789328254791	0.826015381537775	0.759999655486035	0.716130807119892	0.711482092510148	0.836190005165855	0.681238420422456	0.628005145929075	0.620824061138746	0.867614720222538	0.982346164679744	0.621634409129519	1.20420586108642	0.991108029441829	1.46555798270325	1.26199836036055	0.783180863382651	0.914739334485173	1.00487727660239
ENSMUSG00000037640	0.814784214115387	0.558485465167924	0.552368070966008	0.556860205238407	0.568196070005344	0.587573108518905	0.73156697072214	0.535083740303515	0.595452916760617	0.630852157303609	0.432145872196648	0.583003917126358	0.655711240209366	0.816922900658325	0.848456763372491	0.525878345741747	0.577018191445452	0.835515462839428	0.532984022256534	0.533813020128987	0.645810894912243	0.559370105939559	0.557360208440991	0.632415278239084	0.60043324977114	0.522114890296388	0.511639211812181	0.684557520011885	0.750622036458684	0.56576192083527	0.752771634222176	0.581829893198698	0.531605637907566	0.574775553445699	0.512055158607241	0.598271560352943	0.588030237224483	0.836220890480928	0.611778340437142	0.524887721636904	0.676273316541824	0.572106524643902	0.657696248319192	0.622881315324041	0.676965791329535
ENSMUSG00000025139	0.715858891853601	0.988565391678297	0.822818527500626	1.00851603376873	1.28763855306993	1.1466216453795	1.57181400982448	1.28763855306993	0.97603340575652	1.26535913069593	0.684648597244428	0.841524080061776	1.1234482538037	1.2801429248419	1.49626376464862	0.999590590330262	1.14417860860393	1.15333837963995	1.28763855306993	1.11655533031568	0.903073989440194	1.28763855306993	1.14895234070993	0.780474983005077	1.14850866969457	0.720526590354223	0.969962094442333	0.79633350536625	0.860699392062051	1.13931787937654	1.01917976281281	0.843223350435728	0.894459140224713	1.28763855306993	0.790299186091157	1.28763855306993	0.760877289715588	0.909631612724144	1.19601862694253	0.755809597480114	1.57181400982448	1.00002489142487	1.52993195472136	0.875901864928891	0.929695501520591
ENSMUSG00000056941	0.927002984091567	0.581469862242404	0.534110710683112	0.58277436655833	0.531335049468843	0.573816627560487	0.703154969423896	0.505896763052611	0.532121404998681	0.5772165126788	0.406781929666472	0.501869648188253	0.539674301122237	0.629817973866907	0.862709434289331	0.591492358420735	0.816035794837391	0.590250015386384	0.538057302181218	0.632743550928862	0.556401990724101	0.691953022871448	0.612468754191257	0.664690864783729	0.662517704237267	0.465163772982592	0.497043679347984	0.608606421773457	0.698109453694271	0.591493528953917	0.603727547337929	0.567735540570163	0.626979936536631	0.629286406254327	0.575522842178366	0.52485782740566	0.583425639206389	0.57927129869262	0.591556793782636	0.477338890396683	0.643952185321608	0.609931920516448	0.791378505351134	0.563709443485176	0.616802637275572
ENSMUSG00000031816	0.513947348436202	0.55161816783108	0.480490337343939	0.54719839517783	0.523166922439062	0.586248401865996	0.693464571700858	0.562776581228894	0.602785495899624	0.730088955493288	0.477293609527741	0.647830223249585	0.553239477232134	0.537942388619379	0.764649771793832	0.782074398124031	0.646436814534556	0.72824777155892	0.734109531451449	0.617281138601864	0.735842675598292	0.801132229888541	0.510755165985027	0.573746317366375	0.550080903096043	0.5003840667551	0.51012192026707	0.622548062395316	0.635178939150591	0.902913148064372	0.771486447108489	0.525319834368828	0.593817357668324	0.514258772466808	0.560041031969988	0.650630600866512	0.535528306442623	0.546171709701413	0.755999606121419	0.559476478121484	0.713199633660628	0.669691741158731	0.706403436050754	0.589700697065286	0.585595840190418
ENSMUSG00000030298	0.545688248926286	0.671735527156688	0.651558380758647	0.72596776461683	0.565139468325423	0.899625695156163	0.712488793069551	0.811102325254536	0.797342272787079	0.732659683360751	0.496784264608793	0.50732790912022	0.479916518277802	0.545611131210505	1.09263249726919	0.684499520230913	0.542266094933714	0.535906638028201	0.586562363478897	0.679644444097551	0.615180398101252	0.640417958385123	1.07276948598866	0.488646953291432	0.676298559863943	0.544832181172198	0.490698453123004	0.703910668896697	0.612052625059816	0.618340239852089	0.67074817047202	0.793831167697481	0.624166616650495	0.545515867850672	0.597145478669792	0.688181997558286	0.603393221548211	0.517136981538407	0.705462286799665	0.583432235407551	0.72228294059944	0.614218632764898	0.919620385128912	0.858533343762422	1.01912322007783
ENSMUSG00000039988	0.578907061524741	1.02048213258795	0.637320604337147	0.634877507871403	0.57253364409234	0.74974991043044	0.71815217624283	0.934166833542342	1.03581204710411	0.612087114708119	0.457057084192123	0.552111529941905	0.61434227378778	0.644187393774182	1.34976796060699	0.749631390244315	0.586629755932349	0.74660341321932	1.06283029667504	0.61771710462061	0.637440224494674	0.695660475625991	0.611442571179487	0.621400325133636	0.629417769914804	0.502716050709377	0.502865369334448	0.574775817379193	0.660008177838036	0.648766105723254	0.94323077460816	0.814050382491942	0.923147245957248	0.598500010427978	0.61964447307299	0.634270054052869	0.752468617789963	0.625437951212944	0.700809739350998	0.588497655555173	0.866699223123597	0.714384853639715	1.11258166271265	0.742000234513368	0.649817522469751
ENSMUSG00000046826	0.804079743520008	1.10818794045181	0.945558250818899	1.11822150498475	0.815983119263303	1.01031591833781	1.26345127598478	1.02410394687932	0.950754607868637	0.876449360950995	0.675554668101646	1.02386815248409	0.94621579548688	0.838210193131878	1.27085355762543	0.720535087728347	0.878944134636975	1.16504375951052	1.02323480742061	0.868490852423636	1.15231223663011	1.30426086096188	1.0032480037748	0.764335141547893	1.30426086096188	0.790587576672159	0.78139643648146	0.829057419793413	1.05167666145003	1.00368292448956	1.21853335934177	0.889367858297253	1.01896852241756	0.945045414043429	0.866319061693745	0.889267660597607	0.857168919182187	0.764642434592448	1.07394289845103	1.29837312872438	1.55145672480652	1.02597395395833	1.02665066298641	1.06697808001404	0.945748099576959
ENSMUSG00000027878	0.560517343324971	0.626599132874587	0.602129760100512	0.662476714859041	0.558683070908678	0.702528091448193	0.712022790779831	0.673066322950856	0.655099110008956	0.681124822165163	0.460829413366755	0.570414921217199	0.575110717268508	0.908685062865171	0.878369675319432	0.640807935272918	0.677644664133177	0.823722587790955	0.603151501175237	0.590098417533968	0.705700543029913	0.712644547084844	0.657670043274405	0.571610692902736	0.823548760579716	0.530370193551115	0.569517772859514	0.563922554956354	0.697830825607444	0.666462371921685	0.956644584173133	0.756820387855889	0.650793163270506	0.735288902787697	0.524379530444345	0.671477101560593	0.606850210475799	1.03766034845161	0.71982100294642	0.553878065147199	0.737103938732719	0.828273799040199	0.975714686638214	0.601861226519059	0.706973322652815
ENSMUSG00000003992	0.270162574337145	0.250459034476152	0.246797883316137	0.247054597605006	0.230047348948586	0.248451811473532	0.309813573572673	0.24415507226263	0.242390019193842	0.245993549731931	0.187947452213828	0.261851581665362	0.2440766969346	0.237943179846521	0.321279455015073	0.236295712383355	0.268636762915198	0.320894172683605	0.255948295071782	0.240802443456353	0.259789140323713	0.259237382591895	0.255206402061443	0.249203815123873	0.254290227418889	0.235306559344638	0.227917894555691	0.253418437087751	0.281896224037648	0.260461645672797	0.324921412160027	0.246417406586649	0.250876140389512	0.237165816237922	0.241315010789425	0.239591070993072	0.248771941850126	0.247172099256581	0.308725743672301	0.238694227368311	0.306956196632133	0.256240154835776	0.304235057450706	0.259870192187118	0.270793923538311
ENSMUSG00000040123	0.464468032481546	0.431892447854235	0.479738653163693	0.459391958449849	0.433244049248935	0.495668296266385	0.6635412650571	0.591140350381459	0.447779171167474	0.668728540538145	0.375844568627401	0.508339131383935	0.527694422165804	0.726006556782683	1.41339576678856	0.50890892587996	0.658548345055816	0.546180200496282	0.547631569888727	0.486376486280977	0.528879211367336	0.712272121945431	0.563542844749124	0.472193759070749	0.658576012840923	0.416623509271197	0.436423879906863	0.612389094870268	0.741034414802756	0.516397714232303	0.745360635940597	0.486244725202549	0.513193706562669	0.415546819129884	0.546510175478898	0.481720320875591	0.503902933639034	0.461221679806284	0.686275830870068	0.474266917918798	0.904998933913278	0.657240485504387	0.682726899226218	0.481068925105711	0.484358442259972
ENSMUSG00000090306	1.0599919117123	1.32725004061027	1.47017446703789	1.10726817829335	1.47017446703789	1.36375971235144	1.68186658033372	1.35028766714426	1.4701744670379	1.47017446703789	1.06036281881483	1.0721636293791	1.47017446703789	1.47017446703789	1.75377601027617	1.32599851779221	1.4701744670379	1.47017446703789	1.31615536284517	1.4701744670379	1.14538146798915	1.4701744670379	1.1979797335905	1.05815725734802	1.09407544638388	1.29010757884123	1.21180731716997	1.32105297051889	1.68133347188799	1.45490669937159	1.73355029478923	1.4701744670379	1.33327247705576	1.35867948720272	1.23678192997199	1.47017446703789	1.47017446703789	1.23550373511855	1.47069002799799	1.47017446703789	1.78972831255624	1.4701744670379	1.78974767951909	1.59787233449451	1.45111140259789
ENSMUSG00000003813	1.17934821208601	1.09449836408635	0.793429244559702	0.683653703037856	0.655605688152735	1.124522466651	0.873798266948877	0.766868523279693	0.946029571138416	0.974074466908501	0.720711240766779	0.796074432472017	0.700367052255219	0.672490959324015	1.185927028255	0.780724288575301	1.10062222522981	0.797866010316592	0.802834926257662	1.06900888605914	1.09282213623748	0.78313692273344	0.802133151960539	0.591459400155436	0.704391917680379	0.847680132686261	0.706965564134243	0.773112048332247	0.770946373677172	0.80984109011973	0.679744823376621	0.741401979940808	0.857535366815337	0.947757687244722	0.664144517422239	0.857981089297882	0.962734187768817	0.706573671670455	0.899559213835172	0.84943994928153	0.857529590759177	0.724775800576353	1.50906040411934	0.747725999873574	0.855258025487972
ENSMUSG00000024993	0.491426926112629	0.710332501585117	0.472985256460002	0.446931660939753	0.480417428142193	0.539827506708553	0.658737222056722	0.779188448090584	0.480346793636042	1.01926798346145	0.421561395038684	0.451180921924918	0.663026670635719	0.495350259457644	1.08829112174512	0.588027744512135	0.700201956056305	0.706318204076257	0.662339014106111	0.485553620091991	0.486537043933506	0.714997198613129	0.586662649569207	0.432468459368827	1.06010778497483	0.450340760183886	0.507870431446747	0.638838217558459	0.57667841158895	0.585473547766093	0.913302903191926	0.512431259217369	0.524898734492243	0.54126019591936	0.46452245231663	0.506183861654664	0.506640581978364	0.583610473212115	0.531793994416789	0.508204565699154	0.899455794212484	0.658790864559011	1.40400572258994	0.533005661336297	0.537989873336127
ENSMUSG00000022672	0.684300700688529	1.27178876075336	0.654699993982291	0.891106690223446	0.761246244421521	0.871088845888458	0.972116701558086	0.989755480855193	0.970437483922647	1.07519532632066	0.636758796552796	0.683176539155111	0.681722548242196	0.937791599527039	1.17085421188394	0.718403903625918	0.739354870612123	0.818981752379939	0.877678983950792	0.75552433512502	1.12116190234514	1.26445997066266	1.2708932715995	0.732323890244448	0.801531676924752	0.630240474020417	0.617299838511072	1.14108024472175	0.936302200631752	0.815178211738405	0.788932187921333	0.88540401160108	1.09503017544033	0.694772135748903	0.672775634464731	0.726648225331622	0.687785972354168	0.82088099746973	0.821225219500995	0.686737772034398	0.942951765985173	0.759194056413894	1.45298445536233	0.845951443069911	0.749688284579568
ENSMUSG00000073794	0.768462812768496	1.00536143848363	0.857886949094427	1.0268664496532	1.30289371049442	1.30289371049442	1.48045054160438	1.13541166518557	1.02694096704112	1.02437513002297	0.77733167984288	0.865239261277093	0.940823663178962	0.747752979303414	1.11014840629127	1.3020653988168	0.876649833195385	1.30289371049442	0.877967241368579	0.920577766773041	0.919933965472912	1.02458106624893	0.815753274340928	0.843349771007956	0.922958332948084	0.770693842755813	0.753254072926444	0.851692598109979	0.914458357516163	1.00483464930499	1.07621405728823	0.988945173497626	0.889432711189045	1.11927679570547	0.826959656358901	0.998515105577201	0.941961705418119	0.897105867670837	1.58874894298906	0.906305523261276	1.20769052138815	0.984725876392239	1.05680399979697	0.930388724175465	0.859297247730902
ENSMUSG00000073079	0.716599083159258	0.988256511584289	1.02431307139971	0.749214087069956	0.75253171254977	1.30378294504271	1.04781117557287	0.863311366494576	1.29865126824664	1.10579940591488	0.714690658984025	0.827080845835475	0.846995480634781	0.729450341279709	0.885120918670088	0.843182245835213	0.88142910900655	0.861844405402522	0.689533427443804	0.729448096530422	0.773099744867523	1.0110160669209	1.02179177957569	0.759991024623408	0.81606321914629	0.663867316770046	0.733462732066559	0.760881517521274	0.830031402762245	0.769719516970236	0.843133127683073	0.774307248688625	0.775246542122671	0.807431872112686	0.703633451391393	0.961212295142742	0.759071318686193	0.949378962897368	0.932008866744763	0.808073987861172	1.10796660868135	0.831472714303311	1.24024774545668	1.16102382447966	1.02004205210356
ENSMUSG00000039801	1.12734188902781	0.811835170339887	0.7554498162423	0.735114921828887	0.650277931671664	1.08101059153395	0.813377979708434	0.562008359386447	0.599384464454097	0.842364713744172	0.539149203727741	0.633444846549058	0.608783434145922	0.696134986699433	1.10466835131594	0.934019442564701	0.810990256892846	0.905319211879395	0.771587803427966	0.562382948564314	0.7526115033038	0.902550490281994	0.65906493192021	0.677845284415104	0.735559867665643	0.551088836638224	0.805882195917432	0.638639554244276	0.932496691880188	1.21917958703944	0.725274695409688	0.740803339709289	0.746655735631698	0.698862392235485	0.819772273074126	0.65687252059599	0.809308068213913	0.742580173358973	0.836001581951544	0.689266737863819	1.10411806523409	0.749928896669554	1.44983628883547	0.831924176938067	0.793294568864554
ENSMUSG00000023039	1.09271515061119	0.77777971858994	0.663550255380561	0.58824264171709	0.629820332302822	0.793563656481527	0.90784568334603	0.712853344512484	0.769959154448707	0.678290106952916	0.520977126594788	0.689320732581882	0.627660009510445	0.618721847519256	0.936126250192354	0.817755621952568	0.945481892782514	0.725738514006234	0.724448059162375	0.748941031285653	0.721046448821418	0.635934002069991	0.61300358145267	0.63660794014012	0.609959870386138	0.579564701622165	0.590029127889463	0.704761446403813	0.752000070889434	0.690081214896521	1.48472084317949	0.791003654108982	0.676818184921595	0.596951055293089	0.772329956527382	0.73501395202566	0.658336900961199	0.61785998655859	1.1549348877709	0.601616826686722	1.01560521791292	0.964728775130316	0.847162404268621	0.645495861648609	0.700051830154957
ENSMUSG00000062115	1.02372389693651	0.630489684774002	0.63900127586563	0.594894220921483	0.624191580686534	1.0910985085921	0.924299706701521	0.63379700305151	0.811182771206948	0.838249417973293	0.548590284009938	0.629078812985282	0.577668284071483	0.648763455903965	1.40126834115864	0.682024941569432	0.664563571214543	0.659761199920145	0.666238989164174	0.714473754913945	0.615469203428537	0.923229410196564	0.81557360690719	0.648003244971216	0.668024800948677	0.504157511867681	0.593196531842278	0.696743416702908	0.698835586086913	0.673247188935309	0.870612193237111	0.578694217304892	0.591698276134184	0.586184906514149	0.532411397493526	0.789001621926253	0.924788079494109	0.76624360158418	0.734532094177033	0.649570656345093	0.658300259138756	0.689672403906416	0.963618607489074	0.713024741142972	0.734926293814116
ENSMUSG00000024985	0.560924686029854	0.738932683897215	0.656094061201203	0.738074973282407	0.613895725701334	0.917897391884427	0.672370386399075	0.630966668556101	0.703409067051126	0.582626616035404	0.492883587293843	0.597446581139667	0.553657997748584	0.611314509247539	1.10966810014569	0.626163447450201	0.740313124783627	0.813403484891185	1.2330520442102	0.754809134481171	0.817755157313026	0.748632347255233	0.569229201573937	0.551197573314038	0.531391046965237	0.604697946026372	0.623372464842523	0.710127571673471	0.746994119629089	0.630515861337987	0.73318046092398	0.651467113229313	0.696014746810482	0.59141793526438	1.08527061377793	0.702767402597631	0.74874309324408	0.91679706227605	0.945018962646294	0.561592311914722	0.942645218908605	0.62980094563798	0.777921350521103	0.696655626019493	0.796726231176474
ENSMUSG00000042268	1.24369193331517	0.825744632909405	0.759693599833521	0.863874462886783	0.687500257726685	1.16084815268662	0.937331872175065	1.14188862855755	0.929648043073405	0.733575795870364	0.878654115423156	1.00431693215959	0.696567138289647	0.775391350320011	1.59086966669586	0.793211683846	0.86205083734994	1.00907004971149	0.715813749412963	0.735091001636452	0.905161072362731	0.738816763597432	0.71468010147023	0.735057514177017	1.16305401653885	0.726940007590122	0.761235635493224	0.941989694584779	1.59086966669586	0.769572211029082	1.24375698729715	0.925062698425313	0.757083562924517	0.835816612160098	0.84834530086596	0.879767512740368	0.927796426394613	0.846739385211064	1.21995738581742	0.707609653870273	0.926080275438445	0.918874395663761	1.07708821300583	0.734380575767419	0.927461443161002
ENSMUSG00000020720	1.18515829224917	0.755078974916503	0.706972568643477	0.609130256574171	0.669667081809893	0.961317394241419	1.20587489669064	0.977139769402733	1.11122492059022	0.983509515076392	0.581244901044354	0.696160188030837	0.676513778329302	0.637393580134998	1.00096697861443	0.707995369804928	0.759576123462968	0.682284222505382	0.59608285657859	0.693492958859214	0.786077211564548	0.66135760905461	0.956967752190175	0.768894156405463	0.767013793546667	0.663941272284444	0.652178933273561	0.690634732358187	0.771055785598379	0.886938820216773	0.768282009881007	1.27195242302839	0.796831109704841	0.675660277529394	0.719248931699487	0.655776385984907	0.862449706047932	0.827428063694486	0.823851813989948	0.700159968677747	0.955161335307038	0.805334744530612	1.01139977462773	1.39958106494301	1.31024037230488
ENSMUSG00000026309	0.681352444234215	1.10109493425862	0.699128731630307	1.25806792000308	0.870063522145326	0.979921107710169	1.18252629652825	0.898195816205465	0.832123286561471	0.992481798431549	0.526165406458418	0.891758803132109	0.740204100574906	0.639076469443394	1.55447473507391	0.752354252482487	0.772339742155905	1.27312621423194	0.857689459571864	0.893565339038576	0.851734663327687	1.12806743938698	0.777998557428645	0.760516779081609	0.962956388719054	0.848624065217539	0.887823350479047	0.766020734575438	0.83542909391455	0.895326435551657	1.51789386394626	1.27312621423194	0.89773794835168	0.812825086045757	0.678463288716175	0.812434213473453	0.724927783079946	0.868420584504612	0.863786046096988	0.866946939828185	1.1729624060426	1.27312621423194	1.52290456030473	0.799416173532952	1.05173853551813
ENSMUSG00000029649	0.502163355647543	0.597872166348261	0.482362834413503	0.564989834966362	0.517056972313199	0.682071565104265	0.620773860448384	0.736753107055896	0.596751437251496	0.658044891925571	0.456684388515424	0.567062203309174	0.495670559911078	0.54729874420727	0.938307438635743	0.491962558194858	0.481022550534189	0.508176012752785	0.543349107894702	0.521459217015962	0.485238177317357	0.596014529761359	0.59667749797088	0.502432637711588	0.528889894703626	0.53551841815064	0.459120930232494	0.471217158701311	0.597141317670755	0.515184856334246	0.5695435381573	0.541768599790555	0.551129909004748	0.541067865378158	0.520521183098362	0.597677941767459	0.525679871106531	0.569059989672945	0.616192263218777	0.460007666884421	0.837067858754657	0.582476473714403	0.7833934949535	0.567516927834776	0.767927268759649
ENSMUSG00000003062	1.29961030018588	1.02039172485032	1.16165397689372	1.00751186992329	0.912913091928266	1.29961030018588	0.882666155152367	1.04441397058805	1.14945710269636	1.11986386588998	0.811758549813646	0.827868661477161	0.743283513389007	1.27072096363394	1.24776249403829	0.937700331066167	0.974965557408196	0.9117870004934	1.11698425972716	0.75286707245856	1.25145283344485	1.29961030018588	1.01070122986017	1.02025332567913	1.29961030018588	0.708617926324831	0.904574838458352	1.01234903200156	1.47898887940458	0.876209299258536	1.57259684171564	0.902588923664418	1.02182140214179	0.932950939574366	0.907879422203587	1.01466684171958	1.0272628164134	0.89175522266855	1.2241082983457	0.802243217644386	1.4749425140029	1.03555099929172	1.56849865916801	0.966325561139533	0.915552372719771
ENSMUSG00000073733	1.29401793288175	0.824608272574904	1.13451569721229	0.820617332248934	1.14521438963112	1.29401793288175	1.47937361972401	1.00463734511957	1.28259320497379	0.990406233590446	0.830064652406677	0.860122113679292	1.26920679082414	0.863914776965919	1.58008560924786	0.83940586518574	1.29401793288175	1.29401793288175	1.15063564828324	1.29401793288175	1.29401793288175	1.28100651215367	0.898064383452965	1.29401793288175	1.15961939702176	0.782730409228133	0.979801513313045	0.944945933728112	1.07011154760133	1.29401793288175	1.17424562483192	0.898881586579058	0.898703276033269	1.11453674032324	0.771193718554541	1.29401793288175	1.00047357298563	0.859872524279726	1.20542675212972	0.899846495157456	1.57895221514598	1.15256500240936	1.52801210584924	1.40317835305833	1.27017908317444
ENSMUSG00000059323	1.28589231195955	1.09648601297019	0.878956410648802	0.848571651017762	1.1463316671926	1.14880280390472	1.46068705134911	0.99484916809807	1.09473683554622	0.904219697110787	0.726281595350279	0.828891851197233	1.07710484516368	1.0777283986398	1.23788244979385	0.998375730189537	0.851848349087679	1.13791023542125	1.14371487668695	0.828626285994429	0.897703524297368	0.979494452111831	0.990542122178989	0.976648230333582	0.835607972895735	0.735393715031433	0.724668362508185	0.885716255271895	1.03324033528751	0.983447256653767	1.48894711124096	0.979283676631312	0.836079230236421	0.859918019073647	1.00506495402526	0.818273879888449	0.991470085274185	0.79651796136484	1.04320154164702	0.868833172348413	1.19893995968015	1.27426839621644	1.45650197345096	0.967556360875369	1.20590072216149
ENSMUSG00000045679	0.594859532890238	0.782081739621504	0.936578400586054	0.760786046226361	0.829990496576083	0.726344581626028	1.37345158431109	0.650667565753373	0.677756390780515	0.951648953643965	0.478897527133812	0.644452663151582	0.66351851861831	1.03433503648592	1.16720868498065	0.741261951370919	0.842938585838024	0.590255795780341	0.947329565908163	0.572202371892151	1.19662313007077	0.736930237227969	0.718609679596729	0.616201920058677	0.685794075442224	0.677801753107328	0.721242768689489	0.969403699266061	0.67699143950972	0.935477005464249	0.706818729456024	0.925610871467972	0.774491785859665	0.715757518016337	0.671018918489653	0.53392590817369	0.674881426888113	0.847112786734253	0.736208061993524	0.618923065691612	0.873681609090304	1.08402595885561	0.701175197743113	0.850259327555967	0.91396921423913
ENSMUSG00000025790	1.18884775217184	0.87234484033413	0.69073615945994	0.746868559961058	0.742473905125014	0.799406517085437	0.879199153053783	0.871816491651595	0.738000374529905	0.776077377439485	0.599009510549648	0.815195318836234	0.755393101328252	0.84278795273569	0.907525220789696	0.705970143832582	0.670544089607349	1.11128171537689	0.806610288610095	0.778414657786346	0.765445101775928	0.797980860925345	0.780145901182118	0.746204170530801	0.750608560886248	0.603015194850431	0.704305926681165	0.703399143100117	0.908668326056505	0.746458966104644	0.846172921340224	0.712505393448482	0.716450159894368	0.690737975295681	0.663805018917725	0.965267837855287	0.599164091035446	0.683816744928808	0.804424745257909	0.85644263695007	0.919289624958085	0.775273170595762	1.54475649719051	1.23615038380672	1.40209036774821
ENSMUSG00000114455	1.28473380664428	0.85259691442068	0.785482999746511	0.81736546825198	0.811688602556779	1.28473380664428	1.4796536560467	0.97697448070072	0.806096139771723	0.762189459972512	0.686852476067917	0.823549816532566	0.804071860756105	0.849614605440076	1.07918035685552	0.890787916345601	0.903893770486122	1.28473380664428	0.829280751778357	0.827660919147743	0.830715024803966	1.14137619629932	0.965301714102195	0.956045148767005	1.14468739516475	0.738719373796858	0.700699293370379	0.784595468394351	0.889174032279537	1.28473380664428	1.18923044525181	1.12740619071154	0.767067109963841	0.766635378506326	0.82860979297561	1.08541500129219	0.789364308858091	0.776923073645906	1.04341770891606	0.840997317440943	1.56657897318103	0.91356585614027	1.42409102018036	0.816164137614212	1.10158988739209
ENSMUSG00000027942	0.508687708594815	0.374539130173694	0.408765896233953	0.398989791775871	0.341985765577853	0.440834626361862	0.528836930336399	0.355597247543073	0.406061685705637	0.40488891956122	0.309217855589601	0.409914601691369	0.373120461103057	0.400541389346108	0.590491117616208	0.345507987558562	0.466823587836328	0.452478886126669	0.413454053175904	0.349118504873952	0.403796765002172	0.383197203910258	0.407054651674567	0.344377685201761	0.434197967260361	0.328051910184435	0.338288983477824	0.372553546525201	0.432888623902056	0.429710703606743	0.486884644831407	0.357309185765869	0.430431602870964	0.335994105870414	0.350416124194936	0.341320158629146	0.365501429378241	0.353977965688558	0.43847214249453	0.356172492324659	0.442993995873333	0.434370253371019	0.423793795870851	0.349758856541271	0.409632499173609
ENSMUSG00000038542	1.31891568693333	0.860905366177016	0.809544843358426	1.15701684789637	0.928370495454448	1.17527795592875	1.2938950468491	1.0494347139476	1.04181983837412	1.1339815260587	0.776260085772171	1.31694909234118	1.14782621136801	1.31891568693333	1.20581386477933	1.0181310616921	0.924977501436434	1.02305136097842	1.0227375027913	0.889072216251415	1.18740536197962	1.17476799062951	1.31891568693333	0.862220167918174	0.87434771855117	0.91638163899928	1.03300904066899	1.05290842651215	1.28398403708166	1.31891568693334	1.09422198243537	1.03518288380119	1.21298997106922	1.15948760382289	1.02262903198368	0.871082794754582	1.16022628002005	1.1560633041902	1.24458926168722	0.882307493175305	1.52747199552105	1.29629751924638	1.59094576977704	1.38802797005283	1.38802767578977
ENSMUSG00000038844	1.26917845439133	1.26159417402945	1.26917845439132	0.956632765989812	0.755370716738647	1.13230303477019	1.05562469294751	0.872923736735311	0.87527838063356	1.26917845439133	0.89843416258715	0.884758434611281	1.26917845439132	0.868963296404463	1.54908305142942	0.810175009303147	1.13624337353858	0.971927420634356	0.766347080078278	0.83377287693971	1.1022233381234	0.794643402371974	0.957615177805522	0.8895084634597	1.1182256756958	0.796432437338459	0.821791592151727	0.776127903780705	1.43792019078229	1.09896684904012	1.16560282646826	1.26917845439133	0.80283661222829	0.710140553886537	0.730287713406009	0.946109984844205	0.87320992071901	0.974087006560099	1.53166034293167	0.799263356473712	1.14341207459742	0.966045044727253	1.54158058478592	0.930526038846306	1.34848242235919
ENSMUSG00000033629	0.819822924990216	1.28710559252377	0.976830003583433	0.851329956009894	1.0390641321442	1.01942278733185	1.24866741982423	1.00049345639967	1.15438732609309	0.950743581139083	0.809070311877924	1.32489439811789	0.878034457081553	0.850687070148773	1.47759900960179	0.860226423467981	1.29312160653072	0.906575191185011	0.876120831193217	0.874117348961978	0.960010585126798	0.885147898330333	1.04757212850413	0.897326641689562	1.32489439811789	0.836683093700797	0.874632389369213	1.19179230264157	1.54752756015239	0.975819287105701	1.10626882837364	1.1756238159635	0.935777751493869	0.929457106369254	1.14907667719318	1.04699218224133	0.964850343685361	0.926891579822117	1.24530809158115	0.884359900194054	1.61514924274153	1.06641450284386	1.02111340235433	1.30178363952246	1.25633643976895
ENSMUSG00000026840	1.36628932795896	1.02710613753367	1.03377630975359	0.841402277610876	0.941607846249853	1.01309516539404	1.48734760119673	1.09782450338671	1.36628932795896	0.933376919356566	0.721105149710613	1.0315827575445	0.939973415973115	0.954083023407366	1.5468222628739	1.2329738674544	1.19790103658024	1.36628932795896	1.36628932795896	1.19703883118899	1.22652891376174	1.36628932795896	1.26768255844802	0.92270414140811	1.36628932795896	0.917834520512024	0.920651711354533	1.18094691217194	1.31972082660295	1.36628932795896	1.66657610346714	1.36628932795896	1.24653178687163	1.36628932795896	1.08300530368702	0.988673209389663	0.937095482276727	1.0710080657864	1.10470466463665	0.952455711071032	1.35888239275233	1.34433989997405	1.31973206091957	1.2603699916745	1.47256863366525
ENSMUSG00000046711	0.821985363408042	0.499697395544328	0.463910636991602	0.47307247647704	0.495845156699023	0.656498671916553	0.691967973112767	0.707495864005056	0.582235064203863	0.642562263497498	0.464165726557501	0.486444139178165	0.504556067504357	0.645651170676054	0.693309836694569	0.509528107896774	0.653637651144093	0.534944110304746	0.575991427554912	1.02939961014198	0.547225223228095	0.536591187052134	0.617688107108455	0.501088077323833	0.65031103977359	0.505322333489775	0.543868532093442	0.581842632930131	0.578983679914143	0.569518951624167	0.665283053568645	0.887569977896697	0.565543133616864	0.525893328128643	0.461812324217464	0.540499497892991	0.906051782733055	0.515376188787239	0.779128434519443	0.598338567049229	0.748584591428617	0.623651839479322	0.698216368014686	0.634743840932477	0.997864579898497
ENSMUSG00000078606	0.555933949990556	0.671072313768325	0.560703104370591	0.740630079358612	0.608940475563569	0.892534676537595	0.931768424294233	0.653993421449484	0.79821664812023	1.15720361432669	0.498735127929246	0.640706423371037	0.741762616921559	0.99093007782609	1.11860400603508	0.919868317706467	0.576289113949409	0.542850748281852	0.629308689050462	0.605456609186923	0.579138717459055	0.641587980696912	0.609605581261147	0.603273796528506	0.610090662608676	0.564943010233354	0.639878755367473	0.635282704053468	0.820387277301694	0.647164589930078	0.643153094661309	0.646482830864048	0.688448233829745	0.615683132816282	0.518666638609483	0.55096169455231	1.22182641899386	0.734110856634964	0.543121523853655	0.435204566909781	0.557927528389662	0.581467240955473	0.82389401823032	0.679598595233075	0.800394647257223
ENSMUSG00000063681	1.04955132231743	0.573806080427824	0.700026739516803	0.609838406148532	0.664058682961398	0.698875805650392	0.852239178215827	0.611754543516542	0.718479452112632	1.03919043449257	0.560766759103963	0.682140281952855	0.619001440881586	0.906575236056694	1.366933005805	0.932474850291398	0.547670686657866	1.23727960303615	0.727936666162294	0.67684684604744	0.721336693182272	0.753616123356505	0.641389535246013	0.56539499619098	0.75071923008433	0.504078133093373	0.636343043823094	0.688104290142625	1.44951557133964	0.710596728504676	1.51217697098492	0.637702084359461	0.728146819199751	0.598895707279462	0.622761315290337	0.805761181879287	0.566460718571433	0.622971629197668	0.679550360642147	0.615554658496119	0.861615865208592	0.591514887751786	0.648221095110659	0.631999167896016	0.636497645841676
ENSMUSG00000058586	0.573912933471327	0.637549957314185	0.617983678525826	0.665709274176189	0.635659242129491	0.813998774408501	0.728609994232263	0.759231931681979	0.681707788108482	0.706760157273579	0.454105218399191	0.600751313490779	0.618921680161426	0.883982204162711	0.979559099091397	0.815631531259312	0.76978795188879	0.750172485038811	0.708996852001538	0.617618129439507	0.590175875063555	0.82760872273962	0.80443152585988	0.839511217356962	0.698340410119472	0.520369329065468	0.663931062779297	0.690508250141993	0.673307467932914	0.596277723357068	0.706372203756618	0.759664348348763	0.593108215859041	0.747457016287016	0.600338034013028	1.02731134259798	0.617173811235013	0.754592620294855	0.683037158060221	0.564003463688624	0.850494818776818	0.691016005082261	0.954161835135533	0.714925637563685	0.860069174533556
ENSMUSG00000032643	1.28799757073369	1.26509378062059	0.778514816293251	1.12670786093063	0.7310486355463	0.982717526348756	0.959000737900595	1.26751053773747	1.133640336928	1.12120192426607	0.761433147293146	1.28799757073369	0.786243881787496	0.779913139054542	1.47339369713919	1.00480720886123	1.13876705458117	0.8447486866225	1.25944847554761	0.769222309752954	0.88021841433156	1.13953302711128	1.12628235984172	0.77715029762439	0.886378553433291	1.26794982315057	0.830183889439265	1.18051760508004	0.904525395394862	0.895986700773304	1.55289856397224	0.970998551655477	0.963870887895857	0.911962786489418	0.795466411554127	0.879103257235866	0.913345015565328	0.901664628801946	1.57137354469926	0.751629130283221	1.47267384446808	0.799453016367538	0.9515373150604	0.887424695961591	1.25661206120238
ENSMUSG00000026628	1.28904769364064	0.725568926652127	0.776657629382237	0.836096886679443	0.834933385920313	1.14622476964496	1.18257604438367	1.24953829159023	1.12736104130189	0.930081422456685	0.723734010728783	0.759607118310691	0.787813500791895	1.28904769364064	1.05643244504863	0.84991787432451	0.87670659078441	0.898169724885986	1.03118255764582	0.817102027387372	1.28904769364064	0.887551109768198	1.00493177018108	0.710141442659826	1.15621834681013	0.700882362420898	0.7213259874666	0.796258912768545	0.956105066181244	0.720668846236228	0.791576615381331	0.896842273915357	0.753037506140111	0.777745668423657	0.888587344404625	1.00074389837848	1.27860919392511	0.802462734956688	1.57248184142297	0.890278270903985	1.44002506706037	0.851892166010117	0.89892167591393	1.11276965070911	1.30694388212522
ENSMUSG00000064037	0.562868210942856	0.404826325977889	0.379538286444123	0.388587748834065	0.386023276961106	0.456135949971205	0.72213912973831	0.420922970590961	0.38841493455422	0.448941584778311	0.381072787349401	0.404781746431721	0.412501242937581	0.44679750733552	0.586411851388066	0.370279067845087	0.452966859498229	0.513954111412647	0.462685153162136	0.395684542544148	0.438057184979808	0.416532514753405	0.424699757090024	0.380722031909281	0.444877225638733	0.422820137810177	0.35743053761736	0.440101605583281	0.500500152066423	0.411014536508448	0.590207407566323	0.436972307553199	0.437078962804995	0.404153061034117	0.397931049014647	0.407705807558869	0.445699916767251	0.375578821888896	0.473972524151459	0.403077365590345	0.531590807841295	0.409702101397202	0.486152009943928	0.427572286789512	0.464432651041803
ENSMUSG00000020437	0.695971090082275	0.477349848893874	0.47191868993108	0.471608731718907	0.476471536259198	1.08009051572278	0.586044456639767	0.495715764325646	0.503129016566315	0.505483638972948	0.370790657784772	0.420264128757439	0.427062063762862	0.481728481947935	0.704591064936122	0.457966544007668	0.458013418597956	0.503461527348089	0.473239048515497	0.46079975365888	0.481688682103083	0.472354205552928	0.574377199116114	0.422102761184391	0.517297627782553	0.417931873898063	0.417296733376723	0.468251149342053	0.506792352824991	0.548863659353558	0.568098848737596	0.520257542527253	0.471199968181404	0.524132912847284	0.472306531463886	0.526786526543446	0.533267562632596	0.442228755142123	0.527457175881853	0.41297328890242	0.692657107838952	0.476655919537763	0.55662431106671	0.52137016095397	0.634556220391911
ENSMUSG00000031388	0.652763732842713	0.717517517771279	0.835317919465994	0.831698225081016	0.757779851460301	0.968467423230779	1.0303859509098	1.23155956326285	0.961070284713412	1.27099063088883	0.783844073619066	0.741661311489484	0.829966712484406	0.960564361080603	1.17060126911901	0.765119403098407	0.875436891000244	0.690876857996791	0.838832604010803	0.673884634408657	0.808670204532059	0.733918279854378	0.807557992434622	0.689747605771641	0.959841132162711	0.638890332053925	0.728471920865223	0.838691649024175	0.744289045164821	1.25813521267823	0.821425326672056	0.977586997507477	0.670850807834917	0.78003167942452	0.669711553133365	0.899184809714717	0.872348260732663	0.676475435994133	0.921189476008818	0.757980372804404	1.55213273572541	0.859956067927164	1.15079467297245	0.797458878822618	0.841689257629831
ENSMUSG00000002396	0.781016071925359	1.24938526521495	1.1043898847253	0.761445472749555	0.825741384503734	1.14198791768947	1.01311281960245	0.904468189498611	0.981199163944555	1.1238335581876	0.61712651287823	0.808697325794628	0.834098897124671	0.840039077830266	1.44328923836234	1.00365733512686	0.990804361248301	1.28491289117461	1.14875279733938	0.907584019162419	1.10582211690617	1.1491876702425	0.991982351025254	0.795716945683549	0.824841680425687	0.746601633049336	0.89609719057525	0.82152747162655	1.50009529382921	0.832021615835568	1.54770988176039	0.750731001349856	0.981639455688938	0.726030283606388	0.792244874669404	0.894697781399107	0.961447640612047	0.838945315588048	1.03119834323607	0.883621157347341	1.21598597946486	1.15010658552376	1.03992271652374	0.803249023905739	1.0055760296034
ENSMUSG00000022377	1.29343953623336	1.24047484216329	0.799007545946383	0.752528639818525	0.84211405719629	0.794662721966258	1.06899040746465	0.995269489020639	0.995597006041557	0.938804789463007	0.653889548003937	0.76475872983175	1.09104831670747	0.922853818342406	1.57922669766152	1.24228858430372	1.25173389139799	1.13625685303006	1.05013872166112	1.24026570008204	0.849044251109233	1.1209375408358	1.12905307659436	1.09071350205063	0.898029661619866	0.841116486785136	0.791029247854211	0.845531460758574	1.56796577105479	1.27495042208796	1.57708421101497	1.11527195330681	0.988914016048527	0.863630701436946	0.827762151688525	0.856263189767372	0.882023390907868	0.769087354162175	0.800950727342287	0.803022244013629	0.991199552659532	0.839737921799872	1.57974373114815	0.83738601773251	0.925290972523176
ENSMUSG00000021728	0.917243275856501	0.770967272839289	0.605708140903162	0.560258059214813	0.661785742001262	1.09560560012175	0.675917011835452	0.509487702494438	0.549613127037612	0.840233000187891	0.466453708901772	0.514089488377159	0.52985459058629	0.764205629358394	0.658762684218157	0.708812775197215	0.524343570930795	0.429711620080046	0.559183982358297	0.492196286975337	0.640841446550262	0.659130450619979	0.581750271865933	0.532710427356354	0.635102246333762	0.55218420011041	0.460815851341642	0.716037636609295	0.611496263893011	0.602710859091988	0.50190483252528	0.56945885471479	0.564806225577991	0.531723921300983	0.491335004852523	0.559395835810286	0.551211997133118	0.602781845136976	0.737963724695702	0.502250007413258	0.718630695845205	0.620562443156219	1.43853557512319	0.639889254465506	0.876043099760646
ENSMUSG00000028475	1.30258288930743	0.866223530327812	0.967983168257179	1.11118212446991	0.815541129335457	0.805899491268424	1.17152124088693	0.919206247670047	0.914988483691723	1.26279403069531	0.774173404014765	0.761854556397446	0.717001386341636	0.93752539905979	1.47274196543259	0.827886891940297	1.29968335806589	0.909931156622375	0.903944982061946	0.879123883127962	0.796339443456998	0.868834160225702	0.86105800896431	1.11042200023709	1.16131575593347	0.71242991361727	1.30248914189124	0.774844024352561	1.19725459099808	0.860394614503287	1.19300247334604	1.1543771912359	0.791710248792904	0.885009917281087	1.12462391772535	0.825746741011413	1.29374146327076	0.918140854361632	0.990915164988082	0.864238481350809	1.20308800651383	1.2898486350972	1.48472268182698	1.05864604943804	0.854585891526322
ENSMUSG00000022094	1.047373691518	0.775599788745496	0.616867767654088	0.598652299986912	0.679824375667626	0.825376890832804	0.945919131051119	0.705028498112356	1.03917301478949	0.920383792420537	0.587022777344919	0.693561990150218	0.656579940045685	0.620562815458156	0.821092504200969	0.546240980244865	0.760133164504986	1.10175884523816	0.565938398421513	0.644466693622068	0.726735148177042	1.0922170591094	0.825190755813377	0.825149174258798	1.09643626281595	0.570220725610758	0.601635454245296	1.03669025501836	0.720834263247423	0.679858053392702	0.718080370998594	0.750011247900863	1.06358655814736	0.590571502498626	0.578207072642935	0.657853098670217	0.664912579126952	0.775043019567879	0.762713542401417	0.719011196048719	0.867061005183734	0.730124786296325	1.51849315752211	0.677036349769134	0.724626346203185
ENSMUSG00000064262	1.12979341770807	0.702975676514097	0.640918743688983	0.912519772424342	0.738624137218225	0.695284884342837	0.757342157636535	0.822527856052958	0.667141778269439	1.02380227357606	0.544940564509513	1.20439034563033	0.823646551246778	1.00866341267441	0.85883962119276	0.569378145432015	1.04177665072232	0.634883665213938	0.546537508362445	0.667198781838065	0.670428445815986	0.806984142554491	1.08431091308877	0.641771400096279	0.901429052167519	0.626965390032869	0.6036327418561	0.70884113001901	0.649696410949966	0.823651637497906	0.939358295644387	0.810495502726792	0.62434156827301	0.646377148881188	0.637329078123945	0.591082405958517	0.66309789855347	0.603626532463254	0.776234231074102	0.55419433327996	1.12420529091076	0.668088944764892	1.50714625813186	0.678839464575431	0.679311927611449
ENSMUSG00000046807	0.936685116980619	0.667133045935014	0.656200796676617	1.22279002933217	0.55291765585058	0.552300983120131	0.672034870300158	0.654703592489379	0.762201678432027	0.633967141192914	0.49752750389335	0.646276250276697	0.583918013881824	0.649384960315104	1.15889187410385	0.564606388526409	0.627318050881322	0.922482286749046	0.923585408647828	0.592629509012674	0.572691223864166	0.664312208391403	0.623441116814175	0.629646267604393	0.584301991924272	0.494261975827216	0.534798751079173	0.588769969784364	0.653242253804949	0.64355547483584	0.70490679433281	0.695360792767813	0.59990863952462	0.621492952850105	0.555917926742944	0.554535011886392	0.618534722341207	0.591830929752521	0.67975749974709	0.521902905906794	0.768499929037751	0.621574345850202	0.968758708056729	0.590790993721488	0.538937308259276
ENSMUSG00000006585	0.575191649261556	0.68567338779516	0.564382651314349	0.668280971594587	0.67972638754326	0.820224584017066	0.974499958142697	0.67855032682237	0.944623986040307	1.03879434388491	0.635318061266283	0.636016944210688	0.540608230136204	0.569117200420575	0.862877830345865	0.662982959815137	0.94066444833033	0.632542906538275	0.690073503074043	0.628958995433906	0.77215348107813	0.919193679716021	0.709001354022324	0.53899764889166	0.828556002263576	0.582665016018441	0.666068583374965	0.644970604930997	0.964198562340513	0.709333459656436	0.675227859246005	0.675520811316108	0.769912277920204	0.57993481566379	0.520085023250722	0.694103705847956	0.75578766433094	0.687971430495907	0.956116112781911	0.602866857087303	0.752172752299468	1.05399143570465	0.957136705549865	0.734262168060765	0.788154075701889
ENSMUSG00000114456	0.877662175900962	0.679274891691493	0.636831425462067	0.623920963032277	0.617826246300673	0.623077820824725	0.782305071168448	0.635439810214009	0.690934021764876	0.686881988469239	0.541492178664541	0.779495712576919	0.664429702069864	0.6449610604436	0.923207500620289	0.670380754000152	0.66583135650825	1.27953047397334	0.704457200273628	0.609487851911436	0.607881041372399	0.709061318709785	0.724878951421836	0.588278513385034	0.639992809197488	0.618873104159986	0.622923500101685	0.728763149688605	0.723069219848451	0.735629287301695	0.96863329668336	1.13557630689045	0.651934832501931	0.634410080644785	0.61510715995513	0.60919137514332	0.59634749194811	0.61108106293225	0.963719045800468	0.614389773858467	1.03965575428314	0.800278247495842	0.826729646201271	0.639629057291802	0.695781600358824
ENSMUSG00000052533	1.02758114325317	0.755221755713421	0.733396158126101	0.660438412615015	0.688176533536412	0.815400645767486	1.10454200814486	0.718072129032105	0.886146179918318	0.758151028970123	0.502674965420247	0.551691768441882	0.597052760034538	0.654137329638511	1.07553358111485	0.663762042044076	0.735092575808443	0.591861212316756	0.651144253818745	0.681619389497451	0.698221714743294	0.733059571009462	1.07760664215954	0.580115304934845	0.691964822170329	0.546472352518387	0.524659229436412	0.688546097008676	0.643596601733592	0.617646115350941	0.66240502322711	0.693108936412193	0.654071138594261	0.626863974965409	0.705244378909522	0.755747766787385	0.652827942873151	0.550627966783574	1.10418847363721	0.574962029946254	1.10412840576401	0.622693558239075	1.08927154308357	0.786037522207622	0.969136027609487
ENSMUSG00000089847	1.3220914865176	1.31761506656361	0.961093164240708	1.0589917308945	0.938076286803048	1.32209148651759	1.61258974523072	0.848819407028346	0.942509011242236	0.903091185901493	0.663011496915744	0.758732375534903	0.840925051711323	1.02262568567927	1.24999718603513	0.881372434390768	1.32209148651759	0.836231631176121	0.860448466066488	1.00922395074915	1.18601520715582	1.32209148651759	1.01759978930141	0.916121060741736	1.32209148651759	0.764635531211969	1.17264936425785	0.992623711252326	0.986838688531336	1.32209148651759	0.998295021128005	0.938962382253248	0.875614275491111	0.792925058195315	0.777485049763281	1.32209148651759	1.32209148651759	0.85389065701968	1.10741672312931	0.847582027304236	1.56714800616069	1.20444236004483	1.56432492769184	1.03484726555216	1.34934559388439
ENSMUSG00000040943	0.705111088979615	0.618247596067004	0.469460666062845	0.505663813520198	0.578717999057856	0.533287355485116	0.538040691930128	0.657486669824224	0.556665540707047	0.666816596125862	0.376690201985467	0.432177668779464	0.485676908993237	0.496758440920166	0.91141451651878	0.445537646568355	0.65752938647717	0.531721550514281	0.458411374517856	0.420732914969746	0.518010222732317	0.51284269591687	0.608765336817767	0.427591730249682	0.610930830872553	0.391897386821704	0.554071989093556	0.467263354794535	0.726871677622305	0.53516860790147	0.560260854147023	0.534904240826346	0.519537826578164	0.541128578523974	0.425058707663917	0.579528219538886	0.564011255681218	0.48460426547525	0.56166775010892	0.417395344147736	0.572773168127523	0.615732349872124	0.679558012106983	0.491862367489132	0.474882389626181
ENSMUSG00000067235	1.21676071329893	0.77521245854296	0.664459769402543	1.26824033659861	0.646994228652011	0.941239138865852	1.05406720408273	0.749112448838419	1.09719912957677	0.898732322377363	0.739626488873661	0.71715566238409	0.673812237339005	0.714351843064993	1.54953154657742	0.697553957816111	0.75682785984219	0.564867227080058	0.889203716068299	0.628325189315421	0.658261810044481	1.12258965999739	0.963121207098324	0.622134849738919	0.656584085353117	0.629508963572051	0.628445468832885	0.649550165385544	0.79170168052443	0.802152713778421	0.653481944521206	0.800917566271825	0.750920798892345	0.731389457412476	0.718306253769205	0.66022437076805	0.632556497499804	0.628903302545691	0.809463641448571	0.636961121282075	0.782583310743467	0.796977732380076	1.00575223948549	0.780219298571662	0.814495830828429
ENSMUSG00000002900	1.28550048891447	0.893889101832357	1.25303249959692	0.7386350757241	0.688684387510996	1.28550048891447	1.0485767450942	0.93221180058503	0.99457635972753	0.931054713971166	0.776406318576387	0.862445056480471	0.777730777362601	0.795907972475954	1.42757482756191	0.716563799667071	1.28360568529461	0.980285685363931	0.754843727330846	1.28550048891447	1.02431861597505	0.911868887345649	0.843840474748641	0.910710717580438	1.14839114416022	0.65136899856635	0.825958315399888	0.977532050613034	0.842389898443364	1.28550048891447	1.21517936799201	0.754646697381559	0.795439282797173	0.7435678366704	0.964796175991712	0.810529080775874	0.910692233010505	0.871927524121837	1.05544968019891	0.8052967933706	1.19022633578232	1.14706714047559	1.46667981868344	1.09675391982262	1.28113820937745
ENSMUSG00000029119	1.28294412157746	1.0006681048213	1.09935628444032	1.104480035087	0.778442459975513	0.975667687209127	1.23397506326855	1.25866228824061	0.852279739912182	1.22577844661256	0.819128239857626	1.09568166080495	0.829371350553985	0.9786701254509	1.56624989809683	0.964300120144088	0.718592152753917	0.821618075878134	1.13571104138018	0.751840436976459	1.11019665326034	1.28294412157746	1.14402351486699	0.993605541880469	1.28294412157746	0.723258288871423	0.820549056756006	1.0278013648191	0.95488548438586	1.13180902765199	0.931342693463982	0.975526662866283	1.13242365214354	0.771508052814204	0.840331418534397	0.768245277966128	1.11237232332255	1.10184662847724	0.948642875679612	0.823466395232724	1.49344930404701	0.824533161382251	1.56672023630376	0.952023741014063	0.931990155376735
ENSMUSG00000096433	1.19091467199717	1.24065311436828	0.892177783694296	0.724066785030547	0.707586365656115	1.13029031117361	0.82516442678621	0.719776312882476	0.965462426706535	0.874598755109675	0.790053509195224	0.736214425720334	0.960218133851861	0.951047320753555	1.40278105802432	0.786960095771626	0.955618023737473	1.13452893284362	0.962088997385731	1.23167218619766	1.21666577847408	0.722790781429354	0.867514112481634	0.876573876590954	0.961964479806798	0.593806516389878	1.12838805337868	1.15482609425692	0.825734672560735	1.13202258672069	0.996557942584491	0.890015640349131	0.961891619890668	1.04721194289257	0.777192568296737	1.05337661490334	0.874623993381499	0.759941481410756	0.816962474104881	0.656717111270839	1.49391924763844	1.13992554384965	1.17432454344398	0.83011747333891	0.823390086890817
[truncated: 16,139 more rows]
