# Supplementary material for: Mapping Rora expression in resting and activated CD4+ T cells
Source: PLoS One. 2021 May 18;16(5):e0251233. doi: 10.1371/journal.pone.0251233 (PMC8130942; doi:10.1371/journal.pone.0251233)
Supplement: S2 File — (ZIP) [file pone.0251233.s002.zip › rnaseq/bulk_screen/cytosceen_p.csv]

	mCCL7	mCXCl20	IFNb	mCXCL10	mIL5	mCXCL16	hIL24	mIL4 f row	mSDF1a	mIL13	mCCL2 rep a	mTNFSF18	mCCL22 rep a	mCXCL9	mTNFa	mIL18	mIFNa	mIL21	mIL33	mIL10	mCCL2 rep b	mIL4 rep our	mCCL5	mIL6 rep a	mIFNg	mIL15	mCCL17	mCCL20	mIL1a	rmIL1b	mIL6 rep b	mCCL27	mCCL25	rmIL2b	mCCL21	mCCL22 rep b	Danazol	mTSLP	mTGFb1	rmTGFb	mTGFb rep our	mIL2	mIL9	mCCL4	Estrogen_17a
ENSMUSG00000074657	0.000345838004521616	0.967755489821172	0.0719152589143351	0.578707455486359	0.21543868714556	0.397674414722691	0.74866035684412	0.610619894135668	0.42602007356434	0.179849328237259	0.137257892563134	0.652455871532143	0.825549789686312	0.766874851058403	0.88589181106557	0.259161785901402	0.84357860786944	0.29648658415719	0.157651903571162	0.326915553017331	0.30641622419705	0.297673763725658	0.568161597888188	0.65280878416915	0.466661249503049	0.29519177587747	0.154465009193868	0.862111433117593	0.59353504995113	0.611116191905462	0.928773462021706	0.63686528726702	0.163422936841114	0.971783899781963	0.101293482958483	0.111562295589092	0.72002766627838	0.816454006614615	0.560149768722027	0.382674787823881	0.526537734796197	0.400847990284183	0.402658182901483	0.94955171335028	0.963333628091013
ENSMUSG00000031158	0.000808442199515025	0.296326588831437	0.563417806222744	0.767118504945667	0.559024499380864	0.421482395441827	0.218576527912669	0.700403679990083	0.251726791943702	0.242925155868925	0.901067826518517	0.594975152053443	0.652014929839561	0.897400567441462	0.105898181323881	0.697945250849608	0.21836126747173	0.302121017464164	0.170376025609822	0.309414182218507	0.0596857124950347	0.829897952263742	0.845916860863004	0.944745265986106	0.127748898866885	0.932447628355398	0.367805734671593	0.578504444687055	0.341395978801464	0.966402989152916	0.731104624662901	0.899336135225247	0.942129574252262	0.708970184153689	0.416113314393058	0.144866479540077	0.77355917312536	0.579547699299036	0.169711248296151	0.318361612539179	0.0739753539691661	0.733029967669685	0.389520369739389	0.914356533742614	0.397734790253402
ENSMUSG00000029470	0.0013897309656749	0.849882964723157	0.626637348977732	0.585044804528229	0.782963230021919	0.860117055364219	0.514205854809412	0.0856221928815001	0.111804402607188	0.938400512343577	0.0911692070334271	0.448890333400435	0.499466181113334	0.688748591741614	0.0908991633474805	0.37764861946013	0.183573541535593	0.388797663775875	0.481697514185301	0.276343970990903	0.91114265495239	0.862522401076141	0.0922542629942649	0.764525625560839	0.251846455557126	0.610660642182192	0.168468576830046	0.790043264482634	0.0298826056553762	0.771935244560451	0.0216317998627699	0.367148291338319	0.55634515505881	0.537163803517074	0.379526237866771	0.151963798970775	0.239943388649441	0.0709556325266126	0.936760494932992	0.917242837531374	0.132852321473043	0.250982208700175	0.326995853749984	0.805190134412435	0.389263129527239
ENSMUSG00000055065	0.00142707751262818	0.95971693930703	0.984207172495724	0.440111610637677	0.274585979622186	0.962106473435052	0.0780818424462515	0.877824267751856	0.308665311007152	0.123108695801837	0.559811836965909	0.125349402729756	0.414507199330313	0.893321863814653	0.771890178190211	0.844434309933062	0.0318584749745579	0.000132081858318607	0.233353157399222	0.974980147128578	0.755042273555769	0.00580911060342519	0.150531804643066	0.182906975681166	0.707990699385283	0.127127104972051	0.861601092058394	0.288292253390747	0.838592655576717	0.104139350090946	0.000291460712289148	0.128357973337964	0.785632625141417	0.208772758987934	0.627291975103446	0.925289482820324	0.764675460212029	0.716258590244366	0.84950200037648	0.125435276549759	0.138998930802366	0.873022511259578	0.709657242582874	0.87634282473323	0.354550539946535
ENSMUSG00000040213	0.00192485948932795	0.997572570633044	0.0281075735185339	0.384228409769682	0.416099016872803	0.303598934676451	0.696225008470074	0.96619595436039	0.758451692089192	0.791273837627462	0.131054701491333	0.181148531693516	0.67821011265233	0.53663607717035	0.425769618416652	0.298836933350103	0.185096276932189	0.627027652355347	0.158418210950163	0.536395286511879	0.550663206762301	0.893987323131108	0.783173088122621	0.697237358685786	0.891657503407423	0.418345535516611	0.799661819314709	0.43843976666693	0.43493989946401	0.263044321699989	0.577448141303587	0.718659051895856	0.10854584761404	0.388536087690597	0.978043021444982	0.2555902013102	0.112002997587371	0.0801230439291295	0.956418719838391	0.744391221134041	0.878278047378268	0.165121852605954	0.163188544115163	0.553870525901278	0.170940980567037
ENSMUSG00000048307	0.00195767054070518	0.2633635457364	0.401969798431555	0.967298341919001	0.303157149415454	0.582116985121149	0.751157007396215	0.892129366516164	0.923320556227556	0.307709457377877	0.867394417228095	0.932474778901409	0.0328284609720376	0.976446854518746	0.0229070151362009	0.711234681807225	0.00538855317635493	0.000168904622136604	0.333864600238457	0.267615665359488	0.544432040245309	0.0811597616584	0.792311235752349	0.0343684470765434	0.400519473992012	0.0956118198145271	0.00840706891069735	0.347293764885293	0.724122445337865	0.032590283765208	0.0447315604934286	0.0187360374051668	0.96928632264777	0.487844891982251	0.059756929096606	0.37449792525323	0.322731794443049	0.771462883493769	0.21467091478543	0.931084381479326	0.0667925290475897	0.949945127535442	0.750116368392498	0.535699495327499	0.376086630235251
ENSMUSG00000030166	0.00197565603967136	0.270756783045258	0.303500859297771	0.287933522366857	0.979035749457096	0.649983250473017	0.0395732297222427	0.756818294733139	0.273998532540054	0.438719660957718	0.316060955976517	0.057011344085902	0.992634352379369	0.258874797718457	0.892498033394741	0.99331678398531	0.0560583042820983	0.00031761721960726	0.833665316813768	0.457786995730678	0.441026611301724	0.531533407814557	0.68483156933918	0.368931229072032	0.706644112047468	0.95523743867453	0.547093556774018	0.806868968539975	0.618644762372906	0.907477463695997	0.0030908799433026	0.0811822815635222	0.67339083549667	0.286420076353049	0.423867848051952	0.558747460721673	0.514992565577604	0.0919819778669198	0.0980872775861442	0.961389917021676	0.75478231814887	0.88396813770817	0.780897814721207	0.198807626244448	0.186691076195984
ENSMUSG00000020593	0.00325787247757297	0.758022243009529	0.389832703106115	0.113544354528298	0.168575371527797	0.243243719106771	0.381692952868202	0.81901062705282	0.367559701171716	0.537075034061427	0.766006092477233	0.0103115718020234	0.317248328229795	0.953289822383872	0.634412426571333	0.0713983104266338	0.396870815041618	0.00493537355645512	0.0450119480481436	0.153551992820377	0.474737743142532	0.705996557669169	0.182426598378792	0.0874743762973397	0.0910175184074905	0.142284567904929	0.342710677454206	0.878862017519372	0.399484234703745	0.955387237907129	0.284653396553321	0.512262928851371	0.563072496324979	0.682317481178151	0.188577906930314	0.498765780240157	0.378401414434141	0.529148075296491	0.702875207118978	0.765017594056202	0.236822090891034	0.408300790063866	0.58614632880587	0.158496577827873	0.398224673920158
ENSMUSG00000015291	0.00349119138752432	0.278712506016711	0.914198582907966	0.148117077962666	0.428645342372445	0.981215479122709	0.589403611622878	0.993921119203806	0.556428464535036	0.504472442805512	0.395716164405604	0.729085076875289	0.548352621675043	0.0868656311276927	0.0481708915426204	0.234452801090339	0.670065265433496	0.000236113586763154	0.614516576754025	0.21208538456389	0.460084697900757	0.586543699576548	0.857675154200419	0.0509139410884597	0.811695280470532	0.88745746015993	0.0971206395310414	0.504259387641782	0.855883119211333	0.603322664005992	0.00324117958530825	0.512850953840674	0.116774937188281	0.685113806837248	0.220195627369794	0.702320944452991	0.408808406198017	0.887778476264999	0.0317186797123841	0.892437756908652	0.424757327062204	0.343549085114014	0.334056178429852	0.912736662562599	0.268467722436071
ENSMUSG00000039043	0.00418976307839104	0.49239064206657	0.0148006011470552	0.39414644749017	0.767474088921355	0.803519263406711	0.591651311280637	0.90635032011974	0.0411118196812376	0.84722647899301	0.388815485090015	0.340856127068629	0.992945055467508	0.510727274278272	0.179271693740439	0.795992243534189	0.614375257775956	0.385577759891128	0.941310813923399	0.892354934676914	0.647507711460304	0.825048473539139	0.844416266234513	0.722463566223385	0.385957300416822	0.928642676161355	0.613630884644046	0.210842757692756	0.740284783234702	0.713390367532489	0.494284967877199	0.460622554752901	0.584960069836482	0.849119024281702	0.279329820522205	0.979948800992787	0.549414808972528	0.579402520810758	0.464199065254698	0.699747402050281	0.8180801912718	0.692255512634467	0.821147831151213	0.52369639657722	0.249704305381174
ENSMUSG00000041187	0.00477134785167583	0.527025393002056	0.126589067551774	0.582472390097533	0.414511737591574	0.172766114839634	0.459640723438804	0.526097219233341	0.280399941857816	0.292158595314981	0.834448326178178	0.00461969799126896	0.380623117762024	0.644097880976676	0.0919668797044022	0.10207628945017	0.434545798755888	0.350958636543138	0.978620907261551	0.358080994344014	0.685431246950998	0.683647477240291	0.685380206240416	0.335432156004852	0.0999260066411186	0.226447020760694	0.0787394827003093	0.594777894932698	0.906251567866243	0.306788036456661	0.429897961441408	0.316876998755479	0.739533494002791	0.560577800711947	0.684043458093661	0.58378488911159	0.165612910361703	0.326233172798638	0.185902821629379	0.135718443933182	0.309290301349275	0.495097613277918	0.83758120042634	0.219425523854766	0.511088292894863
ENSMUSG00000038453	0.00489010046189333	0.25206381308557	0.379891782867445	0.904297843189088	0.277969494013125	0.135363939432915	0.534378229833617	0.933397548224312	0.30415142865903	0.124532775147579	0.870149543589549	0.939910758508099	0.992536053380673	0.790978570275223	0.269355640131069	0.744536174824072	0.412930392828804	0.415257020829449	0.841339452324638	0.206391991239132	0.847093238034281	0.187930883891735	0.351489628146373	0.947987545205879	0.410728329252769	0.104167250089716	0.519740837986715	0.386778723956657	0.364982778017816	0.13496628244995	0.871035710005141	0.806046619126596	0.827644324454828	0.98540261293213	0.575632710509794	0.550091038492891	0.918373566758457	0.241649757473038	0.439577471519212	0.455411221471458	0.690222342946166	0.858626911539031	0.300622140352384	0.645765785591969	0.836495421949002
ENSMUSG00000051427	0.00560428071724391	0.0272998508119427	0.506027806474821	0.844210435091735	0.338320795445984	0.863414736334189	0.284046752781498	0.268111050041469	0.189001680331565	0.601205860047127	0.780242314355054	0.566539639966366	0.232705324754447	0.908847244885497	0.144492678298443	0.791839718238441	0.672615370643699	0.587382142329987	0.639691203249563	0.882924580338902	0.62969881584202	0.60525133599072	0.312464125063377	0.767439306209849	0.876386391793112	0.591967238257348	0.432133758298883	0.675687577212192	0.875345673573122	0.453154492688878	0.911641906193493	0.879722872355497	0.308419669255294	0.45885375937957	0.305949225741355	0.914834980809845	0.272225037077985	0.821974238254448	0.634208090777453	0.291238564251639	0.788658109365225	0.173685451372589	0.126788029208612	0.393700697391613	0.439348300464445
ENSMUSG00000073700	0.00624228242073107	0.90115028202369	0.464843071299372	0.857017433450888	0.907688823391545	0.840243812094937	0.270403137911133	0.908076686335333	0.417758717009464	0.585174764507506	0.566158956260012	0.483599823179543	0.241187369563135	0.900350700754157	0.588807432929976	0.500145007816745	0.762642439283884	0.111384500928885	0.249766519176994	0.967442344904283	0.611685809731374	0.745538462407359	0.449081146813954	0.910231177839627	0.486742961561829	0.626572882976502	0.53738796603339	0.656165113655548	0.583778573633815	0.53733984899823	0.97259501997713	0.918454347993282	0.0206297174528728	0.6546186755628	0.56721165120821	0.79391698813311	0.86989572195205	0.451260683761983	0.336555151330053	0.314863329464758	0.754482382342113	0.508852289654104	0.407152836584446	0.339804877748208	0.440077888050403
ENSMUSG00000028034	0.00626605402427311	0.768590387279723	0.37608609892445	0.911546140781798	0.683184361345865	0.774626495177464	0.725957868998584	0.0610267479824755	0.282959388729135	0.482272632981584	0.254519646035847	0.0425948562848147	0.182644339986077	0.359591745395958	0.109364892963919	0.166937116016353	0.0974216197293454	0.0719827305058031	0.305292671293134	0.195505720294572	0.849250868236461	0.0880400492718277	0.6081268041209	0.205353335972806	0.421204346469744	0.877438900297628	0.823153986832055	0.915578208705385	0.766150645051943	0.584760155354931	0.749572458421435	0.0217486274137764	0.301995783449412	0.123997596434908	0.978601704095829	0.437884587777636	0.0595529753647344	0.916801208789533	0.627740987162313	0.185156059534257	0.689645979284134	0.78713803730009	0.173218841555791	0.199619511034282	0.233291767315049
ENSMUSG00000036306	0.00637582768005487	0.586141363578052	0.0691921783549733	0.80604987789508	0.361198321340739	0.641805041323906	0.16257141237119	0.450423498384209	0.724613689078299	0.579673001683677	0.490570645192765	0.913570158223338	0.249513202127447	0.942513933777792	0.621454646865561	0.865417089775571	0.870298313261918	0.676648970834469	0.755716767849738	0.243803210849396	0.5237650275232	0.349845423421732	0.237975089022356	0.170786472286417	0.965879669384677	0.31401188968115	0.599184508499194	0.292431451706593	0.239447794167819	0.175870131607219	0.758697812684839	0.14608717712655	0.6260434615024	0.45974917154224	0.625627119204894	0.940863500496439	0.68891799827835	0.454413643403233	0.567337338177823	0.971246699908301	0.498812616999154	0.238496008967774	0.149964044525564	0.789254253967077	0.520127408131273
ENSMUSG00000030697	0.00661623338673308	0.929314304661285	0.458584516274082	0.780116318185967	0.7060156172373	0.350779977677339	0.419177594421947	0.747542559458934	0.16818319146689	0.471249125434404	0.811317010242535	0.446490042022553	0.270394878126035	0.251732913574768	0.499307822333752	0.254149588347845	0.125291846155964	0.73972853050689	0.52992946939654	0.337895156949951	0.783467050480357	0.703184751719752	0.984402806245665	0.440594648048955	0.240807468728263	0.88889179334225	0.725232974177022	0.652894337845047	0.830159512018786	0.394521034327319	0.106331972311387	0.40077658332548	0.8845866975897	0.0842641104345391	0.508846588723937	0.387764381619321	0.0925540455746342	0.392659364443051	0.504069357230101	0.906612436636032	0.892031877522272	0.844345334700926	0.783054591078313	0.132990805753837	0.897381467087653
ENSMUSG00000033458	0.00684464420200871	0.356007442249444	0.325413193894247	0.0526185169888799	0.37055516760093	0.44352896543167	0.3589524041783	0.712402542141713	0.461890075372123	0.381360692368666	0.800739653930566	0.0658389192731392	0.597109881938844	0.277788920030668	0.288153378207955	0.714917557021519	0.414393516225856	0.446436754579662	0.493453519779338	0.861137491416758	0.402164546493801	0.197291740648553	0.406507443680781	0.431452817097428	0.689841818651667	0.646836443950543	0.692896055611708	0.699889781670297	0.0622358264516343	0.129931005574452	0.31525066027611	0.436744725996136	0.308392309888966	0.861681751747386	0.348271230072985	0.258533710871137	0.366156359321315	0.932417262024624	0.371580989939644	0.364808033441132	0.6533168232021	0.291126947594569	0.843580847389059	0.8272078843271	0.892589896948688
ENSMUSG00000061353	0.0070340097020454	0.754738638680532	0.586489264337209	0.690064471522261	0.931892466855502	0.383231596166775	0.420895149443084	0.923872535352588	0.961840194592196	0.962509089587229	0.626235922926707	0.579466577880762	0.526077980892822	0.741700184038104	0.496824075929633	0.631595146383202	0.245707742725184	0.736693340305573	0.543397069024441	0.918320270168897	0.253130036397291	0.381840507094454	0.178016537868991	0.246050131963437	0.792351822725676	0.112176899503413	0.834362397618367	0.93981478107117	0.532552266349041	0.734031614214837	0.509908931198698	0.607865269276631	0.538176285044853	0.893567626559591	0.852826547996347	0.971472338557293	0.382973879747197	0.827936015291688	0.206130320338953	0.197631819737352	0.970012591113002	0.088308187854575	0.48189775861945	0.994394438142254	0.546062974524785
ENSMUSG00000021996	0.00707856296445741	0.39656402675515	0.492243605377349	0.299460016247236	0.271929970572748	0.816698243708021	0.523395458189407	0.0695060804212183	0.400011997450629	0.295196194371915	0.736797436574945	0.276818977876477	0.0763597861447005	0.444778253113607	0.690975797142782	0.794552337637233	0.0342836284296432	0.0130267534345257	0.633410576930163	0.162112324886555	0.981484979920229	0.0454998917142694	0.335223491902068	0.400591036748961	0.232846197012914	0.919256677844313	0.600306214848758	0.500482438718492	0.929683557697791	0.449936227670498	0.000416197103118999	0.620434829519065	0.998504715712688	0.968732382108257	0.00978146802602196	0.626947913972815	0.451516758739827	0.186262086042716	0.570424404801729	0.0806723871645602	0.162930464291185	0.0914905454600921	0.783929839951195	0.172384641748884	0.0474924745458438
ENSMUSG00000058145	0.00724571492598714	0.545784275389061	0.0848612367641523	0.759806242291482	0.574665501512704	0.215652230608978	0.52691374497132	0.544243551141203	0.241268630670804	0.652632496702724	0.882475457844525	0.280806945276611	0.575449658796908	0.383127413536567	0.561919034802318	0.700763781270606	0.303604851126185	0.893165996089881	0.969497465787183	0.511158098656913	0.656531606575875	0.733631289832667	0.21601664972235	0.915318166584706	0.652710913063143	0.461007371650248	0.415441526516784	0.703932813831534	0.29211291350446	0.842293634516243	0.945326276842748	0.325448473957573	0.937638657465523	0.427897961057506	0.870948462218852	0.727411828302442	0.281953017892844	0.707860205747803	0.446791509884286	0.915949271404212	0.84019590484041	0.642044907648608	0.593082962687812	0.263929286842162	0.654322570970659
ENSMUSG00000027784	0.00767587629800788	0.914064775846635	0.117016022165088	0.729856596635256	0.711614108879476	0.875298639248949	0.429452377760999	0.0576910718700531	0.849278648201396	0.995541631187384	0.428788521449797	0.884639022136815	0.715074633495864	0.386444844505969	0.215549964748837	0.10016913031875	0.152379660855108	0.623079668327507	0.483680046137912	0.361902528018153	0.698591071173199	0.411689668655661	0.922991829105111	0.318818801353184	0.931457063539488	0.237886697125382	0.162660853075595	0.939681710936981	0.877943003867264	0.0730920188135161	0.310351078187658	0.238157731926541	0.136705262411771	0.121033033901356	0.925000754720243	0.16211385346827	0.489389488832316	0.989970671159169	0.659168806491707	0.174659534498074	0.253500323793844	0.289370796918995	0.208055469363529	0.158472892505754	0.714718919982358
ENSMUSG00000026849	0.00786273695227255	0.597030850991748	0.0910322340315166	0.0659995211146918	0.280255608770405	0.2739779075687	0.712085488913682	0.348314665790396	0.172575563028734	0.643313364594202	0.619434911250116	0.11319668189186	0.0327295889383343	0.645666934953917	0.847894937802137	0.0912310585435371	0.553332291847732	0.277416458071333	0.584482333566652	0.811809611646637	0.900994958769353	0.355541831734101	0.470801265636614	0.142217059236094	0.654171747902899	0.487475617839181	0.89253872657051	0.0547112305259946	0.526891801035032	0.7081630942577	0.0224272117860422	0.283266482630589	0.53899683769973	0.818679544656696	0.347760553132865	0.480555760115785	0.979324245049537	0.0155265508386908	0.208446588689694	0.169934500505627	0.493823453520194	0.683524303740945	0.33068702636733	0.846771261292126	0.57487794864394
ENSMUSG00000029621	0.00811666477415891	0.877602218909843	0.606846851649209	0.858098089307908	0.568660387667473	0.623146228331058	0.794872692199948	0.839053660986757	0.509181977292468	0.890380429382954	0.807152413429212	0.486130408616342	0.352152760777746	0.456489690581585	0.430114844068614	0.882198323536137	0.0111268084155055	0.261318855046058	0.205988204117409	0.361977491562766	0.376149157015284	0.777027803006522	0.189041253708485	0.235821833364788	0.316286878660186	0.406452324820605	0.496207761525353	0.961232812580158	0.724234493700837	0.830970656590208	0.535315913904496	0.697627308031166	0.384594958817012	0.913664994216548	0.131437725618171	0.759719274914834	0.954637373626063	0.994080645565767	0.328485425898284	0.832653092049686	0.178032312350762	0.497317392488321	0.27957893899764	0.1074871234865	0.13921106603763
ENSMUSG00000028607	0.00819799180348763	0.259795449040724	0.130022710279156	0.0834094619731771	0.390299159333094	0.448667308763305	0.117149552967816	0.701149757686494	0.315704380652974	0.903542703403056	0.584535715747521	0.840347408087719	0.520748812168129	0.735806474650744	0.779741880711889	0.494799005287524	0.243329036086927	0.533478546779393	0.379190672377251	0.935412574001682	0.885423108112077	0.922730238866996	0.703267506881176	0.555298534736675	0.412999093036702	0.501778975619359	0.112560549120318	0.633520846425088	0.831857985814818	0.936770566746032	0.234142670483077	0.815962450108676	0.743645491176515	0.424324020235923	0.391975744954758	0.935281373352938	0.319364311526428	0.632991231679434	0.293244625504423	0.102092287806186	0.441005711914495	0.0575622252828442	0.647749553571944	0.828943254331584	0.454137791761433
ENSMUSG00000026819	0.00840588967404217	0.198145296548947	0.968732913408623	0.464150958777669	0.288304435611528	0.325724940998847	0.362848801590808	0.698011401233637	0.59788136169649	0.199054501629288	0.212984358162432	0.986500695914486	0.109527556234212	0.508610693023159	0.707685260170806	0.865331698401547	0.148387461623145	0.709417549619497	0.166525993079832	0.485825423365087	0.237643693426917	0.698667808487703	0.53373443586752	0.941165706801945	0.394667409248481	0.441720378033869	0.849172697184317	0.508126321278883	0.859992744159966	0.267873964916399	0.909005499936416	0.42508637407965	0.674923965553032	0.583258539452842	0.86219542820622	0.800236383146766	0.376220222400897	0.47100321401165	0.569328153666204	0.321638812471622	0.0544163067709227	0.516153060794702	0.691589578399146	0.897870698704086	0.455669057039152
ENSMUSG00000058192	0.00841056657970522	0.0345025750389896	0.965658692306506	0.870439108619962	0.823030302615985	0.376055197226341	0.882705389793156	0.565257943796931	0.909030107627443	0.362523089149037	0.327302577130206	0.0291418101688276	0.00169459594529843	0.287960252369038	0.945320689783232	0.609998672041314	0.510331046665162	0.276914528854348	0.559819833652517	0.500290021411915	0.58473966889335	0.647918292442019	0.0210362285194611	0.704951850083555	0.257873094632548	0.484825678630609	0.374334048816588	0.662084458625783	0.54266643588264	0.487651979895919	0.93370335270883	0.262937160706891	0.722504484322733	0.663082807147801	0.981346478811611	0.974970214761024	0.56970614479888	0.902224720389411	0.633531208347543	0.716480758428501	0.441190496423401	0.280716301529682	0.514498469117977	0.744330955538425	0.150242775119066
ENSMUSG00000038725	0.00848087323244338	0.564358389755064	0.521090666635992	0.133973210797189	0.597209650108036	0.773159495827679	0.39505525559691	0.565346700845641	0.386583045501046	0.21224836908705	0.804763326139736	0.255422192706297	0.338338380933799	0.218218594829117	0.458101492525345	0.996163409575426	0.894310648484356	0.671728632036185	0.665008831271619	0.518705698732475	0.971961383587324	0.641961635338856	0.872417927521685	0.0770826053197837	0.868143945630607	0.0850981449427146	0.47037896374292	0.877990366547009	0.105134807319042	0.66715661224415	0.479475889025008	0.969404831614958	0.963163978512044	0.684301942350363	0.347060835432486	0.0382450963935451	0.487160544372562	0.80044688695557	0.660139174879729	0.318442831673423	0.167103647779624	0.419074410866771	0.902615730146612	0.10737442320905	0.484409469102987
ENSMUSG00000060024	0.00875382798933261	0.311752863517096	0.219032139427971	0.0478913223651693	0.692058830505246	0.236334157612976	0.827626669094788	0.434561243875372	0.990911844642541	0.199765577314956	0.975097748139132	0.376363829357577	0.381576943206414	0.164371829823142	0.0948796078695818	0.884289243096476	0.121160736896147	0.329748777760782	0.705126127563042	0.656217434020139	0.186599482606054	0.955316166780711	0.993072511251863	0.690585046804003	0.229772691008061	0.0894869313028203	0.0991907827530376	0.685981232343124	0.958307412007837	0.701469014152269	0.786151077923422	0.353933906278151	0.0549978427522352	0.381318252226377	0.503800901221217	0.00743051749480943	0.167417363004184	0.181648040061134	0.658048930332326	0.638936863516755	0.668577129949596	0.917142451564358	0.52336362326586	0.209958478815649	0.722073756499787
ENSMUSG00000054236	0.00884817097699731	0.816902901448248	0.657081952579035	0.256931639386121	0.653046379011959	0.61185243983923	0.80461657551186	0.511939669803854	0.115257058301446	0.814172510779916	0.432665145894681	0.354209055684468	0.137446760391823	0.871619652892788	0.763369453396695	0.0463103583129112	0.63748211907452	0.264383513606379	0.077108837897011	0.493702256605112	0.197828174229714	0.0792362222408888	0.558444436547576	0.491196333952708	0.0804701659569674	0.70605559711448	0.932541829279606	0.566844709170555	0.689828824604611	0.156728780693723	0.114764384422749	0.887705238463533	0.578654898146763	0.422024993414459	0.340556759338355	0.0909808048173451	0.14692777032235	0.51462657354129	0.254728466804047	0.292617745121446	0.510684392337324	0.943802048479795	0.0603834849298011	0.188815750318291	0.156115027921785
ENSMUSG00000100586	0.00911527541623831	0.395368478221821	0.945081686543209	0.348079125179898	0.354873116849873	0.862352698751684	0.519532586816712	0.806611630080751	0.745633424240128	0.912607460702594	0.415196402579463	0.408404092525703	0.990407864381756	0.25023489612997	0.448100196157145	0.515372742121906	0.254796879194021	0.262242004500993	0.752419151498334	0.654308367834282	0.396665632258346	0.909009982739453	0.441136724585039	0.501521971079163	0.470748654130637	0.992982881321781	0.440523196461968	0.207198832347445	0.716720522120154	0.188784756858706	0.538195922239456	0.999321466990024	0.636316404455909	0.144334815416073	0.525300242124745	0.358036822442808	0.739070820187393	0.767925904651802	0.758835429388526	0.625461044367636	0.420381054193021	0.58103543515875	0.502781970900125	0.71572613573673	0.28166053640742
ENSMUSG00000070823	0.00955790620262387	0.795107782441519	0.367277810239197	0.425593208650254	0.796471316322044	0.789926553246134	0.859826109329083	0.270786443542276	0.76222961851011	0.112862299234808	0.178807663931632	0.31697051135945	0.952959094231754	0.88127033436643	0.817105437613163	0.242667698235552	0.960466851952691	0.023334796640468	0.491382244637163	0.881974951967255	0.663571685663494	0.44551744566903	0.876938176196893	0.468684744145102	0.833749254603921	0.330507750011873	0.892268152660505	0.765528156937313	0.296209330695254	0.34101035794164	0.288293313741156	0.260281686715711	0.930855047256869	0.297221695489248	0.934372833044723	0.393610883506736	0.470110369703285	0.38394523528084	0.588699993192855	0.813179105082527	0.969046647833592	0.0480775680579439	0.0124734369258949	0.656355573092153	0.609904621300961
ENSMUSG00000053046	0.009631030206945	0.777613221004896	0.826687050408266	0.713406370892909	0.516436807600685	0.255827170988946	0.838218433618134	0.60542627545217	0.489785257298464	0.175545830621267	0.792111707885827	0.112161090204632	0.379892293519005	0.691726042132621	0.97369159341175	0.872343703834597	0.0574880102786029	0.537440288902081	0.156441896301906	0.496052033626193	0.326830167050528	0.145756385564807	0.985084524547677	0.684960570957899	0.727085238269187	0.844968184074206	0.104795481842719	0.983670146951898	0.281365290517769	0.677467440868447	0.149143169422601	0.364138165654435	0.246034561147835	0.996622972858915	0.742771727047758	0.763496678464949	0.17494985074545	0.984520803905662	0.834564540889913	0.849656067421733	0.31315618052154	0.356407830022248	0.0210922580434717	0.55542027667138	0.14677622458742
ENSMUSG00000017740	0.00973004276829418	0.340020712522816	0.941558326502705	0.273978712079178	0.805849559756019	0.547839329723608	0.279546162552957	0.938475514895771	0.162236881623524	0.110845804421771	0.424599373180882	0.489652690552579	0.560554492184536	0.855078066872261	0.592439707254481	0.955997831073423	0.863677963660037	0.245282743052313	0.582793189083284	0.531850481881525	0.811690591544001	0.986039314285137	0.144260510533478	0.195349006750622	0.78315713500221	0.288779414012625	0.00400120310884775	0.512174743354298	0.999036942296842	0.805858464473633	0.956718352563544	0.539588174409793	0.45737419753534	0.332718708337926	0.588053615272159	0.98255169089847	0.604811613495796	0.80864801786694	0.310692844896069	0.889317750456766	0.907719598827356	0.964330791548396	0.480651507145089	0.220482614810254	0.990055568770111
ENSMUSG00000026917	0.0103587365077073	0.750804316027996	0.382773158449844	0.223586349417975	0.969080139606458	0.928840396631449	0.298912933800785	0.112415566476127	0.164245804201415	0.756503317351948	0.972112483576513	0.77335515558113	0.411922835546617	0.390360921015515	0.75422537002127	0.555010266600902	0.808771177435447	0.110015470512852	0.649689365364498	0.116487986234772	0.388959107673586	0.162674486994656	0.469560817685005	0.0062403280412957	0.411426916800019	0.108455443932615	0.169399872789729	0.921358274639941	0.299662370224042	0.787713885686651	0.0236420542999127	0.213905668875912	0.65623598107048	0.990189935913284	0.689325830310979	0.6895573129773	0.817229625863238	0.348431604036064	0.562694353745196	0.813158794331935	0.787050917603249	0.723385112668113	0.330724795590364	0.932402619922623	0.0549341379499883
ENSMUSG00000030468	0.010371915401125	0.12794835383329	0.759455921234819	0.244633485785914	0.00115752179692513	0.199250172815482	0.726147620393814	0.937008041227446	0.670436908917834	0.274424047005426	0.614644961685394	0.579640146869546	0.927378794009767	0.499227293098459	0.314558945842339	0.287684661797938	0.306635847551768	0.635368712629854	0.62258646635956	0.0643872838214405	0.294685122678178	0.806604819301483	0.783387527981008	0.16343367706733	0.489232878310727	0.98621921741219	0.381548323723666	0.810119380820156	0.314225104190496	0.650682264427044	0.0636751838226788	0.142614087018724	0.932911399594959	0.944491167617113	0.635008707994877	0.963284446288001	0.173016142115999	0.910586171164123	0.616565651619619	0.837940888311358	0.4839245546655	0.324904399736261	0.34525710454833	0.0827429919658176	0.884641614816528
ENSMUSG00000096044	0.0111966042884592	0.904416737652049	0.597442908232211	0.783470934267767	0.704219221641454	0.293334343653083	0.30175811132795	0.492165008427532	0.796572205238767	0.295074178308893	0.838115220749445	0.208486073408475	0.98971773172266	0.458608017588972	0.674787110485364	0.415234691445188	0.624334440968833	0.750669664965266	0.246884833387818	0.931090461533136	0.83567035496129	0.108104517466872	0.815236399332143	0.439787496169431	0.379795039355699	0.837915022949552	0.728087934333352	0.139139339691138	0.330864827822608	0.71976360851375	0.302545183825087	0.63858817506838	0.0482119574784914	0.932827855314974	0.738469310434883	0.268953194425501	0.755826014800052	0.714206599144273	0.783772925930169	0.287902466818263	0.544874894180562	0.325111088812961	0.591740438370206	0.16410241647219	0.636511929194637
ENSMUSG00000106037	0.0112299219334206	0.888157905462599	0.263765693972552	0.670476083675655	0.739184148862691	0.997347452467549	0.621252535175429	0.35597067216901	0.0415901640649908	0.452952105345896	0.254574009791914	0.84600309455344	0.934078620193681	0.57785030946558	0.281974038567693	0.135521715838209	0.173813182622479	9.50237717402906e-07	0.648940067349387	0.169881682328225	0.396876185357821	0.517226817383208	0.0354931875553728	0.323036113135972	0.470987881871324	0.684351598065261	0.250834113368803	0.183408505201919	0.0675572331095376	0.620760516655311	0.00065465880291175	0.824351563370245	0.747856603151019	0.64180581125754	0.0472949435929632	0.188866718794456	0.0760044272038257	0.0611455248341817	0.345382900012662	0.511079194840032	0.00688721891144864	0.812500127316203	0.648175793894968	0.629306742801729	0.299497523739158
ENSMUSG00000036478	0.0112998367325273	0.387090626445652	0.745457731505658	0.110801811716843	0.891137110871963	0.605178993938631	0.164889209541331	0.494270121136533	0.817079376957315	0.531815530994054	0.313483404381841	0.219279301731923	0.0867454785366298	0.067470347028532	0.857925449719178	0.103442109550672	0.605732840232734	7.37829792550006e-20	0.767982917757277	1.47963145548595e-05	0.933414817045998	0.052315184855148	0.973093497081916	0.264317576504693	0.952584797365564	0.883245927550762	0.162100745264417	0.971720921197236	0.189926254736844	0.541686627641143	1.75423725107887e-11	0.558761443641609	0.740577809007806	0.210376761447082	0.0774963385616461	0.954461888758741	0.833941719390324	0.267254269562712	1.42794846681643e-06	1.01555463007649e-10	0.00137680096608535	0.80151052432888	0.975137050530972	0.197393989157401	0.275239984295772
ENSMUSG00000022537	0.0113572750790485	0.0561552010211343	0.719348393072409	0.66033664418652	0.357806327905263	0.72014569161062	0.997590349445868	0.5214529411358	0.201248119012577	0.577661982315404	0.0989957946365482	0.429469002191568	0.442405617632793	0.158060199361296	0.334026685129108	0.104364017139959	0.988707190373942	0.74430202386582	0.74001922234177	0.900540503122915	0.114981005197561	0.329646227396328	0.917142866421484	0.196236189194293	0.205753876974802	0.785689284703726	0.0809694308633182	0.648779344122128	0.575102727529978	0.997673117809951	0.735755403708637	0.283025765779609	0.238915343528912	0.843666001617027	0.79939922748978	0.511029569883192	0.672355841577224	0.672049349782552	0.365178745251522	0.479847769941239	0.239515246393597	0.217086291746028	0.646122269052527	0.951682301930772	0.504448921042573
ENSMUSG00000013833	0.0116877719372667	0.505498972501153	0.06419567897812	0.106497364516115	0.361617106287869	0.672998546030392	0.241475608186074	0.302401833758436	0.540143196609211	0.965289992922869	0.093822658103133	0.0592750392611824	0.562940401973493	0.928091188062775	0.635590725044262	0.613511306622956	0.316525149358907	0.353834496158319	0.993913125730713	0.168813684281871	0.812728765744195	0.619102004580883	0.828989902385478	0.613742023838649	0.416622835650125	0.62657081725204	0.704575557590356	0.702012929361017	0.469182647769721	0.448621916674095	0.0443892895476165	0.42419357435266	0.252093617277092	0.738351380336413	0.53317512441815	0.895922210934505	0.0653390339293328	0.801753010957753	0.367469780475694	0.329917521327018	0.292748906463748	0.12704967585506	0.60891642502004	0.925584576314366	0.0297611205042474
ENSMUSG00000015605	0.0118404759832819	0.0494571944080498	0.102701630869693	0.951280832738365	0.55350415945679	0.0680143591935353	0.425928419014907	0.841651404391808	0.74491732932757	0.224017106609603	0.960347114929203	0.675566059902549	0.595729224942989	0.160826728240039	0.243203569235835	0.629316498456695	0.0712541635604943	0.00702759912815203	0.286040924611837	0.308302884508472	0.821340130115845	0.799731047011742	0.244707625071004	0.801256784194909	0.583584386436865	0.564800299139736	0.926116193691516	0.0841930234997235	0.939192911870888	0.270051863955711	0.346678159144512	0.361537752734363	0.178304145690935	0.542118821305801	0.796756388161404	0.773230105889966	0.745314017902403	0.809200830003549	0.669249675301239	0.251846045829474	0.932323573992373	0.255762417977657	0.598975539507902	0.516434312992729	0.075460152903951
ENSMUSG00000017561	0.0118992109637499	0.170946632609304	0.605061486275838	0.880067104123577	0.831086558092936	0.259778988208034	0.340059301312575	0.402209387459049	0.00814956901906786	0.044744991782721	0.147135447787015	0.362521125117152	0.604970517588914	0.563467523232746	0.91599168678615	0.138489602148329	0.730741588976201	0.319389691480313	0.259183584860395	0.614394016592813	0.0203496821802238	0.529443100029288	0.304875010404294	0.259562779812709	0.61000435855136	0.895658367466625	0.673286547828487	0.756810321134236	0.815962923189941	0.873500659220324	0.0699280779018862	0.633837205438045	0.417502745181204	0.596238662607961	0.240651679706227	0.555285093280388	0.699775541516179	0.437608390926578	0.534628595268818	0.474194899220547	0.256757581656721	0.865897037870468	0.0619016258666839	0.352776318153391	0.16113154653202
ENSMUSG00000028028	0.0119135476061332	0.51012502490755	0.885936032886679	0.168832184291497	0.896826376925547	0.287234353300877	0.490060836130639	0.548417609981225	0.179569093636778	0.506862386671996	0.55074580747525	0.824278272894322	0.824845853711406	0.966466226832683	0.205289342421703	0.207298237551406	0.449260282792046	0.286645188965012	0.28737399008492	0.796367822368475	0.547310230508286	0.373474413126237	0.622941998723902	0.329688638080715	0.609644607629006	0.438814373399585	0.710187216865301	0.777244204681778	0.467786029561216	0.628137297361915	0.223372993474246	0.212342031364206	0.306407522924869	0.479918757390776	0.732096709638082	0.163154026979576	0.418062960406298	0.0269174942945352	0.965264582260179	0.651894410760551	0.840440656294174	0.555786863548936	0.893797970728163	0.748397622458541	0.8967423605925
ENSMUSG00000020328	0.0123054931413185	0.106432550710066	0.622316012435426	0.222932321991912	0.877138848544466	0.228343541212641	0.170414680000777	0.187200991652006	0.244699244480369	0.485139568418077	0.539292767050361	0.787336961880284	0.661203942670561	0.621943635467338	0.818604229061751	0.843372460698449	0.0977227832651435	0.263584732933639	0.867000362114133	0.159228755171237	0.791226254530152	0.514669510961544	0.922343492395533	0.506930487202114	0.909147583582673	0.935236533798355	0.771377852935781	0.529042856123281	0.305681366468329	0.518987803598997	0.000433692383264731	0.58037312542149	0.972737524945071	0.842877113551962	0.112263524981568	0.64999767699013	0.35723725281004	0.759631715404132	0.395996050813034	0.691986436141077	0.621381410890958	0.0913170391485965	0.581222517730677	0.832290021021674	0.490949362615901
ENSMUSG00000091734	0.0124942140485414	0.646400403124724	0.109642876236378	0.0599145345400536	0.69921459255258	0.155841184722034	0.104721619725617	0.603826026634239	0.658628516007798	0.108646048869216	0.669042063250649	0.0948684937060979	0.672607178548089	0.641087114039425	0.893120800737419	0.897927699871657	0.341397465424328	0.060668703189084	0.931226668300788	0.538378750593542	0.410309071766721	0.517726123096337	0.803996729218904	0.0631143029988215	0.229421329108843	0.418204805568017	0.645596498865348	0.168425176755712	0.328693679096745	0.0757942541782545	0.0385304010564686	0.672632785210233	0.387784791030538	0.809840032122172	0.582859206839977	0.504492193348698	0.298909375828662	0.999363838887931	0.390291085107633	0.819768545967123	0.624274736932676	0.84443304399441	0.158099015710001	0.935816976248462	0.619889351431518
ENSMUSG00000062328	0.012594726796338	0.750246568589629	0.0864750723511723	0.246204798188603	0.440137247414121	0.88222916630136	0.461585484537181	0.284989975115314	0.716585274212562	0.293596492407558	0.682408695143189	0.630261833837346	0.114332324102604	0.962643511849128	0.874127720140583	0.31305674839498	0.0594765953469928	6.02981238917536e-11	0.0274105508917452	0.00170516910463446	0.0634140153340702	0.017828964380415	0.281793291410908	0.159953300779622	0.49327941124814	0.488854445151102	0.785140276719289	0.535977286868484	0.73978998845969	0.698509876659417	8.23772174074471e-07	0.632176349929353	0.632977565617216	0.79724880009021	0.371776278201074	0.0466076243036399	0.24031135514224	0.490372395209165	0.0192041296787589	0.383577888368383	0.0735711495471965	0.528355332670419	0.52756558521102	0.014364498898892	0.0177011234512826
ENSMUSG00000031996	0.0128930245649474	0.135179096912414	0.622897883312019	0.715121879252019	0.345987081995214	0.120012899452332	0.225326395549283	0.588398890393204	0.995343745464397	0.33198706805587	0.485670015323455	0.0414415543014253	0.261993700741802	0.468122199456745	0.258426821488306	0.320062622201936	0.213629540619828	0.515031767682047	0.943045494308519	0.942062429537962	0.775105822310631	0.0836384199470361	0.341645849661013	0.3921892076162	0.10250284589405	0.293217750957625	0.77342448885786	0.961297497486631	0.390642733198199	0.119650188500804	0.185351894029019	0.700515438456883	0.00294206420259508	0.386124461605767	0.667255420268806	0.080988600441364	0.608594036514828	0.926499721837771	0.414843827848976	0.235189825006959	0.723061990390578	0.560995565360333	0.520620662394227	0.916790679316052	0.370101655053155
ENSMUSG00000038279	0.0130294174143791	0.61943638436202	0.00206411778146907	0.382631032236588	0.921519795463465	0.663066691370974	0.773991388914409	0.586029180747716	0.880956531561155	0.650879679060379	0.104128632622982	0.530657926783405	0.350210152627193	0.698082463249633	0.399640847495872	0.988314176924193	0.401312228751702	0.244505377268821	0.00279809376602388	0.757492040331391	0.254488645538761	0.452733302917947	0.265369666447094	0.361133822080666	0.898661307769701	0.236350422951623	0.940847031722218	0.151007614654625	0.47983224184275	0.505584905253177	0.429521584197379	0.468382567811061	0.141509136326778	0.399997525754146	0.421393565242596	0.178421405364522	0.347276094604562	0.60913228359289	0.886222359568492	0.63825466400201	0.596164993254102	0.603241163303299	0.639704434177866	0.550731027891975	0.0687114751911606
ENSMUSG00000059743	0.0132073543650613	0.87359759644801	0.703433618536095	0.493982497170185	0.225253094507974	0.0650500396541389	0.943714956531305	0.690079191674082	0.0578291087205015	0.39323595242309	0.72643233298252	0.0550231918636602	0.125111918472526	0.638612154873709	0.119441223700535	0.484618833589976	0.544625486078043	2.42508239286447e-06	0.952207353778539	0.10211720780682	0.974651839002077	0.189328366601577	0.644104793856121	0.164826508296278	0.226905068827349	0.110523473246634	0.918191730412595	0.482765739785058	0.632534883493662	0.0499175196169359	6.01024243980103e-05	0.447082777844395	0.199481217612951	0.557874804359887	0.874365864852091	0.00813980750462175	0.218191546963268	0.746866573660317	0.285954256960385	0.243051521390114	0.607025100096845	0.443449512524255	0.889915598773907	0.295659020305286	0.00457166024399923
ENSMUSG00000002102	0.0136552641449649	0.66076348373937	0.432857068716299	0.591855358056811	0.556989753431843	0.68098562503903	0.37608029334726	0.493608756557823	0.354916546898697	0.623439292222196	0.161991242953406	0.866395046148459	0.29241714351053	0.120508060237857	0.714802543693063	0.681477597818942	0.0229144118367384	0.0977418782367216	0.325015683125694	0.234592773751192	0.604532365929253	0.380899744945368	0.711904689474307	0.644560195354201	0.894385677038121	0.620455195085216	0.735557993213003	0.976370596444358	0.797622146129035	0.0701276003966197	0.265271016977738	0.176681889382925	0.842416914752371	0.103833500731222	0.649394347843136	0.390273381485367	0.597053399980182	0.551611021276002	0.546541606884414	0.109862736684256	0.29186326134497	0.579555507084402	0.486104864329264	0.129060843004257	0.106091530412977
ENSMUSG00000112129	0.013834099460293	0.845065622625956	0.877821499167664	0.706706066264944	0.0393803568829237	0.584756969909491	0.440945193641274	0.498409171993252	0.306251129766382	0.15427195108967	0.767457546056915	0.878549980833616	0.89623810141055	0.387175524005597	0.0864658682541157	0.87163654274011	0.43780679829616	0.265980975052454	0.992977275090207	0.811915966199077	0.011109970354547	0.549876943174654	0.181633953037515	0.563196818431221	0.56186721148254	0.731767747621816	0.596419163116876	0.567489707939178	0.145113749418157	0.319457685976695	0.077448585469644	0.640975355328922	0.33142595348054	0.0511941863950117	0.780816272775043	0.676176406388724	0.441716385187295	0.350477936942072	0.599234628128057	0.690566496596136	0.69917888601421	0.196828167212399	0.979486749179277	0.37716694754512	0.582452199305548
ENSMUSG00000020949	0.0140213932538414	0.854277158319096	0.606072240925373	0.581302282524465	0.546973270144426	0.0775537509579679	0.0872038671508838	0.307829642371581	0.302335060019683	0.222826860902486	0.515552303275417	0.0843877653690021	0.520760745300397	0.190530633887664	0.997371294019436	0.170616130814484	0.308605853157264	0.0186105708010489	0.262003189049726	0.997342606260449	0.916021456850892	0.510935483211548	0.753024110368115	0.200274149530334	0.877135917303707	0.541005899846257	0.800111048225089	0.10611752745706	0.11455642048882	0.464982172873963	0.601652422643401	0.107635401376948	0.874813180748016	0.584287216384454	0.885808779545558	0.674702039191648	0.671583291798921	0.0412357857723307	0.947119877151415	0.514356668092761	0.747271262646877	0.449367999173227	0.389907555343465	0.621533532049245	0.735728799393329
ENSMUSG00000025825	0.014056714933788	0.808656800797288	0.403843928784448	0.253686092260694	0.163454313095883	0.272480988210909	0.845472879929471	0.344238456708152	0.834995697328076	0.849663828354922	0.11255770282143	0.385898120909495	0.736263038599542	0.343145455477414	0.0957803844289909	0.890571390475964	0.816589340426543	0.72085146322845	0.906567760115506	0.803660958018204	0.719289779994531	0.321807766417906	0.991415389804571	0.503206680154061	0.23101826561967	0.554272408875707	0.101933992586949	0.608765232588194	0.458256870504918	0.87137668631482	0.763706815700022	0.395053023152363	0.136735309515349	0.808953087910303	0.830012994387392	0.799073377107435	0.475332049738452	0.0335458429361498	0.960651999638311	0.608382973793958	0.379798929308666	0.915428020644492	0.263866910391867	0.423349932395945	0.470437810548513
ENSMUSG00000066129	0.0140593462407122	0.166644985606066	0.512200859866744	0.512843295733207	0.179870543345976	0.541042676391625	0.623510079597467	0.538396635356468	0.979739421330635	0.882035558136385	0.044569017233405	0.329464602884981	0.799806713636182	0.262465678152877	0.0906698224773676	0.110363065627283	0.779120355481992	0.380238368867612	0.794889954610119	0.527500995641507	0.394561710723352	0.347487539449765	0.268097346379521	0.635675277060119	0.24349007308138	0.738482228576841	0.540444552020176	0.393751615538647	0.761736340793347	0.290018815637984	0.337813548343919	0.233049075476018	0.763993134967475	0.968798005235761	0.254847310011739	0.588725636974452	0.255023935034003	0.618006662868479	0.636150460509287	0.540224892677433	0.562833876156114	0.783355392732579	0.306041854830097	0.361173829269451	0.233769920067693
ENSMUSG00000048222	0.0143381359981136	0.757113011018265	0.455578008583967	0.623466889213227	0.953414360587677	0.937402218070893	0.344065519919102	0.7045502868314	0.0776696937654431	0.114676627071883	0.829644985243095	0.191027310690005	0.899341008448965	0.269633792580158	0.689576762327027	0.147684575043767	0.0893217415963831	0.974034334741212	0.378179793425747	0.470220996843223	0.255534241914621	0.0193706838370986	0.407606738930065	0.19693932170925	0.116935582245048	0.114513054900047	0.270755533438677	0.116428945628228	0.0694158819448002	0.160153148292817	0.0898087657816351	0.524794530385777	0.654197113859797	0.624575374191279	0.988542682452123	0.367359602349061	0.725735884717168	0.0588204406906569	0.817130574296731	0.716952546469344	0.682213819398606	0.708067842886521	0.86781350593804	0.149965619895956	0.8335451536756
ENSMUSG00000035623	0.0144068469765316	0.590888676123785	0.554460673449064	0.0223041118544647	0.882018254064581	0.526799426917248	0.448611846974084	0.740925591765817	0.767005823434725	0.65084457032676	0.831723725770614	0.468353280738402	0.262480121094914	0.857473660852801	0.0268373592873269	0.197141985860503	0.182734598046612	0.0195824982651743	0.395456946041837	0.545314575453077	0.526218374611996	0.760732675197613	0.294017224833023	0.0572325192825517	0.919309272386608	0.831310155447857	0.437568766474837	0.523767514555315	0.0326264782231396	0.967046302122857	0.00307889273528118	0.111945173093941	0.841950927571768	0.792364195582115	0.424760729074994	0.478346472793685	0.987619135665469	0.911140537336123	0.0310244583696817	0.000279507009413095	0.159808454799009	0.136897307087351	0.0797932574736339	0.546370534659898	0.30378850296847
ENSMUSG00000039860	0.0144190333778901	0.591039633938286	0.276610575863387	0.738996688791766	0.722905583370453	0.392976574951181	0.702524421204152	0.57430296810071	0.761372853742597	0.706232952902113	0.0664333717627657	0.0863371138194477	0.0313883989175054	0.514472791503057	0.327201850963475	0.176367270607678	0.6280620341133	0.973723060591019	0.682831723747953	0.392689883768347	0.278146904847321	0.110184260439732	0.360665993794305	0.425683216526638	0.656429803852324	0.164104690620938	0.288920444757264	0.0665487948590159	0.78765611052187	0.131622707799112	0.142666958159321	0.633964606822216	0.980283705822794	0.842951740691556	0.193119117229959	0.285060605427499	0.745444926892825	0.736802396406344	0.184991945094159	0.579623634531283	0.217071838695078	0.296059664171488	0.974847349948285	0.986951983268302	0.535405111506032
ENSMUSG00000022032	0.0144659083523409	0.0953727210863238	0.787814474339971	0.89303828108509	0.882803959119367	0.28732347156926	0.861952378537957	0.475937720127029	0.637595143454912	0.490081426818011	0.127774097168985	0.193333888899883	0.797712365877041	0.76508840920513	0.717948470846009	0.095906134779214	0.672391183790572	0.289485114930662	0.867956440055416	0.722206494240997	0.787978743658615	0.357099211906094	0.727043965318321	0.896780977387031	0.615957253903192	0.612856638439598	0.666753546024672	0.657625080482971	0.540382360985191	0.24061948206242	0.713050445126048	0.662191918837723	0.904045613843187	0.757021335793215	0.314602467335338	0.0342663740342614	0.402068336221259	0.0283590112273556	0.840736818185629	0.34956709675848	0.134376964900751	0.931187654856918	0.623209511772257	0.666547762756819	0.0466783278954857
ENSMUSG00000053819	0.0148194079108988	0.494196466085788	0.107247930526763	0.232099524884762	0.110856466603497	0.667437465251374	0.416383162972031	0.723379582206756	0.501871670397755	0.103054104911458	0.855931990471926	0.920979782859387	0.595493919363076	0.925017864176462	0.603520984166605	0.283408582361057	0.0413512027097868	0.000725607013600045	0.659078016509811	0.240578799559263	0.756341437997307	0.234728141622538	0.39499812655996	0.406041887013767	0.551060710651181	0.463835890922043	0.518190994840753	0.431748835867462	0.601577185807119	0.465977195131996	0.161635473375756	0.80698829053703	0.333148479316467	0.531069450936057	0.497653789743367	0.90612699224687	0.558983015192516	0.245143281035591	0.279489909748343	0.130742882895556	0.991724098323077	0.345965700743781	0.886806081248945	0.983879175243956	0.516207374484018
ENSMUSG00000094777	0.0148336806413232	0.23017545528885	0.638622604675779	0.300364653359045	0.862162214246533	0.78553749538221	0.721693073889281	0.539462183222265	0.00991595281894617	0.162696806537255	0.317795049013609	0.785015765618665	0.655052110088534	0.405506407986085	0.200146545827087	0.828015273125813	0.103405360612056	0.00690484212427328	0.972721383917869	0.314254136550919	0.809645855146816	0.183781648630369	0.76646192370859	0.806585840678802	0.712863645500056	0.976506583941955	0.157433993926063	0.189365054034337	0.313109593764595	0.0856915693997123	0.0123334207581221	0.92530724741519	0.383808968227481	0.971263270772355	0.707184192349252	0.271825017403777	0.40253384207135	0.719414344857873	0.359479046405971	0.122596934836665	0.642076565735531	0.554667679672458	0.00633626980723342	0.179166442365978	0.0263717730571741
ENSMUSG00000026176	0.01510627038963	0.408040047738249	0.132325697014272	0.588350677611211	0.287101661838562	0.226784989189201	0.931265552416221	0.151681553922789	0.327034745013917	0.167806470190464	0.565394987285989	0.223454538448	0.290557875756811	0.115963688539858	0.505064835132828	0.659280926559206	0.698381441503194	0.423486496948582	0.131485873972594	0.600172588630982	0.672272431816202	0.0745756056773872	0.479404496642538	0.978628126671956	0.198101072097411	0.49385481238158	0.851109566355777	0.802075131901876	0.390382292308363	0.784372358286426	0.416738996584921	0.407013297314478	0.542637800790827	0.1746348831686	0.439654974995112	0.974018180971404	0.995011424130263	0.206268929383045	0.529006927411348	0.894147497009408	0.393751306565535	0.421264642376917	0.16853640749458	0.110426492105262	0.833528397052108
ENSMUSG00000024454	0.0152850484603839	0.573987820020475	0.5103037017098	0.64090550126128	0.106733189240502	0.534922971526665	0.466983522210742	0.70954598637688	0.487099485461512	0.76273718586855	0.928807675993977	0.455850328475242	0.434147109114177	0.112699995364721	0.787661867868966	0.594637562762686	0.833391977204747	3.48335349621307e-05	0.598170190395343	0.297009502112634	0.645741508192738	0.695776200330616	0.088849474579375	0.862631919939164	0.476924645858914	0.40544615310303	0.555818584219546	0.778156216904363	0.369244905776508	0.54383404199258	0.692250802663209	0.365401094448128	0.180380565424479	0.261696839884656	0.959903514794561	0.275741360442068	0.510951886283183	0.525231795169418	0.919075832089896	0.402453299520378	0.615106784414743	0.752125663603267	0.0662804300428593	0.279620348028707	0.519545081287251
ENSMUSG00000040455	0.015694534657406	0.628474347035048	0.352773171288647	0.814956483741899	0.89065604687005	0.307892240112031	0.230556456195601	0.559826786295957	0.979066865935357	0.696385890041916	0.580515320458669	0.549518113912168	0.748549521086318	0.42973574764098	0.66646944113377	0.827608471812253	0.477412450277513	0.12625595112728	0.863761106304515	0.551079552760378	0.964550600442633	0.991002278398835	0.211285791482675	0.637832387242003	0.141266963514359	0.542835058257302	0.915806382101529	0.369735824369749	0.377430998859383	0.105706706518307	0.871099597463666	0.06908874349511	0.396231573245531	0.413883315016642	0.102712405390123	0.426431202446294	0.297736505474266	0.918129691155265	0.305057768664618	0.614548408386139	0.901764497339615	0.597842000425614	0.126013093020343	0.31974964092231	0.291150395407806
ENSMUSG00000024424	0.0157482069793669	0.512971275949351	0.230465280317616	0.709389649111954	0.492505114262067	0.610358614653773	0.167246356504098	0.330490274020466	0.433315549299671	0.595578700376628	0.83497317055388	0.40394156552692	0.408674633005857	0.409152649089584	0.417353799358647	0.572322282534731	0.290185001323061	0.820551711624019	0.685172239373479	0.100692814866235	0.530245709629312	0.736098338741214	0.567262301381373	0.951248756423935	0.916276525693118	0.322051838500085	0.727826105788029	0.480142725023347	0.448579042498866	0.213991380495968	0.108934845283477	0.589779252367894	0.1366285730275	0.621649189138778	0.976255936932332	0.820396511147067	0.438081570647615	0.360621530261201	0.903828553932539	0.0674917613433506	0.307527219631932	0.102325773466843	0.0425908213948966	0.597460275810191	0.742147418940217
ENSMUSG00000030611	0.015758784829803	0.823397576045849	0.777896244091833	0.638811119930957	0.262414546421318	0.579607005359357	0.96332645259051	0.765983844466463	0.827869650546299	0.755028632161161	0.673693439537738	0.780704925781603	0.29814596542326	0.860873288829714	0.65344952370287	0.516299706700057	0.370304329446504	0.934515483517772	0.196089067109591	0.603128351455722	0.299680486743992	0.548353855468769	0.611629987565717	0.892655651228901	0.875576058991812	0.731460463422121	0.900552438189943	0.499962885607821	0.398987238499141	0.447183804412833	0.659923681086072	0.355171065844433	0.753703989215283	0.973827671886189	0.994134695511688	0.548838134512529	0.740766497044388	0.259415438702371	0.850809116184452	0.39141106777986	0.5493325625668	0.132026535767364	0.722913988596442	0.153510431083611	0.775738118792285
ENSMUSG00000026866	0.0159097240896261	0.212989419983488	0.779224181957249	0.551543514284786	0.171129396925173	0.297558463301088	0.648274266897941	0.29638106397477	0.544594071062203	0.132318731682069	0.458653367448835	0.862857929246571	0.113133100496123	0.617078766402515	0.756676609846631	0.773339885813409	0.546191389252381	0.0366579270842292	0.397652525094604	0.664874638625526	0.760698795571698	0.583245857938386	0.800413968336708	0.22647885675101	0.790287277216785	0.670436266015148	0.431361956581368	0.791411215696722	0.424582797817118	0.656097835027896	0.765412531305684	0.3605766342075	0.668102083693018	0.486033174728051	0.942235844002081	0.618037746243759	0.295039166942625	0.558498776858503	0.231231447104341	0.893118404469354	0.91194158116808	0.225220514292603	0.785699591427497	0.315669033910048	0.299018178014211
ENSMUSG00000038628	0.0160206790084826	0.428488924274054	0.377645014515499	0.864259700827571	0.498702835964664	0.241603662298773	0.511479160138186	0.906758684668788	0.76856730757567	0.121347176666201	0.128865951935817	0.109765393701969	0.750543883412656	0.569333889212082	0.886379802395668	0.34138748947728	0.249985682404249	1.67052762331849e-05	0.366641415297695	0.0604212677946335	0.791524349598489	0.0327362060345649	0.727830098622525	0.152036581283089	0.225033825056574	0.666199268947324	0.745221918187252	0.120746704278886	0.75372595365852	0.53675669104143	0.0413589380351816	0.450016772283647	0.249846261176782	0.100971735036665	0.00888776284986308	0.0960037560965235	0.934706909367803	0.629408020812457	0.23068132100367	0.0719042856992893	0.329924058329834	0.795110042778222	0.164375332299954	0.272732311442564	0.982435718299895
ENSMUSG00000066258	0.0164059687536397	0.903270165647423	0.402753027912086	0.82362920478778	0.544475631694862	0.562172573373885	0.878718946538549	0.916576084218403	0.388098210494771	0.280110912150816	0.581647749361483	0.140256257902568	0.400801210311761	0.46991448629084	0.815781425589124	0.221777609598457	0.30174698576365	0.671633382573588	0.653691200506363	0.248122323959609	0.378849225898118	0.887929163373551	0.332168269167997	0.392278673286888	0.832719534483913	0.548904245748764	0.642961078396458	0.687343121686846	0.85570762462287	0.0153924619344747	0.87861443093358	0.727846316426588	0.330281136577194	0.955154820847942	0.290045674672084	0.421385208691572	0.790549024792561	0.964529625118711	0.516567904032527	0.466574328959269	0.110686377100258	0.0575788500127555	0.892588717674306	0.0767804980319132	0.653281009819497
ENSMUSG00000023007	0.0164235193462974	0.130266093711623	0.743460633532857	0.285194369001198	0.669422394222866	0.556971428420077	0.215575083022874	0.631262382249529	0.0433942889004198	0.448666720651518	0.628590133710208	0.409202227249335	0.298662317802126	0.790884470886914	0.900799012477489	0.771835157600209	0.280178707891422	0.956818550300745	0.579670796031261	0.90821291837159	0.419691042189501	0.823335048460005	0.469144307439357	0.247638159699558	0.194741402109097	0.883784906433631	0.316976200857781	0.674092858868904	0.360640008411134	0.933296215410144	0.506100470752593	0.401596768657368	0.36466505093329	0.456732098842152	0.50756293566762	0.628040310234812	0.356580825699354	0.594537365679374	0.124422432015357	0.871554085238282	0.267387988995116	0.47564688576797	0.900739103605891	0.790163474323555	0.472581140215606
ENSMUSG00000036138	0.0165375442409251	0.949884289574047	0.825875451041662	0.752911286611712	0.158385525745243	0.130396733261676	0.0718924784141315	0.394642119597174	0.304186682906257	0.673156453269123	0.604628329857549	0.0524710721097901	0.866856071114638	0.303759316395253	0.855685873418258	0.800336985517072	0.36235047827917	0.00490542206716887	0.673086199421046	0.184120553789343	0.999735706742414	0.630054499190516	0.820430248323774	0.863817600241274	0.0456150662732329	0.074567559902093	0.484250358081605	0.99507218638587	0.891678167290854	0.222808139898155	0.0402049674911172	0.598578727229715	0.734101094266313	0.608680493936796	0.73908451787233	0.750195711409013	0.41704393075598	0.538400389588393	0.8858515459676	0.466658741617592	0.388677480501721	0.878101198823897	0.444037719655182	0.436103031878922	0.554426704754295
ENSMUSG00000007589	0.0166090439017568	0.324002036884305	0.88411946760987	0.620402019577367	0.655987541790619	0.44453568963477	0.415530451055131	0.360955728860175	0.884125420658742	0.811589079449636	0.398432449426187	0.926547149898326	0.98377054542134	0.379739228880272	0.936434660569344	0.325531042335474	0.965024439544344	0.124112032944262	0.587637084123829	0.581780935341017	0.484956565811188	0.420648941961998	0.132988922100581	0.937938751224377	0.582854967241661	0.47077507045432	0.641268434035201	0.676980145839125	0.714331197608505	0.377161156164195	0.846625993343771	0.989469112355638	0.317287750408658	0.443826097576171	0.348283099255195	0.857969346860842	0.537474303558573	0.64535351462345	0.710898734807725	0.843245188798637	0.658259131026661	0.240726130895136	0.160688311744	0.692575363246652	0.978137407144975
ENSMUSG00000041607	0.0166647791858518	0.666298194077847	0.144280126985124	0.0964623267480296	0.935928102119122	0.850706695404365	0.440173310907337	0.618771042527153	0.00796987852512564	0.290730344227077	0.555211630006113	0.071072520639265	0.306389430334426	0.594315376444966	0.760886970957759	0.202750921383656	0.349701058481645	0.354419868607637	0.201269065931657	0.951660503012428	0.439891233317253	0.100959038874216	0.770356010482765	0.779922971081296	0.950207261089947	0.63517995649856	0.438485252510838	0.132500621189057	0.444380317815977	0.87369413489104	0.0762727776469734	0.0696406887117248	0.469832432635401	0.524531126076781	0.946488229296836	0.485579080225202	0.441756915711973	0.975105922856718	0.835309353359103	0.850534636068377	0.717185543832621	0.248203401472659	0.336000909810417	0.553070792990696	0.649414895158179
ENSMUSG00000052310	0.016946074185548	0.873961223348179	0.192222554868817	0.573608577091406	0.974825470168644	0.358593089845927	0.484066613701603	0.699154263606226	0.189039741319501	0.400355715442927	0.0768019657583503	0.122681620299899	0.547331483414522	0.66021006261197	0.574116913063642	0.8128934315131	0.683472791470543	0.460130672411229	0.186575559041803	0.626604962199619	0.652971898911896	0.735696266001491	0.113081119596229	0.590561124547163	0.481695837981149	0.889078969728957	0.624196303034807	0.433305264150243	0.397064701973788	0.633263216059693	0.0484545229923985	0.564368252894922	0.496794489605742	0.0859534555517383	0.769420909298942	0.159811841020835	0.491081152679033	0.571187119310463	0.277059086445799	0.103394889394153	0.52056700497935	0.589658595730538	0.813389983709397	0.152672410617429	0.870033941450832
ENSMUSG00000034687	0.0170378135655211	0.762042036522216	0.483194143949407	0.545858027194375	0.826981633093817	0.146139241639861	0.434305305283358	0.50151772687635	0.605893425515475	0.301007605730863	0.0986968733254292	0.263865949860157	0.328658079272664	0.992180635361062	0.112361184335252	0.673128136702247	0.596521085748077	0.498363748394794	0.602427657069091	0.402575896199813	0.843125903972753	0.525944238623614	0.462020498465038	0.7199293623743	0.640444814875047	0.617089858505764	0.182020685539153	0.32392765745776	0.119520250573579	0.994030408575074	0.283551347833797	0.762190612109234	0.515658829475046	0.661180274856392	0.377632739478214	0.322903295602579	0.635485460760491	0.801051902750716	0.585899011856757	0.700001924277588	0.817071734488759	0.91984581431326	0.339552339262461	0.771962446257687	0.614200576006892
ENSMUSG00000033961	0.0175811681378591	0.637294665210606	0.541748221121955	0.340003272727957	0.387792868803081	0.251515820330196	0.604791722399162	0.156731228234592	0.0513552802127181	0.349844693827921	0.456608354543233	0.432280101154033	0.557029949687019	0.935594785633377	0.174748938265646	0.388320574062252	0.626632635728349	0.139158165689973	0.130974992450025	0.147760005004833	0.358891546188499	0.580012705860043	0.536130453588414	0.968112482056726	0.77608296221015	0.0613943842692964	0.64169171254433	0.631112397122644	0.467756955896428	0.477756638981002	0.164914530064204	0.845926902651206	0.336845477044801	0.821383597121236	0.291578547193844	0.557515506125765	0.0831887802010757	0.771039579791783	0.803127322276144	0.713120736866905	0.876363647131146	0.372664793132469	0.491926520649957	0.246553146753335	0.898746357218111
ENSMUSG00000015314	0.0178633357110858	0.457902177907485	0.763510065376057	0.948641610588212	0.315491517760885	0.846901143677161	0.612472016389789	0.265850973404525	0.691089324901989	0.876754426427609	0.0409183833466262	0.340543594688564	0.580390252851054	0.0683557523037034	0.427337436657531	0.366882428094523	0.397356230542555	0.0415350622356129	0.32975077381697	0.484897693770746	0.680269146326105	0.177573348051636	0.946367332993539	0.73532798384614	0.482734672486171	0.20537297488805	0.0587287205958664	0.829273758350169	0.84807308777724	0.784836557150618	0.401386679685708	0.619471926175454	0.205729878852394	0.214182033565003	0.635302072977392	0.452854881927953	0.505206196700539	0.905878773450389	0.665850153208405	0.140032006759665	0.339414929549227	0.798419984206279	0.454244170991103	0.742866863190215	0.847154940059712
ENSMUSG00000042104	0.0178931348312051	0.360257433646182	0.77782760833417	0.0240149444697355	0.676831232166821	0.870959603399933	0.971949023685277	0.832106620894346	0.803938854101746	0.131501554426716	0.432831457925684	0.573169395541071	0.894263249012802	0.970595380689424	0.382957861906588	0.466958652945595	0.318372255446641	0.147812381662582	0.257930236583922	0.222754528520193	0.364557647039181	0.637663273024292	0.651218350425666	0.971594115345784	0.881902870215645	0.232041469416135	0.884306464648303	0.906724980480613	0.588201463847724	0.510678948782053	0.918646105203552	0.985664425381923	0.24202809781047	0.318261162972489	0.265143704791464	0.378621092244439	0.46574143826764	0.94787962435023	0.899671283804096	0.30962802074954	0.764688298466839	0.075841728234351	0.852869449540231	0.74683253963955	0.692395050457789
ENSMUSG00000061296	0.0182054414827224	0.970768300050804	0.945762856726173	0.935909161724053	0.48304215868788	0.0193513015624392	0.790912475280647	0.0781357964054792	0.589266367671584	0.699339109164082	0.898365824978158	0.370661429650051	0.112135669077257	0.347303693756366	0.100490759691463	0.315099947671819	0.903120312453857	0.715544803207428	0.765272721279392	0.449207383737526	0.0818906309681489	0.976405600400881	0.268197180878819	0.0328046460726954	0.0157305386110243	0.746202589853589	0.322049789131796	0.497309146151708	0.40434010792722	0.512345467109541	0.437621067554892	0.472745675301981	0.962809170215678	0.818847954887851	0.388641823781987	0.805976421245843	0.982992367265723	0.728424960164287	0.919937690503635	0.4594887172395	0.491073543252266	0.580787153557159	0.0718547876437662	0.337978107850602	0.851339793376261
ENSMUSG00000037343	0.0184284080057104	0.914909573431456	0.782823756383558	0.645164937127957	0.465867932575428	0.966381212953309	0.429130885502789	0.209028636953673	0.772635712463196	0.821522556986608	0.69750386475364	0.14899010626892	0.0142821871741209	0.707482943007646	0.444828678895587	0.521834371278805	0.748397207795279	0.105877774412668	0.501646012725513	0.589107764340978	0.0266144016342916	0.36405061001423	0.154223416970155	0.913086652406414	0.488168569068637	0.35265137847409	0.593781296830623	0.413652446874686	0.397805482261379	0.251061487910357	0.34001220852034	0.423997474693055	0.140769624241433	0.239915430063411	0.439279526346699	0.328718176033963	0.3753563808864	0.193828172083129	0.330127233044925	0.89930503125194	0.671143193116542	0.907993994852143	0.0569975767550712	0.459310192464678	0.220293426760143
ENSMUSG00000024644	0.0184875122134972	0.61081872888691	0.0202841250805153	0.76883163619946	0.267685873745532	0.834461194490527	0.414090862072952	0.610514091792952	0.879719657667497	0.926090794077001	0.290765408435888	0.669924357505888	0.301255595102523	0.634186192057983	0.539853055543353	0.238213457541953	0.837792299796389	7.18415603999607e-06	0.934492913913263	0.382185943884197	0.790320605415863	0.08740805974965	0.631464671621952	0.736505935139053	0.286755997988602	0.65590304619328	0.999505279265464	0.322137725179278	0.960712348771116	0.202092390856983	5.11217335615943e-07	0.604566544021042	0.558056207577538	0.419344778068363	0.0465023498247303	0.759154392465864	0.616263764053407	0.774577173797784	0.895607364722838	0.958294516391153	0.99167198397734	0.13967891034811	0.43863447534819	0.554247582769512	0.0159557240978757
ENSMUSG00000026279	0.0186189076532819	0.969242357582874	0.685182400869813	0.125431598281455	0.887489150326982	0.321218172350353	0.864002195802605	0.881973418364965	0.280963507723748	0.637736147407109	0.0301083512349788	0.316111054386425	0.116730657837069	0.859006003719439	0.077232568312236	0.608539721167399	0.453744638747289	0.662947486105111	0.934249750324972	0.65559903289959	0.0861628426682758	0.97490289530324	0.626595263205231	0.346830181612408	0.472707127081116	0.230816871237881	0.583256417936354	0.0697902989801709	0.929541927746288	0.868779806989229	0.0125303336479979	0.355480987687893	0.275338928342067	0.171188414727236	0.0534977233465134	0.175478524127232	0.777650168141611	0.345382607643235	0.125619961705267	0.572064066898873	0.0521436724476487	0.255627623047347	0.529249041679666	0.951997899315186	0.554358597462604
ENSMUSG00000005774	0.0188028413649561	0.348738371744932	0.402884534348627	0.900394065981738	0.657063292044555	0.563246260792236	0.393027041636255	0.909515330226501	0.0961368735873223	0.758884607111502	0.353949326229133	0.137522650047009	0.330570781123424	0.608538284441705	0.344681713120597	0.711790058632502	0.485847229044561	0.0994213098342288	0.978575342872653	0.750718741619713	0.823791982339308	0.81506947443988	0.979162867667928	0.877875882847821	0.957140562884282	0.625898910275335	0.904709871605403	0.915192637092448	0.807092618079494	0.982042366806596	0.500704882277988	0.740292684012421	0.9066628265206	0.933343119096154	0.411790790903296	0.966877475559398	0.0977566900894186	0.633013376915455	0.432625706248687	0.799814971469365	0.0611764831583777	0.911637949756702	0.938297328227547	0.286325075063677	0.743858759675134
ENSMUSG00000091831	0.018988619359079	0.153854621064006	0.884134770318237	0.713164584193716	0.785247416282008	0.579116951005453	0.690075060592313	0.936198488335344	0.723027256594423	0.178767408789947	0.928021119067962	0.454793338070203	0.792879995173436	0.774063355548628	0.409407973183643	0.247154818794497	0.326070895460572	0.384849928557589	0.445614734100118	0.903675585652569	0.507351252834056	0.698240224640495	0.177846169354939	0.0782424687665919	0.173489063231348	0.866267410624604	0.514231775222854	0.865058860164028	0.400544758124489	0.938021817987339	0.43915383716824	0.572273446257869	0.89009508157222	0.281852645940999	0.658749741148725	0.798839963729349	0.363942003529541	0.579802007003605	0.57608357474138	0.464949267111917	0.947209093136234	0.555191136269059	0.90499787891658	0.533154601246361	0.69148576287542
ENSMUSG00000039483	0.0190710392199382	0.412406341479468	0.503572129162105	0.910406570526077	0.417651740361122	0.462859591242918	0.561661458143496	0.221536108100748	0.752450114690277	0.914909290601567	0.461559725654306	0.7041964866492	0.202959535322748	0.590505247289101	0.283324801055116	0.679832267109241	0.910531136477842	0.299108757989778	0.669132939019932	0.519525984528521	0.0418807923851984	0.826475146074211	0.863149459354856	0.509509188209539	0.868957807981177	0.139675821118998	0.339643901499613	0.695163381468323	0.102408120707697	0.104046678372693	0.121106159320313	0.989068744950279	0.204828696117466	0.675451403601654	0.9981561164998	0.615761905046253	0.320239787590755	0.211238681348327	0.788864699280264	0.252045155476134	0.891432816441649	0.304937153773434	0.56752751399684	0.33869375411521	0.974338989896586
ENSMUSG00000095809	0.0192477354339929	0.365088042307646	0.494375694481908	0.760430089157493	0.776861105624928	0.846594928446737	0.692564519714072	0.354565402214488	0.657095176248848	0.0646643513013703	0.917779690507684	0.578550389339836	0.719981256804633	0.196331673686205	0.177863878643626	0.394530854997011	0.674253553030622	0.816994303090928	0.795641334110912	0.367818366363549	0.462557522300133	0.270090927137891	0.748379669259284	0.600156670764248	0.877784790546725	0.348871498258223	0.672782388882355	0.258477605248646	0.43522244918601	0.457011760731763	0.296499808998794	0.62584973811119	0.119483812993099	0.364994680446545	0.956116760592795	0.430162364688506	0.623461051565299	0.218931068755474	0.544286989990983	0.496053882689721	0.709540507565673	0.270157650322668	0.501368184092581	0.935174243273556	0.710113898890074
ENSMUSG00000023973	0.019444688346204	0.476405549876435	0.374835646515553	0.59302732561008	0.872069634291691	0.564042728182693	0.755026109558709	0.918655320930446	0.973610338835643	0.203146717495482	0.7122366306668	0.363367825935443	0.753283240686676	0.656046596297015	0.882001912400351	0.355250647337303	0.816265957153009	0.269356246767533	0.380160098643059	0.418530838671954	0.0386156830690337	0.438987140912872	0.457822234873213	0.750899262152629	0.998376612586914	0.172892254103167	0.897890304490388	0.107111666530384	0.095818907522385	0.945531854266208	0.564185453394438	0.903120206748346	0.403619374209243	0.637919298785645	0.492774459598975	0.704834604276178	0.279156302736477	0.0826079216566007	0.623855214256173	0.72318767048235	0.958295740759649	0.726555238780671	0.578665088641917	0.643482283355589	0.498558428928126
ENSMUSG00000050010	0.0195248147519333	0.852112842738385	0.216385367036898	0.459303625804005	0.20487040100273	0.28152130835897	0.62628994042663	0.808046497273838	0.692190325478701	0.140974685541665	0.308288801732418	0.27153459458844	0.27262299717521	0.292493096640419	0.931890812736785	0.741555648805768	0.767982184507892	0.423223945063276	0.873489059641813	0.537444544225453	0.396529674333791	0.196358225828834	0.430827661436499	0.743981384683724	0.0737396546132685	0.69007849625952	0.808319728716289	0.0623537221369113	0.0592022125332649	0.293386907864919	0.888761199477237	0.51251030479325	0.752492589969402	0.458828745990781	0.87229285821662	0.942655876143518	0.707677563029458	0.257580127161096	0.137800608798962	0.4393336695373	0.0462308288129378	0.692138666250198	0.281138210845035	0.0945307576856179	0.282083763008168
ENSMUSG00000028602	0.0196507462353961	0.758348019559168	0.137657180713151	0.632575516281254	0.412449791087311	0.435312037998121	0.778004996140856	0.927639404180994	0.35613224733526	0.289141898441988	0.286012207309375	0.631304677467033	0.629565446554674	0.0150657705175722	0.533407275139932	0.509898764333339	0.540026932204434	0.4260111260496	0.694181649780409	0.356763242465356	0.603290213478351	0.028915945205187	0.258564343644843	0.266996738873892	0.480565198185991	0.946828043675098	0.989030731000233	0.123185639116499	0.205368005827689	0.251104350513871	0.0112112068021497	0.823784494323666	0.718039733770454	0.654588777419625	0.916401268094164	0.557019830892265	0.0225711680040361	0.86820653326102	0.0246880870644953	0.00492233662322986	0.00670937415723018	0.933200770450588	0.825016670769083	0.0783640307661705	0.00143830222817472
ENSMUSG00000114797	0.0198810469506578	0.866308931647389	0.150016120465582	0.707547197562239	0.791934399646188	0.316373372930454	0.577930626808449	0.216816505798028	0.657776276981367	0.505923056005672	0.673244242200659	0.282325414355699	0.913997101550599	0.219936097539709	0.167140864656848	0.226492723156647	0.335285802269375	0.853135353595645	0.429312766070445	0.84338720402959	0.216591712063007	0.967091366006782	0.560163149553752	0.414096381064064	0.449683322216064	0.655896226779436	0.506761741585443	0.677204753083555	0.230406331745443	0.85534768004227	0.264993985631789	0.9344165920587	0.755761476612465	0.442529335782046	0.639437685278086	0.460375392695229	0.670697228346508	0.888156644768618	0.766865933898529	0.545268753153626	0.572810710202326	0.48950704711967	0.677638850842144	0.388833075619361	0.0705628749739367
ENSMUSG00000057134	0.0200983639681846	0.872180144286589	0.543201080245201	0.320894827006358	0.252282215625901	0.544750365185203	0.79064509818493	0.183534327886991	0.716625306890721	0.352805284352654	0.495889329237877	0.56383548977181	0.0214162718994621	0.75599791525508	0.195759647493807	0.233592720238917	0.0958289535247853	0.0250181414333181	0.320980962160663	0.778507316214322	0.217738198914183	0.430629614046669	0.618877683101757	0.572597698622771	0.168951194606709	0.967869523062014	0.0470126812994607	0.457502918057452	0.466220114826628	0.637864767079989	0.0367543964337472	0.392450607586057	0.229206219333676	0.858229851229439	0.491352094971889	0.451601704691609	0.740598856844567	0.174720737771706	0.623148592768532	0.634494154389193	0.552829640883883	0.3434193236792	0.329689435257194	0.223205146922172	0.100496652469583
ENSMUSG00000025006	0.0201751978569694	0.298960833843062	0.230747043475789	0.528247054085277	0.878490255151023	0.536386802769021	0.493447014458271	0.172344133311989	0.110133350073785	0.995248201262861	0.326329614550405	0.893202827596389	0.859474991686764	0.988397142347577	0.69405952717729	0.948220440732467	0.532444842896991	0.0109626618515801	0.964720391247627	0.659937830166249	0.22548311758382	0.833402527044058	0.368312301200122	0.713763479454647	0.158936437548584	0.0846556235516541	0.651431954218223	0.78968115924338	0.932427873584301	0.152595410272314	0.106580250610114	0.672221501202023	0.530026719755937	0.630004540242488	0.320949020357716	0.997886865181285	0.806023179682888	0.222370104271491	0.358851224292925	0.906619515319741	0.246920306515519	0.8019777108558	0.73242711154619	0.930862583498365	0.924938651766863
ENSMUSG00000004939	0.0203227398305007	0.985658071663142	0.0352775736302804	0.776460397416257	0.888171743410718	0.592736288336044	0.79745214336402	0.955113151901198	0.838878822344104	0.806894727039828	0.718590420560088	0.480035429277115	0.632235976843913	0.83710111147263	0.7643306945632	0.652413375211389	0.744150180423768	0.229799162565212	0.393953305512099	0.74875299696422	0.487153270258829	0.0821998185049507	0.766440860514534	0.726182715443859	0.138412363020293	0.64252663984498	0.796375599831326	0.527163714148934	0.625754807662745	0.934985377203236	0.200494963309605	0.443438364825132	0.660036235374584	0.443164824607814	0.207381044742306	0.147076891251399	0.357431394397722	0.603982810755904	0.0521449401124925	0.479595148376533	0.496893233936269	0.848129080487549	0.235373792656853	0.0886101353467156	0.230516851043657
ENSMUSG00000024446	0.0205184597478618	0.159171659402289	0.317379454160015	0.60860521176334	0.429605614687475	0.421867689190864	0.845049026248639	0.78622639893448	0.703800381530045	0.839071609994408	0.226405842306937	0.687985900130083	0.277243046441137	0.684113789398562	0.704848198341399	0.662182545096107	0.877987462926067	0.000170493953748334	0.452460415624218	0.448242726577065	0.366285072369279	0.519760675222742	0.389250944604712	0.578106868293011	0.621705262364081	0.111279520122292	0.337756779316766	0.709424660615377	0.398678541843571	0.899662602829231	0.163281493431802	0.332031739191873	0.722190250033992	0.866989485065752	0.590034226486412	0.668477264316818	0.294212257405996	0.61834277053269	0.899115649178584	0.503041249040335	0.799107510964693	0.238359730364235	0.315787453351675	0.106053967484138	0.853165139866874
ENSMUSG00000020034	0.0206756372609815	0.960094382746756	0.72552131491424	0.943364097312523	0.449201600232486	0.585022612837501	0.723617798049861	0.0870764829197116	0.985730186053221	0.804277496166495	0.0692348641275172	0.280979033388392	0.0510452464220946	0.0547985383476844	0.115116266677443	0.273500214316163	0.932136400048517	0.686830425583438	0.211157870150001	0.68886579061819	0.265823094967626	0.838090233058724	0.965172639682799	0.557892488224406	0.724944615304616	0.618599368160502	0.515627127460023	0.673770739733848	0.460577717501387	0.119883798743669	0.256992618802844	0.0134010970440537	0.189564869022022	0.299927099001951	0.952979267623975	0.796974656027175	0.148210540349809	0.202240477504575	0.417754561152689	0.39213439525123	0.302081225797862	0.943754046312747	0.541405240654465	0.4898409777997	0.265905772504848
ENSMUSG00000028906	0.0206785372586215	0.4991722262751	0.80270891814407	0.663780484599633	0.898982737147087	0.131547336394876	0.601146708306531	0.0563114103848926	0.545025488294689	0.576770946099129	0.342900850477201	0.516168362159148	0.00837508210531246	0.932712730487589	0.110942965717646	0.930778129879468	0.654587170238006	0.0229170178296795	0.639052547670487	0.24299961574353	0.0041185027091776	0.727664672452204	0.54439938725757	0.214097803106437	0.0287954501430585	0.580278242277033	0.0220807901127137	0.219246004613964	0.483227257955888	0.667490119805634	0.0471397693281671	0.694094357362266	0.630861672460983	0.350875357504073	0.799983830789845	0.423326746071784	0.356053649931455	0.357814111228672	0.774771708113589	0.0214405528688509	0.514315169886163	0.926275117690963	0.619713595213875	0.429349927294789	0.342779563649687
ENSMUSG00000020176	0.020738541900863	0.680801489972735	0.008483718865788	0.528920232901351	0.336787474879573	0.778609360059773	0.233594280940281	0.486374813364774	0.588742619753583	0.721673336075117	0.505247815382976	0.545296148180004	0.979229461582783	0.566493951963878	0.767712037481078	0.380831820082398	0.439967985182088	0.782084977010372	0.614645197919359	0.159381206244156	0.709775176411406	0.582268390108717	0.359515781240917	0.585514242414851	0.737064162534139	0.603510796219731	0.257440572691369	0.243895130406897	0.916950647047613	0.777529293262259	0.829579410057272	0.161384459898831	0.600999821495429	0.424159767230844	0.867254683740024	0.430817276073635	0.361761548841726	0.520286111255697	0.696942559160517	0.529021373866547	0.95005966262319	0.760695465931781	0.520332104411216	0.108137199953273	0.169672608668971
ENSMUSG00000031389	0.0207582981596549	0.114350727303913	0.920276441559256	0.767452279848261	0.606814593254125	0.496516741354156	0.648907546962985	0.455773882231004	0.852556627857294	0.463945360521314	0.491892658749094	0.951086825694441	0.701635052369802	0.900810397349375	0.426625781512789	0.0894800758200533	0.318987856605591	0.040388530825623	0.184651287616214	0.649817777184913	0.238556206332039	0.117767296799423	0.0245458554235589	0.182799691139638	0.295583252750066	0.602383330929002	0.714392068935874	0.816529850556249	0.244928821529844	0.257631826526801	0.0561096717342529	0.657231644533207	0.499513411197558	0.100175254452959	0.408883220863513	0.43771153810258	0.412637772264379	0.398453232636478	0.170501387299836	0.157121981229555	0.3341844978544	0.244474039517403	0.179538252043022	0.586084659808961	0.292939802161869
ENSMUSG00000030156	0.0208366750445925	0.293132502630973	0.300942899336224	0.858131894980867	0.834750238373565	0.0865080537069797	0.166419231442191	0.949739998295647	0.93345097572389	0.265330037717375	0.457142951648475	0.0989880102496232	0.42591276386516	0.459206674632005	0.473454752079266	0.185701022814718	0.910783848853587	4.07627933075686e-05	0.429159673971705	0.624848066670168	0.437004844536187	0.413079410536857	0.582412754494454	0.64750662906008	0.205929697602726	0.180115413184681	0.343742958675343	0.361408732140982	0.54998292236084	0.186869989030051	0.506643810550364	0.231379042791299	0.72689007742507	0.995972560047118	0.0361569063571023	0.807282415860703	0.848740369674632	0.880102154364903	0.151242341603306	0.00149077363404735	0.12456292201685	0.0201135740943139	0.3560513003784	0.780184847904331	0.453640632194063
ENSMUSG00000034487	0.0209569111735763	0.0393559979358545	0.604961986878088	0.731087306807503	0.37844460476479	0.754582527054109	0.160061806744783	0.109536949705019	0.451636065595107	0.326434903726875	0.579010850402915	0.262160618599062	0.483878641580196	0.0231771091374178	0.662881816528843	0.539837261419448	0.265421245238552	0.948836104635862	0.742540468628642	0.90333243970188	0.212280336496844	0.0131575027052899	0.0547033480403724	0.945792976079534	0.931775536645904	0.139451254063559	0.971779232269314	0.675225694821062	0.875662482669615	0.163633132936971	0.798347565998846	0.918261705271157	0.365448267962563	0.507562090033029	0.943545474976478	0.379168237812934	0.122417806680855	0.787807544797161	0.778178864844307	0.848948662249824	0.455942439042279	0.0506753841473043	0.440172191591259	0.311248460223406	0.104368845273005
ENSMUSG00000055978	0.0212383931068731	0.394567745942441	0.873949722961667	0.896453186903526	0.465159304522262	0.479229020953287	0.376783071800502	0.386277217488514	0.926598786411315	0.799012093023405	0.74089199696007	0.809117532791745	0.185494086652152	0.993382301648773	0.32270844741612	0.900870749486032	0.790812483174925	0.966495276435374	0.495806971733547	0.16012130847702	0.118135937108176	0.927898361444819	0.633399539164436	0.493195174709125	0.0306493731912647	0.430388711328366	0.742795672855227	0.723495499584192	0.341086890615657	0.650101158000581	0.977424459652968	0.372778234262346	0.844260433190969	0.453719703385453	0.500092171230685	0.0744246427264606	0.564394868662372	0.613917670514321	0.97481958512439	0.562574340511575	0.576674417463626	0.457141661429364	0.268148227496971	0.230679174895418	0.107527402057366
ENSMUSG00000028127	0.0213046954465631	0.362257564478566	0.866228438995662	0.326554094475379	0.617159751624905	0.647290928232305	0.890910938864412	0.0467324500269818	0.735394804324812	0.501111325382567	0.717530528805827	0.580375388968738	0.550336877871326	0.65165471793639	0.636634381353172	0.865172662787379	0.460101429783456	0.263895909972516	0.182090552279908	0.194367433894405	0.903844290651614	0.363344729257998	0.598116016010011	0.883205587490412	0.983534563745753	0.139136277036429	0.260701035881623	0.879545157782324	0.915711820493539	0.372222689135648	0.737440191963101	0.474672606434475	0.281472234724105	0.101141395434804	0.257554259384419	0.635770288899915	0.175263425967732	0.746547148699249	0.683038625109584	0.955910379262618	0.532442668759308	0.251546351649613	0.652607859786551	0.38006943346404	0.409972074439421
ENSMUSG00000028019	0.0216984006358171	0.83921279383783	0.441396987894013	0.0692682853166283	0.747287652440654	0.510928039825965	0.740644652809603	0.0962209875387525	0.861150410343952	0.69405945934478	0.940903206051157	0.40743695403829	0.333489684711457	0.651024712848372	0.438481736559194	0.661007292011585	0.0068256171146404	0.0274711812691161	0.854816385411835	0.262165911453062	0.578295889645735	0.221770211781408	0.471205225955696	0.0891645331608751	0.141482694972487	0.85009999948815	0.281645790901553	0.734510834870094	0.785749907810365	0.984050722884178	0.999078920739922	0.386437288019182	0.187383546893722	0.851613286799681	0.237656232100123	0.705461416140897	0.0278216759622752	0.645692695249433	0.93728987272345	0.506734227397013	0.226116551449867	0.488234631540851	0.523501564531426	0.917749315969339	0.0114005631411409
ENSMUSG00000040373	0.0217158315141714	0.0377823355861155	0.320198253508744	0.791246094758495	0.0971671364603792	0.909670809307525	0.244606997128812	0.638896322362195	0.667281590115741	0.52958873665483	0.297347421567196	0.292594936887982	0.407217240833054	0.408950696208755	0.740779662972695	0.454803065024739	0.0853248477163778	0.906231829910198	0.683708819908749	0.806526447946985	0.516323669970568	0.787122825333462	0.170336191529638	0.902335024476628	0.42186809355614	0.422685509394915	0.482553493504522	0.974092776136367	0.788251982858806	0.581008704546888	0.819531425844726	0.474981205914438	0.907891071327704	0.84762160102142	0.415212002866996	0.58769251033721	0.559369509587525	0.641721820173009	0.219156791163924	0.821747221952889	0.685428457890759	0.432130190808064	0.759837180487894	0.810238393726723	0.30869872821849
ENSMUSG00000029920	0.0220010819570515	0.117572196525902	0.15037771945472	0.359184447292957	0.0729039116955252	0.547660518160615	0.605408220169854	0.554732506002375	0.952538254589988	0.614574503497906	0.990253695597551	0.421240308682213	0.574729283543326	0.845793580231613	0.327731699621847	0.771309829179886	0.169601872131506	0.187198504806533	0.635847165470335	0.0793893173196528	0.471679965215622	0.666087569010239	0.973571316164365	0.864853487691563	0.5009874843058	0.31755413125819	0.116093829572224	0.360919498769621	0.66886906650276	0.752573183913133	0.858997573789139	0.636365127739992	0.4492834129644	0.227311759789471	0.514178574984096	0.236176695143176	0.195797496143338	0.935226122686615	0.971783895981725	0.126697738225893	0.193778849059109	0.681159325812896	0.216780957335201	0.790399185627198	0.350270277042345
ENSMUSG00000062822	0.022114432181883	0.534367072377072	0.760513239345748	0.312469821941637	0.828973871185952	0.289203559664169	0.429817262648217	0.116222784873302	0.447543680951648	0.534744010324667	0.661591669256898	0.214845590257466	0.274552897322116	0.974406023152846	0.189407593662968	0.997410997942249	0.65486491116345	0.0840177820656288	0.107632495947091	0.72753263425804	0.683264330347404	0.194360221034934	0.0611736490223367	0.111142187322066	0.025185385294281	0.43738774217577	0.662170220739184	0.432532578988329	0.432092226917768	0.618739322295948	0.101405705532915	0.872008612877644	0.0783382548311468	0.468884556111109	0.279332033765181	0.80124637055773	0.463701575959583	0.87850793287938	0.194663971059255	0.797561717120391	0.427327090727405	0.948254580900292	0.667641541707454	0.642959974849351	0.0666072396208227
ENSMUSG00000049354	0.0223097669071282	0.252574606559449	0.575890996404932	0.539518324246917	0.391349649585348	0.294290076626147	0.993540189704851	0.431024616973696	0.166322181084906	0.0518669036176094	0.509708351018544	0.105740283794749	0.27580733078625	0.0316546935671992	0.966138177692421	0.367941946067848	0.86682019701796	0.186709237437008	0.360735346304096	0.891097542828218	0.280224019284822	0.413948121840208	0.271730889510581	0.687212050337483	0.570100210648998	0.99204400508029	0.0353896301885284	0.873775313873084	0.811165000875897	0.427007986644396	0.010470424898627	0.716829445926223	0.556471292566152	0.793673975628085	0.37199174534274	0.390833620698223	0.031547570515892	0.316866539881451	0.89297278517725	0.909034589145159	0.438534357258366	0.0633124542176325	0.288368266373553	0.129859579902715	0.0254138238530751
ENSMUSG00000021982	0.0223322361511181	0.728553472684326	0.271032020475294	0.70052335906334	0.0756527311117957	0.366851147783621	0.399164440827646	0.294720397967581	0.27215553873239	0.772134224078272	0.7752038821139	0.210300412272878	0.612667478680678	0.877630939268333	0.559907469223801	0.423147352744665	0.95365960389543	0.0610521449431875	0.400647121931195	0.575666247190203	0.582767253179579	0.0690178360318207	0.350216428866099	0.499002102777861	0.770593990104891	0.138079951860075	0.290010212441139	0.141819961756321	0.800343540180908	0.387782824932408	0.0284807983295143	0.821402814874299	0.21678293571565	0.468277138872811	0.864858866069225	0.920587464655131	0.92300645690692	0.1451765724615	0.209348356560696	0.881256000092797	0.209951223815151	0.789568653113228	0.550462324030813	0.812425466950906	0.0775879495764496
ENSMUSG00000037058	0.0223742374312873	0.965551775456891	0.815724226653769	0.969541172482869	0.0513250966678593	0.079567924720758	0.336961113309318	0.936024001343228	0.01681400351412	0.698087849805663	0.349234172891227	0.36806579142048	0.817787127094514	0.164218118365625	0.677552735325919	0.0416250456096381	0.541843250641633	0.00235742060107643	0.877343231440674	0.0822718309715799	0.64417426502278	0.302164012571071	0.0342612696149291	0.31387935037638	0.476616434927233	0.691572664994092	0.891017907279478	0.577685608695074	0.843376420639227	0.163212609874459	0.0242739546447715	0.243721212033262	0.721801865947364	0.93135942843961	0.208459498845983	0.820371607116396	0.353962932461574	0.522351552338345	0.320288991257837	0.606852674233679	0.788240538796806	0.766393881175781	0.771765243568242	0.615235595792647	0.442858194062254
ENSMUSG00000013367	0.0224386651005216	0.623834665743897	0.227469248201802	0.957500437483684	0.973250231420188	0.532286260282387	0.852041807425995	0.356290600636681	0.00294805892362402	0.922622103307801	0.173401901991626	0.971939081800301	0.719173126293023	0.75492122949928	0.779506542264874	0.153855986016022	0.967431859654976	0.0837685637636251	0.051503314305299	0.460125779588396	0.187460943976724	0.275710343642551	0.575403370281097	0.188987018665523	0.588896051575118	0.114003356504086	0.51511370205597	0.813037176661001	0.508085063928241	0.316232655979596	0.287279082578338	0.104816183165003	0.031586662231414	0.00930025283464792	0.818866902773862	0.187794531606602	0.536224523065799	0.724594720363799	0.0866939060174398	0.771499257299396	0.206435678333121	0.0767780883453201	0.0890789869428641	0.30310531642676	0.66879874041471
ENSMUSG00000025465	0.0224415120390846	0.965305014445824	0.65727215071518	0.439516772369755	0.978755499989088	0.211636753230226	0.207407516829517	0.699412344621393	0.167645224740838	0.758326544976915	0.449380830584681	0.31380941725197	0.0194052597503628	0.944636513248018	0.257794352405829	0.46386444292233	0.063056929396404	0.0236076293965378	0.589752006988621	0.80969717669895	0.185836374740444	0.783399039003837	0.0705969121833333	0.0651144624225411	0.992704961888277	0.0336664778950823	0.661545741133355	0.00406842588149248	0.911581896695752	0.699001282503924	0.000389101259778479	0.818298313250739	0.221550090472815	0.407564743723553	0.177765173259439	0.565232509776727	0.585738441561575	0.876518277431829	0.406949365975857	0.883762987044775	0.860478084498234	0.949209199273346	0.680261180750445	0.822929760498101	0.948672351145983
ENSMUSG00000040459	0.0228879967477779	0.587208485299223	0.312800270358523	0.613376000303042	0.875731402705747	0.969372450376291	0.274867982747121	0.61895474254458	0.735711627235473	0.50662675805578	0.435840765289259	0.760184639006203	0.639658539036594	0.235647881273745	0.854715470509064	0.651438203979262	0.353316842369186	0.156479106174007	0.925097834447846	0.0618903067687128	0.448024956094641	0.0978249010944798	0.745775030896617	0.651921159366694	0.243137212027999	0.698433463086904	0.855782078978439	0.274518284999302	0.989914235541412	0.0381889520732444	0.0522757283127908	0.783603820270644	0.823158823421503	0.880163233517973	0.370540465086279	0.9047451624923	0.173557738137448	0.868910638148071	0.328918324718411	0.473327266418047	0.61655617421361	0.870806717932631	0.403583693351735	0.0785099019419557	0.248813834176083
ENSMUSG00000038760	0.0229719134946677	0.334353153914442	0.27195727217027	0.635361700030549	0.597367080327974	0.70203671964954	0.363355740615611	0.681102800118648	0.620431026032763	0.833334819414087	0.432097960038923	0.097678964982428	0.599650615734595	0.605485435917234	0.571632574863573	0.870210068806052	0.986088922426815	0.670732875477181	0.273680891740347	0.890312373464371	0.74715949239317	0.453702958255179	0.394709780792159	0.459934885685083	0.204578851160679	0.138276144586586	0.290441257384531	0.786446724842355	0.200620546921653	0.809344912268392	0.13256333818737	0.684689116253118	0.25854304085605	0.348760423962665	0.828100579988847	0.68855324396998	0.125028202932458	0.528389761206973	0.713867185561895	0.759904832224673	0.558805270802588	0.761766960414925	0.815596993444277	0.592463463248948	0.629331897929839
ENSMUSG00000006310	0.0230113669190733	0.407681393484083	0.307151446920542	0.939223225826006	0.770610660160442	0.700952673763373	0.393882083097452	0.0363287716024395	0.0860377474834974	0.904746070453971	0.620400365791481	0.00690794912753968	0.582049836150285	0.556346161945975	0.568064476070691	0.748006636217458	0.378330593810014	0.005146884629955	0.150355816203433	0.208103209231119	0.798638846360275	0.213734635003507	0.50083277146535	0.269558980536992	0.209476053727146	0.082468650719706	0.634299224068041	0.0616823169200994	0.701572507040969	0.644765317331723	0.434851882423549	0.237623113705663	0.0287086435179837	0.548150024415422	0.245966052418507	0.277913578788602	0.0273373688529827	0.835427906332361	0.20318003321783	0.36155050923188	0.674899931314385	0.773770024417069	0.171090482795154	0.380407310352877	0.934529515792928
ENSMUSG00000094076	0.0231792068042198	0.209074950801923	0.441799501583396	0.558845272492466	0.426239543997469	0.627453715807016	0.787537880045566	0.522282926372297	0.0790387455721946	0.871752926156503	0.604005416819667	0.790714932413039	0.872442003171976	0.779083672019221	0.462935751911269	0.168884095437333	0.294997213370113	0.708203695432155	0.59906816124309	0.804408305402168	0.508120461216953	0.655672734719687	0.970403327840185	0.242996927368893	0.322449816892751	0.950486951436661	0.911310902449923	0.202929508373576	0.392703515406789	0.854394119772263	0.475022753835484	0.941204759740817	0.331613590556136	0.656468688222005	0.835772579148625	0.500013032128735	0.996263765800261	0.841362552239432	0.288596640156693	0.798415552461591	0.876801846310213	0.498975537139861	0.40054775412954	0.42228214129806	0.517377826125381
ENSMUSG00000039474	0.0231992382718519	0.382769129743534	0.283903764098818	0.167088928621267	0.067913894380304	0.897375587312599	0.280269741643841	0.912207146269633	0.413629537379519	0.383312477744623	0.285078391753727	0.775826444010368	0.0143899708068478	0.964032117820704	0.0948699002173596	0.764811664612761	0.451650980652307	0.766014003670473	0.711334910465892	0.120631928397732	0.368844202257463	0.157446471208492	0.945970452001568	0.881538682173212	0.310759091724917	0.809639217217906	0.964467968847585	0.847500002136607	0.0386756875444538	0.535787556836983	0.709459935425627	0.496119815399638	0.813097229979839	0.789614744842431	0.832458306329517	0.399048056507975	0.717339618660872	0.308489822860551	0.678009414541924	0.122627040543577	0.140856478663369	0.952734113211203	0.45496335390416	0.25865807338183	0.152604313569023
ENSMUSG00000033545	0.0233546542426319	0.526772482454864	0.56676411480117	0.505943763769231	0.643319550511761	0.380314108158757	0.248540129682651	0.818162319889293	0.0742998069425339	0.998507579164472	0.951615448085871	0.917509491179583	0.218494650144159	0.526098054905761	0.112689671458543	0.190325839443078	0.554558759939686	0.237294750441673	0.653914665317206	0.811868538924459	0.86911833152041	0.786395014915388	0.595317662125749	0.0406929372145319	0.329178049888566	0.0984289068985068	0.826783613747234	0.140148394972138	0.933507834774092	0.13760682080284	0.897237280472387	0.991282234020029	0.224755970554017	0.493306574348294	0.581379345164758	0.78240956386804	0.400251283441391	0.399780001502429	0.166997602413774	0.248505691860491	0.108477411311713	0.577939219794257	0.0905110842920998	0.613342822703817	0.298113692337562
ENSMUSG00000009035	0.0233945784719284	0.696778769082322	0.859627914553339	0.693029085010977	0.655035434671148	0.392675897397852	0.0507363011946527	0.673278323507815	0.556622065099603	0.461609792634251	0.311388691547576	0.747150830617804	0.24687486342115	0.350031066625431	0.367482711967497	0.642719878829392	0.438463087697726	0.000369175840137344	0.557342454417698	0.140635060845392	0.921685684483253	0.741765301435409	0.948607478269507	0.234627972715829	0.587904986653254	0.914180971729474	0.268441509270937	0.288674797300592	0.881701346873699	0.0247796375776085	0.979443976649905	0.484947104588311	0.0736956771442781	0.86150016535015	0.576145256865524	0.302565546167989	0.407141495215382	0.477632563969705	0.641286074603082	0.69957864496817	0.281652184437605	0.525949707818459	0.494181902529241	0.231305912448459	0.0860959988564988
ENSMUSG00000028560	0.0234298788219208	0.235805990359801	0.385143318081322	0.31484476960835	0.600233485346455	0.745237246507317	0.625628850948845	0.930761409520592	0.099899088080138	0.0569997534162682	0.894304849407799	0.595714183214909	0.569463171726275	0.418670230827264	0.802394560188232	0.414717829009873	0.768616597685759	0.0982763708844781	0.887282066652171	0.0249453538121933	0.0664182482178886	0.950836295846504	0.174703307113433	0.581804059555459	0.741281533794358	0.203248219923304	0.33203881712534	0.716443052663492	0.864524532937491	0.510131708131353	0.42572494138929	0.653161244788942	0.7772008090039	0.358144362400813	0.338523133390736	0.8124300312271	0.951191224395924	0.45603505041869	0.746557391494228	0.559037136901547	0.894699652938271	0.805764287769927	0.350879838839934	0.364024814838392	0.0173086026142353
ENSMUSG00000018263	0.0235687251533201	0.994144968731553	0.645413277831655	0.404356812054125	0.836279808192704	0.135663494822132	0.196273387222892	0.702932282579951	0.590283448897931	0.865342611698146	0.803622647438789	0.202732676492384	0.700176316353398	0.60684013929564	0.101243998410307	0.516736227292162	0.857479084788027	0.136950589189581	0.810605489020982	0.865553142589775	0.328854475769337	0.470732105685683	0.316278965019629	0.547372211322427	0.790439125500862	0.16611072451214	0.738622220220609	0.480151843176008	0.116151292278958	0.375608717841141	0.876171036309481	0.445497504291926	0.469057789122272	0.517861479100556	0.202439091698598	0.608951853511085	0.504907565321507	0.616908875383853	0.842793736211309	0.951393793143748	0.315247089065735	0.593058250635002	0.101820177887583	0.660961049209457	0.132894561025709
ENSMUSG00000044042	0.0236959006027231	0.616623164015606	0.409476801445527	0.96011989613677	0.26580760373993	0.829784036982585	0.368747903329307	0.889963601867141	0.971362733432654	0.85954620826077	0.533929207002339	0.327385982870842	0.66712088154469	0.880497033925358	0.0264807256537584	0.689273850286652	0.495222701447569	0.371502888825664	0.732854239075623	0.409434137395941	0.213903351099998	0.388396043114923	0.657047428602398	0.19852353633027	0.404618567270892	0.930190912104047	0.668665182535569	0.353113376937304	0.076127426788154	0.764164040346355	0.399768998224059	0.835316725163161	0.154386870197005	0.59773883229782	0.231050135371286	0.224471493885687	0.932432919176376	0.396446009104137	0.415852702901115	0.98110760835234	0.98224595092949	0.461722301108113	0.337612752864724	0.403637741466021	0.349862380468978
ENSMUSG00000035109	0.0238025642139399	0.7751445160511	0.548803400898865	0.834740861270008	0.59790071796568	0.94405998516049	0.980225625984893	0.814150298096494	0.504856145180517	0.523184910064899	0.460578446513654	0.040998964252355	0.556719788159557	0.80013145003061	0.203300021628808	0.353394762770284	0.846491279866026	0.274432822251403	0.42311248258272	0.930699482455002	0.781268032251024	0.717680351250606	0.832702833796327	0.828280732976809	0.710908444290332	0.875747851699638	0.434746357491829	0.402246809037364	0.824035148240205	0.572499868889013	0.018692013705489	0.318866370631393	0.375762638945194	0.798973409918789	0.696060264266093	0.636808572306322	0.403858312677926	0.125729150538664	0.221885093089899	0.090973450809304	0.668456739621294	0.245216639691952	0.65562150128032	0.404272405664352	0.398596424739591
ENSMUSG00000019055	0.0241169236842836	0.218602162130015	0.757665010834009	0.749724769912053	0.438797953040558	0.936056748101285	0.795872519827812	0.936046628150874	0.268891127126269	0.140280110329713	0.310090620448242	0.337180967356772	0.977822298405904	0.69391530229972	0.509183180885898	0.980943584688001	0.88769170566965	0.736256326461434	0.567623682858781	0.213937143782711	0.524739789014369	0.0297201803926114	0.599688625934359	0.371934305613662	0.870105070122182	0.94062155088331	0.919236967367583	0.77254114484206	0.310704257470579	0.190012570167467	0.624217432263244	0.647351700364925	0.774274097273438	0.415554361545996	0.573827510108833	0.378261739100298	0.959519882334494	0.00318748587571458	0.663867607792586	0.618247385084397	0.0522776975312045	0.430286636112368	0.747890387659273	0.902294791546831	0.164540449011636
ENSMUSG00000055681	0.0243730187933341	0.606672356824158	0.614624603736524	0.739649102012563	0.330102695059016	0.527757295826434	0.422473399883033	0.825894286706224	0.410069941831295	0.393846101394273	0.744725343488266	0.666522923409356	0.10399281430525	0.428270699572809	0.488146985834773	0.994165360505982	0.0022943782301389	4.36132892113468e-08	0.95153119616161	0.117817199302565	0.675998300711264	0.101223267654167	0.869305500216494	0.387280069412413	0.850593605945983	0.851934963145089	0.216863843624573	0.101558529069948	0.496839036064127	0.104149049179809	0.0492396759740253	0.0769241665241622	0.618517609503203	0.60635159408713	0.320754847308178	0.987086333126508	0.144330762215683	0.91224327534644	0.196231936601064	0.0875985357657204	0.0211799003536167	0.205790363365631	0.416420781233799	0.216915363669733	0.571670823769293
ENSMUSG00000031299	0.0244007611961373	0.942396694257673	0.149991572188839	0.732162427021232	0.757056959704335	0.0860047658920458	0.269754307588463	0.657286199557845	0.839891867485172	0.622822986479042	0.951814168090679	0.313640653179331	0.0502293243928456	0.787320416296468	0.232142044897887	0.525791942631974	0.547126811084145	5.84341855205046e-05	0.497123073906363	0.708036841215022	0.0457965989517639	0.854520460080902	0.868258827160319	0.342054455151374	0.275368949613631	0.803449016163412	0.531051774084677	0.141077523713808	0.589765121858293	0.254873546364546	0.238274174429033	0.608606677871532	0.940235273951462	0.379710256595855	0.140727211097895	0.0445890051446315	0.215926350634875	0.58069760715702	0.000970120846720247	0.135419058691881	0.188418680795907	0.121924910773822	0.673947933511214	0.941914505897261	0.176635560694847
ENSMUSG00000024130	0.0245629561834182	0.68155939500652	0.349311792243645	0.55837463755733	0.873581881626749	0.87998415495555	0.574778162524644	0.342459992777839	0.801144655960912	0.957333003703612	0.719556097832677	0.619766113960014	0.768503548673082	0.78908000394816	0.74292693430182	0.995621814192076	0.938528621339773	0.517807740397456	0.455951235846404	0.65725683994904	0.144529367279582	0.955246145789056	0.522604321247772	0.931404659708208	0.914876795237064	0.628107273929631	0.190195126766836	0.922474374799063	0.235219383978909	0.220033575497119	0.135295593291073	0.677078265831177	0.212926502528634	0.295561363856644	0.348170171492916	0.995806836572425	0.804599442954233	0.890241025102772	0.268763631695304	0.376609742705129	0.590886735631262	0.253413868410024	0.235260031255688	0.0956178609546814	0.624804406893675
ENSMUSG00000021027	0.024657066186477	0.227614153680306	0.432781447863473	0.919155349865808	0.69055822967634	0.603619057691593	0.525736369668236	0.137112317375135	0.0813113670254373	0.499900810126761	0.931470725109406	0.783867111261197	0.00252881781885884	0.562191527040167	0.875301929346913	0.0843879579202012	0.187901254512195	0.00787030760876351	0.712007584215991	0.476374398129285	0.422113103973123	0.901481853417813	0.308395814327279	0.549322079522322	0.0328908573655002	0.201488796519232	0.683763169145429	0.955615224732924	0.89163811286175	0.0261190972769938	0.0133414701301857	0.269770822860435	0.720353357151804	0.669350952878747	0.0864594590296567	0.739716019899314	0.699295693366134	0.782067711785327	0.455464211180302	0.400137405992089	0.277780021787804	0.952580545303716	0.49103850434804	0.104734363616937	0.471754513368605
ENSMUSG00000061295	0.0248208009419013	0.829890111229074	0.137165803727083	0.650735348061006	0.47241991882629	0.97524940107183	0.226042234615012	0.169098489937358	0.986777134729312	0.767843969132507	0.961163554628517	0.0947924514553511	0.274972597818136	0.514929039531032	0.461916541262258	0.900633732785031	0.259416300407914	0.488953672136498	0.935256259289737	0.914913992165164	0.758893813958069	0.831936463311733	0.43467300008286	0.708400079804151	0.166646256927425	0.588051183512485	0.33637412511631	0.348460443644721	0.697433542388804	0.0422841844061435	0.475292252626499	0.0996125202136917	0.699085512156169	0.560931212392556	0.94074687030187	0.732397817964871	0.668166073954376	0.7325318066871	0.219750136180188	0.229011014775887	0.696645375031413	0.499845915711788	0.908770641762995	0.499432455079998	0.781399134740312
ENSMUSG00000039943	0.025173938790975	0.970845008138657	0.290989718015741	0.299400606961124	0.573974380275704	0.314019283763731	0.111289290580846	0.184160833623395	0.499912153470309	0.614917166912605	0.279170111372148	0.248084779070105	0.238254510952695	0.440035724595812	0.704446735138608	0.299081169404414	0.0690143763576646	0.0962836323483994	0.502746147396337	0.204665814118775	0.264052741921262	0.120942535823191	0.0591151354566778	0.365122216061397	0.630207714401875	0.633356260865737	0.131490603460316	0.051496120758139	0.0417903333194777	0.718885666985355	0.636497810296897	0.585475335153272	0.508681520104818	0.129876338294338	0.619383554550877	0.472471902930731	0.135557323799778	0.97922605221712	0.870862025256584	0.885072747096872	0.709687690871054	0.301501938157578	0.621027402334595	0.723909262179188	0.705180737778021
ENSMUSG00000035392	0.0252843371844513	0.321089212679744	0.163239820219107	0.772173822586764	0.932725387774178	0.652908528243184	0.878663770571177	0.139918346367161	0.502196582728173	0.400880213562221	0.285243035886256	0.50063865142899	0.191663169757714	0.265822121603636	0.017749044836071	0.624356823261375	0.789609966388317	0.311159635208546	0.339194705857205	0.165323616802763	0.636236519812772	0.277549841301339	0.357903133154099	0.333155217629484	0.365393183188039	0.91654847727827	0.465665637247552	0.371045012338729	0.773347753640869	0.158712798854198	0.73462073059796	0.974944195485787	0.888259061256315	0.553598825444655	0.672350845994522	0.820895299664172	0.176423014818729	0.93795145616832	0.780376553169558	0.844185632772912	0.964385798264716	0.91176755749612	0.103940044500823	0.703046823371689	0.309337249162172
ENSMUSG00000021147	0.0253654230398161	0.81584555126276	0.468700965885733	0.755577670661061	0.120707927812497	0.637938298520341	0.220707664888549	0.532823818547671	0.445711134211897	0.218999668425204	0.368837385537465	0.85235032865254	0.702987270969898	0.0589669278795106	0.397110622079153	0.983918826948729	0.369349302146602	0.148677176822299	0.85629705469286	0.43241314625541	0.892470307359839	0.521051013262005	0.409683687840987	0.828674604468416	0.361781068656419	0.763282325370803	0.0962257892814427	0.840638288818036	0.991553137738148	0.611726196184271	0.559954788567482	0.853473654030501	0.98546423899445	0.249249199863158	0.935714175035588	0.903356314751511	0.0837177101244551	0.859373152934402	0.478399233186973	0.626592308271146	0.0730126427140555	0.917218974142124	0.496005424695358	0.968883643819839	0.48133115887952
ENSMUSG00000003604	0.0256871603989976	0.504500070699545	0.520966673587983	0.555943025402925	0.179563252941985	0.143592647099792	0.431785607716832	0.104906988194177	0.57326663616359	0.317308240335428	0.411485524383911	0.593821934306627	0.181405133486367	0.776766474774132	0.963460907326265	0.346659405712983	0.883429958103197	0.98170263616786	0.90165050829382	0.640926128404747	0.871407428990785	0.185357261428289	0.608545225911318	0.196359667079338	0.926189846159958	0.986005480270401	0.420632843147007	0.541299541622665	0.352690712694601	0.731195950418092	0.825885499271955	0.419857245696728	0.228399410586493	0.944795473547324	0.891705886872849	0.203184668913822	0.179849910985612	0.43362517113749	0.359192569965006	0.323231832192994	0.701725569725552	0.825537792606749	0.0827194005836499	0.990052849383397	0.29253680930164
ENSMUSG00000039715	0.0258144832488058	0.568033764491048	0.783816077216914	0.819004924329397	0.65012086570739	0.410835170389001	0.745499348385901	0.638513423377452	0.420402787429569	0.855716617400433	0.577167542418198	0.839909257795018	0.945159228583094	0.845192798067476	0.926047819811134	0.156842725534459	0.261958615755088	0.151447211043889	0.156122235444589	0.737151565373922	0.756761665135879	0.765558562589115	0.662099292944354	0.615937428083974	0.974610107727997	0.0427588458467921	0.306967336769024	0.163525946347898	0.193309192261443	0.212449182183078	0.967168033412182	0.103261201384101	0.758762437958666	0.593686977461987	0.116594724152338	0.334296600304418	0.917663386889178	0.53057570900422	0.896730014451825	0.626649344579513	0.0694272753851007	0.914939839394908	0.940375373084228	0.83855395176228	0.867267872418076
ENSMUSG00000032303	0.0259612592972914	0.551667091966856	0.0112014743198827	0.685760325341692	0.860077490644109	0.887273972869505	0.891401889304711	0.158440976979547	0.0936423173322696	0.434329257555149	0.283918892232101	0.890989901578038	0.165189621860944	0.144395796945513	0.543003125463121	0.57216324065895	0.0232943596393509	0.839681851771431	0.579646705757384	0.35947116566887	0.559245423563188	0.496139248320531	0.134564596259708	0.149440658960394	0.902819796343484	0.0877494068135439	0.472612386339683	0.0575622364471087	0.436075265310065	0.155075718046619	0.962011758762035	0.583013301991294	0.726364760005933	0.645377707884315	0.700793425605337	0.773482273100402	0.569133913340658	0.986312886275768	0.20702981149935	0.730071820836773	0.62756642778788	0.627522919164712	0.976051498628895	0.594969170368558	0.291516553797533
ENSMUSG00000022812	0.0260785690768652	0.204619237639252	0.65476241993467	0.137278736419295	0.710302842288283	0.693538070589361	0.707089449647235	0.578757315301814	0.844244018239974	0.38223212563923	0.0634380115860142	0.505645220014305	0.0958623088494842	0.794036336894711	0.93773517306711	0.520176740792996	0.00400923991319801	0.105615956832789	0.850937702633811	0.966857835391642	0.795147704441454	0.0797474863400446	0.00151546737980459	0.445062213080699	0.765336031404816	0.750686965875293	0.200896759693708	0.932271943698281	0.179379168249432	0.468150433113025	1.53647786981724e-06	0.276170820674309	0.40691469855892	0.30840944526797	0.431251763395462	0.952622702095435	0.814312916568016	0.37153690114285	0.0801858030013967	0.291461823260745	0.197391354276407	0.304076091203373	0.00306823167591676	0.844736305157223	0.363772419875687
ENSMUSG00000015937	0.0260912504140961	0.247265747925113	0.48387798191876	0.258670240873407	0.977593116051461	0.251253810346851	0.114409563140067	0.278989550499576	0.0250547408347806	0.619090040300803	0.807111733827835	0.26092444720914	0.395079604034806	0.972362849516785	0.14937527393426	0.315952177033521	0.00339287048203144	9.61185733954628e-20	0.827809399166728	1.39709878266851e-05	0.178953340257734	0.429310785583393	0.915466889996647	0.147323816537748	0.676825064933175	0.235385494981045	0.138764693490964	0.893115587514299	0.412758857822056	0.496744875935918	3.01087567459957e-14	0.320856445550582	0.935310372334714	0.585553664057454	0.289789624136257	0.921352072254278	0.197119954573326	0.274473446219465	0.00986186684410255	0.00559812132946799	0.755201726663811	0.600380004649094	0.508611552949834	0.246628872992734	0.149160872510499
ENSMUSG00000029598	0.0262447099774885	0.321208433643259	0.0685614306354644	0.344241234094826	0.827573459759563	0.176760238925113	0.578846917608006	0.094049798120412	0.439753071426429	0.288795436664106	0.300350056251577	0.0280703624869331	0.293375462860135	0.8754511038046	0.540142498930572	0.831924786181135	0.941405052313901	0.420498070891083	0.0920465028028226	0.338126210419352	0.687061772538986	0.972423059156212	0.634443287686396	0.352579706255025	0.414945439593221	0.173886921291769	0.406115699986584	0.857129932408245	0.513812395435952	0.903454607542291	0.00443110285378044	0.76416098269634	0.875684670966517	0.254865478050626	0.63331274944351	0.765175385278014	0.474229692616924	0.0764700017136352	0.700512655060273	0.967424098394646	0.777167662217061	0.628544036506065	0.300201778659085	0.394516130157882	0.153302938309892
ENSMUSG00000039128	0.0262847872583628	0.62356759599621	0.93173100448579	0.296383325025494	0.0971632843731898	0.52130224815238	0.895922933042844	0.732868164410042	0.555667191202787	0.297589316663185	0.209965321146993	0.69972552620987	0.411988593645781	0.280833471574039	0.739328114471764	0.272514238486949	0.368297915660638	0.580029776745882	0.639826691995299	0.734576260215067	0.545281459027644	0.969515309363291	0.82199679297156	0.780045741531452	0.0958435471459255	0.89589943750192	0.373051527599035	0.0975535254859611	0.45176182588439	0.37312659964793	0.148946385658426	0.563948436271299	0.919359025251958	0.711650907332	0.533442308259599	0.467404225081447	0.399613314690583	0.736606627040494	0.0961814481980229	0.530425349475174	0.971048264901204	0.657046735278787	0.290808457654534	0.328473305905752	0.0853065327146107
ENSMUSG00000000194	0.0263887241217067	0.292799673554674	0.435706971353536	0.134678208850932	0.489867240609839	0.514137564517393	0.0684197745541682	0.587063654732903	0.434006743852664	0.320825459708795	0.766782356921228	0.391345282662932	0.672390671109521	0.935197669003282	0.478409243868245	0.0649360803493781	0.493355058355447	0.245979521899158	0.591764839543194	0.81132510375624	0.252752198593249	0.0211767196285332	0.809735186920724	0.0145080450495646	0.820296721351575	0.00508327073369574	0.748252409814833	0.0218010441727627	0.540570488045183	0.132633321156636	0.265370485416662	0.00508898736026855	0.992414348739207	0.204809350770183	0.506080680186804	0.947059722158759	0.578024553216907	0.985102893986669	0.8264600735089	0.454621091188087	0.7657078240583	0.887183038912591	0.363285892525218	0.624642459736891	0.134889469327918
ENSMUSG00000022584	0.0264297876752451	0.341894356551405	0.282416065234153	0.497474652552152	0.336475827122611	0.376731479505869	0.38477013887096	0.548220427451873	0.0130978593725859	0.0906676037911595	0.607884401997829	0.586275205551364	0.0412131713870854	0.425820404315048	0.11578614614691	0.258128348157718	0.00254044956632529	0.237092310331652	0.265299447359767	0.151717495005766	0.107787178391764	0.207453613176782	0.0230397642821154	0.301242237375222	0.27276136232957	0.660985493622134	0.598394471197049	0.929899285013116	0.603566106452747	0.722487415739151	0.522921189428314	0.813172555212441	0.263132111406476	0.936092864778343	0.098629486443766	0.252496617625198	0.689749525083662	0.536426090191114	0.711859461080916	0.87110459829577	0.427718818909487	0.0891505304594225	0.755035335364567	0.980000260112754	0.454287001334999
ENSMUSG00000020115	0.0268355824954342	0.503945182300289	0.391172726852938	0.476888375455802	0.22193340768516	0.839202693189102	0.0493815129697958	0.573472482161397	0.23956439195888	0.39654273428191	0.325689749512171	0.705407433471056	0.300904562665358	0.294892660590131	0.64429254121466	0.0514542932147337	0.111491137655901	0.0250555713852904	0.175029008737513	0.152723858034837	0.556967149319668	0.879351152209787	0.266441851897227	0.834965378187195	0.644662091195389	0.029440035173101	0.47163540820952	0.594816899829501	0.248726265756586	0.321372629768006	0.814283651048972	0.875181159344624	0.992465413178352	0.802801834439882	0.168031627907541	0.462637361002177	0.158840650657275	0.13686040063624	0.677109228538406	0.259767763159875	0.985950285169975	0.722258560169148	0.356569916434056	0.94204560193187	0.889342046915322
ENSMUSG00000113508	0.0268887496798865	0.932350302739394	0.694311326850586	0.86847566649818	0.257524214904088	0.218484827273074	0.627138263457359	0.551507916007465	0.475862661368587	0.620318349097848	0.884647494439082	0.853143936663831	0.856549202247615	0.816119055151525	0.120502882164922	0.305992245025717	0.271961713805535	0.658740239307807	0.982634473862071	0.813361652199486	0.995202390251628	0.118872500677579	0.483902578454176	0.751220572935202	0.222864837232703	0.567616177860449	0.71292199272972	0.602107965204915	0.524899320412037	0.654406986827702	0.286618987108123	0.978409589328279	0.570704495405384	0.657731877660489	0.567056610445045	0.784879087345767	0.161403824998423	0.396324118205155	0.910075458811119	0.726507800229191	0.939522457793647	0.23804220310992	0.371466391671773	0.42534847318837	0.381767856167165
ENSMUSG00000067276	0.0269981883901069	0.780447238654719	0.194182759884641	0.52486121361838	0.532193618368652	0.0221401190083404	0.636643222307432	0.239577371681774	0.174930261281626	0.473646648571219	0.88347949136006	0.229637596478371	0.0625857899704732	0.636291344356727	0.920847160086859	0.269022845981881	0.0349197646790887	0.291622728611181	0.808716492947916	0.0942624231950772	0.665155105111957	0.143265088530202	0.574462089312237	0.347218579307231	0.889501705647649	0.757270743923964	0.134529452650101	0.856735102118193	0.625154370020013	0.305952613533246	0.68145103152962	0.775334284667405	0.453673590297869	0.0142881852218334	0.359008161370462	0.297713937153101	0.99651374753737	0.485045093222986	0.584293755485427	0.732680468187376	0.823701526901927	0.302711513388346	0.0772115765130098	0.679114422284657	0.308076806423528
ENSMUSG00000068966	0.0270414803534426	0.673261769973666	0.926946566166572	0.107114828142061	0.26728076156874	0.458109300296983	0.71769276940059	0.546944329158541	0.0394217364257348	0.783588267468649	0.106093215672952	0.0459525135737421	0.0576155299955088	0.635314303336031	0.685528134944767	0.757151502019969	0.326735054820449	0.449880909349566	0.88308211435904	0.883153964768563	0.0892640195518219	0.774398197193867	0.0669485585749951	0.398858227531288	0.910393030826493	0.532730079868619	0.566787039074201	0.871941214065454	0.730577045701893	0.218846389092879	0.102751844606116	0.736101946065008	0.792765541765018	0.981900047744626	0.821072242704636	0.306505915402864	0.923156345117487	0.809740218565984	0.521572186789757	0.883973684714789	0.928433524215446	0.294116800092809	0.976833961199678	0.130476297460823	0.2569315364783
ENSMUSG00000031928	0.0271042926478486	0.113876620216959	0.970208779737999	0.326335427892094	0.799906126659634	0.2063452259036	0.919400452800351	0.918440355985935	0.82399060643472	0.738317618519203	0.198905246190175	0.524205077884486	0.345286380420689	0.252601372080201	0.690380156127246	0.928102085623367	0.612949593155416	0.0330598790453633	0.0756465465009126	0.800352378003758	0.947978052186339	0.950862826792961	0.389023120659631	0.550252888258629	0.678819122224627	0.194569974281998	0.496742631796844	0.494055527942103	0.0152206958432933	0.64346380416203	0.500017052652769	0.291319236412973	0.934529856154834	0.292469506592863	0.663350719570279	0.545679337821566	0.456767124670968	0.619661554880859	0.180214411889753	0.444628611565618	0.730751867070572	0.343653707183911	0.571323294977729	0.804573604329972	0.875264703114144
ENSMUSG00000055033	0.0271139250122349	0.159717232926474	0.377662226046029	0.245236874478693	0.882568274564473	0.118864461617042	0.534481562223729	0.092657997598762	0.502194882268884	0.0563493230046729	0.602865042662704	0.739377933261548	0.157494327005177	0.415403743154971	0.776132492045779	0.95606488305084	0.189156577343954	0.746278495834292	0.968692863452558	0.680967805030337	0.729229597414855	0.7445266502285	0.0770935262282894	0.690164791809602	0.240192428533468	0.0135784535478774	0.799289044740012	0.429713283402372	0.918778620967757	0.763790182873379	0.0301145484412401	0.814839167805477	0.762702236211948	0.451934933509034	0.210422361938043	0.437579310275153	0.0436202140249638	0.673859513098615	0.619975284683693	0.621663116579788	0.473841910799771	0.958936637435393	0.87007054791243	0.71716355794449	0.693729879720358
ENSMUSG00000037210	0.0274607666666076	0.913306978795202	0.097782171088309	0.695251610677477	0.0354805081959884	0.545509732816203	0.902195920679971	0.260354679581453	0.886415009049535	0.23170795207646	0.478770621926764	0.435261707065902	0.834654002527122	0.635686547641288	0.532341166969107	0.172181450217338	0.553962357432787	0.985134933011974	0.732675533778606	0.607207817939606	0.117006950869152	0.258759443684364	0.299452884820419	0.692648225771094	0.931011332128181	0.338113927508852	0.625153819538146	0.995010418860681	0.744093510936338	0.334674818173711	0.104978605378052	0.526512894614673	0.866814295918344	0.995966918248608	0.31025064132182	0.610400979527521	0.762265983072291	0.848497943627079	0.801972017720747	0.0902307500452552	0.550146953540188	0.850629892072919	0.37615787665529	0.541169362490776	0.978246607478573
ENSMUSG00000019951	0.0275392094154823	0.116629408973265	0.991292313946988	0.351814098638982	0.322033648990863	0.663728625096732	0.938134036665094	0.228160355683992	0.804635473816583	0.212345055620988	0.628439307970017	0.122006040314727	0.168752578242591	0.623173612793033	0.871368611587612	0.635300093092105	0.0799098900487531	0.21478393537773	0.235720246179968	0.896371742588686	0.900829137438154	0.560852267905142	0.0287751663643305	0.726758582746461	0.612403556855246	0.345493234636703	0.875241180783195	0.28547215856823	0.741323662080133	0.87710597775154	0.137629903567451	0.44026507662061	0.365529377947824	0.153128286228463	0.0515359392271162	0.254130945854321	0.519854417125051	0.898444976221862	0.569857072215427	0.724633292385278	0.484352294184205	0.148401417567425	0.858389896537071	0.123103077607995	0.0767760449076536
ENSMUSG00000075120	0.0277681333656921	0.050355111999189	0.131347079196215	0.624562019012947	0.832143115523959	0.406334556471791	0.0108300143386155	0.297091087876641	0.592837899741482	0.118401256415622	0.945582908701707	0.464604984718957	0.427743694131746	0.438505856101127	0.0171662214754858	0.321668584074382	0.653537743953674	0.499637704196485	0.626005907359882	0.478685362558981	0.98008084699016	0.834248834283346	0.896716614962266	0.886887437133639	0.135173131692163	0.799394255415184	0.848295707549257	0.391852184331701	0.684397524021745	0.512343892083989	0.650200637577973	0.929335589391877	0.392001262316983	0.324024283789579	0.296860062454808	0.75082657699779	0.138324679260273	0.381520104870932	0.571783811704257	0.446562572827774	0.849929099175559	0.103259796352994	0.164440687567011	0.491390870872181	0.97588804753198
ENSMUSG00000021339	0.0278506064138815	0.109614995866452	0.928965699519905	0.411274940638556	0.864315376579846	0.151745330331998	0.809975220164445	0.445268799787726	0.476825121108101	0.115729837110889	0.371375211627053	0.458687799564023	0.883451000505079	0.323745506274518	0.82280887743216	0.181891666448678	0.728599267517683	0.0201226037514532	0.42838340516134	0.516392709779963	0.939047393834558	0.0453755452559675	0.531825278320009	0.241893614111384	0.354733158695537	0.836827486217665	0.479931559283891	0.632507960697167	0.738278453928128	0.384563355831928	0.00344356133461981	0.597356125742264	0.0152032944363588	0.614369468738509	0.392685177611259	0.56789729188214	0.274737657506097	0.833137088694904	0.783301160288351	0.868023229685418	0.710133599171719	0.136099848867959	0.951170368756643	0.679197534817962	0.0453244561484279
ENSMUSG00000028487	0.027896427998852	0.274216884054685	0.674239133246123	0.297848971326818	0.501259514757091	0.312062690732262	0.640675974995443	0.316389856733166	0.868208232846305	0.845209547311031	0.299028269944742	0.966471126854367	0.923013579696103	0.332180950627888	0.0510650680404018	0.674547326531596	0.381743749513727	0.725730399230561	0.632553771262148	0.488284402891855	0.309390258163483	0.578722426930243	0.211174360411333	0.193859558358443	0.946933094783247	0.721969822519201	0.606645285436142	0.888367001427742	0.220280874148725	0.928000219085747	0.38417583421258	0.510748013544411	0.668945056369559	0.385396340692885	0.0454880751958485	0.19246736711473	0.850451967287376	0.592032113374946	0.928895103849413	0.467871912086367	0.626228159912094	0.333942821898041	0.309340941184041	0.955743196257085	0.354347610420368
ENSMUSG00000025436	0.0282010616417658	0.875603389708492	0.945589119052248	0.839047441320784	0.338243260628899	0.857357563215012	0.726836785834421	0.542297914619766	0.0914443318498551	0.526557278205283	0.664539526306244	0.850985315906773	0.889852829285183	0.186167628576963	0.545294074859805	0.412329849279091	0.638111384666123	0.928950540960641	0.970525955319001	0.982094300543244	0.0523180744876662	0.347763102794018	0.655614464489228	0.86828392255759	0.696824630716182	0.661019347794304	0.512255367770798	0.483319744165445	0.757648808510908	0.721699979941752	0.955587180840316	0.112113932289859	0.518119382954894	0.394186886341339	0.263222118615017	0.944225679462255	0.0142365301406686	0.907520791221479	0.995628478715958	0.954477901825814	0.827933809843673	0.885752562226207	0.464980768229334	0.286821501691502	0.945613993106335
ENSMUSG00000005161	0.028285761111997	0.887274077702315	0.929243684827304	0.828108634771377	0.0657481080130513	0.0484436328076045	0.46150923779421	0.221477211853174	0.382853181719329	0.120355267695786	0.183121021770398	0.943488386397241	0.537873507074796	0.235032560446265	0.610189360308425	0.462347806192211	0.145436237420772	9.3870976595659e-08	0.549777913027658	0.483700188410145	0.984177870237372	0.0245917420292209	0.923492962132091	0.713886436946664	0.951636334592709	0.783474286139727	0.190056705039048	0.428383923387502	0.901204917122423	0.0890276128438932	0.00041179646465396	0.992668803456994	0.862890814176384	0.983725487981034	0.140273405319173	0.0472095191860567	0.566719125871226	0.943661961862759	0.194303214304956	0.689701766034851	0.432579121279336	0.472732890509672	0.177932027820942	0.118742151423562	0.0497994470015328
ENSMUSG00000063410	0.0285981951351506	0.579396841505062	0.10128979996623	0.777504452224071	0.973324008587774	0.0303554341166363	0.0693888500286518	0.105152215312281	0.21084302187123	0.259687159237995	0.529914158445917	0.716068502553697	0.531129496114052	0.0773395681200428	0.112642174198813	0.111333306377146	0.677586205790246	0.000319917140368942	0.195049505230119	0.627875212383116	0.0227136159421231	0.559925613439602	0.14025501846761	0.499215732982166	0.979249255626142	0.238650588611805	0.884412989371417	0.240899651388909	0.731923532472716	0.370780797078792	0.00325173577126777	0.792049610771168	0.927234384064724	0.554579168627927	0.434374023624238	0.6611649623013	0.93972701615095	0.74279071461645	0.501549248377805	0.00792952795288048	0.479955836339712	0.385159042938675	0.997261212794606	0.519304484648855	0.125256831301526
ENSMUSG00000051003	0.0289558303384826	0.675255773480413	0.970990034797012	0.174306894929823	0.104237577903372	0.970964843433168	0.793318407264261	0.317624942097936	0.178966231352073	0.138225272411615	0.41490834622699	0.592032648074254	0.151356524075098	0.411442498442018	0.822720263718084	0.36002315475935	0.272279370197124	0.753895359721194	0.44970673507111	0.714681138348407	0.597369474510057	0.512409126116746	0.226433448331271	0.222986207135512	0.119777102324494	0.386933150297328	0.252373066711436	0.752905548721116	0.589786012484807	0.291069878374609	0.435721358593606	0.725282638163218	0.930494635571859	0.583395632795326	0.8733167379117	0.127901181491407	0.955403762841571	0.81609598475477	0.212611306785333	0.0562036405102664	0.723511565672167	0.322453098842167	0.859785223711542	0.365979374119055	0.381182804540838
ENSMUSG00000043621	0.0290833433571999	0.705722666266172	0.512150442923881	0.784844568215344	0.639920757612458	0.900789918269748	0.889527326400578	0.97243643330697	0.729240524627618	0.386893303014097	0.25289029228294	0.544353977287	0.463582106764678	0.873614463256861	0.784384146628006	0.730160849857223	0.676962605398597	0.463905428862041	0.759124958580283	0.810236209956922	0.569132025624108	0.73597884793433	0.623426275892255	0.540486075965226	0.587356381170073	0.952340455420268	0.440944642056688	0.563994258837364	0.87395567300675	0.63055803530956	0.236822975441133	0.529457984157553	0.917067192451255	0.864341405146617	0.574817136066539	0.453872544894891	0.484334176654018	0.856833691900747	0.571286774449773	0.334646975568745	0.675696528645049	0.521563199707604	0.0940355654251862	0.500459460816892	0.610508468774926
ENSMUSG00000013236	0.0291958962385865	0.449616589896895	0.972661986670625	0.58279710556574	0.247708487279404	0.666219786333594	0.985112671956881	0.340422596842679	0.221780440980543	0.843521411282261	0.91149706532218	0.13247948441161	0.0441293446916684	0.270011421836519	0.870804514018594	0.352995404260993	0.905635046686561	0.156432899868235	0.397063742607976	0.78263222942105	0.917759388048456	0.205933911860298	0.0913290882763595	0.149284422153256	0.104471382445339	0.601872853876281	0.400366685196484	0.872544146000067	0.410413167685109	0.98980470905547	0.0472568784673355	0.538509373728336	0.968131167416784	0.190803806426691	0.475713386861582	0.978648198409395	0.645792662704032	0.356884332868335	0.843726688872235	0.471018792243579	0.206628340123288	0.163035703184785	0.616192132381087	0.49194984117676	0.0738157378861188
ENSMUSG00000018567	0.0293443712088747	0.259618567149605	0.859287665983534	0.693759617561805	0.190793071550602	0.0310923696931898	0.0619552620583321	0.647926623755002	0.221330246138973	0.0248983948518999	0.68641709064674	0.564917039750525	0.65521100960169	0.61281226162004	0.104918945814954	0.435017060824263	0.996736601371636	8.5493135893711e-07	0.989394315037341	0.17496573396132	0.738935014075851	0.526749394514645	0.777851335918371	0.733101217590607	0.0535269192721331	0.665256490976517	0.34068981871671	0.500983399936808	0.269602694151359	0.620682071710083	0.000855229270201677	0.110054416098534	0.686972547010534	0.67358417981156	0.177947903181531	0.811616775983821	0.25250505326248	0.351702645629789	0.100042050807484	0.895661268908252	0.385431499749799	0.928186327115406	0.62422137988473	0.168258315819742	0.114035809972643
ENSMUSG00000033720	0.0294111146354688	0.930440858213973	0.0380514632055999	0.244305884690943	0.412232949406998	0.642131947231491	0.535743763007169	0.23424407913386	0.0641274686953238	0.761124061078095	0.431653676425314	0.153721584840308	0.663268343453955	0.0947856414780515	0.991105676481539	0.462589737901926	0.987325021544614	0.522950503231708	0.740456893177736	0.329400778524126	0.873798691617626	0.283657435950503	0.327959469664481	0.552244316136488	0.583793184869209	0.712219683863757	0.801669845680294	0.454500262940029	0.644151350008355	0.129088660294849	0.899198231511856	0.422668945889593	0.482637321754881	0.419007911271601	0.555397747633864	0.144608188184189	0.785147533898821	0.642578702497308	0.837413102154118	0.556460420571448	0.246558518111992	0.910467661738562	0.795852194019831	0.0764997296558077	0.758952523124912
ENSMUSG00000078808	0.0294964565341878	0.929037200881547	0.910675929654595	0.141971007226168	0.966103176800682	0.117178490655227	0.0322617387553099	0.53716642781826	0.882748987095039	0.55265876568234	0.536053531663126	0.669974460706362	0.516980482556142	0.256157891258162	0.744118582037476	0.309358599193267	0.928149203890442	0.142137118864821	0.587038973113736	0.906307106249083	0.708215643220113	0.988963801169778	0.203527164670194	0.710358816813255	0.94651091727608	0.676232218519892	0.147585377540266	0.450595732407583	0.424944224543153	0.084673415960479	0.215622077473342	0.647251409378366	0.224576645794557	0.667459266000138	0.861139916402531	0.756729132919793	0.837054220573881	0.150915498659572	0.603415498300273	0.739370986613924	0.604765162812141	0.556830551061494	0.509314915131841	0.281093105402289	0.124069441142642
ENSMUSG00000005370	0.0295345434964684	0.900068701156696	0.313342246367788	0.293645704959174	0.926638426249705	0.904749403686039	0.186961351204188	0.775023011206358	0.555517542577282	0.730788731047692	0.325670811501072	0.00927243073915522	0.349515100316247	0.428908764311364	0.172680371862404	0.653232928880381	0.0271918057087096	0.151397084022812	0.0176879935264987	0.848407692773349	0.334205341742465	0.49217879100674	0.682578420449939	0.148821548488262	0.707129464691813	0.733658442885931	0.436135518579766	0.332846343566252	0.0860963168007913	0.662707309449521	0.000424942212474246	0.239529879518019	0.0376896407317762	0.413166605587806	0.739937485260589	0.246869521088924	0.645510424486178	0.314217291678913	0.414252317125998	0.35718348643228	0.121798679933322	0.341879934698252	0.221967127484552	0.708126951765342	0.518064486144656
ENSMUSG00000036893	0.02983507919149	0.402800676746152	0.102156159898413	0.17484985324215	0.464117315028524	0.285262090364239	0.987283074263761	0.346224638802731	0.732350785286381	0.899488384241246	0.653955408712812	0.737453567628241	0.818499424850209	0.938896978909485	0.752453201523011	0.65489550228891	0.761564148259235	0.0165821423727721	0.32015782867492	0.983333630699018	0.0976481254768414	0.046406315738858	0.0365897118689741	0.721701378214007	0.00870996671514798	0.830331415022733	0.169280413345035	0.718229622179575	0.318521163020359	0.240843428480273	0.0314208826133648	0.83098539996695	0.958227847828859	0.597177444330108	0.553290570329636	0.0930847261853291	0.972730708024559	0.340634983525931	0.70040723200422	0.159468659483709	0.568606065117698	0.725984427447202	0.776699071669295	0.308502297399395	0.695789772852414
ENSMUSG00000020733	0.0303973646933323	0.116073417578287	0.018110740543285	0.676307186513014	0.761916583750872	0.774441109230432	0.248657296733419	0.494597518654605	0.245339944646232	0.591854567179857	0.35933043745955	0.14702320169697	0.660807744045715	0.772723962844279	0.742037886085221	0.637468698492412	0.376601022864935	0.000731348865613569	0.808848473226792	0.67110281741193	0.547051712592946	0.346059477601125	0.385610699859315	0.139956821623937	0.145103280397672	0.233507928496845	0.704790886530321	0.973183831171514	0.880795399677722	0.624397938858942	3.69625632403128e-08	0.796391130963585	0.507592557711049	0.690339915994517	0.0609619786331219	0.191352905776648	0.264251033227544	0.189403589844367	0.244832011374764	0.0151811582030516	0.515158451432565	0.551430914155445	0.975970527222802	0.447251768717454	0.658996561937489
ENSMUSG00000027583	0.0306442149680955	0.97850679092016	0.502455621908637	0.837949302157353	0.211562033166626	0.819851265138046	0.673927767525705	0.328242599289767	0.77096196085377	0.71656860759225	0.676681990892622	0.14770745683543	0.415932344418362	0.392709528595774	0.537524220727203	0.130667485995779	0.296828126445131	0.897798814451945	0.170484460779317	0.0633402877455735	0.665913396590366	0.378467341338122	0.152645524602302	0.746105848538447	0.585565075500263	0.235878503975505	0.122897210105881	0.729521788260081	0.128219272419859	0.305006668077627	0.444009216879652	0.796213807887791	0.309251591844192	0.266229231563507	0.925467170858187	0.703404429949378	0.349615952995256	0.390059038785237	0.417060975835277	0.144219807817235	0.339733526499666	0.583952402474614	0.928287064620858	0.856763778762749	0.495464095471293
ENSMUSG00000066647	0.0308829556606399	0.860188531439602	0.435323253983556	0.267675785180282	0.836689865094467	0.94422877831011	0.637998142397274	0.15224944230566	0.302183194712702	0.163594899295799	0.134637483877892	0.856889287991389	0.640895431496489	0.228358798443712	0.325580463073227	0.321320736761917	0.482162315896184	0.0421743560732507	0.592644334493769	0.899644893798845	0.770026969104513	0.954265080288008	0.566219206946844	0.552824335040463	0.353465112601521	0.795650544051559	0.785962158233713	0.39298156490579	0.308664767703525	0.818075418143171	0.827954035526503	0.682503330980951	0.702197626689055	0.203658980167434	0.994005370191902	0.221589543826517	0.622761468911208	0.24474790244631	0.152800699581387	0.635667820321964	0.576788712297675	0.225849248601268	0.0313064904970325	0.386803452505885	0.94757915077762
ENSMUSG00000054720	0.0311310002407968	0.598500516805993	0.0992810215778138	0.187458359042721	0.905062366347279	0.806812790891324	0.261621321046657	0.813931275211974	0.448368285819002	0.988035306801731	0.236107814104827	0.809124388509055	0.0412514720232329	0.66098614697308	0.113356712961859	0.207089588658948	0.254081280342054	1.04273777671545e-05	0.89772771873354	0.229214070502783	0.341443496959363	0.602275329491099	0.152903752210767	0.0667743466455155	0.182299499598525	0.385999015391158	0.229190341707171	0.541493291257995	0.484385305323136	0.869647818700648	0.200678989963609	0.599825914144154	0.641412931045418	0.602927162582876	0.0321965966308106	0.0809533156532537	0.476570529517073	0.661332290135794	0.0350639296359544	0.00237738932981978	0.130693786583572	0.728602111286002	0.207908138624252	0.43671266276066	0.0718457562423072
ENSMUSG00000036819	0.0312480416920123	0.0274333003728857	0.0907729632129959	0.798963324873508	0.577327845494274	0.495455730648556	0.205126401687329	0.695022952754353	0.280410647055335	0.692170986649779	0.22841149127931	0.132238989544173	0.787990280037704	0.484688865309452	0.127176001076496	0.481225381941392	0.124400798338902	0.575775055724552	0.269431212318421	0.323742314853601	0.706664306305049	0.483173520427174	0.920871843939064	0.286889998087244	0.59784247602507	0.197860495668492	0.976200237235107	0.440838846841214	0.0482727314334596	0.643491811704318	0.295916452318379	0.72176945206841	0.752300461405051	0.626455567579613	0.00730581713689094	0.620528401370617	0.298653891746461	0.377145688602864	0.670835796930039	0.354685930646398	0.0925508418663498	0.947047578809639	0.955861585599884	0.0726650939357515	0.682651549391991
ENSMUSG00000021277	0.0313756297194561	0.971602842853341	0.337771586753054	0.462443887314788	0.113757043018649	0.650528368679104	0.212545849413644	0.816703491664401	0.915717965083181	0.925990891366676	0.5099972665489	0.991118578835844	0.553059698562358	0.312319105479643	0.134894738815211	0.752795234274223	0.995340999832111	0.531406585087681	0.989840765181061	0.722899282801079	0.300108124371271	0.0167417354947829	0.453859616974955	0.356176267120091	0.997670633815711	0.237238850750346	0.107925774991387	0.29735676645353	0.85077392913205	0.26403618807551	0.900270574654103	0.739828640789666	0.0959526719733085	0.440496997745286	0.133109681934065	0.897425425744784	0.213446015628557	0.725744989477449	0.883922444436098	0.942470778551205	0.650188394921794	0.855536285475455	0.915582928207847	0.226323462559575	0.658658917744485
ENSMUSG00000028630	0.031466714917336	0.664649449582539	0.741072870637256	0.752735503708672	0.566316349528814	0.628014892492145	0.761723475269958	0.969254797536474	0.15179939150851	0.987714105792536	0.510184003678657	0.726324129639953	0.807636519987822	0.298381253345779	0.567702213663909	0.609220264800064	0.367455828922152	0.631218463561254	0.466699462524911	0.771825375613189	0.710443769533287	0.31155470875779	0.845069838038475	0.321371541543509	0.212530175869128	0.677742053149675	0.961556775546482	0.710840857328021	0.113612085149603	0.939274855231892	0.142327871743134	0.178612794368007	0.472745943320008	0.637766490017842	0.0975578305511331	0.4274597518195	0.939521697010531	0.700128608919949	0.0990194720389866	0.442120689500239	0.620067800279409	0.60617583823638	0.969434024524637	0.973592108977017	0.223283844570125
ENSMUSG00000019843	0.0319662404356974	0.331707561697427	0.994759534709682	0.916953788206462	0.924165857263321	0.972834953667093	0.456876359342152	0.559559487680837	0.938937420285567	0.806741550353312	0.859605048961177	0.235127633653476	0.516578172261775	0.856832417313673	0.284092941171147	0.111194203450134	0.145788236069476	0.00016112117070219	0.166675362169553	0.766075015586707	0.748505289941249	0.905524962440394	0.899078615085667	0.93296753074967	0.711483012624303	0.894627766575739	0.708353634693902	0.533831137930094	0.939294243322171	0.353902848063768	0.159462804247672	0.351947343571258	0.862072786987116	0.837055449788039	0.055680823508137	0.995633990440322	0.248253142641565	0.706827385092961	0.145463834133457	0.324166284553499	0.0704726207245363	0.345937091701378	0.552566208140882	0.402273170165648	0.807070178490354
ENSMUSG00000096109	0.0321509873504296	0.577300314276433	0.0920560612852416	0.532943586815126	0.0997776149823781	0.718324307838322	0.354402722236968	0.866333313127257	0.985267067759535	0.289461655966964	0.694744420920079	0.426967721908612	0.562086843028116	0.0140255549177621	0.130064114305483	0.270567464749355	0.384525873310961	0.641124357216969	0.722784495844296	0.46400107170044	0.809384974368066	0.648000344722733	0.00173112426016041	0.134938513687129	0.0569886828795451	0.386597062760467	0.796065982802816	0.761837901793888	0.715519632264478	0.566548877342622	0.194125055868034	0.128870152823367	0.912879939061343	0.499776534714701	0.307342917222565	0.869827463743614	0.290980520842425	0.758493615140785	0.323907239381981	0.492531360703032	0.197953173490615	0.488266592706723	0.343650287632963	0.919740741563	0.0103372323950442
ENSMUSG00000016503	0.0321750142152309	0.584100095748602	0.434659824727716	0.0718433045365089	0.365056150629261	0.729236199146945	0.616970051653496	0.275856041494239	0.977122020105962	0.536752541958136	0.378945947481886	0.364369413155265	0.0489226183754068	0.816810360799578	0.457851897516716	0.350465025838653	0.578631521266328	0.0611011502597374	0.165432154192382	0.548594328520826	0.670347560950974	0.932475440231571	0.285404092591656	0.613959944334788	0.459693639777826	0.851061774908822	0.500092722409213	0.328093495867978	0.470127811321076	0.392257794612907	0.582671138088049	0.534158244038811	0.99450753722974	0.372345420769401	0.67023788885273	0.792546616236481	0.924861161453163	0.662645797751352	0.504470642446447	0.676585608849618	0.367398966581048	0.577766273518202	0.631009079022521	0.573869605111098	0.326220385583899
ENSMUSG00000026213	0.032215982338251	0.0237741172506686	0.521453840932271	0.61656477993981	0.611805540757299	0.70283048732355	0.733744549611592	0.102491916730175	0.73107608750178	0.873216757493446	0.126446950041153	0.867304313821212	0.59840749109769	0.829520918441782	0.760697119211214	0.0896734253072307	0.0723466040628975	0.0891033079134788	0.604086672737345	0.427060671180944	0.0259779160772358	0.0531770013129583	0.705167971278905	0.87234348000424	0.710384715218571	0.752815424638559	0.902874232051504	0.588769775637851	0.242156348523414	0.158673334814324	0.527975515830012	0.313956109977576	0.828262013446567	0.130693070873609	0.46727046981332	0.70969899155559	0.61026142465444	0.911613854683266	0.955245597893902	0.385950392745955	0.524509994433876	0.340145756172087	0.614559020407806	0.252799433558153	0.270772303459924
ENSMUSG00000005667	0.0322414867872544	0.502716382066554	0.491867009134386	0.585076558661535	0.145752986021229	0.161033457496275	0.811853136697938	0.46192751865426	0.285121304651539	0.966824831771692	0.292735666818711	0.949525739638015	0.105922383038269	0.809575429034259	0.29303432228714	0.325874408317637	0.169132207104995	0.0278466191351035	0.928189128930622	0.329801783704925	0.328969027650937	0.0268266258945391	0.6424539385903	0.0622636675607426	0.607407810031026	0.764322176596975	0.678477493326884	0.983534588750955	0.835151577815702	0.259885774390011	0.2247823660842	0.741383824026277	0.741830783623258	0.476245156681459	0.104335264862426	0.953712641100078	0.893691100805836	0.65017066877366	0.966523529895554	0.503607101514554	0.407567266727181	0.424144691570354	0.402852422970844	0.335276598518759	0.00827779744354093
ENSMUSG00000020163	0.0322872723002688	0.747994621031846	0.615610149153294	0.387695379252201	0.984704669611151	0.440173093994078	0.273947575462661	0.584765166926001	0.788603988922077	0.350716267935914	0.662455549429058	0.80147974527687	0.389070025598975	0.725360054430487	0.459271350486055	0.585737045023897	0.852450706611139	5.96170702820468e-06	0.11132220412445	0.689133144216474	0.835197202779478	0.706157947230412	0.671858715309703	0.173520655241858	0.589322731589289	0.313780756979751	0.656705485279102	0.947171877513829	0.775033662214548	0.137542972022314	0.00064832352497895	0.898177177689814	0.859136264031496	0.517719514635978	0.717682141909445	0.561274319633643	0.519418818092481	0.387113613646156	0.202506227459825	0.941825694780238	0.072666749021848	0.158695047299084	0.952497663733611	0.575321776393316	0.215141300065706
ENSMUSG00000046709	0.03235186239306	0.423406530714058	0.486389563881119	0.674661114504001	0.301599794119297	0.049806300110711	0.861830647501275	0.95368664636788	0.822004014564043	0.186018475039796	0.758185699538874	0.966668808985085	0.979616163788016	0.0232082972518077	0.816930143204735	0.980260432164571	0.208073865123162	0.7981933146534	0.362243537154477	0.705171322500633	0.333490482466655	0.648453750462056	0.176890276197542	0.342845694010412	0.195305609892878	0.525445308690737	0.187242531821052	0.651769231839758	0.748257123802032	0.552799955880739	0.871206955556491	0.969025865798955	0.441589870020042	0.182262477046325	0.329430558721781	0.979409981989705	0.0256127648613355	0.666998625567186	0.808207791748116	0.58117236137322	0.107916259115164	0.249572637010614	0.131125469322249	0.72518907733007	0.653895467164091
ENSMUSG00000027652	0.0323834575648281	0.924410197480119	0.595978996644924	0.662161534716288	0.407201486959908	0.202103695846328	0.896432865203569	0.337270807980832	0.440152307541904	0.739592571298879	0.858870683122136	0.120577145230893	0.862779079029601	0.112337557587761	0.82526933819479	0.344883429210841	0.902761730944063	0.857984028326986	0.683762899618232	0.356235282437936	0.380335668954207	0.42911558775546	0.382246017180337	0.605195824036041	0.948561659070378	0.940283936053871	0.668041549101788	0.693968492952521	0.808759892918258	0.618029954770753	0.202246968796417	0.710058756887662	0.302232177963867	0.387179286944384	0.294122989497572	0.109311887607961	0.427702836697767	0.392002336227951	0.167398682440643	0.831471788393418	0.338077664099094	0.765191245476441	0.62582086343818	0.862583447447035	0.897700711585992
ENSMUSG00000009073	0.0326894617247284	0.520988339446339	0.952789083516423	0.373510189214021	0.131140055300155	0.0440989022200433	0.426798628665853	0.670494068288741	0.540317098719091	0.089488269016498	0.410309312813987	0.185091755718376	0.0807292774745494	0.871328364183107	0.236502338170278	0.557214513911233	0.230711230754442	0.54435286454524	0.405981793397514	0.474238963632944	0.323376649410264	0.11845418068395	0.512629948028034	0.830213494855644	0.504699769628109	0.712616360446877	0.802751664873129	0.215863168028522	0.737555939880917	0.961952464334103	0.260367756465137	0.937894826160843	0.52804122566025	0.182188432139234	0.999878186483651	0.684758276235134	0.566982346155199	0.328742242977706	0.250861592533602	0.665778766867196	0.665311025556828	0.271146540006714	0.245608746440558	0.0940767067208831	0.884836323002433
ENSMUSG00000029064	0.0331092659106152	0.602299232664628	0.573719319789857	0.993830730794175	0.672090469797637	0.647222381685377	0.886171970985668	0.889528500041095	0.380621188057452	0.352328475927657	0.753858882382713	0.103839673709511	0.465056492839141	0.0799296038373756	0.697082886647768	0.173491692140612	0.0445524139887613	3.44530641233756e-07	0.834340575904853	0.0945315168857868	0.902684583353625	0.0622886546647378	0.568113976962523	0.149257845329182	0.935443655978813	0.280286084239343	0.530891244593606	0.839165260032756	0.322370123733403	0.92223308991744	0.000334182069471707	0.925966477095793	0.835963918765452	0.80692456311573	0.0841493986350385	0.501687701259115	0.063277456027206	0.71454161749431	0.265414422770386	0.887172858466112	0.872775499942154	0.477151418011704	0.507988519591012	0.0268363286549825	0.0295184295619265
ENSMUSG00000060470	0.0332310263243287	0.463013960938893	0.888211485855173	0.288380261543942	0.798997689158619	0.880038825515194	0.676469208510706	0.663033893394039	0.101169699641785	0.432497562011265	0.167847633755674	0.385262673488444	0.304644562505541	0.95744570119749	0.639716321794399	0.643862729546582	0.049328465935361	0.206018500473408	0.512813405388328	0.433171960234915	0.105303690945931	0.333006166602011	0.383315162434861	0.157933769858743	0.982217738768438	0.804102466695992	0.737499595170763	0.116294053266786	0.379671360674431	0.787851259599959	0.217925843706171	0.903119914136634	0.126305868276308	0.505107688519879	0.206248860943387	0.851243445341623	0.239737669819254	0.951945229328137	0.26814926058573	0.663695469227739	0.123628883946631	0.205076478945757	0.891885280586506	0.703209588853035	0.961610207659411
ENSMUSG00000022195	0.0336946907929678	0.432279781466503	0.306414397470805	0.475772192636256	0.701238058709994	0.149307056398212	0.755118189827317	0.399364970527547	0.67850005274047	0.698845311189294	0.242236834422324	0.632288493924513	0.394156961182089	0.590792021018225	0.538578297642562	0.995235599528799	0.293845159829806	0.838673756841631	0.361117779811411	0.361862788663777	0.413278356422057	0.554741833652759	0.0213219115040315	0.647753087925184	0.0421783055199288	0.236663761845465	0.718740916580025	0.95786585557473	0.341200788260652	0.0346704829106978	0.860948390420208	0.132824639422388	0.799971989922514	0.509889285520765	0.371129784443001	0.717948373066839	0.986738452289227	0.937253156374034	0.389494112444654	0.212483390136276	0.0506147287950581	0.203910390204655	0.223663133270744	0.189035138330669	0.982097775619037
ENSMUSG00000071141	0.0339491215124777	0.194949033144276	0.642960181538105	0.818753771746058	0.308276666656387	0.625444940857787	0.0205046656433961	0.161202352372376	0.462199638270716	0.213383386166467	0.515110879364632	0.643961425831086	0.146826571925362	0.147707629124	0.994226653026034	0.681307063830175	0.318940147705342	0.0068722846762373	0.920271154256396	0.274291247447635	0.4408996781569	0.316244581201805	0.591104467156955	0.104941349530161	0.617675446496202	0.763568871409259	0.549333192679317	0.58370938718415	0.372034477099011	0.90101336879248	0.0357404442014591	0.182597344456177	0.16291797472229	0.0983405678562592	0.629399602376131	0.867407742899218	0.897245597767142	0.806054463244293	0.783082701588527	0.0865976910019319	0.42599301016887	0.286820512472151	0.960067530628323	0.552060687187141	0.258372209512891
ENSMUSG00000043079	0.0343636609002939	0.694067131432493	0.762749344946896	0.749890702400018	0.380742918954536	0.836844811820235	0.562890720457741	0.376954942157972	0.250461920975929	0.304385944678027	0.615853049518393	0.455891991693637	0.48635810774638	0.859686684563902	0.469855505219033	0.983613804172132	0.510828139289244	0.905509637851378	0.284420220890427	0.345501113663692	0.568908428675432	0.603550468357579	0.130657708310255	0.610663960119626	0.733700501282277	0.962949452227361	0.344896288080764	0.921640280002017	0.76360390257538	0.912775430657365	0.529452368317267	0.7549677769183	0.153021375118795	0.510001700301048	0.795632181437604	0.409520963554434	0.951906633174722	0.192195661443161	0.178214096846858	0.436307818810655	0.420087884864888	0.894899837858596	0.12199131180994	0.81049171974335	0.892264461287018
ENSMUSG00000036825	0.0344361247058695	0.67126799649354	0.171072154901896	0.378320353311048	0.707105817228342	0.928523942730992	0.316661605380748	0.797395409991034	0.388742186064778	0.832461960962706	0.765384163612385	0.427183633550624	0.853328193054389	0.869317376728768	0.651422925643715	0.48820241112959	0.848320345720191	0.541070803335946	0.0901833666404835	0.717080038933996	0.683670149474375	0.940598864765004	0.881384557700222	0.56239557767469	0.871116692559297	0.800445584478778	0.597395248971326	0.789462498217378	0.754441847703628	0.224246277104496	0.230767390486001	0.403787842974512	0.307058671819262	0.199394875179831	0.408241984060313	0.675863051502785	0.805123363862516	0.24267419358782	0.347992482750559	0.292751183159684	0.87955286848812	0.910077412167123	0.706078317597154	0.183371876207953	0.194624121344006
ENSMUSG00000068232	0.0344467772087944	0.368208329943954	0.24993390356932	0.559993209098659	0.843455809247835	0.154585519332397	0.602433000113461	0.537389400675534	0.224285487605049	0.00436972041475538	0.976327835961536	0.748355494584879	0.179178668014991	0.412544352131925	0.571724992953242	0.230277019974048	0.0980354590578658	0.588446058313655	0.977791049463191	0.715274774181182	0.707226138306963	0.0700467948401586	0.795210071563753	0.729906342559185	0.372138725716154	0.573964769167604	0.15143492852028	0.396989035573538	0.584335743043178	0.289194477083902	0.223156616440366	0.731200881414895	0.831324430065769	0.0547043491740806	0.784868373559968	0.619057630828225	0.34397256218285	0.256589371193624	0.909356713310808	0.80786957338572	0.701552368551406	0.977829073031044	0.286070397007818	0.205524841788759	0.169519240016468
ENSMUSG00000013646	0.034468195818189	0.328762002346073	0.707117457360548	0.51011147100024	0.326722793524659	0.862158237881591	0.17440994424297	0.322489645484736	0.579226572005915	0.100557240855868	0.165518822771752	0.703390207343064	0.878113736515171	0.0632421212415205	0.264645055634373	0.339582172967664	0.595682092341778	0.226299660393459	0.1341966862925	0.406423224610675	0.701151400104469	0.508993537635096	0.779571491726491	0.288525422939528	0.784398869417359	0.868121945387271	0.890189813200058	0.29561192065876	0.801584556937062	0.824560180881794	0.540297280637103	0.312277352735952	0.0715370375697863	0.907705933087885	0.36462083610525	0.21196363415394	0.73925182007102	0.859297259924868	0.432706603206101	0.157453211242825	0.709390580316768	0.820213981085803	0.253364824816851	0.845057271919001	0.687675511648423
ENSMUSG00000031565	0.0348338231345079	0.17688149833778	0.412416017342569	0.937495132494355	0.197494293778334	0.789011689614587	0.521399954387665	0.574519640283674	0.078951742448863	0.209815160045073	0.503720663242038	0.145327915848966	0.597013260778146	0.812944458016901	0.879812697094135	0.779525918816347	0.531663054991325	0.338613218092099	0.267222749911689	0.972549415796252	0.56236410954185	0.0982059744686421	0.7397680416829	0.715418501339193	0.450032796017617	0.903269111304888	0.387664480408819	0.614874934137589	0.393676065986243	0.514399050674988	0.421347448517389	0.901238459989117	0.912432524053761	0.282977054340075	0.372194934086761	0.975391018741301	0.324745774196624	0.417678966664492	0.768079103214042	0.61971752232175	0.909498124124213	0.677734689368105	0.976367241700843	0.758188211939197	0.991231084422176
ENSMUSG00000019790	0.0348797373128	0.136468756893202	0.612709473906621	0.726524281904391	0.433328288787267	0.189571776135448	0.606238817688948	0.947304467440063	0.109230131970299	0.626112707281928	0.733347850923076	0.727887009484244	0.990537349221381	0.2564853293464	0.984084576579893	0.246177897687523	0.260580204115777	0.382112893127679	0.160157112172152	0.182651842666739	0.0169727049905445	0.258758661559718	0.765400388227806	0.983281593892268	0.843697672448941	0.635615861467061	0.144840207913101	0.580969924200143	0.941206831339098	0.788828939498486	0.454060710884063	0.40939501383715	0.161943186369706	0.304400146105004	0.30632634399604	0.45615134159123	0.475329004045776	0.373332717918764	0.587271941938901	0.173490633809579	0.845852621529983	0.874660447005773	0.0840551269822898	0.980582410101402	0.937259202624528
ENSMUSG00000029436	0.0349553976365874	0.882980902217127	0.501220920259515	0.563030978339937	0.297967971691852	0.835739647046589	0.908715984948842	0.540360992626516	0.773199789302735	0.0629831166897603	0.44330961794189	0.93579456019874	0.475120738736621	0.698433963011329	0.13111825421486	0.573603977805973	0.975948394281948	0.18248190217876	0.212872271093611	0.786932803786669	0.318474486647065	0.212618756028199	0.38957809884931	0.863639482738314	0.156797952555949	0.52511897806023	0.245584314485528	0.665212711563094	0.39213305885749	0.450612201704814	0.973206162133708	0.233492276048475	0.328815134896394	0.647263934083971	0.0621256247652543	0.613718849051735	0.735085600307827	0.655796726774197	0.210516113661566	0.344243676300467	0.0909856052324468	0.846304717969401	0.978304039597562	0.566586447450632	0.278166391031801
ENSMUSG00000018765	0.0349664373803073	0.0867461045005567	0.693637932028341	0.71457395723576	0.569247942857383	0.851531467271309	0.851951440724594	0.298263365538358	0.0652277171333457	0.333287711162727	0.0937846581400678	0.253596762711635	0.148215746464433	0.964406622877877	0.772798708460963	0.679346450962558	0.98575671590468	0.900293570776027	0.91930193927793	0.348756322717495	0.665807326692631	0.495543526726191	0.102025232687169	0.159818655102165	0.0817590941735136	0.725482753335514	0.0821587761474104	0.901426988169025	0.989719079340592	0.136729487208145	0.282467882644884	0.457234813472216	0.587248577905575	0.955844088596993	0.894910276774252	0.0580963148379732	0.548727816971119	0.688062351761033	0.75209347518785	0.385969551474982	0.906407848078749	0.749240512656015	0.270400357875569	0.0755023635290573	0.525178577547335
ENSMUSG00000073896	0.0349839789948097	0.625516155641139	0.291904160736518	0.195894616193787	0.993718641603392	0.947603112724732	0.48606579015821	0.92536154522611	0.578696083374387	0.301066008702748	0.457966830330519	0.686426445456706	0.111017447247253	0.40475692671448	0.948851215416602	0.549818776899826	0.915620428855477	0.7647512467257	0.484438229928294	0.992772119142075	0.0773439535920244	0.392509498144171	0.629021498576884	0.698388439647999	0.517994740339609	0.891833695190575	0.182251210323703	0.982719054887421	0.813478272969764	0.344700112710237	0.706326216014382	0.875852736153955	0.74190180535139	0.839472314668999	0.576290136091527	0.445325048429551	0.728566533258743	0.202166923402799	0.973845467357061	0.503387685587305	0.725324520260635	0.608586277224108	0.850786791726238	0.859189212112823	0.270931904331374
ENSMUSG00000041890	0.0351088732100473	0.929129638709945	0.913131081768859	0.425477369701357	0.253288055924417	0.248476724121971	0.816743214567696	0.821654735749621	0.186699348782323	0.963017337110428	0.833850939907184	0.0901580681540958	0.0269416109473012	0.305154854042131	0.561572863330516	0.16523190455307	0.00990969223924884	0.0284643688644332	0.287654303186845	0.622109153066081	0.895904839557849	0.62837923888536	0.538758424867165	0.529454972316273	0.670916742621068	0.836230098719205	0.0378795510185243	0.649503013734732	0.408977506468052	0.804158989229122	0.0105040595214604	0.844898846079579	0.605495139266852	0.907824506541107	0.597598594267629	0.294106094199739	0.76001544535051	0.236923245736737	0.767286097360739	0.282898911141259	0.654510049326945	0.224351226206095	0.496660402262954	0.225204383695912	0.493542327751411
ENSMUSG00000075379	0.0351611416362096	0.299398210410164	0.851292424712916	0.968198958995086	0.522722144027415	0.225422175721343	0.732746436636179	0.678401460120359	0.735103329615231	0.867360939287293	0.194325358216337	0.174774587944117	0.133091009434226	0.40898955433534	0.395406373990203	0.775701832995933	0.809582524245594	0.860731717722914	0.45624776846844	0.263909843719651	0.532343746435805	0.294113451726074	0.909603721896253	0.30504314216885	0.580817862616936	0.734309548222157	0.170621527710817	0.544245119366125	0.216811102866519	0.606781474382237	0.436109113691419	0.489381873842244	0.867234940283981	0.85355891085049	0.683489792856447	0.827784745071894	0.143313860349181	0.486615417017849	0.935658217018537	0.28204836301266	0.33567556629377	0.914244806029168	0.998103417558658	0.627202509876384	0.269012535406779
ENSMUSG00000047603	0.0353530763880696	0.971700229733669	0.143359007237003	0.591484965751609	0.990555161887451	0.32243971632814	0.442441611532752	0.888364673203933	0.458424999084914	0.0671048476484039	0.885261614104411	0.645299969227732	0.720959692518194	0.413296819580595	0.243961894882491	0.537293491467088	0.318760738877974	0.816884670543851	0.881426690662534	0.820965749212608	0.602964005243419	0.850609946329551	0.563117973159425	0.182060212516128	0.0686255072784954	0.306262040599624	0.529918789315431	0.86272194113323	0.258189368088892	0.743137697354084	0.153461401939017	0.516560846929405	0.213512569728577	0.775980378633283	0.519037059340407	0.336911890986097	0.497062431294124	0.353450857281047	0.620846786175645	0.0725354113246754	0.597607387043729	0.926138371004274	0.66172614561463	0.688976015288991	0.811858501420583
ENSMUSG00000057751	0.0353989050246866	0.0707741755769348	0.354580139862013	0.193799522752011	0.790798303486504	0.488424437274407	0.385403196606872	0.843931389974609	0.213395948084944	0.831958019673968	0.979473495720264	0.962558451066785	0.64981841321776	0.820678535367848	0.184016121418002	0.86724564520163	0.688806347211202	0.354075639882004	0.874807333760153	0.694684977081569	0.594122953165653	0.780834549123985	0.661905173573629	0.953173332711241	0.957554524261657	0.764096606644468	0.962158106907182	0.516547170791362	0.388574190846154	0.46989572772917	0.810201659393387	0.664605439571027	0.821429647428709	0.269349790115215	0.267684378723634	0.855645644258442	0.85390242241817	0.880119981056528	0.0489753991817516	0.660099993252287	0.516764304646594	0.314615712231633	0.829504163395623	0.97180753824847	0.869212445296486
ENSMUSG00000014856	0.0355127812707008	0.581221550020897	0.373302108285799	0.838022776298341	0.6212136377141	0.78682197106103	0.789370551583946	0.324141602811435	0.499482608765346	0.58255211635331	0.724201805417199	0.579819137036574	0.552518739690061	0.457697990191061	0.379133919209138	0.787916564548318	0.564468565207846	0.0137723818322038	0.543557436544839	0.855596743219576	0.0878843876673354	0.337892436923606	0.232302650822106	0.0617065835437214	0.635984956794054	0.107235922445993	0.810842207983471	0.0566231990285759	0.467930051850415	0.354435553640762	0.019814511850682	0.949219516681114	0.500946564125553	0.343029317848663	0.783422590939151	0.807122462124176	0.526473529674377	0.475734210124372	0.0820089381103509	0.845758095554326	0.958635400954057	0.369138366922333	0.272527330889165	0.564325863281717	0.272713304921554
ENSMUSG00000032077	0.0356428215804822	0.867492463518437	0.935785084650992	0.219332339722785	0.532300445809908	0.517212559539677	0.0515117659778957	0.760681060580708	0.201742818672603	0.581086203448712	0.634152711878573	0.699023770688481	0.0223118322480058	0.482089047750071	0.30126284623846	0.855358246759804	0.230452481498205	0.0249882440071076	0.599458338608811	0.450850396912148	0.977355173295594	0.937859983074241	0.545996206010716	0.930974723930528	0.635924124807444	0.702561655666327	0.278063273733409	0.772463077473744	0.940652119055063	0.28574573860317	0.596128918330655	0.797419008526812	0.373891956920873	0.69598344453299	0.507918999863353	0.738330471911992	0.328691514183647	0.673094461760661	0.172741685054178	0.193587554052944	0.772467939244651	0.503792316926964	0.564029976731423	0.594527165135821	0.741416790944714
ENSMUSG00000028108	0.0357596694547949	0.134490138142158	0.78072977485907	0.501159242963824	0.339973812995524	0.173156356374293	0.77158353131589	0.570348143960087	0.589925686396051	0.403723232422535	0.762982433152872	0.30272616916684	0.790665152886038	0.693743936948974	0.909688969306672	0.148096509795396	0.0480381240166939	1.70380716584989e-13	0.118127984690426	1.1348095471427e-05	0.139349801123095	0.00855310932270865	0.776714551415687	0.200575088149123	0.0748479919210446	0.158967874388339	0.165990889305446	0.963127049137516	0.700028710334926	0.223108147764137	9.79906431447034e-12	0.430368861476533	0.789993453626799	0.771430978377682	0.0660234352575114	0.724407350077355	0.0193398422484548	0.268331697088462	0.259818438337404	0.454990930633691	0.76141221888259	0.163789740369316	0.746460043384908	0.225886630864692	0.639097698460233
ENSMUSG00000018820	0.0358014135933115	0.190574817899785	0.620605681597301	0.558853561291805	0.962263126997551	0.512063500781935	0.0556941390825476	0.555830240631414	0.536618177268015	0.844591603102878	0.999976640381903	0.409331812039538	0.55260689341535	0.343395781993502	0.171426334992699	0.255877698187112	0.172441101157924	0.577351010799083	0.131883831742684	0.329584121299197	0.326096419181305	0.994462855233605	0.683209785975265	0.966381998134832	0.541883252731589	0.376793079903078	0.526933159510738	0.383117828190003	0.808650990789191	0.479391803021957	0.305181928400777	0.0408265126480558	0.950388803504392	0.219488865190472	0.447437465246956	0.711632090585899	0.121508964313721	0.761430626547597	0.762496203745918	0.501561750618651	0.751334481039381	0.638489886360884	0.212623640551927	0.139483453130285	0.615872773241492
ENSMUSG00000022314	0.0362719510305058	0.481385898676745	0.748547088141117	0.263806131149553	0.324138812723513	0.26035156467301	0.626670036393786	0.560873841079216	0.44335033183995	0.340808638058993	0.567318041628509	0.0167643563800482	0.658574411253835	0.828493186910922	0.295965580056592	0.967717984989065	0.017339979483083	2.17577646864886e-05	0.914268293196216	0.655619733316618	0.684789139664377	0.805184814243633	0.567200782078327	0.48613800813642	0.989575501535438	0.598518719810002	0.753855189343224	0.448025209403251	0.844386346671713	0.167496106410884	0.0782307832733066	0.478328700653207	0.153189491270409	0.443431297745031	0.579133938281936	0.450291409982322	0.248949995124117	0.586000037638289	0.46680500140074	0.712153787100581	0.430669640316117	0.104218740000696	0.749434942184002	0.253854473040057	0.0598664056496687
ENSMUSG00000044098	0.0363838485209202	0.985252563062314	0.352797018642266	0.568311794715616	0.58478945192311	0.800974997581709	0.809823136325465	0.931041595037622	0.768258660750399	0.208259140173633	0.814351292178893	0.642914623328094	0.328409137976743	0.793673400929569	0.0422280614938133	0.957798521192653	0.864144418453537	0.303031240787293	0.789569181816942	0.838715834741254	0.200417154594443	0.772741429737263	0.0158823511009753	0.16422213228461	0.883727665524831	0.0991025914753297	0.180977319637679	0.329507966661555	0.461357543791646	0.646094278558958	0.907155779341334	0.558629539571811	0.772598292226055	0.90986568209144	0.978391814848879	0.443001587892657	0.735923055782842	0.212035664150186	0.605706563239953	0.950284843161356	0.58347547690537	0.621183555592296	0.912787784469325	0.20212468711589	0.686808681117383
ENSMUSG00000074570	0.0363886936763139	0.253842069718823	0.239059262195972	0.935591797062128	0.488907407781913	0.758715589447015	0.0750257869750915	0.263960452154073	0.513312615430616	0.962908458072433	0.331403820664558	0.00751607011825637	0.413157181683935	0.444766785202475	0.786292777406708	0.610109229017277	0.962919581264608	0.340058551664839	0.610912992385626	0.56902273415079	0.436269584569571	0.128775251120735	0.293791199984492	0.540363612135708	0.89390724675221	0.881590906046346	0.737392488725465	0.867388016398855	0.515850338712052	0.842109905130055	0.235421374138424	0.0817378493581362	0.175250615092612	0.970708142009789	0.863089107630102	0.714776997942956	0.811413988909018	0.946556478408316	0.979552959447368	0.840872760028518	0.612702048579293	0.756208821350085	0.801717661807196	0.154579379921642	0.0442711527071268
ENSMUSG00000025512	0.0364612214606821	0.142897184764536	0.436616231395905	0.476625522826011	0.357029322454707	0.42358610962902	0.446061877322463	0.16774078685203	0.646116170971844	0.428212436526744	0.188670084738204	0.112770872862829	0.346007987579231	0.112347760678823	0.939829313880792	0.220065927321004	0.466723449890323	0.350383661834366	0.198370448631733	0.0416708800852356	0.6115998248478	0.113348677029463	0.398026306783643	0.75237680967645	0.978524129411288	0.807489960103649	0.545462255093143	0.236642932822252	0.369545102187751	0.824674627255594	0.116198543502279	0.423369349051757	0.80557377055859	0.153380383627356	0.118038974149728	0.801920626532601	0.981988657905897	0.26908534586487	0.626521708107032	0.667365338190004	0.409459712792445	0.457754348843679	0.792954852742444	0.996126922053111	0.0752401510313197
ENSMUSG00000019866	0.0366811889850716	0.099896563877155	0.653791925727431	0.974661571053207	0.829496546410723	0.568852560499456	0.427838558826219	0.735437630501235	0.960728977184915	0.390710389730265	0.258040248495042	0.0693919205208984	0.330267363516706	0.921584828193616	0.235938842463341	0.528053377215816	0.126898659278225	0.00751577594456885	0.791959413766404	0.193663912634101	0.724972385452866	0.828081016526089	0.758039235252971	0.237170257682251	0.272037551712788	0.644548880870432	0.543317137033148	0.866856544152049	0.112613259520948	0.292333287148367	0.00345429599636302	0.857907191563753	0.347984846294176	0.318132948680314	0.365985196101663	0.436897320602465	0.331510392470245	0.425235625388894	0.746612846400889	0.976204040289031	0.36355089975718	0.140588495995721	0.738793006497001	0.767809503119175	0.505112313599634
ENSMUSG00000062202	0.0366935129102712	0.687097624380477	0.311837784313431	0.364420654820638	0.643357103451252	0.0388034557180241	0.483999415478168	0.961972336279766	0.83073469706127	0.314584045770796	0.245677828778349	0.17733855354904	0.248767910443271	0.0928841269498753	0.757360065155028	0.842862055694189	0.608083215379337	0.559808297733522	0.418377843346346	0.641881683105913	0.487654673302936	0.0584975926557597	0.396090711462247	0.899242220099366	0.389396260935353	0.180757774424659	0.633356336950204	0.639996373318371	0.604399515449889	0.383719365265429	0.601164974648719	0.260783100890235	0.274531924746833	0.286110287775223	0.53880583669755	0.488757846174328	0.988887199664713	0.204094331323515	0.0402289686889149	0.716414674617278	0.10762984661051	0.654988813190533	0.26385801818538	0.490242568554319	0.160390374005694
ENSMUSG00000015837	0.0368299239358296	0.109857451355096	0.519072661159758	0.11762498579259	0.441210036570209	0.0674291158087814	0.183257358381036	0.18631536087623	0.489758160275139	0.973288798110202	0.694334128656498	0.0543839956262501	0.567687625420832	0.753860378606992	0.542043466350671	0.491312534318058	0.30561879623217	2.26866456068433e-09	0.268355587230581	0.00420470041284296	0.984550124778761	0.0431175182098389	0.589207521859414	0.909032118190428	0.616018337277073	0.589995878113502	0.402919781098246	0.774928187658094	0.307565745804794	0.853479670185905	1.43857934635627e-07	0.256667990262821	0.314816306450946	0.694688170570336	0.857494483783201	0.922479337641498	0.33677059253637	0.479707017677289	0.291562440975669	0.0564221459001538	0.259309614799175	0.879030718833111	0.871576278560957	0.758252247827229	0.398675672978753
ENSMUSG00000037053	0.0368468814229859	0.329200464354641	0.329954354338219	0.439875156534521	0.127710802258597	0.756544120771457	0.125779326593556	0.992023334202433	0.181423568813961	0.743826149179427	0.466444554469057	0.275737744066747	0.497966185929457	0.782063897940997	0.976511688796419	0.273208194629614	0.0481868200973584	0.193584683068939	0.616630580878757	0.781726418047715	0.354816965967744	0.646291905502236	0.18753668716636	0.5329154214166	0.346365706426102	0.929195629640786	0.662048493931927	0.0185793235851678	0.773302088436412	0.293440442174252	0.173676089514898	0.664494538883999	0.118398823403028	0.411572565069361	0.30807458751565	0.488493792067677	0.529292836471973	0.442429597450444	0.269849269453389	0.163536943255975	0.118327851886473	0.793513872725829	0.503724594544474	0.0884776894618255	0.513681441862945
ENSMUSG00000029093	0.0368556520583339	0.580327754910724	0.911812145635002	0.351561973669126	0.757292449121477	0.473975794178255	0.764165991458304	0.2917110900642	0.689734475327591	0.29700818598279	0.271233653623765	0.526118487678938	0.244739345417376	0.963546358382699	0.478887489923916	0.145925750437579	0.0791987984405008	0.906672149087281	0.573247525036074	0.155611195458973	0.744842845981343	0.99039602606395	0.895132315138602	0.336003825300845	0.434526836639204	0.750169527570593	0.146042356328848	0.579863431928808	0.836590200626621	0.0388468006395169	0.539213257645062	0.854841607573582	0.868591876184888	0.0571679822895717	0.713212438624268	0.962087178402084	0.459537899683528	0.360629226423829	0.414692666863472	0.311168483193443	0.377883750839967	0.678593358901546	0.136867362354523	0.857378291654369	0.225016290786142
ENSMUSG00000023048	0.0370812041887085	0.942718331344813	0.816116060896309	0.915989762721072	0.234157316339908	0.498002548007839	0.541729764592914	0.432783672631928	0.995796151750359	0.799018599531874	0.910590973312057	0.801138123016284	0.711163539428203	0.462199726709755	0.868507881403533	0.12990593316499	0.0022814160916708	2.68141338091017e-05	0.777076647357772	0.566933943973973	0.950649362637802	0.061918425137611	0.102123860380719	0.174986571971245	0.207594322024685	0.985996305831214	0.804696155807364	0.251265498156126	0.737397191489719	0.734186326703972	4.20853844095402e-06	0.932087266694463	0.877699159219076	0.725074698546515	0.00436551377559571	0.513404629002346	0.0193321758524833	0.888658961578148	0.00115099482982823	0.0256537784385024	0.350610813006837	0.589158163877605	0.148624789662758	0.468629300440373	0.397259422103843
ENSMUSG00000074994	0.0370857644164219	0.999700004221232	0.496063713891698	0.0965018387570932	0.0866863508123379	0.326561560895659	0.929133302296017	0.499640924684533	0.765271452837572	0.263438974012678	0.854086809850569	0.467535561473274	0.758673222437136	0.750655437043298	0.236854773128867	0.525191476832402	0.501362594279047	0.630258230382362	0.226361266349046	0.410792657327872	0.0659763035850557	0.780509836639661	0.0375355345893857	0.507300158102654	0.289665458412661	0.487388349881145	0.17066390905475	0.626620376266691	0.0471679462907662	0.463231326675511	0.214939083943959	0.688065819789816	0.833714645695413	0.763352920291453	0.766539379816583	0.404678380069921	0.923516439504283	0.365531130003209	0.383052669824512	0.592666904084407	0.150300749129975	0.945979939356981	0.692537177092399	0.383786971184584	0.423712354473331
ENSMUSG00000044702	0.0374252924287763	0.674902077637597	0.306875505368207	0.168109085052724	0.897393677965287	0.878060637907757	0.314772011696042	0.243502409723657	0.287209502422216	0.156448533106494	0.75303005134525	0.651316782801419	0.261432778299281	0.740162654294959	0.153373662053994	0.526406959703375	0.248816622114532	0.600698055686395	0.361116805516869	0.664155649134285	0.680968188562055	0.987772514310171	0.841322802225403	0.741868662886356	0.845975633948283	0.43048699857188	0.852675924465492	0.291679651083482	0.15488149793781	0.195507250334454	0.55292277626676	0.136359306178064	0.520240004668395	0.113773852214949	0.309024275165079	0.446180171955084	0.541726908701111	0.393476842649751	0.208451710984196	0.0565835569339799	0.669032666557784	0.779944930285556	0.622605157970445	0.700249824124462	0.528619014640569
ENSMUSG00000067847	0.0374910710964237	0.36887491157246	0.781463680079972	0.858759791179116	0.709002429346831	0.952099946427497	0.500357277628637	0.844845922486912	0.684764053295615	0.851825400379224	0.916869747262087	0.69259445600928	0.386546460501265	0.824767790495275	0.785143107889405	0.829780813505827	0.0207918206870758	8.69714324491554e-05	0.749491460420241	0.0185549805950214	0.196167606515553	0.150151067659889	0.216154400816776	0.582246770576603	0.6144369723532	0.852313190818966	0.712443971302736	0.917125226064632	0.327622376292089	0.578332432839042	0.0529096389317096	0.818489560938439	0.347855598987752	0.583186027148629	0.618316254001408	0.696248561839586	0.357460137358074	0.261154751019565	0.592091059242286	0.0447163386067259	0.793608992013851	0.196067563043813	0.674430060370641	0.155349203747962	0.165165561817646
ENSMUSG00000059142	0.0377218647231766	0.953372995858821	0.800178972737166	0.359751851105148	0.36251573118986	0.47022088092414	0.514697386292957	0.739857767020244	0.137945598706756	0.568176791816584	0.731751453805936	0.900609481120587	0.47694142795311	0.221802857442518	0.401972044778956	0.95165042064038	0.35438223927614	0.611271221761148	0.155539522715324	0.975072847694229	0.458023067762995	0.292566287742925	0.891525714224525	0.900965142635245	0.140846097131495	0.856027507701634	0.400377136868699	0.464605947124269	0.458423240269845	0.222283026198387	0.395344324338768	0.918930197653673	0.440846329694794	0.97075417216069	0.346317809441118	0.392717423705957	0.437478754934174	0.692209021741979	0.585512974679578	0.650108701862801	0.277909768829744	0.445714200348828	0.415014837382457	0.0951660329104279	0.910988380442749
ENSMUSG00000028634	0.0381179615424891	0.47987781270996	0.387877125877546	0.800794770181136	0.877635669674864	0.538698200752046	0.10288346855292	0.82606329182344	0.280313624563263	0.196561367062304	0.527806900049289	0.694253729266031	0.347366518556344	0.513528944605846	0.884778456483499	0.407455501905188	0.349884594767165	0.140334485262237	0.136926778184996	0.983449113532978	0.906886820951738	0.81712096620043	0.510291821128995	0.326877383786927	0.264898541092881	0.927995596112759	0.159320886001193	0.698052253949495	0.468183812420093	0.414522061419811	0.0619807784046355	0.820586739507417	0.435465495271477	0.228417024691506	0.375441324969845	0.911826997591527	0.44222516227669	0.866786171952765	0.215790780352795	0.0111147326437824	0.532393853158642	0.843962759008667	0.555613442356509	0.765572233252071	0.181729897954428
ENSMUSG00000074030	0.0383820774473028	0.562677098383219	0.665494364004803	0.464907068370908	0.587117881065453	0.343023709990429	0.630086182994424	0.942333176794294	0.656287938770197	0.369137202915923	0.78481771930454	0.329899183015331	0.953484072860361	0.235632460297566	0.522089578595075	0.632404113984894	0.318198021968064	0.913192382669494	0.793844873052361	0.364140230103557	0.398198365344305	0.377840975665497	0.766264358855427	0.334341935195079	0.645235749653663	0.0634483771339071	0.136388846838565	0.062615387448057	0.272340174819696	0.467762399199048	0.879050048686443	0.494828875474742	0.119552895652167	0.857858944030819	0.385231844786471	0.725678303933862	0.643909413351486	0.636597575603987	0.48114626272116	0.721094434067037	0.859374260569045	0.95937247125886	0.51142911803401	0.27358169822821	0.801345496708872
ENSMUSG00000066704	0.0386881761421133	0.875391594728895	0.107225312728683	0.87796836362142	0.710720801163681	0.499346233227916	0.988723113078893	0.402448534152035	0.338424477954509	0.852512485624958	0.534954667531646	0.937879702997082	0.306261565699704	0.652764606785719	0.029614853218778	0.196985488167667	0.0490929476030648	0.50235800112543	0.108167301007862	0.503802142284368	0.25044492010733	0.21899955697375	0.290538830093316	0.822080473079796	0.676044961064383	0.0411148951952567	0.83947861615099	0.657027053466868	0.0968912834870372	0.622612155299284	0.295662913678706	0.829846525345407	0.351430351992957	0.719047751513521	0.167715613235536	0.525433231049913	0.340715169665731	0.870588837264707	0.543728905349034	0.788755768041924	0.215541641461147	0.914010829689159	0.326932150405965	0.432329422454661	0.67605472908008
ENSMUSG00000033542	0.0388315271736523	0.84225268114141	0.628554848729628	0.114308180348672	0.893438325314838	0.682580197291943	0.077544777259561	0.281805099203315	0.58826234298913	0.116753862374327	0.726636596456808	0.0323212452137609	0.181696055198113	0.660126212079836	0.172853070695395	0.669102908192153	0.96086721315221	0.515553341571279	0.949030322518841	0.143994982636617	0.613354160462007	0.970903706758882	0.35412195507512	0.589046464800172	0.694560680494516	0.841510590188986	0.984269935962363	0.542728840615877	0.156989754251227	0.477381462991014	0.425545897446107	0.734052527041017	0.367979231391259	0.97600490612316	0.423562183409265	0.148892671603991	0.17854570120569	0.453929059898824	0.403530941682483	0.120256978632426	0.19681865439731	0.839113350607456	0.472879505481803	0.730476659967587	0.302511919049668
ENSMUSG00000034636	0.0388600189450805	0.802133345047156	0.338812287779339	0.866570046839011	0.516349943935875	0.653131835290631	0.100913902947434	0.167600937850182	0.445314339678139	0.904318455763439	0.278541062090012	0.907795563346043	0.559301166748787	0.893528348393096	0.921725225625621	0.522585725568555	0.456265400630829	0.0577675131442925	0.835436813515019	0.827491974331318	0.88591892300935	0.629824924128578	0.556199186365027	0.258429056519158	0.717454514942996	0.481249696859699	0.575733864227485	0.923484999187648	0.733464721813638	0.813765978141524	0.352316947621023	0.402072090421473	0.92966957430038	0.409359002118348	0.103083457275571	0.556430693823996	0.346238983536643	0.136080145134779	0.781342281706801	0.827404080925575	0.842178048235036	0.965254906031	0.464968309296776	0.605673449849665	0.197349015870324
ENSMUSG00000026192	0.0389613950231026	0.363168083484299	0.476640172255934	0.504973084113315	0.811111719221514	0.792417767109115	0.770769240798332	0.351045130580582	0.352702407507849	0.14157834093261	0.245881604841211	0.0918148770576903	0.912231866803405	0.526222911119838	0.6921455228869	0.507463133212294	0.0283945717975749	0.0018324641315048	0.408238565741656	0.359234762689191	0.451939558966674	0.0722086489389333	0.51295527967153	0.717009627633894	0.859491067431317	0.475011254431014	0.329034862127885	0.576410651147148	0.840126582339681	0.282363455758684	0.234054772695369	0.104135271509595	0.28600880903819	0.246096570672108	0.241322047880812	0.400676582165436	0.393538521936836	0.988339941102071	0.567837343995387	0.340263107235041	0.641060480730796	0.865733174116434	0.758216795715777	0.744457801088169	0.282089920389281
ENSMUSG00000008348	0.0391874443457786	0.492424445809725	0.170326054816007	0.685008000971642	0.171321857050294	0.596165330067561	0.275612653815406	0.53534643900253	0.0871760248149526	0.0762021771369426	0.44093049355729	0.0962614845602298	0.018563256313944	0.106296535279809	0.463940255504578	0.213262542977999	5.18639637310599e-05	2.38856198449182e-08	0.626487584202361	0.262044443241235	0.414566912943666	0.709552915532015	0.696107353145815	0.526224523378807	0.461117104180526	0.876012662274376	0.34530120240892	0.237393591270348	0.675338190718487	0.344854167549423	2.86964693112823e-05	0.205935010852654	0.571981360979166	0.714770187600454	0.164171875780036	0.28430262350697	0.138813504694828	0.828751114195228	0.0414245396089517	0.55451347903945	0.0419319266167136	0.556428527504792	0.957519622480858	0.0347061324175688	0.000119536206006945
ENSMUSG00000070304	0.0392637041549882	0.286425671038777	0.462131908443022	0.175755493784546	0.356661235888256	0.533570833866821	0.0577622003552585	0.511140443592495	0.473084844010736	0.957836372698296	0.880675131152191	0.788951128178912	0.560781497257079	0.647696911408047	0.656000541023343	0.804925947268065	0.620127250482756	0.170552325627652	0.859824778640671	0.375586850440521	0.916284180414285	0.999630246703497	0.409443499969284	0.053946080838682	0.145872050089029	0.216833242699609	0.848210933617548	0.225833494013309	0.284573899737777	0.34342064695144	0.507466343333031	0.490422959901944	0.258901653204163	0.407820736960605	0.642913599708417	0.464620534877063	0.956374820882044	0.411724780828995	0.185874663361247	0.899879805850701	0.834818702256714	0.625408539405447	0.473347453111278	0.260917024818838	0.345930056270459
ENSMUSG00000029134	0.0392664102563037	0.359021169331417	0.876836586564687	0.898003688173389	0.901541158426678	0.769082928571124	0.0655876147375764	0.81035446110237	0.803566143225211	0.568803517658165	0.508470160920122	0.972288694306378	0.178757078407704	0.457687965810029	0.151696656585794	0.791122379814057	0.323628516619455	0.410356079502441	0.895608947735973	0.481272881646689	0.139400392541568	0.969987755692765	0.93746820695176	0.977116402119752	0.0360237725795692	0.0913743732403929	0.451401406471074	0.789434551654992	0.987468475977404	0.827457101788036	0.12175253938862	0.785705285079882	0.609857386617406	0.681100040800827	0.15510245189246	0.150489327752221	0.699634511856072	0.135543439770512	0.464807570517748	0.498558672625179	0.877910856548087	0.409078755251884	0.130315626397513	0.472524662582252	0.202116303557219
ENSMUSG00000107584	0.0395102895078155	0.927672394742209	0.235856237796903	0.165314001455439	0.625746655924834	0.83054085944521	0.884053761193519	0.960132659760804	0.586621154800482	0.219932116975001	0.633090293764863	0.564739731056949	0.564993430556755	0.0281379591773203	0.125081147767089	0.802036121458496	0.90626748071497	0.742468606655924	0.324181059650541	0.964965249617731	0.234910233982245	0.565643206807209	0.401681336277779	0.453930467263148	0.788861445472888	0.611710808102448	0.245344943864359	0.175998520917919	0.884331979960184	0.143597318309784	0.54132970062832	0.336598985422526	0.611409966862716	0.455254404482172	0.493275290343523	0.634757116600719	0.956941523104012	0.22267340579565	0.128735056825783	0.672027800097937	0.854029778940101	0.825806625377023	0.598217874748453	0.404159103281221	0.536704644832165
ENSMUSG00000068479	0.0396680440029425	0.33277069993535	0.822431275441537	0.540319272911176	0.492578856101333	0.706371501687859	0.0852696556904905	0.697542658329591	0.794452006659879	0.345195984961289	0.420475932168563	0.446127217065157	0.722955769320211	0.442025336612976	0.504210099822629	0.227225318851522	0.360080829023462	0.172336602802327	0.118938266599044	0.79716621072081	0.0327215509090756	0.0602281444037665	0.82024278530948	0.549248912060235	0.285956402865272	0.858614918346423	0.0285966933983124	0.495120983793964	0.842266953349113	0.865024744304481	0.30442666064056	0.279275632787716	0.0236908257099648	0.217873782751329	0.724097963510686	0.545250417738341	0.817453718083895	0.0162647662869363	0.694626584225716	0.887422177636961	0.384801256952028	0.161101287677861	0.435228016807255	0.883948205527273	0.795591343448794
ENSMUSG00000030651	0.0398088576541832	0.99832238613757	0.522584354089351	0.373646949252325	0.901949571842032	0.0421077341215624	0.58644900946081	0.149497384642844	0.508113313254995	0.653874185515199	0.0695255920678867	0.36277114732792	0.467333713979646	0.255589119998372	0.168443252609823	0.977197046703505	0.6918372103112	0.398616741884405	0.676308349723739	0.976824639153704	0.464965805966553	0.260402646974316	0.468074190746024	0.0112653379058546	0.174051385763177	0.407413070241818	0.636676030435499	0.989087019671216	0.23869068286173	0.199649229463113	0.925518296045299	0.348562799553476	0.639424362979809	0.553430463665227	0.509223713173362	0.0179218002281039	0.560203083132808	0.436694638393861	0.450043102645821	0.0896265313106119	0.890408351595752	0.789736681760967	0.111663684073602	0.0171409215195431	0.363339074769509
ENSMUSG00000034320	0.0398202443169932	0.051454832775291	0.806979416472226	0.194854167205808	0.805153112525961	0.169313108380926	0.34650087918318	0.139759957046622	0.422712769268524	0.688776957549775	0.577037839500445	0.440054723654901	0.105526548638177	0.111959587763288	0.367361337206624	0.157581905088631	0.800486534193463	0.415116369543186	0.11328326211812	0.863733776289448	0.328589150441554	0.609563596348228	0.184920823055391	0.383929143801748	0.125179352300245	0.719860314073746	0.202349302051122	0.146297659259023	0.951564367754109	0.116493905926219	0.123867361129836	0.0965234563743897	0.591370067987292	0.152315081460255	0.278168482709202	0.781462230636147	0.146615167179437	0.935652614185288	0.311438384193725	0.322086415856383	0.805810662616602	0.378238745628428	0.893409794840668	0.743101491611421	0.900372088168825
ENSMUSG00000028863	0.0401336166992925	0.396538821830881	0.336226753791066	0.992570274071286	0.267217817646335	0.409280907801402	0.110570461694214	0.606112237093268	0.319707037722396	0.828781778569275	0.558110071800141	0.395952282786243	0.172302305067347	0.0361287021248037	0.393022387863186	0.778172082561331	0.907148180481483	0.153413546979773	0.0492887775460065	0.0137680252210611	0.119982739594434	0.294996680442126	0.177879874619825	0.157031194960476	0.191777242090708	0.314280226311033	0.506798512256962	0.700395486934904	0.108931466554864	0.0191128745524198	0.19182830281251	0.465636246254205	0.121523502895967	0.280994446207217	0.318078520082835	0.955922215713652	0.0355562990559662	0.134886258383645	0.581576422694732	0.89225882571888	0.0911424066937081	0.193464076430298	0.58806699532051	0.476887495711555	0.5110200975467
ENSMUSG00000033902	0.0402470499413582	0.419087460090393	0.30718370875715	0.837854726826232	0.452704607179394	0.736034393935152	0.18288642327739	0.722482393523748	0.294005430489307	0.127932504165886	0.987619177841692	0.384377321537583	0.505026346107762	0.104263462327337	0.536355869980753	0.886578929841786	0.480471799804649	0.0579879814141617	0.0511701207205459	0.457739416373527	0.150994198038525	0.278400224486859	0.842300810277273	0.393899153008256	0.476977255734661	0.00822667645288496	0.0913354101903063	0.668537301051826	0.815889154679564	0.0886018802806186	0.892247587833393	0.0470326053719286	0.00298267509794587	0.064302555559977	0.165457739127834	0.209767029219162	0.0150782645456588	0.369439078108168	0.779056483123087	0.58303120221084	0.153764260659879	0.763167069365389	0.139906113712089	0.50445560917774	0.444892375733383
ENSMUSG00000035275	0.0402626759901983	0.993963225335353	0.632891094754453	0.750932458194535	0.970420100971372	0.570295368985342	0.815249607447635	0.954892529590329	0.131391836638467	0.991475616338896	0.0636430951235212	0.578300753113848	0.00951652678931343	0.39422498376802	0.782548570221416	0.892530407514621	0.777186771365988	0.902070374871007	0.038461126922659	0.651414415373952	0.976928250256888	0.684893232231464	0.48603555077707	0.560680764264254	0.962446652925771	0.196991370521925	0.916168598685117	0.0434039889065644	0.602505858523828	0.148218099829188	0.634506751781677	0.574067521499819	0.0789483255129695	0.618590126679455	0.760655517754403	0.137945820757431	0.359647003661585	0.467169288583399	0.334328550876967	0.665613428356626	0.351560279954757	0.028198569621628	0.807270189192915	0.211900779443975	0.970829211316486
ENSMUSG00000041781	0.0404248020198953	0.518707886694706	0.129897463159807	0.744319277112394	0.828120041866744	0.359817903271732	0.666971574924106	0.0298119071826661	0.446599352771318	0.743850785873619	0.0849191643628593	0.790303472847512	0.0697662308503024	0.237370792073493	0.670829890517724	0.691426386138075	0.107431930411225	0.000196373930877928	0.18369036027723	0.671718278715175	0.485777683681568	0.211477042507318	0.223505171142407	0.700810278155336	0.471272274414008	0.777371054687135	0.898934264709045	0.0273222751831806	0.945497500941759	0.268095197049098	0.818874949418749	0.390663856277677	0.468120540191215	0.898640328897149	0.399352770482088	0.95179754307135	0.728472253667489	0.730952275248566	0.46405237189456	0.399161619879603	0.187731132968394	0.517391847244753	0.19363185605094	0.231462878868766	0.36694154039964
ENSMUSG00000069769	0.0405669092401541	0.78344093896105	0.124388372655962	0.295590836963703	0.420399005780429	0.767978021692661	0.520195806891329	0.277748794359472	0.528865918411128	0.119825556697302	0.138771975595395	0.185074425544472	0.231770517774584	0.173501875371004	0.60804550125539	0.506265654037873	0.0649270961667757	0.0110404255725436	0.39699168433564	0.73519975915573	0.364291182390953	0.0613706411039013	0.962566867496931	0.723997183513849	0.965537457123538	0.863819280219742	0.954018299483203	0.43918190936056	0.393899208959596	0.402947849007291	0.107651385265393	0.793348895712556	0.761897465076882	0.584293607855482	0.839973377412232	0.355907902338568	0.661563479859689	0.882213791829309	0.305378951226349	0.79427938931216	0.464538398667028	0.066795555612795	0.950972839528656	0.701166713520557	0.232730097046711
ENSMUSG00000014313	0.0406163838428271	0.868087354682609	0.884406301146693	0.648946084637885	0.231575336832197	0.54141397121259	0.672784836657206	0.878534026398893	0.422458752002472	0.960438719300644	0.439502966508752	0.469154117366232	0.0815536243122463	0.942946589941525	0.46303090514174	0.988529583110133	0.298964781228924	0.00078488200249423	0.271656531320782	0.0629997243416321	0.802687172583985	0.00512274935243369	0.507172073798623	0.926042630280748	0.918801305038697	0.346852819776777	0.844799910356065	0.133907403088945	0.487141123317256	0.404014863741696	0.000185268048026401	0.385403434213843	0.100697076156722	0.919794809334733	0.99638440106921	0.230127130685763	0.850035005818347	0.377758785528639	0.027853413910028	0.387651542381029	0.197990464352344	0.396006692445284	0.691778780366331	0.249171696615133	0.0998825407951155
ENSMUSG00000028035	0.0407676509596635	0.796958722254432	0.628281256162724	0.570530365604332	0.704943049691329	0.502580245346215	0.796503903164923	0.8461647003426	0.755960951666715	0.0348753241594862	0.872938278920456	0.707392637280692	0.999125037056459	0.476847381229955	0.558271418886298	0.594887256240628	0.647532415498063	0.460094197898608	0.801743582413025	0.72850618654432	0.145208545274798	0.234872387606312	0.177642180990512	0.0682682619095387	0.88994159519105	0.485427106911397	0.83479520651001	0.761999884115245	0.629157361412439	0.872943797158676	0.563522022315201	0.142355213512805	0.123430383194363	0.523433876241196	0.888820452939116	0.412791452416193	0.504470791120772	0.537459624580657	0.743473335522678	0.748749997925572	0.0946089363447705	0.57264018515147	0.975855801606851	0.182999696877104	0.831097964450565
ENSMUSG00000039977	0.0407698168110535	0.314445459675028	0.614998008630483	0.851643724940726	0.504906439659638	0.858639077939091	0.18079852037721	0.307324702025424	0.550427156617508	0.0911726230943357	0.469563697060397	0.640475522116279	0.629551081107953	0.685249035757488	0.264565926510912	0.300488948999208	0.0399167589741185	0.505764403791859	0.628623812076877	0.421073385125472	0.330659020545765	0.490904235321439	0.784605227832945	0.426344488307745	0.77202851534574	0.767264043237938	0.81357730290153	0.900457003882458	0.507019910805356	0.10874914871869	0.894532744858541	0.635350839250169	0.265700207660732	0.902833601782614	0.166079738624518	0.972441616060862	0.648171233818454	0.541570181517838	0.446602817120668	0.659895736097995	0.663175669340968	0.774601153158022	0.752618252161539	0.727710770633747	0.78768979816425
ENSMUSG00000019854	0.0410682144093207	0.907478173101972	0.783293788957568	0.952132316082165	0.434456622660353	0.203334371057828	0.748433990427172	0.10971545645195	0.809731780840169	0.232252201130711	0.839214204059012	0.658631422319566	0.717539033908301	0.259215426341255	0.655717464559507	0.627074651018867	0.458569594704006	0.0154716175453306	0.313386757630139	0.122397877919717	0.433880801225013	0.596076686217879	0.858117320102329	0.364778782930297	0.31388566339202	0.556422650589935	0.680249159616395	0.290179946622308	0.485317759051067	0.387061333434406	0.657673976320704	0.884220140893432	0.366381154208279	0.345647479915741	0.561664068087023	0.708603245563069	0.078044007352784	0.674138692326695	0.884308504589359	0.795150938814973	0.927208969504471	0.20351826862076	0.235588680092621	0.232037383149564	0.977681903736057
ENSMUSG00000037722	0.0411552188241765	0.680357652812882	0.383173279446428	0.995631049664523	0.267290615576325	0.696165021466464	0.727543975902035	0.362919060307819	0.834171221697293	0.953247644044647	0.7697124605801	0.624903681345338	0.0071516461209543	0.489534404410186	0.935871756541287	0.295006984793332	0.0426739387277654	4.50766237895637e-05	0.723568399461727	0.787618923487718	0.273977780057588	0.230673029726211	0.0130728590761693	0.226312147504144	0.837785351418919	0.976329052271318	0.298152124866388	0.137754881061835	0.910280622524838	0.89174540090428	0.593505965355295	0.351803485612898	0.602436002757107	0.519791808243864	0.947511664219769	0.477380287272078	0.200554709090036	0.673307303127187	0.182333295341012	0.591567648393206	0.130524425261556	0.477968772806256	0.130839096986809	0.199353248220921	0.834493106016877
ENSMUSG00000025871	0.0412478881873021	0.678337614168247	0.997374215813944	0.987734552635443	0.911084626997803	0.281769428523841	0.658156901798255	0.381964588706193	0.342161957960348	0.61381386466021	0.0719014782554632	0.719740601666595	0.543355544959243	0.523014233844385	0.892852397592021	0.514853203638135	0.470060105939016	0.202010109441192	0.814495075575805	0.886455847828936	0.0332571698833497	0.161139011059796	0.455766159334732	0.710053030192644	0.17820840667843	0.57732823606857	0.507033040940599	0.326134449192969	0.307369641924345	0.198900121896572	0.802744180394649	0.382377336090533	0.354181795527007	0.0687875535617372	0.146067630549502	0.917674558155275	0.634725554551816	0.608259960552556	0.522608260183222	0.809073224028495	0.699889668030685	0.188098132264371	0.548465539230346	0.478055975602252	0.0829476749768836
ENSMUSG00000034471	0.0417927241352948	0.802921343957001	0.717027060856405	0.430450465967073	0.836832310648838	0.882583534926624	0.25012844058492	0.32647324929205	0.858045419933071	0.828844063869552	0.832657001938453	0.113240468496288	0.261619807729787	0.923119895215886	0.653660293067045	0.864499346431682	0.42188347366147	0.0540605861793204	0.796784937893786	0.289650322341954	0.72773707481133	0.400834883181939	0.292100063769164	0.886848714923578	0.630849568773849	0.665439409269107	0.701603936394373	0.633682169898312	0.125365343224141	0.133104679127327	0.575227134300692	0.12255736546715	0.286013711848835	0.912913398531447	0.976501738713155	0.4880999244786	0.673762991476983	0.594762095836217	0.780383966683014	0.136953451949083	0.457285778762267	0.346487939392401	0.590533730614744	0.274479292060414	0.402825981616233
ENSMUSG00000002455	0.0424131476595881	0.389936933418276	0.855094974138505	0.854888078906667	0.92000843009076	0.18908007681642	0.428413785969437	0.644214913967542	0.513838458896972	0.383439571733049	0.331921464926745	0.162810722439813	0.819870704662214	0.405952972042903	0.137684868673858	0.316922515451113	0.826874928123853	0.839380784944873	0.130784400557046	0.34935298257734	0.523311739162843	0.648552225311524	0.809194235651763	0.562919211123247	0.806502144243898	0.542593415339121	0.308449361688366	0.972026540201029	0.283856474318592	0.558479517815629	0.0143621371149616	0.0284528029637052	0.525804363976913	0.0110576599328963	0.551038582251374	0.70227787202238	0.365562529752135	0.984916482750588	0.821976494422664	0.905291509246141	0.0549213138551681	0.181277324919694	0.929811683600716	0.0116738869870775	0.0129198386908474
ENSMUSG00000021756	0.0425664560967161	0.647695144626007	0.804155315735958	0.474434827653377	0.481805473300208	0.547524703329165	0.696069881351804	0.59467332779631	0.122142445183741	0.77456340253671	0.497861232881528	0.721430673371807	0.250846243605806	0.132051884002438	0.970968445411701	0.202297576290964	0.867946293425412	0.275116104938052	0.215339457134095	0.152474772752333	0.450249663879767	0.993286226024849	0.0726013232495008	0.604237552063582	0.687127133719564	0.21139484718885	0.110366060041177	0.862254292568368	0.917405168013961	0.0821570368207482	0.631200992967865	0.814901842204006	0.540244567638888	0.977240407029016	0.806180253754131	0.239709062062679	0.374658763870644	0.71653799121867	0.975197185151076	0.864310914259429	0.0896561475289556	0.246237095405029	0.0288793272943127	0.277670858569089	0.745616498371641
ENSMUSG00000016487	0.0425756780131283	0.806058339902253	0.471747567267532	0.660323539157526	0.139773117051358	0.708704761932629	0.710563186335334	0.350857308270262	0.45361116255946	0.713178593625616	0.804199441037008	0.11014489809493	0.757876302907505	0.977702709394413	0.860200928704317	0.853273220111938	0.62267810983356	0.78850667266151	0.830617718902166	0.823075245090071	0.369569754131454	0.0655513857960449	0.608043151925924	0.545208409061416	0.977078233117389	0.170815346674545	0.787594581168524	0.319397127941822	0.318556203240681	0.64334280670589	0.755264497919846	0.287636204968451	0.364197663227657	0.0639254419264533	0.596403850308883	0.267328473973904	0.408813796602663	0.962791959037183	0.190556753401811	0.0310132304539167	0.483898401818049	0.993741532920133	0.205318408675033	0.922386335319562	0.0252326740237591
ENSMUSG00000026787	0.0425786373040888	0.967449348183008	0.173668634808462	0.326396172211331	0.443931589619959	0.704557022713994	0.37580622119108	0.607641990505722	0.155263963559328	0.941351481011109	0.631586231868369	0.262573358260636	0.720349983067645	0.324241550029961	0.496594711623318	0.333107807112291	0.868745634194966	0.808258506902137	0.983449911864031	0.970229595831995	0.10714232470066	0.327875140433955	0.476301013317405	0.688489251928639	0.535606210126295	0.197805058922329	0.864790766798707	0.894379297658443	0.8407011364197	0.423186728201897	0.669304852882398	0.471437298731714	0.903740874500802	0.800597264648534	0.744507578176228	0.14014617617958	0.369178095388579	0.924345705256873	0.345502724640118	0.427024546658899	0.0768335244855414	0.233562512826668	0.589541951055564	0.166986826737719	0.989593704278944
ENSMUSG00000002020	0.0428765019399393	0.276398396500021	0.655357714301489	0.278648337504878	0.92800932746155	0.154564577649022	0.44803679103744	0.460442855609549	0.594993660847956	0.517926063694018	0.691494723028303	0.436047695395028	0.622458930620541	0.663052646556437	0.1098652271361	0.00501488097228478	0.562529506652219	0.975482106974813	0.976094168666686	0.229209707323793	0.911346185971697	0.542962893754614	0.646416161859704	0.308799934573964	0.632618681948172	0.741467217581856	0.197258249760824	0.2077729232647	0.692275111330258	0.667126436673917	0.932622388509292	0.809362285184745	0.388930475300441	0.989153971928601	0.431474759136558	0.168855048211424	0.806071154061587	0.733356224682364	0.236546025595044	0.0416759603761616	0.641952283249394	0.708732081267296	0.505507603798318	0.898463252717627	0.402952442100222
ENSMUSG00000035778	0.0434923864747122	0.867974753688833	0.0668071110050144	0.691170504910547	0.702625234199448	0.212795285777033	0.0836047367075923	0.679465553429275	0.115799646594901	0.986535878305872	0.287299870219705	0.414801119890693	0.730055760861137	0.249520942150931	0.830325397322079	0.552333224955983	0.602605479561624	0.00269929963254704	0.628855495603193	0.153118108707743	0.602247615710717	0.0765035842923816	0.894517718747444	0.94209328579275	0.734390481308102	0.515073658053056	0.679959064756227	0.160987773881174	0.47131794821528	0.75384725282923	0.0897348628810565	0.151183849076888	0.0245020962596341	0.146727548338676	0.347734466551075	0.019817642328725	0.121588801308909	0.551991982805276	0.516046605965985	0.571630551086058	0.191370495357378	0.621623546341797	0.171414554908487	0.0328695548390776	0.0346883336954022
ENSMUSG00000022307	0.0436210195770041	0.977940718401318	0.515359248725371	0.263781974874912	0.960215448445713	0.251447931548602	0.747784995948432	0.536771295812999	0.479296527094423	0.562549886312622	0.114602508867528	0.982761008225159	0.842353162796817	0.697266316930941	0.974464187498699	0.284009449871043	0.266789747675121	0.670382413835132	0.518396509680297	0.362519075747078	0.582971736921917	0.793841689899734	0.0938758313340055	0.61883364911053	0.221904093836252	0.48007864894236	0.479689469208993	0.518993924700746	0.659411722041699	0.891274075562611	0.0372444869369711	0.953995936922159	0.484862258170239	0.0972198563158181	0.0994978903012708	0.641216483554816	0.485488609888119	0.35707886324986	0.257458300198687	0.562584550491298	0.502665972958688	0.896808898107261	0.869439679777489	0.214733155079864	0.835468977373937
ENSMUSG00000052616	0.0437555066315602	0.347635790157135	0.278666354556892	0.0863355058824696	0.338549962713851	0.331289533533591	0.836286326305874	0.0360552029664564	0.946445867956099	0.0439418073788999	0.903950091147689	0.946284417563859	0.702269872957798	0.0966181623690362	0.65002028623107	0.790960079180213	0.260849511687326	0.506246120847256	0.470829351184467	0.0154395389802479	0.407011708177857	0.427302942028436	0.76069120539413	0.675723176012824	0.942920954056856	0.526599172868363	0.0653300049590746	0.570087071645208	0.36627411113244	0.372713487776442	0.982794203497612	0.990921976463229	0.530055352461143	0.458702595507424	0.6751755072289	0.756999512612019	0.439056673963809	0.274367432714991	0.465343111207852	0.98154380549653	0.760161862126413	0.171707098953638	0.209547950988836	0.997491537884671	0.537137699750941
ENSMUSG00000025747	0.0438194199871538	0.714870862599073	0.494349223221751	0.883266557841608	0.185459272209439	0.280445406885011	0.498392907503819	0.926500706349322	0.697565700130666	0.0719366020129698	0.105963014847345	0.590077280368933	0.361807810562771	0.065258420060757	0.972269303105957	0.0942081051106125	0.158866524372079	0.636799204982081	0.388438742806989	0.0567228708058792	0.497070367093684	0.138947226427906	0.961018402654013	0.321328128961874	0.88251720630668	0.751350589024408	0.571428481959502	0.869101584995694	0.39097008404693	0.258352337382349	0.0339618624626211	0.857405797110546	0.441083394668376	0.553547204420097	0.771458001168715	0.156247747426244	0.553031527728927	0.682051821515495	0.249885756045196	0.445801825916246	0.0244664623714948	0.238391748024777	0.463966269431216	0.893369918399556	0.227088323850702
ENSMUSG00000023045	0.043857852139437	0.939682260229784	0.331942354274895	0.636080669803316	0.703220087168719	0.879369248080011	0.489969279763679	0.694298872847152	0.587145584896898	0.85156596868043	0.693904989615266	0.782649443635382	0.429196501139558	0.681166841515631	0.15871721281348	0.0623583351185224	0.342164139970228	0.607400938386088	0.655569211898646	0.449068230942735	0.74156216198084	0.983908998234239	0.38594486196054	0.766504125159664	0.464562710100195	0.828838877813321	0.0306978759190015	0.354197944991756	0.609103322118747	0.864565914688569	0.581354510646896	0.631209444185878	0.692078050934969	0.322752726012466	0.0741005251304376	0.378976874595176	0.69628040055549	0.18370843627267	0.195979554748505	0.3171219944638	0.123367560137833	0.782284606273716	0.655338034238891	0.684425494164426	0.53864869845395
ENSMUSG00000054302	0.0438670024075883	0.913614019591265	0.609008836851656	0.22439339171784	0.454784247931265	0.627473989684541	0.136008448099666	0.408619998529723	0.570767597587369	0.104723115895168	0.0810512804599328	0.881039089295801	0.917268652291949	0.793882903441654	0.826709107708325	0.759903056866124	0.984801832614788	0.344772455471683	0.306247395215439	0.555258101545064	0.576897392641604	0.220036860099021	0.615285177371251	0.493750761966279	0.970128545640758	0.411470810729718	0.863506394768373	0.378649350496909	0.181943443096009	0.503011777205653	0.377376478180306	0.0619650046507817	0.707718887098274	0.497710186856894	0.467669120951253	0.66558696999972	0.93927016181401	0.354272266596174	0.481980507526763	0.265473606145854	0.0725537250702136	0.446942954626478	0.857439474505598	0.470386780961267	0.725619364854155
ENSMUSG00000069727	0.0438871831850842	0.0921553801895622	0.374199665368965	0.45404398254603	0.262757407213477	0.0440828551318642	0.00591916840955316	0.667516196893022	0.340933083834878	0.22883197120773	0.637515655235565	0.863958435127855	0.562134916504127	0.275039308821863	0.821849189521418	0.48454476248023	0.953018587706043	0.252876674823513	0.418318073792561	0.964812000969456	0.0907227635767362	0.781469622226002	0.327015798573314	0.33224074681298	0.573564402238694	0.973402601954825	0.406769800127779	0.677660997875062	0.712989832605127	0.616831576291687	0.346449959386361	0.979811719771126	0.0757077530182509	0.731651224254737	0.970903166729178	0.968636299776971	0.8323362298297	0.186550536586521	0.0203068609577115	0.807416747018036	0.325795150459015	0.608556071978525	0.826078718874163	0.65988334972459	0.362285129667134
ENSMUSG00000027744	0.0440359660498176	0.404000052920925	0.944385681096488	0.433913672394062	0.901169121140404	0.470910093313903	0.362168872846627	0.627749287853477	0.314992344771067	0.63473992006046	0.658422838419982	0.969356091550904	0.460107977337176	0.4280295764343	0.541400511161147	0.367893570289259	0.342839142793887	0.608223201065	0.316108326640942	0.799852723691569	0.669105739404608	0.387920365235535	0.187790634073353	0.573640242476671	0.796591836399781	0.839457410835396	0.961191892603696	0.433732265749323	0.7066608879176	0.891756840625085	0.172728288423343	0.151013821357779	0.388938356833418	0.912540324458015	0.217874355585765	0.934519694660271	0.595394489593786	0.615596043297689	0.540413473612076	0.761472575964571	0.503160124642067	0.477163083202468	0.520036820814181	0.138839909281322	0.248245178353023
ENSMUSG00000035948	0.0441187662884162	0.160107999923013	0.802121672304421	0.450209789105684	0.897889120069128	0.677288306220122	0.621377479297176	0.956083408845942	0.669998713291216	0.960707874761425	0.839015013986083	0.800857629286897	0.175672029791836	0.401562687312053	0.4996974186527	0.3764796897722	0.581904866496979	0.173195433410112	0.343422547306507	0.913738185168572	0.886993413273982	0.71920735049267	0.497483424809441	0.817190441741577	0.749323347240312	0.950879324729467	0.0309915945864417	0.44730243426251	0.887298626264965	0.874191119377517	0.14567578494959	0.536614517147166	0.677964979214533	0.388703302869852	0.899252205545624	0.467319106306694	0.380668971357545	0.576210327059932	0.669246123157465	0.53062245496565	0.793240620748017	0.230771675078287	0.229030057851295	0.596982097809319	0.956556434723864
ENSMUSG00000070733	0.0444356622002973	0.59203007919551	0.630832283469811	0.347789326747834	0.333997979894505	0.92321439822324	0.582639176618528	0.414099302857903	0.234627801841909	0.447936145379174	0.614474770577356	0.132675347629522	0.737718477015306	0.87290118249539	0.431318368534018	0.219597422895675	0.2516378733508	0.0636378258318966	0.543785991807919	0.328496096067541	0.414399221369517	0.229027732344111	0.878901259488199	0.228298074613445	0.254878122464455	0.994454327075828	0.246241841052045	0.29459244052559	0.0758723657459015	0.691889320537489	0.0881038075272945	0.090663707406641	0.130903906390388	0.0922202808043594	0.190430008768911	0.676503879574527	0.243274007022305	0.982149619596295	0.0159052795598674	0.191526457789446	0.00294693746074346	0.414047804771303	0.999994751170227	0.405519993288141	0.54059283939826
ENSMUSG00000031523	0.0445062770743279	0.917941047831684	0.598858294020175	0.3245397727072	0.402848086539529	0.776242199107459	0.592283788419413	0.289658042984463	0.409692472692645	0.878049100649699	0.432795263779242	0.503396530708767	0.358388005417371	0.302327984468721	0.384911902069824	0.433865601532106	0.386604075783729	0.146747680339679	0.0498517144222477	0.262141632627485	0.98616874559839	0.6540758527333	0.474408954452767	0.405518897330757	0.163994821092029	0.545224345528034	0.717759253674894	0.613344344929621	0.935899156755996	0.435080526503909	0.75922951375624	0.284841999344479	0.25757403095915	0.563113911684864	0.694027732001765	0.716252823521192	0.0458711316569123	0.432760485729179	0.914919619496953	0.415528235431229	0.0513975934013383	0.0747726738691512	0.568078636508375	0.0415802598587027	0.935082552222991
ENSMUSG00000037260	0.0445657530211294	0.577245678852373	0.387372220264377	0.196930541334684	0.918915698097963	0.404016743689921	0.539460594224811	0.282026363557293	0.67116801262713	0.310328075261381	0.199255025927125	0.45912879045302	0.0638839443138784	0.863752377447745	0.635729876923881	0.731219342140462	0.216242546898823	3.72546715699165e-05	0.631337710256906	0.515109723105676	0.13455156149173	0.971623170578613	0.737213884996127	0.744995578344869	0.743586677991988	0.460672894576072	0.872327177793855	0.139347871973368	0.377185174824102	0.777434760930165	0.0606885083559459	0.625272518066083	0.612604365886041	0.143125607108472	0.139047268384677	0.271115219850535	0.0633077557872708	0.598702649680961	0.887235209587183	0.769122022584882	0.671403361066958	0.341256385990312	0.122779893422619	0.402699753322913	0.41037994804004
ENSMUSG00000026097	0.0447542936048294	0.651395569078642	0.27964538998472	0.317763278789041	0.872683108056465	0.865175112425126	0.517922879866692	0.688540185278934	0.564182083522436	0.774012778084237	0.463719377179942	0.954066334608115	0.855917816962889	0.889948947834335	0.220026752109607	0.974422166728868	0.201861131993824	0.00338096089909358	0.124578216699601	0.0876518566430806	0.511820510394722	0.497368230077065	0.736952443410397	0.270878163413146	0.762994822015559	0.53014317851978	0.1798560141034	0.0344268368711742	0.321247055341491	0.666470448974616	0.0685883623064887	0.823411433551297	0.0794928924023807	0.923842416926501	0.268705110708543	0.8263930283593	0.929451779611676	0.164150145238151	0.502138210187988	0.0903050044861765	0.745505975142658	0.848683543108059	0.765653442259851	0.243034019126112	0.615953013228503
ENSMUSG00000027751	0.0447881964201804	0.521179140759244	0.497348122433093	0.527023806047634	0.277894712755542	0.980904256217833	0.203291936383766	0.507466997298774	0.478116599762698	0.542288572727094	0.269901282938851	0.829272039370614	0.514266471644657	0.987737064171698	0.554898436642562	0.958120152595519	0.26051766756018	3.89181290383473e-06	0.748630034731528	0.724282259700547	0.96053768185053	0.775850119021405	0.237539723293578	0.405564445039586	0.0311347984843986	0.488573413922764	0.577699475050225	0.552957294938356	0.110227416479241	0.676912482352062	0.0178533102902344	0.549016024635854	0.757553435140563	0.903073633820596	0.689473277063091	0.619062001869259	0.166282232966128	0.86002146550998	0.416773632123249	0.135439025338116	0.310187848365535	0.83941549514241	0.70650239369206	0.343629872916963	0.00628415800112657
ENSMUSG00000021057	0.0451112204551478	0.624237207940237	0.988598592991382	0.652264686166949	0.830110921518902	0.782860290340503	0.636254925803331	0.326276661421948	0.853164166591109	0.845713397000839	0.591023278273745	0.522255170327894	0.39956784536017	0.287915790345437	0.659350894338108	0.320174255029369	0.0323722072250932	0.78613571155286	0.860477517956721	0.403821580345175	0.341078344554065	0.366349258655035	0.671415202739061	0.111312494276837	0.0768240335466505	0.523837722249008	0.904054392096159	0.999211078200295	0.365335809536711	0.434154711760497	0.800825322852913	0.801775708461949	0.502751365332067	0.561132687937358	0.367583715701891	0.950551773536935	0.240035642051301	0.696046960081147	0.7339099819763	0.442644714671589	0.581425846689923	0.375706700228054	0.0654723517158914	0.114625527279657	0.393013865173692
ENSMUSG00000044465	0.0451785495587596	0.882540425845495	0.714042285662242	0.231797085035204	0.150835608909774	0.0477979800470406	0.759345032826971	0.895529776266465	0.502006380289645	0.221077877844944	0.458019765421393	0.687065148994891	0.125477171714591	0.911139323354615	0.972090653749225	0.6765706203615	0.736605175334928	0.228288631286507	0.62560517511324	0.253575422188661	0.836728917472019	0.303775943046378	0.499495869401122	0.642430768168183	0.446397664138348	0.626690687037596	0.547899825304386	0.0492609244778948	0.858851848806365	0.772121257154624	0.0386693405157976	0.577063827346545	0.137672302470545	0.388315111552756	0.0897492590880025	0.589032212392979	0.0501782117047172	0.9672836896955	0.55808573872714	0.358203542277328	0.156027820632865	0.496411037802705	0.829529254560791	0.641523755751177	0.987547408031393
ENSMUSG00000024181	0.0453078670135426	0.330210889745074	0.17572291176563	0.340657828163827	0.339674672680242	0.412193225413283	0.477589644196436	0.679078055966478	0.275401326079726	0.10466323309405	0.196733752325762	0.139171783358727	0.143506672213059	0.811860371441143	0.788823884906227	0.546865611279283	0.593463386413854	0.0822719062314225	0.263075351384247	0.731329037979722	0.392692679786328	0.591588629126544	0.342307485154117	0.316955660853292	0.230896395798882	0.51760790235561	0.241327535741776	0.990933304136808	0.639603189336079	0.769945239206744	0.00398982258493821	0.739477316066574	0.313216069789113	0.167644563085106	0.119202909729729	0.65415205972068	0.778645300687474	0.399000960429159	0.397707488527724	0.0463506874055459	0.520583502512334	0.129916922358566	0.824109191514702	0.344902133853729	0.260894154814881
ENSMUSG00000051736	0.0454939304171264	0.518458052347118	0.495481415441542	0.37386730899128	0.266673508348915	0.986470928466565	0.208694724033241	0.279680758829261	0.416681910233005	0.810499279433278	0.78887727566791	0.265471783160458	0.974844520591063	0.359501270681055	0.449940692880658	0.997730791351068	0.00119077378795398	0.0364431845757599	0.0271936099091397	0.0546340701512982	0.981025098548277	0.737474267967439	0.010979991147038	0.916537844362296	0.497682750612394	0.37086278346753	0.499378944204092	0.521213577899258	0.782557074058173	0.109263953127197	0.544028739067034	0.1042454899519	0.0753914312932002	0.244368204153666	0.377912119262274	0.421937197920758	0.443695839362844	0.599975080350677	0.734353363826503	0.437006037494872	0.0515805505277409	0.590994976307225	0.366474501037557	0.253708343100298	0.478889004911613
ENSMUSG00000040543	0.0455151660842699	0.776049038120338	0.837340740933722	0.382419559420111	0.848602958371953	0.53954258060143	0.303296411012014	0.848650818341762	0.784098771321353	0.583861858549845	0.65717657690684	0.921842954261559	0.273393152285021	0.50133784880356	0.932927748682689	0.162349279091761	0.398460310460415	0.875029311003506	0.520008140354465	0.0790875204431496	0.748900126418547	0.31383047456157	0.737656957447907	0.802759274610133	0.190710815801011	0.989447508333797	0.00381404412912035	0.449822707090714	0.663316239991932	0.272312302361275	0.623417980049397	0.71002675426826	0.15019244412172	0.319078099801834	0.362148109984895	0.249063477721636	0.365317412336466	0.766735600301251	0.353847287253696	0.86261484205306	0.523955794308564	0.868045108583074	0.158271411044108	0.934929124639585	0.38613833118959
ENSMUSG00000037001	0.0455562866687746	0.110394540283562	0.990223158770013	0.234658188492569	0.148278437877706	0.865994063010757	0.227411612928292	0.96612203188504	0.751352610296381	0.629127507580818	0.526148463931885	0.654450466521767	0.804372105001837	0.935614702734225	0.790987636874124	0.354095559163373	0.632154549110239	0.0104718441884712	0.981906682053599	0.51317455998384	0.474449665101589	0.979149715560901	0.751185347132706	0.637531243576447	0.422420088824964	0.607011205976272	0.561152674113641	0.591721069709506	0.309609751491575	0.993290279067052	0.0972614266266726	0.484413623506823	0.993569728419459	0.739070582523258	0.455604605330355	0.649094416874977	0.456529087959605	0.906572044568177	0.460965610947044	0.918606366346962	0.721890552619365	0.363599716192745	0.315583816297243	0.287148219905078	0.89443563481504
ENSMUSG00000021264	0.0455762009327031	0.716286949049856	0.77637296467598	0.360260979843702	0.220879643721529	0.487606715723517	0.17448652438534	0.270990053978522	0.0934253900225444	0.971600951631325	0.712669070851595	0.261069339447921	0.0314657487290327	0.981631608316831	0.0594851890780889	0.757221721488663	0.0882579040511805	0.0140768433784075	0.221175156459222	0.280741515555005	0.432375014121386	0.281833473766036	0.786187456450282	0.700477938843581	0.370037936988015	0.636919338124617	0.575047242467419	0.138043110251916	0.592325904465604	0.195364774618302	0.0100316719399934	0.462296838356225	0.15584136012763	0.918626977778255	0.991941356263001	0.234874845697114	0.393974343841395	0.941352761552864	0.892889514177292	0.260422891751547	0.438740717574124	0.536012656794238	0.708545732518833	0.964604824745969	0.236594252453833
ENSMUSG00000015961	0.0458422986889828	0.00597796148506644	0.927852935657769	0.748725829913684	0.303131503603189	0.635212207625618	0.312467237158511	0.576196856321752	0.891741495353348	0.0453763386593016	0.105473709258397	0.416403423669526	0.638513665898102	0.257486163889304	0.647445115665898	0.643252674960327	0.60255911116784	2.38954712377242e-05	0.6439762519197	0.927720457957447	0.253195630405464	0.803990654043365	0.834795219935704	0.81448228171626	0.887458852294323	0.511631587370427	0.367567833775638	0.866986296649761	0.766611113494427	0.855374769550318	0.3329401475801	0.595630807745821	0.548817033642931	0.210583817010569	0.386604805658814	0.573469888854869	0.818607866194893	0.573476479770488	0.234672243786897	0.278375328166616	0.206364373733241	0.587435581175399	0.444661087619328	0.0866518666584828	0.00880646253892133
ENSMUSG00000034653	0.0459168827070711	0.760611375765331	0.930972012345626	0.848675541502908	0.149717729890376	0.701434291485316	0.385392333113193	0.431221483288111	0.799959591501822	0.372569064888083	0.902953986424104	0.845702832185728	0.936342131037535	0.763722819902818	0.119764609091087	0.162927292938509	0.660422968974787	0.714121260619161	0.988142968484721	0.38136545368773	0.731419933663984	0.0746103637511463	0.678622021870313	0.952385792801682	0.539227517944141	0.0194685463346785	0.0929556878076609	0.468145225181596	0.143357632911574	0.175830875772348	0.428115641808201	0.923195340866787	0.784993891424914	0.862011607122708	0.658614128423779	0.196012570825367	0.0725963579053202	0.412800717389476	0.545705358298385	0.81078107530205	0.297596508362598	0.104914526867259	0.599161531684491	0.067977013066991	0.313523666430323
ENSMUSG00000000244	0.0459227214724916	0.194636938746015	0.484851451433262	0.420857439656133	0.323715672519338	0.0934099124280948	0.457056801623124	0.402369549400463	0.660227336140732	0.00216400820367488	0.129490830865173	0.599395475891058	0.538048791423081	0.485334858774607	0.407965709135528	0.11179279923399	0.102307185367399	0.0359605385291783	0.388336476761304	0.768411580702511	0.216865862974869	0.691375048112518	0.53452314903211	0.637165331382653	0.418240034871821	0.78345742519483	0.0701553537262349	0.797822296026399	0.681259555064948	0.146433943076434	0.171997727658761	0.505219482975158	0.831691635898749	0.0378471683056837	0.78763280186041	0.327197113856493	0.124737781771678	0.859287945451822	0.972762833528054	0.156024190815999	0.400825399927346	0.3536010271041	0.683438639029634	0.728541445207041	0.592809181884408
ENSMUSG00000019935	0.0461527364276937	0.361188975859455	0.0919479885876897	0.274269015732528	0.554471371601016	0.953456131339526	0.20777803348154	0.632462197669694	0.352573576434915	0.864235620708434	0.70372281585342	0.872649640599004	0.318171127224313	0.454771265031217	0.773445389928333	0.634616628076194	0.848372573573193	0.533418988144982	0.345678538519694	0.426912792899915	0.816323660193206	0.958042986361014	0.839137730402757	0.66711794730049	0.820122020969301	0.987157958062189	0.439457834006305	0.284565463096242	0.443278585950022	0.687223788448516	0.425134753223028	0.69864916312191	0.264436365609859	0.736040679306196	0.729323575530297	0.669495503948794	0.248495027600539	0.865152890610277	0.241889685571239	0.335476308216723	0.555568854217491	0.531460008115513	0.572462948230125	0.263892231000573	0.301340536724523
ENSMUSG00000020272	0.0461832393782335	0.240437465782763	0.522884969878386	0.230687217464937	0.228660524733101	0.1417952372087	0.07326897093024	0.0743924686377318	0.102751470867558	0.589860336845534	0.416471556809727	0.160207049739807	0.558349559190793	0.655153407937983	0.990663848546434	0.715381966806454	0.00902488077289069	0.157260715453076	0.892067280772094	0.0662853760345093	0.536236358892454	0.260075704525958	0.198656519722429	0.287053795906854	0.331967706083986	0.545195198302859	0.565254241005157	0.790480824961676	0.0617534827208636	0.782028493611456	2.55388200831645e-05	0.625115667266026	0.00654836552862543	0.474420552718066	0.0995902363522509	0.0828164090336106	0.864789726094935	0.025865004045415	0.080250616741583	0.0318993784596624	0.0871803924780738	0.22751638769264	0.391296845059483	0.0996310039009887	0.341240116282087
ENSMUSG00000028710	0.0462579947896164	0.817189253475075	0.186944686230203	0.732652081337695	0.520677633435144	0.128772737814931	0.105518397441326	0.814152919242605	0.0728518544070982	0.804185155558608	0.520755833173564	0.669706097312109	0.0677822790579718	0.0682926600252435	0.287060362064037	0.435757551882701	0.811387580477593	0.145469591018496	0.320126293140238	0.488854586600979	0.279537537959859	0.178334758975857	0.846156187955588	0.658670252822088	0.736038781598938	0.794794985555553	0.675265851912477	0.345556399603406	0.540207565895201	0.362216638339063	0.393034433973555	0.0671171410329268	0.301527625443526	0.443806926563239	0.573208795463115	0.660698791244447	0.29288745643062	0.198973902473335	0.561826071782599	0.0725049364086387	0.267706763925248	0.0437682422389265	0.23210133387818	0.636585471193919	0.902511200263109
ENSMUSG00000020718	0.0462998566432503	0.124451736292805	0.691955960713621	0.0671317123201525	0.335180457957328	0.178381552603196	0.718869174837108	0.0329489611293116	0.552957408296026	0.804400622128422	0.0346585520862579	0.645151621469573	0.901642372437811	0.864640106638422	0.855157833212375	0.867326223996897	0.720667430442724	0.00798677311601071	0.151153673012704	0.486737210117374	0.179099410721252	0.897635859699222	0.394694926413421	0.113229783972843	0.729036482626916	0.776117482149011	0.956057842539631	0.292910744461636	0.0271190096810104	0.229247862722455	0.0159867353071829	0.415984097774918	0.0643174290223987	0.0153217247915176	0.365025536971334	0.887699467809437	0.961070242262377	0.967973194122173	0.792319830310313	0.0720478035249629	0.604187565636919	0.703611708301492	0.50690520655318	0.00208790998874788	0.690292814278988
ENSMUSG00000025894	0.0464298726705646	0.55651746254509	0.640049375256525	0.157599433804278	0.538635384152234	0.653552073154895	0.330801874165273	0.862751384755589	0.300278531691847	0.499156195932761	0.0893054347212356	0.411848707895259	0.278013563420297	0.28130119659531	0.619601125491102	0.81623848570162	0.783624119792669	0.761873395349331	0.695045860445689	0.425172951027056	0.448345764480977	0.828677725137812	0.889362544904626	0.486916936994047	0.888392975893548	0.634939270767041	0.730786490199356	0.551810729591477	0.201681257896821	0.930119726766099	0.31549873454765	0.339418435201841	0.725455320972241	0.589940429485242	0.0686639003781798	0.621253384760736	0.724776419264258	0.104377885354569	0.904417802587578	0.595783267137638	0.991469675120468	0.0449922143624256	0.56273509115508	0.791860134827125	0.862757411741739
ENSMUSG00000036188	0.0464638645946949	0.640408664290078	0.28474207832649	0.576429865350286	0.269918347935848	0.0168928992307891	0.549423891745469	0.154529927976438	0.0246606366939432	0.753777518847931	0.578336068781596	0.400073598952436	0.861131071715649	0.692829680031082	0.453488296357017	0.782370346233342	0.137826506044037	0.490075732005374	0.418073102198407	0.801911764948199	0.37460253977016	0.244461963566483	0.960502024352315	0.172471032789206	0.587309135232619	0.854821980144285	0.0680710100025681	0.676591088848117	0.201008312841894	0.977860182980991	0.00521506233106781	0.400483069830445	0.95046419597145	0.609804642665025	0.400327829707673	0.654221397417997	0.224111765068083	0.575876271560575	0.97972193239965	0.0415196084857766	0.269398111151036	0.370206156792549	0.668514717169895	0.996440857688124	0.601122513012315
ENSMUSG00000111021	0.046511881073545	0.90416279386615	0.457234653352996	0.913148341046021	0.568417583156126	0.98070515555691	0.656336918995059	0.809434678953878	0.42952632794124	0.956022458918715	0.410886586131129	0.485174709835304	0.415172048488707	0.843996225739749	0.72920867040979	0.500240688184061	0.48622091722836	0.983609413328026	0.843940902783592	0.791222524743357	0.896450287446229	0.268106254659584	0.352150630007171	0.574718884058895	0.934467554202533	0.772859248170649	0.205585764327603	0.523848024981062	0.34376874521716	0.655497601692494	0.708091794085292	0.472245067354452	0.831709931769327	0.327476736114941	0.331793899927355	0.788153189120433	0.817484754542109	0.741903292268782	0.433361026060988	0.637368827547491	0.653726786389315	0.952088122690275	0.70884741781863	0.506633822057248	0.510244437813641
ENSMUSG00000003360	0.0466546519273099	0.63349127626441	0.14535158300343	0.439185480943569	0.521590968936147	0.772944589536057	0.477971387718173	0.276302896828668	0.233524479991823	0.125488101521396	0.126390692197029	0.16722560419687	0.690316087300071	0.612088662135928	0.115106180048288	0.117147005349742	0.552805868192723	0.0447157671730477	0.818870317180584	0.849772601484266	0.343616328986765	0.0854528742402932	0.919325415442011	0.622340511722723	0.938357322147789	0.574686956964061	0.737909288414429	0.73269255605244	0.476870154758793	0.618395720970111	0.000792844643687528	0.784941594400377	0.357292552646996	0.762762617601981	0.450351626133281	0.604830441766547	0.923595330619194	0.868194845514005	0.414930867579053	0.141591591290783	0.43602657322273	0.1544853452228	0.957043283906876	0.455020219418584	0.60372818144054
ENSMUSG00000000976	0.0466948378647297	0.858505376919693	0.479904532318768	0.463851951272774	0.194682719706278	0.207545118276661	0.147095082984798	0.124386931017387	0.802510538485011	0.667025679514818	0.303469127162515	0.233166182597308	0.65260039827358	0.154555080441396	0.174188209019056	0.333423937696049	0.699809380829154	0.840430211252666	0.509113325428662	0.168416924344124	0.333900685559183	0.543067208219675	0.590439368151559	0.520589049130604	0.0722273170012914	0.169669685938105	0.063672060192881	0.537195715827036	0.983745997800897	0.0689387189941379	0.358287716224957	0.430315477318892	0.619710485759835	0.952384651387003	0.839536479581456	0.433834859900185	0.575047433772923	0.421817019452949	0.925681758358263	0.832775958059438	0.491296225597837	0.614960576526533	0.961229636186615	0.636923611594524	0.328004525642254
ENSMUSG00000001506	0.0467621870194443	0.42615114823734	0.0475597961099857	0.374082163452505	0.316022676818482	0.824558983665266	0.946341178204425	0.0817588654845704	0.225935800959103	0.11933519938951	0.204484777768099	0.0550320023710206	0.00846766538325711	0.957766174820797	0.715485593887759	0.928046305401124	0.526040187272729	0.012235882376995	0.407422045782828	0.535029048817239	0.744291693094015	0.200144868660127	0.00859217442864709	0.646406845132327	0.351001758416735	0.290565302158337	0.601694667637227	0.728490628679496	0.844621872123477	0.563721606927298	0.608623118451841	0.351609756312413	0.645611491667204	0.228123193972671	0.546197068925074	0.59513906812739	0.863260930772942	0.316959231785945	0.3500310465408	0.399737066772444	0.00458509599770245	0.238589730063012	0.474411527931521	0.951673105746908	0.784478610218811
ENSMUSG00000022978	0.0468286210583061	0.979935419597488	0.915562758279564	0.835674139190416	0.737223503257825	0.470145439996985	0.768822045078588	0.55767124315065	0.162260167053789	0.567741051116876	0.106232661947589	0.967940344862205	0.140831038677148	0.154059422874267	0.433334346042316	0.96115653690122	0.607617756999852	0.0079439793080749	0.144519576500203	0.178045619843242	0.586156085916813	0.330879754645824	0.905868431703322	0.339370803260398	0.226584292855747	0.812940198380649	0.775532905685418	0.227533174367644	0.125225439707666	0.65892414189985	0.0182498779661943	0.190696233366163	0.716079282766864	0.707484353305958	0.974933139755792	0.802533953642392	0.16458861523865	0.401036302283935	0.519297434682369	0.317733128446708	0.599113779866845	0.576411617943305	0.934100879109981	0.165296196460136	0.0486029643978004
ENSMUSG00000090559	0.0468884341904992	0.685276379114115	0.769364425247039	0.355620901777257	0.318841963923991	0.956537874999159	0.810045067090759	0.146977511634506	0.755363785986222	0.488663096508457	0.0737487031248958	0.204785005650464	0.868583524296518	0.497189031197591	0.164614251771509	0.587241080428364	0.778394381779485	0.885964123548939	0.795032988754655	0.29778266419152	0.306602229129116	0.681876637483788	0.993816253013819	0.285111329556174	0.306067200215061	0.780379178132161	0.143082390225874	0.923562903035674	0.889664304612466	0.855232530142971	0.914978267245341	0.89817405816962	0.411147195429493	0.273795052445129	0.663619618757767	0.717631440136678	0.439811868864739	0.65664412898505	0.527931552304716	0.909404767350138	0.900445790806597	0.986156084020074	0.952116925884498	0.921390805261012	0.923416007601319
ENSMUSG00000038733	0.0472156080469873	0.41287690562297	0.828236979185556	0.269132935786497	0.839980673234571	0.322729384656159	0.770856551367804	0.35899852586461	0.511736549266261	0.211389495738292	0.483794310832641	0.0695094853453399	0.964519414261327	0.326730267289229	0.597658552986523	0.497169335788053	0.322434761529034	0.00896449937373201	0.0327594163385178	0.030629629257011	0.439873415205054	0.176531133019591	0.766291094451936	0.290695880663703	0.0348581852838135	0.684264654623505	0.334417233058434	0.183618169409539	0.684359389586045	0.483247568225237	5.43391332479638e-05	0.347435309870396	0.314794661634527	0.286848675715295	0.0724847125089176	0.0916456683873274	0.324436188947653	0.61909268106904	0.0431913455691026	0.0749322522817531	0.584062552196457	0.939445935755281	0.579501389480474	0.226809536217568	0.410953204820154
ENSMUSG00000034472	0.047400863503004	0.53491520222009	0.590273953776612	0.960011267633221	0.93514371662911	0.183955436119018	0.355397827962029	0.104231647245931	0.937194181292457	0.379361517871663	0.806773784154709	0.662312152858485	0.977468301453282	0.330698941699767	0.480314527854053	0.630537418878225	0.520528892445455	0.456387649049964	0.274654653887112	0.204727614406551	0.699856588008714	0.597528186945862	0.288859768243755	0.522311057579585	0.836110717055151	0.961787658473915	0.508433958065199	0.33514446248581	0.472248339351209	0.665176003974327	0.269018881047327	0.589035458747763	0.975658086103088	0.194995031334606	0.712317486207221	0.272200639977487	0.526133493952771	0.244383931195305	0.371486193906357	0.9712795530406	0.681939081053147	0.263480256243671	0.594307744871497	0.348878529007147	0.295106961602005
ENSMUSG00000012609	0.0475368133809184	0.192210212454848	0.912720096808716	0.0800312401121248	0.409184446298542	0.938683110969393	0.722957965903256	0.750976649559322	0.547106455289555	0.378468884163116	0.883636271892948	0.403095654400974	0.468928398684742	0.262087869431338	0.805804612693102	0.781385522652679	0.336778248817681	0.0183423125738921	0.646460817212994	0.713886065923095	0.328446687237913	0.767678617723763	0.696822545686024	0.554561380289458	0.833252620003537	0.906408139333535	0.583579289915686	0.964898381501871	0.214543570424258	0.75554010620621	0.522525979755176	0.489707603089978	0.0923981642762564	0.479292661038407	0.905553990853884	0.172699672331824	0.441449393860875	0.445525595109188	0.428047318438405	0.627164511592631	0.805039065733713	0.214623109609528	0.299674469141551	0.415510594584692	0.0630642303604887
ENSMUSG00000068876	0.0477855200496613	0.065395479340176	0.355238677831604	0.084247638859058	0.162981199787878	0.956443831000866	0.948273359266981	0.0946811606649752	0.644570340643244	0.791993479917293	0.0263936581185869	0.396165868307274	0.00507089656573823	0.771100990409038	0.892601335891705	0.904262490659745	0.675353882072434	0.99611353762908	0.59868149991517	0.794316879824961	0.419212915208694	0.584407870656771	0.437155625522733	0.832631088962068	0.202140663146181	0.381838767949819	0.840517495160308	0.0970959136990133	0.0809699347515481	0.632098279568228	0.33869499400537	0.787543327488161	0.152724253244771	0.971109731821093	0.828964275533536	0.0493560548122753	0.167839955420389	0.200505887090622	0.293093515953577	0.275587377766595	0.158028150396863	0.877536489406061	0.273595062876632	0.220568028699029	0.449938639225856
ENSMUSG00000029199	0.047786664808523	0.0220459487028964	0.708119297134209	0.0245791172749009	0.512734629329232	0.963136817331663	0.364582469491456	0.034252768145369	0.341522278263953	0.181384355033825	0.38815518016509	0.344506628179405	0.782320823072629	0.496614837788653	0.203165072535573	0.377107921064434	0.760385253189039	0.0432178161021599	0.273415995988732	0.281765484202477	0.484148440742241	0.650995045903903	0.43811693408207	0.695692398532869	0.882671087783996	0.23093471407631	0.658338309008906	0.15924732429605	0.783943408454474	0.0515164043516065	0.391515549970555	0.960488201951128	0.215596517629015	0.548948797665658	0.479993048359209	0.408241417255256	0.688662465717571	0.506172167529592	0.240258477825046	0.905751583763321	0.651661665527014	0.115502221593511	0.141600070612372	0.926957652170771	0.36549533241477
ENSMUSG00000022900	0.0478543420762608	0.72280546766615	0.931158461859472	0.561927646221482	0.332226859581954	0.741664844188019	0.759137301118719	0.309231872327597	0.0268308257689872	0.550005485814486	0.392371704853622	0.242816826145279	0.561979298867681	0.78165784524033	0.743201855283034	0.136295210198053	0.837997436409535	0.204824046223448	0.856856907263206	0.495068197305647	0.433257466527919	0.766864960262113	0.400452358640198	0.0157350539191521	0.179024837196103	0.594521129644102	0.0345185445922903	0.132735321882493	0.53283491152463	0.732727010609588	0.774848516297064	0.375846873605978	0.280296720598462	0.400692013660988	0.829305528178936	0.265609851671395	0.844379847562206	0.191744701844933	0.032279223976284	0.423451820773853	0.0835641832487022	0.0465274426058456	0.415263541756337	0.421720190767683	0.893343025589048
ENSMUSG00000071203	0.0478573770488136	0.256110756198028	0.984476011717838	0.856152874004857	0.282571488519574	0.386392372244562	0.355863155118467	0.569821070608948	0.732351237373022	0.689828690425417	0.359758431303245	0.938419065798737	0.493942067330759	0.532194681629521	0.365924006214827	0.118474055020568	0.0233234053417015	0.743065647813791	0.971638628860901	0.581264722181308	0.473715135657048	0.657710655173454	0.431318224063862	0.403185997545048	0.784163944106142	0.245161380340093	0.566698230340272	0.494927045934194	0.434208483416423	0.768437839021762	0.381231159115819	0.512611071268788	0.217506724814523	0.397204880019853	0.422256486493793	0.191693093172361	0.563443396907514	0.741741266129415	0.674137796907173	0.553870265774145	0.31201630755178	0.694290328672723	0.518072501796309	0.600315396110378	0.79316712967179
ENSMUSG00000003929	0.04798556577178	0.167967609774412	0.719101025934432	0.239281470658713	0.996616540486033	0.55573026126612	0.0814281719610141	0.323996971013207	0.612164014850023	0.785084686007489	0.815783322814393	0.482905284590818	0.51362813254911	0.293784025363802	0.870876972082566	0.521330093331967	0.366738072959517	0.654903082051513	0.148261650391647	0.575710018252353	0.993169608517341	0.304938941565397	0.504344247659104	0.362044112260726	0.515166457111378	0.33839649528787	0.103376903233167	0.743500131848379	0.412701439557393	0.750089773628949	0.840268465946027	0.399548246345813	0.656656164304654	0.367465386243857	0.380418700077546	0.558900892334378	0.63576366088951	0.688127381190185	0.847229685450557	0.208229029300275	0.476317622636283	0.493387006159025	0.15096337479213	0.574216350920905	0.462973650378132
ENSMUSG00000058488	0.0481194363007243	0.25872424127029	0.859799181503806	0.904406550570075	0.207289663727185	0.339769355410648	0.48098932979065	0.51927482002622	0.645266269363563	0.59495442740688	0.0206459912140055	0.154702600926088	0.556441261521655	0.983926488974459	0.746927882828372	0.130084453480802	0.319929775415857	0.233599784767316	0.322633859075857	0.0562548032273714	0.263208345932635	0.696892131233276	0.0623920425384263	0.809191692741227	0.602279401633836	0.489800371601437	0.722390354308422	0.0320851980892377	0.705181467563435	0.92287524694884	0.410703589581935	0.992778462152418	0.969360224127415	0.347237779504009	0.814420341928024	0.107493476430829	0.697409459456658	0.95668330527428	0.442467310487938	0.890408171248097	0.790901665431459	0.0609533110376969	0.668108028285084	0.556297685440303	0.370762796959973
ENSMUSG00000019971	0.0481230622560081	0.473220009475042	0.641181177644182	0.185694825425505	0.14773316439003	0.344095972005835	0.964308328603259	0.363016098845656	0.462465746851071	0.387568833574835	0.111300812320828	0.264256262834305	0.499625864651518	0.116592874350938	0.792796413655676	0.750663265667294	0.367414493658409	0.263592370065753	0.914614384932791	0.107279113827185	0.558280957935362	0.929406229704913	0.930354263272541	0.652516280151232	0.0308705507285821	0.645375393165359	0.7135397061181	0.905704710511242	0.0280208909450512	0.963581487506688	0.301876554849996	0.600657855038999	0.327150197239817	0.595975209355871	0.781857019803768	0.699891888161975	0.952075664993626	0.646534892970703	0.595602420736869	0.150767447631131	0.2095915244513	0.772615368892949	0.10037309509185	0.898169416619929	0.841487240756153
ENSMUSG00000084063	0.0481464018528989	0.860536243164876	0.923863587885733	0.241494374579876	0.439953672932001	0.645310069324296	0.629426299368371	0.934449533562282	0.133091450511628	0.971154700032448	0.4735117163595	0.955397495038372	0.859214729798767	0.4396210985047	0.676912031257739	0.949468979615078	0.347556702412295	0.47286160070464	0.896486346928038	0.347628876935873	0.977001379960405	0.51809579299644	0.418898566222148	0.78387071969618	0.745835842598991	0.478793240874063	0.520389417463077	0.671985386349823	0.766768137640548	0.853603963561959	0.191051146330658	0.797609784889708	0.184813501610738	0.628017936755771	0.0640286625339375	0.725217274636214	0.243269019150714	0.65261556663354	0.701029783877774	0.972088702027642	0.234675413049107	0.881652115954693	0.463134402684322	0.991191171550318	0.247125272332222
ENSMUSG00000020994	0.0481882780988233	0.311300922166311	0.39124117348548	0.52473300207287	0.83253947885158	0.746721909757552	0.50584725412104	0.773299250586957	0.411839417362836	0.832994741908818	0.641317057384769	0.666391524052934	0.12680035111325	0.793549064461292	0.079414196038686	0.911250503904093	0.123302734190451	0.202312538385783	0.226105825327894	0.663198011018956	0.40815153878902	0.856131862164323	0.286946979548396	0.874293944335096	0.733880137582046	0.983935390661603	0.758476415661818	0.77436972349043	0.702403559124942	0.115205246092287	0.554281777218397	0.344376964200213	0.634467854388235	0.463826561760166	0.2502105966659	0.939145109321935	0.673798250028163	0.0399938616691315	0.318912086169245	0.220967444743035	0.760837184549621	0.677839636243032	0.607937303240011	0.0526626410765031	0.132881086506363
ENSMUSG00000013701	0.048224442335773	0.612267306252878	0.17137342241372	0.295683672944414	0.302632445453427	0.603865344392294	0.711492764690966	0.993566709916398	0.576534147529415	0.418659723820832	0.841216623836812	0.113268423697257	0.33944580128794	0.993555172793282	0.831403252110294	0.678510509172933	0.0947250566335214	0.0615243956945286	0.183946226692825	0.427478071117671	0.314111608431441	0.55320745654204	0.301623914289518	0.00611303225151217	0.182583902976378	0.761673272650519	0.865431409238059	0.611470821850988	0.486554284708559	0.21535021126194	0.00194780691356309	0.270723365383225	0.766930875870188	0.756932195017476	0.287904628503387	0.546642330194718	0.126629257518033	0.48937885263415	0.319490715880794	0.10946890057035	0.498457059005037	0.705755433228569	0.33363652440909	0.191027194559868	0.142636669642457
ENSMUSG00000042628	0.0482573354184164	0.266715392021938	0.524034851944269	0.741475886512191	0.780684007519002	0.731649729326658	0.798731032805962	0.584750743041065	0.674442985827136	0.287664824292057	0.048160950999047	0.499032668958246	0.6391446259078	0.340242160961803	0.258960662727521	0.681612907650314	0.234270918350691	0.767204279719258	0.39598207195107	0.0138765721886037	0.483481707194935	0.77779261853928	0.0392174111600047	0.724247027420255	0.345650663797722	0.45317971982994	0.825979408582924	0.636182249997516	0.880611831043522	0.950839385212548	0.816412588744491	0.734121811773405	0.699049849806818	0.0876259064095021	0.826741599771582	0.15662554945335	0.742423689455396	0.896837753014967	0.0614276948456628	0.779648616640376	0.265859067583062	0.23061486454565	0.588098240577289	0.47757130574572	0.435594858383109
ENSMUSG00000101986	0.0486061052745689	0.297977994757083	0.949495799311989	0.0508170516842525	0.535717849767519	0.88852754643228	0.825853347575447	0.310325355823427	0.443833749416399	0.0123657405763233	0.838222113447495	0.286487655052641	0.446733376851842	0.130094715990729	0.84113877812716	0.686456427894416	0.80604548170457	0.421647284244655	0.298247912592381	0.763384274775019	0.412796792481232	0.0337566395661225	0.448471262458604	0.2111501079844	0.48118118953709	0.290738715385564	0.503229355445343	0.987970199424613	0.570952032153998	0.889585958019086	0.539066938294528	0.495526673099887	0.45827064274941	0.530579700276268	0.535530441000945	0.879328931992419	0.448185274365808	0.0665419896693645	0.575819759842613	0.248797878256038	0.274324426158889	0.913929903778181	0.640883723574783	0.274655517615329	0.256532163649694
ENSMUSG00000031229	0.0486659686645359	0.866936098803164	0.00767442050458529	0.549927826415103	0.397862547174191	0.829793077226403	0.199224183926918	0.534964856986679	0.101571985417318	0.411113666810364	0.126404441492354	0.183558266383713	0.398369321398181	0.937672211866227	0.780580105698031	0.6395214736116	0.197974408432006	3.61090952248917e-05	0.737572192470276	0.857039011539505	0.205326598614158	0.207135156765598	0.833717150601395	0.0409287100697246	0.866448430180879	0.632083059466734	0.639928648917111	0.11461160207826	0.798191753498794	0.64778398153089	0.019221091836122	0.823485017085618	0.378938885280546	0.540698528098779	0.00349503043794385	0.486336526239094	0.565309689299119	0.87582064043914	0.296545330939673	0.872190472782097	0.209292723796438	0.274568063770828	0.395054258716406	0.534768951423616	0.235770090396331
ENSMUSG00000027332	0.0489621408869429	0.615060091739465	0.193224147963723	0.244460041724994	0.634931263256809	0.610470378398908	0.136672396643992	0.945994277195266	0.0808035816895959	0.0419961148680313	0.571832733728728	0.487149444004186	0.470856729213033	0.412404619183089	0.39022740350006	0.73476428156344	0.803058570256273	0.0632687542476951	0.124589513543367	0.770625186990701	0.262855909291782	0.751570849811065	0.684897987824117	0.635248392548499	0.779661592678211	0.541608205892835	0.177428146968347	0.522667875474135	0.864529431570733	0.591055374240788	0.0532084305272982	0.921145476877879	0.717707388531553	0.145251381550941	0.451422354650497	0.13444405295803	0.712745767393058	0.190746858073745	0.99646241820534	0.3337000996488	0.222802052511502	0.499303164092325	0.237849430105508	0.65618940776194	0.587828365387703
ENSMUSG00000074824	0.0490049556554813	0.68844266223859	0.0744707268960067	0.218214269881206	0.80518201514865	0.465585155923602	0.100621497194203	0.451704526847287	0.97384131291322	0.92655958508795	0.855616613829707	0.146556526155236	0.75344832394313	0.865674161715675	0.380706111454456	0.141739149074366	0.596961662589757	0.275987242233233	0.817353271452383	0.0133556333785758	0.0132886549332533	0.0127976110788224	0.765355686477215	0.839506983877654	0.92304590915247	0.466269721891444	0.753716828105494	0.772767823467895	0.238220802546525	0.320620252006792	0.981876992777765	0.598166995510253	0.310194031975661	0.832416363100882	0.791619498879959	0.457445842005342	0.0530609340660269	0.587378166269956	0.717500618862734	0.0189423550094381	0.139089917796554	0.126568535432016	0.148828029238166	0.922735700192068	0.284506303349115
ENSMUSG00000029608	0.049273484628219	0.932625108222591	0.66343036046929	0.770975706542762	0.239375729832443	0.0612635262294367	0.808424481794874	0.940711157810172	0.290129972877649	0.418887526257483	0.862202037272591	0.517127694981938	0.583712844739627	0.906591596340961	0.392668614830817	0.0761429529402009	0.40017864349507	0.786682245936663	0.239509348679553	0.440185515041071	0.533008170623366	0.0896870384840332	0.969561877756692	0.855795865578222	0.455852541406597	0.268713979923378	0.241772514371366	0.396096867779787	0.183371042683188	0.588372991887871	0.667150667277494	0.449541016797584	0.740257834669669	0.388824616946294	0.0992704118158358	0.831843078442006	0.644404174290482	0.859760684451116	0.576080187347816	0.433859457921195	0.127212150312518	0.689288592462073	0.207122630842985	0.625293295566289	0.562523830162021
ENSMUSG00000030291	0.0493339503394254	0.38071435297097	0.15824594772121	0.0178222797392439	0.167221258929098	0.93102251004738	0.758991923588291	0.523668443396463	0.369320148012765	0.431921979446589	0.842481375398064	0.376643561285053	0.43426937142087	0.521943610550674	0.161741607318817	0.618882835050155	0.802517643816342	0.00140221597188684	0.971377384158946	0.988301183728679	0.64143369870985	0.895357851200326	0.519303201042269	0.221510820055461	0.288788321126056	0.482830647369663	0.910576692220819	0.172202447967031	0.161040223288689	0.526534161245354	0.0205899922990819	0.72120173531776	0.675082046211643	0.838245596272478	0.0259580786351568	0.126781305913787	0.0267708225103911	0.0849007813095506	0.036309652101891	0.200205030382757	0.547343621551356	0.823725417788791	0.116407864912173	0.691156565800318	0.558362511075567
ENSMUSG00000024076	0.0495521675946727	0.388225249068261	0.721473468502807	0.370838152563616	0.594272288000208	0.762758592260354	0.452984837613883	0.682652829792283	0.59688257596106	0.768084810070832	0.873100516352657	0.668214049824451	0.309713408665162	0.795087890905137	0.388497464386567	0.162943858846062	0.889569514677276	0.899295091469244	0.602796450273935	0.442767729342052	0.947769137932272	0.446242870776026	0.300457171525379	0.0332694317476004	0.530567796040978	0.464525484169375	0.940913363999159	0.983123188246372	0.646069055340082	0.510717070080499	0.450620209102864	0.225025610644926	0.901838077635445	0.666099539986697	0.934063189879304	0.200653565035737	0.090042818412835	0.16453723049955	0.403385428558006	0.299213991385789	0.689350078549191	0.152957392827853	0.389968953419248	0.343524424458306	0.27015945354351
ENSMUSG00000052727	0.049571131891166	0.524117296266194	0.578229119627987	0.268641729494882	0.882272681257935	0.504478049022067	0.961262658102214	0.366069615665367	0.253753695972005	0.718088078664309	0.330727738280505	0.594043084852905	0.0448607698729939	0.099131601178377	0.949919355644489	0.508186364664661	0.783039343517323	0.859075306413933	0.238752534580121	0.985102061010918	0.908375302452531	0.897297479373411	0.526309759979476	0.466823156848507	0.333419110926828	0.699451581528773	0.163401543938345	0.675705009875534	0.637041929568651	0.756659983621629	0.998155431430177	0.354649457364822	0.539201879842735	0.808133208848609	0.452278411572501	0.0668071307911657	0.232100351620943	0.378890470287502	0.49277241643826	0.775009510873378	0.424692057879972	0.804662520374986	0.086363391710339	0.753877665862377	0.144113861059197
ENSMUSG00000029366	0.0495852260826223	0.275181979799527	0.379282099176889	0.72009321006951	0.860876987280823	0.106258602650855	0.450853807727949	0.681549388271092	0.237463067575115	0.772501964784021	0.839934243570718	0.755840157875175	0.12469735909799	0.484324995499522	0.745423846964869	0.116414243344433	0.471500302181352	0.011841264130938	0.300373932166028	0.631506508693108	0.899505680995661	0.133885687900969	0.471530704948851	0.505246520439868	0.0907043455650338	0.760558115029889	0.653265456160127	0.235799219658227	0.571980394587318	0.124335532547063	0.0968384711978058	0.288056398521542	0.737081044190132	0.137022025775126	0.0788666118745361	0.524448262084952	0.64560365790328	0.636559091371232	0.744854428227467	0.467485303633255	0.315515169927639	0.925363913603354	0.223959485407663	0.170228325656405	0.0461791262107875
ENSMUSG00000034707	0.0496224401185074	0.601069706807441	0.697526022769696	0.648884151688985	0.456987379997876	0.513670080422922	0.89350485790573	0.577161705658633	0.961625425140242	0.595081530773367	0.746980846488761	0.0325950022894126	0.353480626731222	0.70359047800605	0.571642865673729	0.970674133401404	0.546021701376525	0.878725864689935	0.849196925938806	0.477867418012625	0.665443205806039	0.938820829828672	0.593055253573218	0.724230425359815	0.312842802953512	0.150281480502758	0.300404590923119	0.888918658233763	0.286724395005978	0.876723810498225	0.0752263693279642	0.31314289841479	0.106876652038212	0.530927940861905	0.933524632454332	0.674095405735858	0.205688907385866	0.486167022058351	0.435978332373895	0.926884053351611	0.732203266006144	0.687567753617965	0.437157479013376	0.340243071133234	0.147891950690607
ENSMUSG00000032356	0.0496497597813166	0.325128295272297	0.230497045923321	0.717553999438515	0.772174867333748	0.128254375405696	0.870288825435595	0.389613099661822	0.55614457082838	0.0286101704041631	0.457085713410643	0.156536681177277	0.888580097629138	0.714958357703901	0.629128220612224	0.538420164646862	0.5704379252431	0.348917812168694	0.840320118860349	0.0511343691831309	0.625003977920963	0.204049343574939	0.685412574734644	0.282566096846682	0.571306656553311	0.493195802213111	0.59710262637919	0.223416874117103	0.486315423143854	0.682566807801317	0.366326412021015	0.730342823961764	0.304747358129042	0.146420939242806	0.821804804905876	0.608906589765599	0.310655990046316	0.578326853099267	0.375762245750006	0.711735214559081	0.977960468671141	0.388301938042843	0.830290155537485	0.417945146136417	0.380221974109964
ENSMUSG00000110266	0.0498446894508307	0.661095442544363	0.151644171342829	0.894094046880592	0.594216384447047	0.934503814871729	0.98544442366075	0.788906662699557	0.822364576287534	0.277725363734883	0.952317690330101	0.608727603651626	0.456214579576202	0.754500647996781	0.87724999539807	0.509433340215337	0.174925897647579	0.622246275198259	0.749603886035966	0.131936586453433	0.647161116621657	0.770717873563137	0.51262946661207	0.490170017331338	0.51332607982136	0.483770891076309	0.808746418294518	0.425140538943241	0.550168081913301	0.403478292953267	0.241517550884161	0.768634675249087	0.521480715090739	0.964454158475867	0.145715372580395	0.600221662073057	0.7550471499787	0.720178936719278	0.0222797203043096	0.888127078385605	0.294530902548268	0.649743384672265	0.843245810875879	0.982452875268644	0.749933206205303
ENSMUSG00000008167	0.0498744803890135	0.997937646392134	0.737214836036993	0.938293492611169	0.106552724897058	0.869977953077712	0.718175576603232	0.472622075975553	0.118752950633614	0.498552896318797	0.763617751754325	0.619198915017714	0.83036780696535	0.793022932912787	0.978942535059276	0.547623278393181	0.313339555312606	0.285708929935779	0.204169106011292	0.0809844468707826	0.487181117325627	0.705648474246619	0.489171126650443	0.565173677652656	0.215675229866002	0.763905505305733	0.995564214721722	0.885421889787773	0.491400974140443	0.940091835471636	0.932182791513801	0.315905023677857	0.422817074930538	0.272226535702141	0.374879368225032	0.812382861901525	0.697224038099592	0.337829493218294	0.516388220354631	0.612593248071618	0.880098763861736	0.187167967065849	0.374329080216129	0.693336888768109	0.7448071057386
ENSMUSG00000033653	0.0499687815073784	0.170259489043982	0.691329548135101	0.322915542328302	0.357565374573914	0.42777022357928	0.958054834003166	0.118107914864473	0.0959153633729376	0.61511818107228	0.0486644571736198	0.0262944339686839	0.283827561248125	0.193156737500581	0.883127245870541	0.0433608096629709	0.585172133596051	0.0286740408694362	0.137143994821068	0.983548286751827	0.286492193146959	0.540672963118972	0.694071456247551	0.0523204397075762	0.670332669610257	0.571621159187555	0.0214415009910412	0.575183225725509	0.898687795396495	0.504747145509926	0.578970633137413	0.658664516442589	0.271524803965904	0.605557679388418	0.760410453437475	0.601467265269578	0.440293877574014	0.525463050490505	0.410761997767969	0.62631706001361	0.0839334720840387	0.907157723469771	0.371925878425699	0.147365257828802	0.194821561595793
ENSMUSG00000001016	0.0499737591569939	0.466743881286023	0.0362139948563965	0.560424553815092	0.113913442371499	0.7995932034553	0.529313449955132	0.0889141216035707	0.0715758027567042	0.785932498038855	0.313318420574752	0.430263348800358	0.581413667914523	0.593952053984204	0.685116490285895	0.277013324833568	0.0109512947283341	0.427244405638741	0.965695636163245	0.823052135850398	0.55612200647062	0.146858739232108	0.798317396323822	0.216724575112445	0.580952230551555	0.863100577708035	0.861067611348187	0.725533091131169	0.543152318644055	0.034082557385829	0.691424262496692	0.898020636728296	0.19532739473312	0.262404412169218	0.100704129561431	0.152593414066531	0.918848021723322	0.529279831122363	0.908702008750726	0.448343871806305	0.0710571966063787	0.902712688350685	0.20866725921641	0.744916642187516	0.60726396512008
ENSMUSG00000113893	0.0500575658754631	0.272602900205438	0.680091279803283	0.367675694566555	0.597804532986462	0.469662830277161	0.711429099152047	0.713930342764792	0.765485051561026	0.565293163646796	0.147919122134266	0.964691322893129	0.703853618360047	0.354673763260666	0.200661938985592	0.0627411271108421	0.218681445153604	0.223584105713346	0.886975039938097	0.35749868217446	0.933273017713698	0.423678938925421	0.2567994410851	0.77848374122891	0.791198583959034	0.564227558416268	0.407914490801646	0.179276770733905	0.917244556143056	0.512398328965627	0.350942440401837	0.613419302052605	0.807197892555143	0.486453739767564	0.186447085994989	0.23667344051726	0.708362638342918	0.254900669367328	0.621036637862759	0.793743660760544	0.490039700333871	0.938406939989203	0.403347802550489	0.480588026426255	0.249203173914925
ENSMUSG00000031608	0.050282928838193	0.49699533332546	0.847264283045237	0.703533823369506	0.336521724186202	0.798588138186961	0.358283751999254	0.682994135570984	0.579153569055299	0.567376432311276	0.100282525544874	0.197197146984478	0.265463454947999	0.297862188746937	0.506559513602449	0.884427848541374	0.0107950502243782	0.802203527370415	0.63083769511753	0.813995975359676	0.281352746832639	0.561113515966802	0.752366309930373	0.452441452815089	0.741585148625672	0.999542315415127	0.208514352259772	0.355381574083417	0.524760766772907	0.732643465324076	0.549843539429982	0.251062023919019	0.225085775186026	0.768996513418145	0.465116988065167	0.58531628077065	0.530653964530476	0.646031873674484	0.164493079540119	0.724219520235808	0.148630876944088	0.643531083862786	0.781105708693569	0.349493986862624	0.580171132734224
ENSMUSG00000030994	0.0504094600596926	0.963596495641854	0.751903928053545	0.93736762175191	0.597445104202059	0.248675620068794	0.420991108783909	0.528751025678424	0.796022315217076	0.225778018724698	0.492754553781538	0.734232503266335	0.809510705117699	0.148132560656337	0.474996846041639	0.0825405893190527	0.389396808579788	0.657811494405028	0.708734581744398	0.110790681947116	0.994301279176485	0.772554488753765	0.204135658824453	0.675943045803327	0.219778182606031	0.29672279276803	0.774408815912124	0.904411707093058	0.996548555030256	0.248087550576504	0.39424426349927	0.534044969420022	0.847468031192646	0.650780405806209	0.514172345431805	0.142072106615064	0.306927822746835	0.387757222500408	0.351782830962976	0.0853893776876836	0.298427614487861	0.796035983324382	0.453308039557663	0.991093023944426	0.296714987151045
ENSMUSG00000037773	0.0505514736997512	0.602047111204994	0.464577840329652	0.83382812048439	0.253719025654807	0.439626384448112	0.286588299081535	0.484014698816458	0.128569109876812	0.331911469070031	0.726095748478875	0.630299085923996	0.74362680908501	0.748243979823825	0.356839914597255	0.753443864607377	0.110361247678021	0.369139732397831	0.103914616302141	0.287691287400066	0.876959956975702	0.712685399838194	0.312612750134958	0.990321622703077	0.537448426552063	0.482133486474351	0.605020530900342	0.782420541158013	0.984731750861254	0.964052790040004	0.331082601217541	0.962668187314569	0.525427358099763	0.914275426779778	0.399170545236185	0.911257080167197	0.425588407013136	0.887082677501317	0.254951822396844	0.616343265194933	0.925119038713757	0.198242717030945	0.376238552370705	0.32488377244287	0.379638599765259
ENSMUSG00000004056	0.0506991215978048	0.4491184511492	0.108963156285491	0.480890639375859	0.896915618152105	0.440190614271761	0.194476333663822	0.892159826143974	0.728134931922499	0.539859724193162	0.0360972287747513	0.717145862386616	0.224917566493653	0.847743741418233	0.255554861546784	0.38399111466716	0.339456556594567	5.1020591795318e-05	0.427504771323586	0.104833864103759	0.458024284816747	0.803758237324972	0.411120397218225	0.644246763786741	0.327511644858905	0.169022457735356	0.301632421128099	0.282867866881888	0.277360605430491	0.463644987887787	0.000219234236819911	0.80733526429452	0.733895637131197	0.354237126978004	0.93016823910873	0.0723378088242896	0.229996381165767	0.0925177098877625	0.373680188730748	0.387199014896165	0.0783262455043899	0.370927275363374	0.247089067206927	0.757608239689517	0.47934019898695
ENSMUSG00000027412	0.0507207962313382	0.0518378296030164	0.907439282613757	0.721194267949336	0.884125856247902	0.665243841315342	0.169655056651872	0.624876633719115	0.952110707193248	0.324901518089595	0.959096418251526	0.706616433866198	0.992865288898671	0.663183808981498	0.539856875323304	0.430243902773169	0.529191041201268	0.814636971101002	0.702246466954038	0.822376613366189	0.3149347055554	0.246882783125808	0.740802908974423	0.176495155908821	0.757847798421407	0.931584534092869	0.719864127140394	0.677961379147094	0.576170624618178	0.810203154404539	0.587602399957186	0.284345589733285	0.797918115310436	0.457665597564214	0.480939153455197	0.579697286152279	0.357751340805958	0.203280111370016	0.765374503978755	0.49286981348606	0.945679764586675	0.426600134578613	0.796422522259259	0.272522342675772	0.846077262481626
ENSMUSG00000032329	0.0509781263532807	0.673353074599455	0.923484050423475	0.755176536958442	0.205555838338558	0.0538580003139629	0.586223362471064	0.746914074026314	0.311423070182136	0.402663225363922	0.798256979972584	0.460455086130553	0.151644723969676	0.925912469987599	0.556803074998132	0.0558616753541143	0.0345653592332429	0.360192296480995	0.907182610411143	0.991574240754757	0.359106002944974	0.0805307025880229	0.543465419088287	0.801062385363678	0.528876793218441	0.206058929455163	0.362300761279964	0.436172078743669	0.652040220527102	0.913564886860756	0.826471647991395	0.651678417799708	0.237957313295613	0.181581094521266	0.86868172557321	0.259968928148568	0.865108006712369	0.52903048640388	0.477407434120814	0.419288347577564	0.371325083237727	0.196338242085288	0.190343637402579	0.299340433892638	0.52869147268334
ENSMUSG00000022365	0.0510247798823899	0.620836413124699	0.849466772081773	0.799962678978423	0.709858203506419	0.460214803042304	0.719212925099254	0.94956084725697	0.831841897228476	0.356379331723487	0.913484893133852	0.991782316588565	0.373718637953112	0.774317766271557	0.962476499071428	0.520848890869281	0.04849491663994	0.0735722025876236	0.342606590709993	0.89377506386687	0.714877611139987	0.045433349299693	0.196104950770334	0.662323423940721	0.205321938811076	0.500116558978147	0.59373250912069	0.755948674080154	0.586389435364859	0.396178394474842	0.081974445331265	0.971960902624033	0.346513623084834	0.183835373313309	0.0598598896108432	0.265776720984285	0.626743761162508	0.959898463403506	0.233465655054059	0.48200187569661	0.76451899904388	0.830861858103572	0.913562118277664	0.974368634224136	0.641727605795327
ENSMUSG00000049133	0.0511498977581587	0.880478316699028	0.994956624072678	0.232162973308555	0.938176753525556	0.306811280326743	0.950917832534652	0.945296305159511	0.0327691252126155	0.0820147866208452	0.715441050591707	0.0321474254540638	0.743535570616578	0.0271156025193761	0.929698187051763	0.509370188507496	0.668116152618944	0.366670583562759	0.869330805243019	0.0524849613911127	0.641008124333263	0.810896455282815	0.241303104236621	0.921661734680857	0.577580430345108	0.353646737789744	0.0933622491748215	0.913341872274185	0.806904294807326	0.762616315132442	0.967752571502006	0.455411446401061	0.951828153005043	0.450159605262546	0.946067409886207	0.772483562184165	0.566286629603883	0.945601462229736	0.353862489828255	0.97971148560553	0.839757576269024	0.0258625745178633	0.448561656618043	0.341560384078056	0.327986613506607
ENSMUSG00000046324	0.0511580785658792	0.358256319300355	0.139255594418197	0.00898360499703301	0.657521739085952	0.420431747896361	0.395304533457313	0.208461364806044	0.316198924362328	0.331114527314257	0.216086326792048	0.723028231016637	0.0561266048806468	0.866910784075055	0.429777225949471	0.258267878322482	0.386086258408565	0.488177980725212	0.935520123247016	0.763385164092432	0.343721714674283	0.421784377836111	0.892437676221686	0.484721163245992	0.738827905043522	0.199828095121576	0.920074857441311	0.386479164909146	0.272584558340585	0.165371619313448	0.235272075708164	0.335564285527578	0.367621784704788	0.7363872829144	0.500088413310874	0.823224460306858	0.785271059908658	0.515975174672248	0.624994299218035	0.604311689948846	0.644616996236961	0.811214602036529	0.917614943445283	0.627429348019496	0.179966867602609
ENSMUSG00000030757	0.0513309969840926	0.400703533681048	0.863006914065707	0.761658176582333	0.956355839331264	0.685633084239227	0.135039773142862	0.155022515348976	0.815331849909105	0.050279877954773	0.627750125338289	0.881824848494152	0.186681811984064	0.198578807936351	0.799606350110654	0.650758475847339	0.554486034717165	0.564928509050374	0.947147153474963	0.881548799877345	0.7516042402495	0.446288174765137	0.549333318434024	0.558945644384956	0.0247832516584305	0.150610319618368	0.821935474606478	0.175756698761922	0.0782338199560098	0.278178661137336	0.775050275915747	0.139474374791172	0.067066873437949	0.203787583264725	0.353517917723532	0.100406974817083	0.839336945661711	0.780156282433483	0.531592061762071	0.617257937524523	0.891785435350468	0.996146880007499	0.735791521631778	0.807021136518912	0.902495065263651
ENSMUSG00000068922	0.051340813131011	0.121281979661579	0.642527142937273	0.971707205984116	0.596151340833565	0.270925335529696	0.668996471588261	0.121982367510897	0.652725498057391	0.781333611130784	0.842000132116459	0.748626840876203	0.850602561148728	0.937437001834412	0.754525613169657	0.984220743686802	0.202058856293516	0.350385699576781	0.649425032935792	0.155301837801661	0.687590998124046	0.477969398083551	0.0999944696436899	0.16408051746263	0.377168372678673	0.79707779263543	0.461235199383792	0.988860716380778	0.101680123389095	0.333746630155038	0.199023573902261	0.304338625722255	0.68361226842165	0.367889179902424	0.952771226216477	0.765837813455636	0.468709549334073	0.84066803367657	0.218506174264973	0.421567408186304	0.497103960356938	0.361997612062047	0.166254328369179	0.281900634859584	0.39672628490691
ENSMUSG00000025782	0.051359725005205	0.314205253405769	0.14591506966233	0.0658820126155262	0.778853802149511	0.124604424725367	0.828520334036898	0.697640437678085	0.50725708417537	0.457318274390883	0.503507871345388	0.131044721649926	0.572098121042825	0.443881370474867	0.785703920894392	0.649767331012333	0.436978084572018	0.611254457753953	0.644796595787165	0.650851974103427	0.769457719120039	0.367179338084344	0.210640506891779	0.206660027865617	0.550780764254001	0.184626156494183	0.238436683978293	0.373315348506741	0.104267995150414	0.319734939191528	0.00806531938582355	0.706803739435353	0.407924993527163	0.696338553437447	0.934367651926489	0.142888600436537	0.832257813248832	0.123299907544726	0.915736335061229	0.732892619802374	0.654496770782553	0.301221928118791	0.0810545481584101	0.761311221970247	0.740214350834217
ENSMUSG00000027200	0.0514491837325893	0.446755285540257	0.903580635781628	0.0728124751711922	0.962046896761215	0.78344682029733	0.243460842777785	0.535722802206401	0.966835548568095	0.54774710300854	0.618908287016592	0.577568397459297	0.423743013953752	0.650552240388554	0.528328294884044	0.638379130084603	0.521944197897974	0.917298598833416	0.432815359764558	0.529793597970993	0.654561929700793	0.236055813330751	0.417774748806838	0.482537522011369	0.695716962639782	0.562241591855072	0.133106792177668	0.696707805079928	0.287440388501631	0.1723125495628	0.535432486061435	0.611105337149898	0.568028682663677	0.662713951919245	0.347202157312974	0.392287863695358	0.720522053188075	0.581862415811549	0.699497688283554	0.993694047410356	0.42469579896092	0.15076982750068	0.968768670208454	0.168555357104755	0.752045170392369
ENSMUSG00000094822	0.0515396435281399	0.916831851652113	0.308448484152337	0.671954949501293	0.921824973933346	0.0904005317892106	0.69164694572394	0.193872605773213	0.616590505011633	0.23667149260063	0.148412556200336	0.0377540916627758	0.0628318793510683	0.70349835771025	0.200908382966379	0.520187965315721	0.44052806380633	0.211528902838204	0.13137711100968	0.0831258200651395	0.369316433686204	0.58681523298372	0.994910876209383	0.862000039094854	0.668540676389178	0.793741001761766	0.322589641935583	0.819010725226857	0.109742799157323	0.672130486500253	0.0357910040552596	0.561642938293155	0.172050601956407	0.697791585422542	0.831447969552995	0.94449753141457	0.158835962322338	0.386138724978658	0.0243869955189237	0.280781212321831	0.45195076187182	0.94668523378443	0.129333802360383	0.488371011062456	0.39362660229176
ENSMUSG00000022808	0.0515639908258786	0.576428525045711	0.270579560769302	0.981701907562013	0.382889780281595	0.407590795298991	0.836689942315272	0.572364540116136	0.06176651519275	0.293038130946054	0.98066523149726	0.980492606813436	0.533683261685955	0.216613392887963	0.229834512364684	0.482946809624565	0.981830405515752	0.228694268417121	0.379560326479364	0.780248724271283	0.285713474969393	0.537371448330796	0.695696518216317	0.449608231990092	0.739331367698883	0.661655932688043	0.0785397190683849	0.449274524314948	0.915643386518737	0.44936875293147	0.23313922898289	0.905659504988108	0.689492955726687	0.218865556860436	0.734248776384787	0.243611029980821	0.575587097765236	0.880230331029552	0.459026329526082	0.0474142686799052	0.904431629180891	0.738074683100144	0.504649176224802	0.424544923504413	0.243769712360345
ENSMUSG00000025217	0.0518431813776721	0.737127728484516	0.555217083543589	0.173815619629807	0.732975699764707	0.074548046232751	0.873180766676979	0.617051704139525	0.512896170204854	0.567945889682971	0.929936395038017	0.526610520269528	0.854712225156542	0.852137841199353	0.042686419008848	0.507051606902977	0.0924653049963583	0.584738521036074	0.40763206429897	0.395041294288954	0.124686763066182	0.20244495021144	0.453527337107041	0.906252231523473	0.0388497015000723	0.647727978627793	0.45421758420044	0.561658587529617	0.559853184209299	0.66175764566807	0.523408393114901	0.477928121186928	0.134547345975712	0.824049624369102	0.168513155796447	0.423409742803408	0.501734764657852	0.734041221931441	0.214184711667072	0.649617562753905	0.0191088769360757	0.929148753197211	0.0374751497802135	0.676131921044462	0.827786875065177
ENSMUSG00000014748	0.0518498789194819	0.697193959368536	0.545175358307277	0.255956196186832	0.865872625030237	0.773567144141008	0.740499745400702	0.437986081232737	0.953033008548441	0.487321679369794	0.759423950189243	0.076724423734664	0.147021721438964	0.106496715167693	0.302041412645601	0.261968770012731	0.900223884635621	0.0207662824222771	0.926540261331969	0.412583615579007	0.89632534069036	0.662405164354754	0.571412630671365	0.842800311979745	0.702777315343944	0.298429987215377	0.286267256646354	0.994920723080631	0.697861210563686	0.307003354185489	0.00191459328640422	0.403108530868066	0.318930620400393	0.417920573487212	0.900254507014075	0.859993052651208	0.581436347055176	0.369545741883416	0.0654393672652839	0.0496368643846242	0.0125138875790165	0.0170689164920469	0.823490034850888	0.61803815636758	0.803463203433699
ENSMUSG00000018707	0.0519883053758077	0.46884251103704	0.22505859392553	0.631852640002929	0.425818107907396	0.479701177354681	0.3770597900891	0.244521595929128	0.954860278482077	0.223395379433256	0.479262398485679	0.00939096375801709	0.335315863415735	0.487503935577221	0.499104142404248	0.940237295672637	0.865709733125808	0.000817106652837178	0.616107894636113	0.987208717493218	0.660906504004776	0.737529590276874	0.256917789172564	0.835203803435037	0.946211406039513	0.206217054201985	0.372780801700271	0.846501544135932	0.979719631240506	0.162652395914455	0.110416531412797	0.942964877214661	0.484999597989153	0.894109511953012	0.21842343034711	0.14674879112929	0.45695142457734	0.11589425605375	0.860256958212992	0.653428636634091	0.208920309289606	0.284031624621791	0.845477330447184	0.467944384582531	0.104094881316952
ENSMUSG00000079442	0.0520309108296013	0.527188255200318	0.420309658031072	0.840668874586034	0.285405011768088	0.421032497540198	0.182105172822422	0.599229021549771	0.973553870161289	0.28233088303565	0.661760918520793	0.490087260308959	0.61458071955014	0.416901001070152	0.0414898971876445	0.719868736310651	0.412770557378842	0.614806259233548	0.986202177712933	0.088966447728071	0.351037374951468	0.0896029270321264	0.466411048216384	0.392571309806626	0.992044054436508	0.793178182320886	0.122642387053079	0.89094611129362	0.279222022539357	0.751594321043587	0.329601143476276	0.126691779736175	0.312098443028588	0.45970780236583	0.794410220565132	0.509059986798435	0.17846136674281	0.68568882984633	0.488463941055852	0.543262764539066	0.277621747710962	0.453116751671023	0.993359080472041	0.594010867055276	0.216020840249456
ENSMUSG00000021290	0.0520394588500071	0.56394933446206	0.933765521819836	0.366474830152924	0.174166672832673	0.96786954678887	0.319391854196924	0.182161271965512	0.375832839436568	0.299631470884811	0.388088774174493	0.752488972864979	0.967597274067826	0.379738215821386	0.592382227344376	0.585861178229781	0.385889599783956	3.30103582506426e-05	0.969627294313058	0.576466791773736	0.953765469031614	0.481208254378414	0.893053506644392	0.953195889615004	0.191018939597712	0.512912553641468	0.523429047064284	0.410486934122819	0.847748631305476	0.509851399093046	0.643488984040068	0.79455599185897	0.232066512446703	0.753746264814114	0.157980377354133	0.665611935104259	0.028504241573085	0.568704028400833	0.203704561617912	0.517959640873961	0.486003008611169	0.505098053243675	0.933802214414091	0.131373048766597	0.349131174405529
ENSMUSG00000002565	0.0522388574242117	0.631117586349168	0.0756558551489935	0.541010169882599	0.198293426371203	0.846895439553948	0.586287115369823	0.37161968590037	0.0770559558783651	0.639787100868578	0.764913778886272	0.350077464708187	0.611290067120319	0.754532706704393	0.978404735403016	0.946938304813984	0.104084451450464	0.653873212485117	0.365836365733442	0.162575518720361	0.953616489997687	0.424551253503331	0.159365069768965	0.863582360955062	0.885554345513313	0.732912711585648	0.0250747140445068	0.490756441200763	0.607194228711588	0.264997512355211	0.72970312093252	0.191921969844152	0.0379458727409583	0.177158120674715	0.195954752371249	0.983797519234135	0.794251734114008	0.925510797714486	0.226079474626463	0.927979606796982	0.60343980477807	0.168333906605727	0.658884984246938	0.897808054800845	0.628754634893341
ENSMUSG00000039252	0.0522708326259616	0.553497664438674	0.633664305237428	0.802586894619576	0.590451078814298	0.836085673411507	0.758234939894978	0.965181561722901	0.858266593508183	0.589298404312367	0.164435158021712	0.592892451190262	0.137629453718211	0.447797738421893	0.502877013988444	0.709916111541568	0.860896750243482	0.122033389268284	0.933173218678736	0.358424877400076	0.336255844025596	0.659208801345843	0.44803813692823	0.627885435007541	0.594969709589391	0.600041299476922	0.649785348714132	0.836654522833845	0.31242879232844	0.644868292112818	0.444352189390016	0.0973578169287692	0.48711629455734	0.888243940619351	0.0414658003172513	0.438066457556363	0.869187815362404	0.593280216118397	0.921016761925229	0.441767973132714	0.300223404047976	0.235762044213297	0.981821136589821	0.209448162621972	0.467410415656292
ENSMUSG00000071369	0.0525465575425332	0.194597625550023	0.341099146671669	0.954930018760296	0.772586828571869	0.370578720071386	0.841516946075571	0.933362850357613	0.310470875455158	0.690663377342728	0.85813711015298	0.741494594470392	0.935892380762038	0.813024607001959	0.927124864992375	0.683270751352669	0.289769318824763	0.279490298534957	0.0861507551941897	0.305220338619154	0.267729309028012	0.215681542707293	0.815447339870839	0.0474789491832207	0.528643726215912	0.201060188092669	0.598293999922542	0.2849688076006	0.452359081920973	0.0270292667778995	0.00596861738603407	0.750961880697099	0.719808623707537	0.860625707920427	0.501702950562556	0.414374043599952	0.959662760467146	0.988474255433238	0.450638913299744	0.0638520559290418	0.419965552496014	0.220973895055974	0.628982355315507	0.428329183080751	0.993759759716795
ENSMUSG00000030016	0.0525475934310322	0.669780525888207	0.101606732083404	0.548146698366807	0.953821752765387	0.951241223579578	0.738558165513158	0.488936082736336	0.471507658522993	0.932193465502701	0.0897240238934274	0.387747373499268	0.394493808396755	0.905423217636658	0.395099827821529	0.4155720238143	0.344899804714613	0.414379319497507	0.401112134801087	0.863405521517954	0.39419240681551	0.424132010130752	0.850725306623757	0.229842210875941	0.129921386835643	0.565758284066593	0.410474548757827	0.572220393461365	0.181761072452871	0.15782224514763	0.0208349784141063	0.731420227279104	0.806337041831714	0.236091209399817	0.651849624614896	0.333013705755394	0.115718612625184	0.523061227112467	0.313141344380484	0.242679588168809	0.941487379632133	0.0652960295941935	0.123464163540288	0.925561635009357	0.116221272831395
ENSMUSG00000033751	0.0529609100623109	0.817507657527705	0.843017253014591	0.2881312625911	0.492546723266066	0.916417991625985	0.980343212905722	0.038728299811425	0.361806212079248	0.521041971982145	0.557229258002926	0.477692698093754	0.950313429206703	0.73576773860012	0.54570031991196	0.585610563952188	0.843289653433419	0.000440843867921911	0.360935901375619	0.647741772298214	0.617133169613007	0.521975858368747	0.517164605400905	0.364450672236325	0.86405967666596	0.707225802641439	0.717779039882913	0.485825722895276	0.156437861432974	0.501060976750094	0.443723609182681	0.441670753524495	0.445266801577126	0.19211397129651	0.663260780877625	0.0254209660813867	0.637752687338537	0.467121730222945	0.283864368252657	0.363558584418955	0.128776520944821	0.387995729356392	0.525441683181131	0.280244771358758	0.013181505388768
ENSMUSG00000008475	0.052963930651648	0.540523836139431	0.326044952690908	0.107723061225565	0.998523488662898	0.159407033249686	0.807776156909081	0.555057351618996	0.103995609377203	0.122366466970476	0.292035630583147	0.335215215070364	0.0199283261777356	0.671198596775964	0.596931265218903	0.812468614011252	0.00717965678195518	8.94900651450967e-10	0.16409735491423	0.107779434548174	0.643780497072151	0.0240587385866946	0.594831123029808	0.179211583995733	0.810356688519419	0.160510376334211	0.48270222368172	0.58241091953283	0.570904428731233	0.0779237549741193	3.78051041273414e-06	0.546485793467141	0.95451188152652	0.865035533193292	0.169062721521602	0.329756233151746	0.668498935607628	0.0214924310345748	0.0088797770713323	0.00795681039134834	0.902855373320442	0.380468439752226	0.384884359050085	0.035005769978233	0.0581185219899473
ENSMUSG00000049028	0.0532102326145415	0.312054999121076	0.643125030715449	0.511578781276148	0.32693765284917	0.0259042659488259	0.980399799206109	0.693055308810521	0.218328776478127	0.173631166649552	0.865108342547659	0.941999368795072	0.941860722987683	0.159924877838858	0.435138341316902	0.969578987148502	0.433110084211832	0.182928165521005	0.066958767850459	0.778636617364649	0.662670548762314	0.565102970082724	0.78525209114522	0.263540437065502	0.118762395636858	0.869052920893198	0.314135606592729	0.391373189837121	0.661332243159537	0.6202557698972	0.547543926207313	0.775065917818282	0.987282916699645	0.591469428405743	0.447500230993753	0.571291738778287	0.996436996872041	0.151189716849375	0.447658795155731	0.454008777816506	0.352744006830179	0.853838333289141	0.582003380602633	0.720810976377041	0.5760011867146
ENSMUSG00000004043	0.0532329172191051	0.462539431009797	0.129237525112661	0.321953098634544	0.718118164363859	0.783981906304759	0.450024167888693	0.562941308229899	0.131352743964094	0.797713856857739	0.433493826711611	0.14947967515573	0.233020264367087	0.739160396835469	0.965966058351826	0.52818961070929	0.891400578336827	8.18146875291106e-05	0.96427019891637	0.0172908815378339	0.0391197226159883	0.992752100512926	0.42496380816811	0.0324607964356711	0.376759603297414	0.348360751435521	0.548114494800114	0.352245918267379	0.04506870995145	0.0139526893205944	2.47274093930906e-06	0.0834771130653401	0.689475517995588	0.53035518700932	0.15353287648962	0.984234543835208	0.939225797510727	0.619394091720817	0.249762947846225	0.854639069465188	0.010122326688856	0.391649454926688	0.0316759703573388	0.227052620141922	0.352086018827547
ENSMUSG00000030967	0.053319915807624	0.717260900590927	0.16695654369846	0.589369020015775	0.0447550559296	0.33132280943319	0.725937939573767	0.663617682930539	0.0916592416931899	0.677431952706865	0.857568191251542	0.350414379305452	0.653272636536999	0.960405213527436	0.663845789134079	0.365732697287035	0.845058053834215	0.00648232106787868	0.752523032316108	0.887633546671064	0.882799660330855	0.19319065915623	0.0820588167276107	0.946239764554171	0.421679890446564	0.234514682524188	0.680450742562823	0.498345030905712	0.72514891873405	0.367544752728194	0.20366368511743	0.721792117634892	0.0829346064853866	0.493963303691428	0.0055458099985014	0.444704951959099	0.307205677147455	0.849812056205257	0.79205198683415	0.809455698248191	0.38457739477259	0.0547508146048193	0.46960211881761	0.431318843719262	0.463136743616101
ENSMUSG00000025509	0.0535121609498036	0.185831947579707	0.220938092000732	0.488411764850464	0.768852859100097	0.245457766438612	0.390836707181257	0.748483985845351	0.613164837788863	0.686474161766118	0.663778262853359	0.680130072118286	0.43155888934428	0.598374391435602	0.163880793046529	0.180767027089234	0.689366212394305	0.0495141199913328	0.619998452817847	0.875818518367366	0.503270945019248	0.0833310543783874	0.0526355570784817	0.785435271940824	0.440185537449465	0.899492326324535	0.226052687532399	0.384235300500949	0.387958768828315	0.434458533891803	0.18046183572273	0.598818790810642	0.156004415694146	0.208259069551418	0.647277322844229	0.0250844209492392	0.0293443762845456	0.872484915476205	0.57043835771802	0.255940405495241	0.499406535392796	0.793661836597765	0.610404897150009	0.713086552499968	0.216568998735856
ENSMUSG00000009863	0.0535310954492372	0.391686555752516	0.458269409162445	0.757700874327427	0.714114889538117	0.729654140602891	0.292643134316989	0.150383196585811	0.0445898229536343	0.735688887621564	0.983075781874992	0.984780866720451	0.0402364252647561	0.667581283359262	0.997120868687343	0.358780850882771	0.662741102535046	0.00132122198356721	0.239707898448709	0.641831434890073	0.929901369980166	0.927892484036743	0.386509827230253	0.628705311506674	0.945430933268043	0.829429277548468	0.139905691499141	0.169614067803435	0.477523323570629	0.227248355510343	0.0160734590442286	0.518321375903634	0.936580564749989	0.969702781789499	0.918001551225815	0.370755295007321	0.778372044904697	0.256834579000837	0.809093247514493	0.905272918311301	0.180588345525394	0.754620804292422	0.526063479833498	0.0269788103234688	0.150720554608611
ENSMUSG00000060724	0.0536292465384382	0.355896380133597	0.852907948878081	0.287208975708888	0.578343318926614	0.176343045649858	0.751801704089826	0.142595307053983	0.158088145936235	0.520000694990552	0.641603641990751	0.586989845640337	0.786970636798045	0.808457953793092	0.444561357964671	0.495273643196555	0.125046499842585	0.939453222947192	0.575231373482869	0.201105642249563	0.949737077698944	0.63998189775892	0.41335916859297	0.637780389207701	0.712026948452578	0.450419124932871	0.339816752163349	0.0246729628337334	0.921013626489558	0.17288055899846	0.201532968040846	0.935092647603066	0.319284232035753	0.707033359675456	0.200360274517963	0.302717719406336	0.272140864493653	0.717870050304529	0.420391315034843	0.858099499187972	0.262033466924134	0.923504905040542	0.0941139463333848	0.645895560456646	0.419669907482681
ENSMUSG00000029138	0.0536422282973787	0.689622227957764	0.328119493021055	0.747449763862686	0.156219309293734	0.550434324476303	0.710984701559757	0.972584440602468	0.196568130044058	0.440236418814271	0.0871666530148058	0.419737418757024	0.937537000685608	0.275127236686121	0.161714895062468	0.679834618549203	0.158257584094139	0.223374758892991	0.68368607157043	0.570803358276911	0.372333644032144	0.0722054320105533	0.76568692211922	0.508130941741849	0.0388862974169475	0.883890743924655	0.471960118694099	0.900529244178989	0.65764469991389	0.515035225619633	0.880244404390377	0.303223825423645	0.923010862162175	0.26402845997023	0.276354274676519	0.492578801634302	0.313310214184043	0.0980616577759547	0.467658799793163	0.0677351649955847	0.732072834956033	0.109732148637152	0.438655776584518	0.295773769688775	0.702919238534796
ENSMUSG00000001964	0.0536588716854463	0.26192689279235	0.265516187632274	0.968714883996397	0.659840958929774	0.179414874086946	0.505446115423883	0.936021549041918	0.691031453719214	0.154151587655134	0.841939147958217	0.881869671444049	0.668828882087053	0.333942930131162	0.346747744726103	0.261813253388303	0.729093489600743	0.0233838594279233	0.750083373233637	0.833401236567207	0.42173545028937	0.815861789403427	0.637720735448253	0.13823387014935	0.338152923890139	0.737381751635777	0.928299873386956	0.789622445151296	0.396629106432321	0.626994945970184	0.498201567360818	0.804119484375897	0.565801585560238	0.533328935304463	0.00926634265417199	0.650473601280814	0.903993182639348	0.0840628345016504	0.691396973226682	0.0605689309112782	0.7676756129569	0.497205238700951	0.495609018020703	0.861550465481027	0.352182735948768
ENSMUSG00000031386	0.0538369729469584	0.524131655399331	0.313240000013189	0.569689056994761	0.39831671427211	0.499759718111459	0.605611011661227	0.324522630520631	0.508919207804437	0.233388845308648	0.411293769721734	0.0753026593345894	0.948118131557884	0.367469014139981	0.662996507652519	0.130201532527878	0.226325826403403	0.0572326456772977	0.720175957500401	0.19135952765992	0.723369658430814	0.166905139270119	0.276337335096945	0.773702757466972	0.533900890188948	0.424331654695921	0.96651752726328	0.235542308237555	0.95203558402933	0.786541334108657	0.563059200150898	0.303157294370118	0.571266214877357	0.771248479946461	0.515224741587757	0.174332232091238	0.292827887031967	0.167962934054563	0.741988687342861	0.968123026084354	0.680445363380041	0.826903475280674	0.197807055125784	0.554720209333255	0.244762060276137
ENSMUSG00000029017	0.0538520602542626	0.579126787730339	0.072594922106673	0.833816518404063	0.652132746905049	0.113503181296158	0.507217043472591	0.0820951775541197	0.928626147481384	0.952615778191819	0.225605634414742	0.378145751703112	0.523661906240766	0.766756021261648	0.864754431043268	0.263451850677104	0.956543055002193	0.90841665561857	0.413816888456481	0.458118402199023	0.62137882237126	0.58769768723536	0.261285476452574	0.868073959027842	0.801767839798006	0.0809503079397847	0.619963134652606	0.292086125055469	0.136534198374314	0.0349586755323629	0.717544606463492	0.29001167350889	0.067271029393529	0.165164839416728	0.401236326108057	0.923356898252014	0.394960438061814	0.0927416470769611	0.674617716523584	0.48290317367701	0.177807480652707	0.319070849136707	0.209710585154055	0.962443471951532	0.590592642939232
ENSMUSG00000048490	0.053916848166481	0.123270931096609	0.911739312039053	0.796167067658191	0.704611925897781	0.758965804993474	0.33980044330486	0.488816120115019	0.0972569117652222	0.418735252232346	0.731203865730029	0.0595591129075418	0.308025741520078	0.849184504654503	0.0609371350572958	0.819764655532988	0.923798975555629	0.00561228156880132	0.13377240199952	0.826221772540641	0.630077931967617	0.493470127590713	0.355970722615207	0.730740015635499	0.0970690518133036	0.170662225786275	0.596946109224852	0.567628439556526	0.135042948162825	0.0366762312142799	0.159928123129018	0.536542428506967	0.778419293404561	0.855804740495939	0.800041297793678	0.816528963250219	0.00495886848641636	0.95521706197206	0.151766451038313	0.758176214966281	0.0094463464300977	0.876568288999453	0.653165483727011	0.456694255793047	0.617863367254221
ENSMUSG00000036206	0.0539924953403572	0.436235535927149	0.866242830677673	0.0960514445519248	0.884253266574869	0.579720563536147	0.249984034552657	0.641484693368739	0.126929996784245	0.982363213402091	0.536402217864428	0.454568489611507	0.748578244714968	0.938292593887173	0.923514950203651	0.255276809666464	0.308002267323735	0.127818151373506	0.227995788599689	0.720133600128783	0.413853472050726	0.801636835140017	0.129448123101667	0.0829243669729553	0.14688532441734	0.958125611224876	0.368871089226407	0.901718803274179	0.430134645812699	0.578736707998758	0.0318921633996187	0.151019809878635	0.845960884513417	0.0772955615391988	0.961926224912248	0.901578487839324	0.41716931337823	0.375428362457674	0.55836018624836	0.410841069142537	0.871485840859182	0.556521340349612	0.507630474981511	0.975845011382497	0.336894374591644
ENSMUSG00000074796	0.0542283066793551	0.724573256425341	0.633998295899837	0.506601878752093	0.36699300974615	0.622721566127342	0.0841262153857191	0.0392212615100934	0.784676209247155	0.677819949489204	0.2342357270393	0.184927211945372	0.563970257368557	0.302687428401973	0.76986024408355	0.85068870833364	0.743075202495918	0.00283829205802671	0.985627606152186	0.258450736863686	0.181556360209161	0.428326058630004	0.91027349874198	0.300290576772733	0.916299276848204	0.133360318531837	0.285610320201699	0.303487490019517	0.693191516525277	0.330963855854365	0.821998552474174	0.451094218663839	0.145947634852786	0.328887841129056	0.965098611085913	0.51329622296459	0.151006258854163	0.552441829167517	0.11025250758893	0.789404822601333	0.870870302209891	0.459128900763768	0.411859796910793	0.389862764108255	0.826324965685631
ENSMUSG00000042567	0.0543635349766549	0.392222121415136	0.141505367043782	0.798530564382703	0.115578038878706	0.23531823608686	0.849028246733258	0.26007070482826	0.79157286060184	0.563275432119332	0.0230323748714191	0.83732357563134	0.279044261887997	0.174282042786696	0.841418969338628	0.843619299088601	0.0551506680095434	0.201177794649269	0.586170979690338	0.66459504113098	0.606321783431931	0.803332545466548	0.913463980431665	0.755282174293026	0.568466867115984	0.0878122184276176	0.809231032830808	0.266355709546465	0.0885081963645831	0.222039899648422	0.682207524450953	0.530193550854689	0.741481932400277	0.758830803059116	0.469754756412133	0.678164180154555	0.795765795518572	0.518915774216367	0.392529990303923	0.123708301973742	0.569389992417088	0.815559638216086	0.809841825948027	0.665350016163071	0.10263562507026
ENSMUSG00000028059	0.0543877221052804	0.364521899484372	0.21350042870127	0.322639256186329	0.124047746265552	0.357936064518444	0.0662555071567098	0.785799693779574	0.887378479153398	0.601177891126972	0.622503544742029	0.840652823730402	0.522583146869482	0.696063308102822	0.496203628148709	0.531558287655801	0.581537208675727	0.802348225009457	0.395422758463587	0.932638895081694	0.83431294991358	0.000909019772036943	0.336445038115546	0.392647364253625	0.0892012850174479	0.205856050050804	0.429494258011473	0.961130957892318	0.908249722866652	0.943109355558897	0.0569458928141331	0.74539197555136	0.844000365600738	0.526477458853823	0.475108101947135	0.50191504392255	0.756114074650109	0.787279092395595	0.274701696963132	0.484579773946881	0.122196149898969	0.283497519835582	0.528272831490043	0.993981086242258	0.82191927475311
ENSMUSG00000001260	0.054406547651928	0.870201685030496	0.573493492886671	0.42233215393936	0.276086615392826	0.685582942632208	0.438972096025837	0.975774182654854	0.363052341298937	0.354820089489642	0.533481451812871	0.377023548037627	0.386716070943677	0.481589751299411	0.380297809413947	0.682138452142442	0.569193265226752	0.765894486239707	0.192993152093246	0.347400357188385	0.166290672400683	0.810146688617143	0.245008722869879	0.652762515398138	0.210770632385248	0.440136707476555	0.773660043749099	0.311203606956383	0.279055940091273	0.269454461518811	0.497229996999136	0.563880047093587	0.203195418541724	0.736073286354842	0.897435107310403	0.970236276845089	0.354769614916038	0.735157471483511	0.199258590764711	0.334485413774198	0.390742417499265	0.653079594404216	0.361143181284659	0.339022216416875	0.30411983176553
ENSMUSG00000027620	0.0544754277289001	0.864093742588306	0.732066787383293	0.955161877650887	0.653140440331488	0.976898851815025	0.256152717001098	0.580116890362112	0.725686585910307	0.126970409551978	0.0104561002507218	0.78287874707859	0.0518037698435409	0.918486192302048	0.583200425424216	0.583432284386506	0.0301133633678683	7.78728443759087e-08	0.277408996931443	0.885329680617023	0.200248670752698	0.155367077529397	0.933695204611701	0.0322065321248758	0.589942548177485	0.708039739932585	0.627553843094693	0.188245422998745	0.0823836389352119	0.0276126696658454	0.000364964850015496	0.990979955692779	0.468891477674452	0.295752575409704	0.168404150086002	0.113981598677656	0.757724276255238	0.642047285934373	0.259469104382678	0.0588336613753562	0.137946286297182	0.0756628751452613	0.536182666003204	0.338109019193356	0.508709187352238
ENSMUSG00000082499	0.054579050513932	0.29037337309653	0.168790874872573	0.291003756540807	0.698441746271512	0.0574989618332697	0.421556758279447	0.988391463246709	0.518831455112977	0.495353485206343	0.43764893727688	0.689251166335956	0.552043278842924	0.307638495473354	0.715763092527781	0.616734723945047	0.388732735839091	0.66868207677632	0.747386380552356	0.723914464545821	0.202355649609365	0.755827897990089	0.153730845754345	0.5811903004461	0.845152099175234	0.664294155836246	0.334786750220808	0.0484617347792339	0.200422982491726	0.95819710198262	0.17861267015658	0.165676974386176	0.736803238080603	0.553430298815899	0.988895457182779	0.192672155352086	0.714810760415628	0.300034764797047	0.959644719688053	0.401048348006448	0.522102466373041	0.751383218994104	0.932022306786779	0.777686472873091	0.9269513362713
ENSMUSG00000026469	0.0549089324119596	0.970884793443582	0.89806955205905	0.0960339660522795	0.788370972604061	0.295262431794133	0.121613446779012	0.144933603823627	0.742189388229713	0.266285145048342	0.0301111458799495	0.572144293403993	0.802316602602981	0.797014027663592	0.215102072290866	0.723835708635273	0.507476822820578	0.450517380925703	0.405474555730295	0.341942768097842	0.17309166960941	0.534192776931065	0.528814148724861	0.324459218893796	0.727219261568493	0.681188897671006	0.75713836766908	0.413671003823996	0.779156793315141	0.373298603498783	0.631172628401829	0.0628424078845544	0.40020607286991	0.934266899037799	0.675433292224049	0.721248403211786	0.586556233955336	0.628387168298324	0.156921775827406	0.881039290916858	0.92532226767753	0.714231257921531	0.352447083577503	0.418815050484504	0.500583609789926
ENSMUSG00000018501	0.0549111864699307	0.193671459055729	0.239991110584056	0.538050580866163	0.17842397016812	0.365785307199829	0.724743230313474	0.509918249622548	0.691834080718969	0.0181897751932986	0.583711744388793	0.0188450358270893	0.997575432834471	0.253409467894854	0.672282963975162	0.657395525521727	0.0509189326230296	0.00562060242143322	0.609718117571225	0.893329353779882	0.896695404824481	0.067649297657418	0.461982293284344	0.949850970372708	0.725459094654936	0.964562256091186	0.44032268657973	0.175234503244298	0.0852058979088423	0.663299506927253	0.000217243864918093	0.481267325139075	0.484413260716985	0.139866607251696	0.264891788192014	0.0227580232607019	0.899686353439287	0.978878319464357	0.671987342326125	0.328393041465021	0.32759174725657	0.0506711279631091	0.911917327746951	0.111586166766437	0.338062990003065
ENSMUSG00000062444	0.0550103591896948	0.813246197977226	0.642053450750314	0.822478825942759	0.776494274010101	0.137928315804124	0.715285713852526	0.723663265520717	0.600000253728717	0.8907976485607	0.960376940866646	0.602923805160955	0.114629287196595	0.887695234405304	0.266402531226529	0.343723681501596	0.861810967291728	0.981973632797308	0.60298860153981	0.772098888568355	0.368154673626587	0.89068334102849	0.406662704530683	0.436301508281737	0.818782306183358	0.73145442235874	0.950366584492347	0.663905514238753	0.952737683480716	0.846775131234291	0.918141622953645	0.0266161308959312	0.299166522390473	0.719916046005279	0.0670724857413798	0.61450625624512	0.946579996365034	0.651971902119254	0.727565583822505	0.245843945838166	0.232130880097109	0.911894170384258	0.192374194748373	0.803674888363074	0.236974872299516
ENSMUSG00000032305	0.0550769145668055	0.319800576016128	0.145404048097318	0.693114178673589	0.222666086325536	0.639147637191952	0.417041307150468	0.779166662929696	0.153662785870047	0.413823826148243	0.872016431572315	0.193603845206866	0.579998654060947	0.0271733171203291	0.777652885965548	0.437904289953161	0.401748970160116	0.708915046356714	0.61063719204187	0.897022808866562	0.246987307830662	0.769943427843264	0.852787208869508	0.941001474786677	0.661083224625018	0.128877751793378	0.350115397877049	0.541207393022342	0.998260306588552	0.545576417723457	0.75966128866211	0.812016603368288	0.410674133992474	0.21375125417123	0.723250584693867	0.734246720071172	0.398864630056042	0.723089654628787	0.575454143635728	0.0123015167688666	0.999331313778962	0.526611172191422	0.0425611093414033	0.211241790204595	0.547440394062917
ENSMUSG00000014873	0.0552834069337905	0.9585001386582	0.939664329452611	0.439530340948496	0.595308303231159	0.369667012803608	0.368842625825962	0.211297583557788	0.587046289432861	0.548951564861885	0.768891920955807	0.621920954865378	0.502963226367114	0.898436560259661	0.304843532557435	0.0304545168264216	0.545410037045619	0.146962362020668	0.460376334715437	0.837017839976167	0.0627805483793726	0.538051089500803	0.817315993510692	0.970195951357842	0.783045766872825	0.500426831879768	0.543731271130325	0.541691861390938	0.710783002444953	0.810934186305139	0.252339345662498	0.944976689124061	0.626121736123283	0.490057982103326	0.357685378277246	0.498781269733111	0.277933259521556	0.81639134949697	0.547525773589029	0.730468907162388	0.629143169539075	0.900960458736545	0.137709190129162	0.758005380651746	0.528965024484094
ENSMUSG00000016200	0.0555907185487752	0.768040162487258	0.832379596002577	0.45286077717281	0.528049718476729	0.556889001817881	0.17254278601604	0.150406650680978	0.742913438318787	0.696829064232876	0.418765214012293	0.800573291912838	0.236800529965662	0.683372686994876	0.953662405276296	0.698416926090445	0.766716598559259	0.0947879923617322	0.0562587273434616	0.270658423533885	0.896189068922409	0.675284993499986	0.0343289704068366	0.303413078471598	0.551583566568679	0.00459426120317215	0.944910206736469	0.965230195005178	0.379517048219635	0.592522670900756	0.954744027415957	0.905222756560246	0.478770037205067	0.851966309819841	0.881583153262898	0.343594341126477	0.0929421997390427	0.640634123493606	0.393646591550532	0.64933950553738	0.242863565671288	0.173264482698185	0.373542739366179	0.0649913715257593	0.871996658500835
ENSMUSG00000024639	0.0556853060848539	0.443343522777484	0.216751193364707	0.16587745625462	0.517717790882015	0.976015785834457	0.232003248072914	0.662306656458435	0.597114512689461	0.637074359256377	0.653589127117986	0.479248037409165	0.39998136634948	0.316221411932554	0.657031281799784	0.419192497900725	0.0045510621131908	0.787754375415281	0.908726585530368	0.848719791540171	0.524323924771432	0.331632584413206	0.731989992363465	0.572100093069088	0.785461311008012	0.0790828905879847	0.0401352448829758	0.24463690554252	0.870316270349321	0.408900980775587	0.777439386074884	0.762301369482352	0.812721240314609	0.333031644111286	0.348552415045505	0.482101825670866	0.624922961635879	0.863764827614985	0.753666469366725	0.196425199293548	0.211532889220894	0.50969736173335	0.672146035076387	0.0888114253191411	0.0124807989852249
ENSMUSG00000056612	0.0557520342530453	0.866628809192844	0.134666809878807	0.831567221856682	0.829973032109559	0.760931208746415	0.723613656028465	0.469464206022701	0.992896863692879	0.562666162238749	0.38218669938543	0.0217903808556229	0.7448536867131	0.734367527530134	0.442460035379672	0.827438458918003	0.310871496979988	0.661905717276338	0.600367362722558	0.512689306790095	0.749126407678154	0.28818339305931	0.178394994057029	0.488056768698802	0.710820505245891	0.0635179362781897	0.836362400079255	0.826868011804134	0.25184084708759	0.348796074570534	0.990492517750285	0.113712866395036	0.308658985537547	0.828999358535808	0.183600098291349	0.45092088898848	0.533943809339628	0.190139942219605	0.702968597302259	0.939263099000951	0.996350210342191	0.50316243283716	0.662131750444074	0.429732039642426	0.108599277216189
ENSMUSG00000043760	0.0557816533341001	0.439377390072186	0.463862728928296	0.467184090944716	0.756023247155668	0.602280383110937	0.351407641493709	0.672372159169258	0.351448296279926	0.195668174931193	0.220698319571378	0.896947924994875	0.757185393146387	0.464828191633167	0.66805195755013	0.176823105227123	0.394901753119843	0.762804372214585	0.403451170886262	0.994642108356053	0.767073021821581	0.671228917113436	0.507134317764222	0.890332817276239	0.520827639640048	0.115989669223357	0.235308482130302	0.400330548509353	0.0422263321142379	0.606851502825517	0.99704502770055	0.690800476120055	0.228545778999548	0.746791051582907	0.48360854518417	0.130468158477771	0.817687696032752	0.86701752752969	0.460086951453797	0.621795850217516	0.861232076242114	0.321766628809922	0.590789536343041	0.254682125297668	0.745925978234608
ENSMUSG00000046958	0.055857416209997	0.425363944029674	0.986462358215616	0.196237664155174	0.847903874209499	0.834949204585991	0.734889577362886	0.105609254068179	0.682738178285782	0.304361986161078	0.969588389065647	0.979315510509708	0.24283980281323	0.440786904193499	0.763617699732507	0.328375462986208	0.585735702239563	0.402607136993738	0.594266684810512	0.170563666091478	0.347112956780101	0.970567020522523	0.717279172258435	0.613126476018867	0.0946502896875997	0.826467279507061	0.208870051467963	0.362441291669935	0.560347471723776	0.838584285145869	0.272437272968744	0.689423818254633	0.65645698987742	0.744207594855971	0.981040594475474	0.0538810932077542	0.225970217378229	0.383407394150516	0.807371029451865	0.701570844620876	0.653555043376899	0.103219503495425	0.283339833825127	0.833948844110778	0.978020393533751
ENSMUSG00000031461	0.0559106786530469	0.27681104075577	0.72200645921069	0.753846245279982	0.13179446087824	0.976853733436028	0.676613396833673	0.48580656925054	0.445744343839729	0.703235166340024	0.15275907197557	0.703428553019255	0.289996524496445	0.0796036112904422	0.796286108023129	0.989451784966913	0.659808812722153	0.422023052855362	0.815063875082296	0.574166032475847	0.339460448998712	0.555303587943977	0.617419433766644	0.514616362660176	0.610241086515586	0.978824691816349	0.611955277268145	0.122042342025253	0.7797467029816	0.451157192565073	0.6890500184152	0.95070806402714	0.128357823926237	0.704551293963517	0.104491874542491	0.555674030471334	0.317876007805412	0.691919841991476	0.381205433255666	0.845928311341669	0.542445016284373	0.758903190817214	0.928357444015035	0.359786948034626	0.273639364557132
ENSMUSG00000030209	0.0560731651686617	0.406490732186863	0.990164244064316	0.765346292839777	0.641155306621809	0.506473556114059	0.571008179529416	0.37939925833201	0.461838574009372	0.39841208318245	0.468972718186075	0.876659830191443	0.261763619108531	0.903190718809307	0.574699680116168	0.448528018043277	0.220587703254962	0.0373261726645545	0.694974537303385	0.414931645193304	0.693342426671504	0.406383845275791	0.00316651180790641	0.846894401668102	0.632891042787333	0.0904973061804653	0.436900019819748	0.306550810091241	0.172284499157887	0.233791732409899	0.313155061123769	0.251856431633481	0.281113983215823	0.838506953413266	0.338081637069594	0.147380647613122	0.156164906307108	0.539210721757592	0.7988026022905	0.892573162525878	0.560235283920444	0.809509119054531	0.791972845679969	0.0529348892199109	0.0404887275209599
ENSMUSG00000019763	0.056326777604968	0.730192111034021	0.510874042552711	0.121829451075633	0.495483427023698	0.100330802650072	0.987393980890897	0.320070140354693	0.39536254350352	0.4618726119735	0.902551946749141	0.212458629227827	0.90897287690701	0.669742545423945	0.363782889826945	0.560108215526183	0.946167133854377	0.204948306909192	0.441148657195696	0.467517264123695	0.0427359705170573	0.46518770733433	0.600009451248112	0.263124293391999	0.191663172804383	0.870112075824973	0.576173523823356	0.62321516917034	0.912350243509196	0.315039813264371	0.500935036490046	0.414308734213446	0.592812631346845	0.679159182169667	0.189019209273945	0.0788372635304997	0.392158542881635	0.139359958915018	0.543019823611579	0.691722788494248	0.0349770960092875	0.210104667412953	0.255142378229256	0.948249517097225	0.401067711576263
ENSMUSG00000115644	0.0563666116666032	0.432816905075664	0.424669174652304	0.999250733603685	0.686718625701379	0.357890342997263	0.705229215653229	0.811725020073485	0.746334086280636	0.669124468833384	0.709393076263705	0.193449623081983	0.199953831483923	0.06942524504195	0.215570658404822	0.405485325622047	0.268205801783674	0.267700517207501	0.665697893018771	0.565020962095809	0.533077211845027	0.269025637473463	0.524478724114647	0.846588385422542	0.742088557227028	0.782108340043094	0.308293174730215	0.197167221150465	0.920017375241438	0.591607078944152	0.531089631640675	0.661718367302462	0.953434812207864	0.797613694586841	0.396490744332501	0.541844244371579	0.779015220618609	0.747529218136068	0.576762324768167	0.727711037751704	0.490735432572844	0.0855518016642487	0.142501912294272	0.443923885420265	0.200187413728181
ENSMUSG00000073640	0.0564096323198932	0.499433498047353	0.684576068323057	0.451138291592739	0.329738851234488	0.40440855208489	0.654330249795292	0.606469001686825	0.668164148487717	0.619721761865892	0.217344097144748	0.859363441909304	0.70831769966499	0.827648473283784	0.568578154949352	0.585287440804118	0.607065391396472	0.0377859387091136	0.27919213521398	0.530024314194272	0.363668689605559	0.235091774982199	0.746149166145131	0.0232240582258901	0.802999546568161	0.870125001686962	0.500327706981027	0.951968829797735	0.98656566869186	0.385861451316203	0.419268816123591	0.527823282549709	0.617411629736149	0.191980513239584	0.744089784502368	0.421875186472956	0.99948507437503	0.103905944195573	0.210765716708084	0.387952748360796	0.480923492415554	0.901920566246159	0.183547970689108	0.518835093620361	0.355144867017354
ENSMUSG00000028012	0.0564766536959093	0.316383620017635	0.740600008104866	0.056310569124341	0.296415735106742	0.766305085629003	0.203288261663103	0.917466005765745	0.632305767628619	0.617043576657143	0.169457443813031	0.509450095560515	0.496027202316744	0.284158087116725	0.646648335679392	0.770350049660244	0.0578216111343263	0.456719269330511	0.58415844965873	0.856454501323095	0.163314100319124	0.561355340819	0.613389414614462	0.534803064142392	0.770791283937303	0.539025656058824	0.322465373271339	0.865988856437059	0.468118582041429	0.866490960340205	0.996146422904793	0.987320532958702	0.610419922837574	0.0257354562280428	0.856550016617836	0.0244467626576144	0.137246721852938	0.84296143082173	0.325919556122116	0.330520800685375	0.930074975231882	0.786690123166693	0.129175682983433	0.518903145547822	0.772482092924925
ENSMUSG00000034951	0.0564949021300472	0.346804551330093	0.566157838463096	0.386662428819769	0.526681347007271	0.531068310243838	0.514309238926016	0.139092971854482	0.803472991787226	0.73645584096689	0.175717055521246	0.841765619091622	0.787844566632558	0.611108686724536	0.603527915488536	0.975373300695234	0.139444860651109	0.53265034121055	0.636093686801335	0.714069233928849	0.577770738335676	0.857713431347474	0.0848734191086448	0.762833528828083	0.960452600089938	0.87071709266113	0.604135076781774	0.989639165690689	0.522376892314487	0.142568442067022	0.0805412848062506	0.490553542021656	0.517254527008525	0.196498750422459	0.50060123104801	0.367748093753326	0.153252790965289	0.415304890742919	0.284559727807875	0.727066822324247	0.0819877466012606	0.686137699094859	0.302324237125318	0.34108173132348	0.267801230949589
ENSMUSG00000001910	0.056583412969207	0.912184436622365	0.746165105824277	0.697459652245537	0.518144306359986	0.967531108306786	0.700030297915218	0.451920632897266	0.323331389701953	0.0537730893231448	0.664508869768684	0.0578181783540808	0.641899839775465	0.0780837163081897	0.625777255589706	0.728796698601136	0.414156871299678	0.00263874915837606	0.00487836994342072	0.0240051257139763	0.808791176717829	0.0821091777453832	0.818303068989679	0.823058374706473	0.603855450576281	0.476314254089594	0.229170343298527	0.796853055543192	0.1495509563478	0.969315617536076	0.0195231910446887	0.800901279900148	0.910096215920235	0.538768815305377	0.636280743625035	0.468494952172294	0.379030994700398	0.269589587436511	0.108511559013403	0.466512057363652	0.474186034281362	0.292655490802031	0.35058628115964	0.613219441754757	0.151417157232083
ENSMUSG00000003033	0.0567095234696303	0.483613312503284	0.565340978399192	0.70659238733867	0.896846736891287	0.552819676923958	0.44734403935055	0.186016715034055	0.512658624032121	0.0754370444369482	0.171391975629145	0.942517387706952	0.808415416045601	0.0512952854167187	0.366428114097623	0.746983350661984	0.770899249302889	0.0555928688378243	0.671728595691818	0.622802116101873	0.859533958872435	0.0659650433733952	0.701307338705633	0.5677675971701	0.454325842505654	0.738737468219026	0.884592197960472	0.813791745383195	0.602407626168288	0.166871669806548	0.197360190786953	0.966395585211045	0.507158727865444	0.601932779207855	0.13308568338863	0.809642297392375	0.544954382711469	0.648503024091287	0.204632163154628	0.388843467246929	0.109833368894193	0.188844926567191	0.222149880517884	0.82243831629195	0.317683409642373
ENSMUSG00000034825	0.0567768426988317	0.730248062552913	0.772902336749928	0.297308438956532	0.864899278508733	0.119067341431219	0.229266318716718	0.0487185230795132	0.15886803763501	0.877488965490754	0.578148792859949	0.498444193241376	0.312067438914217	0.316073990785228	0.632675147557297	0.230207265888763	0.369989446716528	0.204802772031771	0.34730535092013	0.623451161902864	0.406458296273426	0.561040063964685	0.582897502337398	0.35867714921484	0.422804348366911	0.400105954711374	0.126048922812069	0.500349031281741	0.279682804093493	0.930236244686525	0.679117694718841	0.134838529033388	0.760211147454112	0.583122213192321	0.882090657015252	0.794857188087229	0.749453466373544	0.275829775983587	0.444473570465744	0.487940949340085	0.0332381887994349	0.612469214196326	0.805677658372087	0.587782442121405	0.745816246027641
ENSMUSG00000042354	0.0568339941341103	0.868730152065343	0.0923352945711951	0.575994301848213	0.349948770923937	0.362830898687918	0.82034652881413	0.908201274818171	0.1037175505237	0.76733685977996	0.824444451181986	0.96754495647644	0.20702420129632	0.158786920559671	0.247818632760248	0.111333378043417	0.598853786610096	0.279335177139968	0.332454527236834	0.176237906999684	0.175960295516706	0.772173301259954	0.779680221532047	0.211229879466948	0.585287315872569	0.815102489443911	0.526228761244286	0.375241105554619	0.813808095725958	0.391964689649108	0.0330499488869265	0.961966475564392	0.196208930711666	0.612617611978529	0.31151653080209	0.122517315138761	0.495557405500061	0.413246710772634	0.637853955287114	0.570933076549817	0.42251435684518	0.767859960230997	0.166373622747363	0.984801603116096	0.59191618706974
ENSMUSG00000028920	0.0570001950257598	0.723239907597323	0.129571747421668	0.409037013929651	0.841538007703678	0.869517613355579	0.175067339003923	0.340915137461367	0.79574494500012	0.334014884165715	0.680342549043693	0.194831041334165	0.169989509795638	0.980674494989988	0.950203092458996	0.651656580184469	0.711523529604353	0.0527114905859619	0.803337960024154	0.392992579156997	0.693249821925095	0.0586145588253958	0.523956197916762	0.734489945622099	0.807695085545728	0.314581767880152	0.667781993046679	0.694130534315776	0.364583579225579	0.829530799604162	0.448642630084251	0.999148769008038	0.526450893963333	0.284438952799055	0.463748165554212	0.728861749819731	0.511875295097453	0.961721511345666	0.20097099721235	0.835265581943921	0.834917944894738	0.0359268704071887	0.904746466995607	0.75845461561696	0.335310650812017
ENSMUSG00000108958	0.0570014855226348	0.950418737869221	0.464131831511634	0.38762143180799	0.188679437921531	0.876947648129885	0.396719576317192	0.40052922471783	0.700421179540985	0.290109783282749	0.390842213793562	0.18481241116919	0.210645158525093	0.256370774873796	0.605254332132309	0.859128698748427	0.0109913609890871	0.964774407144075	0.277478449823929	0.14219554304754	0.251500633845137	0.21458063159281	0.984395017876211	0.684226119520757	0.979583206432922	0.652662560888306	0.105243397665957	0.630973098662507	0.0144376425685788	0.580537996268166	0.0244679015519126	0.79675834584042	0.638496553216546	0.995402076826945	0.447668447516431	0.370572258001186	0.678042908762346	0.85611829888788	0.224297749924749	0.428992642957224	0.371333625445485	0.676901592762121	0.584545591729797	0.517334499034155	0.531785744316738
ENSMUSG00000047146	0.0571891355779036	0.590969005465824	0.626968531855876	0.953022368505162	0.834196517151868	0.109710169351009	0.184504161917968	0.0216769724739483	0.738280080370058	0.567370462357587	0.445416649758499	0.0955656716199525	0.092149868063213	0.361792061655729	0.439340001139983	0.0940446871764147	0.889051829285924	0.524536643951052	0.177580367891206	0.927141664822744	0.985129014006303	0.943272051165654	0.863014627466601	0.633938694229521	0.639122935260269	0.890698495262903	0.744135020322227	0.738717695689261	0.672979443686897	0.0957025022621217	0.804516428638626	0.592609847018954	0.422111836382369	0.112018136740713	0.37496824698168	0.571175736428325	0.245223577494256	0.634851229650567	0.0981434226530905	0.99787691132157	0.146867532818685	0.535857656880697	0.355451053554885	0.366739029770192	0.615944677964463
ENSMUSG00000037139	0.0571989753781404	0.845206265558304	0.848655154710841	0.550415410266381	0.853278075216649	0.644230615183645	0.35048618049562	0.900429277712471	0.948185272775362	0.598325500220252	0.836911967532626	0.83390719773266	0.636758580634013	0.0283609412889577	0.634834589563484	0.845804469872391	0.174697378320886	0.720103625286129	0.321571666115931	0.108581673881093	0.350599542347665	0.759426342800745	0.327106647649992	0.221815655068923	0.211910973307529	0.661858336199771	0.413492318472574	0.965238733571448	0.726833529291792	0.261718994000669	0.38747448648119	0.462518445026396	0.570580872446068	0.202891584538495	0.47322822370015	0.680421169965714	0.707247496463799	0.236159577756739	0.479041297981284	0.767762389847284	0.501003195792821	0.756505121740349	0.63231347345791	0.874282129758853	0.377240263655427
ENSMUSG00000020818	0.0572602322466351	0.687860314588428	0.308214603230718	0.787921759545997	0.577949060475628	0.99161136911135	0.883122115566727	0.186831056791727	0.341878925888667	0.657661741301058	0.801548646522772	0.780866541861846	0.631108030648013	0.139959087062605	0.63863132527596	0.178439104331295	0.774429663452584	0.824189442833852	0.826460903264864	0.304957524322693	0.896214803831866	0.562793700488493	0.0522624680604538	0.383578499789868	0.195755910209703	0.87367141143457	0.356887022336279	0.790926370530729	0.0340896754951742	0.927477253482269	0.622379613705343	0.715190991140768	0.9619883727963	0.205677563676302	0.846928380419021	0.721508058549414	0.883733069436131	0.962024520393015	0.046187550254331	0.678883431600264	0.495199309912352	0.738765354879466	0.168754748613961	0.0153977804651754	0.964938640659228
ENSMUSG00000019210	0.0574891217505008	0.866951367908644	0.692286996084918	0.463054924729238	0.590878661591922	0.260337483576965	0.636143933394602	0.515607763702701	0.587213944669103	0.548247668504199	0.784791091841847	0.710352799447154	0.141425584489646	0.479672014192605	0.31466280796456	0.881444392458975	0.329206161923437	0.191889743035622	0.440559764366203	0.460584974354811	0.65073615517048	0.717148277477297	0.962963408263204	0.108167243583671	0.993879313972629	0.267292555689054	0.954761520800427	0.668669102014066	0.477212667265859	0.150187977120443	0.0321720476874187	0.44596222120568	0.815749544558705	0.332990811350537	0.548529232778953	0.142374035256404	0.425691884540083	0.896761836638461	0.677639413614033	0.295503222688509	0.537536622485815	0.982300996957657	0.336083558393744	0.766357976154738	0.329668137928778
ENSMUSG00000027185	0.0577114387553675	0.144677553019283	0.373312531529766	0.699696718126202	0.0532522327860524	0.841668436726882	0.522689838516653	0.157533787073201	0.798688973792044	0.201111260188601	0.711912324757408	0.696679496438086	0.485794017730267	0.479443427139185	0.69773494317688	0.17357328573728	0.161268871956562	0.358412482305914	0.797234489364498	0.412391071747769	0.228391238716387	0.431744463755113	0.948584547527814	0.350219198046659	0.304691325431941	0.786505805162984	0.852240534090766	0.800632746748062	0.816508849971328	0.456994230303849	0.739546749010708	0.876968448115477	0.130143092496289	0.0538245132001804	0.899367523729711	0.19486277730871	0.433949133620481	0.284790266961531	0.0125874532829856	0.142335900800807	0.540557691854208	0.235469685222877	0.0784681438436364	0.160866452699034	0.33388078105907
ENSMUSG00000114434	0.0577242540430346	0.661202065218118	0.147182518906487	0.384058723849564	0.685829201019697	0.636462404667923	0.167140682934317	0.354130923389542	0.56064478632537	0.802878688100994	0.022932997246086	0.439233740945647	0.766675117565396	0.399063455087536	0.372114709297948	0.470574018255317	0.634619737805456	0.497858466760044	0.329132157746212	0.876296745172658	0.379841895669323	0.514325563486772	0.271492936004181	0.305025833604945	0.397189341127364	0.870548142708628	0.619434921993197	0.0535381752928945	0.117174264778096	0.375615174749963	0.394663053023229	0.0103249975878522	0.603691373414238	0.184035426638826	0.727154969812102	0.850314236753895	0.37177949003104	0.357802948428516	0.698319654273234	0.924371961418147	0.210673310961276	0.705072656275102	0.707179736094875	0.592460203692265	0.0269763799386636
ENSMUSG00000029407	0.0577966694021265	0.946841693998528	0.981680369939007	0.23580190548421	0.79565685571781	0.532254197355683	0.102881879091726	0.434360768073393	0.958687804002187	0.40114525729845	0.900782532549261	0.700534669394194	0.623178389412072	0.713218642321924	0.540245170190686	0.945161271469316	0.749281211108611	0.638855772376743	0.666138193598661	0.442909294858197	0.551447391110041	0.286644742266334	0.191331062476574	0.0928527960935597	0.490985265153476	0.247806341260932	0.288460247763944	0.315836044529797	0.876311422875422	0.169812715726967	0.142103780514737	0.74785548422284	0.345727016462828	0.861763079668183	0.628565452058848	0.469656013254834	0.323395175038951	0.802586616441503	0.262671727293658	0.852813253200851	0.358398165061114	0.489279369181345	0.864147006171183	0.889030944978872	0.800187140524387
ENSMUSG00000020014	0.0578352048111179	0.41530609807123	0.707003248832776	0.326338525349115	0.735933319326177	0.622122331855973	0.511015916514576	0.616467865185059	0.0301473326588865	0.121944922438324	0.846744257226081	0.35201280597171	0.461984181191244	0.236729271199576	0.653040061034192	0.118160801664604	0.473641769250989	0.892310001732106	0.183876669587146	0.328629975774162	0.442515713514557	0.938284696146983	0.873990881123978	0.247538629072768	0.314582553716668	0.481247944442024	0.359496166568324	0.435499708869708	0.850221871082394	0.34174908292291	0.0943496036478631	0.873449991584681	0.984118796726349	0.156273359912605	0.70340306532992	0.161105237767096	0.328161489416425	0.872971759095082	0.722934951244451	0.23080434712018	0.0505831159027911	0.787658104205124	0.956813936055861	0.959939475404564	0.911020292679468
ENSMUSG00000028608	0.0579483045803969	0.373180516002773	0.662136456492972	0.862150969014098	0.733365223327319	0.913446476573815	0.588396894361635	0.173957695290203	0.710336122138226	0.374698679435254	0.379932379529731	0.949151397526077	0.24789189964665	0.895973338161463	0.320546064904281	0.833098793427907	0.820500062472482	0.996370684515398	0.472032489028494	0.680523965159785	0.388587946734662	0.222156019390725	0.111922192139445	0.694203709822403	0.170736962636704	0.560123777336522	0.787188162574561	0.698076733298904	0.368818254080007	0.924689712670949	0.572236639979352	0.571767646095126	0.629845832929467	0.421217709824055	0.209954479235403	0.628201171822736	0.354202681550078	0.850058622236369	0.0904157882112438	0.582941782901449	0.430565021245784	0.4344955511337	0.447656908675714	0.401243551736433	0.512351020120755
ENSMUSG00000036199	0.0579783899477731	0.928001307598356	0.742043144504788	0.663705718167486	0.371717274255174	0.249901256714566	0.171432398476899	0.9970525562047	0.788871469282376	0.227401291063818	0.48486744944169	0.370793168181612	0.245825032322684	0.10269110182752	0.647129396859811	0.792638508415126	0.00749213969445774	0.000578790244695247	0.306884902781397	0.627770956052062	0.0516026142494342	0.94138721820756	0.0249869852496375	0.608974085562313	0.324174730315449	0.714015529758304	0.199799467243048	0.553006938972464	0.524527429413293	0.96443030968072	0.00220339655923696	0.936190469184633	0.737704556180458	0.204945902923745	0.542041069527121	0.194897998978231	0.464228417921166	0.491277971274532	0.683769424683652	0.843939210987106	0.149124442816974	0.853989638348279	0.712085064072531	0.472523554122261	0.213847111592956
ENSMUSG00000062901	0.0580933023956653	0.328086172236877	0.953041039664963	0.439772967446263	0.892612871174249	0.886227133765721	0.691287655655749	0.646517078237101	0.911486589746431	0.711555406419056	0.629241292845266	0.317019769604576	0.584176446632507	0.918324387850416	0.263325864459944	0.358153662455207	0.280965586878392	0.0550123889774593	0.607727909411631	0.199360012840446	0.454363384732969	0.518782020816834	0.747751760740474	0.176515000067762	0.371469454788428	0.983782211327344	0.721745850842908	0.104658944778188	0.133715717258211	0.356116948567482	0.0794630401446538	0.654020680919345	0.980161976600927	0.859539807430094	0.973677824210455	0.248271576313847	0.0493700572432336	0.872592640450124	0.403800684366893	0.951627593760328	0.814002116020915	0.853944932279129	0.825164169558523	0.893597921862966	0.895076138022952
ENSMUSG00000042604	0.058157827059487	0.186194704420261	0.164724407765063	0.838552499944365	0.23997744626092	0.528871663643428	0.331001981199855	0.507551972468562	0.476128894102648	0.222233694281457	0.497631695452824	0.520232340384299	0.430880294992721	0.431724242255841	0.375455644079836	0.599726231314577	0.825909712228603	0.621309066677859	0.748249441412843	0.683924722169507	0.954080955995065	0.737057709930653	0.945402257113319	0.86544900774016	0.207479532029319	0.809428166688638	0.963827824966033	0.789089550940541	0.387749607590147	0.234031304312094	0.479633132259285	0.174173694130767	0.15505539556339	0.434247789735405	0.628227293060893	0.824564402341891	0.453673732363114	0.374037923729821	0.192057580367656	0.702903493960645	0.990594693406795	0.936204763211789	0.975147889893561	0.984311970975897	0.49930742735526
ENSMUSG00000015971	0.0583209641275115	0.290802529124215	0.311144447165732	0.758817708929031	0.168247439527487	0.211772031313453	0.183524763938168	0.58948748979067	0.274085159466755	0.461912280115613	0.00417054200288577	0.00812551315223481	0.542245228004227	0.615630692314437	0.292264112786028	0.0175559235378909	0.586595714049721	0.385198788481745	0.982358361847276	0.329291648579776	0.688586463948533	0.484550491803956	0.320819163442998	0.747242261272416	0.451587188438473	0.64342217763642	0.447325419962091	0.506910130504477	0.327528477133774	0.510021974844966	0.0108643207111519	0.630181010172818	0.220706447497166	0.825710608393568	0.575455987073876	0.788512933788309	0.686274208816889	0.418470482674278	0.735272324082563	0.90885161097049	0.187809357964266	0.0483223274972745	0.570622796684266	0.647854172833363	0.353361845501362
ENSMUSG00000068742	0.0584460964042878	0.523830759406413	0.305246098656599	0.291330688682369	0.995096455674674	0.807778541393845	0.380841632029761	0.50258587456924	0.163197358472931	0.290964041733402	0.593992131577781	0.16760175412022	0.64764159276764	0.512746200349764	0.515238713432612	0.577083077859445	0.81378227414089	0.760703389783471	0.269789661605955	0.884629061747946	0.431956890350264	0.932232202488834	0.475611287310469	0.526597115736574	0.935267621797549	0.724244375206222	0.706645845202546	0.61809198875573	0.395137382201244	0.0937289727194606	0.312476538629569	0.680553706964626	0.393379512288565	0.886852527401329	0.924135212603142	0.841709499631879	0.893221927673252	0.235203531917809	0.400466875961755	0.660028478572018	0.603003715455786	0.0047447738431467	0.078158535972229	0.518443791954515	0.251088816348957
ENSMUSG00000048100	0.0586149773694695	0.878314234306282	0.127549881364322	0.838483634177588	0.109828907591541	0.186975337037931	0.844356723478915	0.373250466395435	0.32182592252893	0.894355179224768	0.245106988900494	0.864885621491589	0.0580007231066675	0.679028467007204	0.588652441886462	0.545258975133005	0.27597997961385	0.490877440398269	0.331200041333149	0.932173637892871	0.627343364200122	0.377112677482525	0.0218629839957079	0.243627783057757	0.226249528161376	0.00324470523455052	0.609804893619754	0.424955051801254	0.308750499204114	0.986563818950335	0.135340602238907	0.622096470188477	0.043985237551973	0.277445601048505	0.49207009361371	0.07048589016627	0.14311616332595	0.188279881258366	0.985897239253553	0.556549836820637	0.0367191780703664	0.946639941515118	0.675843093865442	0.576140429236748	0.0930191245437271
ENSMUSG00000027429	0.0588666202101129	0.454598356049216	0.164768985852326	0.394550346676586	0.326751255833761	0.222808769144374	0.838274562346487	0.620917957121063	0.409933726024242	0.74139921211395	0.667536600575275	0.361136010027298	0.472749558694002	0.406189822557856	0.297933549038197	0.985701297768562	0.083901505649748	0.100179089871911	0.444406234173692	0.572480547054123	0.754028246123354	0.297348762809886	0.375639697238538	0.0797735071408501	0.139510014564739	0.691965451443559	0.273108776331811	0.992901237529509	0.71570599525292	0.971832989587449	0.04449209851818	0.126654163584503	0.188297244602882	0.256622245266898	0.912266165454494	0.0447414166404655	0.804410858890543	0.248167480625669	0.444251571770816	0.276646889415164	0.809452611361385	0.38735720910808	0.371393589340278	0.854440203854473	0.0918009808969266
ENSMUSG00000068328	0.0589283070061201	0.18420433833037	0.124471601839326	0.485637736567132	0.829974957999998	0.650913440787846	0.762526476983878	0.61951035929888	0.0864214576486552	0.292674531630177	0.974310366562491	0.290113095032843	0.483973155113426	0.404186052163377	0.25618344077963	0.232870250146262	0.749901863463914	0.00179087092657425	0.75824403997641	0.855730927488211	0.524153611446201	0.818526860893418	0.956680329505247	0.697179561263239	0.799863676784586	0.651660624249929	0.290249045869032	0.435681013646661	0.687007728036339	0.852599881905522	0.0298920306054536	0.233268972068014	0.163526570799698	0.786743908171883	0.627333422069319	0.4212985240263	0.409318133306956	0.502797051236257	0.706376188057479	0.212350622222599	0.8057053404065	0.222536678629908	0.46290916175226	0.136117434510912	0.00264580198951103
ENSMUSG00000047996	0.059048145298874	0.0894420505981177	0.996218940131595	0.566096151907791	0.809872888321229	0.0499558610467319	0.332577146453042	0.826413971230872	0.733020253246602	0.297239849345568	0.657022333209502	0.35241132396605	0.479310496260986	0.180966380313328	0.512696816942749	0.39597212427132	0.899217024405771	0.901900758874994	0.511532967357927	0.211726448077701	0.53369846726167	0.4137789117149	0.234732065186484	0.229840233646321	0.22476796135776	0.629676794361585	0.0438061086086389	0.668134401972046	0.168272196457007	0.476817924279641	0.488373255441538	0.0162646207039599	0.338147352338662	0.0496188283376371	0.809482712213266	0.334175852033098	0.317962130805654	0.850243625887267	0.636139599577206	0.750874684389313	0.763995124142621	0.840162303328813	0.650802562642236	0.732138723568827	0.391020825802319
ENSMUSG00000075376	0.0591713545492153	0.892248534883494	0.68853582840012	0.520074347195124	0.830604290176954	0.0677128589650997	0.874622964098827	0.995090391086388	0.288813054321191	0.100688656162621	0.0895716229036661	0.460188379711718	0.574064210962783	0.265139441284778	0.461960814932641	0.514289339546365	0.494712619709708	0.436636328805398	0.297288686117178	0.881642320450309	0.987017868327244	0.68118601386358	0.856715983092103	0.578940147572019	0.100275306215837	0.755161438221971	0.599439057732037	0.631292881316215	0.565696236623647	0.627836394584097	0.857239668502494	0.767715007246879	0.418142707395828	0.809540245115627	0.877251228412617	0.700304969502516	0.611554291195629	0.703808145277156	0.304207753534319	0.687277871773001	0.975366186621819	0.784689092302033	0.362336492914721	0.944105493133803	0.97533578806435
ENSMUSG00000033943	0.0592215173240185	0.371186465116043	0.837085025034242	0.931038189003664	0.453798490638496	0.481356420483858	0.813050997174676	0.810411463160835	0.828911871717715	0.384920431258964	0.18683879736865	0.292668705745483	0.729500884357835	0.448473551137624	0.851073317549865	0.389753080173424	0.835814554576133	0.106911266323192	0.73411525594902	0.265127254735922	0.971675483722615	0.933547059729879	0.730426398045035	0.474245171558052	0.250691339464396	0.776447962367132	0.648626894624059	0.141271944680953	0.853907833592006	0.634239047879977	0.804451904124558	0.481207917111385	0.557985582527888	0.814814055193016	0.355863650775464	0.866667689318847	0.0303617652394337	0.795050201765914	0.693225873196302	0.999941419965834	0.718461108095321	0.0323809347773526	0.640815585311232	0.271092136650983	0.643864838720235
ENSMUSG00000070942	0.0593143933223461	0.181658377814309	0.541842060012409	0.594029301766916	0.977524257970521	0.598236975273507	0.759938717878944	0.968183616752277	0.427655741605443	0.966976581238028	0.527662341097983	0.174191860127278	0.318826329580859	0.234597072916003	0.482838065858938	0.606608942119689	0.355696563884017	0.601316482700449	0.470918800328415	0.191665246514976	0.269585410622459	0.515255592567713	0.296199243057219	0.314396881008382	0.538625539335025	0.464367333753765	0.041611305872324	0.92977044512309	0.51514065665954	0.227764838473014	0.390347652220865	0.742649746416599	0.0485639948122731	0.400518499333592	0.987037205140572	0.995740839210601	0.0605940151684349	0.120171632060866	0.718661266987197	0.576737409286522	0.298638331253541	0.575668892710098	0.366504235632064	0.72418323487183	0.830878759657765
ENSMUSG00000034007	0.059384346154366	0.0384324537938664	0.0752400594159471	0.622790682957636	0.194140725376259	0.401008739832216	0.107256233088018	0.816202836398116	0.681154439847384	0.723135356492993	0.846019762311571	0.325421555143681	0.259678962683392	0.706718205518718	0.773428112211353	0.159836398897809	0.896921861529485	0.00145903198736062	0.782156526708034	0.703559511757689	0.733798704203264	0.43628001220135	0.368959362641353	0.937737379330997	0.362162949785058	0.589780185291498	0.661560271633498	0.175327354827516	0.203183461648598	0.876425026161148	0.00528015597893346	0.746469863472787	0.526587803779289	0.520088205732401	0.978992681436723	0.643412797059803	0.276147607711032	0.595816680964119	0.315083704006695	0.663470227262688	0.0147127024423586	0.845421969060031	0.574294298654405	0.424829340680157	0.27364310194041
ENSMUSG00000038510	0.0594690861860287	0.658849111814722	0.173867492361692	0.105093723034428	0.537724676453995	0.666737626628119	0.298299373820684	0.99028526301518	0.46438105049054	0.291427003393635	0.765178764063575	0.35399168337927	0.813915117447787	0.82372344124318	0.307239935985375	0.746344264271158	0.655570041788736	0.059355154921834	0.532368035795853	0.124099406414859	0.221066874193252	0.787217639995247	0.615780687070423	0.355510303962197	0.180290690752102	0.149591502206708	0.720727342737932	0.514255109463535	0.675981683856964	0.668422828051687	0.166255184738441	0.862499125220762	0.755641313745147	0.393498904463444	0.213469128781401	0.239345705262405	0.935195973710969	0.156391668249863	0.628593990305969	0.328289026745794	0.359498511564358	0.176691617793968	0.48422211268115	0.465426651458751	0.766289779097204
ENSMUSG00000025583	0.0595942683858335	0.49033142316262	0.162565626068504	0.62553861244578	0.555093855706057	0.595489478002498	0.143702327905048	0.426140919905961	0.864309032445091	0.902404588190663	0.594021902367494	0.589641335895586	0.306438000866154	0.568739110904581	0.661562001629526	0.686909413666247	0.512426807358726	0.183586306311582	0.646671290990226	0.829510323555658	0.700327312473093	0.359164020076396	0.306917883298525	0.354734427837369	0.317775677803489	0.666960728972023	0.550447732411405	0.215576618005859	0.818043986057237	0.933813772458882	0.0994164392971953	0.472025955775657	0.356975338952014	0.282982120890358	0.36752708264405	0.863354614849921	0.444011571460337	0.655893888842256	0.486206176035386	0.233046794323056	0.331983265164717	0.547870166856151	0.215933208783884	0.385199538718256	0.475071604231845
ENSMUSG00000028488	0.0596037198139782	0.649289549906635	0.579413318311271	0.250499020872457	0.664227251350134	0.540537164886929	0.945979662845385	0.313614967909364	0.576947059962813	0.546828574008503	0.128953705024153	0.204558935727545	0.514640236513132	0.537024179312447	0.326832024524311	0.525489087181345	0.228401468820672	0.687134994425354	0.427676553494088	0.279732157284659	0.620270133606026	0.310328204280221	0.984393809761962	0.406965986991025	0.97928612634989	0.0756601903731171	0.729974666434967	0.891069890892309	0.144123283078353	0.682358089020826	0.529497349947004	0.99492339793158	0.475502390005524	0.0944720369924752	0.892621184876748	0.601130831115619	0.991619041065931	0.768145462761941	0.95324802787512	0.502276077823702	0.0525466858429327	0.743641139048128	0.486067419324984	0.704700447882937	0.0189814325627406
ENSMUSG00000020952	0.059613242715693	0.572742306165066	0.141097135836662	0.937529913421758	0.553323292038931	0.280029617942919	0.204359606415749	0.0720396042448575	0.0235974022194479	0.821466590607297	0.519783964422476	0.492232265238599	0.866363566937964	0.271419359384194	0.362934475917267	0.135737029709851	0.967600967702908	0.0668468710598927	0.0121277100776488	0.175942210765182	0.569815694492847	0.630533839818501	0.498439709451045	0.88926708749111	0.824281048339725	0.891123167812185	0.720806996422095	0.421195777958087	0.658360944114198	0.0892052862087126	0.363330408191851	0.490708039400238	0.794753239770352	0.604615870813468	0.911992792587675	0.139940480537337	0.445014981815156	0.525460994170956	0.638224818969896	0.771880892219652	0.0812940367543225	0.486541443194897	0.835614061895692	0.708369041891669	0.733788719584594
ENSMUSG00000057447	0.0596152133685287	0.722609685169442	0.47719979975607	0.852245074388796	0.185302405482865	0.871426334161276	0.695260585265378	0.134521183418756	0.137357593759075	0.0609898379200498	0.639748207048182	0.832781159673619	0.480614737101083	0.91327310508467	0.145944391591715	0.181122578816738	0.900999670909187	0.170813180831357	0.819864892636537	0.0617908668312933	0.250415733552864	0.693140547281161	0.743169585487254	0.375436486070822	0.25500185617387	0.74125209028797	0.781788900716257	0.36070322840389	0.897115118591513	0.107989674367307	0.153894404655019	0.103209281087717	0.0442566127039514	0.841915552348085	0.360402723844963	0.737617826386492	0.560661599816422	0.775736262025578	0.879422500217103	0.43008794629195	0.28530305569897	0.671151680036779	0.581726536197298	0.00701274117879659	0.396946637988092
ENSMUSG00000028149	0.0596247297804405	0.373533442483196	0.623448250846356	0.894171673268281	0.97053659952833	0.351434816969719	0.293001622797333	0.472639310800618	0.0411461300698408	0.767103072336681	0.582924200847179	0.148607714102405	0.445103259730048	0.703333516395051	0.158309523514365	0.728155598549552	0.00492965220328081	0.0525559863065625	0.677552860438907	0.281901830207149	0.523905903667636	0.186105992304048	0.684561843356928	0.145059303053531	0.450069284720616	0.423532776545525	0.0315292377337505	0.314761745753805	0.580133085402851	0.546544942798048	0.00291834445905424	0.607737162319133	0.498848622151897	0.86785365539618	0.175383049954245	0.460785359846197	0.86364434585343	0.156623626007594	0.204996924905205	0.190745807339401	0.61275697643352	0.316803865632327	0.111781262263604	0.159718818717516	0.029281406649711
ENSMUSG00000017929	0.0600891891373566	0.516063820172881	0.908917373833699	0.779405542820383	0.411941805769929	0.218701741838187	0.479261484912124	0.480804440105174	0.0407759163494618	0.773719772488462	0.139003395007872	0.647818918710691	0.138029066385082	0.162166861262543	0.418473877693615	0.638630677742913	0.520882518672917	0.848387680986665	0.624889202428104	0.334432373932146	0.227320276802581	0.762069871782727	0.450549065364728	0.762839537190384	0.884106489138207	0.0783868668232445	0.850055151984868	0.150323130417666	0.734677731137495	0.764625490908049	0.200685142694606	0.675068765378735	0.491366044198695	0.258895804258996	0.30990263361991	0.414749225177161	0.226692960752772	0.955463715769082	0.632997502198101	0.0810363626775752	0.0163752821658063	0.963809425379091	0.59582726824209	0.044519344818021	0.0731422927505755
ENSMUSG00000069227	0.0601090106183493	0.229416442145911	0.985095373102393	0.909412438759298	0.959316914654712	0.284348603271689	0.653408520567372	0.647239243455783	0.185133489944403	0.618275613455105	0.857383847543955	0.980632886510361	0.477287518798746	0.901858454197913	0.866442701587218	0.683363367860984	0.62655140848297	0.0973446146586414	0.994723205270686	0.406872930492354	0.606367599534742	0.362654798839963	0.881062877106543	0.993258179869417	0.855205004592597	0.165244285272303	0.831788084830031	0.0847635454346945	0.619807786384629	0.283727717942942	0.945848800092237	0.60955223114788	0.954927282807754	0.119728581047522	0.751768708021903	0.942285224050132	0.947617206110023	0.801676137761119	0.182851486037041	0.708349559823282	0.355526751114298	0.667195547634377	0.445903317054654	0.565127276270847	0.274634646803559
ENSMUSG00000067049	0.0601757664967901	0.487598196738769	0.259169107970384	0.507825214027273	0.912846368933663	0.430306432424921	0.341243898047281	0.787321162124508	0.00520818596663545	0.0643380597192898	0.478510658610149	0.245338626284321	0.647298695989951	0.963773153007111	0.0703697100329805	0.575148303753009	0.941384201429145	0.25229150946436	0.131123356393815	0.830872716351194	0.361279670305058	0.595573753095008	0.137363574364861	0.914063322857918	0.862664786217168	0.0405800743090629	0.235365204921525	0.848420627995423	0.155752434822979	0.443008146453194	0.694178732558777	0.153420044611222	0.788355834075442	0.565256570499663	0.317329230233873	0.321615577425667	0.582648803517349	0.986184710159504	0.654665892248323	0.502636640687288	0.536237138953162	0.414585463134086	0.642784364407361	0.881458973538729	0.355950330466197
ENSMUSG00000037336	0.0602366037891731	0.435761149969925	0.388591950768591	0.0501418340707851	0.431021031825028	0.256062847334374	0.276457071396288	0.788285015205165	0.952755938060557	0.267143554837203	0.985367448352335	0.0723059993357783	0.187730977762473	0.0961106733580801	0.0873859148265823	0.560467268045461	0.734597978807408	0.928601894391452	0.230810821177906	0.628237014353462	0.832247172909547	0.577493233074821	0.337567503165288	0.509681059176356	0.150070663870991	0.863219891649731	0.126202486855756	0.258693422566979	0.685044547727968	0.999789652424722	0.248842585474156	0.825218083231236	0.774908771667965	0.0505277812222826	0.399652246827069	0.0385647452455303	0.132009106614372	0.0357900708309657	0.461593213753466	0.280339840914695	0.25639249206024	0.972929103536932	0.301418927959643	0.244147728439568	0.980411108467419
ENSMUSG00000020228	0.0603474452586753	0.755213080535984	0.640448990806894	0.478469740041911	0.192978151879012	0.25673385943487	0.434988009437981	0.186487885948755	0.589702771428798	0.195556263710283	0.628658766302915	0.80743610525081	0.0662232481451672	0.766214197411784	0.178513365987897	0.859773680979261	0.821096175340379	0.0282807727578145	0.585750345208617	0.630104112603899	0.292920601858093	0.55498902068754	0.277245920383844	0.235579231116189	0.768080099680354	0.694674895321908	0.998475452721904	0.402242075220228	0.201573665824759	0.546973671187332	0.836189697753856	0.932714193359409	0.402471254586625	0.890535052314763	0.431699666127641	0.644652711586963	0.867380853073981	0.951808445461949	0.262426348536244	0.663704765138832	0.127383612330011	0.227510979110472	0.537866079540987	0.00789313259262312	0.0429278132980639
ENSMUSG00000024037	0.060511893474905	0.859424524000866	0.852445530055752	0.415904673185689	0.684733133609583	0.553440715323969	0.473093341708049	0.754998909013592	0.77554776599839	0.811416515445877	0.721778794590122	0.0410208083182894	0.932449658764566	0.473598363549426	0.14101427543316	0.27499042655756	0.723560116857292	0.794629435872131	0.598198868441939	0.162012114340253	0.442631420027801	0.680925213289683	0.857534645932887	0.817381313213211	0.461676690226397	0.270065984310126	0.469005180818792	0.979202832501691	0.921548019416245	0.211759974413292	0.144442445476469	0.107974911164979	0.325975093287053	0.92372297357888	0.235356602485215	0.678697970550012	0.0241572023605581	0.219575128174946	0.462705569055288	0.0666769927774464	0.405968864120001	0.267455009592044	0.390685399435512	0.3165148394394	0.879176317512779
ENSMUSG00000004317	0.0606527266857463	0.895391787338467	0.960685183155618	0.368410845182321	0.170139973924736	0.728903981002789	0.106498448484923	0.0420391744952976	0.172767852893534	0.634143221569245	0.441507436494111	0.87907385920259	0.00809928284712487	0.509205887231098	0.868065743960239	0.0313559577757478	0.0558100211615105	0.00788772808867145	0.989235207273206	0.237368574105005	0.874055994194641	0.00408305821681215	0.312253566653269	0.731231806306684	0.348628737638295	0.537997566270544	0.523177999485547	0.105977716014913	0.246391827556035	0.276928842677741	0.268112497218969	0.435008430847468	0.98660497105826	0.334909555121022	0.196419474369803	0.926994026369025	0.994654662469691	0.398057957174435	0.00460289968495149	0.240635626466145	0.369544074277636	0.783353463259752	0.0901773162229777	0.706154728987014	0.608452063514106
ENSMUSG00000013858	0.060915904694376	0.385650745880095	0.434487999536961	0.778947081029202	0.425889243541751	0.260012699014566	0.816509502234945	0.800642890449225	0.125838636468941	0.0114041818206282	0.630989676951415	0.290795758216348	0.0643881542684988	0.208230172917425	0.998154735465234	0.359336364777218	0.41276487989205	0.0113315709670306	0.744375194809712	0.445132206460098	0.788905594832341	0.528318161515205	0.640039237044622	0.356668795834748	0.136780906220769	0.928111509795525	0.167038304506407	0.577204441917058	0.879008461634186	0.976334493393057	0.240054900236677	0.209663100994329	0.763654851409311	0.844006813363362	0.360637610223148	0.503857413187388	0.43484542335169	0.699398839722606	0.428439575009662	0.584860370594929	0.422319966576994	0.216849278777008	0.3656812668863	0.758520927753733	0.334583573664196
ENSMUSG00000053519	0.0609341839849761	0.809872045525295	0.881038031464488	0.833722259643857	0.827224480966689	0.937120471998495	0.67677257439308	0.865059648767859	0.945529998624524	0.885205074728558	0.295926564312484	0.195818066842938	0.361614812975053	0.9796043340406	0.200626448071466	0.697883328946015	0.43340045715563	0.660626899070361	0.795828606290366	0.503322665177474	0.881836695136306	0.791478826563869	0.185293696947374	0.10883743527164	0.596752300595223	0.216106424031815	0.263992866364104	0.423013098809866	0.194221909752525	0.0350726762276503	0.331735647797967	0.512982942195051	0.450603946157834	0.761097852080879	0.00535943388482184	0.0287661273434059	0.170558412331789	0.852659216054978	0.596673053781798	0.451449811683672	0.141163346417095	0.97120685893153	0.150356195751476	0.425391176935677	0.436469252577733
ENSMUSG00000057503	0.0610500375383634	0.316968219720185	0.532555195711127	0.126562033085038	0.694975003101546	0.706036684839475	0.543399678223966	0.163396765987454	0.697520022004321	0.622466971827235	0.722486879497957	0.0265181275021934	0.882005126716399	0.317700250408719	0.251016374809742	0.23028390170219	0.51690042583882	0.0645344888913906	0.9984094421595	0.674976707936371	0.403094510740293	0.845337733033023	0.121183697664183	0.787349091794263	0.725430891385147	0.00269183507102446	0.000392744844820476	0.168097724075115	0.873494741125684	0.61246249276513	0.0660141452651488	0.981347510629784	0.724187021469899	0.508372619363653	0.740700284598341	0.839841686189289	0.869042444012403	0.857049702834444	0.589807500161453	0.511921969287805	0.459282258680862	0.799125064205957	0.551905236602008	0.661079734977966	0.848842128051744
ENSMUSG00000027255	0.0611837402820359	0.486798209158295	0.582184842596714	0.194251823842543	0.921349279273427	0.262541056860321	0.0897138230029829	0.978975732913029	0.682820075162062	0.200617519994927	0.386595953236475	0.76272545632897	0.362835392982984	0.635794204075575	0.195793820361257	0.907675528909815	0.121835113022273	0.0721574723914926	0.870447934569852	0.559975257156237	0.864256034704882	0.73378231283497	0.586468678982645	0.174409973430576	0.557347999779407	0.917370686322946	0.399368746094299	0.276696104264389	0.495511632749709	0.710414350362012	0.243979656547603	0.924596940605238	0.686837461014308	0.610825442849627	0.513879050661412	0.518146434992428	0.432271172846865	0.55624837389903	0.84760016085754	0.0803663347143444	0.729858787206671	0.684310291035048	0.909793562565063	0.557625401382665	0.422196012915918
ENSMUSG00000055093	0.0611969917175945	0.346332557541678	0.0448610508896914	0.104854305387073	0.706549758483126	0.278536893011785	0.0959356291930678	0.758124275677205	0.417259814237758	0.652460247672251	0.795545884839021	0.950601029800226	0.557577522236448	0.038615264529052	0.147585403867481	0.799956349407608	0.687732043693768	0.0235367561250173	0.751711020440807	0.197582438955795	0.534201971631991	0.081790364414717	0.421170031494495	0.766795291172603	0.568938661454487	0.698434181904141	0.42430647566725	0.47869038525868	0.737926343603577	0.929434837526362	0.185440296369433	0.423745118751452	0.74601244187929	0.823043937812953	0.728346751770482	0.1619142293948	0.641251097052746	0.660739672846341	0.520382933454839	0.142467990126952	0.11562899804616	0.810483950133418	0.629858973852921	0.652019933785923	0.697577007357614
ENSMUSG00000022185	0.0617068180251269	0.766757477574968	0.771458339430511	0.281322017265563	0.477914039513837	0.890553304068176	0.963297228884255	0.750949459055958	0.113412084843505	0.983790984430405	0.633868028148509	0.185544400539053	0.115332065752998	0.854164350510765	0.680093882270438	0.428601473886027	0.149668385890873	0.0146006294643847	0.720249813742894	0.937506454156948	0.239269079014068	0.633791199333748	0.54177760394977	0.899886731070171	0.618247709675527	0.99760770350435	0.306559409513766	0.981911352086019	0.85037533086845	0.47477456874503	0.560504012179263	0.162333045457811	0.261601863838269	0.635425777409798	0.760052825265976	0.52997072991639	0.197888088874835	0.8648894154169	0.610386848742273	0.395991103024489	0.506649239985742	0.732042374782325	0.869997621174799	0.812203861220873	0.0430791678912594
ENSMUSG00000040746	0.0618678774864941	0.567311243068628	0.883062044501836	0.555768669150705	0.580299155799058	0.554146594458768	0.149278322577617	0.453914220613799	0.108394993164844	0.969463839239979	0.885649548433559	0.778675564978952	0.847741350638847	0.616394911456497	0.394013255890737	0.935556026730269	0.280211028524649	0.000877925920730846	0.709443833816003	0.33466350577438	0.996698077720854	0.366223703842637	0.973963149335385	0.253435605466756	0.978256198895613	0.899775383624024	0.569475771603043	0.151550506663351	0.399913483097907	0.0482617383367989	0.00359274902385105	0.626823765866209	0.741197343657198	0.563985665904783	0.208419654578622	0.883768710580271	0.389968431917476	0.973946592214387	0.985220358811225	0.0404438256442797	0.521492264845677	0.227625515985248	0.891899812966605	0.480520811474276	0.727384384949599
ENSMUSG00000017978	0.0618771446839495	0.306994842831203	0.160841132264009	0.376818385558416	0.87537651182372	0.0545058356798611	0.983387475188309	0.755885832998046	0.130258784201213	0.371884856764184	0.865810083780703	0.0950834280519484	0.88314759061991	0.678705822666799	0.58985198266053	0.529079219089197	0.593913366463706	0.893964667067501	0.0870404381366161	0.577708168932397	0.602912769294697	0.982714564877323	0.146662247411005	0.244071504506419	0.83514958431793	0.0783334004635156	0.932234998004526	0.441724763226568	0.205051137016523	0.275500904721218	0.692231971242215	0.32279513399248	0.0495666501518644	0.194961099797465	0.198622124924943	0.381762904302904	0.701503430399455	0.628595678358385	0.307674424481969	0.93687563909296	0.539168071471151	0.39745282235887	0.595744123001942	0.450622676571221	0.550289563458925
ENSMUSG00000049339	0.0619308377741568	0.529527127644939	0.829234688027903	0.928200819710648	0.0674952112368905	0.0652851707238996	0.735253094964979	0.442884256801213	0.387458289757507	0.881351855765044	0.650493273024667	0.79925296862938	0.137979301135894	0.501952645063268	0.861780718730403	0.215555270529246	0.696478697754818	0.000227071250143345	0.873075827465419	0.727168764500417	0.728900941938183	0.0692218856942955	0.572703330403454	0.70194470085648	0.981859604121287	0.684558351283468	0.594640240727645	0.581085543496247	0.393643160900727	0.436919474129346	0.00109203962529842	0.804320759498984	0.168142391191959	0.996420543155118	0.282386802664472	0.179564069817856	0.399824799924054	0.293339059268513	0.0242819433955259	0.172654366468631	0.516622679746901	0.228885063045293	0.195224578443594	0.857891710488803	0.67801675130803
ENSMUSG00000082593	0.0619659483968467	0.28254702429326	0.459231300940246	0.972066619431944	0.958778960272237	0.550447056909802	0.278172671788985	0.511530375670571	0.873364126932666	0.276379548510926	0.0506628695142612	0.509094285236878	0.768934752630927	0.653659045267027	0.385184095888397	0.988760948714797	0.88849208734493	0.795337620920014	0.23041465790589	0.344728240857145	0.726013596691476	0.782136748441579	0.8887730981806	0.999495889156311	0.960704505546652	0.407803687478572	0.530048339447029	0.66635018578319	0.268059118098698	0.466234162145426	0.775862171376352	0.301487634142408	0.866071334139577	0.912055486332696	0.165060143075587	0.554770058360074	0.840641464547483	0.242662409718212	0.997852138912825	0.456612422571422	0.0639894763542554	0.254997633652447	0.253584524302183	0.604856592844616	0.111164809515494
ENSMUSG00000015222	0.0619853244032851	0.904488007969825	0.411759163742928	0.655999801948683	0.889999967700358	0.138211995238731	0.0484949147564951	0.200245225134608	0.493043163140623	0.889707445068086	0.994936968719875	0.435944045365067	0.487382132009199	0.325398436227321	0.644058052557167	0.791263033883509	0.0190375169032685	0.742525984134165	0.739357726888819	0.683536909640209	0.553363416874398	0.0959084822665774	0.0391941512951465	0.731049688081943	0.601318014831867	0.457990903649746	0.0438599994852598	0.993992269942705	0.870904750389468	0.633661053126379	0.364419621029086	0.202498470364557	0.687861134630627	0.837755008040167	0.713823295798336	0.633378461592938	0.412250818686442	0.528430289964817	0.2700365816502	0.762424732586516	0.568000384495044	0.93702406926766	0.763067662137705	0.186715814285908	0.788633318300387
ENSMUSG00000061119	0.0622061652774099	0.997606382129988	0.190363388129695	0.555216478302059	0.836846607952394	0.251779586422637	0.0475982013270606	0.367615063475733	0.952743749911666	0.304589437175364	0.295248255060381	0.797906491990864	0.943528680104094	0.897290681317506	0.0757815675833688	0.871501089231142	0.426727570335817	0.262425424173057	0.463708561189411	0.522218140039763	0.577749952608368	0.682553929925496	0.938130269866336	0.994087126907708	0.900559309502462	0.757893906034697	0.501341645822584	0.65542035305369	0.741168214707978	0.775872626695886	0.46509374791476	0.246151718343849	0.177273756048074	0.266324081600004	0.178816693025324	0.705298485925129	0.713914523452582	0.521321653986842	0.345636181663894	0.388791108559035	0.615034637609692	0.795049939645079	0.915330222029041	0.751441871282719	0.169392754797468
ENSMUSG00000037754	0.062391297148923	0.724897777206944	0.674351109480606	0.403775543367505	0.416701060989297	0.628435723653851	0.932388193596631	0.126098137167158	0.714572378077713	0.716965526462294	0.573025353573518	0.0532866548473956	0.172336955866447	0.419370168827105	0.431999504176921	0.14738294704481	0.093392351814453	0.0122299886872083	0.325569399727667	0.464420891733236	0.0420596479868885	0.296160426098607	0.966271265426295	0.282935885515556	0.518223774949772	0.468126389974722	0.596343880242296	0.536315751866118	0.617910759081123	0.355027466934256	0.33603842864236	0.469533698131938	0.12935642909764	0.371579825341169	0.651208360055818	0.819665655768399	0.203522254489296	0.0939721578599501	0.0154635455212176	0.35098926592493	0.683443602139331	0.650949316132712	0.420012174263196	0.535331665083562	0.82688923274513
ENSMUSG00000042608	0.0624209835504726	0.196802872310273	0.186145962202765	0.91145640019235	0.922386517503278	0.280546662404487	0.704917043888705	0.856334811495178	0.660535237536551	0.861733360416033	0.502846299646807	0.594164208112063	0.380213806521373	0.0860769803670562	0.598426166734527	0.907121992488009	0.677149969526506	0.322128860384586	0.865261995797968	0.636621319613488	0.799897674819856	0.368274737062918	0.248731363553887	0.570721555842156	0.616679201700191	0.606612495951709	0.14431908730914	0.916187271974112	0.44047720589541	0.586364354019824	0.318394088492203	0.501964274049386	0.676464388326393	0.985620375141432	0.224514491150007	0.14025734427763	0.391870459550996	0.567786205015085	0.979048753279321	0.914597333484367	0.485551403318462	0.910104834649101	0.714265619923611	0.216121917651792	0.993041899690232
ENSMUSG00000036667	0.0624467017129747	0.351017746107248	0.60907296964064	0.793151459805508	0.0266530499233261	0.40269433563723	0.849989753136695	0.304912569634812	0.610288562388459	0.794750822641097	0.930412468315051	0.943498831234612	0.582071719864503	0.796358342232938	0.261636200838401	0.775201096193284	0.213299227433116	0.892190175371174	0.527556072105115	0.892200815487064	0.488560574933177	0.501260004993906	0.367185865235167	0.919225084223597	0.108245328827264	0.939426787502153	0.473435038166261	0.107360233946105	0.850213121755293	0.124791756920311	0.62416002889498	0.737506177451899	0.524231887099342	0.443701193321058	0.443282301002364	0.711286542456765	0.934444144421541	0.992032691071649	0.364097726122093	0.198193800918676	0.209954661798887	0.327405786557763	0.588434512550476	0.603163620078446	0.266973689314005
ENSMUSG00000112148	0.062553680670662	0.658644889929258	0.965809849860003	0.42371960274248	0.325893513413396	0.547814510818154	0.693106881199388	0.48620858344094	0.100860118859452	0.762768400094876	0.0476550810122728	0.962491550663908	0.606064008524213	0.391145840617693	0.818328206347243	0.972302457631124	0.0109272835094089	3.32176252075357e-05	0.313371481857702	0.793601142598637	0.513647830656548	0.00353065004211113	0.409260626957874	0.555501390527651	0.357260007325507	0.27064168251032	0.875858681171008	0.378707584774883	0.685750435754775	0.731939992042504	0.00022075408393496	0.293933121110482	0.672641506892089	0.263607128626626	0.185568230316766	0.141996025833069	0.0777198489308113	0.120637569805473	0.0950754654378161	0.0291303954349665	0.114732628748068	0.0198465132101401	0.0780598248776446	0.0701142382187491	0.0686134801797112
ENSMUSG00000037640	0.0626635087346995	0.661871688114417	0.683276770342722	0.860479472932027	0.275765256265314	0.83206476964947	0.726510371578558	0.327157951703039	0.580874124572699	0.51984512421613	0.905493879215417	0.932905458206249	0.17087775950886	0.0192938361475835	0.671693321774006	0.899352727922823	0.281525739991293	0.543301135716585	0.362921371684429	0.780332163803853	0.40945748225473	0.243400792061507	0.516150176055615	0.127119086681544	0.871303576451963	0.696985002631098	0.826162060091183	0.232793307551146	0.179040708131398	0.537880770585777	0.868256284764186	0.91688833579585	0.399476659876322	0.43684713860265	0.414536558258386	0.472644197398153	0.682224448115198	0.0129086754976917	0.445282019727561	0.852786722236824	0.526978136033244	0.680543595554119	0.201897118224464	0.310945863819517	0.192391739278576
ENSMUSG00000025139	0.062885484202008	0.682728218059546	0.709053892667666	0.399061337994856	0.0451505291013672	0.513352143965548	0.0819956889291259	0.152618265607744	0.586396468808691	0.168196629246271	0.967799139080995	0.756168330130013	0.268600757834336	0.111323433635755	0.5616402807736	0.296172853829596	0.707796667106193	0.868430731331136	0.025696550063228	0.213398071139201	0.979980600222196	0.0655030837208082	0.464982293881557	0.79471876035075	0.457144551314004	0.777858819257972	0.180503168658804	0.423412258748765	0.56585350998296	0.475393727975668	0.374289487765902	0.766564462386303	0.911072884880918	0.0711724979200841	0.875335404733473	0.108759434619075	0.390294606456148	0.658405747232234	0.508641818410046	0.715230590078944	0.10872628560916	0.765369422504114	0.505145733442338	0.99700428025637	0.968600368575285
ENSMUSG00000056941	0.0631925980512013	0.852154675303887	0.376153829371902	0.643413677444822	0.78787263000229	0.498291534128934	0.871252446078088	0.0790184440807764	0.433255326759156	0.71607862677257	0.195645057551615	0.058059890762732	0.594125294753291	0.394152373311697	0.85400162848423	0.331844066023164	0.364954505674029	0.0391661084996244	0.400840214851314	0.273224032801727	0.476263145695994	0.708661794325118	0.987086315863504	0.12765591185181	0.57259238098782	0.196738558439691	0.947472326628391	0.933616015081511	0.503887771371927	0.695132623238506	0.012248607297366	0.737568497922359	0.55733773258608	0.20761823400934	0.567198550736367	0.415603349161414	0.905065403461462	0.703336103672912	0.283796523386068	0.124623887186913	0.210146513075594	0.949837369883216	0.934894062296824	0.750256658656961	0.873344224571576
ENSMUSG00000031816	0.0633851895211965	0.397661397693268	0.0238979953948765	0.806128556729512	0.999728766570401	0.467782987605633	0.691437532306099	0.520224577604119	0.843803573693834	0.379528572461015	0.843132655727289	0.635100558389521	0.698501149548828	0.541918940070427	0.472739356116308	0.0509054946516114	0.564675053256844	0.4578984039203	0.303891038662709	0.502680956776257	0.380026139832916	0.451985661544295	0.0549932745104007	0.71271352914577	0.271094541854021	0.946700550953452	0.829491223788676	0.966736425019978	0.847799048350519	0.186812179902096	0.642088441275711	0.20619855483879	0.960306989222895	0.565500728646184	0.856478404506723	0.429298310087853	0.403645610888721	0.766199410072211	0.454336209728036	0.778021348921602	0.576805636501804	0.792204259641666	0.414504562446687	0.844921258992429	0.368896001009347
ENSMUSG00000030298	0.0636345346266205	0.982830323808022	0.939349407648295	0.391086347786268	0.940830961319974	0.39332589557776	0.503071552182845	0.393346345250484	0.33202465145408	0.695173998463134	0.774316805077967	0.014715674898956	0.00503526425719809	0.229424405471367	0.561284384666554	0.339074128277358	0.00485871464901183	4.96277816890869e-05	0.409193568753792	0.484579427526733	0.519075114914672	0.278978357682067	0.173049888306941	0.043075903929449	0.821859770278307	0.972247729271515	0.334777678410213	0.705635670867508	0.466012880974174	0.375581953258748	0.03647597848092	0.457084076152878	0.748371743892273	0.474924391200506	0.959962907968687	0.632424131224121	0.60226026851727	0.111626971837614	0.807677486634954	0.891014942168121	0.31091936436452	0.396720370380087	0.82378493733822	0.111237860226321	0.0860005463943126
ENSMUSG00000039988	0.0636978875305222	0.153855203642007	0.547685005601088	0.822285169513988	0.593494472675123	0.914843426205446	0.339783799329322	0.261157964480497	0.103906345745479	0.237362060405434	0.0825577897701984	0.0347131222073691	0.486373313086801	0.795957726354183	0.29641457582243	0.290699756500786	0.011913663333316	0.158156130545223	0.129511605687607	0.707262692496655	0.398243859193649	0.395869678033133	0.17370592187566	0.872548313733817	0.2655498823379	0.0886746552403705	0.116290951096794	0.0689613484423405	0.403292959246006	0.324904259475261	0.850455424089633	0.529444786717914	0.249911838565121	0.663895683513379	0.828770462375084	0.696306774038361	0.636066463466818	0.721507618237014	0.577168350306387	0.565050104755209	0.860747781602835	0.817370876627798	0.794843086543463	0.439176836810679	0.452456714026731
ENSMUSG00000046826	0.0637270899487602	0.764940952212133	0.678409754758568	0.492937335637166	0.506199779366635	0.636109740473507	0.979862107508549	0.913152153472068	0.755604124912269	0.287609997707365	0.213899872431452	0.959213896097377	0.783291287714462	0.308463424995118	0.569345649781885	0.0408202192494085	0.0986208425057056	0.448405758738091	0.907795807425814	0.530154341322387	0.784560771170962	0.19109113590263	0.682562533074718	0.119381873579648	0.41184172614183	0.49404556949324	0.479374422958889	0.126195299147769	0.727228672167136	0.620240009455134	0.578344057085927	0.386744812598119	0.936111644540663	0.974832956923936	0.609342642444281	0.544412726049939	0.332385670450873	0.0858915064728779	0.833353212507925	0.179009552326496	0.696201490765268	0.740716969098194	0.143609801777904	0.776424998016653	0.426920542260014
ENSMUSG00000027878	0.0641310604564838	0.641383392604433	0.51637378082125	0.613220979792631	0.749121856239493	0.969787291944113	0.4743313662992	0.934806928651608	0.8835480258229	0.94143470586991	0.31929135291962	0.186743340708021	0.371567775738424	0.0733959987884794	0.842375735046023	0.522764706638353	0.442787785041226	0.66142802582957	0.486017751827678	0.730614579321638	0.78126239227647	0.803013146160996	0.743763981012665	0.60663035793494	0.398292240558025	0.558138304566687	0.771356371299875	0.0909774236671308	0.950105251804929	0.728980757575424	0.840219079156857	0.463627285506908	0.994440400253009	0.193751449843469	0.118348321099821	0.662052436659038	0.623695444752219	0.0331416210634808	0.991648804795756	0.474179312832872	0.429195006409726	0.383297377304576	0.842567574270138	0.650764249966408	0.523955954647658
ENSMUSG00000003992	0.0641391802187385	0.973486169294239	0.752823319189408	0.39714770987589	0.144056275156905	0.340080885223233	0.623718827496192	0.32512292804969	0.41156739593924	0.283788064765481	0.526482476660833	0.133047226851396	0.718238937368069	0.0634228666275491	0.629647976634564	0.800985915534831	0.886535289882143	0.0824270221026495	0.208083404669977	0.996509430466519	0.222294280816407	0.714583128983325	0.671937870756553	0.122655694822191	0.733376121752056	0.534619462722791	0.233959623224479	0.99320824895897	0.16342944792919	0.444550910931678	0.966528580100668	0.637563843735034	0.459070859901972	0.499685461408165	0.831021419819592	0.247420785558257	0.701728184585986	0.416211931640175	0.0521479585638461	0.867586481653937	0.673664026632392	0.678227534903143	0.464298685188232	0.227815871999896	0.790008267476499
ENSMUSG00000040123	0.0641830020123723	0.0109259887258589	0.339937080943899	0.374627730152518	0.437185426597451	0.207068535160179	0.956081300798812	0.572777328683402	0.104643114246067	0.274758052821533	0.255832917066995	0.630121196405245	0.845486445497048	0.0605413749761661	0.133607170827209	0.556544795692775	0.836848915212669	0.0308287238213722	0.878934931961611	0.847652286576879	0.723814085230798	0.397484067059741	0.991577718636121	0.738129838896171	0.357091537805834	0.377103252877548	0.891282194475191	0.469580245184021	0.12761750396072	0.40058552122771	0.880280975545648	0.347476866523483	0.779270121400642	0.0505628408182376	0.350128356367151	0.547088754956724	0.726537216277857	0.37688261393148	0.403120241925474	0.928252664188951	0.347882950081357	0.400412678059487	0.790669859941273	0.463388511382908	0.156825223921432
ENSMUSG00000090306	0.0642694826481859	0.843309652128676	0.587784576101444	0.348026406108794	0.320662729961728	0.819828868837379	0.923163020462515	0.907767698931729	0.550668916320965	0.278852862584534	0.636109591372943	0.119419333301685	0.200506861712251	0.201568706573337	0.921665254754174	0.798367787752185	0.935910247340808	0.728213779854519	0.904700326134227	0.157160311324899	0.296298095580527	0.843439007144074	0.427391634254484	0.201969630085206	0.147688158597931	0.647003318314527	0.858132486081215	0.925134963941156	0.486457982547408	0.728808220262135	0.765272973900452	0.607816993533183	0.938668216811807	0.745199555512481	0.892667326621914	0.194479003724302	0.555512067626933	0.798303386836062	0.754607171029112	0.125755241667509	0.474529665444973	0.299444947757216	0.963672100416465	0.236739114337606	0.854665331601393
ENSMUSG00000003813	0.0643038411484939	0.173905285539818	0.759537882509107	0.769917239466744	0.941862972335982	0.269309021841013	0.749049046897457	0.988477546410419	0.278243993817954	0.335559325043862	0.205796269669896	0.806974368963369	0.7589769115556	0.539919859890361	0.640593175450954	0.385598175298761	0.419813346170222	0.20579038178097	0.715771135870426	0.0751737187852461	0.179170271828346	0.642566797013597	0.939343828575448	0.0985575929219675	0.459760300706481	0.114855593732153	0.408929291000698	0.961123097321135	0.865906574337854	0.951191707856054	0.000570775678161255	0.858585781561267	0.490021461503577	0.142448395756545	0.727270537491313	0.394482396226848	0.267183851017648	0.946603751609186	0.768100349166687	0.254592146189081	0.456115382682499	0.574008927165625	0.383763587549947	0.864097806383748	0.543869889500093
ENSMUSG00000024993	0.0643186248773132	0.358184547427741	0.0717652872033615	0.0516732694009239	0.730201248681971	0.254122213010757	0.594721074594638	0.209757386861774	0.142022069246162	0.0611772093311696	0.486964656228689	0.0111620332091094	0.318203732434749	0.328950841509781	0.463088025464874	0.350704342795798	0.992811445277344	0.408443649532833	0.490243164203107	0.362774897891304	0.066972410997409	0.727312602340543	0.728451788762974	0.0319602748274585	0.0876033459300927	0.548327941541547	0.532701402251442	0.667507357034442	0.619569575942928	0.631222261783944	0.746605266226207	0.272988096534327	0.455985803511548	0.772165087944754	0.234472580996218	0.438276297839732	0.335299315892988	0.624688515977083	0.116134677367416	0.879892672930643	0.563960141479611	0.755483701219626	0.152118074721019	0.733372260111966	0.346646545664214
ENSMUSG00000022672	0.0645413591392617	0.0256821978572899	0.0483246692787375	0.535962672488967	0.828332014805537	0.839982643734562	0.874399381770078	0.510202079678962	0.435671587538789	0.317416711428987	0.880161075404715	0.109647548409698	0.181249562341361	0.406123141468589	0.963288442570175	0.737304458330367	0.0847507344630121	0.0866316267223318	0.841621494404447	0.809136828008719	0.299389401709888	0.247940341482089	0.163161726320426	0.739775438576682	0.587001811198828	0.24938692950026	0.190512266053281	0.109584979487504	0.851217850462651	0.587279015199725	0.0215593411106374	0.843943391074616	0.300887651845979	0.46247604568777	0.277436350517523	0.475526350532371	0.17894481289964	0.827935500266288	0.492519228678027	0.435341326214816	0.552815092349154	0.3437197372086	0.535663618805917	0.835349481982998	0.203284037103242
ENSMUSG00000073794	0.0648038147852677	0.917982065073725	0.534363920650017	0.567775846920517	0.0132354848710003	0.309862615723253	0.429846604153065	0.527007056014457	0.695813416697371	0.870009635475667	0.827391090974156	0.524262638848831	0.959085880883841	0.102359943523541	0.388692972788239	0.103965415029282	0.201800394262452	0.312166468548202	0.600295150646669	0.916752090479406	0.694807573212381	0.802408996996579	0.204106148586043	0.773020281304635	0.655555237679156	0.675160147426867	0.588178518698717	0.373498375651996	0.4114876271052	0.894138735702221	0.375855716500443	0.947707576901291	0.698320337789137	0.265525697213062	0.676826433314867	0.723696486915513	0.978436302191242	0.943221553674923	0.0563267275966646	0.836678374225951	0.903831582570108	0.866879916672848	0.366472641944075	0.92450436701695	0.246063777528413
ENSMUSG00000073079	0.0648273492408524	0.50190510480424	0.366771268390943	0.550511962400849	0.973313299682615	0.132265152944036	0.945736090318386	0.967871617993614	0.0739602687373688	0.271735338108802	0.512588096226599	0.827559130627229	0.86541654998938	0.279844263599987	0.105343700693776	0.556122068073594	0.597985936990742	0.176495230746723	0.0475051229179906	0.416477826976502	0.393278721903605	0.769493970643421	0.517061904597273	0.734215730227064	0.633889717076635	0.201052486855049	0.955978884006796	0.271349485359176	0.426115406054223	0.286104371381561	0.0298490217221849	0.478639884445987	0.555782577352192	0.839596706989321	0.264035654553294	0.409747906330483	0.460841554498171	0.383253240403357	0.889091240846642	0.777768988301297	0.938439317918368	0.693790399828224	0.854793665102689	0.125794127543339	0.457707474802354
ENSMUSG00000039801	0.065187348752804	0.587818881087969	0.731045087544349	0.574974171493761	0.705234249074908	0.293739723205449	0.813178624534494	0.0512829254458918	0.293692677841268	0.516150152914154	0.852089226070755	0.417187226470064	0.406872798413795	0.871375973816409	0.717535291350589	0.101832051624318	0.836665959827075	0.653904085146252	0.668299127732966	0.22143812392035	0.868793696374263	0.735108509544442	0.418924147473981	0.717922583736055	0.884576674907236	0.564221246383811	0.102056811766816	0.446237716407611	0.303371011603472	0.0985368975829735	0.0650723014564493	0.904632552113582	0.763358556600076	0.580026871412722	0.253263499171014	0.83425632666132	0.490911534171779	0.548145479076589	0.755818905283975	0.653820810285137	0.577381316036075	0.984767184893805	0.41378133170878	0.298585941512284	0.67833869764412
ENSMUSG00000023039	0.0656994331993582	0.443051094081507	0.823685966090119	0.209796774497993	0.776665883343223	0.548357408184609	0.675114807938197	0.802989833186031	0.345624737207756	0.785975160920257	0.991539776237809	0.996195024961887	0.53644306183041	0.42234666218883	0.989787338203144	0.0818994851699106	0.376784988010854	0.207698044927694	0.651899036363048	0.267203530812493	0.810175153441389	0.143787715786758	0.156349748763065	0.937616503064797	0.14601681339074	0.604695915104594	0.908498209628954	0.977621292018476	0.966677543898889	0.766078271367325	0.205217225460023	0.367753113974857	0.992730418941227	0.420038283638339	0.173117481964848	0.436509826818274	0.844289185269631	0.546540408900774	0.106534495920125	0.592817222388164	0.526239371615637	0.161299896822467	0.690615903012911	0.277277586603421	0.693189699314184
ENSMUSG00000062115	0.0658189005053648	0.750720561753967	0.948059785097083	0.803992862697967	0.439914487377228	0.102698343577007	0.446363808222588	0.802872706592288	0.188664317257023	0.229830995290443	0.401016548195831	0.762683927168226	0.431782145473825	0.783728677257493	0.141396878585956	0.252060145336552	0.420781668967137	0.0830137812084837	0.795555612783792	0.235825304849361	0.563695409033255	0.325817461791952	0.328488089200128	0.522203594145812	0.956444757668308	0.18694823531645	0.434168848281819	0.664908357010837	0.747327248703405	0.937446067898555	0.788486955343851	0.283995933762617	0.495350242405724	0.88607555285962	0.188540189153219	0.18386155596918	0.096804296953981	0.182538936544606	0.995017852009737	0.444207316854381	0.0458051094591329	0.882751691573526	0.828154763904094	0.185529551712169	0.301524870831746
ENSMUSG00000024985	0.0658277158539036	0.681531489304996	0.915986028755455	0.366173675906932	0.620094603036282	0.321257885903786	0.0983489617208322	0.608224268426507	0.677973855419178	0.187252736979005	0.685141374219586	0.35825463326345	0.18639678658193	0.692683898200898	0.608560361206247	0.713000084055155	0.705922880265082	0.556423639109746	0.0344803502632478	0.26162030824616	0.422154763280534	0.956763202307436	0.105015506562736	0.355122616135361	0.017850596824863	0.448287699641848	0.32008865312901	0.828010527602353	0.601902799918257	0.426878983077786	0.0914821330214746	0.814568519727298	0.77419974316533	0.835685457367722	0.0477061599473237	0.608666816506563	0.490699997968892	0.118620913633546	0.398846702464118	0.605608812435892	0.938490006195315	0.448097794238302	0.490912201981894	0.629081842406347	0.491792149917516
ENSMUSG00000042268	0.0660427257495359	0.903826059466679	0.699832295007893	0.417582319120651	0.616260782024502	0.237497657668718	0.754265510836672	0.153417398805836	0.351048388009152	0.341451640305748	0.03628497018395	0.275799071044788	0.251623201131165	0.963152918908104	0.0703486343425461	0.547163816399461	0.759042304193378	0.887627556523683	0.321645453423817	0.790554755086325	0.571831365168987	0.181484314918845	0.205760509543563	0.837096187082989	0.20382156706485	0.73478172249196	0.419300540013017	0.452148459045158	0.00926382219848167	0.519029046088407	0.66275565904421	0.448108796513128	0.717814716412488	0.418264818021127	0.389056451019353	0.439743963411442	0.366735375271004	0.493670400801192	0.227408393143681	0.680720505171979	0.530899593410384	0.602847842116329	0.955938216315912	0.142161046923778	0.521529412270742
ENSMUSG00000020720	0.0663306676337934	0.83629384323943	0.566544672030739	0.0695375226973587	0.919172773894547	0.485291513999864	0.34477487043838	0.315544618697021	0.123732610267085	0.331833494336787	0.91314616078539	0.418023423642568	0.429256400239431	0.14764155442712	0.873131078166434	0.878008110154595	0.345215425839499	0.00625959736693722	0.0085323257756953	0.787711411001013	0.994865867209123	0.0471418191888635	0.436058725112501	0.589491125556936	0.801306673698879	0.932477946258994	0.990080142668989	0.296994425467349	0.694652322646597	0.659065230148892	0.0254681219047124	0.00867661331631574	0.77587155096478	0.702467403682174	0.916326650486324	0.282849035434554	0.482777596622926	0.45358030054016	0.737577541061781	0.984313407841317	0.823961483980914	0.986560401162415	0.823240369885826	0.0227129053323237	0.079678190136025
ENSMUSG00000026309	0.0666524045346943	0.324434594084161	0.225054486180749	0.0644828966808128	0.321765986137342	0.672754208296523	0.508027054318929	0.74931920214337	0.909457933872815	0.518627788701444	0.0645989989053879	0.785170148438601	0.573380281037467	0.0431217487037421	0.0841942027244075	0.931425099395433	0.194280420324097	0.522633560320658	0.813354453142072	0.391339784671769	0.9567959926086	0.559747724232691	0.533326372916463	0.980874967696516	0.653995688163465	0.261190270278383	0.173128044333913	0.559020738048573	0.983884105739872	0.895971782507023	0.573592487100511	0.112720100485975	0.653761809794897	0.678391009417383	0.350998037511992	0.930559359437991	0.420362914156225	0.594436714878607	0.576251200461583	0.447624709737767	0.838810168458221	0.0284021566630443	0.535009194923028	0.831307850995611	0.2269982839056
ENSMUSG00000029649	0.066891768665861	0.871600494279162	0.0586246592432616	0.720715103595641	0.814837695848845	0.553830495848661	0.306430964989035	0.194539701906457	0.654535324005459	0.489942423767721	0.782140445339151	0.857914092334365	0.208141316774037	0.90323949448674	0.55851747898632	0.556739553103161	0.000797310957463689	0.000215338448564916	0.602797320299403	0.759120938346932	0.0343821798984197	0.548780900382268	0.925894770680544	0.557470945228411	0.2521945746457	0.358005065853784	0.46177422605166	0.00693113181231191	0.747790836108233	0.106383662901805	0.00342393595128038	0.540296126406228	0.762584484524663	0.79394242139861	0.866608962465808	0.55486959606169	0.489162147701615	0.700227305408243	0.740218779302503	0.110625930240519	0.594280091937609	0.751974205887455	0.982975569880186	0.720481116318836	0.2139312154132
ENSMUSG00000003062	0.0672808469904896	0.821634843796986	0.442036438176986	0.605029175547255	0.600114118495435	0.286058491970601	0.0631638491211835	0.744484428071435	0.439787984070337	0.592324282786234	0.50981375812972	0.379730747916849	0.119954268928921	0.162001971065667	0.960847978450601	0.616148473060297	0.567650676178379	0.120256476480424	0.440332627873157	0.252352317566567	0.212020337450987	0.372243495842761	0.942370151222746	0.485434203100818	0.252664985322436	0.268725024568056	0.445391169846722	0.690873182000283	0.167220280714081	0.486172932423383	0.777267609042676	0.751079862692455	0.719567821587312	0.709878902533157	0.837934871046118	0.658498838525454	0.699477489930929	0.972336903001471	0.688726713126497	0.67036277463735	0.577072696867672	0.837082580625669	0.692929195151311	0.653321433407316	0.779639408579691
ENSMUSG00000073733	0.0673021168653365	0.381170360572933	0.449338657364174	0.642913324975964	0.216588784032385	0.287614854671973	0.466174360540694	0.856332837331485	0.174550410527135	0.958365712887916	0.504259597973632	0.583755788835006	0.162620683804908	0.776118630376481	0.21622011430791	0.968448674981905	0.134049304717194	0.289822233894939	0.505076902637465	0.126584238182208	0.240563482645292	0.371453833845457	0.624531238394999	0.118802793017467	0.598434978939306	0.942331600282462	0.285565023667919	0.892688262924657	0.781754929935823	0.286930647505225	0.618660873513666	0.770085584127313	0.833114564143671	0.28436168602196	0.441226268818469	0.163164839666722	0.751712285682197	0.8457021547135	0.659875156540783	0.759663763642189	0.154369702973753	0.638102419560285	0.585388466023687	0.0749350797912489	0.377063026737356
ENSMUSG00000059323	0.0673161979944406	0.48049859844037	0.825741460850776	0.904223778580417	0.212403964858404	0.669656894071993	0.378612743121323	0.794546195301052	0.374013939378414	0.796783999355246	0.964690251580424	0.521652686861029	0.362386993446696	0.314737917084841	0.762123894294499	0.408940750213249	0.218508262836348	0.651587622813853	0.47388726675103	0.790035330428433	0.742348108107474	0.765163904254369	0.977189437043427	0.425563571015863	0.406055880381461	0.654619478256233	0.621001313967824	0.705001541990554	0.953062024380904	0.924815246334032	0.619827550018695	0.848721054465479	0.595637159747308	0.890633544476685	0.400679532354413	0.634235943878567	0.686396087026437	0.583127933111512	0.867058017692416	0.844780249285729	0.974572270635696	0.270540280974267	0.612556090202569	0.897211216462564	0.494910554101528
ENSMUSG00000045679	0.0673768573656869	0.629991862456154	0.193189085052662	0.412210376083412	0.121404533750297	0.792413553844403	0.119394552189622	0.4952134779755	0.90621928653155	0.225041406996505	0.191710546675606	0.471439155454192	0.845964148209524	0.0638363059611582	0.600028350703211	0.317994266806106	0.926025539210779	0.000248191335582706	0.216421344033097	0.176771905139014	0.046197709817222	0.646029937065831	0.843351767401783	0.67534833055722	0.616269953609902	0.351382982050492	0.184022657763312	0.16404517922618	0.356835397905575	0.380130505852502	0.0337322881371347	0.262102431734282	0.575293262168131	0.467823418249108	0.786185701889716	0.00851157819309275	0.855740063069831	0.216912711611724	0.718511032123676	0.789598481408627	0.858682469270934	0.193518349849967	0.0225580257350651	0.187840031013814	0.207116973939342
ENSMUSG00000025790	0.0674533131719584	0.521243454955723	0.547923943624694	0.748995423385162	0.435243823811283	0.970827539318996	0.752536128050035	0.514135026777544	0.994168968079554	0.998334858329657	0.805028845989035	0.702623564304282	0.836923737690114	0.42638788599611	0.529334377505171	0.77396887600359	0.0599191281696699	0.796946958802232	0.693741573196617	0.517601441511938	0.954428857486805	0.742153963282774	0.950113849154313	0.631901309370545	0.776594590904057	0.501086678364414	0.420707546512668	0.50191907754397	0.451765242238916	0.6775095219326	0.216876881496767	0.657646134136299	0.782033676449238	0.996995861464536	0.712151696793975	0.209844746577228	0.0430507250543766	0.745726035273726	0.714599894491454	0.230751420108109	0.722828672909202	0.906873208472716	0.0643173763664446	0.0582126643921568	0.0246312136363061
ENSMUSG00000114455	0.0674775286432803	0.605269653767208	0.345556091838937	0.737850389689322	0.980310741377041	0.0710287321780172	0.389438305250485	0.855897263418754	0.509749945260441	0.158186889647739	0.765836758036326	0.505588302218196	0.542724118286597	0.83291766571322	0.349176289039438	0.698542478727066	0.395334009851296	0.761787631359024	0.517089944027663	0.785554353079466	0.433797529127714	0.687802373993039	0.940945850597164	0.477203853147532	0.60543817735268	0.698946822187169	0.435631680505987	0.224032752306829	0.405191666338495	0.289972755282096	0.831519512758151	0.424167126875124	0.25813845277972	0.547812298989339	0.922877421788307	0.332832097090794	0.400472611399023	0.473334043009889	0.847220738687603	0.967480640848845	0.116748121790392	0.71558507789243	0.614567419969587	0.365286447416004	0.552309876754474
ENSMUSG00000027942	0.067768193463599	0.534010327030664	0.487056892515038	0.274071613803758	0.900426808866431	0.520444045321106	0.486944717635704	0.177368790173809	0.417542721601534	0.870047568001355	0.572784851208274	0.554794733916819	0.958267936022717	0.401221171517356	0.689950867982157	0.888461818814113	0.777038355062968	0.199134286605682	0.480805692849135	0.597081025029852	0.880795621862238	0.166842156801186	0.950288521025622	0.562402380151648	0.454973232839686	0.964140859527071	0.518547934736745	0.374223660558463	0.689943194856178	0.661560530745623	0.303045667083017	0.237354233623604	0.236918502445593	0.366518347526897	0.809485514438443	0.167069341474885	0.603114511920204	0.623910696526857	0.983205647884932	0.785175694963857	0.138477918146078	0.534287607209369	0.04777875551136	0.0492441189115326	0.933840825337041
ENSMUSG00000038542	0.0678094224457487	0.416057597982757	0.229504191457771	0.344659067695957	0.63765409819753	0.659543682921696	0.761267141008403	0.786057435390213	0.695816062975913	0.58745351229576	0.794219296939471	0.218810397626323	0.409078367880438	0.0352138003094851	0.745430861280512	0.4680638911978	0.326813286191508	0.322860710608112	0.803500825585551	0.918546848945864	0.453933552689236	0.81017081491885	0.0620401932746172	0.795676808027258	0.415359234590395	0.538980870994121	0.254486968540982	0.705046190702236	0.376065902936676	0.0710484348120541	0.3331135523839	0.819313727292642	0.412017607508967	0.255570582387208	0.534599683331094	0.656799914822299	0.457836023567044	0.345061640329541	0.658363196313074	0.994458946026404	0.556836433246689	0.261717574697672	0.671572878281874	0.0490791034844016	0.0532687733855446
ENSMUSG00000038844	0.0678262725065726	0.229963837302101	0.0430635238967528	0.662426719119225	0.78598869017234	0.676328550122218	0.730038804752124	0.740684415589372	0.887885518735519	0.0585192417164692	0.140366275502743	0.807708727477218	0.173065651194628	0.929420277578705	0.182097339855994	0.98010282118013	0.910915760487689	0.284898025985765	0.309602446396807	0.959668114483084	0.55000926657581	0.150814842173201	0.951237337962198	0.768807115431587	0.641317124321166	0.755175737011307	0.602003408267329	0.285308566189582	0.17564795789238	0.631212352537238	0.606325622862013	0.218002571048822	0.504748351223669	0.290416690951571	0.387245505891255	0.775549462106071	0.861863933354413	0.626149604948369	0.355690192613107	0.882057444209845	0.766056973831837	0.979123983480864	0.673888051547418	0.690832710943551	0.0647610414505761
ENSMUSG00000033629	0.0678560207416861	0.287517858046895	0.802209291793007	0.396406798547004	0.525322387288635	0.724072567526861	0.988915759227771	0.833560731979109	0.562158881834928	0.574833676180177	0.879843612977128	0.30538794177331	0.438084925859842	0.310628651868912	0.758321210772994	0.625675784197189	0.56396058900785	0.0369315273453094	0.344330964050618	0.563736849228833	0.630398984305886	0.145519558484622	0.888495342211237	0.732761405649151	0.0940263673771661	0.748626452937384	0.94760045712421	0.291782568580499	0.267155596260254	0.586268703121595	0.262355289222866	0.663946482759326	0.646184995387068	0.931938462031241	0.41203514058244	0.821226253882458	0.79692160920575	0.778287105650019	0.790511604074437	0.737927116738322	0.194903516590239	0.945901201419863	0.0983325724653294	0.24467405833356	0.434375892597967
ENSMUSG00000026840	0.0678700865871951	0.966311164733628	0.930559922632678	0.210647746854347	0.834671361754916	0.753451174162864	0.441211957575606	0.77242875560625	0.172653537079644	0.456346272219344	0.536592602676524	0.993725414422269	0.70981966028219	0.7912772093256	0.638069790679816	0.225034720408757	0.891605235852808	0.273289187187307	0.045003473945974	0.285409074273006	0.48015336664568	0.350248404672674	0.516360781761085	0.795647139975	0.24061574956287	0.826395599368305	0.754552835726433	0.434180783947943	0.429039444211504	0.27065738703219	0.204527121369667	0.202731845853103	0.421214498365788	0.0210703116449979	0.506999980710574	0.990889893037453	0.650307522015833	0.62513659463774	0.783750550229878	0.91895409390666	0.915685253180912	0.243911512050596	0.853401829237557	0.308027343681474	0.200271623112856
ENSMUSG00000046711	0.0679863900872716	0.153195410075967	0.0163691469363572	0.136240692201225	0.984834729312123	0.519551050501633	0.896101745208627	0.16354357870141	0.622045723769298	0.411243408979399	0.425148132934441	0.0776792218313896	0.394630607148521	0.190600202577311	0.612720904577969	0.986499408064586	0.939848756742462	0.00549867523557449	0.786421318358549	0.00422913358790271	0.667778718955201	0.168267752432204	0.67606144261991	0.645603705942024	0.464176157953674	0.581363377528612	0.170820402012374	0.863932631403253	0.838765753809243	0.755053966420616	0.278577912863468	0.0422462350917214	0.861815357387404	0.851628358939949	0.103215577321503	0.983872860740042	0.025838715372473	0.724045681442907	0.196564208715121	0.192346647276234	0.813177036619428	0.632457439855351	0.414908735744997	0.191346198579795	0.00648640112837247
ENSMUSG00000078606	0.0680488972117636	0.885295852824901	0.174810843180037	0.389173029887365	0.781010799597134	0.476193330935805	0.556897663533923	0.767491630913912	0.365278532254537	0.0517802029974364	0.646696942963467	0.720373136436184	0.484826009414385	0.0734517115079232	0.648977066937091	0.0765034167253778	0.0204886151317791	3.88708311424072e-05	0.62902415203406	0.826037825928861	0.179343306366545	0.234788236030898	0.277716827831018	0.963967685908196	0.278509475784412	0.953627783787598	0.341075166329933	0.636252178886835	0.501889072791381	0.445212353647344	0.0140500070479048	0.708389330120745	0.895116934309375	0.8986527566506	0.142401993700404	0.211738727252439	0.0429898967057922	0.416704997987613	0.00739198186823082	6.88804344058281e-05	0.000355207570198368	0.131971458345853	0.435628879052859	0.829414580374004	0.490880985646913
ENSMUSG00000063681	0.0681695811136818	0.255229800452315	0.584717358692202	0.974105593001178	0.260608390499162	0.974093351057252	0.65415066191693	0.607209334938694	0.434541890962969	0.0723622671272213	0.376223229584499	0.751302041028486	0.94500579456321	0.0721870945474884	0.201047749624255	0.0350332849342858	0.00617629029004977	0.0433910728052003	0.482310814249811	0.421088167827823	0.620210266879437	0.884997978801173	0.697176510955544	0.655913702648127	0.589864137512101	0.315044490925799	0.207127161346943	0.760268161482349	0.0398744822973505	0.865410033574929	0.0345083773297238	0.866579686779607	0.453173721283479	0.886404469505565	0.696943482772548	0.171199397380584	0.319344155081973	0.862578481943534	0.710628785303843	0.693970197630976	0.876173589296797	0.269767199395943	0.0160793354667332	0.744405617786818	0.8654087643974
ENSMUSG00000058586	0.0682077555374399	0.539492585001684	0.480667231661163	0.804277431034033	0.647861383555802	0.670929147795857	0.4260908639564	0.635893721971078	0.905404840216802	0.982036778578733	0.111425864839323	0.289796221303064	0.625453422238033	0.151540688694142	0.952371729323737	0.135998731801063	0.801760738274227	0.218850095355637	0.847145417311057	0.820400320723536	0.163272901200233	0.808889386873372	0.616204050228979	0.134910914940837	0.83104577337566	0.278648736850615	0.277223653570229	0.957896435643935	0.574616071082373	0.119090247771862	0.0634205652242578	0.633430842902364	0.290404074181263	0.274793310501634	0.745587118100883	0.0712876363723324	0.525747187233702	0.370834274912827	0.495779600400085	0.421610519276439	0.845262014635684	0.767561821906133	0.937222984109153	0.746644565114457	0.394859364248063
ENSMUSG00000032643	0.0683024788386808	0.219415168455547	0.261590547340474	0.340070149953237	0.42688297035846	0.909016475837343	0.348355443958454	0.219575117669168	0.417480585263674	0.535687548537212	0.761231634011784	0.0504403123796656	0.375438997120408	0.351691884410709	0.629008002754341	0.425256376378125	0.898712891733199	0.0409044920985444	0.191336281451726	0.430451054648693	0.65342645353447	0.845761431645558	0.655348307240827	0.514621292301985	0.609646170783096	0.0510743606017913	0.686120331717847	0.18708240732262	0.688586157649159	0.60373855402565	0.754984482862128	0.934496620270809	0.876148083168408	0.735050172054581	0.638286742170816	0.8911854714872	0.955662397985983	0.923037605594182	0.0607656617983006	0.429637758623083	0.590731270927263	0.225536584969827	0.13927360153905	0.989559167408832	0.21287691920173
ENSMUSG00000026628	0.0685016596990586	0.0553641782896078	0.249343567334753	0.764629241101555	0.893863935657543	0.648234972379551	0.855601943484106	0.204523147053381	0.415350418984235	0.867509860473062	0.976127463686331	0.151013207807335	0.378860955422812	0.0350490270282099	0.474244732369045	0.926898655650869	0.2684317037448	0.108431868612103	0.657599710057281	0.734741539993423	0.0562337651510697	0.377775484982703	0.937276599860963	0.132395533483084	0.599309452899613	0.327955703772683	0.54758500931334	0.260994971414724	0.990572365041527	0.0254777086875445	0.000880747371669652	0.774026908172138	0.170901720418595	0.542669391773549	0.861205394716585	0.654102321991018	0.180916211304739	0.557189709278223	0.0590152203680504	0.797755260038076	0.568886391015622	0.448540392173169	0.0437603085289154	0.279745026706171	0.162018614797461
ENSMUSG00000064037	0.0685020292443076	0.399359769584425	0.0991564850731602	0.582841400126682	0.725132318555414	0.910951103096618	0.0712563461217437	0.780299969045092	0.298627804372395	0.785949238868173	0.0639336845764441	0.436146118524983	0.972488261404598	0.357698973760948	0.876456786785876	0.463458427082826	0.423809173923752	0.432239836151896	0.389534175700876	0.882088285032715	0.974144832928085	0.14655203861467	0.624261972349629	0.532763949627293	0.934477729191886	0.0484397017985876	0.716351334353876	0.955314710160395	0.391003656790026	0.27134382065655	0.94787752111449	0.818934488083114	0.681405493295931	0.694787491365468	0.901591094707531	0.896706718864176	0.482188925580595	0.237745891578871	0.827541231340785	0.594538019408895	0.684100129729935	0.299132795745805	0.149257229344844	0.968979377784666	0.723610666894211
ENSMUSG00000020437	0.0685077375436076	0.451453044234937	0.492793427662213	0.892763078422852	0.449613186279167	0.0184355832758708	0.723944038490569	0.776196145523339	0.850497988641895	0.823307298718073	0.572709334418613	0.00648674579932208	0.0528998805490589	0.890225976415956	0.813425166219849	0.994932067126986	0.00964633098372308	0.0124552900676237	0.488416623942967	0.748523823488973	0.457008701163136	0.0707858084810548	0.486327556931516	0.106373568299157	0.893741657944486	0.528125665499993	0.612863777255762	0.232372609961088	0.48742724823574	0.800488912820746	0.0943013640079526	0.827839188616576	0.516314037422301	0.21971943733843	0.886371316729174	0.443184713763869	0.501646356898758	0.287232123296327	0.491042087667302	0.0935319821673928	0.633807565375246	0.278650280142064	0.0351762284422999	0.337709025274977	0.0277185032727248
ENSMUSG00000031388	0.068721604247945	0.523717206305232	0.64095985475653	0.449558580461994	0.480967752755034	0.510409688776421	0.639059921753058	0.0619153011685513	0.270064995008869	0.0132766131469313	0.11698690818286	0.741415973767327	0.557311171429908	0.191145203122559	0.727638804436217	0.53708109990814	0.90765832557214	0.007524315091106	0.652727080545531	0.539055359877487	0.910647714971227	0.284995249334651	0.986517332880041	0.766975299616484	0.46659965562677	0.713272014446051	0.425426727781886	0.717693586758153	0.377360569336582	0.0997368588406573	0.133701536244574	0.333052087438635	0.284034874269926	0.52903406613742	0.582007224415112	0.335126550099224	0.474015830214896	0.506576988478585	0.688833022160712	0.628611173365451	0.0452923774362287	0.768196242507322	0.866207597830793	0.82967395584611	0.8782940134285
ENSMUSG00000002396	0.0688771746550892	0.35773313825964	0.679862907410911	0.162353614753659	0.718607684893714	0.941626861045378	0.392274942990775	0.525780063980789	0.941069823695344	0.70524489842614	0.0664249885836007	0.183738542517065	0.379265639552952	0.42546896336574	0.836718584395601	0.65712417805039	0.420719736277054	0.453545297940712	0.634985802635212	0.868747750019431	0.82925978537403	0.920521791487423	0.72329091727405	0.374871300229162	0.165705285501211	0.401309346041225	0.725178045995894	0.195973077792986	0.326572281267936	0.158196779441532	0.899178125233433	0.0504450060218655	0.892368456364705	0.10126706072255	0.355711677423821	0.67243586260004	0.851282449895922	0.486439344664438	0.710615926320697	0.855684078572892	0.757920609626246	0.791825613810425	0.188479654570093	0.170995353876384	0.856416971906475
ENSMUSG00000022377	0.0690208543056904	0.21494070726583	0.352846724740371	0.267376503146528	0.888771166386897	0.160516813064796	0.889480975079724	0.785535996578095	0.634028107575888	0.957943723450041	0.462504605064189	0.163729263241936	0.34049032552238	0.789481555236611	0.216481649596688	0.0840837894942923	0.446381979125931	0.643910935122273	0.651531943912735	0.107259989153553	0.482540459503685	0.831089384171219	0.613568865869915	0.208968245834542	0.640030742851197	0.733682535629514	0.962818097760432	0.467456538144183	0.259887545304378	0.287295674946498	0.164541960500943	0.466613921167551	0.784283678126383	0.918985215227525	0.838432457125195	0.797112310516999	0.834327617117746	0.349920494095411	0.0850332877485897	0.722120892327683	0.432127791554029	0.364057889013067	0.216453364938977	0.700921014503014	0.963490045930247
ENSMUSG00000021728	0.0691562333776138	0.19031660988445	0.898120688130555	0.919707006423822	0.107703263573594	0.0744864984415841	0.608658698786619	0.059663870347702	0.526486099953719	0.121156270957668	0.918230578470817	0.0828220454609407	0.336750162065885	0.102097251553186	0.0996371633984311	0.0744566613844532	0.00826847037824535	2.97278278806049e-16	0.520838619302521	0.103437882235532	0.770222148856063	0.871078802748992	0.534024540875583	0.669402062769772	0.938482878898224	0.464894965701832	0.131577407493757	0.2993755245492	0.646216013641878	0.661822012515633	3.41330812004268e-10	0.595138203676036	0.646639804133172	0.703910659668182	0.137657555995073	0.754798467307571	0.525123628753504	0.618078151945812	0.484139006720605	0.329983270573325	0.685877946558434	0.907357961931916	0.160562491619205	0.579825372460352	0.0761039678767398
ENSMUSG00000028475	0.0691587509860715	0.544060906777998	0.906229445851532	0.322822681141987	0.879302717617995	0.160334761906745	0.94871611610326	0.808231254952206	0.934626169691232	0.241486379294392	0.781002937701958	0.103869603223859	0.040273138498757	0.865676085724267	0.704998815146264	0.83858879374011	0.452884497573383	0.101572539316876	0.774482710358297	0.941422760080141	0.188482197064614	0.273177120745853	0.418366709341742	0.238769296086051	0.615801632382893	0.262042417676203	0.0496275199652966	0.102276770990743	0.57436934313156	0.362830823124813	0.732196654437716	0.454704248787719	0.257283031169662	0.906657091224232	0.253352749447519	0.524745645240672	0.181300995818672	0.903213709714188	0.788000431496793	0.989260386871493	0.95336962506705	0.268067222335653	0.657241915346999	0.543468242545459	0.226101191114073
ENSMUSG00000022094	0.0691943082449342	0.376527374455874	0.711234716714549	0.836702107616564	0.22792822036642	0.429143309714687	0.403177245878969	0.672364258227617	0.044908112897123	0.147100099473637	0.259685779293059	0.690042056673445	0.754820313281803	0.94261686443695	0.529126205444446	0.448733865236649	0.992038182016526	0.5271340420934	0.194523994486738	0.681379740336119	0.631729049499344	0.174659337286302	0.363114376761395	0.0800399252273212	0.111052374278337	0.791243717428314	0.417476317526908	0.0455388057217789	0.910160437532634	0.870609099368717	0.165597175736876	0.446232910021963	0.065885014260285	0.939330637509704	0.741332366252711	0.716591635695202	0.782478624845522	0.181300954105739	0.683363661425802	0.211125544802117	0.84622370890254	0.72938906189588	0.0322575198579639	0.935520182978786	0.928200645994207
[truncated: 16,150 more rows]
