# Supplementary material for: Mapping Rora expression in resting and activated CD4+ T cells
Source: PLoS One. 2021 May 18;16(5):e0251233. doi: 10.1371/journal.pone.0251233 (PMC8130942; doi:10.1371/journal.pone.0251233)
Supplement: S2 File — (ZIP) [file pone.0251233.s002.zip › rnaseq/explanation_rnaseq.txt]

The data structure here follows largely from the way we submitted samples for sequencing, as well as how the provided code operates on it. This led to a somewhat convoluted organization - please see the description files in subfolders to see how the condition matrices should be interpreted
