# Supplementary material for: Mapping Rora expression in resting and activated CD4+ T cells
Source: PLoS One. 2021 May 18;16(5):e0251233. doi: 10.1371/journal.pone.0251233 (PMC8130942; doi:10.1371/journal.pone.0251233)
Supplement: S2 File — (ZIP) [file pone.0251233.s002.zip › rnaseq/sc_schisto_c1/cellcond.ods]

## Sheet: Sheet1
name	file1	file2	lane	plate	wellpos	numcells	exp	treatment	days.after.infection	mouse.number	genotype	tissue	cell.type.1	state	pool	RNAseqmethod
DD3_4_CD62Llow_sch_MLN_1	12781_1_1.bam.fq.gz	12781_2_1.bam.fq.gz	12781	12781				sch	8		control mouse	MLN	viableCD3+CD4+CD44+CD62L-	activated	12781	c1rnaseq
DD3_4_CD62Llow_sch_MLN_9	12781_1_2.bam.fq.gz	12781_2_2.bam.fq.gz	12781	12781				sch	8		control mouse	MLN	viableCD3+CD4+CD44+CD62L-	activated	12781	c1rnaseq
DD3_4_CD62Llow_sch_MLN_17	12781_1_3.bam.fq.gz	12781_2_3.bam.fq.gz	12781	12781				sch	8		control mouse	MLN	viableCD3+CD4+CD44+CD62L-	activated	12781	c1rnaseq
DD3_4_CD62Llow_sch_MLN_25	12781_1_4.bam.fq.gz	12781_2_4.bam.fq.gz	12781	12781				sch	8		control mouse	MLN	viableCD3+CD4+CD44+CD62L-	activated	12781	c1rnaseq
DD3_4_CD62Llow_sch_MLN_33	12781_1_5.bam.fq.gz	12781_2_5.bam.fq.gz	12781	12781				sch	8		control mouse	MLN	viableCD3+CD4+CD44+CD62L-	activated	12781	c1rnaseq
DD3_4_CD62Llow_sch_MLN_41	12781_1_6.bam.fq.gz	12781_2_6.bam.fq.gz	12781	12781				sch	8		control mouse	MLN	viableCD3+CD4+CD44+CD62L-	activated	12781	c1rnaseq
DD3_4_CD62Llow_sch_MLN_49	12781_1_7.bam.fq.gz	12781_2_7.bam.fq.gz	12781	12781				sch	8		control mouse	MLN	viableCD3+CD4+CD44+CD62L-	activated	12781	c1rnaseq
DD3_4_CD62Llow_sch_SPL_7	12781_1_8.bam.fq.gz	12781_2_8.bam.fq.gz	12781	12781				sch	8		control mouse	spleen1	viableCD3+CD4+CD44+CD62L-	activated	12781	c1rnaseq
DD3_4_CD62Llow_sch_SPL_15	12781_1_9.bam.fq.gz	12781_2_9.bam.fq.gz	12781	12781				sch	8		control mouse	spleen1	viableCD3+CD4+CD44+CD62L-	activated	12781	c1rnaseq
DD3_4_CD62Llow_sch_SPL_23	12781_1_10.bam.fq.gz	12781_2_10.bam.fq.gz	12781	12781				sch	8		control mouse	spleen1	viableCD3+CD4+CD44+CD62L-	activated	12781	c1rnaseq
DD3_4_CD62Llow_sch_SPL_31	12781_1_11.bam.fq.gz	12781_2_11.bam.fq.gz	12781	12781				sch	8		control mouse	spleen1	viableCD3+CD4+CD44+CD62L-	activated	12781	c1rnaseq
DD3_4_CD62Llow_sch_SPL_39	12781_1_12.bam.fq.gz	12781_2_12.bam.fq.gz	12781	12781				sch	8		control mouse	spleen1	viableCD3+CD4+CD44+CD62L-	activated	12781	c1rnaseq
DD3_4_CD62Llow_sch_MLN_2	12781_1_13.bam.fq.gz	12781_2_13.bam.fq.gz	12781	12781				sch	8		control mouse	MLN	viableCD3+CD4+CD44+CD62L-	activated	12781	c1rnaseq
DD3_4_CD62Llow_sch_MLN_10	12781_1_14.bam.fq.gz	12781_2_14.bam.fq.gz	12781	12781				sch	8		control mouse	MLN	viableCD3+CD4+CD44+CD62L-	activated	12781	c1rnaseq
DD3_4_CD62Llow_sch_MLN_18	12781_1_15.bam.fq.gz	12781_2_15.bam.fq.gz	12781	12781				sch	8		control mouse	MLN	viableCD3+CD4+CD44+CD62L-	activated	12781	c1rnaseq
DD3_4_CD62Llow_sch_MLN_26	12781_1_16.bam.fq.gz	12781_2_16.bam.fq.gz	12781	12781				sch	8		control mouse	MLN	viableCD3+CD4+CD44+CD62L-	activated	12781	c1rnaseq
DD3_4_CD62Llow_sch_MLN_34	12781_1_17.bam.fq.gz	12781_2_17.bam.fq.gz	12781	12781				sch	8		control mouse	MLN	viableCD3+CD4+CD44+CD62L-	activated	12781	c1rnaseq
DD3_4_CD62Llow_sch_MLN_42	12781_1_18.bam.fq.gz	12781_2_18.bam.fq.gz	12781	12781				sch	8		control mouse	MLN	viableCD3+CD4+CD44+CD62L-	activated	12781	c1rnaseq
DD3_4_CD62Llow_sch_MLN_50	12781_1_19.bam.fq.gz	12781_2_19.bam.fq.gz	12781	12781				sch	8		control mouse	MLN	viableCD3+CD4+CD44+CD62L-	activated	12781	c1rnaseq
DD3_4_CD62Llow_sch_SPL_8	12781_1_20.bam.fq.gz	12781_2_20.bam.fq.gz	12781	12781				sch	8		control mouse	spleen1	viableCD3+CD4+CD44+CD62L-	activated	12781	c1rnaseq
DD3_4_CD62Llow_sch_SPL_16	12781_1_21.bam.fq.gz	12781_2_21.bam.fq.gz	12781	12781				sch	8		control mouse	spleen1	viableCD3+CD4+CD44+CD62L-	activated	12781	c1rnaseq
DD3_4_CD62Llow_sch_SPL_24	12781_1_22.bam.fq.gz	12781_2_22.bam.fq.gz	12781	12781				sch	8		control mouse	spleen1	viableCD3+CD4+CD44+CD62L-	activated	12781	c1rnaseq
DD3_4_CD62Llow_sch_SPL_32	12781_1_23.bam.fq.gz	12781_2_23.bam.fq.gz	12781	12781				sch	8		control mouse	spleen1	viableCD3+CD4+CD44+CD62L-	activated	12781	c1rnaseq
DD3_4_CD62Llow_sch_SPL_40	12781_1_24.bam.fq.gz	12781_2_24.bam.fq.gz	12781	12781				sch	8		control mouse	spleen1	viableCD3+CD4+CD44+CD62L-	activated	12781	c1rnaseq
DD3_4_CD62Llow_sch_MLN_3	12781_1_25.bam.fq.gz	12781_2_25.bam.fq.gz	12781	12781				sch	8		control mouse	MLN	viableCD3+CD4+CD44+CD62L-	activated	12781	c1rnaseq
DD3_4_CD62Llow_sch_MLN_11	12781_1_26.bam.fq.gz	12781_2_26.bam.fq.gz	12781	12781				sch	8		control mouse	MLN	viableCD3+CD4+CD44+CD62L-	activated	12781	c1rnaseq
DD3_4_CD62Llow_sch_MLN_19	12781_1_27.bam.fq.gz	12781_2_27.bam.fq.gz	12781	12781				sch	8		control mouse	MLN	viableCD3+CD4+CD44+CD62L-	activated	12781	c1rnaseq
DD3_4_CD62Llow_sch_MLN_27	12781_1_28.bam.fq.gz	12781_2_28.bam.fq.gz	12781	12781				sch	8		control mouse	MLN	viableCD3+CD4+CD44+CD62L-	activated	12781	c1rnaseq
DD3_4_CD62Llow_sch_MLN_35	12781_1_29.bam.fq.gz	12781_2_29.bam.fq.gz	12781	12781				sch	8		control mouse	MLN	viableCD3+CD4+CD44+CD62L-	activated	12781	c1rnaseq
DD3_4_CD62Llow_sch_MLN_43	12781_1_30.bam.fq.gz	12781_2_30.bam.fq.gz	12781	12781				sch	8		control mouse	MLN	viableCD3+CD4+CD44+CD62L-	activated	12781	c1rnaseq
DD3_4_CD62Llow_sch_SPL_1	12781_1_31.bam.fq.gz	12781_2_31.bam.fq.gz	12781	12781				sch	8		control mouse	spleen1	viableCD3+CD4+CD44+CD62L-	activated	12781	c1rnaseq
DD3_4_CD62Llow_sch_SPL_9	12781_1_32.bam.fq.gz	12781_2_32.bam.fq.gz	12781	12781				sch	8		control mouse	spleen1	viableCD3+CD4+CD44+CD62L-	activated	12781	c1rnaseq
DD3_4_CD62Llow_sch_SPL_17	12781_1_33.bam.fq.gz	12781_2_33.bam.fq.gz	12781	12781				sch	8		control mouse	spleen1	viableCD3+CD4+CD44+CD62L-	activated	12781	c1rnaseq
DD3_4_CD62Llow_sch_SPL_25	12781_1_34.bam.fq.gz	12781_2_34.bam.fq.gz	12781	12781				sch	8		control mouse	spleen1	viableCD3+CD4+CD44+CD62L-	activated	12781	c1rnaseq
DD3_4_CD62Llow_sch_SPL_33	12781_1_35.bam.fq.gz	12781_2_35.bam.fq.gz	12781	12781				sch	8		control mouse	spleen1	viableCD3+CD4+CD44+CD62L-	activated	12781	c1rnaseq
DD3_4_CD62Llow_sch_SPL_41	12781_1_36.bam.fq.gz	12781_2_36.bam.fq.gz	12781	12781				sch	8		control mouse	spleen1	viableCD3+CD4+CD44+CD62L-	activated	12781	c1rnaseq
DD3_4_CD62Llow_sch_MLN_4	12781_1_37.bam.fq.gz	12781_2_37.bam.fq.gz	12781	12781				sch	8		control mouse	MLN	viableCD3+CD4+CD44+CD62L-	activated	12781	c1rnaseq
DD3_4_CD62Llow_sch_MLN_12	12781_1_38.bam.fq.gz	12781_2_38.bam.fq.gz	12781	12781				sch	8		control mouse	MLN	viableCD3+CD4+CD44+CD62L-	activated	12781	c1rnaseq
DD3_4_CD62Llow_sch_MLN_20	12781_1_39.bam.fq.gz	12781_2_39.bam.fq.gz	12781	12781				sch	8		control mouse	MLN	viableCD3+CD4+CD44+CD62L-	activated	12781	c1rnaseq
DD3_4_CD62Llow_sch_MLN_28	12781_1_40.bam.fq.gz	12781_2_40.bam.fq.gz	12781	12781				sch	8		control mouse	MLN	viableCD3+CD4+CD44+CD62L-	activated	12781	c1rnaseq
DD3_4_CD62Llow_sch_MLN_36	12781_1_41.bam.fq.gz	12781_2_41.bam.fq.gz	12781	12781				sch	8		control mouse	MLN	viableCD3+CD4+CD44+CD62L-	activated	12781	c1rnaseq
DD3_4_CD62Llow_sch_MLN_44	12781_1_42.bam.fq.gz	12781_2_42.bam.fq.gz	12781	12781				sch	8		control mouse	MLN	viableCD3+CD4+CD44+CD62L-	activated	12781	c1rnaseq
DD3_4_CD62Llow_sch_SPL_2	12781_1_43.bam.fq.gz	12781_2_43.bam.fq.gz	12781	12781				sch	8		control mouse	spleen1	viableCD3+CD4+CD44+CD62L-	activated	12781	c1rnaseq
DD3_4_CD62Llow_sch_SPL_10	12781_1_44.bam.fq.gz	12781_2_44.bam.fq.gz	12781	12781				sch	8		control mouse	spleen1	viableCD3+CD4+CD44+CD62L-	activated	12781	c1rnaseq
DD3_4_CD62Llow_sch_SPL_18	12781_1_45.bam.fq.gz	12781_2_45.bam.fq.gz	12781	12781				sch	8		control mouse	spleen1	viableCD3+CD4+CD44+CD62L-	activated	12781	c1rnaseq
DD3_4_CD62Llow_sch_SPL_26	12781_1_46.bam.fq.gz	12781_2_46.bam.fq.gz	12781	12781				sch	8		control mouse	spleen1	viableCD3+CD4+CD44+CD62L-	activated	12781	c1rnaseq
DD3_4_CD62Llow_sch_SPL_34	12781_1_47.bam.fq.gz	12781_2_47.bam.fq.gz	12781	12781				sch	8		control mouse	spleen1	viableCD3+CD4+CD44+CD62L-	activated	12781	c1rnaseq
DD3_4_CD62Llow_sch_SPL_42	12781_1_48.bam.fq.gz	12781_2_48.bam.fq.gz	12781	12781				sch	8		control mouse	spleen1	viableCD3+CD4+CD44+CD62L-	activated	12781	c1rnaseq
DD3_4_CD62Llow_sch_MLN_5	12781_1_49.bam.fq.gz	12781_2_49.bam.fq.gz	12781	12781				sch	8		control mouse	MLN	viableCD3+CD4+CD44+CD62L-	activated	12781	c1rnaseq
DD3_4_CD62Llow_sch_MLN_13	12781_1_50.bam.fq.gz	12781_2_50.bam.fq.gz	12781	12781				sch	8		control mouse	MLN	viableCD3+CD4+CD44+CD62L-	activated	12781	c1rnaseq
DD3_4_CD62Llow_sch_MLN_21	12781_1_51.bam.fq.gz	12781_2_51.bam.fq.gz	12781	12781				sch	8		control mouse	MLN	viableCD3+CD4+CD44+CD62L-	activated	12781	c1rnaseq
DD3_4_CD62Llow_sch_MLN_29	12781_1_52.bam.fq.gz	12781_2_52.bam.fq.gz	12781	12781				sch	8		control mouse	MLN	viableCD3+CD4+CD44+CD62L-	activated	12781	c1rnaseq
DD3_4_CD62Llow_sch_MLN_37	12781_1_53.bam.fq.gz	12781_2_53.bam.fq.gz	12781	12781				sch	8		control mouse	MLN	viableCD3+CD4+CD44+CD62L-	activated	12781	c1rnaseq
DD3_4_CD62Llow_sch_MLN_45	12781_1_54.bam.fq.gz	12781_2_54.bam.fq.gz	12781	12781				sch	8		control mouse	MLN	viableCD3+CD4+CD44+CD62L-	activated	12781	c1rnaseq
DD3_4_CD62Llow_sch_SPL_3	12781_1_55.bam.fq.gz	12781_2_55.bam.fq.gz	12781	12781				sch	8		control mouse	spleen1	viableCD3+CD4+CD44+CD62L-	activated	12781	c1rnaseq
DD3_4_CD62Llow_sch_SPL_11	12781_1_56.bam.fq.gz	12781_2_56.bam.fq.gz	12781	12781				sch	8		control mouse	spleen1	viableCD3+CD4+CD44+CD62L-	activated	12781	c1rnaseq
DD3_4_CD62Llow_sch_SPL_19	12781_1_57.bam.fq.gz	12781_2_57.bam.fq.gz	12781	12781				sch	8		control mouse	spleen1	viableCD3+CD4+CD44+CD62L-	activated	12781	c1rnaseq
DD3_4_CD62Llow_sch_SPL_27	12781_1_58.bam.fq.gz	12781_2_58.bam.fq.gz	12781	12781				sch	8		control mouse	spleen1	viableCD3+CD4+CD44+CD62L-	activated	12781	c1rnaseq
DD3_4_CD62Llow_sch_SPL_35	12781_1_59.bam.fq.gz	12781_2_59.bam.fq.gz	12781	12781				sch	8		control mouse	spleen1	viableCD3+CD4+CD44+CD62L-	activated	12781	c1rnaseq
DD3_4_CD62Llow_sch_SPL_43	12781_1_60.bam.fq.gz	12781_2_60.bam.fq.gz	12781	12781				sch	8		control mouse	spleen1	viableCD3+CD4+CD44+CD62L-	activated	12781	c1rnaseq
DD3_4_CD62Llow_sch_MLN_6	12781_1_61.bam.fq.gz	12781_2_61.bam.fq.gz	12781	12781				sch	8		control mouse	MLN	viableCD3+CD4+CD44+CD62L-	activated	12781	c1rnaseq
DD3_4_CD62Llow_sch_MLN_14	12781_1_62.bam.fq.gz	12781_2_62.bam.fq.gz	12781	12781				sch	8		control mouse	MLN	viableCD3+CD4+CD44+CD62L-	activated	12781	c1rnaseq
DD3_4_CD62Llow_sch_MLN_22	12781_1_63.bam.fq.gz	12781_2_63.bam.fq.gz	12781	12781				sch	8		control mouse	MLN	viableCD3+CD4+CD44+CD62L-	activated	12781	c1rnaseq
DD3_4_CD62Llow_sch_MLN_30	12781_1_64.bam.fq.gz	12781_2_64.bam.fq.gz	12781	12781				sch	8		control mouse	MLN	viableCD3+CD4+CD44+CD62L-	activated	12781	c1rnaseq
DD3_4_CD62Llow_sch_MLN_38	12781_1_65.bam.fq.gz	12781_2_65.bam.fq.gz	12781	12781				sch	8		control mouse	MLN	viableCD3+CD4+CD44+CD62L-	activated	12781	c1rnaseq
DD3_4_CD62Llow_sch_MLN_46	12781_1_66.bam.fq.gz	12781_2_66.bam.fq.gz	12781	12781				sch	8		control mouse	MLN	viableCD3+CD4+CD44+CD62L-	activated	12781	c1rnaseq
DD3_4_CD62Llow_sch_SPL_4	12781_1_67.bam.fq.gz	12781_2_67.bam.fq.gz	12781	12781				sch	8		control mouse	spleen1	viableCD3+CD4+CD44+CD62L-	activated	12781	c1rnaseq
DD3_4_CD62Llow_sch_SPL_12	12781_1_68.bam.fq.gz	12781_2_68.bam.fq.gz	12781	12781				sch	8		control mouse	spleen1	viableCD3+CD4+CD44+CD62L-	activated	12781	c1rnaseq
DD3_4_CD62Llow_sch_SPL_20	12781_1_69.bam.fq.gz	12781_2_69.bam.fq.gz	12781	12781				sch	8		control mouse	spleen1	viableCD3+CD4+CD44+CD62L-	activated	12781	c1rnaseq
DD3_4_CD62Llow_sch_SPL_28	12781_1_70.bam.fq.gz	12781_2_70.bam.fq.gz	12781	12781				sch	8		control mouse	spleen1	viableCD3+CD4+CD44+CD62L-	activated	12781	c1rnaseq
DD3_4_CD62Llow_sch_SPL_36	12781_1_71.bam.fq.gz	12781_2_71.bam.fq.gz	12781	12781				sch	8		control mouse	spleen1	viableCD3+CD4+CD44+CD62L-	activated	12781	c1rnaseq
DD3_4_CD62Llow_sch_SPL_44	12781_1_72.bam.fq.gz	12781_2_72.bam.fq.gz	12781	12781				sch	8		control mouse	spleen1	viableCD3+CD4+CD44+CD62L-	activated	12781	c1rnaseq
DD3_4_CD62Llow_sch_MLN_7	12781_1_73.bam.fq.gz	12781_2_73.bam.fq.gz	12781	12781				sch	8		control mouse	MLN	viableCD3+CD4+CD44+CD62L-	activated	12781	c1rnaseq
DD3_4_CD62Llow_sch_MLN_15	12781_1_74.bam.fq.gz	12781_2_74.bam.fq.gz	12781	12781				sch	8		control mouse	MLN	viableCD3+CD4+CD44+CD62L-	activated	12781	c1rnaseq
DD3_4_CD62Llow_sch_MLN_23	12781_1_75.bam.fq.gz	12781_2_75.bam.fq.gz	12781	12781				sch	8		control mouse	MLN	viableCD3+CD4+CD44+CD62L-	activated	12781	c1rnaseq
DD3_4_CD62Llow_sch_MLN_31	12781_1_76.bam.fq.gz	12781_2_76.bam.fq.gz	12781	12781				sch	8		control mouse	MLN	viableCD3+CD4+CD44+CD62L-	activated	12781	c1rnaseq
DD3_4_CD62Llow_sch_MLN_39	12781_1_77.bam.fq.gz	12781_2_77.bam.fq.gz	12781	12781				sch	8		control mouse	MLN	viableCD3+CD4+CD44+CD62L-	activated	12781	c1rnaseq
DD3_4_CD62Llow_sch_MLN_47	12781_1_78.bam.fq.gz	12781_2_78.bam.fq.gz	12781	12781				sch	8		control mouse	MLN	viableCD3+CD4+CD44+CD62L-	activated	12781	c1rnaseq
DD3_4_CD62Llow_sch_SPL_5	12781_1_79.bam.fq.gz	12781_2_79.bam.fq.gz	12781	12781				sch	8		control mouse	spleen1	viableCD3+CD4+CD44+CD62L-	activated	12781	c1rnaseq
DD3_4_CD62Llow_sch_SPL_13	12781_1_80.bam.fq.gz	12781_2_80.bam.fq.gz	12781	12781				sch	8		control mouse	spleen1	viableCD3+CD4+CD44+CD62L-	activated	12781	c1rnaseq
DD3_4_CD62Llow_sch_SPL_21	12781_1_81.bam.fq.gz	12781_2_81.bam.fq.gz	12781	12781				sch	8		control mouse	spleen1	viableCD3+CD4+CD44+CD62L-	activated	12781	c1rnaseq
DD3_4_CD62Llow_sch_SPL_29	12781_1_82.bam.fq.gz	12781_2_82.bam.fq.gz	12781	12781				sch	8		control mouse	spleen1	viableCD3+CD4+CD44+CD62L-	activated	12781	c1rnaseq
DD3_4_CD62Llow_sch_SPL_37	12781_1_83.bam.fq.gz	12781_2_83.bam.fq.gz	12781	12781				sch	8		control mouse	spleen1	viableCD3+CD4+CD44+CD62L-	activated	12781	c1rnaseq
DD3_4_CD62Llow_sch_SPL_45	12781_1_84.bam.fq.gz	12781_2_84.bam.fq.gz	12781	12781				sch	8		control mouse	spleen1	viableCD3+CD4+CD44+CD62L-	activated	12781	c1rnaseq
DD3_4_CD62Llow_sch_MLN_8	12781_1_85.bam.fq.gz	12781_2_85.bam.fq.gz	12781	12781				sch	8		control mouse	MLN	viableCD3+CD4+CD44+CD62L-	activated	12781	c1rnaseq
DD3_4_CD62Llow_sch_MLN_16	12781_1_86.bam.fq.gz	12781_2_86.bam.fq.gz	12781	12781				sch	8		control mouse	MLN	viableCD3+CD4+CD44+CD62L-	activated	12781	c1rnaseq
DD3_4_CD62Llow_sch_MLN_24	12781_1_87.bam.fq.gz	12781_2_87.bam.fq.gz	12781	12781				sch	8		control mouse	MLN	viableCD3+CD4+CD44+CD62L-	activated	12781	c1rnaseq
DD3_4_CD62Llow_sch_MLN_32	12781_1_88.bam.fq.gz	12781_2_88.bam.fq.gz	12781	12781				sch	8		control mouse	MLN	viableCD3+CD4+CD44+CD62L-	activated	12781	c1rnaseq
DD3_4_CD62Llow_sch_MLN_40	12781_1_89.bam.fq.gz	12781_2_89.bam.fq.gz	12781	12781				sch	8		control mouse	MLN	viableCD3+CD4+CD44+CD62L-	activated	12781	c1rnaseq
DD3_4_CD62Llow_sch_MLN_48	12781_1_90.bam.fq.gz	12781_2_90.bam.fq.gz	12781	12781				sch	8		control mouse	MLN	viableCD3+CD4+CD44+CD62L-	activated	12781	c1rnaseq
DD3_4_CD62Llow_sch_SPL_6	12781_1_91.bam.fq.gz	12781_2_91.bam.fq.gz	12781	12781				sch	8		control mouse	spleen1	viableCD3+CD4+CD44+CD62L-	activated	12781	c1rnaseq
DD3_4_CD62Llow_sch_SPL_14	12781_1_92.bam.fq.gz	12781_2_92.bam.fq.gz	12781	12781				sch	8		control mouse	spleen1	viableCD3+CD4+CD44+CD62L-	activated	12781	c1rnaseq
DD3_4_CD62Llow_sch_SPL_22	12781_1_93.bam.fq.gz	12781_2_93.bam.fq.gz	12781	12781				sch	8		control mouse	spleen1	viableCD3+CD4+CD44+CD62L-	activated	12781	c1rnaseq
DD3_4_CD62Llow_sch_SPL_30	12781_1_94.bam.fq.gz	12781_2_94.bam.fq.gz	12781	12781				sch	8		control mouse	spleen1	viableCD3+CD4+CD44+CD62L-	activated	12781	c1rnaseq
DD3_4_CD62Llow_sch_SPL_38	12781_1_95.bam.fq.gz	12781_2_95.bam.fq.gz	12781	12781				sch	8		control mouse	spleen1	viableCD3+CD4+CD44+CD62L-	activated	12781	c1rnaseq
DD3_4_CD62Llow_sch_SPL_46	12781_1_96.bam.fq.gz	12781_2_96.bam.fq.gz	12781	12781				sch	8		control mouse	spleen1	viableCD3+CD4+CD44+CD62L-	activated	12781	c1rnaseq
DD3_4_CD62Llow_sch_SPL2_1	12782_1_1.bam.fq.gz	12872_2_1.bam.fq.gz	12782	12782				sch	8		control mouse	spleen2	viableCD3+CD4+CD44+CD62L-	activated	12782	c1rnaseq
DD3_4_CD62Llow_sch_SPL2_6	12782_1_2.bam.fq.gz	12872_2_2.bam.fq.gz	12782	12782				sch	8		control mouse	spleen2	viableCD3+CD4+CD44+CD62L-	activated	12782	c1rnaseq
DD3_4_CD62Llow_sch_SPL2_11	12782_1_3.bam.fq.gz	12872_2_3.bam.fq.gz	12782	12782				sch	8		control mouse	spleen2	viableCD3+CD4+CD44+CD62L-	activated	12782	c1rnaseq
DD3_4_CD62Llow_sch_SPL2_16	12782_1_4.bam.fq.gz	12872_2_4.bam.fq.gz	12782	12782				sch	8		control mouse	spleen2	viableCD3+CD4+CD44+CD62L-	activated	12782	c1rnaseq
DD3_4_CD62Llow_sch_SPL2_21	12782_1_5.bam.fq.gz	12872_2_5.bam.fq.gz	12782	12782				sch	8		control mouse	spleen2	viableCD3+CD4+CD44+CD62L-	activated	12782	c1rnaseq
DD3_4_CD62Llow_sch_SPL2_26	12782_1_6.bam.fq.gz	12872_2_6.bam.fq.gz	12782	12782				sch	8		control mouse	spleen2	viableCD3+CD4+CD44+CD62L-	activated	12782	c1rnaseq
DD3_4_CD62Llow_sch_SPL2_31	12782_1_7.bam.fq.gz	12872_2_7.bam.fq.gz	12782	12782				sch	8		control mouse	spleen2	viableCD3+CD4+CD44+CD62L-	activated	12782	c1rnaseq
DD3_4_CD62Llow_sch_SPL2_2	12782_1_13.bam.fq.gz	12782_2_13.bam.fq.gz	12782	12782				sch	8		control mouse	spleen2	viableCD3+CD4+CD44+CD62L-	activated	12782	c1rnaseq
DD3_4_CD62Llow_sch_SPL2_7	12782_1_14.bam.fq.gz	12782_2_14.bam.fq.gz	12782	12782				sch	8		control mouse	spleen2	viableCD3+CD4+CD44+CD62L-	activated	12782	c1rnaseq
DD3_4_CD62Llow_sch_SPL2_12	12782_1_15.bam.fq.gz	12782_2_15.bam.fq.gz	12782	12782				sch	8		control mouse	spleen2	viableCD3+CD4+CD44+CD62L-	activated	12782	c1rnaseq
DD3_4_CD62Llow_sch_SPL2_17	12782_1_16.bam.fq.gz	12782_2_16.bam.fq.gz	12782	12782				sch	8		control mouse	spleen2	viableCD3+CD4+CD44+CD62L-	activated	12782	c1rnaseq
DD3_4_CD62Llow_sch_SPL2_22	12782_1_17.bam.fq.gz	12782_2_17.bam.fq.gz	12782	12782				sch	8		control mouse	spleen2	viableCD3+CD4+CD44+CD62L-	activated	12782	c1rnaseq
DD3_4_CD62Llow_sch_SPL2_27	12782_1_18.bam.fq.gz	12782_2_18.bam.fq.gz	12782	12782				sch	8		control mouse	spleen2	viableCD3+CD4+CD44+CD62L-	activated	12782	c1rnaseq
DD3_4_CD62Llow_sch_SPL2_32	12782_1_19.bam.fq.gz	12782_2_19.bam.fq.gz	12782	12782				sch	8		control mouse	spleen2	viableCD3+CD4+CD44+CD62L-	activated	12782	c1rnaseq
DD3_4_CD62Llow_sch_SPL2_3	12782_1_25.bam.fq.gz	12782_2_25.bam.fq.gz	12782	12782				sch	8		control mouse	spleen2	viableCD3+CD4+CD44+CD62L-	activated	12782	c1rnaseq
DD3_4_CD62Llow_sch_SPL2_8	12782_1_26.bam.fq.gz	12782_2_26.bam.fq.gz	12782	12782				sch	8		control mouse	spleen2	viableCD3+CD4+CD44+CD62L-	activated	12782	c1rnaseq
DD3_4_CD62Llow_sch_SPL2_13	12782_1_27.bam.fq.gz	12782_2_27.bam.fq.gz	12782	12782				sch	8		control mouse	spleen2	viableCD3+CD4+CD44+CD62L-	activated	12782	c1rnaseq
DD3_4_CD62Llow_sch_SPL2_18	12782_1_28.bam.fq.gz	12782_2_28.bam.fq.gz	12782	12782				sch	8		control mouse	spleen2	viableCD3+CD4+CD44+CD62L-	activated	12782	c1rnaseq
DD3_4_CD62Llow_sch_SPL2_23	12782_1_29.bam.fq.gz	12782_2_29.bam.fq.gz	12782	12782				sch	8		control mouse	spleen2	viableCD3+CD4+CD44+CD62L-	activated	12782	c1rnaseq
DD3_4_CD62Llow_sch_SPL2_28	12782_1_30.bam.fq.gz	12782_2_30.bam.fq.gz	12782	12782				sch	8		control mouse	spleen2	viableCD3+CD4+CD44+CD62L-	activated	12782	c1rnaseq
DD3_4_CD62Llow_sch_SPL2_33	12782_1_31.bam.fq.gz	12782_2_31.bam.fq.gz	12782	12782				sch	8		control mouse	spleen2	viableCD3+CD4+CD44+CD62L-	activated	12782	c1rnaseq
DD3_4_CD62Llow_sch_SPL2_4	12782_1_37.bam.fq.gz	12782_2_37.bam.fq.gz	12782	12782				sch	8		control mouse	spleen2	viableCD3+CD4+CD44+CD62L-	activated	12782	c1rnaseq
DD3_4_CD62Llow_sch_SPL2_9	12782_1_38.bam.fq.gz	12782_2_38.bam.fq.gz	12782	12782				sch	8		control mouse	spleen2	viableCD3+CD4+CD44+CD62L-	activated	12782	c1rnaseq
DD3_4_CD62Llow_sch_SPL2_14	12782_1_39.bam.fq.gz	12782_2_39.bam.fq.gz	12782	12782				sch	8		control mouse	spleen2	viableCD3+CD4+CD44+CD62L-	activated	12782	c1rnaseq
DD3_4_CD62Llow_sch_SPL2_19	12782_1_40.bam.fq.gz	12782_2_40.bam.fq.gz	12782	12782				sch	8		control mouse	spleen2	viableCD3+CD4+CD44+CD62L-	activated	12782	c1rnaseq
DD3_4_CD62Llow_sch_SPL2_24	12782_1_41.bam.fq.gz	12782_2_41.bam.fq.gz	12782	12782				sch	8		control mouse	spleen2	viableCD3+CD4+CD44+CD62L-	activated	12782	c1rnaseq
DD3_4_CD62Llow_sch_SPL2_29	12782_1_42.bam.fq.gz	12782_2_42.bam.fq.gz	12782	12782				sch	8		control mouse	spleen2	viableCD3+CD4+CD44+CD62L-	activated	12782	c1rnaseq
DD3_4_CD62Llow_sch_SPL2_34	12782_1_43.bam.fq.gz	12782_2_43.bam.fq.gz	12782	12782				sch	8		control mouse	spleen2	viableCD3+CD4+CD44+CD62L-	activated	12782	c1rnaseq
DD3_4_CD62Llow_sch_SPL2_5	12782_1_49.bam.fq.gz	12782_2_49.bam.fq.gz	12782	12782				sch	8		control mouse	spleen2	viableCD3+CD4+CD44+CD62L-	activated	12782	c1rnaseq
DD3_4_CD62Llow_sch_SPL2_10	12782_1_50.bam.fq.gz	12782_2_50.bam.fq.gz	12782	12782				sch	8		control mouse	spleen2	viableCD3+CD4+CD44+CD62L-	activated	12782	c1rnaseq
DD3_4_CD62Llow_sch_SPL2_15	12782_1_51.bam.fq.gz	12782_2_51.bam.fq.gz	12782	12782				sch	8		control mouse	spleen2	viableCD3+CD4+CD44+CD62L-	activated	12782	c1rnaseq
DD3_4_CD62Llow_sch_SPL2_20	12782_1_52.bam.fq.gz	12782_2_52.bam.fq.gz	12782	12782				sch	8		control mouse	spleen2	viableCD3+CD4+CD44+CD62L-	activated	12782	c1rnaseq
DD3_4_CD62Llow_sch_SPL2_25	12782_1_53.bam.fq.gz	12782_2_53.bam.fq.gz	12782	12782				sch	8		control mouse	spleen2	viableCD3+CD4+CD44+CD62L-	activated	12782	c1rnaseq
DD3_4_CD62Llow_sch_SPL2_30	12782_1_54.bam.fq.gz	12782_2_54.bam.fq.gz	12782	12782				sch	8		control mouse	spleen2	viableCD3+CD4+CD44+CD62L-	activated	12782	c1rnaseq
DD3_4_CD62Llow_sch_SPL2_35	12782_1_55.bam.fq.gz	12782_2_55.bam.fq.gz	12782	12782				sch	8		control mouse	spleen2	viableCD3+CD4+CD44+CD62L-	activated	12782	c1rnaseq
