# Supplementary material for: Mapping Rora expression in resting and activated CD4+ T cells
Source: PLoS One. 2021 May 18;16(5):e0251233. doi: 10.1371/journal.pone.0251233 (PMC8130942; doi:10.1371/journal.pone.0251233)
Supplement: S2 File — (ZIP) [file pone.0251233.s002.zip › rnaseq/sc_schisto_c1/count.txt]

"SPL_31" "SPL_39" "MLN_2" "MLN_10" "MLN_18" "MLN_26" "MLN_34" "MLN_42" "MLN_50" "MLN_1" "SPL_8" "SPL_16" "SPL_24" "SPL_32" "SPL_40" "MLN_3" "MLN_11" "MLN_19" "MLN_27" "MLN_35" "MLN_9" "MLN_43" "SPL_1" "SPL_9" "SPL_17" "SPL_25" "SPL_33" "MLN_12" "MLN_17" "MLN_44" "SPL_2" "SPL_10" "SPL_18" "SPL_26" "SPL_34" "SPL_42" "MLN_5" "MLN_25" "MLN_45" "SPL_3" "SPL_11" "SPL_19" "SPL_27" "SPL_43" "MLN_6" "MLN_14" "SPL_20" "MLN_41" "MLN_23" "SPL_5" "MLN_32" "SPL2_2" "SPL2_7" "SPL2_12" "SPL2_17" "SPL2_22" "SPL2_27" "SPL2_32" "SPL2_1" "SPL2_3" "SPL2_8" "SPL2_13" "SPL2_18" "SPL2_23" "SPL2_6" "SPL2_28" "SPL2_33" "SPL2_4" "SPL2_9" "SPL2_14" "SPL2_11" "SPL2_19" "SPL2_24" "SPL2_29" "SPL2_34" "SPL2_5" "SPL2_16" "SPL2_10" "SPL2_15" "SPL2_20" "SPL2_25" "SPL2_30" "SPL2_35" "SPL2_21" "SPL2_26" "SPL2_31"
"ENSMUSG00000000001" 405 0 4 8 11 1261 3 2 7 129 370 0 922 0 0 4 97 95 3 7 2 2 4 0 0 141 26 5 59 2138 20 0 0 0 1 2956 7685 0 3 15 0 0 81 0 0 0 0 84 0 778 0 4 9 9 1064 3 3 6 117 5 91 34 2 6 2 3 4 1202 4 145 16 2 14 1924 18 6128 0 2 4 124 102 2 16 0 73 2
"ENSMUSG00000000003" 0 0 0 0 0 0 0 0 0 0 0 0 0 0 0 0 0 0 0 0 0 0 0 0 0 0 0 0 0 0 0 0 0 0 0 0 0 0 0 0 0 0 0 0 0 0 0 0 0 0 0 0 0 0 0 0 0 0 0 0 0 0 0 0 0 0 0 0 0 0 0 0 0 0 0 0 0 0 0 0 0 0 0 0 0 0
"ENSMUSG00000000028" 0 0 0 0 0 0 0 0 2 0 1 2922 0 0 0 0 0 1 0 0 0 33 0 0 0 0 0 0 0 0 0 0 0 0 0 0 0 0 0 0 0 0 0 0 1 1 1201 0 0 9 0 0 0 0 0 0 0 0 0 0 0 1 0 0 0 31 0 0 0 0 0 0 0 0 0 0 0 0 0 0 0 0 0 0 0 0
"ENSMUSG00000000031" 0 0 0 0 0 0 0 0 0 0 0 0 0 0 0 0 0 0 0 0 0 0 0 0 0 0 0 0 0 0 0 0 0 0 0 0 0 0 0 0 0 0 0 0 0 0 0 0 0 0 0 0 0 0 0 0 0 0 0 0 0 0 0 0 0 0 0 0 0 0 0 0 0 0 0 0 0 0 0 0 0 0 0 0 0 0
"ENSMUSG00000000037" 0 0 0 0 0 0 0 0 0 0 0 0 0 0 0 0 0 0 0 0 0 0 0 0 0 0 0 0 0 0 0 0 0 0 0 0 0 0 0 0 0 0 0 0 0 0 0 0 0 0 0 0 0 0 0 0 0 0 0 0 0 0 0 0 0 0 0 0 0 0 0 0 0 0 0 0 0 0 0 0 0 0 0 0 0 0
"ENSMUSG00000000049" 0 0 0 0 0 0 0 0 0 0 0 0 0 0 0 0 0 0 0 0 0 0 0 0 0 0 0 0 0 0 0 0 0 0 0 0 0 0 0 0 0 0 0 0 0 0 0 0 0 0 0 0 0 0 0 0 0 0 0 0 0 0 0 0 0 0 0 0 0 0 0 0 0 0 0 0 0 0 0 0 0 0 0 0 0 0
"ENSMUSG00000000056" 1 0 1 34 175 1070 0 0 1 19 1 0 0 0 0 0 0 0 0 0 2 1 0 0 0 0 0 0 0 0 0 0 0 1519 0 0 774 2 6 64 1337 0 0 1 0 8 0 0 1 2 0 1 33 0 921 0 0 1 20 0 0 0 0 0 2 0 0 0 0 0 0 0 0 0 0 0 0 0 0 2 0 0 62 0 0 0
"ENSMUSG00000000058" 0 0 0 0 0 0 0 0 0 0 0 0 0 0 0 0 0 0 0 0 0 0 0 0 0 0 0 0 0 0 0 0 0 0 0 0 0 0 0 0 0 0 0 0 0 0 0 0 0 0 0 0 0 0 0 0 0 0 0 0 0 0 0 0 0 0 0 0 0 0 0 0 0 0 0 0 0 0 0 0 0 0 0 0 0 0
"ENSMUSG00000000078" 29 0 36 9309 7476 4244 186 1377 10 5 2 1021 2 4 20 84 2268 71 1219 0 4022 3 501 3 3 0 3 2384 1 848 0 2545 1001 2295 671 0 2 3 2 4 829 2460 1861 162 0 2 707 4563 1 362 0 154 7248 1693 3743 147 1262 104 71 85 3 1 3 0 3342 0 0 1211 1894 17 51 265 15 14 2 0 44 162 0 5 4 1 0 64 3941 42
"ENSMUSG00000000085" 0 0 2 0 0 0 0 0 0 0 0 0 0 0 1 291 1 0 1 0 0 0 0 0 0 0 0 0 1 0 0 0 0 0 0 0 0 0 0 0 0 0 0 1 0 0 0 0 0 1 0 3 0 0 0 0 0 0 0 0 0 0 0 0 0 0 0 0 0 0 1 0 0 0 0 0 0 0 0 0 0 0 0 0 0 0
"ENSMUSG00000000088" 1 0 0 54 422 1 311 29 515 41 0 0 1 0 0 385 84 2 102 714 791 16 283 0 0 0 0 1 1 0 266 0 1 0 9 0 180 73 154 1107 12 1 31 0 0 0 0 0 0 85 1 0 1 358 2 235 28 457 0 331 73 3 96 589 659 13 254 469 1 0 1 0 1 0 0 13 68 1 614 281 19 136 915 1 0 1
"ENSMUSG00000000093" 0 0 0 0 0 0 0 0 0 0 0 0 0 0 0 0 0 0 0 0 0 0 0 0 0 0 0 0 0 0 0 0 0 0 0 0 0 0 0 0 0 0 0 0 0 0 0 0 0 0 0 0 0 0 0 0 0 0 0 0 0 0 0 0 0 0 0 0 0 0 0 0 0 0 0 0 0 0 0 0 0 0 0 0 0 0
"ENSMUSG00000000094" 0 0 0 0 0 0 0 0 0 0 0 0 0 0 0 0 0 0 0 0 0 0 0 0 0 0 0 0 0 0 0 0 0 0 0 0 0 0 0 0 0 0 0 0 0 0 0 0 0 0 0 0 0 0 0 0 0 0 0 0 0 0 0 0 0 0 0 0 0 0 0 0 0 0 0 0 0 0 0 0 0 0 0 0 0 0
"ENSMUSG00000000103" 0 0 0 0 0 0 0 0 0 0 0 0 0 0 0 0 0 0 0 0 0 0 0 0 0 0 0 0 0 0 0 0 0 0 0 0 0 0 0 0 0 0 0 0 0 0 0 0 0 0 0 0 0 0 0 0 0 0 0 0 0 0 0 0 0 0 0 0 0 0 0 0 0 0 0 0 0 0 0 0 0 0 0 0 0 0
"ENSMUSG00000000120" 0 0 0 0 0 0 0 0 0 0 0 0 0 0 0 0 0 0 0 0 0 0 0 0 0 0 0 0 0 0 0 0 0 0 0 0 0 0 0 0 0 0 0 0 0 0 0 0 0 0 0 0 0 0 0 0 0 0 0 0 0 0 0 0 0 0 0 0 0 0 0 0 0 0 0 0 0 0 0 0 0 0 0 0 0 0
"ENSMUSG00000000125" 0 0 0 0 0 0 0 0 0 0 0 0 0 0 0 0 0 0 0 0 0 0 0 0 0 0 0 0 0 0 0 0 0 0 0 0 0 0 0 0 0 0 0 0 0 0 0 0 0 0 0 0 0 0 0 0 0 0 0 0 0 0 0 0 0 0 0 0 0 0 0 0 0 0 0 0 0 0 0 0 0 0 0 0 0 0
"ENSMUSG00000000126" 0 0 0 0 0 0 0 0 0 0 0 0 0 0 0 0 0 0 0 0 0 0 0 0 0 0 0 0 0 0 0 0 0 0 0 0 0 0 0 0 0 0 0 0 0 0 0 0 0 0 0 0 0 0 0 0 0 0 0 0 0 0 0 0 0 0 0 0 0 0 0 0 0 0 0 0 0 0 0 0 0 0 0 0 0 0
"ENSMUSG00000000127" 0 0 0 0 0 0 0 0 0 0 0 0 0 0 0 0 0 0 0 0 0 0 0 0 0 0 0 0 0 0 0 0 0 0 0 0 0 0 0 0 0 0 0 0 0 0 0 0 0 0 0 0 0 0 0 0 0 0 0 0 0 0 0 0 0 0 0 0 0 0 0 0 0 0 0 0 0 0 0 0 0 0 0 0 0 0
"ENSMUSG00000000131" 0 0 0 444 0 0 146 0 0 137 299 148 1 0 609 142 1039 299 0 316 10 60 115 0 0 21 5 1141 1058 72 1 0 3984 310 1 2 314 0 0 0 33 0 0 0 4 1 3 1771 0 0 0 0 365 0 0 0 0 0 74 123 1 0 0 293 12 57 0 221 1058 1 0 1 22 37 2 8 0 1 1 0 0 0 1 65 1647 1
"ENSMUSG00000000134" 0 0 0 0 0 0 24 0 0 1 0 0 0 0 0 1 0 0 2 1 0 0 1 0 0 0 0 0 0 0 0 0 0 0 0 0 0 0 0 65 0 0 0 0 0 0 0 0 0 0 0 0 0 0 0 24 0 0 1 1 0 0 1 1 0 0 1 573 0 0 0 2 0 0 0 0 0 0 0 0 1 0 63 0 0 355
"ENSMUSG00000000142" 160 0 1 1275 1 0 0 1 0 0 0 0 0 0 1 847 1 15 4 6 0 1 0 0 0 0 6 0 0 1 0 0 0 0 0 0 0 0 0 0 0 0 0 0 0 0 0 41 0 0 0 1 1073 1 0 0 1 0 0 717 1 15 0 5 0 1 0 0 1 0 0 0 0 1 0 0 0 1 0 0 71 0 0 130 39 0
"ENSMUSG00000000148" 0 0 2 0 0 0 0 3 0 0 0 0 0 0 0 13 28 631 0 0 1 0 0 0 0 0 0 1719 0 603 1 0 0 0 0 0 0 0 0 0 0 1 0 0 0 1 0 0 0 0 0 2 0 0 0 0 0 0 0 0 25 525 0 0 0 0 0 0 0 0 0 0 1 576 1 0 0 0 0 0 0 0 0 0 0 0
"ENSMUSG00000000149" 0 0 1 1 0 0 0 0 0 0 0 1 14 0 1108 0 0 0 0 0 0 423 1 0 0 2 0 0 0 0 0 0 0 0 0 0 0 0 0 0 0 0 0 0 0 0 0 0 0 0 141 0 1 0 0 0 0 0 0 0 0 0 0 0 0 0 1 0 0 0 0 0 59 0 0 0 0 329 0 0 0 0 0 0 0 0
"ENSMUSG00000000154" 0 0 0 0 0 0 0 0 0 0 0 0 0 0 0 0 0 0 0 0 0 0 0 0 0 0 0 0 0 0 0 0 0 0 0 0 0 0 0 0 0 0 0 0 0 0 0 0 0 0 0 0 0 0 0 0 0 0 0 0 0 0 0 0 0 0 0 0 0 0 0 0 0 0 0 0 0 0 0 0 0 0 0 0 0 0
"ENSMUSG00000000157" 0 0 0 0 0 0 0 0 0 0 0 0 0 0 0 0 0 0 0 0 0 0 0 0 0 0 0 0 0 0 0 0 0 0 0 0 0 0 0 0 0 0 0 0 0 0 0 0 0 0 0 0 0 0 0 0 0 0 0 0 0 0 0 0 0 0 0 0 0 0 0 0 0 0 0 0 0 0 0 0 0 0 0 0 0 0
"ENSMUSG00000000159" 0 0 0 0 0 0 0 0 0 0 0 0 0 0 0 0 0 0 1 0 0 0 0 0 0 0 0 0 0 0 0 0 0 0 0 0 0 0 0 0 0 0 0 0 0 0 0 0 0 0 0 0 0 0 0 0 0 0 0 0 0 0 0 0 0 0 0 0 0 0 0 0 0 0 0 0 0 0 0 0 0 0 0 0 0 0
"ENSMUSG00000000167" 0 0 0 0 0 0 0 0 0 0 0 0 0 0 0 0 0 0 0 0 0 0 0 0 0 0 0 0 0 0 0 0 0 0 0 0 0 0 0 0 0 0 0 0 0 0 0 0 0 0 0 0 0 0 0 0 0 0 0 0 0 0 0 0 0 0 0 0 0 0 0 0 0 0 0 0 0 0 0 0 0 0 0 0 0 0
"ENSMUSG00000000168" 0 0 0 289 0 172 0 0 0 0 1 0 0 0 0 0 67 0 0 0 0 0 0 0 0 0 0 0 220 0 1 2449 0 0 730 1702 642 0 0 1 722 0 231 1 0 0 0 0 0 0 0 0 246 0 164 0 0 0 0 0 0 0 0 0 0 0 0 0 0 0 0 0 0 0 0 0 0 0 0 0 0 0 0 0 0 0
"ENSMUSG00000000171" 2 0 0 0 0 1 0 1 0 0 0 0 1024 0 0 0 2369 101 19 1 0 620 3 0 0 135 53 0 1 0 955 0 0 0 0 0 2151 0 8761 4 1618 0 89 427 0 0 3 495 0 505 0 0 0 0 1 0 1 0 1 0 2110 0 17 0 0 3 2 0 0 0 0 0 117 0 0 4 1 3 5 128 3 7147 6 0 458 0
"ENSMUSG00000000182" 0 0 0 0 0 0 0 0 0 0 0 0 0 0 0 0 0 0 0 0 0 0 0 0 0 0 0 0 0 0 0 0 0 0 0 0 0 0 0 0 0 0 0 0 0 0 0 0 0 0 0 0 0 0 0 0 0 0 0 0 0 0 0 0 0 0 0 0 0 0 0 0 0 0 0 0 0 0 0 0 0 0 0 0 0 0
"ENSMUSG00000000183" 0 0 0 0 0 0 0 0 0 0 0 0 0 0 0 0 0 0 0 0 0 0 0 0 0 0 0 0 0 0 0 0 0 0 0 0 0 0 0 0 0 0 0 0 0 0 0 0 0 0 0 0 0 0 0 0 0 0 0 0 0 0 0 0 0 0 0 0 0 0 0 0 0 0 0 0 0 0 0 0 0 0 0 0 0 0
"ENSMUSG00000000184" 5735 0 1133 2172 5739 35 1939 755 112 1761 1721 1002 3025 42 126 8754 2259 163 1327 843 6336 7625 3514 20 2 2944 5 60 37 2477 1704 1 2066 652 0 287 4778 548 23245 1315 679 1 854 2541 35 98 257 5813 1 6 1 1044 98 3910 3 1401 652 6 614 7124 1588 162 50 785 5256 2048 2893 1060 5 83 8 411 1 2280 7 3230 436 4083 9 3729 4045 16381 1020 4470 5152 300
"ENSMUSG00000000194" 1 0 147 0 1 0 0 570 0 0 0 0 0 0 1 4260 1 0 1 1 0 4 2 0 0 142 0 0 0 0 1 0 0 90 0 0 0 0 13 0 1876 0 0 0 0 0 25 0 1 4 0 80 0 1 0 0 542 0 0 3596 1 0 1 1 1 4 2 1 0 0 0 0 0 0 0 0 0 10 0 0 0 0 0 0 0 0
"ENSMUSG00000000197" 0 0 0 0 0 0 0 0 0 0 0 0 0 0 0 0 0 0 0 0 0 0 0 0 0 0 0 0 0 0 0 0 0 0 0 0 0 0 0 0 0 0 0 0 0 0 0 0 0 0 0 0 0 0 0 0 0 0 0 0 0 0 0 0 0 0 0 0 0 0 0 0 0 0 0 0 0 0 0 0 0 0 0 0 0 0
"ENSMUSG00000000202" 0 0 0 0 0 0 0 0 0 0 0 0 0 0 0 0 0 0 0 0 0 0 0 0 0 0 0 0 0 0 0 0 0 0 0 0 0 0 0 0 0 0 0 0 0 0 0 0 0 0 0 0 0 0 0 0 0 0 0 0 0 0 0 0 0 0 0 0 0 0 0 0 0 0 0 0 0 0 0 0 0 0 0 0 0 0
"ENSMUSG00000000204" 0 0 0 0 2 2 7 0 0 0 0 0 1 0 1 5 13 6 0 0 0 3 0 0 0 1 3 0 7 3 1 4 0 0 0 2 0 0 6 0 6 0 1 0 2 0 0 14 0 12 0 0 0 0 1 5 0 0 0 4 7 5 0 0 0 0 0 1 0 0 0 0 0 1 0 0 0 0 0 5 0 1 0 0 11 0
"ENSMUSG00000000214" 0 0 0 0 0 0 0 0 0 0 0 0 0 0 0 0 0 0 0 0 0 0 0 0 0 0 0 0 0 0 0 0 0 0 0 0 0 0 0 0 0 0 0 0 0 0 0 0 0 0 0 0 0 0 0 0 0 0 0 0 0 0 0 0 0 0 0 0 0 0 0 0 0 0 0 0 0 0 0 0 0 0 0 0 0 0
"ENSMUSG00000000215" 0 0 0 0 0 0 0 0 0 0 0 0 0 0 0 0 0 0 0 0 0 0 0 0 0 0 0 0 0 0 0 0 0 0 0 0 0 0 0 0 0 0 0 0 0 0 0 0 0 0 0 0 0 0 0 0 0 0 0 0 0 0 0 0 0 0 0 0 0 0 0 0 0 0 0 0 0 0 0 0 0 0 0 0 0 0
"ENSMUSG00000000216" 0 0 0 0 0 0 0 0 0 0 0 0 0 0 0 0 0 0 0 0 0 0 0 0 0 0 0 0 0 0 0 0 0 0 0 0 0 0 0 0 0 0 0 0 0 0 0 0 0 0 0 0 0 0 0 0 0 0 0 0 0 0 0 0 0 0 0 0 0 0 0 0 0 0 0 0 0 0 0 0 0 0 0 0 0 0
"ENSMUSG00000000223" 0 0 0 0 0 0 0 0 0 0 0 0 0 0 0 0 0 0 0 0 0 0 0 0 0 0 0 0 0 0 0 0 0 0 0 0 0 0 0 0 0 0 0 0 0 0 0 0 0 0 0 0 0 0 0 0 0 0 0 0 0 0 0 0 0 0 0 0 0 0 0 0 0 0 0 0 0 0 0 0 0 0 0 1 0 0
"ENSMUSG00000000244" 1 2 1048 2964 1 1 3 84 4 2181 5396 274 843 1 1727 9736 1397 83 901 12 1 5672 3 5 0 0 1 0 2166 729 2 0 1262 6 725 169 5888 0 324 240 307 644 0 340 167 1 258 2750 1 1 4 937 121 0 1 1 76 0 1663 7692 1198 72 816 17 4 4182 4 1 1 53 3 12 54 642 1 2590 1 1804 4 1263 326 5 5 8531 1682 1446
"ENSMUSG00000000247" 0 0 0 0 0 0 0 0 0 0 0 0 0 0 0 0 0 0 0 0 0 0 0 0 0 0 0 0 0 0 0 0 0 0 0 0 0 0 0 0 0 0 0 0 0 0 0 0 0 0 0 0 0 0 0 0 0 0 0 0 0 0 0 0 0 0 0 0 0 0 0 0 0 0 0 0 0 0 0 0 0 0 0 0 0 0
"ENSMUSG00000000248" 0 0 0 0 0 0 0 0 0 0 0 0 1 0 0 0 0 0 0 0 0 0 0 0 0 0 0 0 0 0 0 0 0 0 0 1 0 1 0 0 0 0 0 0 0 0 0 0 0 0 3 0 0 0 0 0 0 0 0 0 0 0 0 0 0 0 0 0 0 0 0 0 0 0 0 0 1 0 0 0 1 0 0 0 0 0
"ENSMUSG00000000253" 0 0 0 0 0 0 0 0 0 0 0 0 0 0 0 0 0 0 0 0 0 0 0 0 0 0 0 0 0 0 0 0 0 0 0 0 0 0 0 0 0 0 0 0 0 0 0 0 0 0 0 0 0 0 0 0 0 0 0 0 0 0 0 0 0 0 0 0 0 0 0 0 0 0 0 0 0 0 0 0 0 0 0 0 0 0
"ENSMUSG00000000263" 0 0 0 0 0 0 0 0 0 0 0 0 0 0 0 0 0 0 0 0 0 0 0 0 0 0 0 0 0 0 0 0 0 0 0 0 0 0 0 0 0 0 0 0 0 0 0 0 0 0 0 0 0 0 0 0 0 0 0 0 0 0 0 0 0 0 0 0 0 0 0 0 0 0 0 0 0 0 0 0 0 0 0 0 0 0
"ENSMUSG00000000266" 0 0 1 0 0 0 0 0 0 0 0 0 0 0 0 0 0 0 0 0 0 0 0 0 0 0 0 0 0 0 0 0 0 0 0 0 0 0 0 0 0 0 0 0 0 0 0 0 0 0 0 1 0 0 0 0 0 0 0 0 0 0 0 0 0 0 0 0 0 0 0 0 0 0 0 0 0 0 0 0 0 0 0 0 0 0
"ENSMUSG00000000275" 0 0 0 0 5 0 0 0 0 2897 0 0 27 0 0 0 0 1 0 0 0 0 0 0 0 0 0 0 0 0 0 0 0 0 0 0 3 0 0 0 0 0 0 0 0 0 50 7 0 0 0 0 0 0 0 0 0 1 2525 1 0 1 0 0 1 0 0 0 0 20 0 0 0 0 0 4 0 0 0 1 0 0 0 1 8 1
"ENSMUSG00000000276" 0 0 190 0 0 0 0 1 0 0 1 0 0 0 0 2 0 0 0 0 0 381 0 0 0 0 0 0 0 20 0 0 0 0 1 0 0 0 0 0 0 0 0 6 0 0 0 0 0 0 0 177 0 0 0 0 0 0 0 2 0 0 0 0 0 0 0 0 0 0 0 0 0 19 0 0 0 1 0 130 0 0 0 0 0 0
"ENSMUSG00000000278" 0 0 1 0 1 0 2 1125 0 0 0 0 0 0 0 0 0 0 0 0 0 1 0 0 0 0 0 0 0 0 0 0 0 0 0 0 0 0 0 0 0 0 0 0 0 0 0 0 0 0 39 2 0 1 0 2 1038 0 0 0 0 0 0 0 0 1 0 0 0 0 0 0 0 0 0 0 0 0 0 0 0 0 0 0 0 0
"ENSMUSG00000000282" 0 0 0 0 0 2 55 0 0 0 0 8 0 0 0 1 6 0 0 1 0 0 0 0 0 12 0 0 0 0 0 1260 0 7 1 0 3 11 517 0 0 0 0 0 1 1 0 0 0 0 0 0 0 0 2 54 1 0 0 1 6 0 0 1 0 1 0 0 0 0 0 0 0 0 0 1 10 0 0 1 0 451 0 1 0 2
"ENSMUSG00000000290" 877 1 956 1092 1990 4 4884 2240 145 2148 1 238 543 105 10 10316 6519 25 3654 279 12355 478 507 33 0 158 5 1102 7 1467 5 0 4106 551 179 178 2191 58 2948 117 13 298 556 405 0 0 651 6066 0 0 69 862 938 1586 11 4182 99 11 1782 8699 5365 30 18 14 10338 444 295 8179 883 262 13 2373 5 1217 8 1473 57 19 11 7868 10 2686 27 27 5047 106
"ENSMUSG00000000295" 0 0 341 2 1 0 0 179 106 1 0 0 0 0 0 0 2 0 0 50 0 0 0 0 0 0 0 2850 25 1 1 292 204 1 1 0 0 0 20 0 42 0 0 0 0 0 0 0 0 0 0 0 2 1 0 1 89 99 0 0 3 0 0 42 0 0 0 3 2338 0 0 1 2 0 2 0 0 0 0 1 0 19 0 0 0 0
"ENSMUSG00000000296" 0 0 0 0 0 0 0 0 0 0 0 0 0 0 0 0 0 0 0 0 0 0 0 0 0 0 0 0 0 0 0 0 0 0 0 0 0 0 0 0 0 0 0 0 0 0 0 0 0 0 0 0 0 0 0 0 0 0 0 0 0 0 0 0 0 0 0 0 0 0 0 0 0 0 0 0 0 0 0 0 0 0 0 0 0 0
"ENSMUSG00000000301" 0 0 0 0 0 0 0 0 0 0 0 0 0 0 0 0 0 0 0 0 0 0 0 0 0 0 0 0 0 0 0 0 0 0 0 0 0 0 0 0 0 0 0 0 0 0 0 0 0 0 0 0 0 0 0 0 0 0 0 0 0 0 0 0 0 0 0 0 0 0 0 0 1 0 0 0 0 0 0 0 0 0 0 0 0 0
"ENSMUSG00000000303" 0 0 0 0 2 0 0 0 0 0 0 1 0 0 0 0 0 0 0 0 0 0 0 0 0 0 0 0 0 0 0 0 0 0 0 0 0 0 0 0 1 0 0 0 0 0 0 0 0 0 0 0 0 2 0 0 0 0 0 0 0 0 0 0 0 0 0 0 0 0 0 0 0 0 0 0 0 0 0 0 0 0 0 0 0 0
"ENSMUSG00000000305" 0 0 0 0 0 0 0 0 0 0 0 0 0 0 0 0 0 0 0 0 0 0 0 0 0 0 0 0 0 0 0 0 0 0 0 0 0 0 0 0 0 0 0 0 0 0 0 0 0 0 0 0 0 0 0 0 0 0 0 0 0 0 0 0 0 0 0 0 0 0 0 0 0 0 0 0 0 0 0 0 0 0 0 0 0 0
"ENSMUSG00000000308" 0 0 1 0 0 0 0 0 0 0 0 0 0 0 0 0 0 0 0 0 0 0 0 0 0 0 0 0 0 0 0 0 0 0 0 0 0 0 0 0 0 0 0 0 0 0 0 0 0 0 0 1 0 0 0 0 0 0 0 0 0 0 0 0 0 0 0 0 0 0 0 0 0 0 0 0 0 0 0 0 0 0 0 0 0 0
"ENSMUSG00000000317" 0 0 0 0 0 0 0 0 0 0 0 0 0 0 0 0 0 0 0 0 0 0 0 0 0 0 0 0 0 0 0 0 0 0 0 0 0 0 0 0 0 0 0 0 0 0 0 0 0 0 0 0 0 0 0 0 0 0 0 0 0 0 0 0 0 0 0 0 0 0 0 0 0 0 0 0 0 0 0 0 0 0 0 0 0 0
"ENSMUSG00000000318" 0 0 0 0 0 0 0 0 0 0 0 0 0 0 0 0 0 0 0 0 0 0 0 0 0 0 0 0 0 0 0 0 0 0 0 0 0 0 0 0 0 0 0 0 0 0 0 0 0 0 0 0 0 0 0 0 0 0 0 0 0 0 0 0 0 0 0 0 0 0 0 0 0 0 0 0 0 0 0 0 0 0 0 0 0 0
"ENSMUSG00000000320" 0 0 0 0 0 0 0 0 0 0 0 0 0 0 0 0 0 0 0 0 0 0 0 0 0 0 0 0 0 0 0 0 0 0 0 0 0 0 0 1 0 0 0 0 0 0 0 0 0 0 0 0 0 0 0 0 0 0 0 0 0 0 0 0 0 0 0 0 0 0 0 0 0 0 0 0 0 0 0 0 0 0 1 0 0 0
"ENSMUSG00000000325" 0 0 1 1 1 0 2455 0 0 0 0 0 0 0 0 0 0 0 0 0 0 0 0 0 0 0 0 0 0 0 0 0 0 0 0 0 0 0 0 0 0 0 0 0 0 0 0 0 0 0 0 1 2 1 0 2292 0 0 0 0 0 0 0 1 0 0 0 0 0 0 0 0 0 0 0 0 0 0 0 0 1 0 0 0 0 0
"ENSMUSG00000000326" 0 0 0 96 2 0 1 1 2 170 0 1051 2 0 0 16 244 0 0 0 1799 1 1 0 0 741 0 0 0 0 0 0 0 0 0 0 0 2 0 0 0 0 0 0 49 0 0 1 0 0 0 1 0 2 0 0 0 0 137 16 225 0 0 0 1607 0 0 5 0 1 2 0 0 0 0 0 2 0 0 0 3 0 0 1 1 1
"ENSMUSG00000000339" 0 0 0 0 0 0 0 0 0 0 0 0 0 0 0 1 567 3295 0 1 0 1 0 0 1 72 0 0 0 0 0 0 0 0 0 0 0 0 0 0 0 0 0 0 0 0 0 0 0 0 0 0 1 0 0 0 0 0 0 1 531 2749 1 1 0 2 0 0 0 0 0 0 1 0 0 0 0 0 0 0 0 0 0 0 0 0
"ENSMUSG00000000340" 0 0 0 0 0 0 0 0 0 0 0 0 0 0 0 0 0 0 0 0 0 0 0 0 0 0 0 0 1 0 0 0 0 0 1977 0 3 0 0 0 0 0 0 0 1 1 1 0 0 0 0 1 0 0 0 0 0 0 0 0 0 0 0 0 0 0 0 10 0 0 0 0 0 0 0 2 0 0 0 0 0 0 0 0 0 0
"ENSMUSG00000000346" 0 0 9 3825 141 548 1197 1022 53 8708 1 1472 3527 472 63 1321 46 68 136 851 5472 7697 19 184 2 1 1531 1075 28 1340 1073 1102 2762 19 137 24 9026 3 234 43 362 0 665 0 290 2 519 3497 0 2403 315 15 2705 134 448 51 418 23 6629 1046 14 0 8 516 4756 5757 14 4041 882 6 2 5 3548 961 5 7387 3 6952 4 5612 10 212 41 11 1708 4
"ENSMUSG00000000355" 0 0 280 0 407 156 0 82 0 0 13 78 12 0 0 230 5 0 856 0 3 0 479 0 0 0 252 23 1 24 239 0 37 0 0 0 1 2 0 2 0 139 0 0 640 0 51 1467 0 0 0 233 0 373 131 0 0 0 0 0 0 0 59 0 4 0 0 2 0 0 2 0 0 0 0 1 2 1 0 1917 1 0 2 481 1174 1
"ENSMUSG00000000359" 0 0 0 0 0 0 0 0 0 0 0 0 0 0 0 0 0 0 0 0 0 0 0 0 0 0 0 0 0 0 0 0 0 0 0 0 0 0 0 0 0 0 0 0 0 0 0 0 0 0 0 0 0 0 0 0 0 0 0 0 0 0 0 0 0 0 0 0 0 0 0 0 0 0 0 0 0 0 0 0 0 0 0 0 0 0
"ENSMUSG00000000365" 0 0 0 0 0 0 0 0 0 0 0 0 0 0 0 0 0 0 0 0 0 0 0 0 0 0 0 0 0 0 0 0 0 0 0 0 0 0 0 0 0 0 0 0 0 0 0 0 0 0 0 0 0 0 0 0 0 0 0 0 0 0 0 0 0 0 0 0 0 0 0 0 0 0 0 0 0 0 0 0 0 0 0 0 0 0
"ENSMUSG00000000374" 0 0 3 2127 253 19 214 0 1 0 0 0 0 0 0 106 515 3 0 0 37 0 220 0 0 0 0 0 0 5 0 0 0 0 0 0 0 38 0 0 0 0 22 0 0 0 0 0 1 0 81 4 1638 1 1 202 0 1 1 97 481 3 0 0 34 0 198 187 0 4 1 57 4 4 0 0 0 0 0 0 0 0 0 0 0 0
"ENSMUSG00000000378" 1 0 87 0 0 1 2376 634 1 803 0 1028 28 0 61 247 136 4 808 0 0 9 203 80 0 0 50 2573 0 364 10 0 0 0 57 211 856 603 0 0 34 79 85 0 0 3 30 88 1 47 191 84 0 1 1 2161 533 2 764 241 31 4 421 0 1 7 1 1261 4 124 0 2798 4 189 8 3 555 0 1153 2 9 0 0 2 0 164
"ENSMUSG00000000381" 0 0 0 0 0 0 0 0 0 0 0 0 0 0 0 0 0 0 0 0 0 0 0 0 0 0 0 0 0 0 0 0 0 0 0 0 0 0 0 0 0 0 0 0 0 0 0 0 0 0 0 0 0 0 0 0 0 0 0 0 0 0 0 0 0 0 0 0 0 0 0 0 0 0 0 0 0 0 0 0 0 0 0 0 0 0
"ENSMUSG00000000384" 0 0 396 3 0 83 25 0 0 26 0 0 0 402 0 0 1 1 205 492 2 0 0 1 0 0 59 0 0 0 0 0 0 0 0 0 12 0 14 2 0 0 4 15 0 0 0 0 0 0 0 327 2 0 81 23 0 0 0 0 1 1 175 448 2 0 0 0 0 0 0 0 2 0 0 0 0 0 0 1 2 13 2 0 0 0
"ENSMUSG00000000385" 0 0 0 0 0 0 0 0 0 0 0 0 0 0 0 0 0 0 0 0 0 0 0 0 0 0 0 0 0 0 0 0 0 0 0 0 0 0 0 0 0 0 0 0 0 0 0 0 0 0 0 0 0 0 0 0 0 0 0 0 0 0 0 0 0 0 0 0 0 0 0 0 0 0 0 0 0 0 0 0 0 0 0 0 0 0
"ENSMUSG00000000386" 0 0 0 0 5 0 1 1 0 3 0 0 1301 7 0 0 0 0 0 1 1 0 0 1 0 1 0 0 1 0 0 0 0 0 0 0 1 1 39 0 0 2 716 0 0 0 0 0 1 2 0 0 0 5 0 1 1 0 3 0 0 1 0 1 1 0 0 1 0 0 1 0 13 0 1 1 1 1 1 0 2264 35 1 4868 1 2
"ENSMUSG00000000392" 0 0 0 0 0 0 0 0 0 0 0 0 0 0 0 0 0 0 0 0 0 0 0 0 0 0 0 0 0 0 0 0 0 0 0 0 0 0 0 0 0 0 0 0 0 0 0 0 0 0 0 0 0 0 0 0 0 0 0 0 0 0 0 0 0 0 0 0 0 0 0 0 0 0 0 0 0 0 0 0 0 0 0 0 0 0
"ENSMUSG00000000394" 0 0 0 0 0 0 0 0 0 0 0 0 0 0 0 0 0 0 0 0 0 0 0 0 0 0 0 0 0 0 0 0 0 0 0 0 0 0 0 0 0 0 0 0 0 0 0 0 0 0 0 0 0 0 0 0 0 0 0 0 0 0 0 0 0 0 0 0 0 0 0 0 0 0 0 0 0 0 0 0 0 0 0 0 0 0
"ENSMUSG00000000399" 0 0 377 0 0 0 204 8 0 0 0 0 92 0 0 0 0 0 0 64 0 75 228 0 1 0 0 0 723 1 32 0 0 0 0 0 12 0 0 0 65 0 1 0 0 1 3385 167 0 1 1196 0 0 0 0 0 8 0 0 0 0 0 0 1 0 0 0 0 0 0 0 0 0 0 0 0 0 0 0 74 0 0 0 0 0 0
"ENSMUSG00000000402" 0 0 0 0 0 0 0 0 0 0 0 0 0 0 0 0 0 0 0 0 0 0 0 0 0 0 0 0 0 0 0 0 0 0 0 0 0 0 0 0 0 0 0 0 0 0 0 0 0 0 0 0 0 0 0 0 0 0 0 0 0 0 0 0 0 0 0 0 0 0 0 0 0 0 0 0 0 0 0 0 0 0 0 0 0 0
"ENSMUSG00000000409" 5555 2 470 3684 6726 4186 232 3866 10 10006 3778 779 3482 3947 583 3455 14652 17317 7424 3569 2273 8028 902 61 2 800 150 1854 5437 3788 3585 264 4000 139 1367 1886 12974 4322 13336 15 971 6 3359 1 203 2 832 1602 83 1186 3 180 57 3842 3189 5 3320 7 6613 2364 10688 12297 3222 2809 1950 6581 19 133 8 1086 6 4316 5199 751 3 9337 3618 1082 3477 1499 4052 7989 17 7 9 519
"ENSMUSG00000000411" 0 0 0 0 0 0 0 0 0 0 0 0 0 0 0 0 0 0 0 0 0 0 0 0 0 0 0 0 0 0 0 0 0 0 0 0 0 0 0 0 0 0 0 0 0 0 0 0 0 0 0 1 0 0 0 0 0 0 0 0 0 0 0 0 0 0 0 0 0 0 0 0 0 0 0 0 0 0 0 0 0 0 0 0 0 0
"ENSMUSG00000000416" 0 0 0 0 0 0 0 0 0 0 0 0 0 0 0 0 0 0 0 0 0 0 0 0 0 0 0 2 0 0 0 0 0 0 0 0 0 0 0 0 0 0 0 0 0 0 0 0 0 0 0 0 0 0 0 0 0 0 0 0 0 0 0 0 0 0 0 0 1 0 0 0 0 0 0 0 0 0 0 0 0 0 0 0 0 0
"ENSMUSG00000000420" 0 0 14 2138 2 3 0 155 2 1 1 57 0 200 0 381 3457 1 11 1 2 675 104 2161 0 489 0 0 65 17 1 0 33 5 0 69 2418 101 347 2 24 146 378 0 0 0 11 0 0 132 0 1 1694 2 2 0 142 3 1 359 2975 1 1 2 2 645 10 0 0 0 56 0 0 17 1 2080 89 3 1154 3 52 312 2 1860 0 1591
"ENSMUSG00000000435" 0 0 0 0 0 0 0 0 0 0 0 0 0 0 0 0 0 0 0 0 0 0 0 0 0 0 0 0 0 0 0 0 0 0 0 0 0 0 0 0 0 0 0 0 0 0 0 0 0 0 0 0 0 0 0 0 0 0 0 0 0 0 0 0 0 0 0 0 0 0 0 0 0 0 0 0 0 0 0 0 0 0 0 0 0 0
"ENSMUSG00000000439" 0 0 0 0 0 1 0 1 0 0 0 174 0 0 0 0 0 0 0 0 0 0 0 0 0 0 0 0 0 0 0 0 0 0 0 0 2 0 2210 2 0 0 0 0 0 0 0 0 0 0 0 0 0 0 0 0 1 0 0 0 0 0 0 0 0 1 0 0 0 0 0 0 0 0 0 2 0 3 0 2 2 1648 1 0 0 1
"ENSMUSG00000000440" 0 0 0 0 0 1193 0 0 0 0 0 0 1 0 0 0 0 0 225 0 0 0 0 0 0 0 0 0 0 0 0 0 0 0 0 0 0 1607 0 0 0 0 0 0 0 0 0 0 0 0 0 0 0 0 0 0 0 0 0 0 0 0 0 0 0 0 0 0 0 0 0 0 0 0 0 0 0 0 0 0 0 0 0 0 0 0
"ENSMUSG00000000441" 1 0 1 2 80 0 0 292 0 5 0 90 0 0 49 0 2 64 0 1254 6212 572 1 0 1 0 0 2 487 1046 1 0 0 0 0 0 15 1 33 0 1 420 0 561 1012 0 1 0 0 0 6 2 2 77 0 0 278 0 5 0 3 63 0 0 5491 471 1 1044 2 6 2 64 122 994 1 1 1 1 155 0 0 0 0 1 0 3
"ENSMUSG00000000486" 157 1 751 2590 3968 1808 547 109 1 73 320 1 52 1 513 876 571 1001 891 4730 93 3871 83 1 0 427 430 128 1682 1234 470 115 0 125 0 1382 2141 64 301 1 1680 22 937 713 0 126 259 552 2 1025 0 676 1671 3245 1507 3 102 2 70 707 9 676 5 4063 86 3420 3 1126 50 55 1413 190 0 13 0 1381 1 1603 1 615 2 2 0 1091 191 214
"ENSMUSG00000000489" 0 0 0 0 0 0 0 0 0 0 0 0 0 0 0 0 0 0 0 0 0 0 0 0 0 0 0 0 0 0 0 0 0 0 0 0 2 0 0 0 0 0 0 0 0 0 0 2 0 0 0 0 0 0 0 0 0 0 0 0 0 0 0 0 0 0 0 0 0 0 0 0 0 0 0 1 0 0 0 0 0 0 0 0 2 0
"ENSMUSG00000000530" 0 0 0 0 0 0 0 0 0 0 0 0 0 0 0 0 0 0 0 0 0 0 0 0 0 0 0 0 0 0 0 0 0 56 0 0 0 0 0 0 0 0 0 0 0 0 10 0 0 0 0 0 0 0 0 0 0 0 0 0 0 0 0 0 0 0 0 0 0 0 0 0 1 0 0 0 0 2 0 0 0 0 0 0 0 0
"ENSMUSG00000000531" 0 0 0 0 0 0 0 0 0 0 0 0 0 0 0 0 0 0 0 0 0 0 0 0 0 0 0 0 0 0 0 0 0 0 0 0 0 0 0 0 0 0 0 0 0 0 0 0 0 0 0 0 0 0 0 0 0 0 0 0 0 0 0 0 0 0 0 0 0 0 0 0 0 0 0 0 0 0 0 0 0 0 0 10 0 0
"ENSMUSG00000000532" 0 0 0 0 0 0 1 0 1 0 0 152 0 0 0 0 0 0 0 0 2 39 0 0 0 0 0 0 0 0 0 0 0 0 0 0 0 0 10 0 0 0 0 0 0 0 0 0 0 0 0 0 0 0 0 0 0 0 0 0 0 0 0 0 2 34 0 0 0 0 0 0 0 0 0 0 0 17 17 0 0 8 0 0 0 0
"ENSMUSG00000000538" 0 0 17 0 0 0 0 1 0 0 0 0 0 0 0 1 0 0 0 0 0 0 0 0 0 7 0 175 0 0 0 0 0 3 0 0 0 0 0 0 0 0 0 0 0 0 0 0 0 0 0 16 0 0 0 0 0 0 0 1 0 0 0 0 0 0 0 0 0 20 0 0 0 0 0 0 0 0 0 0 0 0 0 0 0 0
"ENSMUSG00000000544" 0 0 0 0 0 0 0 0 0 0 0 0 0 0 0 0 0 0 0 0 0 0 0 0 0 0 0 0 0 0 0 0 0 0 0 0 0 0 0 0 0 0 0 0 0 0 0 0 0 0 0 0 0 0 0 0 0 0 0 0 0 0 0 0 0 0 0 0 0 0 0 0 0 0 0 0 0 0 0 0 0 0 0 0 0 0
"ENSMUSG00000000552" 0 0 0 0 0 0 0 0 0 0 0 0 0 0 0 0 0 0 0 0 0 0 0 0 0 0 0 0 0 0 0 0 0 0 0 0 0 0 0 0 0 0 0 0 0 0 0 0 0 0 0 0 0 0 0 0 0 0 0 0 0 0 0 0 0 0 0 0 0 0 0 0 0 0 0 0 0 0 0 0 0 0 0 0 0 0
"ENSMUSG00000000555" 0 0 2 0 1916 0 0 1 0 0 0 0 0 0 0 0 0 0 0 0 0 0 0 0 0 0 0 0 0 0 0 0 0 0 0 0 0 0 0 0 0 0 0 0 0 0 0 0 0 0 0 1 0 1701 0 0 1 1 0 0 0 0 0 0 0 0 0 0 0 0 0 0 0 0 0 0 0 0 69 0 1 0 0 0 0 0
"ENSMUSG00000000560" 0 0 0 0 0 0 0 0 0 0 0 0 0 0 0 1 0 0 0 0 0 0 0 0 0 0 0 0 0 0 0 0 0 0 0 0 0 0 0 0 0 0 0 0 0 0 0 0 0 0 0 0 0 0 0 0 0 0 0 0 0 0 0 0 0 0 0 0 0 0 0 0 0 0 0 0 0 0 0 0 0 0 0 0 0 0
"ENSMUSG00000000561" 0 0 1246 1 4 2 3600 0 1 0 0 0 0 0 0 0 1 0 1520 1 2 1 2 0 0 0 214 0 1 0 1 176 0 87 0 0 1489 0 1 0 0 0 0 0 1 0 0 0 1 0 473 1145 7 9 5 3305 2 6 0 0 1 0 0 3 2 1 0 0 0 0 0 0 0 0 1 1 0 29 0 0 3 0 0 0 0 557
"ENSMUSG00000000562" 0 0 0 0 0 0 0 0 0 0 0 0 0 0 0 0 0 0 0 0 0 0 0 0 0 0 0 0 0 0 0 0 0 0 0 0 0 0 0 0 0 0 0 0 0 0 0 0 0 0 0 0 0 0 0 0 0 0 0 0 0 0 0 0 0 0 0 0 0 0 0 0 0 0 0 0 0 0 0 0 0 0 0 0 0 0
"ENSMUSG00000000563" 1 0 235 8 1590 0 2065 3129 0 3172 1000 661 226 1 0 6860 1185 4 3907 9 6919 175 4 0 0 0 0 395 1598 778 1954 465 667 220 1 1927 4984 2 5614 1 236 2343 3 162 146 2 0 759 0 0 0 222 9 1194 1 1838 1094 0 2648 5387 4 3 3359 9 5524 3 5 2 1 95 3 32 3 617 1 3749 1 3 4 337 1114 4642 2 390 4 1189
"ENSMUSG00000000567" 0 0 0 0 0 0 0 0 0 0 0 0 0 0 0 0 0 0 0 0 0 0 0 0 0 0 0 0 0 0 0 0 0 0 0 0 0 0 0 0 0 0 0 0 0 0 0 0 0 0 0 0 0 0 0 0 0 0 0 0 0 0 0 0 0 0 0 0 0 0 0 0 0 0 0 0 0 0 0 0 0 0 0 0 0 0
"ENSMUSG00000000568" 0 0 431 0 0 0 171 86 1 405 0 0 0 129 29 80 1 3 36 0 0 110 1 0 0 0 1 10 1137 0 1272 0 204 0 0 0 18 0 1 0 14 0 0 0 1 0 1832 0 1 0 55 392 1 0 0 3 74 1 359 73 1 1 34 0 0 0 1 0 10 0 998 0 0 0 0 0 0 0 0 0 7 1 0 285 0 37
"ENSMUSG00000000579" 0 0 4 1 2 5 0 10 0 0 0 1 15 0 0 8 1 0 2 1 0 2 4 0 0 1 9 0 1 7 0 0 5 1 0 0 53 36 16 0 2 1 0 1 7 0 152 25 3 18 0 4 1 1 2 0 1 0 0 2 0 0 1 1 0 1 4 1 0 0 1 1 0 3 0 44 25 1 0 12 6 16 0 15 1 1
"ENSMUSG00000000581" 2 0 1 1 2 1 28 1506 1 0 0 231 1 0 432 1 14 2 299 4064 0 1616 2 1 0 3 0 0 2173 0 0 1 1 0 1 0 1 0 1158 1 0 0 0 149 0 0 110 42 0 0 9 1 2 2 2 1 1319 1 1 1 3 2 48 3416 0 1429 1 0 0 0 1841 0 0 1 0 2 0 0 1998 2467 3 1034 3 0 0 0
"ENSMUSG00000000594" 733 0 717 344 1031 2547 1819 2965 8774 2125 1 0 1 2 146 3515 3659 4510 6025 2451 4571 5108 148 155 1 745 499 83 3041 2516 1774 3 136 5 0 119 4846 3574 3561 11 2779 201 0 1169 1760 11 0 5249 0 23 254 5 13 5 8 508 2430 6030 219 2782 2580 2662 1910 2016 3542 4546 23 6236 83 666 1989 9 7 393 5 3610 20 10 2059 4340 6226 2623 11 3303 3852 5
"ENSMUSG00000000600" 0 0 422 0 151 17 403 0 1 9 0 0 0 0 0 54 928 347 2 787 1854 793 101 0 0 38 0 45 18766 16 0 0 0 630 0 162 144 29 0 0 317 0 91 333 1 0 166 467 0 508 0 199 3 0 0 0 0 1 10 0 825 3 1 406 1492 680 1 598 46 13 15131 0 0 0 0 1 2 1 139 687 0 2 0 5 1 3
"ENSMUSG00000000605" 0 0 0 0 235 0 96 34 0 126 1 0 0 220 346 18 0 0 0 1 0 66 0 0 0 8 0 2181 0 962 2 0 0 886 0 0 216 1 1 0 1 0 1 0 0 0 183 413 0 1 23 0 0 193 0 92 0 1 0 2 2 0 0 2 0 0 0 2 1910 0 0 0 2 911 2 1 1 2 3 0 4180 1 0 3 2 1886
"ENSMUSG00000000606" 0 0 0 0 0 0 0 0 0 0 0 0 0 0 0 0 0 0 0 0 0 0 0 0 0 0 0 0 0 0 0 0 0 0 0 0 0 0 0 0 0 0 0 0 0 0 0 0 0 0 0 0 0 0 0 0 0 0 0 0 0 0 0 0 0 0 0 0 0 0 0 0 0 0 0 0 0 0 0 0 0 0 0 0 0 0
"ENSMUSG00000000617" 0 0 0 0 0 0 0 0 0 0 0 0 0 0 0 0 0 0 0 0 0 0 0 0 0 0 0 0 0 0 0 0 0 0 0 0 0 1 0 0 0 0 0 0 0 0 0 0 0 0 0 0 0 0 0 0 0 0 0 0 0 0 0 0 0 0 0 0 0 0 0 0 0 0 0 0 1 0 0 0 0 0 0 0 0 0
"ENSMUSG00000000627" 1 0 0 0 0 248 0 0 1 0 0 0 0 0 0 0 0 0 119 0 654 0 0 0 0 0 0 0 0 0 0 143 0 0 0 0 0 368 0 0 0 0 0 0 0 0 0 0 0 0 0 0 0 0 0 0 0 0 0 0 0 0 0 0 524 0 0 0 0 0 0 0 0 0 0 0 0 0 0 0 0 0 0 0 0 0
"ENSMUSG00000000628" 0 0 1 0 0 0 5 0 0 0 0 0 0 2304 0 0 0 0 0 3 0 0 19 0 0 0 0 0 0 6 0 0 0 0 0 0 0 0 0 0 0 0 0 1 0 0 0 0 0 0 3 0 0 0 0 0 0 0 0 0 0 0 0 2 0 0 21 0 0 0 0 0 0 7 0 0 0 0 0 0 0 0 0 0 0 0
"ENSMUSG00000000631" 1 0 3 0 1 0 1 0 0 2 1 0 0 0 0 1 1 1 0 1 1 85 0 0 0 0 0 3 2 3 2 0 0 1 0 0 3 14 2 178 0 251 0 0 0 0 97 1182 0 1 0 3 1 1 0 1 0 0 4 1 1 1 0 0 1 0 0 10052 4 1 0 1 18 3 2 4 19 548 1 1 0 2 158 0 0 0
"ENSMUSG00000000632" 0 0 0 0 0 0 0 0 0 0 0 0 0 0 0 0 0 0 0 0 0 0 0 0 0 0 0 0 0 0 0 0 0 0 0 0 0 0 0 0 0 0 0 0 0 0 0 0 0 0 0 0 0 0 0 0 0 0 0 0 0 0 0 0 0 0 0 0 0 0 0 0 0 0 0 0 0 0 0 0 0 0 0 0 0 0
"ENSMUSG00000000673" 0 0 0 0 0 0 0 0 0 0 0 0 0 0 0 0 0 0 0 0 0 0 0 0 0 0 0 0 0 0 0 0 0 0 0 0 0 0 0 0 0 0 0 0 0 0 0 0 0 0 0 0 0 0 0 0 0 0 0 0 0 0 0 0 0 0 0 0 0 0 0 0 0 0 0 0 0 0 0 0 0 0 0 0 0 0
"ENSMUSG00000000682" 15 1 2361 4695 2862 5639 6643 1814 771 2728 598 3247 1356 576 823 1932 6236 5767 3567 2102 2657 2858 4553 256 3 517 2382 650 2146 3923 7065 1565 3183 210 514 965 10495 5579 7173 2606 3097 1 1505 3324 1771 78 3518 2948 0 2369 57 919 2585 2188 3359 999 1142 7 2112 1499 3475 3334 719 1570 1995 18 2720 5860 3 628 1264 2829 90 1801 288 4117 3106 1661 4129 2600 2295 2532 301 3578 1110 1269
"ENSMUSG00000000686" 0 0 0 0 0 0 0 0 0 0 0 0 0 0 0 0 0 0 0 0 0 0 1 0 0 0 0 0 0 0 24 0 0 0 0 0 0 0 0 0 0 0 0 0 0 0 0 0 0 0 0 0 0 0 0 0 0 0 0 0 0 0 0 0 0 0 0 0 0 0 0 0 0 0 0 0 0 0 0 0 0 0 0 0 0 0
"ENSMUSG00000000690" 0 0 0 0 0 0 0 0 0 0 0 0 0 0 0 0 0 0 0 0 0 0 0 0 0 0 0 0 0 0 0 0 0 0 0 0 0 0 1 0 0 0 0 0 0 0 0 0 0 0 0 0 0 0 0 0 0 0 0 0 0 0 0 0 0 0 0 0 0 0 0 0 0 0 0 0 0 0 0 0 0 0 0 0 0 0
"ENSMUSG00000000693" 0 0 0 0 0 0 0 0 0 0 0 0 0 0 0 0 0 0 0 0 0 0 0 0 0 0 0 0 0 0 0 0 0 0 0 0 0 0 0 0 0 0 0 0 0 0 0 0 0 0 0 0 0 0 0 0 0 0 0 0 0 0 0 0 0 0 0 0 0 0 0 0 0 0 0 0 0 0 0 0 0 0 0 0 0 7
"ENSMUSG00000000701" 0 0 0 0 0 0 0 0 0 0 0 0 0 0 0 0 0 0 0 0 0 0 0 0 0 0 0 0 0 0 0 0 0 0 0 0 0 0 0 0 0 0 0 0 0 0 0 0 0 0 0 0 0 0 0 0 0 0 0 0 0 0 0 0 0 0 0 0 0 0 0 0 0 0 0 0 0 0 0 0 0 0 0 0 0 0
"ENSMUSG00000000706" 0 0 0 0 0 0 0 0 0 0 0 0 0 0 0 0 0 0 0 0 0 0 0 0 0 0 0 0 0 0 0 0 0 0 0 0 0 0 0 0 0 0 0 0 0 0 0 0 0 0 0 0 0 0 0 0 0 0 0 0 0 0 0 0 0 0 0 0 0 0 0 0 0 0 0 0 0 0 0 0 0 0 0 0 0 0
"ENSMUSG00000000708" 0 0 144 2684 86 1 2 600 1 0 0 0 82 1 0 1 2 0 176 0 1 0 0 1 0 0 0 335 0 0 0 1 1 113 144 1 243 0 682 0 1 357 0 497 0 2 146 1 0 0 0 133 2059 74 1 2 0 2 0 2 2 0 165 0 1 0 0 0 0 0 0 0 0 0 0 0 0 0 120 1 0 0 0 0 1 0
"ENSMUSG00000000711" 0 0 23 0 0 0 0 0 0 0 0 0 0 0 64 80 0 0 0 0 55 0 0 0 0 0 0 0 11 0 0 0 0 0 0 0 0 0 0 0 0 0 4 6 0 0 111 0 0 0 32 23 0 0 0 0 0 0 0 5 0 0 0 0 43 0 0 0 0 0 8 0 1 0 0 0 0 0 0 11 0 0 0 0 0 0
"ENSMUSG00000000724" 0 0 0 0 0 1 0 0 0 0 0 0 0 0 0 0 0 0 0 0 0 0 0 0 0 0 0 0 0 0 0 0 0 0 0 0 1 0 0 0 0 0 0 0 0 0 0 0 0 1 0 0 0 0 1 0 0 0 0 0 0 0 0 0 0 0 0 0 0 0 0 0 0 0 0 1 0 0 0 0 0 0 0 0 0 0
"ENSMUSG00000000730" 0 0 0 0 0 0 0 0 0 0 0 0 0 0 0 0 0 0 0 0 0 0 0 0 0 0 0 0 0 0 0 0 0 0 0 0 0 0 0 0 0 0 0 0 0 0 0 0 0 0 0 0 0 0 0 0 0 0 0 0 0 0 0 0 0 0 0 0 0 0 0 0 0 0 0 0 0 0 0 0 0 0 0 0 0 0
"ENSMUSG00000000731" 0 0 0 0 0 0 0 0 0 0 0 0 0 0 0 0 0 0 0 0 0 0 0 0 0 0 0 0 0 0 0 0 0 0 0 0 0 0 0 0 0 0 0 0 0 0 0 0 0 0 0 0 0 0 0 0 0 0 0 0 0 0 0 0 0 0 0 0 0 0 0 0 0 0 0 0 0 0 0 0 0 0 0 0 0 0
"ENSMUSG00000000732" 0 1 0 0 0 0 6 1 0 0 0 0 0 0 0 0 3 0 0 0 0 0 52 0 0 0 0 0 0 0 0 0 0 0 0 0 1 0 260 0 0 0 0 0 0 0 0 0 0 0 0 0 0 0 0 0 1 0 0 0 3 0 0 0 0 0 0 0 0 0 0 27 0 0 0 1 0 0 0 0 0 246 0 0 0 0
"ENSMUSG00000000738" 324 0 0 0 0 36 0 0 0 0 0 0 23 0 319 3 15 0 0 0 2 10 0 0 0 0 0 0 0 0 0 0 0 0 0 0 19 52 11 0 0 0 0 0 0 0 0 951 0 0 0 0 0 0 0 0 0 0 0 3 1 0 0 0 2 10 0 0 0 0 0 0 0 0 0 0 3 0 249 1 0 11 0 2926 891 1
"ENSMUSG00000000739" 0 0 0 0 0 0 0 0 0 0 0 0 0 0 0 0 0 0 0 0 0 0 0 0 0 0 0 0 0 0 0 0 0 0 0 0 0 0 0 0 0 0 0 0 0 0 0 0 0 0 0 0 0 0 0 0 0 0 0 0 0 0 0 0 0 0 0 0 0 0 0 0 0 0 0 0 0 0 0 0 0 0 0 0 0 0
"ENSMUSG00000000740" 39 1 205 1358 852 666 1295 224 189 446 336 100 104 4 25 1053 1313 605 477 796 191 556 343 10 0 26 167 231 343 475 31 112 220 156 0 169 1084 510 1695 45 55 100 252 34 289 46 402 602 0 351 47 155 898 606 467 876 187 98 297 714 678 369 355 560 147 265 174 326 66 33 246 344 515 278 2 721 348 218 93 377 286 951 34 603 222 112
"ENSMUSG00000000743" 1 0 0 1 441 104 2 1 0 6020 0 0 2 1 0 153 5669 7 291 2 2 2 3 2126 0 0 1 1033 14 0 1 1 2874 107 0 159 2 160 3845 0 0 0 0 1 0 0 0 6 0 0 0 1 1 417 8 2 3 1 4844 3 4303 7 0 3 4 2 6 0 2 27 1 949 0 0 0 2 5 2 0 29 2 3442 0 1 6 0
"ENSMUSG00000000751" 0 0 713 1 13 0 0 16 1 0 1 19 1486 0 0 1914 1 5 1 2 1 5 67 0 0 1 405 0 0 88 1158 0 1460 2045 2 0 139 0 6863 681 3 34 0 0 1 26 2 1097 0 0 0 53 2 11 1 0 2 1 0 1388 1 0 1 0 1 2 62 204 0 0 0 1 0 3 0 109 1 69 5 3 0 6023 575 0 1 0
"ENSMUSG00000000753" 0 0 0 0 0 0 0 0 0 0 0 0 0 0 0 1 0 0 0 0 0 0 0 0 0 0 0 0 0 0 0 0 0 0 0 0 0 0 0 0 0 0 0 0 0 0 0 0 0 0 0 0 0 0 0 0 0 0 0 1 0 0 0 0 0 0 0 0 0 0 0 0 0 0 0 0 0 0 0 0 0 0 0 0 0 0
"ENSMUSG00000000759" 0 0 62 2 2 2 0 2883 1 0 0 0 0 0 1 0 24 0 0 0 0 2 0 0 0 82 0 0 0 0 2 0 0 0 0 0 0 0 310 0 0 0 1 2 0 0 0 0 0 0 0 58 2 2 2 0 2548 1 0 0 0 0 0 0 0 2 0 69 0 1 0 31 0 0 0 0 0 0 0 0 0 1 0 0 0 0
"ENSMUSG00000000766" 0 0 0 0 0 0 0 0 0 0 0 0 0 0 0 0 0 0 1 0 0 0 0 1 0 0 0 0 0 28 0 0 0 0 0 0 0 0 0 0 0 0 0 0 0 0 0 0 0 0 0 0 0 0 0 0 0 0 0 0 0 0 2 0 0 0 0 0 0 2 0 1 0 0 0 0 0 0 0 0 0 0 0 0 0 0
"ENSMUSG00000000776" 0 0 7 0 0 1 0 0 0 0 0 58 0 0 0 0 0 0 0 0 0 0 0 0 0 0 0 0 0 0 0 0 0 0 0 0 0 0 1 0 0 0 0 0 0 0 0 0 0 0 0 8 0 0 1 0 0 0 0 0 0 0 0 0 0 0 0 0 0 0 0 0 1 0 0 0 0 0 0 0 0 1 0 0 0 0
"ENSMUSG00000000782" 46 0 6066 156 213 3188 2187 218 13 2418 741 3403 364 229 281 2452 5977 154 785 10931 104 8772 565 1102 1 725 357 1168 2528 862 4967 8 1023 4397 2 1476 5622 7950 5449 153 1 1982 264 1933 79 120 1658 3688 2 573 20 4663 143 6 2732 5 190 9 2158 2032 5206 8 708 7634 91 7549 520 2 4 180 511 169 50 218 3 3674 6714 25 2615 356 10054 4388 139 3244 193 958
"ENSMUSG00000000787" 0 0 1411 1 3514 47 141 3 35 2967 0 0 0 3 0 1 1059 570 6 0 488 1308 116 1 0 0 0 6 7 33 0 1 576 0 0 0 0 68 2047 0 0 70 450 8 306 0 260 2238 0 0 0 1201 2 2861 3 141 0 33 2476 0 947 1 3 0 369 1195 15 1044 1 0 5 9 50 21 0 0 7 129 0 0 0 0 0 165 83 6
"ENSMUSG00000000791" 0 0 0 0 0 91 99 0 0 0 0 0 0 0 0 6 0 0 1 0 136 174 0 93 0 0 0 1 1 0 0 0 0 0 0 0 0 134 721 0 0 0 0 0 0 1 0 0 0 1 0 0 1 0 1 0 0 0 0 7 0 0 2 0 134 148 0 1 1 73 1 3155 2 0 0 0 0 0 2 7 0 673 0 0 1 0
"ENSMUSG00000000792" 0 0 0 0 0 0 0 0 0 0 0 0 0 0 0 0 0 0 0 0 0 0 0 0 0 0 0 0 0 0 0 0 0 0 0 0 0 0 0 0 0 0 0 0 0 0 0 0 0 0 0 0 0 0 0 0 0 0 0 0 0 0 0 0 0 0 0 0 0 0 0 0 0 0 0 0 0 0 0 0 0 0 0 0 0 0
"ENSMUSG00000000794" 0 0 0 0 0 0 0 0 0 0 0 0 0 0 0 0 0 0 0 0 0 0 0 0 0 0 0 0 0 0 0 0 0 0 0 0 0 0 0 0 0 0 0 0 0 0 0 0 0 0 0 1 0 0 0 0 0 0 0 0 0 0 0 0 0 0 0 0 0 0 0 0 0 0 0 0 0 0 0 0 0 0 0 0 0 0
"ENSMUSG00000000804" 0 0 0 0 24 0 362 1 0 0 0 0 0 138 0 0 0 327 0 0 19 0 24 0 0 0 0 0 8 0 0 0 0 0 0 0 0 0 0 0 0 8 0 115 0 0 332 0 1 0 198 1 0 22 0 0 0 0 0 0 0 0 1 0 0 0 1 619 0 0 6 0 0 0 0 0 0 0 0 96 0 0 0 0 0 0
"ENSMUSG00000000805" 0 0 0 0 0 0 0 0 0 0 0 0 0 0 0 0 0 0 0 0 0 0 0 0 0 0 0 0 0 0 0 0 0 0 0 0 0 0 0 0 0 0 0 0 0 0 0 0 0 0 0 0 0 0 0 0 0 0 0 0 0 0 0 0 0 0 0 0 0 0 0 0 0 0 0 0 0 0 0 0 0 0 0 0 0 0
"ENSMUSG00000000811" 0 0 0 0 0 0 0 0 0 0 0 0 0 0 0 0 0 0 0 0 0 0 0 0 0 0 0 0 0 0 0 0 0 0 0 0 0 0 0 0 0 0 0 0 0 0 0 0 0 0 0 0 0 0 0 0 0 0 0 0 0 0 0 0 0 0 0 0 0 0 0 0 0 0 0 0 0 0 0 0 0 0 0 0 0 0
"ENSMUSG00000000817" 0 0 2 0 6604 1 6 0 125 0 0 822 0 0 0 294 0 39 0 1 279 0 0 0 0 0 0 0 0 0 0 0 0 0 0 0 0 0 0 0 0 0 0 0 1 0 0 0 0 0 1 1 0 5594 1 0 1 1 0 0 0 22 0 1 258 0 0 0 0 0 1 1 0 0 0 0 0 0 0 0 0 1 0 0 0 0
"ENSMUSG00000000823" 0 1 1104 2 10 2 18 3873 2 3 0 0 0 0 0 7 1291 3 673 6343 0 3275 4 0 0 651 0 1 0 0 0 1 0 110 0 0 6359 80 1 2 1 11 5 4 0 0 1 2145 1 0 1 11 3 4 3 18 3266 4 0 8 6 3 4 4977 0 2803 8 0 0 0 0 0 0 0 0 2198 83 3 1 74 47 3 1 0 0 0
"ENSMUSG00000000826" 1 0 17 4 0 2824 327 4943 3 5 266 1 0 2 35 1743 37 83 3 342 4 40 57 1 0 0 0 2113 182 414 7 0 0 2292 0 61 45 59 435 341 22 2 0 0 728 9 914 3979 102 27 1096 20 7 1 1956 29 4427 4 7 1447 29 54 5 286 3 1 3 4568 900 5 168 231 125 241 3 42 0 12 0 1 1134 1 312 0 1 0
"ENSMUSG00000000827" 1 1 2 0 76 1 38 1750 188 106 0 0 0 0 1 19 0 0 0 0 0 0 13 0 0 0 0 0 0 0 0 1281 55 78 219 123 456 0 0 0 780 0 0 0 0 0 64 352 0 0 1 2 1 69 1 33 1511 153 1 17 0 0 0 0 0 0 11 0 0 0 0 0 0 0 0 414 0 1 0 1 0 0 0 6 124 0
"ENSMUSG00000000838" 0 0 2 1 0 410 0 0 0 0 0 85 0 0 0 2876 177 1 0 1123 0 230 3302 0 0 2 39 0 80 6 0 0 0 0 0 0 0 528 122 22 71 0 41 37 4 0 185 0 0 0 1 2 2 0 0 0 0 1 0 2082 2 6 0 2 0 216 2310 0 0 0 65 0 0 6 0 0 2 0 0 1 0 0 0 1 0 0
"ENSMUSG00000000861" 0 0 1 0 0 0 0 0 0 0 0 0 0 0 0 0 0 0 0 0 0 0 0 0 0 0 0 0 0 0 0 0 0 0 0 0 0 0 0 0 0 0 0 0 0 0 0 0 0 0 0 1 0 0 0 0 0 0 0 0 0 0 0 0 0 0 0 0 0 0 0 0 0 0 0 0 0 0 0 0 0 0 0 0 0 0
"ENSMUSG00000000869" 0 0 4 0 0 1 0 800 1 464 0 0 661 0 0 751 2043 0 1 32 0 508 1 0 1 1 2361 0 240 112 0 0 0 0 0 0 893 0 0 0 0 0 0 2696 0 0 86 494 0 1 1 0 0 0 1 0 726 1 140 0 1700 0 1 2 0 473 1 0 0 0 0 0 0 0 0 0 0 0 0 0 0 0 0 70 0 815
"ENSMUSG00000000876" 0 0 1 2 1 0 109 1205 0 0 0 0 1 0 1 1 0 24 896 2 0 17 0 0 0 2 0 0 0 29 0 0 0 2 0 1 544 0 160 2 64 2 412 1 5 0 0 1 1 0 1 2 3 1 1 3 1089 0 0 0 1 23 0 2 0 18 0 55 0 0 0 1 0 31 0 1 0 0 0 1 1 136 0 0 0 1
"ENSMUSG00000000881" 0 0 0 0 0 0 0 0 1 0 0 0 0 0 0 0 0 0 197 0 1 0 0 0 0 0 0 2340 0 0 1 0 1 0 0 1 0 2 0 1 0 0 0 0 0 3 4 0 0 0 0 0 0 0 0 0 0 2 0 0 0 0 0 0 2 0 0 0 0 0 2 0 42 0 0 0 2 0 0 0 0 0 1 70 0 1384
"ENSMUSG00000000884" 0 0 0 0 0 0 0 0 0 0 0 0 0 0 0 20 0 0 0 0 0 0 1 0 0 0 0 0 0 0 0 0 0 0 0 0 0 0 0 0 0 0 0 0 0 0 0 0 0 0 0 0 0 0 0 0 0 0 0 16 0 0 0 0 0 0 1 0 0 0 0 0 0 0 0 0 0 0 1 0 0 0 0 0 0 0
"ENSMUSG00000000889" 0 0 0 0 0 0 0 0 0 0 0 0 0 0 0 0 0 0 0 0 0 0 0 0 0 0 0 0 0 0 0 0 0 0 0 0 0 0 0 0 0 0 0 0 0 0 0 0 0 0 0 0 0 0 0 0 0 0 0 0 0 0 0 0 0 0 0 0 0 0 0 0 0 0 0 0 0 0 0 0 0 0 0 0 0 0
"ENSMUSG00000000901" 0 0 0 0 0 0 0 0 0 0 0 0 0 0 0 0 0 0 0 0 0 0 0 0 0 0 0 0 0 0 0 0 0 0 0 0 0 0 0 0 0 0 0 0 0 0 0 0 0 0 0 0 0 0 0 0 0 0 0 0 0 0 0 0 0 0 0 0 0 0 0 0 0 0 0 0 0 0 0 0 0 0 0 0 0 0
"ENSMUSG00000000902" 0 0 1 0 0 0 546 1 1 665 0 0 77 1 0 0 873 1 62 2 1 84 3 0 0 0 0 1 1 1746 166 0 0 62 2 1 9 0 1692 1 912 0 0 0 1 0 256 1285 0 0 104 1 0 0 0 515 1 1 0 0 0 1 1 1 0 0 1 0 1 0 1 0 0 0 0 3 0 0 2 0 2 1514 0 0 1 532
"ENSMUSG00000000903" 0 0 0 0 0 0 0 0 0 0 0 0 0 0 0 0 0 0 0 0 0 0 0 0 0 0 0 0 0 0 0 0 0 0 0 0 0 0 0 0 0 0 0 0 0 0 0 0 0 0 0 0 0 0 0 0 0 0 0 0 0 0 0 0 0 0 0 0 0 0 0 0 0 0 0 0 0 0 0 0 0 0 0 0 0 0
"ENSMUSG00000000915" 0 0 0 0 7679 0 1 0 2 0 0 0 0 0 0 1 0 3 27 0 1 0 0 1 0 0 0 0 0 1 0 0 41 0 0 10 969 0 0 0 0 0 0 0 0 0 0 1 0 0 0 2 2 6773 0 2 0 4 0 1 1 4 27 1 1 0 1 133 0 0 1 0 0 1 0 881 0 1 0 0 1 0 0 1075 1 0
"ENSMUSG00000000916" 0 0 0 0 0 0 277 0 0 0 0 0 0 0 0 0 679 0 0 0 0 0 1 0 1 1 0 0 0 1 0 0 0 0 0 0 0 0 0 0 0 0 0 0 0 0 0 0 0 0 0 0 0 0 0 250 0 0 0 0 19 0 0 0 0 0 0 0 0 0 0 0 0 0 0 0 0 0 0 0 0 0 0 0 0 0
"ENSMUSG00000000934" 0 0 0 0 0 0 0 0 0 0 0 0 0 0 0 0 0 0 0 0 0 0 0 0 0 0 0 0 0 0 0 0 0 0 0 0 0 0 0 0 0 0 0 0 0 0 0 0 0 0 0 0 0 0 0 0 0 0 0 0 0 0 0 0 0 0 0 0 0 0 0 0 0 0 0 0 0 0 0 0 0 0 0 0 0 0
"ENSMUSG00000000938" 0 0 0 0 0 0 0 0 0 0 0 0 0 0 0 0 0 0 0 0 0 0 0 0 0 0 0 0 0 0 0 0 0 0 0 0 0 0 0 0 0 0 0 0 0 0 0 0 0 0 0 0 0 0 0 0 0 0 0 0 0 0 0 0 0 0 0 0 0 0 0 0 0 0 0 0 0 0 0 0 0 0 0 0 0 0
"ENSMUSG00000000942" 0 0 0 0 0 0 0 0 0 0 0 0 0 0 0 0 0 0 0 0 0 0 0 0 0 0 0 0 0 0 0 0 0 0 0 0 0 0 0 0 0 0 0 0 0 0 0 0 0 0 0 0 0 0 0 0 0 0 0 0 0 0 0 0 0 0 0 0 0 0 0 0 0 0 0 0 0 0 0 0 0 0 0 0 0 0
"ENSMUSG00000000948" 0 0 0 0 0 0 0 0 0 0 0 0 0 0 0 0 2 0 0 0 0 0 0 0 0 0 0 0 0 0 0 0 0 0 0 0 0 0 1 0 0 0 0 0 0 0 0 0 0 0 0 0 0 0 0 0 0 0 0 0 2 0 0 0 0 0 0 0 0 0 0 0 0 0 0 0 0 0 0 0 0 1 0 0 0 0
"ENSMUSG00000000957" 0 0 0 0 0 0 0 0 0 0 0 0 0 0 0 0 0 0 0 0 0 0 0 0 0 0 0 0 0 0 0 0 0 0 0 0 0 0 1 0 0 0 0 0 0 0 0 0 0 0 0 0 0 0 0 0 0 0 0 0 0 0 0 0 0 0 0 0 0 0 0 0 0 0 0 0 0 60 0 0 0 1 0 0 0 0
"ENSMUSG00000000958" 0 0 0 0 0 0 0 0 0 0 0 0 0 0 0 0 0 0 0 0 0 0 0 0 0 0 0 0 0 0 0 0 0 0 0 0 0 0 0 0 0 0 0 0 0 0 0 0 0 0 0 0 0 0 0 0 0 0 0 0 0 0 0 0 0 0 0 0 0 0 0 0 0 0 0 0 0 0 0 0 0 0 0 0 0 0
"ENSMUSG00000000959" 0 0 0 0 0 1 4 0 0 0 0 0 0 0 0 0 0 98 58 0 157 0 0 0 0 0 0 0 0 10 1 0 0 0 0 0 708 0 0 1 0 0 0 0 0 0 0 0 0 0 91 0 0 0 1 0 0 0 0 0 0 0 51 0 131 0 0 0 0 2 0 0 0 0 0 0 0 0 0 3 0 0 0 0 0 0
"ENSMUSG00000000976" 0 0 2 0 2926 0 71 0 0 3212 0 0 213 2 0 2 313 1 5837 0 0 2 4 0 0 0 0 652 38 505 1 0 695 0 0 0 2615 925 408 189 0 0 0 58 1 1 0 1710 0 0 0 2 0 2466 2 1 0 0 2580 4 25 1 4198 1 0 4 5 0 0 0 2 0 0 473 1 2194 871 1 2 1 0 2 1 809 1539 2
"ENSMUSG00000000982" 0 0 0 0 0 0 0 0 0 0 0 0 0 0 0 0 0 0 0 0 0 0 0 0 0 0 0 0 0 0 0 0 0 0 0 0 0 0 0 0 0 0 0 0 0 0 0 0 0 0 0 0 0 0 0 0 0 0 0 0 0 0 0 0 0 0 0 0 0 0 0 0 0 0 0 0 0 0 0 0 0 0 0 0 0 0
"ENSMUSG00000000983" 0 0 0 0 0 0 0 0 0 0 0 0 0 0 0 0 0 0 0 0 0 0 0 0 0 0 0 0 0 0 0 0 0 0 0 0 0 0 0 0 0 0 0 0 0 0 0 0 0 0 0 0 0 0 0 0 0 0 0 0 0 0 0 0 0 0 0 0 0 0 0 0 0 0 0 0 0 0 0 0 0 0 0 0 0 0
"ENSMUSG00000001014" 0 0 0 0 0 0 0 0 0 0 0 0 0 0 0 0 0 0 0 0 0 0 0 0 0 0 0 0 0 0 0 0 0 0 0 0 0 0 0 0 0 0 0 0 0 0 0 0 0 0 0 0 0 0 0 0 0 0 0 0 0 0 0 0 0 0 0 0 0 0 0 0 0 0 0 0 0 0 0 0 0 0 0 0 0 0
"ENSMUSG00000001016" 0 0 1677 0 3211 1 0 57 1 5 0 0 0 0 0 1 2 2 0 0 1653 15 0 0 0 0 532 0 4310 166 0 0 0 0 0 0 281 2 456 0 0 0 154 68 0 481 0 2894 0 5 0 1474 1 2568 1 0 54 1 7 2 2 4 0 0 1471 1 0 5 0 1 3789 1 2 164 0 1 2 0 2 0 0 11 0 3 2650 77
"ENSMUSG00000001017" 0 1 0 217 2308 0 0 0 0 1 0 0 32 0 51 583 0 118 11 0 1 0 0 18 0 2 0 42 146 1 3 0 0 22 128 0 261 1 50 0 342 6 3 0 1 0 20 0 0 42 27 0 196 1969 0 0 0 0 1 543 0 112 1 0 0 0 0 945 1 30 0 1319 1 1 2 172 1 371 35 0 1 45 0 1 0 4
"ENSMUSG00000001018" 10 0 17 1 0 776 304 2 0 12 0 40 227 0 0 0 0 1 1 907 0 1 0 0 0 25 0 0 0 0 0 0 0 0 0 0 2 9 4348 0 0 0 0 0 0 0 301 0 0 0 0 1 1 0 619 124 2 0 12 0 0 1 1 728 0 1 0 1 0 0 0 0 0 0 0 3 8 1 0 2 1 3756 0 0 0 0
"ENSMUSG00000001020" 0 0 0 0 0 1 0 0 207 1 0 0 0 0 0 0 0 256 0 36 0 0 0 0 0 0 0 0 0 0 0 0 0 0 0 0 1 1 0 0 1 1 0 1474 0 0 117 91 1 1 0 0 0 0 0 0 0 0 1 0 0 234 0 0 0 0 0 1222 0 0 0 0 1 0 0 1 0 0 0 0 0 0 0 0 83 0
"ENSMUSG00000001021" 0 0 0 0 0 0 188 0 0 0 0 0 0 0 0 0 0 0 0 0 0 0 0 0 0 0 0 0 0 0 0 0 0 0 0 0 0 0 0 0 0 0 0 0 0 0 0 0 0 0 0 0 0 0 0 0 0 0 0 0 0 0 0 0 0 0 0 0 0 0 0 0 0 0 0 0 0 0 0 0 0 0 0 0 0 0
"ENSMUSG00000001023" 0 0 0 0 0 0 0 0 0 0 0 0 0 0 0 0 0 0 0 0 0 0 0 0 0 0 0 0 0 0 0 0 0 0 0 0 0 0 0 0 0 0 0 0 0 0 0 0 0 0 0 0 0 0 0 0 0 0 0 0 0 0 0 0 0 0 0 0 0 0 0 0 0 0 0 0 0 0 0 0 0 0 0 0 0 0
"ENSMUSG00000001025" 271 0 48 0 0 1 623 0 28 425 0 0 152 55 24 2 1 5755 116 2 41 8 36 0 0 0 23 0 0 1 64 0 0 0 0 0 865 714 1 1 209 0 29 1099 0 0 282 474 0 47 15 0 0 0 0 0 0 0 388 4 2 3830 32 3 41 9 29 1483 0 0 0 1 0 1 1 726 624 0 0 1389 1 2 1 0 425 0
"ENSMUSG00000001027" 0 0 0 0 0 0 0 0 0 0 0 0 0 0 0 0 0 0 0 0 0 0 0 0 0 0 0 0 0 0 0 0 0 0 0 0 0 0 0 0 0 0 0 0 0 0 0 0 0 0 0 1 0 0 0 0 0 0 0 0 0 0 0 0 0 0 0 0 0 0 0 0 0 0 0 0 0 0 0 0 0 0 0 0 0 0
"ENSMUSG00000001029" 3 0 19 0 0 0 0 0 0 0 215 1212 0 0 18 740 5 121 0 0 1 1 1 0 0 0 0 3726 1725 0 152 0 0 0 356 0 0 0 0 0 0 0 0 0 0 0 0 0 0 0 181 18 0 0 0 0 0 0 0 679 0 0 0 0 1 1 2 0 3263 0 0 2 1 0 0 0 0 1 0 300 0 0 0 0 0 0
"ENSMUSG00000001034" 0 0 1 0 1855 2 0 3 113 0 0 0 0 0 0 0 26 0 0 0 0 4 2 0 0 0 0 1 0 0 0 0 0 0 0 0 0 0 6326 0 0 0 0 0 0 13 1 1 0 0 0 1 0 1672 2 2 5 113 0 0 27 0 0 0 0 5 2 0 1 3 0 169 0 0 0 2 0 4 2 3 2 5597 1 0 2 0
"ENSMUSG00000001036" 0 0 0 0 0 0 3 0 0 0 0 0 0 0 0 0 0 0 0 0 0 0 0 0 0 0 0 0 0 0 0 0 0 0 0 0 0 0 0 0 0 0 0 0 0 0 0 0 0 0 0 0 0 0 0 3 0 0 0 0 0 0 0 0 0 0 0 0 0 0 0 0 0 0 0 0 0 0 0 0 0 0 0 0 0 0
"ENSMUSG00000001039" 0 0 0 0 0 0 0 0 0 0 0 0 0 0 0 0 0 0 0 0 0 0 0 0 0 0 0 0 0 0 0 0 0 0 0 0 0 0 0 0 0 0 0 0 0 0 0 0 0 0 0 0 0 0 0 0 0 0 0 0 0 0 0 0 0 0 0 0 0 0 0 0 0 0 0 0 0 0 0 0 0 0 0 0 0 0
"ENSMUSG00000001052" 0 0 0 3 1 28 0 0 0 0 0 0 105 0 284 399 1095 2 0 0 1 13 87 0 0 0 0 1 0 611 1 0 2 0 0 267 0 0 0 0 0 204 15 0 1 0 670 40 0 0 62 0 3 0 28 0 0 0 0 298 1 2 0 0 0 13 84 5 0 0 0 23 7 0 1 0 0 18 0 2 0 0 0 0 40 84
"ENSMUSG00000001053" 0 0 0 0 0 0 0 0 0 0 0 0 0 0 5 0 0 0 0 0 0 0 0 0 0 0 0 0 0 0 0 0 0 0 0 0 0 0 0 0 0 0 0 0 0 0 0 0 0 0 0 0 0 0 0 0 0 0 0 0 0 0 0 0 0 0 0 0 0 0 0 0 0 0 0 0 0 0 0 0 0 0 0 0 0 0
"ENSMUSG00000001054" 142 0 0 0 85 0 0 25 0 0 0 13 0 0 0 0 0 0 0 0 0 0 0 0 0 206 0 0 0 36 0 0 0 0 0 0 0 0 0 0 0 0 0 0 0 0 0 0 0 2 0 0 0 0 0 0 24 0 0 0 0 0 0 0 0 0 0 0 0 91 0 3 0 0 0 0 0 0 0 0 0 0 0 0 0 0
"ENSMUSG00000001056" 0 0 60 0 1 11 2025 0 2 1 0 0 0 78 66 94 0 0 0 3 159 805 0 1 0 0 0 0 0 0 0 0 0 0 0 0 0 51 0 0 0 1 0 0 0 0 574 0 5 0 89 53 0 1 10 1750 0 2 0 80 0 0 0 3 150 0 0 0 0 91 0 0 0 0 0 0 47 1 196 1226 1 0 1 0 0 0
"ENSMUSG00000001062" 0 0 1 1 0 0 0 0 0 6495 0 0 0 0 0 0 1 1 0 0 1 0 0 0 0 0 0 0 1 2 209 0 0 0 0 0 2 1 0 3 0 0 0 0 0 0 0 0 0 0 0 1 1 0 0 0 0 0 5208 0 1 1 0 0 1 0 0 1 0 0 1 0 1 2 0 3 1 0 0 6 0 0 3 3 0 0
"ENSMUSG00000001065" 0 0 0 0 0 0 0 0 0 0 0 0 0 0 0 0 0 0 0 0 0 0 0 0 0 0 0 0 0 0 0 0 0 0 0 0 3 0 1 2 0 0 0 0 0 0 0 0 0 0 0 0 0 0 0 0 0 0 0 0 0 0 0 2 0 0 0 0 0 0 0 0 0 0 0 3 0 0 4 2 3187 2 1 1 0 0
"ENSMUSG00000001076" 0 0 0 0 0 0 0 0 0 0 0 0 0 0 0 0 0 0 0 0 0 0 0 0 0 0 0 0 0 0 0 0 0 0 0 0 0 0 0 0 0 0 0 0 0 0 0 0 0 0 0 0 0 0 0 0 0 0 0 0 0 0 0 0 0 0 0 0 0 0 0 0 0 0 0 0 0 0 0 0 0 0 0 0 0 0
"ENSMUSG00000001082" 0 0 0 0 0 0 186 0 0 0 0 0 0 1 0 331 0 0 0 0 0 0 0 0 0 0 0 525 0 0 0 0 0 0 0 1 0 23 0 0 0 0 0 0 12 1 0 0 0 0 0 0 0 0 0 0 0 0 0 311 0 0 0 0 0 0 0 0 0 0 0 0 0 0 0 0 22 0 0 3 0 0 0 0 0 0
"ENSMUSG00000001089" 0 0 0 0 0 0 0 0 0 0 0 0 0 0 0 189 2 0 0 0 33 0 0 0 0 0 0 0 0 0 0 0 0 0 0 0 0 0 0 0 0 0 2 0 0 0 0 0 0 0 0 0 0 0 0 0 0 0 0 167 0 0 0 0 31 0 0 0 0 0 0 0 0 0 0 0 0 0 0 0 0 0 0 0 0 0
"ENSMUSG00000001095" 0 0 0 0 0 0 0 0 0 0 0 0 0 0 0 0 0 0 0 0 0 0 0 0 0 0 0 0 0 0 0 0 0 0 0 0 0 0 0 0 0 0 0 0 0 0 0 0 0 0 0 0 0 0 0 0 0 0 0 0 0 0 0 0 0 0 0 0 0 0 0 0 0 0 0 0 0 0 0 0 0 0 0 0 0 0
"ENSMUSG00000001098" 0 0 0 0 0 0 1910 0 0 0 0 0 0 0 0 0 0 0 0 3 0 0 3 0 0 0 0 0 0 60 0 0 0 0 0 0 1 0 285 0 0 0 0 0 0 0 0 0 0 0 0 1 0 0 0 1713 0 0 0 0 0 0 0 4 0 0 3 0 0 0 0 0 0 0 0 0 0 0 0 2 0 255 0 0 0 0
"ENSMUSG00000001100" 0 0 2 1 0 1 4 1540 1 879 0 0 0 0 0 2 245 34 0 0 11 0 0 0 0 0 0 0 0 0 0 0 0 0 0 0 1 0 0 0 0 118 0 0 0 0 0 0 0 0 0 2 1 1 1 0 1351 1 818 1 202 0 0 0 10 0 0 0 0 0 0 0 0 0 0 1 0 0 1 0 0 0 0 1 1 0
"ENSMUSG00000001103" 1 0 0 0 0 0 0 0 0 0 0 0 0 0 0 0 0 0 0 0 0 0 0 0 0 0 0 0 0 0 0 0 0 0 0 0 0 0 0 0 0 0 0 0 0 0 0 0 0 0 0 0 0 0 0 0 0 0 0 0 0 0 0 0 0 0 0 0 0 0 0 0 0 0 0 0 0 0 0 0 0 0 0 0 0 0
"ENSMUSG00000001105" 0 0 13 2 0 0 510 719 1 147 0 522 2 0 0 2 25 2 0 2903 0 940 146 0 0 217 0 0 25 388 1 0 1 0 1 1 0 0 62 0 25 0 53 4 0 0 0 127 0 0 15 0 1 0 0 1 654 1 0 3 15 2 1 2519 0 359 1 223 0 24 0 0 1 0 1 0 0 0 0 0 35 65 0 0 0 0
"ENSMUSG00000001119" 0 0 0 0 0 0 0 0 0 0 0 0 0 0 0 0 0 0 0 0 0 0 0 0 0 0 0 0 0 0 0 0 0 0 0 0 0 0 0 0 0 0 0 0 0 0 0 0 0 0 0 0 0 0 0 0 0 0 0 0 0 0 0 0 0 0 0 0 0 0 0 0 0 0 0 0 0 0 0 0 0 0 0 0 0 0
"ENSMUSG00000001120" 0 0 0 0 0 0 0 0 0 0 0 0 0 0 0 0 0 0 0 0 0 0 0 0 0 0 0 0 0 0 0 0 0 0 0 0 0 0 0 0 0 0 0 0 0 0 0 0 0 0 0 0 0 0 0 0 0 0 0 0 0 0 0 0 0 0 0 0 0 0 0 1 0 0 0 0 0 0 0 0 0 0 0 0 0 0
"ENSMUSG00000001123" 0 1 4 59 0 23 3526 17 3 5 0 1 1861 1 0 1052 3724 1732 1 5 1 2 7305 723 0 0 1 114 817 0 608 0 1 1682 1 0 6 50 4470 6 4088 1 290 3070 861 0 206 3232 1 741 1 3 56 3 0 3151 22 3 5 930 3036 1 1 6 1 4 6046 891 2 296 2 0 0 0 0 5 2 2 2 569 273 3786 4 1 2845 0
"ENSMUSG00000001127" 0 0 8 361 3 2391 0 0 2 0 3 499 7 0 0 4258 4 2 1826 583 27 3 4 1 0 55 827 3106 0 0 1 1 2 268 1922 546 7168 2 2780 606 248 0 2 0 2581 6 1260 412 0 0 57 8 228 4 2092 1 2 2 2 3434 8 3 1697 7 26 5 3 3 4 146 0 5107 90 0 1 5836 3 43 7 2 1627 2537 4 1 1 193
"ENSMUSG00000001128" 0 0 619 0 0 0 0 0 0 137 0 0 0 0 0 670 0 1 1 0 0 127 0 0 0 0 0 0 0 0 0 0 0 0 0 0 0 0 0 0 0 0 0 0 1 0 0 0 0 0 0 545 0 0 0 0 0 0 124 520 0 1 1 0 0 117 0 0 0 8 0 536 1 0 0 0 0 0 0 0 1 0 0 0 0 0
"ENSMUSG00000001131" 0 0 0 0 0 0 0 0 0 0 0 0 0 0 0 0 0 0 0 0 0 0 0 0 0 0 0 0 0 0 0 0 0 0 0 0 0 0 0 0 0 0 0 0 0 0 0 0 0 0 0 0 0 0 0 0 0 0 0 0 0 0 0 0 0 0 0 0 0 0 0 0 0 0 0 0 0 0 0 0 0 0 0 0 0 0
"ENSMUSG00000001134" 0 0 67 0 0 0 0 0 0 0 0 0 0 0 0 0 0 0 6 0 0 0 0 0 0 0 0 5 0 0 0 6 0 0 0 0 1 0 0 0 7 0 0 0 0 0 0 0 0 0 0 25 0 0 0 0 0 0 0 0 0 0 6 0 0 0 0 0 0 0 0 0 0 0 0 1 0 0 517 1 1 0 0 0 0 0
"ENSMUSG00000001138" 0 0 0 0 0 1 487 0 0 0 0 0 0 0 0 12 9 0 7 0 0 0 738 0 0 0 106 46 0 0 0 0 0 0 1 0 0 0 0 320 2 0 14 0 0 0 0 0 0 0 0 0 0 0 1 426 0 0 0 0 0 0 1 0 0 0 632 0 0 0 0 0 0 0 0 0 0 0 0 4 0 0 0 0 0 0
"ENSMUSG00000001143" 0 0 0 0 0 0 0 0 0 0 2 0 0 0 80 1 1 0 1 1 0 36 18 0 0 0 0 0 1 1 0 0 0 0 1 0 8 0 0 1 0 0 0 0 0 0 0 0 0 0 0 0 0 0 0 0 0 0 0 1 0 0 1 1 0 0 19 0 0 0 1 0 0 1 0 0 0 0 1 0 1 0 0 0 0 0
"ENSMUSG00000001150" 0 0 32 1 2866 0 0 634 0 6944 0 1 24 0 0 1 0 14 0 2240 3 0 2 566 0 231 0 0 0 0 0 0 0 0 0 0 32 1 0 0 1 0 0 0 0 0 43 276 0 0 0 32 3 2491 0 2 1 2 5730 5 0 14 0 2013 3 0 2 0 0 0 0 0 1 0 0 26 2 0 1 1 0 0 0 0 2 1
"ENSMUSG00000001151" 1 0 43 0 0 0 1 3 0 0 1 0 0 0 197 284 1 162 0 1 1543 0 0 389 0 0 29 0 1 34 0 0 0 0 0 0 161 0 5 3 2013 0 383 7 0 0 0 3 0 0 0 40 1 0 0 1 3 0 0 252 1 0 0 1 1346 0 0 0 1 3 1 85 0 4 0 129 0 61 0 0 2380 5 1 0 1 49
"ENSMUSG00000001155" 0 0 0 0 0 0 0 0 0 0 0 0 0 0 0 0 0 0 0 0 0 0 0 0 0 0 0 0 0 0 0 0 0 0 0 0 0 0 0 0 0 0 0 0 0 0 0 0 0 0 0 0 0 0 0 0 0 0 0 0 0 0 0 0 0 0 0 0 0 0 0 0 0 0 0 0 0 0 0 0 0 0 0 0 0 0
"ENSMUSG00000001156" 0 0 557 0 1 0 0 0 1 0 1 100 0 0 0 1 0 0 0 0 0 0 14 0 0 0 0 1 0 6 2 1 2568 0 0 0 0 1 0 1 0 0 0 0 1 0 0 0 0 0 1 502 0 2 1 1 0 2 0 0 1 0 0 0 0 0 0 0 1 8 0 334 0 1 0 0 1 0 1 0 0 0 1 143 0 0
"ENSMUSG00000001157" 2347 0 0 22 0 0 0 101 0 319 0 1 0 0 3 4 0 0 2 0 2 9 0 0 0 0 0 10 0 0 0 0 0 40 0 0 0 0 557 0 0 0 7 0 0 0 0 112 0 0 0 0 19 0 0 0 108 0 302 4 0 0 3 0 0 9 0 0 0 0 0 0 0 0 0 0 0 0 26 0 1 0 0 0 110 17
"ENSMUSG00000001158" 0 0 0 1 0 93 64 78 0 0 0 47 2 0 0 0 170 0 87 0 27 0 0 1 0 1 980 0 180 0 5 0 10 0 0 2 202 0 1 0 0 36 4 1 0 0 0 72 0 70 0 0 1 0 92 62 80 0 0 0 160 0 85 0 23 0 0 0 0 0 170 0 0 0 4 0 0 0 0 0 0 1 0 0 1 0
"ENSMUSG00000001166" 0 0 0 0 0 0 0 0 0 0 0 0 0 0 0 0 0 0 0 0 0 0 0 0 0 0 0 0 0 0 0 0 0 0 0 0 0 0 0 0 0 0 0 0 0 0 233 0 0 0 0 0 0 0 0 0 0 0 0 0 0 0 0 0 0 0 0 0 0 0 0 0 0 0 0 0 0 0 0 0 0 0 0 1 0 0
"ENSMUSG00000001168" 0 0 0 0 0 0 0 0 0 0 0 0 0 0 0 0 0 0 0 0 0 0 0 0 0 0 0 0 0 0 0 0 0 0 0 0 0 0 0 0 0 0 0 0 0 0 1 0 0 0 0 0 0 0 0 0 0 0 0 0 0 0 0 0 0 0 0 0 0 0 0 0 0 0 0 0 0 0 0 0 0 0 0 0 0 0
"ENSMUSG00000001173" 0 0 0 1 0 0 0 0 0 0 0 0 0 0 0 0 1 0 0 1 222 0 0 0 0 0 0 0 2 0 0 0 26 0 0 0 0 0 0 4 0 0 0 0 0 765 0 0 0 0 0 0 1 0 0 0 0 0 0 0 1 0 0 1 203 0 0 0 0 0 2 0 0 0 0 0 0 0 0 0 2 0 2 1 0 0
"ENSMUSG00000001175" 552 1 3065 6188 13948 807 4126 2934 161 7602 325 545 2443 1145 75 1300 2547 7568 3098 6009 5103 4771 3189 18 0 391 2082 740 4057 264 777 166 468 48 36 848 7497 2537 7779 3897 2551 1431 828 1881 1341 1 1038 8231 8 906 250 575 3675 10583 125 1407 1691 7 3997 1124 1659 5577 2304 3202 4057 3005 1527 4592 420 67 2590 5 4 156 3 919 1475 1744 28 7335 5307 5067 2310 486 5312 6
"ENSMUSG00000001211" 1 0 185 1 0 3 1 1720 1 13 0 0 122 0 0 4 110 0 2533 3 2 1245 0 0 0 0 0 0 155 708 2 1 1 4 0 0 2542 1 412 0 0 1579 1 1 1 1 0 2816 0 0 2 168 1 0 3 0 1533 1 0 3 0 0 1419 3 3 925 0 2 1 46 1 1574 20 668 1 4 1 0 0 0 1 314 1 1465 2010 0
"ENSMUSG00000001225" 0 0 0 0 0 0 0 0 0 0 0 0 0 0 0 0 0 0 0 0 0 0 0 0 0 0 0 0 0 0 0 0 0 0 0 0 0 0 0 0 0 0 0 0 0 0 0 0 0 0 0 0 0 0 0 0 0 0 0 0 0 0 0 0 0 0 0 0 0 0 0 0 0 0 0 0 0 0 0 0 0 0 0 0 0 0
"ENSMUSG00000001227" 0 0 0 0 0 0 0 0 0 0 0 0 0 0 0 0 0 0 0 0 0 0 0 0 0 0 0 0 0 0 0 0 0 0 0 0 0 0 0 0 0 0 0 0 0 0 0 0 0 0 0 0 0 0 0 0 0 0 0 0 0 0 0 0 0 0 0 0 0 0 0 0 0 0 0 0 0 0 0 0 0 0 0 0 0 0
"ENSMUSG00000001228" 0 0 0 282 0 0 0 0 0 0 0 0 0 0 1 0 0 0 0 0 0 625 355 0 0 0 0 0 1 550 10 0 158 0 0 0 1 0 1175 0 0 0 0 0 0 0 0 0 0 0 0 0 266 0 0 0 1 0 0 0 0 0 0 0 0 591 329 1 0 0 1 0 0 516 0 1 0 2 0 0 0 1027 1 1 0 0
"ENSMUSG00000001229" 0 1 3 0 0 0 1 0 0 0 0 0 0 55 0 1 2497 1 0 0 0 1 1 0 0 0 0 2 1 0 1 0 0 0 0 0 0 0 0 1 0 0 0 151 0 1 0 0 1 2 0 5 0 0 0 0 0 0 0 1 2080 1 0 1 0 1 1 999 1 2 1 50 18 0 1 0 0 0 1084 1 1 0 2 0 0 0
"ENSMUSG00000001240" 0 0 0 0 0 0 0 0 0 0 0 0 0 0 0 0 0 0 0 0 0 0 0 0 0 0 0 0 0 0 0 0 0 0 0 0 0 0 0 0 0 0 0 0 0 0 0 0 0 0 0 0 0 0 0 0 0 0 0 0 0 0 0 0 0 0 0 0 0 0 0 0 0 0 0 0 0 0 0 0 0 0 0 0 0 0
"ENSMUSG00000001247" 0 0 0 0 0 0 0 0 0 16 0 0 0 0 0 0 0 0 0 0 0 0 0 0 0 0 0 0 0 0 0 0 0 0 0 0 0 0 0 0 0 0 0 0 0 0 0 0 0 0 0 0 0 0 0 0 0 0 0 0 0 0 0 0 0 0 0 0 0 0 0 0 0 0 0 0 0 0 0 0 0 0 0 0 0 0
"ENSMUSG00000001248" 1 0 272 22 174 1 0 0 1 0 92 0 575 1 301 5 837 2 432 631 0 1734 1 0 1 0 1 1 564 0 1280 0 4328 449 10 0 1880 0 1 39 1 614 0 0 0 907 523 3 1 768 34 23 22 150 0 0 0 0 0 2 6 2 0 1 0 1595 1 0 0 15 1 0 409 0 0 1591 0 687 0 25 1 1 30 60 1 0
"ENSMUSG00000001249" 0 0 0 0 0 0 0 0 0 0 0 0 21 0 0 0 0 0 95 0 0 0 114 0 0 0 0 0 0 0 0 0 0 0 0 0 0 0 0 0 0 0 0 0 0 0 0 0 0 0 0 0 0 0 0 0 0 0 0 0 0 0 0 0 0 0 98 0 0 0 0 0 0 0 0 0 0 0 0 0 0 0 0 0 0 0
"ENSMUSG00000001260" 0 0 0 0 0 0 0 0 0 0 0 0 0 0 0 0 0 0 0 0 0 0 0 0 0 0 0 0 0 0 0 0 0 0 0 0 0 0 0 0 0 0 0 0 0 0 0 0 0 0 0 0 0 0 0 0 0 0 0 0 0 0 0 0 0 0 0 0 0 0 0 0 0 0 0 0 0 0 0 0 0 0 0 0 0 0
"ENSMUSG00000001270" 0 0 1933 1 91 0 0 0 0 0 0 0 0 0 0 0 0 0 0 0 0 0 0 0 0 0 0 0 3 0 0 0 95 7 0 0 0 0 1 0 0 0 0 0 0 0 0 0 0 0 0 208 0 82 0 0 0 0 0 0 0 0 0 0 0 0 0 0 0 0 0 0 0 0 0 0 0 0 0 0 0 0 0 0 0 0
"ENSMUSG00000001280" 0 0 31 9767 437 256 859 287 4 46 2 162 22 0 2 1 7 1509 1985 0 10397 2607 224 0 0 97 605 1 0 204 1183 0 0 52 0 2133 2473 337 1 5 2 0 276 1 0 1 654 0 0 15 201 32 5191 3 2 786 250 3 42 1 7 13 2 0 8080 2108 215 0 1 63 0 0 2 195 0 2171 2 4 0 0 1787 1 5 46 0 1
"ENSMUSG00000001281" 0 0 68 57 546 1 0 1465 1 3269 1 139 0 502 0 101 32 55 0 1 4 5 0 0 0 2 0 178 1148 305 3 638 2198 324 0 0 2 87 626 1 254 0 33 41 1 52 12 3088 1 0 1 13 53 11 1 0 1339 2 2884 97 2 49 1 1 4 1 0 3 2 138 1030 2690 2044 300 3 2 86 2384 0 2 39 537 1 48 2831 2
"ENSMUSG00000001285" 0 0 1 4 0 0 0 0 0 2 0 1 0 0 0 1 946 30 601 0 1 1 4 0 1 1259 0 1 183 0 736 0 0 1 0 0 4517 1 323 4 0 0 0 0 0 0 0 0 0 1 1 1 4 0 0 0 1 0 2 2 45 28 533 0 1 1 2 361 0 0 171 20 0 0 0 3731 0 5517 4 2 3 307 4 0 0 0
"ENSMUSG00000001288" 0 0 0 0 0 0 0 0 0 0 0 4 0 0 48 0 0 0 0 0 0 0 0 0 0 0 0 0 0 0 0 0 0 0 0 0 0 0 0 0 0 0 0 9 0 0 0 0 0 0 0 0 0 0 0 0 0 0 0 0 0 0 0 0 0 0 0 0 0 0 0 0 0 0 0 0 0 0 0 0 0 0 0 0 0 0
"ENSMUSG00000001289" 0 0 246 3563 1 677 1859 129 5 1466 0 465 52 1234 2 260 1060 751 289 1794 1306 3530 1235 33 2 502 158 1317 120 569 318 1 946 340 0 1576 1007 718 2191 2413 867 1 133 27 178 0 289 858 0 492 0 99 2719 1 551 1402 121 6 1085 237 652 570 2 1512 1137 2642 236 109 1087 64 0 74 0 70 3 738 565 3 459 125 5 683 1831 3 328 373
"ENSMUSG00000001300" 0 0 0 0 0 0 0 0 0 0 0 0 0 0 0 0 0 0 0 0 0 0 0 0 0 0 0 0 0 0 1 0 0 0 0 0 0 0 0 0 0 0 0 0 0 0 0 0 0 0 0 0 0 0 0 0 0 0 0 0 0 0 0 0 0 0 0 0 0 0 0 0 0 0 0 0 0 0 0 0 0 0 0 0 0 0
"ENSMUSG00000001305" 0 0 0 0 0 1 0 1 0 31 981 0 0 0 0 0 0 0 0 5 0 31 0 0 0 0 0 1007 76 1 0 0 0 0 0 0 1 0 1 0 0 0 1 0 0 0 0 0 0 0 1470 0 0 0 0 0 1 0 0 0 0 0 0 7 0 0 0 1 0 1 70 0 0 0 0 1 0 1 4235 1 0 1 0 0 0 0
"ENSMUSG00000001313" 0 0 0 0 0 0 0 0 0 0 0 0 0 0 0 0 0 0 0 0 0 0 0 0 0 0 0 0 0 0 0 0 0 0 0 0 0 0 0 0 0 0 0 0 0 0 0 0 0 0 0 0 0 0 0 0 0 0 0 0 0 0 0 0 0 0 0 0 0 0 0 0 0 0 0 0 0 0 0 0 0 0 0 0 0 0
"ENSMUSG00000001323" 0 0 0 0 0 0 0 0 0 0 1 0 0 303 0 0 0 0 0 0 0 0 0 0 0 0 0 0 0 0 0 0 0 0 0 0 0 0 0 0 0 0 0 0 0 0 0 0 0 0 0 0 0 0 0 0 0 0 0 0 0 0 0 0 0 0 0 0 0 0 0 0 0 0 0 0 0 0 0 0 575 0 0 0 0 0
"ENSMUSG00000001333" 0 0 0 0 0 0 0 0 0 0 0 0 0 0 0 0 0 0 0 0 0 0 0 0 0 0 0 0 0 0 0 0 0 0 0 0 0 0 0 0 0 0 0 0 0 0 0 0 0 0 0 0 0 0 0 0 0 0 0 0 0 0 0 0 0 0 0 0 0 0 0 0 0 0 0 0 0 0 0 0 0 0 0 0 0 0
"ENSMUSG00000001334" 0 0 1 0 0 1 0 0 0 0 0 0 0 0 0 0 0 0 0 0 0 0 0 0 0 0 0 0 0 0 0 0 0 7 0 0 0 0 0 0 0 0 0 1 0 0 0 0 0 0 0 1 0 0 1 0 0 0 0 0 0 0 0 0 0 0 0 2 0 0 0 0 0 0 0 0 0 0 0 0 1 0 0 0 0 0
"ENSMUSG00000001348" 0 0 111 8572 2579 4 0 767 5 1 1641 0 0 0 322 0 3 5421 6 387 70 0 2 0 0 0 0 6639 970 1 450 0 5368 158 1 934 1634 2951 583 23 0 24 150 1596 0 304 2 48 2 0 0 105 6682 2278 5 1 692 5 1 2 6 4548 4 354 68 1 2 753 5251 21 0 889 1 1 1 3 2609 6 0 3 0 511 20 2 46 1
"ENSMUSG00000001349" 0 0 0 0 0 0 0 0 0 0 0 0 0 0 0 0 0 1 0 0 0 0 0 0 0 0 0 0 0 0 0 0 0 0 0 0 0 0 0 0 0 0 0 0 0 0 0 0 0 0 0 0 0 0 0 0 0 0 0 0 0 0 0 0 0 0 0 0 0 0 0 0 0 0 0 0 0 0 0 0 1 0 0 0 0 1
"ENSMUSG00000001366" 0 0 0 1 0 0 53 11 1 0 0 0 35 0 0 4 0 10 2 849 0 3531 3 0 0 0 0 112 1 31 0 0 0 104 0 70 331 0 0 2673 1 0 0 828 22 0 0 869 0 0 0 1 2 0 0 0 12 1 0 4 0 3 2 774 0 3098 4 93 82 0 1 0 1 32 0 54 0 0 1 1 1 0 2244 0 798 22
"ENSMUSG00000001376" 0 0 0 0 0 0 0 0 0 0 0 727 0 0 0 0 0 0 536 0 0 0 0 0 0 35 0 0 0 0 58 1025 0 0 0 0 0 0 0 0 0 0 0 0 0 0 0 0 0 0 0 0 0 0 0 0 0 0 0 0 0 0 0 0 0 0 0 310 0 0 0 0 0 0 0 0 0 0 0 0 0 0 0 1 0 0
"ENSMUSG00000001379" 0 0 0 0 0 1 0 0 0 1 0 0 0 0 0 1 0 0 0 0 0 0 0 0 0 0 0 0 0 1 0 0 0 0 0 0 0 0 0 0 0 0 0 0 0 0 0 0 0 0 0 0 0 0 1 0 1 0 1 2 0 0 0 0 0 0 0 2029 0 0 0 0 2 1 0 0 0 0 0 0 0 0 0 0 0 0
"ENSMUSG00000001380" 0 0 0 335 0 0 0 0 0 1 0 112 27 14 16 9 6 0 0 504 0 90 213 0 0 68 0 0 3 0 100 0 0 64 0 296 0 0 122 2 0 546 351 1152 0 0 1839 32 0 185 0 0 17 0 0 0 0 0 1 0 1 0 0 387 0 83 194 24 0 0 3 25 0 0 0 0 0 0 0 0 0 0 0 1 34 0
"ENSMUSG00000001383" 0 0 0 19 189 633 579 0 1 1 0 0 0 0 0 26 22 0 4 94 0 1495 0 0 0 1 0 0 0 667 1635 0 1 264 5 0 1608 108 120 0 0 13 0 0 2 0 0 53 0 0 0 0 1 184 558 528 1 0 1 3 22 0 3 0 0 1156 0 2 0 38 0 1 1 383 0 1093 56 3 0 215 4 114 0 1 0 0
"ENSMUSG00000001403" 0 0 0 0 0 0 0 0 0 0 0 0 0 0 0 0 0 0 0 0 0 0 0 0 0 0 0 0 0 0 0 0 0 0 0 2 0 0 0 0 0 0 13 0 0 0 0 0 0 0 0 0 0 0 0 0 0 0 0 0 0 0 0 0 0 0 0 0 0 0 0 0 0 0 0 0 0 0 0 0 0 0 0 0 0 0
"ENSMUSG00000001415" 0 0 0 0 1 0 0 0 0 0 0 0 0 0 0 0 885 0 0 0 0 57 538 0 0 0 0 0 0 0 0 0 0 0 0 0 1 1 0 0 0 497 94 0 0 1 36 0 0 0 0 0 0 0 0 0 0 0 0 0 685 0 0 0 0 0 508 2 0 0 0 60 0 0 0 0 1 0 0 15 0 0 0 0 0 0
"ENSMUSG00000001416" 0 0 59 0 2 3212 15 293 0 5005 253 13 0 614 0 17 641 60 1 91 36 0 0 2413 0 247 354 50 2 0 0 0 0 0 0 0 3794 4367 0 1 1742 1 1 0 0 0 124 685 0 0 434 57 0 1 1 14 0 0 4273 2 1 1 0 0 34 0 0 0 0 1 1 1 1 0 0 0 60 0 1093 0 227 0 1 4 0 0
"ENSMUSG00000001417" 0 0 0 0 0 0 0 0 0 0 0 0 0 0 0 0 0 0 0 0 0 0 0 0 0 0 0 0 0 0 0 0 0 0 0 0 0 0 0 0 0 0 0 0 0 0 0 0 0 0 0 0 0 0 0 0 0 0 0 0 0 0 0 0 0 0 0 0 0 0 0 0 0 0 0 0 0 0 0 0 0 0 0 0 0 0
"ENSMUSG00000001418" 1 0 1 100 394 0 0 87 1 4 1 1834 765 0 1 5 4 412 0 1 0 5082 298 1 0 950 2 1 2187 1140 527 0 1461 64 0 0 1378 0 158 1 788 0 0 0 0 0 0 2 0 1 20 1 1 359 0 0 1 0 2 5 3 103 0 2 0 4473 266 2 1 3 0 191 0 1067 1 1239 0 0 0 0 2 146 1 77 1 0
"ENSMUSG00000001419" 0 0 29 0 2 0 7 0 1 1 0 0 0 0 0 0 8 20 1 28 2 0 1 0 0 101 0 0 0 0 0 0 0 0 0 0 1 2827 0 1 0 0 1 0 2 0 0 2 0 75 0 25 0 2 0 0 0 1 1 0 8 0 1 0 3 0 1 0 0 0 0 20 0 0 0 1 2474 0 0 1985 0 0 2 2 2 1
"ENSMUSG00000001420" 0 0 0 0 0 0 0 0 0 0 0 0 0 0 0 0 0 0 0 0 0 0 0 0 0 0 0 0 0 0 0 0 0 0 0 0 0 0 0 0 0 0 0 0 0 0 0 0 0 0 0 0 0 0 0 0 0 0 0 0 0 0 0 0 0 0 0 0 0 0 0 0 0 0 0 0 0 0 0 0 0 0 0 0 0 0
"ENSMUSG00000001424" 0 0 33 2 107 3 0 0 1 1 617 0 627 0 0 1 57 1 552 0 0 43 97 0 0 0 2 0 0 0 2 2 0 0 0 0 237 0 2 53 6 58 0 1 4 88 0 0 0 0 14 33 2 4 2 0 1 1 0 0 0 1 532 0 0 6 97 125 0 0 0 0 2 0 0 200 0 1 0 0 0 2 45 0 0 242
"ENSMUSG00000001435" 0 0 0 0 0 0 0 0 0 0 0 0 0 0 0 0 0 0 0 0 0 0 0 0 0 0 0 0 0 0 0 0 0 0 0 0 0 0 0 0 0 0 0 0 0 0 0 0 0 0 0 0 0 0 0 0 0 0 0 0 0 0 0 0 0 0 0 0 0 0 0 0 0 0 0 0 0 0 0 0 0 0 0 0 0 0
"ENSMUSG00000001436" 0 0 0 0 0 1 0 0 0 1 0 0 0 0 0 0 0 0 0 0 2 0 0 0 0 0 0 0 1 0 0 0 0 0 0 0 0 4551 0 0 1 0 0 0 1 0 0 1 0 0 12 0 1 0 1 0 0 0 2 0 1 0 0 0 2 0 0 0 0 0 1 0 0 0 0 0 4121 0 0 3 0 0 0 1 1 2
"ENSMUSG00000001440" 0 0 5 10619 649 7 392 2153 1 266 156 0 22 1 13 2 6260 78 12 2846 2 1 4 1053 0 0 0 2 0 6 0 0 0 0 0 1 399 0 276 567 13 5 40 2753 0 0 0 461 0 0 236 7 7883 3 11 302 1957 3 93 2 5203 70 12 2466 4 1 5 1 2 0 0 1 0 6 0 1 0 1 2 0 1 246 455 0 442 0
"ENSMUSG00000001441" 1 0 256 17 3 1 782 1592 0 595 0 6 0 18 0 227 521 0 1016 110 780 2 4 0 0 417 1 0 656 7 0 0 0 1 0 0 0 0 75 1 3 42 0 102 100 0 0 0 0 344 89 231 1 8 1 723 1444 0 540 202 477 0 880 2 706 0 5 2 0 53 518 59 0 0 0 0 0 1 0 0 99 66 0 2 0 0
"ENSMUSG00000001444" 0 0 0 0 27 0 0 0 0 0 0 48 0 0 16 0 0 0 0 0 0 0 0 0 0 0 0 480 0 0 0 0 0 0 0 0 0 16 0 0 0 0 1 26 0 0 0 0 0 1 0 0 0 26 0 0 0 0 0 0 0 0 0 0 0 0 0 0 436 0 0 0 0 0 0 0 14 0 0 0 0 0 0 0 0 0
"ENSMUSG00000001445" 0 0 1 8 0 0 0 73 0 0 115 118 22 0 3 0 110 0 28 0 0 100 0 0 0 0 208 0 0 0 0 0 38 0 110 55 0 0 0 0 402 0 0 0 327 0 1 0 4 1948 0 0 0 0 0 0 66 0 0 0 0 0 0 0 0 0 0 0 0 0 0 0 0 0 0 0 0 0 0 0 0 0 0 0 0 0
"ENSMUSG00000001467" 0 0 0 0 0 0 0 0 0 0 0 0 6 0 78 0 0 0 0 0 0 0 0 0 0 0 0 0 1 13 0 0 0 0 0 0 0 0 23 646 0 0 0 0 0 0 0 0 0 0 0 0 0 0 0 0 0 0 0 0 0 0 0 0 0 0 0 0 0 0 1 0 0 12 0 0 0 0 0 0 0 21 553 219 0 0
"ENSMUSG00000001472" 1 0 2 90 0 5 47 334 0 64 0 43 1 0 5 4950 1 1 65 69 539 4 767 1924 0 0 1617 1119 13 1 419 0 0 1226 0 72 3197 7 8 361 41 1 1 44 3 0 54 206 0 473 14 0 2 0 0 0 118 0 60 4269 0 1 61 63 472 4 712 1 924 13 11 0 1 1 1 94 1 384 0 0 416 0 280 1526 2 1
"ENSMUSG00000001473" 0 0 0 0 0 0 0 0 0 0 0 0 0 0 0 0 0 0 0 0 0 0 0 0 0 0 0 0 0 0 0 0 0 0 0 0 0 0 0 0 0 0 0 1 0 0 0 0 0 0 0 0 0 0 0 0 0 0 0 0 0 0 0 0 0 0 0 0 0 0 0 0 0 0 0 0 0 0 0 0 0 0 0 0 0 0
"ENSMUSG00000001482" 0 0 1 2 1 1 3372 4 2 0 1 0 267 0 0 0 0 0 0 0 0 0 0 0 0 0 1 0 0 11 0 0 0 0 0 0 0 0 0 0 0 0 0 0 0 0 0 9 0 0 0 1 3 1 1 3101 4 4 0 0 1 0 0 2 0 0 0 0 0 0 0 0 0 11 0 0 0 0 0 0 1 0 0 0 0 0
"ENSMUSG00000001493" 0 0 0 0 1 0 0 0 0 0 0 0 0 0 0 0 0 0 0 0 0 0 0 0 0 0 0 0 0 0 0 0 0 0 0 0 0 0 0 0 0 0 0 0 0 0 0 0 0 0 0 0 0 0 0 0 0 0 0 0 0 0 0 0 0 0 0 0 0 0 0 0 0 0 0 0 0 0 0 0 0 0 0 0 0 0
"ENSMUSG00000001494" 0 0 0 0 0 0 0 0 0 0 0 0 0 0 0 0 0 0 0 0 0 0 0 0 0 0 0 0 0 0 0 0 0 0 0 0 0 0 0 0 0 0 0 0 0 0 0 0 0 0 0 0 0 0 0 0 0 0 0 0 0 0 0 0 0 0 0 0 0 0 0 0 0 0 0 0 0 0 0 0 0 0 0 0 0 0
"ENSMUSG00000001496" 0 0 0 0 0 0 0 0 0 0 0 0 0 0 0 0 0 0 0 0 0 0 0 1 0 0 0 0 0 0 0 0 0 0 0 0 0 0 0 0 0 0 0 0 0 0 0 0 0 0 0 0 0 0 0 0 0 0 0 0 0 0 0 0 0 0 0 0 0 0 0 0 0 0 0 0 0 0 0 0 0 0 0 0 0 0
"ENSMUSG00000001497" 0 0 1 0 0 0 0 0 0 0 0 0 0 0 0 0 0 0 0 0 0 0 0 0 0 0 0 0 0 0 0 0 0 0 0 0 0 0 0 0 0 0 0 0 0 0 0 0 0 0 0 1 0 0 0 0 0 0 0 0 0 0 0 0 0 0 0 0 0 0 0 0 0 0 0 0 0 0 0 0 0 0 0 0 0 0
"ENSMUSG00000001504" 0 0 0 0 0 0 0 0 0 0 0 0 0 0 0 0 0 0 0 0 0 0 0 0 0 0 0 0 0 0 0 0 0 0 0 0 0 0 0 0 0 0 0 0 0 0 0 0 0 0 0 0 0 0 0 0 0 0 0 0 0 0 0 0 0 0 0 0 0 0 0 0 0 0 0 0 0 0 0 0 0 0 0 0 0 0
"ENSMUSG00000001506" 0 0 0 0 0 0 0 0 0 0 0 0 0 0 0 0 0 0 1 0 1 0 0 0 0 0 0 0 0 0 0 0 0 0 0 0 0 0 0 0 0 0 0 0 0 0 0 0 0 0 0 0 0 0 0 0 0 0 0 0 0 0 1 0 1 0 0 0 0 0 0 0 0 0 0 0 0 0 0 0 0 0 0 0 0 0
"ENSMUSG00000001507" 0 0 1 0 0 0 0 0 0 0 0 0 0 0 0 0 0 0 0 0 0 0 0 0 0 0 0 0 0 0 0 0 0 0 0 0 0 0 0 0 0 0 0 0 0 0 0 0 0 0 0 1 0 0 0 0 0 0 0 0 0 0 0 0 0 0 0 0 0 0 0 0 0 0 0 0 0 0 0 0 0 0 0 0 0 0
"ENSMUSG00000001508" 0 0 0 0 0 0 0 0 0 0 0 0 0 0 0 0 0 0 0 0 0 0 0 0 0 0 0 0 0 0 0 0 0 0 0 0 0 0 0 0 0 0 0 0 0 0 0 0 0 0 0 0 0 0 0 0 0 0 0 0 0 0 0 0 0 0 0 0 0 0 0 0 0 0 0 0 0 0 0 0 0 0 0 0 0 0
"ENSMUSG00000001510" 0 0 0 0 0 0 0 0 0 0 0 0 0 0 0 0 0 0 0 0 0 0 0 0 0 0 0 0 0 0 0 0 0 0 0 0 0 0 0 0 0 0 0 0 0 0 0 0 0 0 0 0 0 0 0 0 0 0 0 0 0 0 0 0 0 0 0 0 0 0 0 0 0 0 0 0 0 0 0 0 0 0 0 0 0 0
"ENSMUSG00000001517" 0 0 0 0 0 0 0 0 0 0 0 0 0 0 0 0 0 0 0 0 0 0 0 0 0 0 0 0 0 0 0 0 0 0 0 0 0 0 0 0 0 294 0 0 0 0 0 0 0 0 0 0 0 0 0 0 0 0 0 0 0 0 0 0 0 0 0 0 0 0 0 0 0 0 0 0 0 0 0 0 0 0 0 0 0 0
"ENSMUSG00000001518" 281 0 0 0 0 0 0 0 0 855 2 0 0 0 0 0 0 0 0 0 0 0 0 0 0 0 0 0 0 0 1 0 0 0 0 0 0 0 0 55 0 0 0 0 0 0 1 1 0 0 0 0 0 0 0 0 0 0 804 1 0 0 0 0 0 0 0 0 0 9 0 513 0 0 1 0 0 0 0 0 0 0 59 0 1 0
"ENSMUSG00000001520" 0 0 0 0 0 0 0 0 0 0 0 0 0 0 0 0 1 0 0 0 0 0 0 0 0 0 0 0 0 0 0 0 0 0 0 0 0 0 0 0 0 1 0 0 0 0 0 0 0 0 0 0 0 0 0 0 0 0 0 0 1 0 0 0 0 0 0 0 0 0 0 0 0 0 0 0 0 0 0 1 0 0 0 0 0 0
"ENSMUSG00000001521" 0 0 0 0 0 0 1 0 0 0 0 1 0 0 0 0 0 0 0 180 0 0 1 0 0 0 0 0 0 0 0 0 0 1 0 0 0 0 0 0 0 0 0 0 0 0 0 0 0 0 0 0 0 0 0 1 0 0 0 0 0 0 0 175 0 0 0 1 0 0 0 0 0 0 0 0 0 1 2 0 0 0 0 0 0 0
"ENSMUSG00000001524" 0 0 0 0 0 0 534 0 0 1 0 0 0 0 0 0 1 0 0 0 0 1441 1 0 0 1 0 0 0 0 898 0 0 0 0 0 0 0 0 0 0 0 0 0 0 0 0 0 0 0 5 1 0 0 0 0 0 0 1 0 0 0 0 0 0 0 0 0 0 0 0 0 0 0 0 0 0 0 0 0 23 0 0 0 0 0
"ENSMUSG00000001525" 0 1 4615 7534 4186 6489 13673 3637 2684 3307 655 262 126 145 3 11266 5845 5535 3574 17477 6531 4614 18483 190 0 42 60 5258 2473 2940 3494 242 3720 620 1 1235 6419 625 26709 2566 422 320 809 1125 1062 2 1982 5386 8 4 122 3581 5318 3073 4506 8761 2264 2285 1786 8606 4412 4111 2812 10449 5475 3443 11227 4534 3650 691 1983 640 2567 2309 1807 4319 22 404 2888 726 2571 17267 593 3274 4273 2176
"ENSMUSG00000001542" 0 0 0 0 0 0 0 0 0 0 0 0 0 64 0 0 0 0 1 0 0 0 0 0 0 0 0 0 0 55 0 0 0 0 0 0 0 0 0 0 0 0 1029 0 0 0 0 0 0 0 0 0 0 0 0 0 0 0 0 0 0 0 1 0 0 0 0 0 0 0 0 80 0 54 0 0 0 0 0 0 0 0 0 0 0 0
"ENSMUSG00000001552" 0 0 0 0 0 0 5 0 0 0 0 0 0 0 0 1 0 0 0 1 0 0 177 0 0 0 0 0 0 0 0 0 0 0 0 0 0 0 0 0 0 0 1 0 0 0 0 0 0 0 0 0 0 0 0 5 0 0 0 0 0 0 0 1 0 0 0 0 0 0 0 0 0 0 0 0 0 0 0 0 0 0 0 0 0 0
"ENSMUSG00000001555" 0 0 0 0 0 0 0 0 0 0 0 0 0 0 0 0 0 0 0 0 0 0 0 0 0 0 0 0 0 0 0 0 0 0 0 0 0 0 0 0 0 0 0 0 0 0 0 0 0 0 0 0 0 0 0 0 0 0 0 0 0 0 0 0 0 0 0 0 0 0 0 0 0 0 0 0 0 0 0 0 0 0 0 0 0 0
"ENSMUSG00000001558" 0 0 0 0 0 0 0 0 0 0 0 0 0 0 0 0 0 0 0 0 0 0 0 0 0 0 0 0 0 0 0 0 0 0 0 0 0 0 0 0 0 0 0 0 0 0 0 0 0 0 0 0 0 0 0 0 0 0 0 0 0 0 0 0 0 0 0 0 0 0 0 0 0 0 0 0 0 0 0 0 0 0 0 0 0 0
"ENSMUSG00000001566" 0 0 0 0 0 0 0 0 0 0 0 0 0 0 0 0 0 0 0 0 0 0 0 0 0 0 0 0 0 0 0 0 0 0 0 0 0 0 0 0 0 0 0 0 0 0 0 0 0 0 0 0 0 0 0 0 0 0 0 0 0 0 0 0 0 0 0 0 0 0 0 0 0 0 0 0 0 0 0 0 0 0 0 0 0 0
"ENSMUSG00000001569" 0 0 339 0 0 1 0 0 0 1 0 0 0 0 0 1 0 0 22 0 0 0 0 0 0 0 0 0 0 0 2 0 0 0 0 0 0 0 0 0 0 0 0 30 0 0 0 25 0 0 0 299 0 0 1 0 0 0 1 1 0 0 0 0 0 0 0 0 0 0 0 0 0 0 0 0 0 0 0 2 0 0 0 229 0 0
"ENSMUSG00000001576" 0 0 1 0 0 0 16 2 0 27 0 0 1 0 0 1 3 0 3590 2 0 2 16 0 0 0 0 0 0 914 0 0 0 1571 0 0 671 0 2850 0 0 0 0 0 0 0 0 2 0 0 0 1 1 0 0 15 2 0 0 1 3 0 3259 2 0 2 16 1 0 0 0 1 0 858 0 503 0 2 0 3 2 2294 0 0 2 0
"ENSMUSG00000001583" 0 0 0 0 0 0 0 0 0 0 0 0 0 0 0 0 0 0 0 0 0 0 0 0 0 0 0 0 0 0 0 0 0 0 0 0 0 0 0 0 0 0 0 0 0 0 0 0 0 0 0 0 0 0 0 0 0 0 0 0 0 0 0 0 0 0 0 0 0 0 0 0 0 0 0 0 0 0 0 1 0 0 0 0 0 0
"ENSMUSG00000001588" 0 1 507 169 0 5 0 515 3 0 0 107 0 0 0 13846 5 124 52 9 171 88 3 0 0 0 113 1 1 0 0 0 9 0 0 0 1220 5 1186 2770 79 44 209 0 289 0 0 2368 0 19 1 458 2 0 2 0 0 3 0 11327 5 3 4 8 146 64 4 2 1 7 0 26 998 0 0 31 0 2553 0 21 10 2 2445 31 1 41
"ENSMUSG00000001604" 0 0 0 0 0 0 0 0 0 0 0 0 0 0 0 0 0 0 0 0 0 0 0 0 0 0 0 0 0 0 0 0 0 0 0 0 0 0 0 0 0 0 0 0 0 0 0 0 0 0 0 0 0 0 0 0 0 0 0 0 0 0 0 0 0 0 0 0 0 0 0 0 0 0 0 0 0 0 0 0 0 0 0 0 0 0
"ENSMUSG00000001622" 0 0 0 0 0 0 0 0 0 0 0 0 0 0 0 0 0 0 0 0 0 0 0 0 0 0 0 0 0 0 0 0 0 0 0 0 0 0 0 0 0 0 0 0 0 0 0 0 0 0 0 0 0 0 0 0 0 0 0 0 0 0 0 0 0 0 0 0 0 0 0 0 0 0 0 0 0 0 0 0 0 0 0 0 0 0
"ENSMUSG00000001627" 0 0 75 0 0 0 0 0 0 842 0 0 0 0 0 0 0 0 0 0 0 0 154 0 0 282 0 0 0 0 0 0 0 16 0 0 21 0 0 0 0 565 0 9 0 0 0 727 0 0 0 70 0 0 0 0 0 0 0 0 0 0 0 0 0 0 0 0 0 0 0 0 0 0 0 20 0 0 67 0 8 0 0 0 25 0
"ENSMUSG00000001630" 6 0 0 562 0 0 0 0 0 0 0 0 0 0 1 0 1 2 0 0 1806 0 0 0 0 0 939 0 2 0 0 0 0 0 7 0 0 0 0 0 0 0 0 0 0 0 0 0 0 0 0 0 0 0 0 0 0 0 0 0 1 2 0 0 1503 0 0 0 0 134 2 0 0 0 0 0 0 1 0 0 5 0 0 3 0 90
"ENSMUSG00000001632" 1 0 542 0 0 0 1 1 0 0 0 56 0 66 0 331 229 1 1 1 0 0 1 0 0 0 0 0 0 71 0 0 15 0 0 0 2 0 81 0 0 7 1 33 0 0 0 0 0 0 0 455 0 0 0 1 2 0 0 0 0 1 0 1 0 0 0 8 0 0 0 0 0 69 0 1 0 0 0 0 285 57 0 0 0 0
"ENSMUSG00000001642" 795 0 464 1774 0 0 857 159 0 36 6 3 141 2 317 1182 75 2190 8 2 2 2 272 1 0 4 1 21 338 245 0 0 0 625 0 3 1 0 879 0 10 0 0 44 343 0 58 633 0 1014 0 79 1404 0 0 180 0 0 0 1036 2 1928 1 1 1 2 257 2 0 0 0 1 0 226 0 1 0 0 0 0 146 29 0 0 529 0
"ENSMUSG00000001655" 0 0 0 0 0 0 0 0 0 0 0 0 0 0 0 0 0 0 0 0 0 0 0 0 0 0 0 0 0 0 0 0 0 0 0 0 0 0 0 0 0 0 0 0 0 0 0 0 0 0 0 0 0 0 0 0 0 0 0 0 0 0 0 0 0 0 0 0 0 0 0 0 0 0 0 0 0 0 0 0 0 0 0 0 0 0
"ENSMUSG00000001656" 0 0 0 0 0 0 0 0 0 0 0 0 0 0 0 0 0 0 0 0 0 0 0 0 0 0 0 0 0 0 0 0 0 0 0 0 0 0 0 0 0 0 0 0 0 0 0 0 0 0 0 0 0 0 0 0 0 0 0 0 0 0 0 0 0 0 0 0 0 0 0 0 0 0 0 0 0 0 0 0 0 0 0 0 0 0
"ENSMUSG00000001657" 0 0 0 0 0 0 0 0 0 0 0 0 0 0 0 0 0 0 0 0 0 0 0 0 0 0 0 0 0 0 0 0 0 0 0 0 0 0 0 0 0 0 0 0 0 0 0 0 0 0 0 0 0 0 0 0 0 0 0 0 0 0 0 0 0 0 0 0 0 0 0 0 0 0 0 0 0 0 0 0 0 0 0 0 0 0
"ENSMUSG00000001661" 0 0 0 0 0 0 0 0 0 0 0 0 0 0 0 0 0 0 0 0 0 0 0 0 0 0 0 0 0 0 0 0 0 0 0 0 0 0 0 0 0 0 0 0 0 0 0 0 0 0 0 0 0 0 0 0 0 0 0 0 0 0 0 0 0 0 0 0 0 0 0 0 0 0 0 0 0 0 1 0 0 0 0 0 0 0
"ENSMUSG00000001663" 0 0 0 0 0 0 0 0 0 0 0 0 0 0 0 0 0 0 0 0 0 0 0 0 0 0 0 0 0 0 0 0 0 0 0 0 0 0 0 0 0 0 0 0 0 0 0 0 0 0 0 0 0 0 0 0 0 0 0 0 0 0 0 0 0 0 0 0 0 0 0 0 0 0 0 0 0 0 0 0 0 0 0 0 0 0
"ENSMUSG00000001665" 0 0 0 0 0 0 0 0 0 0 0 0 0 0 0 0 1 0 0 0 0 0 510 0 0 0 0 0 0 0 0 0 0 31 0 0 0 0 0 0 0 0 0 0 0 0 0 0 0 0 0 0 0 0 0 0 0 0 0 0 1 0 0 0 0 0 479 0 0 0 0 0 0 0 0 0 0 0 0 0 0 0 0 0 0 0
"ENSMUSG00000001666" 0 0 16 0 0 1 0 0 0 114 0 0 14 0 0 0 0 0 0 0 0 0 0 0 0 0 0 0 0 0 39 0 0 0 0 0 1 1 0 0 0 0 129 0 0 0 0 0 0 0 0 0 0 0 1 0 0 0 108 0 0 0 1 0 0 0 0 0 0 0 0 1 0 0 0 1 1 0 0 264 19 0 0 0 0 0
"ENSMUSG00000001670" 0 0 0 0 0 0 0 0 0 0 0 0 0 0 0 0 0 0 0 0 0 0 0 0 0 0 0 0 0 0 0 0 0 0 0 0 0 0 0 0 0 0 0 0 0 0 0 0 0 0 0 0 0 0 0 0 0 0 0 0 0 0 0 0 0 0 0 0 0 0 0 0 0 0 0 0 0 0 0 0 0 0 0 0 0 0
"ENSMUSG00000001672" 0 0 0 0 0 0 0 0 0 0 0 0 0 0 0 0 0 0 0 0 0 0 0 0 0 0 0 1 0 0 0 0 0 0 0 0 0 0 0 0 0 0 0 0 0 0 0 0 0 0 0 0 0 0 0 0 0 0 0 0 0 0 0 0 0 0 0 0 1 0 0 0 0 0 0 0 0 0 0 0 0 0 0 0 0 0
"ENSMUSG00000001674" 27 0 176 0 12 0 13 1 29 2343 0 5 173 0 71 781 0 121 0 0 20 260 0 0 0 3 0 451 0 0 0 0 0 0 0 0 299 0 327 81 2517 0 0 0 0 1 0 63 0 0 0 13 0 0 0 0 0 30 2137 533 0 119 0 1 20 130 1 3 1 0 0 0 0 0 0 0 0 0 0 0 0 245 76 1 1 2
"ENSMUSG00000001687" 3581 2 38 920 83 0 899 3078 1 315 0 0 170 0 7 706 1621 23 106 31 38 3347 100 0 0 80 0 1 1264 22 9 41 1 0 1 1158 736 0 1095 41 160 1 4 3159 23 1 87 0 0 1 0 40 1 17 0 850 2721 1 216 609 1313 6 99 29 38 2958 89 164 0 118 1087 38 1 5 3 668 0 2 0 1423 497 924 4 0 0 0
"ENSMUSG00000001700" 0 0 171 0 0 1 0 0 0 555 0 0 1 0 9 0 0 0 0 0 213 0 0 19 0 228 0 101 0 0 364 962 3 253 0 325 283 0 0 129 1 646 383 0 1 6 0 1 0 0 27 28 0 0 1 0 0 0 20 0 0 0 0 0 153 0 0 0 93 0 0 27 0 0 0 0 0 0 0 0 0 0 110 0 0 1
"ENSMUSG00000001707" 290 0 0 0 0 0 1 21 0 0 0 0 0 506 0 1269 410 1895 0 0 0 1 1 0 0 0 305 0 1 0 0 1 0 65 0 28 0 0 0 0 0 0 0 0 1 1 0 0 0 0 0 0 0 0 0 0 20 0 0 1099 379 1663 0 0 0 2 1 0 0 0 0 0 0 0 0 0 0 0 0 0 0 0 0 0 0 0
"ENSMUSG00000001729" 0 0 206 0 10 0 59 0 0 0 0 0 62 0 0 1 6 0 0 0 0 105 750 0 0 0 0 0 0 8 0 145 0 0 0 0 1 0 885 1 0 3094 1 0 0 0 1 3 0 149 306 189 0 9 0 1 0 0 0 1 6 0 0 0 0 0 0 0 0 0 0 0 0 0 0 0 0 0 1 0 1 807 1 0 1 0
"ENSMUSG00000001739" 0 0 0 0 0 0 0 0 0 0 0 0 0 0 0 0 0 0 0 0 0 0 0 0 0 0 0 0 0 0 0 0 0 0 0 0 0 0 0 0 0 0 0 0 0 0 0 0 0 0 0 0 0 0 0 0 0 0 0 0 0 0 0 0 0 0 0 0 0 0 0 0 0 0 0 0 0 0 0 0 0 0 0 0 0 0
"ENSMUSG00000001741" 191 0 7 222 350 2096 233 722 726 474 636 42 339 3 5 668 4532 376 64 158 1 2434 843 1 0 285 7 187 2503 56 2565 156 69 61 1 1910 4810 753 4987 44 1309 0 654 2 33 5374 833 252 0 826 694 7 183 306 1446 225 625 671 47 538 3173 0 60 111 2 2103 59 70 1 57 1892 2188 2 32 1315 3501 68 3 42 600 486 4149 2 5 2 1
"ENSMUSG00000001750" 0 0 3 106 0 0 0 77 0 318 0 0 0 0 0 16 546 1 960 0 0 3 470 0 0 0 0 0 182 33 1 0 0 0 23 0 7006 1 50 2 0 0 0 0 0 0 0 0 0 0 0 4 84 0 0 0 0 0 273 5 0 2 909 1 0 3 389 116 0 30 0 1175 2 33 1 6006 1 2 4 7 7 40 2 1 0 0
"ENSMUSG00000001751" 0 0 0 0 0 0 0 0 0 0 0 0 0 0 0 0 1 1199 12 0 0 0 0 0 0 0 0 0 0 0 0 0 0 0 0 0 0 0 0 0 0 0 0 0 1 0 0 0 0 0 0 0 0 0 0 0 0 0 0 0 0 0 11 0 0 0 0 0 0 0 0 0 0 0 0 0 0 0 0 0 0 0 0 0 0 0
"ENSMUSG00000001755" 0 0 0 0 0 0 0 0 0 0 0 0 0 0 0 5 3 1 1 5088 0 241 3 0 0 0 0 0 0 0 0 0 0 0 0 0 0 0 0 0 0 1 0 68 0 0 0 0 0 0 0 0 0 0 0 0 0 0 2 6 3 1 2 4356 0 1 4 0 0 19 0 0 0 0 0 0 0 0 0 0 0 0 0 0 0 0
"ENSMUSG00000001761" 0 0 0 0 0 0 1 0 0 0 0 0 0 0 0 0 3 0 0 2 1 0 0 0 0 7 0 0 0 0 0 0 0 0 0 0 2 0 0 2 0 0 0 0 0 0 0 0 0 0 0 1 1 0 0 1 0 1 0 0 2 0 0 2 0 0 0 0 0 0 0 0 1 0 0 2 0 0 1 1 4089 1 2 2 0 0
"ENSMUSG00000001763" 0 0 0 0 0 0 0 0 0 0 0 0 0 0 0 0 0 0 0 0 0 0 0 0 0 0 0 0 0 0 0 0 0 0 0 0 0 0 0 0 0 0 0 0 0 0 0 0 0 0 0 0 0 0 0 0 0 0 0 0 0 0 0 0 0 0 0 0 0 0 0 0 0 0 0 0 0 0 0 0 0 0 0 0 0 0
"ENSMUSG00000001767" 1 0 256 0 0 0 1 694 0 0 336 0 1 0 0 1 1 8 63 0 1 101 0 0 0 0 0 0 0 0 314 0 0 0 0 0 0 0 0 0 0 0 300 0 0 0 0 0 0 1965 0 227 0 0 0 1 626 0 0 2 1 0 0 0 1 102 0 0 1 2 0 60 0 0 0 0 0 0 0 0 0 0 0 1 0 1
"ENSMUSG00000001768" 0 0 0 1970 0 0 0 1 0 0 0 0 0 0 0 2 0 0 0 1 0 0 1 0 1 0 0 0 0 0 0 0 0 0 0 0 2 0 0 0 0 0 0 0 0 0 0 0 0 0 0 0 1 0 0 1 1 0 0 1 0 0 0 1 0 0 0 1 0 0 0 0 0 0 0 2 0 1 1 2 4514 0 1 1 0 0
"ENSMUSG00000001773" 0 0 0 0 0 0 0 0 0 0 0 0 0 0 0 0 0 0 0 0 0 0 0 0 0 0 0 0 0 0 0 0 0 0 0 0 0 0 0 0 0 0 0 0 0 0 0 0 0 0 0 0 0 0 0 0 0 0 0 0 0 0 0 0 0 0 0 0 0 0 0 0 0 0 0 0 0 0 0 0 0 0 0 0 0 0
"ENSMUSG00000001774" 0 0 716 31 0 1607 18 0 4 614 0 124 9 214 0 2 195 1 12 0 3964 0 0 0 0 0 0 0 1 991 0 0 0 0 0 0 1 2364 1 0 154 1 2 625 0 0 0 116 35 0 41 236 1 0 3 18 1 1 384 2 2 0 8 0 3402 0 0 0 0 0 1 6 0 0 0 2 1 581 298 6241 2 1 1 308 104 1
"ENSMUSG00000001783" 456 0 1 1 0 0 1388 0 0 2 1 0 0 0 0 873 1267 131 1 2 2 1745 0 0 0 468 0 0 6290 103 0 0 1 0 6 760 0 0 337 0 1 164 0 649 164 0 0 1815 1 0 1 1 2 0 0 1282 0 0 3 682 1153 0 3 4 2 1522 1 0 0 0 5458 0 0 1 0 0 0 0 0 0 2 321 1 375 61 1
"ENSMUSG00000001785" 0 0 0 1 51 3 1 4113 0 207 0 181 0 913 0 0 0 1 1 0 1 1 0 0 0 0 0 0 4458 389 0 0 0 0 0 0 1 0 0 0 2 0 0 0 0 0 0 0 0 0 748 0 1 2 2 1 3615 0 0 1 0 2 1 0 1 2 0 0 0 0 3365 0 1 0 0 2 1 2 1 0 0 0 0 0 1 1
"ENSMUSG00000001786" 0 0 2 0 0 2 1 3574 1 0 0 0 0 0 0 1 1 0 1 12 0 2 2199 0 0 0 0 0 0 0 0 0 0 0 0 0 0 0 0 64 0 0 0 1 0 0 0 71 0 0 0 2 1 1 2 2 3202 1 0 0 1 0 1 0 0 2 1839 0 0 0 0 7 0 0 0 1 0 0 2 0 146 1 0 48 0 0
"ENSMUSG00000001794" 0 0 1 36 1 564 2327 2726 1 7 0 150 0 0 3 2 1 149 573 2 0 0 1104 435 1 153 0 0 3 2745 2 334 3 0 500 28 4025 724 1 2 41 3889 1 7 0 1 2 44 2913 1 0 0 29 1 0 2067 0 0 6 0 1 70 0 1 0 0 0 0 0 29 2 1459 0 1007 1 0 2 0 0 27 1 1 1 0 47 0
"ENSMUSG00000001802" 0 0 0 0 0 0 0 0 0 0 0 0 0 0 0 0 0 0 0 0 0 0 0 0 0 0 0 0 0 0 0 0 0 0 0 0 0 0 0 0 0 0 0 0 0 0 0 0 0 0 0 1 0 0 0 0 0 0 0 0 0 0 0 0 0 0 0 0 0 0 0 0 0 0 0 0 0 0 0 0 0 0 0 0 0 0
"ENSMUSG00000001804" 0 0 0 0 0 0 0 0 0 0 0 0 0 0 0 0 0 0 0 0 0 0 0 0 0 0 0 0 0 0 0 0 0 0 0 0 0 0 0 0 0 0 0 0 0 0 0 0 0 0 0 0 0 0 0 0 0 0 0 0 0 0 0 0 0 0 0 0 0 0 0 0 0 0 0 0 0 0 0 0 0 0 0 0 0 0
"ENSMUSG00000001815" 0 0 2 0 0 0 0 0 0 0 0 0 0 0 0 0 0 0 0 0 0 0 0 0 0 0 0 0 0 0 0 0 0 0 0 0 0 0 0 0 0 0 0 0 0 0 0 0 0 0 0 1 0 0 0 0 0 0 0 0 0 0 0 0 0 0 0 0 0 0 0 0 0 0 0 0 0 0 0 0 0 0 0 0 0 0
"ENSMUSG00000001819" 0 0 0 0 0 0 0 0 0 0 0 0 0 0 0 0 0 0 0 0 0 0 0 0 0 0 0 0 0 0 0 0 0 0 0 0 0 0 0 0 0 0 0 0 0 0 0 0 0 0 0 0 0 0 0 0 0 0 0 0 0 0 0 0 0 0 0 0 0 0 0 0 0 0 0 0 0 0 0 0 0 0 0 0 0 0
"ENSMUSG00000001823" 0 0 0 0 0 0 0 0 0 0 0 0 0 0 0 0 0 0 0 0 0 0 0 0 0 0 0 0 0 0 0 0 0 0 0 0 0 0 0 0 0 0 0 0 0 0 0 0 0 0 0 0 0 0 0 0 0 0 0 0 0 0 0 0 0 0 0 0 0 0 0 0 0 0 0 0 0 0 0 0 0 0 0 0 0 0
"ENSMUSG00000001827" 0 0 0 0 0 0 0 0 0 0 0 0 0 0 0 0 0 0 0 0 0 0 0 0 0 0 0 0 0 0 0 0 0 0 0 0 0 0 0 0 0 0 0 0 0 0 0 0 0 0 0 0 0 0 0 0 0 0 0 0 0 0 0 0 0 0 0 0 0 0 0 0 0 0 0 0 0 0 0 0 0 0 0 0 0 0
"ENSMUSG00000001829" 0 0 0 0 0 0 0 0 0 0 0 0 0 0 0 0 0 0 1 0 0 0 0 0 0 0 0 0 0 0 0 0 0 0 1 0 0 0 0 0 0 0 0 0 0 0 0 25 0 0 7 0 0 0 0 0 0 0 0 0 0 0 1 0 0 0 0 0 0 0 0 0 0 0 0 0 0 0 0 0 0 0 0 0 23 0
"ENSMUSG00000001833" 512 0 1949 5083 4113 2421 435 2168 5 3616 2186 1335 491 1 306 10 797 2 826 5514 6346 4325 772 1 0 968 480 6305 8837 523 280 2 69 0 8 413 2457 403 2647 1 1319 1591 338 1233 1955 4 1011 2786 0 2 389 1616 3499 3100 1862 87 1797 5 2676 9 21 4 3 4724 5354 506 708 740 4595 18 6333 931 2 35 4 1435 67 373 5 1578 2981 2017 2 5 2415 211
"ENSMUSG00000001844" 0 0 0 2 279 0 2 0 1 1 0 0 230 0 0 0 0 1 1 0 0 0 0 0 0 0 0 7 31 234 176 0 0 0 1 0 4 1 0 0 0 0 0 0 0 1 284 1 0 0 0 0 2 220 0 1 0 1 1 0 0 1 1 0 0 0 0 0 7 130 1 1 1 225 1 4 1 0 0 0 2 0 0 2 1 0
"ENSMUSG00000001847" 2 0 27 4 6 1 2 567 1 3 17 1203 4 0 501 10147 5 3 703 13 0 2315 88 0 1 63 149 9 1 7 7 0 1 897 0 0 27 0 639 13 256 2 125 1448 0 0 17 167 0 1 936 28 4 3 3 0 490 0 1 6234 7 4 2 5 0 2 78 3579 10 2 0 224 4 2 1 12 1 2 0 16 1130 518 0 0 142 0
"ENSMUSG00000001855" 0 0 0 6 2 1 125 0 10105 0 1 0 0 0 0 1 0 0 5 250 0 0 8 0 0 0 0 0 0 963 28 0 0 0 0 195 2043 1 2 3 3 0 99 1 1 0 15 502 0 0 0 1 3 2 2 2 0 8702 0 1 0 0 5 234 0 0 11 0 0 1 0 12 1 924 1 0 1 0 494 0 0 3 3 1 1 0
"ENSMUSG00000001864" 0 0 0 0 0 0 1 0 0 0 0 0 0 0 0 0 0 0 0 0 0 0 0 0 0 0 0 0 0 0 0 0 0 0 0 0 0 0 0 0 0 0 0 0 0 0 0 0 0 0 0 0 0 0 0 1 0 0 0 0 0 0 0 0 0 0 0 0 0 0 0 0 0 0 0 0 0 0 0 0 0 0 0 0 0 0
"ENSMUSG00000001865" 0 0 0 0 0 0 0 0 0 0 0 0 0 0 0 0 0 0 0 1 0 0 0 0 0 0 0 0 0 0 0 0 0 0 0 0 0 0 0 0 0 0 0 0 0 0 0 0 0 0 0 0 0 0 0 0 0 0 0 0 0 0 0 1 0 0 0 0 0 0 0 0 0 0 0 0 0 0 0 0 0 0 0 361 0 0
"ENSMUSG00000001870" 0 0 0 0 0 0 0 0 0 0 0 0 0 0 1 0 0 0 0 0 0 0 0 0 0 0 0 0 0 0 0 0 0 0 0 0 0 0 0 0 0 0 0 0 0 0 0 0 0 0 0 0 0 0 0 0 0 0 0 0 0 0 0 0 0 0 0 0 0 0 0 0 0 0 0 0 0 0 0 0 0 0 0 0 0 0
"ENSMUSG00000001891" 0 0 1 1976 0 5 0 0 0 1755 0 0 0 0 2 47 0 141 0 0 0 187 0 0 0 0 0 0 0 1 0 0 0 44 0 0 49 0 137 0 0 0 0 0 0 4 0 0 0 0 0 1 0 0 5 0 0 0 45 44 0 127 0 0 0 0 0 0 0 0 0 0 0 1 0 46 0 0 0 0 0 134 0 0 0 0
"ENSMUSG00000001901" 0 0 0 0 0 0 0 0 0 0 0 0 0 0 0 0 0 0 0 0 0 0 0 0 0 0 0 0 0 0 0 0 0 0 0 0 0 0 0 0 0 0 0 0 0 0 0 0 0 0 0 0 0 0 0 0 0 0 0 0 0 0 0 0 0 0 0 0 0 0 0 0 0 0 0 0 0 0 0 0 0 0 0 0 0 0
"ENSMUSG00000001909" 0 0 0 0 1 0 11 92 0 2 0 0 0 1220 3 81 0 1 0 16 0 103 0 0 0 0 0 1 0 0 0 0 0 0 0 0 0 0 277 0 0 0 0 0 0 0 0 31 0 0 18 1 0 1 0 11 84 0 3 3 0 1 0 15 0 84 0 3660 1 387 0 3 1 0 1 0 0 1 0 0 2 0 0 0 0 1
"ENSMUSG00000001910" 0 0 0 0 0 0 0 3 0 0 0 1 0 0 0 0 0 0 0 0 0 54 7 0 0 0 0 0 1 0 21 0 1 0 0 0 0 0 0 15 0 0 0 0 1 0 1 0 0 0 34 0 0 0 0 0 3 0 0 0 0 0 0 0 0 0 7 0 0 0 0 11 1 0 0 0 0 0 0 0 0 0 14 0 0 0
"ENSMUSG00000001911" 0 0 0 0 0 748 0 0 0 0 0 0 0 0 0 0 0 0 0 0 0 0 0 0 0 0 0 0 0 0 0 0 0 0 0 0 0 8 0 0 0 0 0 0 0 0 0 0 0 0 0 0 0 0 689 1 0 0 0 0 0 0 0 0 0 0 0 0 0 0 0 0 0 0 0 0 8 0 0 0 0 0 0 0 0 0
"ENSMUSG00000001918" 0 0 627 1 1 3 1155 64 0 4 1 0 230 0 1039 0 157 562 548 1057 0 340 175 0 0 19 32 100 0 2 2 304 1 0 1 1457 2147 5 546 0 30 1 603 0 0 0 29 67 0 566 1 556 1 1 0 6 58 0 0 0 1 467 1 0 0 322 167 0 78 0 0 0 0 1 0 2 0 0 0 40 0 509 0 0 46 0
"ENSMUSG00000001924" 0 0 16 2 2313 191 769 65 2 106 0 455 2785 108 0 3330 3 127 163 856 28 3376 256 3 0 35 0 0 0 316 385 3 3 939 0 222 197 259 9568 77 566 49 710 77 0 1 1414 3 2 0 498 3 3 257 3 552 3 1 1 2797 5 6 156 767 28 3116 1 0 0 9 0 569 0 0 2 10 22 8 3 813 142 7881 4 0 3 0
"ENSMUSG00000001930" 0 0 0 0 0 0 0 0 0 0 0 0 0 0 0 0 1 0 0 0 0 0 0 0 0 0 0 0 0 0 0 0 0 0 0 0 0 0 0 0 0 0 0 0 0 0 0 0 0 0 0 0 0 0 0 0 0 0 0 0 1 0 0 0 0 0 0 0 0 0 0 0 0 0 0 0 0 0 0 0 0 0 0 0 0 0
"ENSMUSG00000001942" 0 0 0 86 0 0 0 0 0 8 0 0 0 0 0 0 0 0 3 0 0 0 0 0 0 17 0 0 0 0 0 0 0 0 0 0 0 0 5 0 0 1 0 0 0 0 1 0 0 0 0 0 0 0 0 0 0 0 8 0 0 0 0 0 0 0 0 0 0 0 0 0 0 0 0 0 0 0 0 0 0 5 0 0 0 0
"ENSMUSG00000001943" 0 0 0 0 0 0 0 0 0 0 0 0 0 0 0 0 0 0 0 0 0 0 0 0 0 0 0 0 0 0 0 0 0 0 0 0 0 0 0 0 0 0 0 0 0 0 0 0 0 0 0 0 0 0 0 0 0 0 0 0 0 0 0 0 0 0 0 0 0 0 0 0 0 0 0 0 0 0 0 0 0 0 0 0 0 0
"ENSMUSG00000001946" 0 0 0 0 0 0 0 0 0 0 0 0 0 0 0 0 0 0 0 0 0 0 0 0 0 0 0 0 0 0 0 0 0 0 0 0 0 0 0 0 0 0 0 0 0 0 0 0 0 0 0 0 0 0 0 0 0 0 0 0 0 0 0 0 0 0 0 0 0 0 0 0 0 0 0 0 0 0 0 0 0 0 0 0 0 0
"ENSMUSG00000001948" 0 0 0 0 0 0 0 0 0 0 0 0 0 0 0 0 0 0 0 0 0 0 0 0 0 0 0 0 0 0 0 0 0 0 0 0 0 0 0 0 0 0 0 0 0 0 0 0 0 0 0 0 0 0 0 0 0 0 0 0 0 0 0 0 0 0 0 0 0 0 0 0 0 0 0 0 0 0 0 0 0 0 0 0 0 0
"ENSMUSG00000001962" 0 0 0 2 1960 0 1 0 0 491 0 0 0 0 0 528 0 1609 1 22 0 0 1 0 0 1018 0 0 104 0 0 0 0 0 0 0 0 1 119 0 0 1 0 9 0 0 0 197 0 0 0 0 2 1749 0 2 0 2 454 469 0 0 1 19 0 0 0 0 0 9 0 14 0 0 0 0 1 0 1 0 0 116 0 0 0 0
"ENSMUSG00000001964" 0 0 2 3 2 3 3 1 3 8 2 26 0 1 1 16 31 1 7 8 4 171 97 0 0 0 1 4 5 5 0 0 3 324 0 1 5 2 14 0 0 33 2 3 2 0 71 2 0 1 0 1 5 3 5 4 0 0 4 17 13 2 10 10 5 2 79 0 2 0 0 2 0 8 0 7 2 0 1 3 211 16 0 7 0 38
"ENSMUSG00000001983" 0 0 0 0 0 0 0 30 1 0 375 0 0 0 0 0 0 0 0 0 0 0 0 0 0 0 0 0 0 0 0 0 0 0 0 0 338 0 0 0 0 0 0 0 0 0 0 0 0 0 0 0 0 0 0 0 30 0 0 0 0 0 0 0 0 0 0 0 0 0 0 0 0 0 0 0 0 0 0 0 0 0 0 0 0 0
"ENSMUSG00000001985" 0 0 0 0 0 0 0 0 0 0 0 0 0 0 0 0 0 0 0 0 0 0 0 0 0 0 0 0 0 0 0 0 0 0 0 0 0 0 0 0 0 0 0 0 0 0 0 0 0 0 0 0 0 0 0 0 0 0 0 0 0 0 0 0 0 0 0 0 0 0 0 0 0 0 0 0 0 0 0 0 0 0 0 0 0 0
"ENSMUSG00000001986" 0 0 0 0 0 0 0 0 0 0 0 0 0 0 0 0 0 0 0 0 0 0 0 0 0 0 0 0 0 0 0 0 0 0 0 0 0 0 0 0 0 0 0 0 0 0 0 0 0 0 0 0 0 0 0 0 0 0 0 0 0 0 0 0 0 0 0 0 0 0 0 0 0 0 0 0 0 0 0 0 0 0 0 0 0 0
"ENSMUSG00000001988" 0 0 0 0 0 0 0 0 0 0 0 0 0 0 0 1 0 0 0 0 0 0 0 0 0 0 0 0 0 0 0 0 0 0 0 0 0 0 0 0 0 0 0 0 0 0 0 0 0 0 0 0 0 0 0 0 0 0 0 1 0 0 0 0 0 0 0 0 0 0 0 0 0 0 0 0 0 0 0 0 0 0 0 0 0 0
"ENSMUSG00000001995" 0 0 0 0 0 0 0 0 0 0 0 0 0 0 0 0 0 0 0 0 0 0 0 0 0 0 0 281 0 0 0 1 0 0 0 0 0 0 0 0 0 0 0 0 0 0 0 0 0 0 0 0 0 0 0 0 0 0 0 0 0 0 0 0 0 0 0 0 0 1 0 231 0 0 0 0 0 0 0 0 0 0 0 0 0 0
"ENSMUSG00000001998" 0 0 1 3804 2 5559 2 3 4 1 0 0 0 0 0 2 2 67 3 0 0 0 1 0 0 0 0 15 1 1 1 0 0 0 0 0 14 0 0 378 0 0 0 0 0 0 0 0 1 1 0 2 3121 1 4793 2 4 4 1 2 2 1 3 0 0 0 1 0 1 2 0 12 0 1 1 1 0 1 0 1 0 0 288 0 0 0
"ENSMUSG00000001999" 0 1 95 1 0 2819 1 0 1 167 0 0 39 4 0 4428 1 5 3 2313 2566 0 0 0 0 227 0 0 120 0 2706 0 0 0 0 0 3 1 1539 1 0 0 0 0 390 0 0 1 1 3190 0 90 2 0 2456 2 0 1 159 3676 1 2 3 2000 2101 0 0 480 0 21 8 0 1 0 0 3 1 2 1 1 1 1378 0 4185 1 3
"ENSMUSG00000002006" 0 0 0 0 0 0 0 0 0 0 0 0 0 0 0 0 0 0 0 0 0 0 0 0 0 0 0 0 0 0 0 0 0 0 0 0 0 0 0 0 0 0 0 0 0 0 0 0 0 0 0 0 0 0 0 0 0 0 0 0 0 0 0 0 0 0 0 0 0 0 0 0 0 0 0 0 0 0 0 0 0 0 0 0 0 0
"ENSMUSG00000002007" 0 0 0 0 0 0 0 0 0 0 0 0 0 0 0 0 0 0 0 0 1 0 0 0 0 0 0 0 0 0 0 0 0 0 0 0 0 0 0 0 0 0 0 0 0 0 0 0 0 0 0 0 0 0 0 0 0 0 0 0 0 0 0 0 1 0 0 0 0 0 0 0 0 0 0 0 0 0 0 0 0 0 0 0 0 0
"ENSMUSG00000002010" 0 0 20 210 0 5 3288 3 2 1 560 78 0 0 5 194 0 1 0 340 5 0 0 225 0 0 0 2 0 4 129 0 1359 1 1 0 2 1285 5 1 0 0 0 1 0 0 0 1175 0 1 0 1 2 0 8 2912 4 1 0 0 0 1 2 2 6 0 0 13 1 168 0 4610 2 1 4 3 1173 1 1 4189 2 6 1 2018 1 0
"ENSMUSG00000002012" 0 0 0 0 0 0 0 0 0 0 0 0 0 0 0 0 0 2 0 0 0 0 0 0 0 0 0 1 6353 0 0 0 0 0 0 0 112 0 0 0 0 0 0 0 0 0 0 0 0 0 0 0 0 2 0 0 0 1 0 0 0 2 0 0 0 0 0 0 0 0 5265 0 0 0 0 0 0 0 0 0 0 0 0 2 0 0
"ENSMUSG00000002014" 0 0 721 1 0 98 999 6 0 1768 805 0 0 0 1 0 20 4 1697 0 681 139 1071 354 1 0 624 215 257 65 26 0 29 0 0 542 370 191 184 0 97 27 0 0 82 0 27 0 0 1 0 624 2 0 1 832 6 0 1451 0 2 3 1193 0 614 33 895 0 196 168 1 1 0 63 27 0 17 0 0 183 558 177 0 1 1 0
"ENSMUSG00000002015" 0 0 1257 2 4452 4155 1686 2 5 226 0 1 0 14 1 7 4612 240 2 27 1053 2 2 0 0 84 27 1021 144 2855 3080 3321 1905 2818 1 396 3 13268 4794 2 1 19 1 646 3563 0 1 1125 0 0 1 719 8 3536 2550 71 2 5 32 5 3743 2 4 26 937 2 3 4062 702 0 4 3 5 634 8 5 8798 2 0 2157 3 4067 1 544 4 4
"ENSMUSG00000002017" 0 0 2 340 0 0 1 0 0 0 0 0 0 0 373 0 23 0 0 741 0 2 0 0 0 0 0 0 0 0 0 0 0 0 0 0 0 0 0 0 0 0 0 0 0 0 0 0 0 0 0 2 1 0 1 2 0 0 0 0 1 0 0 660 0 0 0 0 0 0 0 0 0 0 0 0 0 0 0 0 0 0 0 0 0 0
"ENSMUSG00000002020" 0 0 0 0 0 0 0 0 0 0 0 0 0 0 0 0 1 0 0 0 0 0 0 0 0 0 0 0 0 0 0 0 0 0 0 0 0 0 0 0 0 0 0 0 0 0 0 0 0 0 0 0 0 0 0 0 0 0 0 0 1 0 0 0 0 0 0 0 0 0 0 0 0 0 0 0 0 0 0 0 0 0 0 0 0 0
"ENSMUSG00000002028" 2 0 72 126 58 2 731 1975 112 1381 0 2521 18 0 781 2313 403 1548 15 21 7 1030 3439 89 0 410 4 866 9474 227 121 2 39 76 2 3844 2243 2 117 2734 561 848 33 216 1 5 4721 4492 59 3082 0 64 118 56 3 563 1731 1 670 637 7 1 12 0 4 89 20 178 1 80 6904 928 2 205 2 1 5 655 21 12 13 114 2331 5 3715 2
"ENSMUSG00000002031" 0 0 0 0 1 349 1631 1 0 0 0 972 0 0 0 0 0 0 2 0 0 0 0 0 0 0 0 0 0 1 0 0 0 0 0 0 1 1 4 3 1 0 0 0 0 0 6 0 1 0 0 1 0 0 316 1514 1 0 0 0 0 0 2 1 0 0 0 0 0 0 0 0 0 0 0 4 1 95 2 5368 1904 6 3 1 0 1
"ENSMUSG00000002032" 0 0 0 0 0 0 0 0 0 0 0 0 0 0 0 0 0 0 0 0 0 0 0 0 0 0 0 0 0 0 0 0 0 0 0 0 0 0 0 0 0 0 0 0 0 0 0 0 0 0 0 0 0 0 0 0 0 0 0 0 0 0 0 0 0 0 0 0 0 0 0 0 0 0 0 0 0 0 0 0 0 0 0 0 0 0
"ENSMUSG00000002033" 186 1 5568 4122 1514 4141 2019 1954 4454 6001 403 268 499 644 180 2499 3379 4494 2418 4595 1057 1638 3647 1 0 1338 138 3180 3277 1399 1940 44 2197 750 414 470 5883 4451 3351 4298 612 1777 186 307 2760 2 726 2434 5 2787 34 2638 1554 1154 2184 1620 1144 3594 4092 2141 1091 1692 76 3585 913 1265 2580 1677 1829 75 1183 207 10 1025 2 2606 1947 47 3392 3152 3 2659 3 6382 713 2015
"ENSMUSG00000002043" 0 0 0 0 0 0 0 0 0 0 0 0 0 0 0 0 0 0 0 0 127 0 0 0 0 0 0 0 1 0 0 0 0 0 0 0 0 0 0 0 32 0 0 0 0 0 3 0 0 0 0 0 0 0 0 0 0 0 0 0 0 0 0 0 123 0 0 0 0 2 1 19 0 0 0 0 0 0 0 0 0 0 0 0 0 0
"ENSMUSG00000002052" 1024 0 0 0 0 0 0 10 0 760 0 0 0 0 1 0 16 1 0 1 1679 0 0 0 0 5 0 0 4125 1 0 99 315 315 0 1 0 1 0 0 0 0 108 0 0 0 0 637 0 0 0 0 1 0 0 0 7 0 5 0 15 0 0 0 1388 0 0 1 0 0 3689 0 0 1 0 0 4 1 1 157 0 0 0 1577 596 0
"ENSMUSG00000002055" 0 0 0 0 0 0 0 0 0 0 0 0 0 0 0 0 2 0 0 0 0 0 0 0 0 0 0 0 0 0 0 0 0 0 0 0 1 0 0 0 0 0 0 0 0 0 0 0 0 0 0 0 0 0 0 0 0 0 0 0 1 0 0 0 0 0 0 0 0 0 0 0 0 0 0 1 0 0 0 0 0 0 0 0 0 0
"ENSMUSG00000002057" 0 0 0 0 0 0 0 0 0 0 0 0 0 0 0 0 0 0 0 0 0 0 0 0 0 0 0 0 0 0 0 0 0 0 0 0 0 0 0 0 0 0 0 0 0 0 0 0 0 0 0 0 0 0 0 0 0 0 0 0 0 0 0 0 0 0 0 0 0 0 0 0 0 0 0 0 0 0 0 0 0 0 0 0 0 0
"ENSMUSG00000002058" 0 0 0 0 0 0 0 0 0 0 0 0 0 0 0 0 0 105 20 0 0 0 0 0 0 0 0 0 0 0 6 0 0 0 0 0 0 0 0 0 0 0 0 0 0 0 8 0 0 0 0 0 0 0 0 0 0 0 0 0 0 101 0 0 0 0 0 0 0 0 0 0 0 0 0 0 0 0 1 0 0 0 0 0 0 0
"ENSMUSG00000002059" 0 0 0 0 0 0 0 0 0 0 0 0 0 0 0 0 0 0 0 0 0 1 0 0 0 0 0 0 0 0 0 0 0 0 0 0 0 0 0 0 0 0 0 0 0 1 0 1 0 0 0 0 0 0 0 0 0 0 0 0 0 0 0 0 0 1 0 0 0 0 0 0 0 0 0 0 0 0 0 0 0 0 0 0 1 0
"ENSMUSG00000002064" 0 1 374 1 0 1 261 1252 1 1 0 46 2 0 7 0 0 264 0 2 1044 0 2 0 0 0 0 0 0 0 0 0 1516 2 0 0 1085 0 0 3 46 1 2104 3 0 0 2 141 0 0 0 338 2 0 1 3 1123 2 1 1 0 14 0 4 867 0 0 0 0 0 0 2 0 0 0 866 0 0 0 1166 3101 0 4 0 1 1
"ENSMUSG00000002068" 0 0 0 0 0 0 0 0 0 0 0 0 0 0 1301 0 0 0 0 0 0 0 1 1 0 0 0 0 0 0 0 0 0 0 0 0 0 0 54 0 0 0 0 0 0 0 0 0 0 0 0 0 0 0 0 0 0 0 0 0 0 0 0 0 0 0 1 0 0 0 0 0 0 0 0 0 0 0 0 0 0 52 0 0 0 962
"ENSMUSG00000002076" 0 0 0 0 0 0 0 0 0 0 0 0 0 0 0 0 0 0 0 0 0 0 0 0 0 0 0 0 0 0 0 0 151 0 0 0 0 0 0 0 0 0 0 0 0 0 0 0 0 0 0 0 0 0 0 0 0 0 0 0 0 0 0 0 0 0 0 0 0 0 0 0 0 0 0 0 0 0 0 0 0 0 0 0 0 0
"ENSMUSG00000002083" 0 0 2 0 0 0 0 0 0 0 0 0 0 0 0 0 0 0 0 0 0 0 0 0 0 0 0 0 0 0 0 0 0 0 49 0 22 0 0 0 0 0 0 0 0 0 0 0 0 0 0 1 0 0 0 0 0 0 0 0 0 0 0 0 0 0 0 0 0 0 0 0 0 0 0 0 0 0 0 0 0 0 0 0 0 0
"ENSMUSG00000002100" 0 0 0 0 0 0 0 0 0 0 0 0 0 0 0 0 0 0 0 0 0 0 0 0 0 0 0 0 0 0 0 0 0 0 0 0 0 0 0 0 0 0 0 0 0 0 0 0 0 0 0 0 0 0 0 0 0 0 0 0 0 0 0 0 0 0 0 0 0 0 0 0 0 0 0 0 0 0 0 0 0 0 0 0 0 0
"ENSMUSG00000002102" 1 0 5 89 0 0 0 0 0 5599 0 47 100 0 9 331 273 45 1 0 3 2764 87 1 0 1 100 5 0 95 294 0 59 15 0 43 1 2 335 91 0 0 0 12 2 0 0 1026 0 0 1 5 0 1 1 0 0 0 4800 206 2 1 0 2 4 2497 78 0 0 32 0 61 0 98 0 2 1 0 0 0 158 162 0 0 917 1
"ENSMUSG00000002103" 0 0 0 0 0 2 0 0 0 0 0 0 323 0 0 0 52 0 2 0 0 1712 0 0 0 0 0 0 0 0 0 45 0 0 0 0 1914 0 0 1 0 1 0 0 0 0 0 0 0 0 0 0 0 0 2 0 0 0 0 1 0 0 2 0 0 1363 2 0 0 0 0 0 0 0 0 206 0 1 0 0 0 0 0 0 0 0
"ENSMUSG00000002104" 0 0 0 0 0 0 0 0 0 0 0 0 0 0 0 0 0 0 305 0 0 0 0 0 1 0 0 0 0 2 0 0 0 0 0 0 3 0 1 0 0 0 0 0 0 0 0 804 0 0 0 0 0 0 0 0 0 0 0 0 0 0 0 0 0 0 0 0 0 0 0 0 0 2 0 0 0 0 0 0 0 0 0 0 0 0
"ENSMUSG00000002105" 0 0 0 0 0 0 0 0 0 0 0 0 0 0 0 3 0 0 0 0 0 0 1 0 0 1 0 0 0 0 0 0 0 0 0 0 0 0 494 0 0 0 0 0 0 0 0 35 0 0 0 0 0 0 0 0 0 0 0 0 0 0 0 0 0 0 0 23 0 0 0 0 0 0 0 0 0 0 0 0 0 0 0 0 43 0
"ENSMUSG00000002107" 93 0 230 96 2052 5 11 4292 4 111 364 89 17 781 1794 619 2769 44 1036 1334 2655 2094 1302 2908 3 0 309 367 231 137 2980 3 1 475 2033 987 182 406 1528 230 262 1 155 1 214 173 582 2245 2 1019 2075 205 92 1711 6 0 773 3 99 479 2383 3 947 386 2236 632 1044 175 19 40 91 1599 3 7 1 118 380 2 54 2257 1428 1330 14 203 1992 2468
"ENSMUSG00000002108" 0 0 0 0 0 0 0 0 0 0 0 0 0 0 0 0 0 0 0 0 0 0 0 0 0 0 0 0 0 0 0 0 0 0 0 0 0 0 0 0 0 0 0 0 0 0 0 0 0 0 0 0 0 0 0 0 0 0 0 0 0 0 0 0 0 0 0 0 0 0 0 0 0 0 0 0 0 0 0 0 0 0 0 0 0 0
"ENSMUSG00000002109" 58 0 0 0 0 0 0 0 0 1 0 0 0 0 0 0 974 0 0 0 287 0 0 0 0 0 0 0 115 1089 0 0 662 0 1 0 0 0 0 0 111 0 0 0 0 0 0 0 0 2796 0 0 0 0 0 0 0 0 0 0 0 0 0 0 263 0 0 0 0 0 108 0 0 1025 0 0 0 1 1 0 0 0 0 0 0 0
"ENSMUSG00000002111" 0 0 0 0 0 0 0 0 0 0 0 0 0 0 0 0 0 0 0 0 0 0 0 0 0 0 0 0 0 0 0 0 0 0 0 0 0 0 0 0 0 0 0 0 0 0 0 0 0 0 0 0 0 0 0 0 0 0 0 0 0 0 0 0 0 0 0 0 0 0 0 0 0 0 0 0 0 0 0 0 0 0 0 0 0 0
"ENSMUSG00000002129" 0 0 2 197 0 0 141 1298 0 128 0 0 0 0 0 1 1 0 15 0 0 197 0 27 0 0 0 0 0 0 2 0 0 0 0 0 230 1 176 2 1 4 0 1094 0 0 0 228 0 0 0 2 181 0 1 135 1123 0 0 3 2 0 15 0 0 1 0 703 0 40 1 1987 0 0 2 197 1 0 0 1 281 165 0 1 0 156
"ENSMUSG00000002147" 1 0 2 0 0 0 645 315 1 3655 0 0 1 0 4 12220 481 3810 5 9 1 1429 2 0 2 0 1100 5 3 20 301 0 118 0 882 0 2 0 3193 38 0 508 282 1 2 1 1 35 0 0 0 2 0 0 0 600 263 1 2809 9246 10 3276 7 9 1 1215 2 8 5 0 3 0 2 0 0 2 0 0 1 1215 2 1671 36 2 1 0
"ENSMUSG00000002190" 0 0 0 0 0 0 0 0 0 0 0 0 0 0 0 0 0 0 0 0 0 0 0 0 0 0 0 0 0 0 0 0 0 0 0 0 0 0 0 0 0 0 0 0 0 0 0 0 0 0 0 0 0 0 0 0 0 0 0 0 0 0 0 0 0 0 0 0 0 0 0 0 0 0 0 0 0 0 0 0 0 0 0 0 0 0
"ENSMUSG00000002204" 0 0 0 0 0 0 0 0 0 0 0 0 0 0 0 0 0 0 0 0 0 0 0 0 0 0 0 0 0 0 0 0 0 0 0 0 0 0 0 0 0 0 0 0 0 0 0 0 0 0 0 0 0 0 0 0 0 0 0 0 0 0 0 0 0 0 0 0 0 0 0 0 0 0 0 0 0 0 0 0 0 0 0 0 0 0
"ENSMUSG00000002205" 0 0 0 0 532 1 0 0 0 0 3 25 0 0 0 0 151 1 57 1 0 98 0 0 0 0 1 0 34 167 0 0 0 0 0 4 0 0 0 1 0 0 1 0 0 0 0 169 0 3117 8 0 0 443 0 0 0 0 0 0 0 1 52 1 0 0 0 0 0 103 34 0 0 0 0 0 0 0 0 0 0 0 0 0 161 0
"ENSMUSG00000002210" 0 0 2039 0 0 0 9 0 1 0 0 0 0 0 0 1 1 0 0 0 0 0 0 0 0 0 0 0 0 12 0 0 0 28 0 0 134 0 0 0 0 0 20 0 0 0 0 22 0 0 0 1869 1 0 0 0 0 1 0 1 0 0 0 0 0 0 0 0 0 0 0 0 0 14 0 120 0 0 275 0 0 0 0 0 24 326
"ENSMUSG00000002221" 0 0 0 1 410 11 1 46 0 55 0 0 0 1 0 1 0 883 0 0 0 0 24 13 0 0 533 0 2 645 0 0 0 0 0 0 0 0 623 1 0 0 0 0 0 0 0 0 0 0 4 1 1 380 11 1 41 0 47 0 0 0 0 0 0 0 21 1 0 0 2 0 1 591 0 0 0 0 0 2 1 498 0 0 0 0
"ENSMUSG00000002222" 958 0 5 0 4 0 0 0 0 0 0 0 13 0 0 0 0 118 0 0 0 0 225 0 0 0 0 0 0 0 0 0 0 0 0 0 0 0 2 771 0 0 32 429 0 0 0 0 0 0 0 5 0 4 0 0 0 0 0 0 0 1 0 0 0 0 0 0 0 1 0 0 0 0 0 0 0 8 437 0 0 1 0 32 0 0
"ENSMUSG00000002227" 1871 0 1 0 2 4085 0 0 0 3 0 6 0 0 93 149 1 1 1 0 4085 0 0 0 0 0 9 0 1 0 0 0 1 0 0 0 0 5562 8 0 0 7 54 0 6 0 0 2 0 0 2 1 2 0 0 0 0 0 0 133 2 0 0 0 3705 0 0 0 0 0 1 0 0 0 0 0 0 4 0 3 0 8 0 1 3 0
"ENSMUSG00000002228" 0 0 0 0 0 0 0 0 0 0 0 0 0 0 26 0 0 2145 0 0 0 0 0 0 0 0 0 0 0 0 0 0 0 0 0 0 0 0 0 0 0 0 10 0 0 0 0 490 0 0 0 0 0 0 0 0 0 0 0 1 2 1996 0 0 0 1 1 1 0 0 0 10 0 0 0 0 0 0 0 0 0 0 0 0 450 0
"ENSMUSG00000002233" 0 0 0 0 0 0 0 0 0 0 0 0 0 0 0 3 0 0 0 0 0 1 407 0 0 0 0 0 0 0 0 0 0 0 0 0 0 0 54 0 0 0 0 0 0 0 0 0 0 0 0 0 0 0 0 0 0 0 0 3 0 0 0 0 0 0 0 0 0 0 0 0 0 0 0 0 0 0 0 0 0 53 0 0 0 0
"ENSMUSG00000002240" 0 0 0 0 0 0 0 0 0 0 0 0 0 0 0 0 0 0 0 0 0 0 0 0 0 0 0 0 0 0 0 0 0 0 0 0 0 0 0 0 0 0 0 0 0 0 0 0 0 0 0 0 0 0 0 0 0 0 0 0 0 0 0 0 0 0 0 0 0 0 0 0 0 0 0 0 0 0 0 0 0 0 0 0 0 0
"ENSMUSG00000002249" 0 0 0 0 0 0 0 0 0 0 0 0 0 0 0 0 1 0 0 0 0 0 0 0 0 0 0 0 0 0 0 0 0 0 0 0 0 0 0 0 0 0 0 0 0 0 0 0 0 0 0 0 0 0 0 0 0 0 0 0 0 0 0 0 0 0 0 0 0 0 0 0 0 0 0 0 0 0 0 0 0 0 0 0 0 0
"ENSMUSG00000002250" 0 0 0 1 0 0 0 0 0 0 0 0 0 0 0 0 0 0 0 0 0 0 0 0 0 0 0 0 0 0 0 0 0 0 0 0 0 0 0 3 0 0 0 0 0 0 0 0 0 0 0 0 0 0 0 0 0 0 0 0 0 0 0 0 0 0 0 0 0 0 0 0 0 0 0 0 0 0 0 0 0 0 0 0 0 0
"ENSMUSG00000002257" 0 0 0 0 0 3 85 114 0 2 0 0 9 0 0 1179 0 1 220 0 1 0 1 0 0 0 0 507 0 0 0 0 1 0 0 243 8 2960 1 0 0 0 528 11 0 0 0 1 1 0 3 0 1 0 4 81 105 0 3 973 1 1 208 0 1 0 1 0 0 301 0 0 0 0 0 7 2719 1 0 2874 0 0 0 1 1 2
"ENSMUSG00000002265" 0 0 0 0 0 0 0 0 0 0 0 0 0 0 0 0 0 0 0 0 0 0 0 0 0 0 0 0 0 0 0 0 0 0 0 0 0 0 0 0 0 0 0 0 0 0 0 0 0 0 0 0 0 0 0 0 0 0 0 0 0 0 0 0 0 0 0 0 0 0 0 0 0 0 0 0 0 0 0 0 0 0 0 0 0 0
"ENSMUSG00000002266" 0 0 0 0 0 0 0 0 0 0 0 0 0 0 0 0 0 0 0 0 0 0 0 0 0 0 0 0 0 0 0 0 0 0 0 0 0 0 0 0 0 0 0 0 0 0 0 0 0 0 0 0 0 0 0 0 0 0 0 0 0 0 0 0 0 0 0 0 0 0 0 0 0 0 0 0 0 0 0 0 0 0 0 0 0 0
"ENSMUSG00000002274" 0 0 0 0 0 0 0 0 0 0 0 0 0 0 0 0 0 0 0 0 0 0 1 0 0 0 0 0 0 0 0 0 0 0 0 0 0 0 0 0 0 0 0 0 0 0 0 0 0 0 0 0 0 0 0 0 0 0 0 0 0 0 0 0 0 0 0 0 0 0 0 0 0 0 0 0 0 0 0 0 0 0 0 0 0 0
"ENSMUSG00000002279" 0 0 1294 0 0 0 0 0 0 1 0 0 3 0 0 0 0 0 0 0 0 0 0 0 0 0 0 0 3 0 0 0 0 113 0 0 0 0 0 0 0 0 0 0 0 0 0 0 0 47 0 0 0 0 0 0 0 0 1 0 0 0 0 0 0 0 0 0 0 0 0 0 0 0 0 0 0 0 1 0 0 0 0 0 0 0
"ENSMUSG00000002280" 0 0 0 1 0 0 0 0 0 4 0 0 0 0 0 1 0 0 0 1026 0 0 0 753 0 0 0 0 0 2 12 0 0 0 0 0 0 0 0 1117 0 0 0 0 0 0 0 0 0 0 0 1 1 0 0 0 0 0 4 3 0 0 0 956 0 0 0 3981 1 1 0 0 1 2 0 0 0 0 0 2 0 0 778 0 0 1
"ENSMUSG00000002289" 0 0 0 0 0 0 0 0 0 0 0 0 0 0 0 0 0 0 0 1 0 0 0 0 0 0 0 0 0 0 0 0 0 0 0 0 0 0 0 0 0 0 0 0 0 0 0 0 0 0 0 0 0 0 0 0 0 0 0 0 0 0 0 1 0 0 0 1 0 10 0 452 0 0 0 0 0 0 1 0 0 0 0 0 0 0
"ENSMUSG00000002297" 0 0 146 0 0 0 0 0 0 0 0 0 0 0 0 0 0 0 0 0 1 0 594 0 0 0 47 0 592 0 0 0 0 0 0 0 0 0 0 1 0 0 1 0 0 0 0 1665 0 0 0 132 0 0 0 0 0 0 0 0 0 0 0 0 2 0 558 0 0 0 532 0 0 0 0 0 0 0 0 0 0 0 0 1 1414 1
"ENSMUSG00000002307" 0 0 3 0 0 0 0 580 0 15 71 0 0 0 0 669 2 2 0 2974 0 0 0 0 0 0 0 0 0 1 0 0 0 92 0 0 5 0 0 0 0 0 19 0 1 0 1 0 0 0 0 2 0 0 0 0 511 0 15 617 2 2 1 2376 0 0 0 0 0 76 0 5 0 0 0 1 0 0 0 0 40 0 0 0 0 0
"ENSMUSG00000002308" 0 0 0 0 0 0 0 0 0 769 0 0 0 0 0 1 0 0 0 0 0 0 0 0 0 0 0 0 0 0 0 0 0 0 0 0 0 0 0 0 0 0 0 0 0 0 0 0 0 0 2 0 0 0 0 0 0 0 0 0 0 0 0 0 0 0 0 0 0 0 0 0 0 0 0 0 0 0 0 0 0 0 0 0 0 0
"ENSMUSG00000002319" 0 0 0 0 0 1 1400 0 0 0 0 0 36 0 0 1602 0 0 0 0 0 0 0 0 0 0 0 0 0 0 0 0 0 0 0 0 0 0 0 0 149 0 0 0 0 0 114 0 0 0 238 0 0 0 1 1188 0 0 0 1450 0 0 0 0 0 0 0 0 0 0 0 0 0 0 0 0 0 43 0 0 2 0 0 0 0 0
"ENSMUSG00000002320" 0 0 5 0 1 1 0 0 0 0 0 0 0 0 9 3 0 0 3845 2 0 2 0 0 0 0 0 2 0 0 0 0 0 0 0 1 1 0 0 0 0 0 0 0 0 0 0 0 0 0 0 6 0 1 0 0 0 0 0 3 1 0 3386 2 0 2 0 0 2 0 0 1 1 0 0 1 0 0 0 0 0 0 0 1 0 0
"ENSMUSG00000002324" 0 0 0 0 0 0 0 0 0 0 0 0 0 0 0 0 0 0 0 0 0 0 0 0 0 0 0 0 0 0 0 0 0 0 0 0 0 0 3127 1 0 0 0 0 0 0 0 2 0 0 0 0 0 0 0 0 1 0 0 0 0 0 0 0 0 1 0 0 0 0 0 0 0 0 0 0 0 1 4 4 2 2783 1 0 2 0
"ENSMUSG00000002325" 0 0 140 9102 1 2 4 3 3 7074 0 0 0 0 616 513 1471 3 36 2579 1 2195 1 68 0 1 0 3 2 66 6 1 0 170 1 0 0 2 244 1 2568 0 3 1850 224 2 3919 1 6275 3 0 129 7415 2 2 8 2 3 5612 464 969 3 37 6 6 1984 1 4 7 85 1 3 12845 1 3 0 2 3 335 1 4 1 0 12 1 2
"ENSMUSG00000002326" 0 0 872 1 3619 3 2 2 2 1 0 0 0 0 0 1 0 1 0 0 0 2623 0 0 0 2 1 16 0 0 0 1 0 0 0 0 3 0 2731 0 593 0 1 0 123 0 0 17 0 0 0 773 5 3146 3 3 2 2 1 2 0 0 0 0 1 1 0 0 16 0 0 0 0 0 0 4 0 0 1 1 200 2478 1 0 0 0
"ENSMUSG00000002329" 0 2 0 1 0 0 0 0 0 70 0 0 0 0 4 0 0 50 49 2572 1 81 0 0 0 0 0 1 0 2 33 0 11 0 3 0 0 2 5 76 1 0 94 1 6 0 0 489 0 49 0 0 1 0 0 0 0 0 0 0 0 47 1 2053 0 0 0 0 0 26 0 1006 1 0 0 0 2 0 5 304 0 3 70 0 0 1
"ENSMUSG00000002332" 0 0 0 1 0 247 1 1 0 0 0 0 0 0 1579 0 0 0 1 0 0 0 2 0 0 0 29 0 0 0 0 0 0 0 0 0 1 0 4171 3 0 0 0 0 0 0 0 0 0 0 0 0 2 0 224 1 1 0 0 0 0 0 1 0 0 1 2 1 0 0 0 0 1 0 1 2 0 2 0 1 3 3600 3 0 1 432
"ENSMUSG00000002341" 0 0 0 0 0 0 1 1 0 0 0 0 0 0 0 0 0 3 0 0 1 0 0 0 0 0 0 1 0 0 0 0 0 0 0 0 1 0 0 0 0 0 0 0 0 0 0 0 0 0 0 0 0 0 0 1 1 0 0 0 0 0 0 0 1 0 0 0 0 0 0 0 0 0 0 1 0 0 0 0 1 0 0 0 0 0
"ENSMUSG00000002342" 0 0 1 0 0 0 0 0 0 0 0 0 0 0 0 0 0 0 25 0 0 0 35 0 0 0 0 0 0 0 0 0 0 645 0 0 0 0 0 0 0 0 0 0 0 0 0 0 0 0 0 0 0 0 0 0 0 0 0 0 0 0 23 0 0 0 32 8 0 1 0 0 0 0 0 0 0 0 0 0 0 0 0 0 0 0
"ENSMUSG00000002343" 0 0 0 0 0 0 0 0 0 0 0 0 0 0 0 0 0 0 0 0 0 0 0 0 0 0 0 96 0 0 0 0 0 0 0 0 3 0 0 0 0 0 0 0 0 0 0 0 0 0 0 0 0 0 0 0 0 0 0 0 0 0 0 0 0 0 0 0 0 0 0 0 0 0 0 3 0 0 0 0 0 0 0 0 0 0
"ENSMUSG00000002345" 173 0 357 0 0 1579 69 0 1 0 0 23 144 0 0 2542 1 2 1305 2 261 1244 2 0 0 0 0 0 1 0 0 0 0 0 0 0 38 0 581 291 85 0 0 0 432 1 256 0 0 0 1 1 0 0 1350 1 0 1 0 2061 3 2 1174 2 239 1121 2 0 0 0 1 0 0 0 0 33 0 0 0 0 0 0 277 1 0 0
"ENSMUSG00000002346" 0 0 0 0 0 0 0 0 0 0 0 0 0 0 0 0 0 0 0 0 18 0 0 0 0 29 0 0 0 0 0 0 0 0 0 0 1 0 0 0 0 0 0 0 0 0 0 8 0 0 0 0 0 0 0 0 0 0 0 0 0 0 0 0 20 0 0 0 0 0 0 0 0 0 0 1 0 0 0 0 0 0 0 0 0 0
"ENSMUSG00000002365" 0 0 1 0 0 1 0 1 0 0 0 0 0 0 0 0 0 0 0 0 0 0 0 0 0 0 0 0 0 0 1 0 0 0 0 0 0 2 0 0 0 0 0 0 1 0 0 0 0 0 0 1 0 0 1 0 1 0 0 0 0 0 0 0 0 0 0 0 0 38 0 1690 1 0 1 0 2 0 0 0 0 0 0 0 0 0
"ENSMUSG00000002372" 0 0 105 1 0 0 0 26 0 0 934 0 0 0 0 8 2 3 582 4 0 6001 22 1 0 1 0 0 0 8 0 0 0 37 0 0 0 0 1 1 123 0 0 0 0 0 0 6 0 34 0 104 1 0 0 0 33 0 0 8 2 3 2 5 0 5420 21 0 0 257 0 2 0 0 0 0 0 161 0 0 0 2 1 0 0 0
"ENSMUSG00000002379" 0 0 1 2 1194 0 560 760 46 0 0 0 28 0 6 1 0 1 844 1747 0 978 114 0 0 0 0 1 693 244 103 1 649 8 0 0 0 0 90 2 1302 0 113 309 0 0 1 0 0 970 1 1 2 1015 0 523 677 44 0 1 0 2 758 1390 0 120 1 0 0 0 618 0 1 234 1 1 0 0 0 0 0 85 0 0 0 0
"ENSMUSG00000002384" 0 0 0 0 0 0 0 0 0 0 0 0 0 0 0 0 0 0 0 0 0 0 0 0 0 0 0 0 0 0 0 0 0 0 0 0 0 0 0 0 0 0 0 0 0 0 0 1 0 0 0 0 0 0 0 0 0 0 0 0 0 0 0 0 0 0 0 0 0 0 0 0 0 0 0 0 0 0 0 0 0 0 0 0 1 0
"ENSMUSG00000002393" 0 0 0 0 0 0 0 0 0 0 0 0 0 0 0 0 0 0 0 0 0 0 0 0 0 0 0 0 0 0 0 0 0 53 0 0 0 0 0 0 0 0 0 0 0 0 0 0 0 0 0 0 0 0 0 0 0 0 0 0 0 0 0 0 0 0 0 0 0 0 0 0 0 0 0 0 0 0 0 0 0 0 0 0 0 0
"ENSMUSG00000002395" 0 0 80 129 1149 823 2 0 12 2 672 0 0 0 0 0 32 1 523 2485 941 1 0 251 0 0 0 0 2616 1315 0 0 0 0 0 207 0 1070 0 1 466 1 1033 0 0 0 74 819 0 3 17 75 0 988 13 2 0 0 1 0 30 0 0 2048 804 1 0 0 0 99 1624 1 0 457 0 0 5 1 1 0 0 0 1 0 1 0
"ENSMUSG00000002396" 0 0 0 0 0 0 0 0 0 0 0 0 0 0 0 0 0 0 0 0 0 0 0 0 0 0 0 0 0 0 0 0 0 67 0 0 0 0 0 0 0 0 0 0 0 0 0 33 0 0 0 0 0 0 0 0 0 0 0 0 0 0 0 0 0 0 0 0 0 0 0 0 0 0 0 0 0 0 0 0 0 0 0 0 0 0
"ENSMUSG00000002409" 0 0 0 0 0 0 0 0 0 0 0 0 0 0 0 0 0 0 0 0 0 0 0 0 0 0 0 0 0 13 0 0 0 0 0 0 0 0 0 0 0 0 0 0 0 0 0 0 0 0 0 0 0 0 0 0 0 0 0 0 0 0 0 0 0 0 0 0 0 0 0 0 0 0 0 0 0 0 0 0 0 0 0 0 0 0
"ENSMUSG00000002413" 984 0 0 0 0 1 528 621 0 0 1 0 222 0 0 0 279 0 1280 0 0 324 1 0 0 19 0 2698 0 0 0 0 600 0 0 148 1 0 8 197 0 65 0 0 9 87 0 1 0 0 0 1 1 0 2 1 581 0 0 0 0 0 1134 0 1 1 2 2 2136 1 0 5 0 0 0 0 0 1 0 0 7 9 182 0 0 0
"ENSMUSG00000002416" 0 0 0 0 4 2 7 0 0 1 0 0 0 0 0 0 2296 66 54 3 30 44 1 0 0 2 1 0 87 3 5 0 3 0 0 0 0 0 34 0 0 0 0 0 0 0 8 0 0 0 0 0 0 4 0 7 0 0 2 1 1894 56 54 1 28 26 1 0 0 8 0 60 0 2 0 0 0 0 0 4 0 36 0 0 0 0
"ENSMUSG00000002428" 0 0 1391 2 28 1 1375 1 4 0 0 1 26 75 881 58 60 1 1422 0 0 1 410 0 0 0 0 1146 1026 572 4 0 116 4 3427 157 336 0 2033 0 3 0 659 0 1 0 0 0 0 913 1 1230 3 30 1 852 1 4 1 4 1 1 707 1 0 1 348 1 1004 2 0 39 1 500 1 300 0 0 390 0 1 1824 0 0 0 0
"ENSMUSG00000002455" 8 0 21 302 0 0 0 481 0 180 78 0 0 0 0 0 0 432 185 1 2 1 251 0 0 17 0 271 40 0 0 512 260 43 0 10 0 1 0 1 1 0 0 23 1 0 1 66 1 1 0 23 67 0 0 0 433 0 175 1 0 423 38 0 2 1 208 0 219 0 40 0 0 0 0 0 0 0 0 61 2 1 0 86 61 0
"ENSMUSG00000002458" 0 0 2 2066 0 2 233 0 0 0 102 4 0 0 81 3 34 2975 115 8049 1 2 0 0 0 0 0 206 99 0 230 1 0 0 0 0 380 0 1108 136 1 0 113 0 0 0 1 0 0 2 0 0 1 0 2 1 0 0 0 6 12 2594 113 6280 1 3 0 1 1 0 0 0 1 0 0 1 0 0 0 0 1 0 128 0 0 0
"ENSMUSG00000002459" 0 0 0 0 0 0 0 0 0 0 0 0 0 0 0 0 0 0 0 0 0 0 0 0 0 0 0 0 0 0 0 0 0 0 0 0 0 0 0 0 0 0 0 0 0 0 0 0 0 0 0 0 0 0 0 0 0 0 0 0 0 0 0 0 0 0 0 0 0 0 0 0 0 0 0 0 0 0 0 0 0 0 0 0 0 0
"ENSMUSG00000002475" 0 0 0 0 0 0 0 0 0 0 0 0 0 0 0 0 0 0 0 0 0 0 0 0 0 0 0 0 0 0 0 0 0 0 0 0 0 0 0 0 0 0 0 0 0 0 0 0 0 0 0 0 0 0 0 0 0 0 0 0 0 0 0 0 0 0 0 0 0 0 0 0 0 0 0 0 0 0 0 0 0 0 0 0 0 0
"ENSMUSG00000002477" 0 0 106 148 0 0 85 1 0 118 60 82 1 0 0 3 1 1 1 1095 9 0 1 4 0 0 0 0 1327 0 259 151 0 0 0 52 1 0 0 391 0 160 0 221 0 0 0 60 0 60 242 0 0 0 0 64 0 0 0 3 2 1 2 887 7 0 1 0 0 0 1116 0 0 0 0 1 0 0 242 495 1 0 354 1 0 1
"ENSMUSG00000002486" 0 1 0 0 0 0 1 0 0 0 0 510 0 0 0 0 0 0 1 0 0 1 0 0 0 0 0 0 483 0 0 0 1 0 0 84 0 0 0 0 0 0 0 0 0 0 71 0 0 0 0 0 0 0 0 0 0 0 0 0 0 0 1 0 0 1 0 0 0 0 1 0 0 0 0 0 0 0 0 0 0 0 0 0 0 0
"ENSMUSG00000002489" 0 0 35 2 1 0 4 3029 3 46 0 228 4 9 0 1185 322 1 289 745 0 1 578 0 0 177 0 0 151 1 0 0 155 0 0 0 783 0 12 232 0 0 145 0 0 0 121 0 0 0 52 32 3 1 1 4 2665 2 11 965 279 2 269 681 0 1 458 0 0 5 0 166 233 1 0 581 0 0 1 1 0 14 177 0 0 180
"ENSMUSG00000002496" 0 0 0 0 0 0 0 0 0 1 0 0 0 0 0 0 0 0 0 0 0 0 4 0 0 0 12 0 0 3 0 0 0 0 0 0 0 0 0 0 0 0 1618 0 0 0 0 2 0 0 0 0 0 0 0 0 0 0 1 0 0 0 0 0 0 0 4 0 0 32 0 0 0 0 0 0 0 0 0 0 0 0 0 0 2 0
"ENSMUSG00000002500" 0 0 1 0 0 0 0 0 0 0 0 0 0 0 0 0 0 0 0 0 0 0 0 0 0 0 0 0 0 0 0 0 0 0 0 0 0 0 0 0 0 0 0 0 0 0 0 0 0 0 0 1 0 0 0 0 0 0 0 0 0 0 0 0 0 0 0 0 0 0 0 0 0 0 0 0 0 0 0 0 0 0 0 0 0 0
"ENSMUSG00000002504" 0 0 0 0 0 0 0 0 0 0 0 0 0 0 0 0 0 0 0 0 0 0 0 0 0 0 0 0 0 0 0 0 0 0 0 0 0 0 0 0 0 0 0 0 0 0 0 0 0 0 0 0 0 0 0 0 0 0 0 0 0 0 0 0 0 0 0 0 0 0 0 0 0 0 0 0 0 0 0 0 0 0 0 0 0 0
"ENSMUSG00000002524" 0 0 939 1 1293 5064 834 1130 2 2059 9 0 621 0 31 6427 4 3885 75 4 1 371 3 0 0 3 39 0 0 1 0 91 0 0 0 7 2609 16 89 10 209 1 31 0 0 1 151 1 0 0 45 843 1 1075 4438 219 1056 4 1844 5482 4 3516 65 5 1 3 3 0 0 45 0 7 0 1 0 4 16 1 4 1002 135 87 8 1 1 4
"ENSMUSG00000002546" 0 0 0 0 1 0 0 0 292 193 0 2 0 0 0 47 0 30 14 1 7 27 510 0 0 0 0 7 0 1 0 8 1808 0 0 1 0 0 0 0 0 0 0 0 0 0 156 0 0 0 0 0 0 0 0 0 0 0 0 42 0 27 10 1 7 0 476 0 0 0 0 0 23 0 0 0 0 0 0 3 0 0 0 1 0 0
"ENSMUSG00000002550" 0 0 0 1 3643 1 2 0 3 0 0 0 0 0 171 1 0 0 0 0 0 0 0 0 0 0 0 18 1 0 0 0 0 0 0 0 1 1 0 0 0 0 0 0 0 0 0 0 47 76 0 3 2 3219 2 4 0 3 0 0 0 0 0 0 0 0 0 386 1 0 1 1 0 0 0 0 2 0 1 1 2 0 0 3321 0 1
"ENSMUSG00000002565" 0 0 0 0 0 0 0 0 0 0 0 0 0 0 0 0 0 0 0 0 0 0 0 0 0 0 0 0 0 0 0 0 0 0 0 0 0 0 0 0 0 0 0 0 0 0 0 0 0 0 0 0 0 0 0 0 0 0 0 0 0 0 0 0 0 0 0 0 0 0 0 0 0 0 0 0 0 0 0 0 0 0 0 0 0 0
"ENSMUSG00000002578" 0 0 2 1 0 2 5746 1 1 0 0 1 1 0 0 428 0 0 1 1 1 1 0 0 0 0 0 0 1 0 0 0 0 0 0 0 1 0 0 1 1 0 0 0 0 0 0 0 0 0 0 3 1 0 3 5241 1 2 0 382 1 0 1 1 1 0 0 0 0 0 1 0 0 0 0 0 0 1 1 0 2 0 1 0 0 0
"ENSMUSG00000002580" 0 0 621 5 900 0 3 8 0 341 114 0 0 0 0 0 386 1 280 363 0 513 1 1 0 0 0 48 0 8 38 0 0 21 0 0 0 0 160 1 108 122 0 0 15 0 0 23 0 9 0 210 6 493 0 0 11 0 301 0 352 1 269 2 0 328 2 635 1 0 0 1 0 8 0 0 0 0 623 0 0 113 1 1 20 0
"ENSMUSG00000002588" 0 0 0 0 0 0 0 0 0 0 0 0 0 0 0 1 0 0 0 0 0 0 0 0 0 0 0 0 0 0 0 0 0 0 0 0 0 0 0 0 0 0 0 0 0 0 0 0 0 0 0 0 0 0 0 0 0 0 0 1 0 0 0 0 0 0 0 0 0 0 0 0 0 0 0 0 0 0 0 0 0 0 0 0 0 0
"ENSMUSG00000002602" 0 0 0 0 0 9 0 0 1 0 0 0 0 0 0 0 0 0 3 0 0 1 0 0 0 15 0 0 0 0 0 0 0 0 0 0 1 21 3 1592 0 0 0 0 0 0 0 0 0 0 0 0 0 0 0 0 0 2 0 0 0 0 0 0 0 1 0 0 0 0 0 0 2 0 0 1 1 0 0 0 0 0 1088 0 0 0
"ENSMUSG00000002603" 0 0 0 0 0 0 0 0 0 0 0 0 0 0 1 0 0 0 465 0 0 0 0 0 0 0 0 0 0 0 0 0 0 0 0 0 0 0 0 0 0 0 0 0 0 0 0 0 0 0 0 0 0 0 0 0 0 0 0 0 0 0 0 0 0 0 0 2 0 0 0 1 0 0 0 0 0 0 0 0 0 0 0 0 0 0
"ENSMUSG00000002608" 0 0 1 0 3133 0 49 0 0 0 0 22 0 0 0 0 0 1 0 0 41 5 38 0 0 0 0 1 1 3 0 0 1 5 0 0 352 0 0 0 41 0 0 0 0 0 0 0 0 7 0 1 0 2778 1 0 0 1 0 0 0 2 0 0 38 0 31 1 0 310 0 0 0 3 0 0 0 0 0 42 0 0 0 0 0 0
"ENSMUSG00000002617" 0 0 0 0 0 1 0 0 0 0 0 0 0 0 1 1 0 0 0 0 0 0 0 0 0 0 0 1 0 0 0 0 0 1 0 0 1017 1 3 0 1 0 0 0 0 0 0 0 0 0 0 0 0 0 0 0 0 0 0 0 0 0 0 0 0 0 0 0 0 0 0 0 0 0 0 0 0 0 0 0 0 3 0 0 0 0
"ENSMUSG00000002625" 0 0 2 0 0 25 1923 147 0 1 0 1 0 0 0 178 0 224 110 1 2 2182 602 0 0 0 0 0 9798 24 0 0 0 0 0 0 0 1 66 9 0 0 0 2 0 0 13 113 0 7 0 2 2 0 23 1708 29 0 1 3 0 2 101 2 2 1938 1 2 0 193 8065 36 1 24 0 0 1 0 2 0 0 1 2 2 1 0
"ENSMUSG00000002633" 0 0 0 0 0 0 0 0 0 0 0 0 0 0 0 0 0 0 0 0 0 0 0 0 0 0 0 0 0 0 0 0 0 0 0 0 0 0 0 0 0 0 0 0 0 0 0 0 0 0 0 0 0 0 0 0 0 0 0 0 0 0 0 0 0 0 0 0 0 0 0 0 0 0 0 0 0 0 0 0 0 0 0 0 0 0
"ENSMUSG00000002635" 0 0 0 0 144 0 0 0 1 126 0 0 0 15 0 0 0 0 0 0 0 133 0 0 0 7 0 0 0 11 0 6 0 0 0 0 0 1 0 1 0 0 0 0 0 0 0 0 0 0 0 0 0 0 0 0 1 1 0 0 0 1 0 0 0 1 0 0 0 0 0 0 0 10 0 0 0 0 0 590 0 0 1 0 0 0
"ENSMUSG00000002658" 0 0 838 0 117 0 165 547 0 0 0 0 0 0 0 1 19 0 0 0 0 0 1 0 0 0 0 1 0 2 33 0 272 0 0 0 166 0 5228 0 60 0 0 66 0 1 1379 0 0 0 0 0 0 115 0 23 512 0 0 2 1 0 0 0 0 1 1 0 0 0 0 0 0 1 0 2 0 3 1 1 89 4549 0 123 0 0
"ENSMUSG00000002660" 0 0 0 0 0 0 0 0 0 0 0 0 3 0 0 0 0 463 0 101 65 49 0 0 0 2 0 255 0 0 17 0 0 0 0 71 424 0 160 73 394 0 0 0 0 0 0 223 0 0 0 0 0 0 0 0 0 0 0 1 0 0 0 95 56 43 0 0 0 0 0 0 0 0 0 0 0 1 76 0 0 155 0 0 0 0
"ENSMUSG00000002661" 0 0 1 0 0 0 0 0 0 3 1086 0 0 0 0 764 92 0 0 0 0 77 0 0 0 22 1 0 0 408 0 0 910 41 1 0 1265 0 1 0 0 0 0 0 102 0 0 1162 0 0 0 1 0 0 0 0 0 0 3 108 68 0 0 0 1 12 0 0 0 0 0 0 0 385 0 1078 0 0 491 0 1 1 0 0 1065 0
"ENSMUSG00000002664" 0 0 0 0 0 0 0 0 0 0 0 0 0 0 0 0 0 0 0 0 0 0 0 0 0 0 0 0 0 0 0 0 0 0 0 0 0 0 0 0 0 0 0 0 0 0 0 0 0 0 0 0 0 0 0 0 0 0 0 0 0 0 0 0 0 0 0 0 0 0 0 0 0 0 0 0 0 0 0 0 0 0 0 0 0 0
"ENSMUSG00000002668" 0 1 537 2 1 1116 0 0 2 99 70 12 1 0 203 4 175 1 2 749 606 0 0 8 0 3 0 1 1493 47 0 1 77 124 0 487 6281 1318 0 6 787 0 0 0 2 1 0 0 0 1 1 24 4 1 132 0 0 1 2 3 1 1 1 1 551 0 0 1935 2 239 1 2 0 30 1 5368 3 2 1 1 3 0 6 913 0 45
"ENSMUSG00000002679" 0 0 0 1 0 0 45 17 0 0 0 0 0 0 0 4173 0 811 2 4 0 1 1 0 0 0 8 0 931 15 0 0 0 872 0 0 0 0 0 0 21 0 0 0 406 1 0 0 0 13 0 0 1 0 0 0 0 0 0 3400 1 717 2 5 0 1 1 0 0 0 6 0 0 0 0 1 0 0 0 0 1 0 0 7 0 0
"ENSMUSG00000002688" 0 0 0 0 0 0 0 0 0 0 0 0 0 0 0 0 0 0 0 0 0 0 0 0 0 0 0 0 0 0 0 0 0 0 0 0 0 0 0 0 0 0 0 0 0 0 0 0 0 0 0 0 0 0 0 0 0 0 0 0 0 0 0 0 0 0 0 0 0 0 0 0 0 0 0 0 0 0 0 0 0 0 0 0 0 0
"ENSMUSG00000002699" 1 0 5008 42 3834 326 5802 386 9 5540 1 193 945 4 6 3231 11167 279 4171 5724 15087 2194 102 2471 2 297 1035 241 950 614 1388 2 642 0 0 37 110 1282 16561 20 2854 10 521 2 669 0 1917 9130 0 733 45 3 6 994 279 326 106 1 20 2628 9102 7 2888 4699 11231 252 7 220 48 145 305 3082 5561 448 1 90 1186 1021 6 5346 3446 7011 17 186 7895 233
"ENSMUSG00000002718" 0 0 2 0 39 4171 3 0 4 1 0 1 0 0 503 1 0 1 1141 2 1 0 1 0 0 1 0 0 0 3 0 0 0 0 0 0 1 0 86 2 1229 0 0 10 0 1 0 0 0 0 828 2 0 35 3489 4 0 4 0 3 0 1 686 0 0 0 0 0 0 0 0 33 0 2 0 1 0 2 0 2897 0 0 2 0 0 0
"ENSMUSG00000002728" 0 0 0 0 73 0 171 0 3 1446 0 18 90 849 0 2 1 4 1595 0 0 39 0 0 0 173 0 0 0 274 0 119 0 0 0 0 2 0 108 1 49 0 433 16 102 0 0 0 0 0 1 0 0 64 1 149 0 3 1273 2 1 0 630 0 0 0 0 2066 0 2 1 1 1 262 0 2 0 0 3195 1 9 1 1 0 0 1
"ENSMUSG00000002731" 0 0 0 0 2385 0 0 0 0 0 0 0 0 0 1 0 0 1 0 0 4310 0 0 1 0 0 1 0 1641 0 0 0 0 0 0 0 0 0 0 0 0 0 0 0 0 0 0 127 0 0 0 0 0 2123 1 0 0 1 0 0 1 1 0 0 3520 0 0 0 0 0 1432 0 0 0 1 0 0 1 0 1 0 0 0 0 0 2
"ENSMUSG00000002732" 0 0 0 0 0 0 0 0 0 0 0 0 0 0 0 0 0 0 0 0 0 0 0 0 0 0 0 0 0 0 0 0 0 0 0 0 0 0 0 0 0 0 0 0 0 0 0 0 0 0 0 0 0 0 0 0 0 0 0 0 0 0 0 0 0 0 0 0 0 0 0 0 0 0 0 0 0 0 0 0 0 0 0 0 0 0
"ENSMUSG00000002733" 0 0 1004 1 0 1 13 1509 0 1 0 0 0 0 1 44 332 0 1 0 0 281 0 0 0 1 0 0 0 0 0 0 0 1 0 0 2239 0 429 33 1 0 0 1 0 0 0 0 0 0 0 876 1 0 1 15 1343 0 1 41 41 0 1 0 0 253 0 0 0 0 0 1 1 0 0 1 0 0 38 1 0 396 24 0 0 0
"ENSMUSG00000002741" 0 0 4 1 0 352 2801 0 0 0 1 0 1582 0 80 231 0 6984 0 0 2 0 2 82 0 0 0 0 19 50 1 1 0 0 0 0 0 0 0 0 2925 0 12 293 0 0 0 0 0 0 1 5 4 1 308 2473 1 0 0 211 1 5834 0 3 2 3 2 0 0 0 20 0 0 50 0 0 0 1 14 0 1 0 0 0 0 0
"ENSMUSG00000002748" 1 0 614 0 75 1 15 1 0 0 0 0 107 0 4 301 0 2973 334 315 190 33 570 0 0 311 0 13 8 419 0 0 0 0 655 153 900 0 5189 65 0 2 175 0 0 0 0 0 0 0 277 421 1 73 2 8 1 0 0 116 0 2603 284 276 165 36 542 0 0 0 6 15 20 402 2 703 0 3 1 4835 4 314 2 0 0 0
"ENSMUSG00000002763" 0 0 0 0 0 0 0 0 0 0 0 0 0 0 0 0 0 0 0 0 0 0 0 0 0 0 0 0 0 2 0 0 0 0 0 0 1 0 0 0 0 0 0 122 0 0 0 0 0 0 0 0 0 0 0 0 0 0 0 0 0 0 0 0 0 0 0 0 0 0 0 0 0 0 0 1 0 0 0 0 14 0 0 0 0 0
"ENSMUSG00000002767" 0 0 1 0 0 0 0 0 0 0 0 0 0 0 0 104 1 8 0 0 0 1 1 0 0 0 3 0 0 0 0 0 0 7 0 0 2609 0 0 3 0 0 32 0 0 0 0 0 0 0 1 1 1 0 0 0 0 0 0 77 1 8 0 0 0 1 1 0 0 0 0 0 0 0 0 2228 0 0 223 1 1 0 3 0 0 0
"ENSMUSG00000002768" 0 0 2 3 3 2 1108 1615 1 31 1 0 97 545 1 1548 0 1 249 1 175 2 1 1 0 0 169 0 0 0 24 14 60 0 1 0 605 241 2011 424 2 0 140 66 427 0 0 350 0 0 0 6 9 5 11 1012 1440 7 0 1266 3 2 1 6 156 4 3 0 0 1 1 0 0 0 0 1 223 2 306 1 4 1768 0 3 0 0
"ENSMUSG00000002769" 0 0 0 0 0 0 0 0 0 0 0 0 0 0 0 1 1 0 1640 0 0 0 2 0 0 0 0 0 0 0 0 0 0 0 0 0 0 0 0 0 0 0 0 0 0 0 0 199 0 0 0 0 0 0 0 0 0 0 0 1 1 0 1456 0 0 0 2 0 0 0 0 0 0 0 0 0 0 0 0 0 0 0 0 0 0 0
"ENSMUSG00000002771" 0 0 1 0 0 0 0 0 0 0 0 0 0 0 0 0 0 0 0 0 0 0 0 0 0 0 0 0 0 0 0 0 0 0 0 0 0 0 0 0 0 0 0 0 0 0 0 0 0 0 0 2 0 0 0 0 0 0 0 0 0 0 0 0 0 0 0 0 0 0 0 0 0 0 0 0 0 0 0 0 0 0 0 0 0 0
"ENSMUSG00000002778" 0 0 0 0 0 0 0 0 0 0 0 0 0 0 0 487 441 0 0 4 0 0 24 1 0 0 0 32 0 0 29 1 0 0 0 1 0 0 3 0 0 0 0 0 0 0 0 0 0 0 0 0 0 0 4 0 0 0 0 447 297 0 0 5 0 0 26 0 0 0 0 0 0 0 0 0 0 0 0 0 0 2 0 0 0 0
"ENSMUSG00000002781" 0 0 0 0 0 0 0 0 0 0 0 0 0 0 0 0 0 0 0 0 0 0 0 0 0 0 0 0 0 0 0 0 0 0 0 0 87 0 0 0 0 0 0 0 0 0 0 0 0 0 0 0 0 0 0 0 0 0 0 0 0 0 0 0 0 0 0 0 0 0 0 0 0 0 0 0 0 0 0 0 0 0 0 0 0 0
"ENSMUSG00000002791" 0 0 0 0 0 0 0 0 0 0 0 0 0 0 0 0 0 0 0 0 0 0 0 0 0 0 0 0 0 0 0 0 0 0 0 0 0 0 0 0 0 0 0 0 0 0 1 0 0 0 0 0 0 0 0 0 0 0 0 0 0 0 0 0 0 0 0 0 0 0 0 0 0 0 0 0 0 0 0 0 0 0 0 0 0 0
"ENSMUSG00000002797" 0 0 0 0 0 0 293 0 0 0 0 0 2 0 0 1 0 0 0 0 0 389 674 0 0 0 0 0 0 0 818 0 0 1 730 2 1 0 0 1 0 1840 68 0 0 0 0 0 0 0 0 0 0 0 0 0 0 0 0 1 0 0 1 0 0 359 0 0 0 0 0 0 0 0 0 1 0 0 0 0 0 0 0 0 0 0
"ENSMUSG00000002799" 0 0 0 0 0 0 0 0 0 0 0 0 0 0 0 0 0 0 0 0 0 0 0 0 0 0 0 0 0 0 0 0 0 0 0 0 0 0 0 0 0 0 0 0 0 0 0 0 0 0 0 0 0 0 0 0 0 0 0 0 0 0 0 0 0 0 0 0 0 0 0 0 0 0 0 0 0 0 0 0 211 0 0 0 0 0
"ENSMUSG00000002803" 0 0 0 0 0 0 0 0 12 710 0 0 0 0 42 0 0 0 0 0 0 0 0 0 0 0 0 0 0 0 0 0 0 0 0 0 0 5 0 0 0 0 0 0 0 0 0 0 0 0 0 0 0 0 0 0 0 12 651 0 0 0 0 0 0 0 0 0 0 0 0 0 0 0 0 0 5 0 0 33 0 0 0 0 0 0
"ENSMUSG00000002804" 0 0 0 0 0 19 0 710 1 22 0 0 0 0 0 0 0 990 0 1 0 1 0 0 0 0 0 0 0 0 0 0 0 0 0 0 0 0 1 0 0 0 0 0 0 0 0 0 0 0 0 0 0 1 19 0 464 0 0 0 1 904 0 1 0 1 0 0 0 115 0 0 0 0 0 0 0 653 1 0 23 1 0 0 0 0
"ENSMUSG00000002808" 0 0 0 0 0 0 0 0 0 0 0 0 0 0 0 0 0 0 0 0 0 0 0 0 0 0 0 0 0 0 0 0 0 0 0 0 0 0 0 0 0 0 0 0 0 0 0 0 0 0 0 0 0 0 0 0 0 0 0 0 0 0 0 0 0 0 0 0 0 0 0 0 0 0 0 0 0 0 0 0 0 0 0 0 0 0
"ENSMUSG00000002812" 3 0 1134 0 0 2018 0 3 1 0 0 0 1 0 1 3 450 0 0 0 41 955 1 0 0 0 0 0 613 0 0 0 18 0 0 1 2 2767 3946 70 0 0 44 0 1 0 0 1675 0 0 0 1031 0 1 49 0 3 1 1 3 416 0 0 0 37 4 0 0 0 0 556 0 0 0 0 3 7 2 1 66 5 3597 68 1 1 0
"ENSMUSG00000002814" 0 0 0 0 0 1 0 0 0 0 0 0 0 0 0 0 0 0 2899 0 0 0 0 0 0 0 0 0 737 0 0 0 0 0 0 0 0 1 0 0 0 0 5 0 0 0 0 0 0 0 0 0 1 0 1 0 0 0 0 0 0 0 2515 0 0 0 0 0 0 0 0 1 0 0 0 0 0 87 0 1 0 0 0 0 0 0
"ENSMUSG00000002820" 0 0 0 0 0 0 12 0 2 0 0 0 0 0 0 1 1 3 3 0 0 2481 0 0 0 0 0 0 0 0 2 0 0 0 0 0 1 0 0 2593 0 0 0 0 0 0 0 1 0 518 0 0 0 1 0 12 0 2 0 3 8 11 10 3 0 2267 5 0 0 0 0 4 0 0 2 1 0 0 0 1 0 1 2089 0 0 0
"ENSMUSG00000002825" 0 0 0 0 0 0 0 0 0 0 0 0 0 0 2 139 250 0 0 0 0 0 0 0 0 0 0 0 9 0 0 0 0 0 0 0 0 48 0 9 0 0 0 0 0 0 215 0 0 0 0 0 0 0 0 0 0 0 0 127 0 0 0 0 0 0 0 0 0 0 0 0 0 0 0 0 45 0 0 0 0 0 9 0 0 0
"ENSMUSG00000002831" 0 0 0 0 0 0 0 0 0 0 0 0 0 0 0 0 0 0 0 0 0 0 0 0 0 0 0 0 0 0 0 0 0 0 0 0 0 0 0 0 0 0 0 0 0 0 0 0 0 0 0 0 0 0 0 0 0 0 0 0 0 0 0 0 0 0 0 0 0 0 0 0 0 0 0 0 0 0 0 0 0 0 0 0 0 0
"ENSMUSG00000002833" 0 0 0 0 0 6 2 0 0 0 0 0 0 0 0 0 4 0 42 0 0 1 0 0 0 0 0 382 0 97 0 0 0 0 0 0 1 13 817 6 0 0 0 0 44 0 8 0 1 1 0 0 0 0 0 0 0 0 0 0 4 0 0 0 0 1 0 0 0 0 0 0 1 92 0 1 1 2 0 0 0 698 6 970 0 0
"ENSMUSG00000002835" 0 0 0 0 0 0 0 0 0 0 0 0 0 0 0 0 0 0 0 0 0 0 166 0 0 0 0 0 0 0 1 0 0 0 0 0 0 0 0 0 0 0 0 0 0 0 0 0 0 0 0 0 0 0 0 0 0 0 0 0 0 0 0 0 0 0 151 0 0 0 0 0 0 0 1 0 0 0 0 0 0 0 0 0 0 0
"ENSMUSG00000002844" 0 0 0 0 0 0 0 0 0 2 0 0 533 0 1 0 117 1 1 0 0 426 0 0 0 84 0 1 0 788 0 0 0 0 1 0 0 2 0 0 0 0 0 0 5 1 0 36 0 0 0 0 0 0 0 0 0 0 2 0 0 1 1 0 0 409 0 2200 1 1 0 1 2 525 0 2 1 0 0 0 1 0 0 0 35 0
"ENSMUSG00000002845" 0 0 0 1 0 0 0 0 0 0 0 0 0 0 0 28 0 0 11 137 1 0 1001 0 0 0 0 558 0 5 0 0 0 6 0 0 0 0 1 0 42 0 0 0 0 0 0 0 0 0 0 0 1 0 0 0 0 0 0 29 0 0 11 0 1 0 788 0 512 0 0 0 0 0 0 0 0 0 0 0 525 1 0 0 0 0
"ENSMUSG00000002846" 0 0 128 0 0 0 46 0 0 0 0 1 0 0 0 0 386 0 1 0 0 14 0 0 1 94 0 0 0 39 0 0 0 0 0 0 7 10 14 0 11 0 0 0 0 0 0 30 0 0 0 0 0 0 0 46 0 0 0 0 340 0 1 0 0 3 1 0 0 0 0 0 0 37 0 0 11 11 61 80 86 14 0 1 0 17
"ENSMUSG00000002847" 0 0 0 0 0 0 0 0 0 0 0 0 0 0 0 0 0 0 0 0 0 0 0 0 0 0 0 0 0 0 0 0 0 0 0 0 0 0 0 0 0 0 0 0 0 0 0 0 0 0 0 0 0 0 0 0 0 0 0 0 0 0 0 0 0 0 0 0 0 0 0 0 0 0 0 0 0 0 0 0 0 0 0 0 0 0
"ENSMUSG00000002870" 0 0 91 0 0 0 1 10 0 1 0 0 0 0 48 0 1 0 0 1 2551 0 100 0 0 0 0 0 0 0 1012 0 0 104 0 163 0 0 905 0 0 99 0 0 0 0 0 0 0 1 0 84 0 0 0 1 12 0 1 0 1 0 0 1 2096 0 93 1 1 0 0 1 642 0 0 0 0 1 0 0 1 854 0 1 0 1
"ENSMUSG00000002871" 0 0 0 0 0 0 0 0 0 6 0 1 0 0 0 0 1067 0 1 1 0 0 0 0 0 28 0 0 33 0 0 0 0 0 0 52 0 0 0 292 1 0 0 0 0 0 0 0 0 0 46 0 0 0 0 0 0 0 6 0 0 0 0 0 0 0 0 0 0 0 29 0 0 0 0 0 0 0 0 0 0 0 0 1 0 0
"ENSMUSG00000002881" 0 0 3 4 6 2 3 4430 0 3 0 3 100 0 2 2 6617 1 353 2 5864 1 172 0 0 0 0 1 4 0 1 0 1 0 0 885 2563 42 7 1 1 1 0 424 17 0 1 2 0 59 3 6 7 9 4 4 3968 0 3 3 5659 1 1 5 4675 2 5 2 1 83 0 1 0 0 0 2161 41 2 0 0 1 8 1 0 2 2
"ENSMUSG00000002885" 2 1 229 1738 0 522 36 28 5 0 1 1387 0 1 99 3386 1897 6212 15 469 65 0 703 2 0 603 0 98 0 283 1865 6 5126 19 0 64 3 2755 0 56 1320 1 12 1876 1 3 296 24 1 204 1 112 1317 0 1 31 3 4 0 2752 4 4520 16 42 46 0 630 1005 86 10 0 301 1 274 0 4 1748 0 12 174 0 0 0 7 20 2
"ENSMUSG00000002897" 1 0 128 287 145 0 5 318 0 2 125 22 1 0 188 345 0 0 0 8 647 0 1 1 0 149 0 0 25 68 11 0 0 0 134 96 0 1 34 75 0 22 0 0 33 1 1 4307 26 0 0 116 250 140 0 0 167 0 2 321 0 0 0 2 516 1 1 0 0 16 22 89 861 20 0 0 1 0 0 902 1 2 71 9 3544 23
"ENSMUSG00000002900" 0 0 0 0 0 0 0 0 0 0 0 0 0 0 0 0 0 0 0 0 0 0 0 0 0 0 0 0 0 0 0 0 0 0 0 0 0 0 0 0 0 0 0 0 2 0 0 0 0 0 0 0 0 0 0 0 0 0 0 0 0 0 0 0 0 0 0 0 0 0 0 0 0 0 0 0 0 0 0 0 0 0 0 0 0 0
"ENSMUSG00000002908" 0 0 0 0 0 0 0 0 0 0 0 0 0 0 0 0 0 0 0 0 0 0 0 0 0 0 0 0 0 0 0 0 0 0 0 0 0 0 0 0 0 0 0 0 0 0 0 0 0 0 0 0 0 0 0 0 0 0 0 0 0 0 0 0 0 0 0 0 0 0 0 1 0 0 0 0 0 0 0 0 0 0 0 0 0 0
"ENSMUSG00000002910" 0 0 55 0 0 0 0 0 0 0 0 8 0 0 0 0 0 0 0 0 0 0 0 0 0 0 0 0 0 0 0 0 0 0 0 0 0 0 0 0 0 0 0 0 0 0 0 1 0 0 0 50 0 0 0 0 0 0 0 0 0 0 0 0 0 0 0 0 0 0 0 0 0 0 0 0 0 0 0 0 0 0 0 0 0 0
"ENSMUSG00000002930" 0 0 0 0 0 0 0 0 0 0 0 0 0 0 0 0 0 0 0 0 0 0 0 0 0 0 0 0 0 0 0 0 0 0 0 0 0 0 0 0 0 0 0 0 0 0 0 0 0 0 0 0 0 0 0 0 0 0 0 0 0 0 0 0 0 0 0 0 0 0 0 0 0 0 0 0 0 0 0 0 0 0 0 0 0 0
"ENSMUSG00000002944" 0 0 0 0 0 0 0 0 0 0 0 4 0 0 0 0 0 0 0 0 0 0 0 0 0 0 0 0 0 0 0 0 0 0 0 0 0 0 0 0 0 0 0 0 0 0 0 0 0 0 0 0 0 0 0 0 0 0 0 0 0 0 0 0 0 0 0 0 0 0 0 0 0 0 0 0 0 0 0 0 0 0 0 0 0 0
"ENSMUSG00000002948" 1 0 0 2052 1 981 1 0 0 0 0 0 0 0 31 9 0 0 0 0 0 264 0 0 0 0 0 0 0 0 0 0 0 0 0 0 1 1412 30 2 0 0 762 0 0 0 0 0 0 0 0 0 518 0 3 1 0 0 0 8 0 0 0 0 0 175 0 0 0 1 0 148 0 0 0 3 26 1 0 1426 230 28 2 0 0 0
"ENSMUSG00000002949" 0 0 0 0 7 50 0 0 0 2 30 14 1 0 0 0 0 1 0 81 0 997 0 0 0 0 1 68 3 1273 1 95 0 95 0 1 10 61 175 28 0 59 0 0 29 0 0 49 0 0 4 0 0 7 0 0 0 0 3 0 0 0 0 0 0 1 0 2410 2 3 0 2 0 1169 1 0 0 0 0 52 0 0 24 0 47 38
"ENSMUSG00000002957" 0 0 3 0 2 1 1128 110 1 0 0 0 0 0 0 78 344 681 19 216 2806 0 3 0 1 0 111 0 681 0 5 0 0 1 225 1272 0 25 0 260 0 44 0 3 0 0 0 55 0 0 0 1 1 0 2 883 97 2 1 80 0 604 0 208 2439 0 0 0 0 41 537 44 0 0 0 0 25 0 9 51 0 0 227 0 0 658
"ENSMUSG00000002963" 0 0 37 58 0 0 3734 2 3 1 0 0 0 26 0 213 0 284 0 2 1 0 0 0 0 0 0 0 42 0 0 0 0 0 0 6 0 3307 5 0 497 0 0 0 0 0 0 1 0 0 55 5 4 1 0 3337 3 5 1 0 0 1 2 3 2 0 0 0 0 0 0 0 0 0 0 0 2925 0 0 1 1 4 0 2 1 2
"ENSMUSG00000002968" 0 0 1 0 0 0 1185 0 0 0 0 0 0 0 0 0 0 0 0 0 0 4 0 0 0 0 0 0 0 0 0 0 0 0 0 0 0 0 0 1 0 0 0 0 0 0 0 0 0 0 0 1 0 1 0 1112 0 0 0 0 0 0 0 0 0 5 0 0 0 0 0 1 0 0 0 0 0 0 0 0 0 0 1 0 0 0
"ENSMUSG00000002980" 0 0 0 0 0 0 0 0 0 0 0 0 0 0 0 0 0 0 0 0 0 0 0 0 0 0 0 0 0 0 0 0 0 0 0 0 0 0 0 0 0 0 0 0 0 0 0 0 0 0 0 0 0 0 0 0 0 0 0 0 0 0 0 0 0 0 0 0 0 0 0 0 0 0 0 0 0 0 0 0 0 0 0 0 0 0
"ENSMUSG00000002981" 0 0 6 0 1048 0 0 0 0 0 0 0 0 1 1 1 6 1 0 2 0 0 0 14 0 0 0 0 1 1 0 1 0 1 0 0 2 0 0 0 0 0 0 0 0 0 0 1 1 0 56 8 1 944 0 0 1 0 0 1 6 1 0 2 0 0 0 384 0 0 1 0 1004 1 0 2 0 0 1877 1 0 0 0 3 1 0
"ENSMUSG00000002983" 0 0 4 0 1 0 0 0 1 11 0 0 27 0 13 64 0 0 0 2 1 0 0 0 0 0 174 1046 1 2 2 0 0 0 0 0 0 0 0 0 0 191 0 469 0 1 0 0 0 0 211 6 0 1 0 0 0 1 12 26 0 0 0 0 1 0 0 7860 0 0 1 2 2 2 4 0 0 1 0 0 0 0 0 0 0 0
"ENSMUSG00000002984" 0 0 0 2410 0 3 0 1 1 0 0 0 0 0 0 1 3362 0 1 0 0 0 1 0 0 0 39 0 0 0 0 1 0 0 0 0 0 4 1 0 0 139 1 0 0 0 0 0 0 0 15 0 2107 0 2 1 1 1 0 1 2956 0 1 0 0 0 1 0 0 0 0 1 1 0 0 0 4 0 0 0 0 1 1 0 0 0
"ENSMUSG00000002985" 0 0 4 0 0 0 0 0 0 0 0 0 0 0 0 0 0 0 0 0 0 0 0 0 0 0 0 0 0 0 0 0 0 0 0 0 0 0 0 0 0 0 0 0 0 0 0 0 0 0 0 0 0 0 0 0 0 0 0 0 0 0 0 0 0 0 0 0 0 0 0 0 0 0 0 0 0 0 0 0 0 0 0 0 0 0
"ENSMUSG00000002992" 0 0 0 0 0 0 0 0 0 0 0 0 0 0 0 0 0 0 0 0 0 0 0 0 0 0 0 0 0 0 0 0 0 0 0 0 0 0 0 0 0 0 0 0 0 0 0 0 0 0 0 0 0 0 0 0 0 0 0 0 0 0 0 0 0 0 0 0 0 0 0 0 2 0 0 0 0 0 0 0 0 0 0 0 0 0
"ENSMUSG00000002996" 1070 0 855 1 0 1235 4 623 3 474 0 0 0 0 0 6297 14 1621 2928 111 1552 1480 485 1 0 208 1 0 290 133 2 5485 1 263 1 0 5565 0 522 2 1566 0 0 0 431 0 2 1937 0 4180 0 708 2 1 1110 2 5 1 4 5243 4 2 2555 2 1343 1237 4 301 1 167 267 0 0 0 0 4263 0 3 299 1 1 2 0 2 1770 1688
"ENSMUSG00000002997" 0 0 0 0 0 0 0 0 0 0 0 0 0 0 0 0 0 0 0 0 0 0 0 0 0 0 0 0 0 0 16 0 0 0 0 0 0 0 0 0 0 0 0 0 0 0 0 0 0 0 0 0 0 0 0 0 0 0 0 0 0 0 0 0 0 0 0 0 0 0 0 0 0 0 0 0 0 0 0 0 0 0 0 0 0 0
"ENSMUSG00000003031" 1 0 268 58 626 1585 331 588 3 288 17 107 4 1 148 414 2007 408 515 1225 1 94 1086 670 0 14 0 1101 134 279 22 52 14 11 7 6 553 891 134 1205 262 78 82 6 7 2 621 1174 0 116 0 231 49 565 851 285 480 4 207 330 1307 154 432 823 3 92 810 91 629 8 112 189 0 73 0 472 214 595 375 340 1195 128 695 392 737 76
"ENSMUSG00000003032" 0 0 1 0 0 0 0 0 2 1043 0 0 0 0 0 0 1032 1 0 1 0 967 0 0 1 26 0 0 25 0 0 0 0 1413 0 0 2 0 0 0 0 0 0 0 0 0 0 0 0 0 0 1 0 0 0 1 0 0 911 0 1 1 0 1 0 874 0 0 0 0 0 0 0 0 0 1 0 0 0 0 0 0 0 0 0 0
"ENSMUSG00000003033" 0 1 0 1 55 0 0 0 0 4 0 0 0 0 10 779 0 0 198 1064 0 1 1 1 0 0 2 0 0 0 1 0 0 0 0 0 0 9 70 0 2540 0 0 0 0 0 95 1303 0 1 13 0 1 47 0 0 0 0 3 736 0 0 12 0 1 1 1 0 0 9 0 450 0 0 1 0 8 0 0 1 0 71 0 705 1244 1
"ENSMUSG00000003037" 2096 0 2 26 1 2 864 1 9189 19 1 13 495 0 0 3960 4 2 1666 3819 1631 2 194 0 0 0 0 1 3 246 1399 0 0 8 11 0 2785 0 1829 2 0 0 0 0 0 4 0 440 0 0 1 2 4 2 3 2 0 7702 21 3375 5 3 498 3249 1489 2 189 2178 1 1 0 0 2 0 0 2479 0 1 0 1052 7 1613 5 0 12 0
"ENSMUSG00000003038" 2 0 661 61 253 156 1 0 1 0 4 144 69 0 0 0 494 0 0 0 0 0 1114 0 0 667 442 0 0 179 357 1 0 16 0 17 285 218 21 3 58 0 1 13 2 1 0 147 0 0 0 580 0 232 0 1 0 1 0 0 436 0 0 0 1 0 960 1 0 0 0 0 0 120 1 48 0 0 0 0 1064 10 4 60 0 23
"ENSMUSG00000003039" 226 0 4 1 5884 2 176 1189 1 2604 0 0 0 0 128 4 6615 2 3 4 3 2278 2 0 1 0 0 5225 5 5 1496 0 4 0 0 0 4072 1 1 1684 34 2942 91 15 45 0 104 48 0 2 8 6 5 4915 2 3 1077 2 2203 6 4688 2 2 4 2 2030 3 12 4496 1 2 8 4 5 2 3242 0 61 1 56 56 3 1291 0 48 3
"ENSMUSG00000003051" 0 0 1 0 0 0 0 0 0 0 0 0 0 0 0 0 0 0 0 0 0 0 0 0 0 0 0 0 0 0 0 0 0 0 0 0 0 0 0 0 0 0 0 0 0 0 0 0 0 0 0 1 0 0 0 0 0 0 0 0 0 0 0 0 0 0 0 0 0 0 0 0 0 0 0 0 0 0 0 0 0 0 0 0 0 0
"ENSMUSG00000003053" 0 0 0 0 0 0 0 0 0 0 0 0 0 0 0 0 0 0 0 0 0 0 0 0 0 0 0 0 0 0 0 0 0 0 0 0 0 0 0 0 0 0 0 0 0 0 0 0 0 0 0 0 0 0 0 0 0 0 0 0 0 0 0 0 0 0 0 0 0 0 0 0 0 0 0 0 0 0 0 0 0 0 0 0 0 0
"ENSMUSG00000003062" 160 0 0 0 0 112 90 0 2 1 0 80 0 0 0 15 0 135 0 1 1 0 1 0 0 0 0 0 0 0 7798 0 62 0 0 0 62 146 1 0 0 0 0 0 0 0 0 0 0 0 0 1 0 0 0 0 0 4 0 0 0 111 0 1 0 0 1 4 1 3 0 0 0 0 6446 57 0 0 2 3276 12 1 2 1 0 1
"ENSMUSG00000003068" 1 0 0 0 0 0 0 0 0 0 0 1 0 0 0 0 0 0 0 0 0 0 0 0 0 0 1 0 0 0 0 4 495 0 0 0 0 0 0 0 2 0 456 0 0 0 338 0 0 0 926 0 0 1 0 0 0 0 0 0 0 0 0 0 0 0 0 0 0 0 0 0 0 0 0 1 0 1 822 0 0 0 0 0 0 0
"ENSMUSG00000003070" 0 0 0 0 0 0 0 0 0 0 0 0 0 0 0 0 0 0 0 0 0 0 0 0 0 0 0 0 0 0 0 0 0 0 0 0 0 0 0 0 0 0 0 0 0 0 0 0 0 0 0 0 0 0 0 0 0 0 0 0 0 0 0 0 0 0 0 0 0 0 0 0 0 0 0 0 0 0 0 0 0 0 0 0 0 0
"ENSMUSG00000003072" 0 0 24 22 33 1 1339 639 484 2 99 0 115 31 32 1164 2 789 1310 1 464 75 905 0 2 0 2 1275 1 1049 98 63 0 0 28 233 9 1 3296 389 1510 0 39 131 0 0 48 1889 0 0 3 23 5 0 3 1227 590 3 2 1039 2 0 1202 0 420 54 813 729 1160 4 1 0 2 419 0 9 0 3 2 1 1 2784 361 1 1648 0
"ENSMUSG00000003099" 0 0 3 0 81 0 35 0 0 173 0 277 0 0 0 0 0 0 8 0 1 0 0 0 0 0 0 0 248 0 0 0 0 0 0 0 1 1 0 0 16 111 0 0 14 0 11 1397 0 0 0 3 0 0 0 35 0 0 152 1 0 0 8 0 0 0 0 0 0 10 226 314 1 0 0 0 1 53 0 29 0 0 0 0 0 0
"ENSMUSG00000003119" 790 0 927 2 60 991 2 1617 2 0 248 0 249 0 0 49 84 16 60 7685 146 6 189 0 0 0 0 1 1272 140 1 1 45 648 5 0 527 0 479 0 1 0 0 10 0 0 488 0 0 0 0 768 4 52 785 3 1152 2 0 42 73 3 0 6023 133 0 5 413 1 1 967 5 1302 89 1 0 0 2 0 0 1 418 0 1 0 0
"ENSMUSG00000003123" 0 0 0 0 0 0 0 0 0 0 0 0 0 0 0 22 0 0 0 0 0 0 0 0 0 0 1 0 0 0 0 0 0 0 0 0 0 0 0 1 0 0 0 0 0 0 0 0 0 0 0 0 0 0 0 0 0 0 0 22 0 0 0 0 0 0 0 0 0 0 0 0 0 0 0 0 0 0 0 0 0 0 0 5 0 0
"ENSMUSG00000003131" 0 0 7 59 2572 0 42 427 1 0 0 0 14 0 164 1944 3 0 134 1 579 0 0 0 0 247 0 0 0 0 0 0 0 0 0 0 76 0 0 0 19 0 0 0 0 0 1 0 0 4 0 1 0 2095 0 0 0 2 0 1701 1 2 119 1 531 0 0 1 0 1 0 1 1 0 0 0 0 0 1 0 0 0 0 0 0 0
"ENSMUSG00000003134" 0 0 0 0 0 0 0 0 0 0 0 0 0 0 0 0 0 0 0 0 0 0 0 0 0 0 0 0 0 0 0 0 0 0 0 0 0 0 0 0 0 0 0 0 0 0 0 0 0 0 0 0 0 0 0 0 0 0 0 0 0 0 0 0 0 0 0 0 0 0 0 0 0 0 0 0 0 0 0 0 0 0 0 0 0 0
"ENSMUSG00000003135" 0 0 0 0 0 0 0 0 0 1 0 0 0 0 0 1 38 0 488 0 0 13 0 0 0 0 0 0 0 5 0 0 0 0 0 0 0 150 0 0 0 0 0 0 31 0 0 0 0 0 299 0 0 0 0 1 0 0 1 1 38 0 0 0 0 11 0 0 0 0 0 0 0 5 0 0 127 0 0 0 0 0 0 0 0 0
"ENSMUSG00000003153" 1771 0 2 1 4132 0 1 276 1 18 0 0 0 0 0 48 0 48 0 0 3 0 0 0 0 0 1 1 1 0 0 0 0 0 0 0 0 1 2 4 0 0 0 0 0 1 0 0 0 14 0 4 0 3555 0 1 0 0 15 1 0 0 0 0 3 0 0 0 0 1 1 30 0 0 0 0 0 0 1 1 5 0 0 57 0 2
"ENSMUSG00000003154" 0 0 6 0 0 0 31 0 0 57 0 0 0 0 1 4656 1 2 2 2 0 0 1 9 0 0 0 0 0 1 0 0 0 0 0 0 572 8 5 0 71 0 411 0 0 0 0 89 0 0 0 6 0 0 0 31 0 0 0 3850 1 2 2 2 0 0 1 0 0 9 0 272 0 0 0 511 7 0 0 1 1 6 0 1 0 0
"ENSMUSG00000003161" 2 0 7 876 3519 4453 954 120 3 504 928 2 470 0 10 2174 643 148 1797 4 2054 21 3 135 1 1365 42 1489 187 1030 1408 296 1 0 55 2348 2331 1574 5279 1101 281 2 433 768 91 4 1163 1715 2 160 1 5 11 2621 3390 901 119 2 118 1824 587 25 767 4 1735 18 3 2 1312 6 2 0 2848 199 1 885 936 5 3287 10 930 3163 19 6674 1479 398
"ENSMUSG00000003166" 0 0 0 0 0 9 1 0 1 10775 0 0 0 1 0 885 697 0 0 546 1 1 0 1 0 1 1 1 0 0 0 0 0 0 0 0 679 0 0 0 0 0 5 0 0 0 0 3 0 0 2 2 1 0 7 1 0 0 9016 106 0 0 0 0 1 0 0 0 0 7 0 7 0 0 0 622 1 0 0 0 0 0 0 7 3 4
"ENSMUSG00000003178" 0 0 0 0 0 0 0 0 0 0 0 0 0 0 0 0 0 0 0 0 0 0 0 0 0 0 0 0 0 0 0 0 0 0 0 0 0 0 0 0 0 0 0 0 0 0 0 0 0 0 0 0 0 0 0 0 0 0 0 0 0 0 0 0 0 0 0 0 0 0 0 0 0 0 0 0 0 0 0 0 0 0 0 0 0 0
"ENSMUSG00000003184" 0 0 626 121 0 4 0 0 0 28 0 0 0 0 0 96 0 0 0 6 0 0 14 0 0 1 0 0 0 0 4 0 6 8 0 5 22 5 34 0 43 3 0 14 0 0 1 26 0 0 7 562 1 0 0 0 0 1 28 90 0 0 0 6 0 0 15 0 0 0 0 27 0 0 0 0 0 0 0 0 25 0 0 0 0 35
"ENSMUSG00000003190" 0 0 2 0 0 0 0 0 0 0 0 1 2 0 0 0 12 0 5 0 0 0 0 0 0 0 0 0 0 0 3 0 126 0 0 99 0 11 0 0 0 0 0 40 0 0 0 522 0 0 0 3 0 0 0 0 0 0 0 0 0 0 5 1 0 0 0 5 0 20 0 635 0 1 0 0 11 0 0 2 1160 0 0 1 454 0
"ENSMUSG00000003198" 0 0 0 0 0 0 0 0 0 0 0 0 0 0 0 0 0 0 4 0 0 0 0 0 0 0 1 0 0 0 0 0 133 58 0 0 4 0 2 0 0 0 0 0 0 0 0 0 0 0 0 0 0 0 0 0 0 0 0 0 0 0 0 0 0 0 0 0 0 0 0 0 0 0 0 0 0 0 0 0 0 2 0 0 0 0
"ENSMUSG00000003199" 0 0 0 0 0 2 0 0 0 0 0 0 0 0 0 0 0 0 1 0 0 0 0 0 0 0 0 1 0 0 3 0 0 0 0 0 0 1 0 0 0 0 0 0 0 0 0 0 0 0 0 0 0 0 3 0 0 1 0 1 0 0 1 0 0 0 0 3 1 115 0 5238 1 0 4 0 1 0 0 2 0 0 0 0 0 0
"ENSMUSG00000003200" 0 0 5 62 2 22 76 1560 2 5 0 345 69 0 0 2 5923 320 2425 1 0 1 1 19 0 0 0 2219 161 0 36 0 0 0 0 0 0 36 0 0 42 1212 0 0 123 0 0 14 0 23 63 5 5 2 3 10 1442 2 0 4 5061 1 2235 1 0 1 2 1 1972 1 142 0 1 0 0 0 18 2 0 27 0 0 0 0 13 0
"ENSMUSG00000003206" 0 0 0 0 0 1 0 0 0 0 0 0 0 0 0 0 0 0 812 0 0 0 1 0 0 0 0 0 0 635 0 0 213 0 0 0 1 0 54 0 0 0 0 0 1 0 0 0 0 0 0 0 0 0 1 0 0 0 0 0 0 0 733 0 0 0 1 0 0 0 0 0 1 407 0 0 0 0 0 0 0 53 0 0 0 0
"ENSMUSG00000003208" 0 0 87 0 0 0 0 0 0 0 0 0 0 0 0 0 0 62 22 0 0 6 0 0 0 0 1 0 0 0 0 0 0 0 0 0 0 0 0 0 0 0 0 0 0 0 0 0 0 0 9 10 0 0 0 0 0 0 0 0 0 0 20 0 0 6 0 0 0 0 0 0 0 0 0 0 0 0 0 0 0 0 0 0 0 0
"ENSMUSG00000003226" 0 0 1 1 1 0 0 4 0 7857 0 691 0 0 0 1810 204 159 59 0 6 1 109 0 0 0 0 1 258 269 1692 0 0 0 0 0 0 298 1 147 568 3 852 2515 0 0 2 264 0 0 0 2 1 1 0 0 4 0 6873 1033 162 1 55 2 7 1 25 0 1 0 3 2 0 0 0 1 267 0 294 2 1 0 140 1678 3 5
"ENSMUSG00000003227" 0 0 0 0 0 0 0 0 0 0 0 0 0 0 0 0 0 0 0 0 0 0 0 0 0 0 0 0 0 0 0 0 0 0 0 0 0 0 0 0 0 0 0 0 0 0 0 0 0 0 0 0 0 0 0 0 0 0 0 0 0 0 0 0 0 0 0 0 0 0 0 0 0 0 0 0 0 0 0 0 0 0 0 0 0 0
"ENSMUSG00000003228" 0 0 1 0 0 0 1 460 0 0 0 0 1 0 0 0 0 0 0 0 0 0 0 0 0 0 0 0 0 0 0 0 0 0 0 0 0 0 0 0 0 0 0 0 0 0 0 0 0 0 0 1 0 0 0 1 425 0 0 0 0 0 0 0 0 0 0 0 0 0 0 0 0 0 0 0 0 0 0 0 0 0 0 0 0 0
"ENSMUSG00000003233" 0 0 1 1 0 2 0 1513 0 12 0 0 0 0 0 0 20 0 0 1 66 1 23 0 0 0 0 0 11 0 0 0 0 0 0 0 1117 0 1 0 102 0 1 0 0 0 0 67 0 0 0 1 2 0 2 0 1327 0 13 0 19 0 0 2 65 2 25 0 0 0 9 0 0 0 0 973 0 464 1 1 571 1 0 14 63 50
"ENSMUSG00000003234" 0 0 5 0 2 0 4264 0 0 1 0 0 547 141 0 0 1393 0 3 4 1 0 1 0 0 0 0 86 0 0 0 0 730 0 0 0 0 5617 0 60 0 1 0 4 0 1 0 1 0 0 0 5 0 3 0 3872 0 1 1 1 0 1 5 4 0 0 1 1187 0 0 0 4 0 0 0 0 4993 1 0 0 2 1 0 1 1 2
"ENSMUSG00000003235" 0 0 0 0 0 0 0 0 0 0 490 0 0 0 9 0 0 0 0 0 0 0 0 0 0 0 0 0 0 82 0 0 0 0 0 0 0 0 0 136 0 0 0 0 0 0 0 0 0 0 318 0 0 0 0 0 0 0 0 0 0 0 0 0 0 0 0 0 0 0 0 0 0 0 0 0 0 0 0 0 4 0 0 0 0 0
"ENSMUSG00000003269" 0 0 60 0 0 0 0 0 0 0 0 0 0 0 0 7 110 0 0 0 148 1 0 0 0 0 0 0 0 0 0 0 0 0 0 0 0 0 27 0 0 0 0 0 0 0 68 0 0 0 0 57 0 0 0 0 0 0 0 0 104 0 0 0 137 1 0 0 0 0 0 0 2 0 0 0 0 0 0 0 0 0 0 0 0 0
"ENSMUSG00000003271" 0 0 0 0 0 17 0 0 0 7 0 0 0 0 0 0 1 0 0 0 0 0 0 0 0 51 0 0 0 0 0 0 0 0 0 0 6 14 0 0 0 0 0 0 0 0 0 0 0 0 0 0 0 0 0 0 0 0 7 0 1 0 0 0 0 0 0 0 0 0 0 0 0 0 0 0 0 1 0 0 0 0 0 0 0 0
"ENSMUSG00000003273" 0 0 0 0 0 0 0 0 0 0 0 0 0 0 0 0 0 0 0 0 0 0 0 0 0 0 0 0 0 0 0 0 0 0 0 0 0 0 0 0 0 0 0 0 0 0 0 0 0 0 0 0 0 0 0 0 0 0 0 0 0 0 0 0 0 0 0 0 0 0 0 0 0 0 0 0 0 0 0 0 0 0 0 0 0 0
"ENSMUSG00000003279" 0 0 0 0 0 0 0 0 0 0 0 0 0 0 0 1 0 0 0 0 0 0 0 0 0 0 0 0 0 0 0 0 0 0 0 0 0 0 0 0 0 0 0 0 0 0 0 0 0 0 0 0 0 0 0 0 0 0 0 0 0 0 0 0 0 0 0 0 0 0 0 1 0 0 0 0 0 0 0 0 0 0 0 0 0 0
"ENSMUSG00000003282" 0 0 0 1 0 0 0 0 0 0 0 0 0 0 0 0 0 0 0 0 0 0 0 0 0 0 0 0 0 0 0 0 0 0 0 0 0 0 0 0 0 0 0 0 0 0 0 0 0 0 0 0 1 0 0 0 0 0 0 0 0 0 0 0 0 0 0 0 0 0 0 0 0 0 0 0 0 0 0 0 0 0 0 0 0 0
"ENSMUSG00000003283" 0 0 0 0 0 0 0 0 0 0 0 0 0 0 0 0 0 0 0 0 0 0 0 0 0 0 0 0 0 0 0 0 0 0 0 0 0 0 0 0 0 0 0 0 0 0 0 0 0 0 0 0 0 0 0 0 0 0 0 0 0 0 0 0 0 0 0 0 0 0 0 0 0 0 0 0 0 0 0 0 0 0 0 0 0 0
"ENSMUSG00000003299" 1 0 1 152 0 16 1 1436 0 937 43 0 559 0 1 0 901 2 1 1 1895 687 1 0 2 0 153 0 0 615 1 0 0 0 0 1239 261 30 1354 2 0 11 309 0 0 0 0 0 0 0 0 0 3 0 0 1 1290 0 1 1 797 2 0 1 1519 0 1 0 0 0 0 0 1 590 1 3 1 2 1 2 1 1243 2 1 1 0
"ENSMUSG00000003308" 0 0 0 7 0 19 5 0 0 1 0 1 0 0 0 0 0 0 2 0 0 1 0 0 0 128 0 5 121 45 1 0 384 0 0 0 12 2 0 0 0 0 85 0 0 0 0 0 0 0 0 0 0 0 17 5 0 0 0 0 0 1 5 0 0 1 0 26 5 104 2 4567 2 47 1 0 2 0 0 0 0 0 0 0 0 1
"ENSMUSG00000003309" 0 0 0 0 0 0 0 0 0 0 0 0 0 0 0 0 0 0 106 0 0 0 0 0 0 0 0 0 0 0 0 0 0 0 0 690 0 0 0 0 0 539 0 0 0 0 0 0 0 0 0 0 0 0 0 0 0 0 0 0 1 1 99 0 0 0 1 0 0 0 0 0 0 0 0 0 0 0 0 0 0 0 0 0 0 0
"ENSMUSG00000003316" 0 0 129 0 3 0 0 0 0 1219 0 0 0 0 0 18 1 2 0 0 1 1706 2452 309 0 36 0 739 1 966 0 0 0 1245 0 0 27 1 1 3 0 0 630 0 0 1 99 835 0 0 0 130 1 1 0 0 0 0 931 19 1 3 2 0 0 1463 1843 185 1 1 1 0 1 892 0 3 1 0 5169 0 5 1 2 0 0 1
"ENSMUSG00000003341" 0 0 0 0 0 0 0 0 0 0 0 0 0 0 0 0 0 0 0 0 0 0 0 0 0 0 0 0 0 0 0 0 0 0 0 0 0 0 0 0 0 0 0 0 0 0 0 0 0 0 0 0 0 0 0 0 0 0 0 0 0 0 0 0 0 0 0 0 0 0 0 0 0 0 0 0 0 0 0 0 0 0 0 0 0 0
"ENSMUSG00000003344" 0 0 0 0 0 0 0 0 0 0 0 0 0 0 0 0 498 189 0 0 1 0 0 0 0 0 0 0 0 0 0 0 0 0 0 0 0 0 0 0 0 0 0 0 0 0 0 0 0 0 0 0 0 0 0 0 0 0 0 0 458 0 0 0 1 0 0 0 0 0 0 0 0 0 0 0 0 0 0 0 0 0 0 0 0 0
"ENSMUSG00000003345" 0 1 3 1 1 3 182 0 0 0 0 0 1 117 1279 0 0 0 0 21 0 133 64 0 1 0 47 0 0 0 0 0 19 0 0 2 514 1 0 0 0 0 0 1 49 15 11 11 0 0 0 3 1 1 0 173 0 0 0 0 0 0 0 17 0 0 0 6 0 1 0 0 0 0 0 392 0 11 0 275 1 0 1 0 0 0
"ENSMUSG00000003346" 0 0 0 0 0 0 0 0 0 0 0 11 0 0 11 189 32 0 3 0 0 39 0 0 0 0 1 0 0 0 0 0 0 1 0 0 0 2842 0 0 0 0 0 0 0 0 0 1 0 0 0 0 0 0 0 0 0 0 0 166 0 0 1 0 0 36 1 0 0 0 0 0 0 0 0 0 2467 0 0 1 0 0 0 1 1 1
"ENSMUSG00000003348" 0 0 0 0 144 0 0 0 1 0 0 0 0 0 0 2 2 79 2 2810 5 0 87 0 0 0 0 32 1 0 0 0 0 0 1 0 0 0 161 0 2 0 0 0 0 5 0 345 0 0 0 0 0 104 0 0 1 1 0 2 3 29 2 2371 5 1 83 638 0 3 1 72 7 0 0 0 0 0 0 0 0 137 0 1109 0 0
"ENSMUSG00000003352" 0 0 0 0 0 0 0 0 0 0 0 0 0 0 0 0 0 0 0 0 0 0 0 0 0 0 0 0 0 0 0 0 0 0 0 0 0 0 0 0 0 0 0 0 0 0 0 0 0 0 0 1 0 0 0 0 0 0 0 0 0 0 0 0 0 0 0 0 0 0 0 0 0 0 0 0 0 0 0 0 0 0 0 0 0 0
"ENSMUSG00000003354" 0 0 0 0 0 0 0 0 0 0 0 0 0 0 0 0 0 0 0 0 0 0 0 0 0 0 0 0 0 0 0 0 0 0 0 0 0 0 0 0 0 0 0 0 0 0 0 0 0 0 0 0 0 0 0 0 0 0 0 0 0 0 0 0 0 0 0 0 0 0 0 0 0 0 0 0 0 0 0 0 0 0 0 0 0 0
"ENSMUSG00000003355" 0 0 0 0 0 0 0 0 0 0 0 0 0 0 0 0 0 0 0 0 0 0 0 0 0 0 0 0 0 0 0 0 0 0 0 0 0 0 0 0 0 0 0 0 0 0 0 0 0 0 0 0 0 0 0 0 0 0 0 0 0 0 0 0 0 0 0 0 0 0 0 0 0 0 0 0 0 0 0 0 0 0 0 0 0 0
"ENSMUSG00000003360" 0 0 24 34 0 0 68 3 1 197 0 0 228 0 0 2 84 0 5 0 2 0 0 0 0 0 1 0 1 19 1 0 0 136 0 0 1 51 52 0 33 0 0 0 0 0 0 1 0 0 2 26 34 0 0 63 5 0 181 0 82 1 0 0 2 0 0 4 0 0 1 1 1 24 0 1 48 0 146 34 5 53 0 0 0 2
"ENSMUSG00000003363" 0 0 55 2455 0 3 2 11 0 27 213 0 398 0 1 317 6 3 1 3040 0 4653 12 66 1 1 2 0 1 1182 211 0 1274 59 1 234 3388 1 1726 4 0 0 0 55 0 0 787 409 0 0 0 54 0 0 1 2 10 0 21 267 7 3 2 2593 1 4120 10 0 0 2 1 5 2 1110 0 3030 0 4 11 285 6879 5 6 1 2 0
"ENSMUSG00000003378" 0 0 0 0 0 0 0 0 0 19 0 0 0 0 0 0 1 0 0 0 0 0 0 0 0 0 0 0 0 0 0 0 0 0 0 0 0 0 0 1 0 0 0 0 0 0 0 0 0 0 0 0 0 0 0 0 0 0 0 0 1 0 0 0 0 0 0 0 0 0 0 0 0 0 0 0 0 0 0 0 185 0 0 0 0 0
"ENSMUSG00000003379" 0 0 0 0 0 0 0 0 0 0 0 0 0 0 0 0 0 0 0 0 0 0 0 0 0 0 0 0 0 0 0 0 0 0 0 0 0 0 0 0 0 0 0 0 0 0 0 0 0 0 0 0 0 0 0 0 0 0 0 0 0 0 0 0 0 0 0 0 0 0 0 0 0 0 0 0 0 0 0 0 0 0 0 0 0 0
"ENSMUSG00000003380" 3 0 1137 2 1875 154 141 191 1 1 3 0 0 0 133 32 367 266 582 2475 1 4 489 0 0 73 0 239 1 0 0 0 0 0 0 7 708 2 43 0 0 54 982 1 1 0 1065 1409 0 0 0 1004 2 1557 145 1 1 1 1 2 344 173 509 1993 2 5 408 122 1 0 0 2 0 0 0 637 2 0 0 7 281 44 0 77 1242 1
"ENSMUSG00000003382" 1 0 69 0 225 0 68 4 0 0 2 0 18 0 0 0 0 0 1 1 1 4 1 0 0 2 0 0 0 120 0 0 0 0 0 0 0 0 0 65 15 0 1 0 0 0 0 0 1 1 0 0 0 210 0 0 0 0 0 0 0 0 1 0 1 6 0 1 0 226 0 122 0 0 0 0 0 0 0 0 2 0 39 22 0 0
"ENSMUSG00000003402" 1 0 0 0 0 19 17 0 0 2 400 7 0 0 1 0 0 0 0 0 1 0 0 0 0 0 1 657 0 539 5 1 0 1 4 65 0 40 0 1 6 0 0 0 0 0 1 209 0 0 0 0 0 1 0 14 0 0 1 0 0 0 0 0 0 0 0 0 0 151 0 0 0 1 0 0 0 0 0 0 0 0 0 0 0 0
"ENSMUSG00000003410" 0 0 0 0 0 0 0 0 0 0 0 0 0 0 0 0 0 0 0 0 0 0 0 0 0 0 0 0 0 0 0 0 0 0 0 0 0 0 0 0 0 0 0 0 0 0 0 0 0 0 0 0 0 0 0 0 0 0 0 0 0 0 0 0 0 0 0 0 0 0 0 0 0 0 0 0 0 0 0 0 0 0 0 0 0 0
"ENSMUSG00000003411" 0 0 0 0 0 0 0 0 0 0 0 0 0 0 0 0 0 0 0 0 0 0 0 0 0 0 0 0 0 0 0 0 0 0 0 0 0 0 0 0 0 0 0 0 0 0 0 0 0 0 0 0 0 0 0 0 0 0 0 0 0 0 0 0 0 0 0 0 0 0 0 0 0 0 0 0 0 0 0 0 0 0 0 0 0 0
"ENSMUSG00000003418" 1 0 0 0 0 0 0 0 29 0 0 0 0 0 0 0 0 0 0 0 0 0 0 0 0 0 0 7 0 1 0 0 0 407 0 0 0 0 78 0 0 0 0 0 0 0 0 0 0 0 0 0 0 0 0 0 0 0 0 0 0 0 0 0 0 0 0 0 0 0 0 0 0 1 0 0 0 0 0 2 0 0 0 0 0 0
"ENSMUSG00000003420" 0 0 0 0 0 0 0 0 0 0 0 0 0 0 0 0 0 0 0 4 0 0 0 0 0 0 0 0 0 0 0 0 0 0 0 0 0 0 0 0 0 0 0 0 0 0 0 0 0 0 0 0 0 0 0 0 0 0 0 0 0 0 0 0 0 0 0 0 0 0 0 0 0 0 0 0 0 0 0 0 0 0 0 0 0 0
"ENSMUSG00000003421" 0 0 0 2 1 1 12 0 0 0 0 644 61 0 9 2 152 396 3684 426 0 1 3 0 0 1 194 0 0 629 1 0 0 0 37 0 9 0 0 1 16 0 0 0 5 0 13 0 0 177 257 0 2 0 1 2 0 0 0 2 3 0 3193 395 0 1 4 1 1 0 0 1 0 598 0 0 0 0 0 709 0 0 1 1 0 0
"ENSMUSG00000003423" 981 0 0 187 0 0 1582 71 0 240 0 0 17 0 0 1 0 0 0 2 0 129 0 0 0 0 0 0 0 1 0 0 0 0 0 169 0 0 0 0 0 0 0 0 0 0 448 0 0 0 0 0 172 1 0 1427 71 0 222 1 0 0 0 2 0 0 0 0 0 0 0 0 0 0 0 0 1 0 0 0 0 0 0 0 0 0
"ENSMUSG00000003429" 616 1 2211 4931 3101 4738 4952 852 2288 2755 3035 174 829 560 979 12808 9670 5518 4028 5397 2037 6111 1696 399 1 358 1842 1871 3614 2211 1795 1649 3700 1444 238 464 3312 2281 9685 996 1039 143 602 2098 3245 4 3694 3484 1 1616 671 281 3602 2104 3249 2041 83 1597 1690 7285 5384 4299 2794 4201 1647 1544 752 1108 5 491 2044 2608 6 1392 2 2510 1363 1942 1230 1875 50 3542 54 3861 1362 1188
"ENSMUSG00000003435" 1 0 7 134 1 3 26 0 1 35 0 1271 3 15 0 0 0 113 188 0 0 13 0 136 0 0 0 10 0 1223 0 0 0 246 0 0 672 0 483 55 1338 18 17 0 0 1 25 36 0 1 419 6 0 0 3 3 0 2 1 0 0 28 178 0 0 1 0 2 1 2 0 36 33 1175 0 0 0 155 0 1 40 427 49 0 1 1
"ENSMUSG00000003436" 0 0 0 0 0 0 0 0 0 0 0 0 0 0 0 0 0 0 0 0 0 0 0 0 0 0 0 0 0 0 0 0 0 0 0 0 0 0 0 0 0 0 0 0 0 0 0 0 0 0 0 0 0 0 0 0 0 0 0 0 0 0 0 0 0 0 0 0 0 0 0 0 0 0 0 0 0 0 0 1 0 0 0 0 0 0
"ENSMUSG00000003437" 0 0 163 0 0 1 0 11 0 4902 0 0 0 0 17 0 144 5 465 0 290 39 119 0 0 0 0 0 1 1 0 0 0 76 0 0 0 1 0 0 7 0 0 0 0 0 1 2 0 0 0 147 0 0 3 0 11 1 4285 0 0 4 435 0 258 1 19 7 0 0 1 0 0 0 0 0 1 0 1 0 3 0 0 4 4 3
"ENSMUSG00000003438" 1 0 0 0 0 0 0 0 0 0 0 0 0 0 0 0 0 0 0 0 0 10 349 0 0 0 0 0 1716 0 0 0 0 0 0 0 0 0 61 0 0 0 0 0 1 0 436 0 0 0 0 0 0 0 0 0 0 0 0 0 1 0 0 0 0 0 322 0 0 0 0 0 0 0 0 0 0 0 0 0 0 62 0 0 0 0
"ENSMUSG00000003444" 0 0 0 0 0 0 0 0 0 202 0 0 0 0 0 604 0 0 1 0 0 0 0 0 0 0 0 0 0 0 0 0 0 0 0 0 0 0 0 0 0 0 0 5 580 0 0 0 0 0 0 0 0 0 0 0 0 0 182 539 0 0 0 0 0 0 0 0 0 0 0 0 0 0 0 0 0 0 0 0 0 0 0 0 0 0
"ENSMUSG00000003452" 0 0 0 0 0 0 0 0 0 281 0 0 0 14 0 0 0 0 0 0 0 0 0 0 0 0 0 0 0 0 0 0 0 0 0 0 0 0 1 0 0 0 0 0 0 0 0 0 0 0 0 0 0 0 0 0 0 0 268 0 0 0 0 0 0 0 0 0 0 0 0 0 0 0 0 0 0 0 0 0 0 1 0 0 0 0
"ENSMUSG00000003458" 205 2 1 2310 0 0 411 1 23 275 0 123 951 1 0 2 129 1 1368 2 1 386 0 1 0 19 194 50 0 118 0 0 32 0 0 0 735 1 356 0 0 0 0 359 0 0 1 744 0 61 1010 1 200 0 0 381 1 1 2 2 1 1 0 2 1 352 0 0 0 0 0 2 0 2 0 0 0 1 710 0 6 319 0 822 691 5
"ENSMUSG00000003464" 0 0 0 0 0 1 0 745 0 55 26 0 1 0 0 0 1 617 39 1 2 0 0 0 0 1 0 0 6465 7 2435 0 160 1 243 0 5 1 2 314 0 1 2258 0 1 1 6 0 0 0 1779 0 0 0 2 0 0 0 2 1 0 526 4 1 2 1 0 1 0 0 5569 0 58 0 0 1 1 1 1 3009 4 2 123 1 1 1
"ENSMUSG00000003469" 0 0 0 0 0 0 0 0 0 0 0 0 0 0 0 0 0 0 0 0 0 0 0 0 0 0 0 0 0 0 0 0 0 0 0 0 0 0 0 0 0 0 0 0 0 0 0 0 0 0 0 0 0 0 0 0 0 0 0 0 0 0 0 0 0 0 0 0 0 0 0 0 0 0 0 0 0 0 0 0 0 0 0 0 0 0
"ENSMUSG00000003476" 0 0 0 0 0 0 0 0 0 0 0 0 0 0 0 0 0 0 0 0 0 0 0 0 0 0 0 0 0 0 0 0 0 0 0 0 0 0 0 0 0 0 0 0 0 0 0 0 0 0 0 0 0 0 0 0 0 0 0 0 0 0 0 0 0 0 0 0 0 0 0 0 0 0 0 0 0 0 0 0 0 0 0 0 0 0
"ENSMUSG00000003477" 0 0 0 0 0 0 0 0 0 0 0 0 0 0 0 0 0 0 0 0 0 0 0 0 0 0 0 0 0 0 0 0 0 0 0 0 0 0 0 0 0 0 0 0 0 0 0 0 0 0 0 0 0 0 0 0 0 0 0 0 0 0 0 0 0 0 0 0 0 0 0 0 0 0 0 0 0 0 0 0 0 0 0 0 0 0
"ENSMUSG00000003484" 0 0 0 0 0 0 0 0 0 0 0 0 0 0 0 0 0 0 0 0 0 0 0 0 0 0 0 0 0 0 0 0 0 0 0 0 0 0 0 0 0 0 0 0 0 0 0 0 0 0 0 0 0 0 0 0 0 0 0 0 0 0 0 0 0 0 0 0 0 0 0 0 0 0 0 0 0 0 0 0 0 0 0 0 0 0
"ENSMUSG00000003500" 0 0 2 0 0 0 773 0 1 459 0 0 0 0 0 2 0 0 0 1587 0 1052 0 0 0 0 0 0 0 0 0 0 6 0 0 271 0 1 0 0 0 0 0 0 0 0 0 171 0 0 0 2 0 1 0 717 0 1 0 2 0 0 0 1426 0 951 0 0 0 0 0 0 1 0 0 0 0 641 0 0 0 0 0 195 146 0
"ENSMUSG00000003505" 0 0 0 0 0 0 0 0 0 0 0 0 0 0 0 0 0 0 0 0 0 0 0 0 0 0 0 0 0 0 0 0 0 0 0 0 0 0 0 0 0 0 0 0 0 0 0 0 0 0 0 0 0 0 0 0 0 0 0 0 0 0 0 0 0 0 0 0 0 0 0 0 0 0 0 0 0 0 0 0 0 0 0 0 0 0
"ENSMUSG00000003518" 0 0 0 0 0 0 0 0 0 0 0 0 0 0 0 0 0 0 0 0 0 0 0 0 0 0 0 0 0 0 0 0 0 0 0 0 0 0 0 0 0 0 0 0 0 0 0 0 0 0 0 0 0 0 0 0 0 0 0 0 0 0 0 0 0 0 0 0 0 0 0 0 0 0 0 0 0 0 0 0 0 0 0 0 0 0
"ENSMUSG00000003526" 0 0 0 0 0 0 0 1 0 0 0 0 0 0 0 0 1 0 1 1 0 1349 0 0 0 0 0 0 0 0 0 0 0 0 0 0 0 0 0 0 0 0 0 0 0 0 0 0 0 0 0 0 0 0 0 0 1 0 0 0 1 0 1 1 0 1181 0 0 0 0 0 0 0 0 0 0 0 0 0 0 0 0 0 0 0 0
"ENSMUSG00000003527" 0 0 260 45 0 0 0 1 0 275 0 0 0 0 0 0 999 0 1 0 39 0 1 0 0 0 0 0 0 1436 0 0 0 0 0 0 0 0 0 13 0 0 0 3 0 0 0 0 0 1 0 217 1 0 0 0 1 0 256 1 921 0 1 0 37 0 1 1 0 326 0 0 1 16 0 0 0 0 0 0 0 0 0 0 0 3
"ENSMUSG00000003528" 0 0 0 0 0 0 0 0 0 1 0 6 0 0 0 0 0 0 0 0 0 0 0 0 0 0 0 0 0 0 0 0 0 0 0 0 0 4 0 1760 0 0 0 0 0 0 0 927 0 1571 0 0 0 0 1 0 0 0 1 0 0 0 0 0 0 0 1 0 0 0 0 0 0 0 0 0 4 1 0 0 0 0 1339 6 882 3571
"ENSMUSG00000003531" 0 0 0 0 0 0 0 1 0 0 0 0 0 0 0 8 0 0 14 0 0 0 0 0 0 0 0 0 0 30 0 0 0 0 0 0 3 0 1202 0 0 0 0 0 21 0 0 0 0 0 0 0 0 0 0 0 2 0 0 8 0 0 14 0 0 0 0 0 0 0 0 0 0 28 0 4 0 1 0 1 1 1086 0 0 0 0
"ENSMUSG00000003534" 0 0 12 0 0 0 0 51 0 0 0 0 0 0 21 0 0 0 3 0 0 0 0 0 0 0 0 0 0 0 0 0 16 0 0 0 0 0 0 0 0 0 0 0 0 0 0 0 0 0 0 11 0 0 0 0 0 0 0 0 0 0 2 0 0 0 0 0 0 0 0 0 0 0 0 0 0 0 0 0 0 0 0 0 0 0
"ENSMUSG00000003541" 0 0 1 0 0 0 0 0 0 0 0 0 0 0 0 0 0 0 0 0 0 0 0 0 0 0 0 0 0 0 0 0 0 0 0 0 0 0 0 0 0 0 0 0 0 0 0 0 0 0 0 1 0 0 0 0 0 0 0 0 0 0 0 0 0 0 0 0 0 0 0 0 0 0 0 0 0 0 0 0 0 0 0 0 0 0
"ENSMUSG00000003545" 14 0 2 0 0 386 0 1 0 66 0 0 145 0 0 0 167 179 258 70 0 0 508 0 0 0 0 0 0 0 0 0 0 4 0 172 0 0 9 0 0 0 168 0 0 0 33 540 0 1 1 2 0 0 299 0 1 0 64 0 0 1 246 64 0 0 24 0 0 0 0 0 88 0 0 0 0 0 20 28 1 0 0 1 514 1
"ENSMUSG00000003546" 0 0 1 0 0 0 0 0 0 0 0 0 0 0 0 0 0 85 0 0 0 0 0 0 0 0 0 0 0 0 0 0 370 0 0 0 0 0 0 0 0 0 0 0 0 0 0 0 0 0 0 1 0 0 0 0 0 0 0 0 0 0 0 0 0 0 0 0 0 0 0 0 0 0 0 0 0 0 0 0 1 0 0 0 0 0
"ENSMUSG00000003549" 0 0 0 0 0 0 0 0 0 0 0 0 0 0 0 0 1 0 3 1431 0 301 1 23 0 0 0 488 0 0 0 0 0 0 0 232 1 0 0 1 0 0 0 0 0 0 0 0 0 0 104 0 0 0 0 0 0 0 1 0 1 0 3 1191 0 281 1 0 0 0 0 0 0 0 0 1 1 2 1 2404 3 0 1 0 0 0
"ENSMUSG00000003555" 0 0 0 0 0 0 0 0 0 0 0 0 0 0 0 0 0 0 0 0 0 0 0 0 0 0 0 0 0 0 0 0 0 0 0 0 0 0 0 0 0 0 0 0 0 0 0 0 0 0 0 0 0 0 0 0 0 0 0 0 0 0 0 0 0 0 0 0 0 0 0 0 0 0 0 0 0 0 0 0 0 0 0 0 0 0
"ENSMUSG00000003559" 0 0 0 0 0 2 0 0 0 1 0 0 0 0 0 0 0 0 0 0 0 0 0 0 0 0 0 0 0 0 0 0 0 0 0 0 4536 0 0 1 0 0 0 0 1462 0 0 0 0 0 0 0 0 0 4 0 0 0 1 0 0 0 0 0 0 0 0 0 1 0 0 8 0 0 0 3675 0 3 0 1 6 2 1 0 0 0
"ENSMUSG00000003573" 0 0 0 0 0 0 0 0 0 0 0 0 0 0 0 0 0 0 0 0 0 0 0 0 0 0 0 0 0 0 0 0 0 65 0 0 0 0 0 0 0 0 0 0 0 0 0 0 0 0 0 0 0 0 0 0 0 0 0 0 0 0 0 0 0 0 0 0 0 0 0 0 0 0 0 0 0 0 0 0 0 0 0 0 0 0
"ENSMUSG00000003575" 0 0 0 0 0 0 0 8 0 0 0 0 0 0 0 0 0 0 5 0 0 0 0 0 0 0 65 0 21 0 0 0 0 0 0 0 0 0 94 0 0 0 0 0 0 0 0 0 0 0 0 0 0 0 0 0 7 0 0 0 0 0 0 0 0 0 0 0 0 0 0 0 0 0 0 0 0 0 0 0 0 89 0 0 0 0
"ENSMUSG00000003581" 0 0 0 0 0 0 0 0 0 0 0 0 0 0 0 0 0 0 0 0 0 0 0 0 0 0 0 0 0 1 0 0 0 0 0 0 0 0 1 0 0 0 0 0 0 0 0 0 0 0 0 0 0 0 0 0 0 0 0 0 0 0 0 0 0 0 0 0 0 0 0 0 0 1 0 0 0 0 0 0 0 1 0 0 0 0
"ENSMUSG00000003585" 0 0 0 0 0 0 0 0 0 0 0 0 0 0 0 0 0 0 0 0 0 0 0 0 0 0 0 0 0 0 0 0 0 0 0 0 0 0 0 0 0 0 0 0 0 0 0 0 0 0 0 0 0 0 0 0 0 0 0 0 0 0 0 0 0 0 0 0 0 0 0 0 0 0 0 0 0 0 0 0 0 0 0 0 0 0
"ENSMUSG00000003604" 0 0 2 0 0 0 8 0 0 3 0 1 0 0 0 1 0 1 0 0 2 0 0 0 0 0 0 1 0 0 787 0 0 0 0 0 0 0 1 1 0 0 0 0 0 1 0 1127 0 0 0 1 0 0 0 0 0 0 4 0 0 0 0 1 4 0 0 0 1 0 0 1 0 0 0 1 2 0 1 1 0 0 0 3515 1029 1
"ENSMUSG00000003617" 0 0 1 0 0 0 0 0 0 0 0 0 0 0 0 0 1 0 0 208 0 1 0 0 0 0 0 0 0 0 0 0 0 0 0 0 0 0 0 0 0 0 0 0 0 0 0 0 0 0 0 1 0 0 0 0 0 0 0 0 0 0 0 0 0 0 0 0 0 0 0 0 0 0 0 0 0 1 0 0 0 0 0 0 0 0
"ENSMUSG00000003623" 0 0 480 30 0 105 6273 34 1 8 0 0 570 0 0 117 2 196 0 1 381 1 0 0 0 833 0 0 0 104 1765 0 18 0 0 0 6 161 0 321 0 0 0 0 0 1 0 1 0 1 0 441 3 1 1 5574 31 1 1 0 1 0 0 1 316 1 0 0 0 0 0 0 0 23 0 1 0 34 0 0 1 0 1 160 1 0
"ENSMUSG00000003644" 1 0 0 32 7 52 0 1 2 1733 1 0 0 0 239 269 3 498 504 10486 0 35 302 0 0 110 0 742 125 283 552 0 0 10 12 0 2152 83 57 1 1268 1 743 505 2 1 3735 0 3 1 95 4 0 0 1 0 0 1 0 243 8 432 1 8900 0 5 277 1279 586 0 43 66 0 266 1 4 0 2 0 0 0 0 0 0 0 0
"ENSMUSG00000003657" 0 0 0 0 0 0 0 0 0 1 0 0 0 0 0 0 0 0 0 0 0 0 0 0 0 0 0 0 0 0 0 0 0 0 0 0 0 0 0 0 0 0 0 0 0 0 0 0 0 0 0 0 0 0 0 0 0 0 1 0 0 0 0 0 0 0 0 0 0 0 0 0 0 0 0 0 0 0 0 0 0 0 0 0 0 0
"ENSMUSG00000003660" 169 0 992 0 0 1 1 248 2 5660 1 0 0 0 0 342 5 0 1 0 2 314 0 0 1 0 0 0 191 241 2 0 0 0 0 0 332 0 0 1 2 9 0 9 251 2 626 1 0 5 172 873 1 0 1 1 228 2 4949 307 1 0 0 0 2 0 0 1154 0 0 1 1 0 0 0 280 2 1 0 0 12 0 0 1 2 313
"ENSMUSG00000003662" 442 0 0 0 543 0 0 0 0 0 0 0 164 0 0 230 1 0 1 0 0 1 3869 0 0 0 0 0 0 187 0 0 2 0 0 0 139 0 0 0 143 0 0 0 0 0 0 21 0 0 0 0 0 0 0 0 0 0 0 0 1 0 1 0 0 1 3415 0 0 0 0 0 0 166 0 0 0 10 0 0 0 0 0 0 22 0
"ENSMUSG00000003665" 0 0 9 1 1 0 1 4 1 4 0 0 0 0 1 4 1 0 2 1 1 1 2 0 0 1 0 0 2 0 2 0 0 2 0 1 3 0 1 1 1 0 0 4 4 0 0 1 0 0 0 8 1 1 0 1 1 1 1 2 0 0 2 0 1 1 0 2 0 0 1 1 0 0 0 2 0 4 2 0 3 0 1 3 0 1
"ENSMUSG00000003680" 0 0 0 0 0 1 0 0 0 0 0 0 0 0 0 1 0 1 0 0 0 1057 0 0 0 0 0 0 0 1 0 0 0 0 0 0 26 0 0 0 0 0 0 0 0 0 0 0 0 0 0 0 0 0 1 0 0 0 0 0 0 0 0 0 0 0 0 0 0 0 0 0 0 1 0 0 0 0 0 0 0 0 0 0 0 0
"ENSMUSG00000003721" 0 0 0 0 0 0 0 0 0 1 0 0 0 0 0 0 40 0 0 0 2 0 0 0 0 0 127 0 0 0 0 0 0 0 0 0 3448 164 0 1 0 0 0 0 0 0 655 156 0 0 0 0 1 0 0 0 0 0 0 3 31 0 0 1 2 0 0 0 0 0 0 0 1 0 0 2895 146 0 2 1 0 0 0 0 0 0
"ENSMUSG00000003731" 0 0 0 0 0 0 12 0 0 0 0 0 0 0 0 15 0 0 1 0 0 0 0 0 0 0 0 0 0 0 0 433 0 0 0 0 1 0 0 0 0 0 210 0 0 0 12 0 0 0 0 0 0 0 0 0 0 0 0 13 0 0 0 0 0 0 0 0 0 0 0 0 0 0 0 1 0 1 0 0 0 0 0 0 0 300
"ENSMUSG00000003746" 1 0 802 1 1 1 0 344 1 113 261 25 0 0 0 933 301 55 1 1 0 1 485 0 0 0 0 1 1393 1 0 0 0 0 1 0 0 2 10 0 0 1 1436 0 1 0 0 0 0 0 413 707 2 0 1 0 310 1 99 851 239 3 1 1 0 1 447 2 1 0 1151 0 0 0 0 0 2 0 0 0 0 0 0 0 0 9
"ENSMUSG00000003752" 0 0 3 1 4 10310 1 2 8 0 0 0 0 0 0 1 57 1 8 1 0 0 0 0 0 0 0 0 0 0 0 0 0 0 0 0 0 0 0 1 0 0 0 0 0 0 0 0 0 0 0 3 3 4 8681 1 2 9 0 2 0 1 9 1 0 0 1 0 0 0 0 0 0 0 1 0 0 0 0 2 0 0 1 0 0 0
"ENSMUSG00000003762" 0 0 0 0 0 0 0 997 0 0 0 0 0 0 0 0 0 0 0 0 0 0 0 0 0 0 0 0 0 0 0 0 0 0 0 0 0 0 0 0 0 0 0 0 0 0 0 0 0 0 0 0 0 0 0 0 0 0 0 0 0 0 0 0 0 0 0 0 0 0 0 0 0 0 0 0 0 0 0 0 0 0 0 0 0 0
"ENSMUSG00000003778" 0 0 265 0 14 379 807 712 0 120 270 63 3551 5 98 22 899 65 165 2105 2 0 0 0 0 3 1 0 1787 15 0 0 0 25 0 0 10035 364 18 4 967 682 3 40 1 0 85 0 0 0 15 230 3 13 177 764 642 1 56 20 741 55 1 1 1 0 0 56 0 93 0 0 0 1 0 6305 90 7 1862 869 3 4 2 1 0 0
"ENSMUSG00000003779" 0 0 0 0 0 0 0 0 0 0 0 18 0 0 0 0 0 0 0 0 0 0 0 0 0 0 0 0 0 0 0 0 0 0 0 0 28 0 0 0 0 0 0 0 0 0 1 0 0 0 0 0 0 0 0 0 0 0 0 0 0 0 0 0 0 0 0 0 0 0 0 0 0 0 0 1 0 0 0 0 0 0 0 0 0 0
"ENSMUSG00000003808" 0 0 0 1 0 0 212 1 0 217 15 0 0 762 0 1 0 103 2555 2 139 2 2 0 0 1 0 1 565 0 1 0 0 67 0 0 3 0 1623 3 186 0 0 880 0 85 1 0 1 0 0 0 1 1 0 0 1 0 145 1 0 1 2290 2 133 3 4 1 1 0 531 1 0 0 1 4 1 612 1 5041 2 1296 2 0 0 0
"ENSMUSG00000003809" 0 0 0 0 0 0 0 1 0 0 0 0 0 0 0 7 1 0 0 2 0 2 9657 0 0 0 0 0 0 0 0 0 0 0 0 0 0 0 57 0 224 0 0 1 0 0 0 0 0 0 0 0 0 0 0 0 1 0 0 38 32 17 20 27 0 22 8053 1 0 0 0 19 0 0 0 0 0 1 0 0 0 50 0 0 0 0
"ENSMUSG00000003810" 2 0 10 0 0 0 0 0 0 0 0 245 0 0 0 0 0 0 1267 0 1 0 0 0 0 1 0 0 0 0 0 0 0 0 0 0 0 0 0 0 0 0 0 0 0 0 0 0 0 0 0 9 0 0 0 0 0 0 0 0 0 0 0 0 0 0 0 0 0 0 0 0 0 0 0 0 0 0 0 0 0 0 0 0 0 0
"ENSMUSG00000003812" 0 0 0 0 1 6 0 5 0 6 1 96 0 0 1 0 23 0 0 0 0 0 5 0 0 353 0 1 3 24 0 0 0 1 0 0 1213 9 5 1 0 0 0 0 0 0 11 0 0 0 0 0 0 0 0 0 0 0 1 2 0 0 0 0 0 0 5 0 0 0 3 0 0 0 0 1068 0 0 0 0 1 8 1 0 0 1
"ENSMUSG00000003813" 1027 0 0 1 1593 0 0 0 1 0 57 0 338 0 0 197 354 392 0 0 1 525 8 0 0 0 0 0 690 0 0 0 0 0 0 0 0 0 0 0 52 1 0 1289 491 1 1 0 0 2 0 0 1 1399 0 0 1 1 0 184 328 3 0 0 0 0 8 0 0 0 640 0 0 0 1 0 0 1 4176 0 0 0 0 0 0 0
"ENSMUSG00000003814" 1 0 3 2623 104 0 4360 0 1 13 2 2 84 1 2 1 243 0 233 2 1924 139 0 17 0 603 32 0 334 347 72 0 0 25 0 61 127 0 27 1 481 578 0 0 0 0 0 0 0 1 204 1 1700 98 1 2517 0 1 1 2 14 0 216 1 1661 2 0 778 0 1 5 67 1 181 0 0 0 1 0 0 1 4 1 1 0 1
"ENSMUSG00000003824" 1 0 0 0 0 0 0 0 0 0 0 0 0 0 0 0 0 0 0 0 0 0 0 0 0 0 0 0 0 0 0 0 0 0 0 0 0 0 0 0 0 0 0 0 0 0 0 546 0 0 0 0 0 0 0 0 0 0 0 0 0 0 0 0 0 0 0 0 0 0 0 0 0 0 0 0 0 0 0 0 0 0 0 0 0 0
"ENSMUSG00000003847" 0 0 0 0 21 0 182 480 1 14 0 1 0 2621 0 34 0 1 266 0 1 1 0 1 0 4 0 190 2 1486 3 0 0 0 0 1 0 0 2 2 0 382 0 2549 1 38 2011 51 1088 0 0 0 0 2 0 172 0 0 1 0 0 0 242 0 1 2 0 3 167 99 1 4684 0 1351 3 0 0 7 0 46 1 1 1 32 51 2
"ENSMUSG00000003848" 0 0 163 0 0 0 0 0 0 30 0 76 0 0 0 73 0 0 0 50 0 43 0 0 0 0 0 0 539 0 244 0 0 0 0 0 928 0 0 1 0 0 0 0 1 0 0 0 0 2033 205 0 0 0 0 0 0 0 25 75 0 0 0 48 0 0 0 0 0 0 0 0 0 0 0 848 0 1 0 27 1 0 1 0 0 0
"ENSMUSG00000003849" 0 0 0 0 0 0 0 0 0 0 0 0 0 0 0 0 0 0 0 0 0 0 0 0 0 0 0 0 0 0 0 0 0 0 0 0 0 0 0 0 0 0 0 0 0 0 0 0 0 0 1035 0 0 0 0 0 0 0 0 0 0 0 0 0 0 0 0 0 0 0 0 0 0 0 0 0 0 0 0 0 0 0 0 0 0 0
"ENSMUSG00000003863" 0 0 0 0 0 0 0 0 0 0 0 0 0 0 0 0 0 0 0 0 0 0 0 0 0 0 0 0 0 0 0 0 0 0 0 0 0 0 0 0 0 0 0 0 0 0 0 0 0 0 0 0 0 0 0 0 0 0 0 0 0 0 0 0 0 0 0 0 0 0 0 0 0 0 0 0 0 0 0 0 0 0 0 0 0 0
"ENSMUSG00000003865" 54 0 97 0 0 0 0 0 0 3 0 0 0 0 0 0 0 5 0 0 0 0 0 0 0 0 0 0 0 1 0 0 0 0 0 0 0 0 0 1 0 0 0 0 0 0 0 0 0 0 0 1 0 0 0 0 0 0 0 0 0 5 0 0 0 0 0 0 0 0 0 0 0 1 0 0 0 0 0 0 0 0 0 0 0 0
"ENSMUSG00000003868" 0 0 0 0 0 0 0 0 0 0 0 0 0 0 0 2 2813 0 0 0 0 0 2 0 0 0 0 0 3 0 0 0 0 0 0 0 225 0 1 0 22 0 0 0 0 0 0 0 1 0 208 1 1 0 0 0 0 0 0 2 2451 0 0 0 0 0 2 0 0 0 3 0 0 0 0 185 0 0 1 0 0 1 0 0 0 0
"ENSMUSG00000003872" 0 0 0 0 0 0 0 0 0 0 0 0 0 0 0 0 0 0 0 0 0 0 0 0 0 0 0 0 0 0 0 0 0 0 0 0 0 0 0 0 0 0 0 0 0 0 0 0 0 0 0 0 0 0 0 0 0 0 0 0 0 0 0 0 0 0 0 0 0 0 0 0 0 0 0 0 0 0 0 0 0 0 0 0 0 0
"ENSMUSG00000003873" 0 0 0 0 1 0 1141 0 0 103 0 44 0 0 30 530 648 40 5 4667 0 444 0 0 0 1 0 0 0 1 416 0 0 0 0 222 59 0 690 141 7 0 0 0 0 1 0 141 0 0 0 0 0 1 0 1019 0 0 0 485 27 1 5 3525 0 415 1 2 0 0 0 0 0 0 0 1 0 0 1 0 0 0 0 0 0 0
"ENSMUSG00000003882" 0 1 5739 310 1042 1339 14 288 47 442 10 634 2 2 1426 13701 115 664 5231 1111 75 6 781 631 0 13 1 2 817 394 3205 1 0 518 0 61 8 1927 1 3 0 1998 53 628 2 4 4377 3156 1 4141 2 2339 3 921 1 3 264 3 2 10649 104 5 1 970 71 8 712 1669 1 29 2 18 0 375 1 8 0 7 6 210 23 0 0 0 2717 95
"ENSMUSG00000003923" 0 0 1 1 0 0 0 230 0 217 0 0 0 0 2 14 5948 0 8 0 0 2 4 0 0 1 127 1 0 0 0 0 855 0 1186 0 0 0 0 0 115 528 0 0 993 0 1 166 0 701 0 0 1 0 0 0 141 0 199 2 4707 0 0 0 0 1 4 0 0 0 0 3 0 0 0 1 0 0 0 3 1 0 1 1626 168 0
"ENSMUSG00000003929" 0 0 0 0 0 1 0 169 0 0 0 0 0 0 0 0 0 0 0 0 0 0 0 0 0 0 0 0 0 0 0 0 0 0 0 0 0 0 0 0 0 0 0 0 0 0 0 1041 0 0 0 0 0 0 1 0 148 0 0 0 0 0 0 0 0 0 0 0 0 0 0 0 1 0 0 0 0 25 0 0 0 0 0 0 0 0
"ENSMUSG00000003934" 0 0 0 0 0 0 0 0 0 0 0 0 0 0 0 0 0 0 0 0 0 0 0 0 0 0 0 0 0 0 0 0 0 0 0 0 0 0 0 0 0 0 0 0 0 0 0 0 0 0 0 0 0 0 0 0 0 0 0 0 0 0 0 0 0 0 0 0 0 0 0 0 0 0 0 0 0 0 0 0 0 0 0 0 0 0
"ENSMUSG00000003948" 0 0 0 0 0 0 0 2 0 2252 692 125 0 44 0 115 3 1 0 0 1836 161 0 1 0 0 0 0 1 1 0 0 440 0 0 0 1 0 185 1038 0 0 335 0 0 0 0 0 0 0 0 1 0 0 0 0 1 0 1898 109 3 0 0 1 1661 0 0 119 1 1 1 4 1 0 0 1 0 0 0 0 0 181 865 1 1 0
"ENSMUSG00000003949" 0 0 0 0 0 0 0 0 0 0 0 0 0 0 0 0 0 0 279 1 0 0 0 0 0 0 0 0 0 0 0 0 0 0 0 0 0 0 0 0 0 0 0 0 0 0 0 0 0 0 0 0 0 0 0 0 0 0 0 0 0 0 0 1 0 0 0 0 0 0 0 0 0 0 0 0 0 0 0 0 0 0 0 0 0 0
"ENSMUSG00000003955" 0 0 1 0 0 0 771 0 0 0 0 0 94 0 1 0 0 0 1 0 0 580 0 0 0 740 0 0 0 0 0 0 0 5 0 0 0 0 0 0 0 0 0 351 0 0 409 190 0 0 53 1 0 1 0 677 0 0 0 0 0 0 0 0 1 0 0 0 0 0 0 0 0 0 0 0 0 0 293 0 1 0 0 0 0 0
"ENSMUSG00000003970" 0 0 1452 4033 1966 346 5160 1718 188 934 1950 397 1522 229 982 3687 1752 1226 6478 12571 6015 2712 2783 860 3 1538 146 2989 1680 615 2264 2523 1660 3036 49 2999 7580 4140 3440 1274 1942 329 268 481 1249 42 630 2958 0 1502 1013 1070 3036 1344 146 4057 1360 136 336 2806 371 14 4820 8711 4705 588 1563 102 57 496 677 98 571 407 0 4385 3269 176 7266 4835 29 2064 872 112 1259 237
"ENSMUSG00000003974" 0 0 0 0 0 0 0 0 0 0 0 0 0 0 0 0 0 0 0 0 0 0 0 0 0 0 0 0 0 0 0 0 0 0 0 0 0 0 0 0 0 0 0 0 0 0 0 0 0 0 0 0 0 0 0 0 0 0 0 0 0 0 0 0 0 0 0 0 0 0 0 0 0 0 0 0 0 0 0 0 0 0 0 0 0 0
"ENSMUSG00000003992" 0 0 862 856 1164 424 1 1604 1 1 0 0 0 0 71 0 0 0 1 0 0 1161 0 0 0 179 0 185 0 0 0 0 0 164 646 0 2 803 3061 0 0 238 0 27 1 228 184 1 0 0 0 770 772 1010 401 1 1215 1 2 0 1 0 0 0 0 0 0 0 0 0 0 0 0 0 0 0 741 0 50 0 0 0 0 287 0 0
"ENSMUSG00000004018" 0 0 0 0 0 0 0 0 0 0 0 0 0 0 0 0 0 0 0 0 0 0 29 0 1 0 0 0 0 0 220 0 0 0 0 0 0 0 1 0 1 884 0 0 0 0 0 0 0 0 0 0 0 0 0 0 0 0 0 0 0 0 0 0 0 0 27 0 0 0 0 0 0 0 0 0 0 0 24 0 0 0 0 0 0 0
"ENSMUSG00000004031" 0 0 0 0 0 0 0 0 0 0 0 0 0 0 0 0 0 0 0 0 0 0 0 0 0 0 0 0 0 0 0 0 0 0 0 0 0 0 0 0 0 0 0 0 0 0 0 0 0 0 0 0 0 0 0 0 0 0 0 0 0 0 0 0 0 0 0 0 0 0 0 0 0 0 0 0 0 0 0 0 0 0 0 0 0 0
"ENSMUSG00000004032" 0 0 1 0 0 0 0 0 0 0 0 0 0 0 0 0 0 0 0 0 0 0 0 0 0 0 0 0 0 0 0 0 0 0 0 0 0 0 0 0 0 0 0 0 0 0 0 0 0 0 0 1 0 0 0 0 0 0 0 0 0 0 0 0 0 0 0 0 0 0 0 0 0 0 0 0 0 0 0 0 0 0 0 0 0 0
"ENSMUSG00000004035" 0 0 0 0 0 0 0 0 0 0 0 0 0 0 0 0 0 0 0 0 0 0 0 0 0 0 0 0 0 0 0 0 0 0 0 0 1 0 0 0 0 0 0 0 0 0 0 0 0 0 0 0 0 0 0 0 0 0 0 0 0 0 0 0 0 0 0 0 0 0 0 0 0 0 0 1 0 0 0 0 0 0 0 0 0 0
"ENSMUSG00000004038" 0 0 0 0 0 0 0 0 0 0 0 0 0 0 0 0 0 0 0 0 0 0 0 0 0 0 0 0 0 0 0 0 0 0 0 0 0 0 0 0 0 0 0 0 0 0 0 0 0 0 0 0 0 0 0 0 0 0 0 0 0 0 0 0 0 0 0 0 0 0 0 0 0 0 0 0 0 0 0 0 0 0 0 0 0 0
"ENSMUSG00000004040" 0 1 245 12 20 218 2 5721 0 3737 6 0 151 0 352 0 1 4 1419 1 3 3465 200 30 1 1105 20 4448 2 2 1 2 1 0 0 0 987 291 223 558 211 0 9 998 8 3 255 786 1 33 0 232 12 6 2 2 4971 0 3380 0 2 0 328 0 4 3 0 1241 1596 47 2 1436 4 2 1 4 3 361 358 1 1 6 527 0 305 0
"ENSMUSG00000004043" 0 0 69 11 345 1 1596 279 0 10696 0 126 0 0 0 0 1 2 522 0 324 2 0 0 0 0 0 0 3 4 34 0 0 0 1 52 6 4 22 1 0 0 0 0 0 0 35 5 0 638 172 66 1 0 1 5 150 0 9127 2 2 2 485 1 286 2 0 0 0 0 2 0 1 0 0 11 4 2 1 900 264 23 1 5 3 2
"ENSMUSG00000004044" 0 0 0 0 0 0 0 0 0 0 0 0 0 0 0 0 0 0 0 0 0 0 0 0 0 0 0 0 0 0 0 0 0 0 0 0 0 0 0 0 0 0 0 0 0 0 0 0 0 0 0 0 0 0 0 0 0 0 0 0 0 0 0 0 0 0 0 0 0 0 0 0 0 0 0 0 0 0 0 0 0 0 0 0 0 0
"ENSMUSG00000004054" 0 0 1 0 0 0 0 36 0 0 0 0 0 0 0 0 0 0 0 1 0 0 0 0 0 0 0 0 0 0 0 0 2 0 0 0 0 0 0 0 0 0 1 100 0 0 0 0 0 0 92 0 0 0 0 0 36 0 0 0 0 0 0 1 0 0 0 13 0 0 0 0 0 0 0 0 0 0 16 0 0 0 0 0 0 0
"ENSMUSG00000004056" 0 0 1424 1 0 961 142 1 0 14 0 265 0 0 0 0 1 0 3877 1 0 1 0 0 0 0 1 1100 0 0 9 304 0 68 0 0 0 1 177 1 0 0 0 0 0 0 0 1564 0 0 0 1 1 0 784 0 0 0 11 1 1 0 3512 1 1 2 1 95 992 2 0 0 1 0 0 0 1 0 129 0 0 168 0 0 1335 1
"ENSMUSG00000004069" 0 0 0 0 8 26 4 0 0 7 0 0 0 0 0 1 216 4 0 0 1 240 0 1 0 0 0 0 4 164 0 0 0 2 0 0 72 29 44 434 0 21 251 0 0 0 0 5261 0 0 0 0 0 3 0 4 0 0 8 2 0 0 1 0 2 225 0 1 0 0 4 1 1 161 0 63 2 1 531 1432 6 43 408 81 4702 2
"ENSMUSG00000004070" 0 0 1 0 31 0 0 705 1 0 0 0 0 0 0 0 0 0 572 405 0 0 1143 0 0 0 50 1 0 0 0 1 187 862 0 0 1226 0 1 0 0 1 0 1 0 1223 1 0 0 0 0 0 0 0 0 0 0 0 0 0 0 0 0 0 0 0 0 0 0 0 0 0 0 0 0 0 0 0 0 0 0 0 0 8 0 0
"ENSMUSG00000004071" 0 0 0 0 0 0 0 0 0 0 0 17 0 0 0 276 0 0 0 0 0 0 0 0 0 0 0 0 0 0 0 0 0 0 0 0 1 0 2338 0 0 0 0 1 0 14 0 1 0 0 0 0 0 0 0 0 0 0 0 262 0 0 0 0 0 0 0 0 0 0 0 0 0 0 0 1 0 0 0 0 0 0 0 0 0 0
"ENSMUSG00000004085" 0 0 0 0 0 0 0 0 0 0 0 0 0 0 0 0 0 0 0 0 0 1 0 0 0 0 0 0 0 0 0 0 0 0 0 0 0 0 0 0 0 0 0 0 0 0 0 0 0 0 0 1 0 0 0 0 0 0 0 0 0 0 0 0 0 1 0 0 0 0 0 1 0 0 0 0 0 0 0 0 0 0 0 0 0 0
"ENSMUSG00000004096" 876 0 2 151 2434 18 77 76 547 3565 0 10 505 0 206 2257 2154 1009 147 1 152 622 20 0 0 2 32 139 1 0 637 0 0 565 0 0 2907 32 1907 2 386 0 817 184 0 2 4 421 0 0 0 2 0 2075 2 5 17 443 2427 1897 1804 3 83 2 140 2 1 1 1 15 1 28 0 0 0 2390 1 5 3 3 659 1653 5 43 1 0
"ENSMUSG00000004098" 0 0 0 0 0 0 0 0 0 0 0 0 0 0 0 0 0 0 0 0 0 0 0 0 0 0 0 0 0 0 0 0 0 0 0 0 0 0 0 0 0 0 0 0 0 0 0 0 0 0 0 0 0 0 0 0 0 0 0 0 0 0 0 0 0 0 0 0 0 0 0 0 0 0 0 0 0 0 0 0 0 0 0 0 0 0
"ENSMUSG00000004099" 0 0 1085 0 2971 1 3 0 1 0 0 0 70 0 0 2 59 0 1185 1 0 1 102 0 0 0 356 2 80 635 46 386 1 384 0 59 171 0 16 5 55 0 465 0 0 0 0 0 0 0 0 932 0 2556 4 5 0 2 0 3 51 1 1058 1 0 1 92 47 0 0 1 0 0 573 0 137 0 0 0 19 0 19 5 65 1 1
"ENSMUSG00000004100" 0 0 1 0 8 0 2663 9 0 0 0 2 0 0 0 57 283 0 9 0 0 0 1 0 0 0 0 0 0 1 0 0 0 0 5 1 0 0 0 0 0 0 0 2 0 0 0 1 0 0 2 3 2 9 0 2453 0 0 0 60 276 0 10 2 0 0 1 0 0 0 0 0 0 1 0 0 0 0 0 0 0 0 0 0 0 0
"ENSMUSG00000004105" 0 0 28 0 0 98 2256 0 0 0 0 0 151 0 0 0 4 0 11 1 1 69 0 0 0 0 0 0 0 0 0 0 0 0 0 0 0 0 0 0 0 0 0 0 0 0 0 0 0 0 0 31 0 0 94 2067 0 1 0 0 3 0 9 1 1 0 0 0 0 0 0 0 1 0 0 0 0 0 0 0 0 0 0 1 0 3
"ENSMUSG00000004110" 0 0 0 0 0 0 0 0 0 0 0 0 0 0 0 0 0 0 0 0 0 0 0 0 0 0 0 0 0 0 0 0 0 0 0 0 0 0 0 0 0 0 0 0 0 0 0 0 0 0 0 1 0 0 0 0 0 0 0 0 0 0 0 0 0 0 0 0 0 0 0 0 0 0 0 0 0 0 0 0 0 0 0 0 0 0
"ENSMUSG00000004113" 0 0 0 0 0 0 0 0 0 0 0 0 0 0 0 0 0 0 0 0 0 0 0 0 0 0 0 0 0 0 0 0 0 0 0 0 0 0 0 0 0 0 0 0 0 0 0 0 0 0 0 0 0 0 0 0 0 0 0 0 0 0 0 0 0 0 0 0 0 0 0 0 0 0 0 0 0 0 0 0 0 0 0 0 0 0
"ENSMUSG00000004127" 0 0 355 0 0 0 0 0 0 0 0 0 258 0 0 0 286 0 1 9 0 0 0 0 0 0 0 101 0 9 0 0 0 0 0 0 0 0 60 20 0 11 0 0 0 12 0 0 0 0 0 318 0 0 0 0 0 0 0 0 243 0 1 8 0 0 0 0 0 0 0 0 0 0 0 0 0 0 0 0 0 0 20 0 0 0
"ENSMUSG00000004151" 0 0 1 0 0 0 0 0 0 0 0 0 0 0 0 0 0 0 0 0 0 0 0 0 0 0 0 0 0 0 0 0 0 0 0 0 0 0 0 0 0 0 0 0 0 0 0 0 0 0 0 1 0 0 0 0 0 0 0 0 0 0 0 0 0 0 0 0 0 0 0 0 0 0 0 0 0 0 0 0 0 0 0 0 0 0
"ENSMUSG00000004187" 0 0 0 0 0 0 0 0 0 0 0 0 0 0 0 0 0 1 0 0 0 0 0 0 0 0 0 0 0 0 0 0 0 0 0 0 0 0 0 0 0 0 0 0 0 0 0 0 0 0 0 0 0 0 0 0 0 0 0 0 0 1 0 0 0 0 0 0 0 0 0 0 0 0 0 0 0 0 0 0 0 0 0 0 0 8
"ENSMUSG00000004207" 0 0 8 0 0 1 0 0 0 0 91 39 3 0 0 0 0 0 0 233 3 172 0 0 0 0 1 0 0 1 0 0 0 0 0 0 1 3 0 0 1 4 0 0 0 0 4 0 0 0 3 10 0 0 0 0 0 0 0 0 0 0 0 218 3 0 0 72 0 0 0 0 0 0 0 1 0 329 0 0 0 0 0 0 0 0
"ENSMUSG00000004221" 0 0 0 1 0 1 0 1 1 0 0 0 0 1 63 1 0 1 1569 1 1 0 3 0 0 0 1 0 0 14 0 0 33 0 0 0 0 0 621 1 0 0 0 0 0 0 0 0 0 0 0 0 1 0 1 0 1 2 0 4 0 1 1399 1 1 0 3 0 0 2 0 68 0 14 0 0 0 1 1 0 604 581 0 0 0 1077
"ENSMUSG00000004231" 0 0 0 0 0 0 0 0 0 0 0 0 0 0 0 0 0 0 0 0 0 0 0 0 0 0 0 0 0 0 0 0 0 0 0 0 0 0 0 0 0 0 0 0 0 0 0 0 0 0 0 0 0 0 0 0 0 0 0 0 0 0 0 0 0 0 0 0 0 0 0 0 0 0 0 0 0 0 0 0 0 0 0 0 0 1
"ENSMUSG00000004233" 0 0 160 15 0 0 0 0 0 0 0 0 0 0 0 0 0 0 0 0 140 0 0 0 0 0 0 485 0 0 0 0 0 0 0 0 0 132 0 0 0 0 0 0 0 0 0 0 0 0 0 145 15 0 0 0 0 0 0 0 0 0 0 0 129 0 0 0 0 0 0 2 0 0 0 0 112 0 0 1 0 0 0 0 0 0
"ENSMUSG00000004263" 9 0 0 0 0 0 0 0 0 0 0 0 0 0 3 0 0 0 0 0 0 0 0 0 0 0 0 0 2 0 0 0 0 0 0 10 0 0 0 0 0 0 0 80 0 1 11 0 0 0 0 0 0 0 0 0 0 0 0 0 0 0 0 0 0 0 0 0 0 0 2 29 0 0 0 0 0 0 0 0 1 0 0 0 0 0
"ENSMUSG00000004264" 1 0 432 2 724 0 23 0 0 0 0 0 1 0 0 0 0 0 0 0 0 160 0 0 0 0 0 96 1 109 0 0 0 0 0 0 821 0 1 0 0 0 1 1 1 0 261 0 0 0 3 405 0 661 0 2 0 0 0 0 0 0 0 0 0 0 0 605 81 11 1 0 0 111 0 0 0 0 0 0 230 0 0 0 0 0
"ENSMUSG00000004266" 1 0 2 19 3324 723 2 53 786 149 439 0 0 0 195 7 27 122 1 4 0 2189 4 1796 1 619 127 0 1031 1212 1429 1 0 174 2 1 7153 1025 158 5374 0 5180 0 81 6 1 1121 482 0 0 69 3 2 2547 0 1 47 1 54 8 0 112 0 3 0 1935 4 106 0 0 772 1 1 809 1 5950 1 126 2 2 124 3 1 147 0 128
"ENSMUSG00000004267" 0 0 0 0 0 0 0 0 0 0 0 0 0 0 0 0 0 0 0 0 0 0 0 0 0 0 0 0 0 0 0 0 0 0 0 0 0 0 0 0 0 0 0 0 0 0 0 0 0 0 0 0 0 0 0 0 0 0 0 0 0 0 0 0 0 0 0 0 0 0 0 0 0 0 0 0 0 0 0 0 0 0 0 0 0 0
"ENSMUSG00000004268" 1 0 45 337 114 1 1920 2 0 2439 677 544 126 52 0 72 315 2 1837 2082 1 2 0 38 0 0 138 1596 39 783 2 1 1 30 0 382 3 2694 1559 14 1234 2 0 1629 0 0 122 860 394 9 1 7 123 3 3 620 1 1 2039 58 0 3 1354 1814 3 2 0 259 199 48 1 147 1 357 0 4 2312 4 3505 1 1876 1382 2 1 256 1
"ENSMUSG00000004270" 0 0 0 0 0 0 632 0 259 76 0 0 0 0 0 0 0 0 0 1 0 17 0 0 0 142 0 0 0 0 0 0 0 0 0 0 0 0 0 0 8 0 0 0 0 0 0 0 0 0 0 0 0 0 0 603 0 0 75 0 0 0 0 1 0 19 0 0 0 0 0 0 0 0 0 0 0 0 0 0 0 0 0 0 0 0
"ENSMUSG00000004285" 0 0 32 1 413 0 1638 333 1 763 0 0 27 82 23 1 648 46 540 574 2383 702 142 142 0 367 7 298 428 1 1 1 396 0 0 0 316 7 19 0 434 0 0 1054 0 0 122 0 1 111 2 0 2 1 0 1048 306 1 680 1 584 46 1 1 1939 627 0 516 277 9 334 0 0 0 1 53 7 0 0 0 2 18 0 0 0 1
"ENSMUSG00000004296" 0 0 0 0 0 0 0 0 0 0 0 0 0 0 0 0 0 0 0 0 0 0 0 0 0 0 0 0 0 0 0 0 0 0 0 0 0 0 0 0 0 0 0 0 0 0 0 0 0 0 0 0 0 0 0 0 0 0 0 0 0 0 0 0 0 0 0 0 0 0 0 0 0 0 0 0 0 0 0 0 0 0 0 0 0 0
"ENSMUSG00000004317" 0 0 0 1 0 0 0 0 0 0 0 0 0 0 0 2119 0 1 1 0 0 1 0 0 0 0 0 0 0 0 0 0 3 0 0 0 0 0 0 0 0 0 0 0 0 0 0 0 0 0 0 0 0 0 0 0 0 0 0 0 0 0 0 0 0 0 0 0 0 0 0 0 0 0 0 0 0 0 0 0 0 0 0 0 0 0
"ENSMUSG00000004319" 0 1 1 119 0 0 0 0 0 134 904 0 0 0 7 16 26 0 1 0 0 589 0 1 0 0 0 0 356 193 0 1145 808 0 1 27 6175 3 1 6 375 0 22 1 1272 1 4386 0 0 0 159 1 115 0 0 0 1 0 0 16 1 0 0 0 0 519 0 1 0 0 131 0 7 8 0 4943 1 2 1 3 4 2 6 0 0 1
"ENSMUSG00000004328" 0 0 0 0 0 0 0 0 0 0 0 0 0 0 0 0 0 0 0 0 0 0 0 0 0 0 0 0 0 0 0 0 0 0 0 0 0 0 0 0 0 0 0 0 0 0 0 0 0 0 0 0 0 0 0 0 0 0 0 0 0 0 0 0 0 0 0 0 0 0 0 0 0 0 0 0 0 0 0 0 0 0 0 0 0 0
"ENSMUSG00000004341" 0 0 0 0 0 0 0 0 0 0 0 0 0 0 0 0 0 0 0 0 0 0 0 0 0 0 0 1 0 0 0 0 0 0 0 0 0 0 0 0 0 0 0 0 0 0 0 0 0 0 0 0 0 0 0 0 0 0 0 0 0 0 0 0 0 0 0 0 0 0 0 0 0 0 0 0 0 0 0 0 0 0 0 0 0 0
"ENSMUSG00000004344" 0 0 0 0 0 0 0 0 0 0 0 0 0 0 0 0 0 0 0 0 0 0 0 0 0 0 0 0 0 0 0 0 0 0 0 0 0 0 0 0 0 0 0 0 0 0 0 0 0 0 0 0 0 0 0 0 0 0 0 0 0 0 0 0 0 0 0 0 0 0 0 0 0 0 0 0 0 0 0 0 0 0 0 0 0 0
"ENSMUSG00000004347" 0 0 0 0 0 0 0 0 0 0 0 0 0 0 0 0 0 0 0 0 0 0 0 0 0 0 0 0 0 0 0 0 0 0 0 0 0 0 0 0 0 0 0 0 0 0 0 0 0 0 0 0 0 0 0 0 0 0 0 0 0 0 0 0 0 0 0 0 0 0 0 0 0 0 0 0 0 0 0 0 0 0 0 0 0 0
"ENSMUSG00000004356" 0 0 0 0 0 0 20 0 0 0 0 1 0 0 0 1 0 0 0 0 0 459 0 0 0 0 7 0 0 16 0 0 0 0 1 0 0 0 0 0 0 43 0 0 0 0 0 0 0 0 0 0 0 0 0 15 0 0 0 1 0 0 0 0 0 125 0 0 0 0 0 0 0 0 0 0 0 0 0 2 0 0 0 0 0 0
"ENSMUSG00000004359" 0 0 0 0 0 0 0 0 0 0 0 0 0 0 0 0 0 0 0 0 0 0 0 0 0 0 0 0 1 0 0 0 0 0 0 0 0 0 0 0 0 0 0 0 0 0 0 0 0 0 0 0 0 0 0 0 0 0 0 0 0 0 0 0 0 0 0 0 0 0 1 0 0 0 0 0 0 0 0 0 0 0 0 0 0 0
"ENSMUSG00000004360" 0 0 0 0 0 0 0 0 0 0 0 0 0 0 0 0 0 0 1 0 0 0 1 0 0 0 0 0 0 0 0 0 0 0 0 0 0 0 0 0 0 0 0 0 0 0 0 0 0 0 0 0 0 0 0 0 0 0 0 0 0 0 1 0 0 0 1 0 0 0 0 0 0 0 0 0 0 0 0 0 0 0 0 0 0 0
"ENSMUSG00000004364" 0 0 550 64 77 2 2 1 192 298 8 43 38 0 18 21 47 64 0 0 2 0 3 0 0 71 0 323 0 1 653 0 13 0 0 11 1762 4 34 380 0 62 44 166 0 1 421 13 0 819 1980 418 63 5 0 1 1 182 150 22 5 1 0 0 2 0 2 280 0 0 0 22 1 0 0 0 0 0 132 2 0 27 25 0 0 0
"ENSMUSG00000004366" 0 0 0 0 0 0 0 0 0 0 0 0 0 0 0 0 0 0 0 0 0 0 0 0 0 0 0 0 0 0 0 0 0 0 0 0 0 0 0 0 0 0 0 0 0 0 0 0 0 0 0 0 0 0 0 0 0 0 0 0 0 0 0 0 0 0 0 0 0 0 0 0 0 0 0 0 0 0 0 0 0 0 0 0 0 0
"ENSMUSG00000004371" 0 0 0 1 0 0 0 0 0 0 0 0 0 0 0 0 0 0 0 0 0 0 0 0 0 0 0 0 0 0 0 0 0 0 0 0 0 0 0 0 0 0 0 0 0 0 0 0 0 0 0 0 1 0 0 0 0 0 0 0 0 0 0 0 0 0 0 0 0 0 0 0 0 0 0 0 0 0 0 0 0 0 0 0 0 0
"ENSMUSG00000004383" 0 0 0 0 0 0 0 0 0 0 0 0 0 0 0 0 0 0 1 0 0 0 0 0 0 0 0 0 0 0 0 0 0 0 0 0 0 0 0 0 0 0 0 0 0 0 0 0 0 0 0 0 0 0 0 0 0 0 0 0 0 0 0 0 0 0 0 0 0 0 0 0 0 0 0 0 0 0 0 0 0 0 0 0 0 0
"ENSMUSG00000004393" 0 0 32 0 0 0 643 1 2 0 1 1 0 0 0 0 1 0 1047 1 0 0 1 0 0 0 0 1 0 0 0 1 0 0 0 1 0 1 2 4905 0 223 1 0 0 0 47 0 0 0 0 31 2 0 0 608 1 2 0 0 1 0 0 0 0 0 1 1 1 0 0 0 1 0 0 2 1 1 0 1 1 1 4287 0 0 1
"ENSMUSG00000004394" 0 0 107 285 3 0 1 0 0 3 0 0 1067 0 1 1 120 12 0 0 0 43 0 0 0 0 3 192 0 20 1 0 0 0 0 0 6297 0 2 1 0 0 201 0 1 0 0 1 0 0 0 94 203 3 0 0 0 0 3 1 15 0 0 0 2 1 0 1 0 0 0 1 0 19 0 4955 0 2 4 3 4 3 1 789 1 0
"ENSMUSG00000004415" 0 0 0 0 0 0 0 0 0 0 0 0 0 0 0 0 0 0 0 0 0 0 0 0 0 0 0 0 0 0 0 0 0 0 0 0 0 0 0 0 0 0 0 0 0 0 0 0 0 0 0 0 0 0 0 0 0 0 0 0 0 0 0 0 0 0 0 1 0 0 0 0 0 0 0 0 0 0 0 0 0 0 0 0 0 0
"ENSMUSG00000004446" 0 0 0 0 0 0 0 0 0 0 0 0 0 5 0 0 0 0 0 2 0 0 0 0 0 0 0 1554 0 0 1 0 0 0 0 0 0 0 8 0 0 0 0 0 0 2 0 0 0 0 0 0 0 0 0 0 0 0 0 0 0 0 0 6 0 0 0 0 0 2 0 7 0 0 0 0 0 0 0 0 0 7 0 0 0 0
"ENSMUSG00000004451" 0 0 0 1 1 0 114 0 0 0 0 0 0 0 0 0 0 0 0 0 0 0 0 0 0 0 472 1 0 5 0 0 0 0 0 0 0 0 0 0 0 91 0 0 0 1 0 2 0 0 0 0 1 1 0 108 0 0 0 0 0 0 0 0 0 0 0 0 1 0 0 0 0 0 0 0 0 0 0 0 0 0 0 0 2 0
"ENSMUSG00000004455" 0 0 1 0 4 0 1 0 0 131 223 0 0 0 0 0 2 2 404 1 0 412 34 0 0 1 2 0 0 0 8 0 0 0 0 0 0 2 0 0 0 10 0 0 0 7 108 0 0 0 0 1 0 0 0 1 0 0 0 0 2 0 0 0 0 0 23 103 0 1 0 65 0 0 8 0 2 0 0 0 0 0 0 0 0 0
"ENSMUSG00000004460" 0 0 177 0 7 1 651 0 0 0 0 0 3 0 0 2 14 0 69 1976 0 0 1068 0 0 0 0 0 0 61 0 0 0 0 0 23 0 0 0 65 51 0 0 1678 503 0 116 0 0 0 80 154 0 9 1 583 0 1 0 2 14 0 1 1615 0 0 993 0 0 0 0 0 0 0 0 0 0 0 0 0 0 0 23 0 0 0
"ENSMUSG00000004462" 0 0 0 1 0 0 2 0 0 0 0 0 1265 0 0 0 0 0 2458 0 0 94 677 1 0 0 0 0 1 0 0 0 0 0 0 0 0 0 1 349 0 0 0 0 0 0 0 0 1 0 0 0 0 0 0 0 0 0 0 0 0 0 0 0 0 0 0 0 0 0 1 0 0 0 1 0 0 0 0 0 0 0 331 0 0 0
"ENSMUSG00000004473" 0 0 0 0 0 0 0 0 0 0 0 0 0 0 0 0 0 0 1 0 0 0 0 0 0 0 0 0 0 0 0 0 0 0 0 0 0 0 0 0 0 0 0 0 0 0 0 0 0 0 0 0 0 0 0 0 0 0 0 0 0 0 0 0 0 0 0 0 0 0 0 0 0 0 0 0 0 0 0 0 0 0 0 0 0 0
"ENSMUSG00000004500" 0 0 0 0 0 0 0 1 0 0 0 0 0 0 0 1 0 1 0 0 0 728 0 0 0 0 0 0 47 0 0 0 0 0 0 0 0 0 0 0 0 0 0 0 0 0 0 0 0 0 0 0 0 0 0 0 1 0 0 1 0 0 0 0 0 687 0 79 0 0 0 0 0 0 0 0 0 0 0 0 0 0 0 0 0 0
"ENSMUSG00000004508" 0 0 0 0 0 0 0 0 0 0 0 0 0 0 0 0 0 0 0 0 0 0 0 0 0 0 0 0 0 0 0 0 0 0 0 0 0 0 0 0 0 0 0 0 0 0 0 0 0 0 0 0 0 0 0 0 0 0 0 0 0 0 0 0 0 0 0 0 0 0 0 0 0 0 0 0 0 0 0 0 0 0 0 0 0 0
"ENSMUSG00000004530" 1 0 0 0 0 656 0 0 0 5 0 7 0 0 4 1 9 3 1 2 2 0 0 661 0 0 0 0 4 0 0 0 0 0 0 25 0 899 2 25 428 0 0 0 0 0 1 1 0 0 0 0 0 0 13 0 0 0 1 1 8 0 1 2 1 0 0 0 0 0 4 25 82 0 0 0 0 0 2 0 2 2 23 3356 0 0
"ENSMUSG00000004535" 3950 0 2185 1408 50 69 0 1216 1 239 6 302 178 0 0 1236 687 1087 129 9752 10 4 2 1 0 0 0 41 3936 323 1245 0 0 0 6 1 1364 102 100 2 21 0 1439 19 0 0 1 96 1 5 1 242 4 45 0 1 887 0 1 1073 1 735 1 8249 9 5 2 130 0 0 3425 20 0 4 0 1071 1 92 9 69 0 92 3 0 79 28
"ENSMUSG00000004540" 0 0 0 0 0 0 0 0 0 0 0 0 0 0 0 0 0 0 0 0 0 0 0 0 0 0 0 0 0 0 0 0 0 0 0 0 0 0 0 0 0 0 0 0 0 0 0 0 0 0 0 0 0 0 0 0 0 0 0 0 0 0 0 0 0 0 0 0 0 0 0 0 0 0 0 0 0 0 0 0 0 0 0 0 0 0
"ENSMUSG00000004542" 0 0 0 0 0 0 0 0 0 0 0 0 0 0 0 0 0 0 0 0 0 0 0 0 0 0 0 0 0 0 0 0 0 0 0 0 0 0 0 0 0 0 0 0 0 0 0 0 0 0 0 0 0 0 0 0 0 0 0 0 0 0 0 0 0 0 0 0 0 0 0 0 0 0 0 0 0 0 0 0 0 0 0 0 0 0
"ENSMUSG00000004552" 0 0 2 0 4 0 0 12 0 1 0 1 136 0 0 0 342 46 0 2 0 0 0 0 0 0 1 0 0 1 0 0 0 0 0 0 15 0 0 1 52 45 0 0 0 0 283 0 0 1 0 2 1 4 0 0 0 0 1 0 305 2 0 3 0 0 0 479 0 15 0 0 1 1 0 3 0 3 7217 2 1 1 1 0 0 0
"ENSMUSG00000004558" 0 0 0 0 0 0 0 0 0 0 0 0 0 0 0 0 0 0 0 0 0 0 0 0 0 0 0 0 0 0 0 0 0 0 0 0 1 0 144 0 0 0 0 0 0 0 0 0 0 0 0 0 0 0 0 0 0 0 0 0 0 0 0 0 0 0 0 0 0 0 0 0 0 0 0 0 0 0 0 0 0 137 0 0 0 0
"ENSMUSG00000004561" 0 0 1301 0 0 0 0 0 0 0 0 0 0 0 0 0 0 0 3 0 0 0 0 0 0 0 0 0 1 0 0 0 27 134 0 1 2298 0 31 0 0 0 0 0 50 0 0 581 0 0 0 208 0 0 0 0 0 0 0 1 0 0 3 0 0 0 0 2 0 0 1 0 0 0 0 0 0 0 0 0 0 1 0 0 546 0
"ENSMUSG00000004562" 0 0 0 5 0 0 0 1 0 0 0 0 0 0 0 2 4 0 0 1 0 0 0 0 0 0 0 4 0 1 1 0 0 0 0 0 0 0 1 0 0 0 0 0 0 0 0 0 0 0 0 0 5 0 0 0 0 0 0 2 4 0 0 0 0 0 0 3 3 0 0 0 0 1 0 0 0 0 0 1 1 1 0 2 0 0
"ENSMUSG00000004565" 0 0 50 0 0 0 0 0 0 4 0 0 0 0 0 9 0 0 0 0 0 46 0 0 1 0 0 0 0 0 0 0 0 0 0 0 0 0 0 0 0 0 0 0 0 0 0 13 0 0 0 47 0 0 0 0 0 0 0 7 0 0 0 0 0 44 0 0 0 0 0 1 0 0 0 0 0 0 0 0 0 0 0 0 0 0
"ENSMUSG00000004567" 1 0 15 0 97 0 0 0 0 0 0 0 0 0 0 0 0 0 0 0 1 3 0 0 0 0 0 0 313 0 0 0 0 0 0 0 0 0 0 0 0 0 0 0 0 0 0 0 0 0 0 14 0 0 0 0 0 0 0 0 0 0 0 0 0 3 0 0 0 0 0 0 0 0 0 0 0 0 0 0 0 0 0 0 0 0
"ENSMUSG00000004568" 1135 0 2087 26 1 1 3 2 2 0 2008 0 0 2 0 2 0 0 0 1187 0 2 210 0 0 3 0 0 0 133 0 18 0 8 0 42 0 0 0 22 0 32 6 0 2 0 0 0 3 0 0 1753 2 1 3 3 2 2 0 3 1 0 0 935 0 1 197 1 0 21 0 747 0 127 0 0 0 0 0 1 12 0 21 0 0 0
"ENSMUSG00000004591" 0 0 64 146 0 377 837 0 0 2 0 0 0 7 0 157 10 120 1844 5 0 0 0 1 0 1666 0 0 0 9 0 0 51 7 0 0 16 580 27 0 0 0 0 1 0 0 0 0 0 0 23 56 129 0 0 793 0 0 0 147 0 1 0 5 0 0 0 0 0 3 0 174 0 5 0 17 0 1 605 0 0 0 0 0 0 20
"ENSMUSG00000004609" 0 0 0 0 0 0 0 0 0 0 0 0 0 0 0 0 0 0 0 0 0 0 0 0 0 0 0 0 0 0 0 0 0 0 0 0 0 0 0 0 0 0 0 0 0 0 0 0 0 0 0 0 0 0 0 0 0 0 0 0 0 0 0 0 0 0 0 0 0 0 0 0 0 0 0 0 0 0 0 0 0 0 0 0 0 0
"ENSMUSG00000004610" 33 0 1 0 87 0 522 0 0 113 0 0 1 0 0 7812 1 265 919 6 0 3 2 0 0 187 0 0 0 0 1 1 0 1 111 0 2 0 141 0 0 0 62 53 0 0 0 188 0 0 0 0 0 0 0 480 0 1 91 5698 1 245 801 7 0 3 2 0 0 39 0 0 1 0 0 3 0 1 0 0 0 130 0 0 155 0
"ENSMUSG00000004612" 6336 1 40 1 766 170 2430 1 2 3 1 1 2 1301 125 3 1117 10931 2 3 3143 1 390 0 0 0 113 1 1 0 132 0 0 38 0 264 1 235 0 0 2982 0 0 381 0 2 653 1 0 0 2 36 1 642 0 0 0 1 3 4 964 7187 4 3 2509 1 4 3618 1 17 1 769 1 0 126 3 23 1 3 1 0 0 0 0 0 1
"ENSMUSG00000004613" 0 0 0 0 0 0 0 0 0 0 0 0 0 0 0 0 0 0 0 0 0 0 0 0 0 0 0 0 0 0 0 0 0 0 0 0 0 0 0 0 0 0 0 0 0 0 0 0 0 0 0 0 0 0 0 0 0 0 0 0 0 0 0 0 0 0 0 0 0 0 0 0 0 0 0 0 0 0 0 0 0 0 0 0 0 0
"ENSMUSG00000004626" 0 0 0 0 70 1 134 16 2 329 33 1 267 17 4 509 38 2 1 3061 1279 141 2 0 1 82 22 0 0 0 1186 0 0 0 0 0 2516 1 0 3554 2 17 0 0 1 0 2 80 0 0 9 1 0 51 0 48 0 3 6 341 4 1 1 2733 1152 0 4 1 0 0 1 0 1 0 1 5 0 7 2 4 2700 1 2982 16 74 4
"ENSMUSG00000004630" 0 0 0 0 0 0 0 0 0 0 0 0 0 0 0 0 0 0 0 0 0 0 0 0 0 0 0 0 0 0 0 0 0 0 0 0 0 0 0 0 0 0 0 0 0 0 0 0 0 0 0 0 0 0 0 0 0 0 0 0 0 0 0 0 0 0 0 0 0 0 0 0 0 0 0 0 0 0 0 0 0 0 0 0 0 0
"ENSMUSG00000004631" 0 0 0 0 0 0 0 0 0 0 0 0 0 0 0 0 0 0 0 0 0 0 0 0 0 0 0 0 0 0 0 0 0 0 0 0 0 0 0 0 0 0 0 0 0 0 0 0 0 0 0 0 0 0 0 0 0 0 0 0 0 0 0 0 0 0 0 0 0 0 0 0 0 0 0 0 0 0 0 0 0 0 0 0 0 0
"ENSMUSG00000004633" 0 0 0 0 478 0 0 0 0 10 0 0 408 0 4 1 88 497 0 1 1 0 0 0 0 0 0 0 0 0 1 0 0 0 0 0 7 0 0 0 0 0 89 78 89 0 2 0 0 0 0 0 0 443 0 0 0 0 0 1 79 431 0 1 1 0 0 0 0 0 0 0 0 0 0 7 0 0 0 0 0 0 0 497 0 0
"ENSMUSG00000004637" 0 0 0 0 0 0 0 0 0 0 0 0 0 0 0 0 0 0 0 0 0 0 0 0 0 0 141 0 0 0 0 0 0 0 0 0 74 0 0 0 0 0 0 0 0 0 0 1 0 0 0 0 0 0 0 0 0 0 0 0 0 0 0 0 0 0 0 0 0 0 0 0 0 0 0 0 0 0 0 0 1 0 0 0 1 0
"ENSMUSG00000004642" 9 0 0 0 92 2 130 2895 0 233 0 0 0 0 0 2801 3769 1681 39 150 0 1091 269 0 0 2 1535 9 673 8 1493 1 396 28 0 8 1071 1 0 0 355 0 1 21 0 0 0 347 0 0 5 1 0 2 3 127 2536 0 0 1954 3130 1307 4 146 0 875 249 40 0 23 276 0 0 8 0 0 1 0 0 225 0 1 0 0 0 0
"ENSMUSG00000004651" 0 0 0 0 0 0 0 0 0 0 0 0 0 0 0 0 0 0 1 0 0 0 0 0 0 0 0 0 0 0 0 0 0 0 0 0 0 0 0 0 0 0 0 0 0 0 0 0 0 0 0 0 0 0 0 0 0 0 0 0 0 0 0 0 0 0 0 0 0 0 0 0 0 0 0 0 0 0 0 0 0 0 0 0 0 0
"ENSMUSG00000004654" 0 0 0 0 0 0 0 0 0 0 0 0 0 0 0 0 0 0 0 0 0 0 0 0 0 0 0 0 0 0 0 0 0 0 0 0 0 0 0 0 0 0 0 0 0 0 0 0 0 0 0 0 0 0 0 0 0 0 0 0 0 0 0 0 0 0 0 0 0 0 0 0 0 0 0 0 0 0 0 0 0 0 0 0 0 0
"ENSMUSG00000004655" 0 0 0 0 0 0 0 0 0 0 0 0 0 0 0 0 0 0 0 0 0 0 0 0 0 0 0 0 0 0 0 0 0 4 0 0 0 0 0 0 0 0 0 0 0 0 0 0 0 0 0 0 0 0 0 0 0 0 0 0 0 0 0 0 0 0 0 0 0 0 0 0 0 0 0 0 0 0 0 0 0 0 0 0 0 0
"ENSMUSG00000004661" 0 0 103 0 0 0 0 55 0 0 0 0 55 0 0 0 8 0 0 0 18 0 0 0 0 0 0 0 0 225 1 0 0 0 0 0 0 0 0 0 0 0 86 0 0 0 0 0 0 0 0 98 0 0 0 0 47 0 0 0 8 0 0 0 17 0 0 0 0 0 0 0 0 169 1 0 0 0 0 0 0 0 0 0 0 0
"ENSMUSG00000004665" 2 0 74 11798 3124 1438 4758 2915 5 11709 559 1653 30 2 736 4122 9787 5379 635 10821 3465 20 9222 2481 0 1249 2906 259 757 709 2765 308 629 957 1148 5224 3652 9960 9217 31 2402 3707 30 2637 3083 0 1840 2170 2 551 1 56 8887 2764 29 1215 2614 7 8844 3614 4580 4668 564 7745 3063 21 7744 7828 36 529 10 1671 17 227 2 2108 6818 8066 7135 5931 8 2278 24 3672 1335 1046
"ENSMUSG00000004667" 1 0 1 79 2838 1 562 11 4 157 0 0 432 0 0 3928 5 2649 198 2 2 4 1 9 0 0 508 4743 13 1 2 0 0 0 0 111 3716 0 62 0 1 0 0 1294 43 0 167 2042 0 0 4 4 3 2456 2 525 11 5 3 3335 6 2390 186 5 3 6 2 0 4085 0 1 3 0 1 4 2940 0 2 3 0 2 58 0 1 1757 1
"ENSMUSG00000004668" 0 0 0 0 0 0 0 0 0 0 0 0 0 0 0 0 0 0 0 0 0 0 0 0 0 0 0 0 0 0 1 0 0 0 0 0 0 0 0 0 0 0 0 0 0 0 0 0 0 0 0 0 0 0 0 0 0 0 0 0 0 0 0 0 0 0 0 0 0 0 0 0 0 0 0 0 0 0 0 0 0 0 0 0 0 0
"ENSMUSG00000004677" 0 0 1625 2 0 9 98 19 1 0 0 1592 0 1 0 292 160 6 1 104 0 0 0 0 0 3 0 1 245 439 1 0 1 0 0 13 2 329 1 57 0 0 0 1 0 0 0 23 0 0 7 1365 2 0 1 2 19 1 0 1 0 5 1 97 0 0 0 19 1 0 1 0 0 377 1 2 280 2 1 3368 4 1 51 0 0 0
"ENSMUSG00000004698" 0 0 0 0 0 0 0 0 0 0 0 0 0 0 0 0 0 0 0 0 0 0 0 0 0 0 0 0 0 0 0 0 0 0 0 0 0 0 0 0 0 0 0 0 0 0 0 0 0 0 0 0 0 0 0 0 0 0 0 0 0 0 0 0 0 0 0 0 0 0 0 0 0 0 0 0 0 0 0 0 0 0 0 0 0 0
"ENSMUSG00000004707" 0 0 0 19 550 0 0 1 0 0 0 0 0 0 0 2 0 0 0 0 1 0 1 0 0 17 0 3 0 2 0 0 1 0 0 0 46 0 2456 1 10 63 0 262 0 2 0 254 0 0 0 0 0 489 0 0 1 0 0 2 0 1 0 0 1 0 1 1 0 0 0 0 0 2 0 2 1 1 1 1 1 2228 0 0 0 26
"ENSMUSG00000004709" 0 0 0 0 0 0 0 0 0 0 0 0 0 0 0 0 0 0 0 0 0 0 0 0 0 0 0 0 0 0 0 0 0 0 0 0 0 0 0 0 0 0 0 0 0 0 0 0 0 0 0 0 0 0 0 0 0 0 0 0 0 0 0 0 0 0 0 0 0 0 0 0 0 0 0 0 0 0 0 0 0 0 0 0 0 0
"ENSMUSG00000004730" 0 0 0 0 0 0 0 0 0 0 0 0 0 0 0 0 0 0 0 0 0 0 0 0 0 0 0 0 0 0 0 0 0 0 0 0 0 0 0 0 0 0 0 0 0 0 0 0 0 0 0 0 0 0 0 0 0 0 0 0 0 0 0 0 0 0 0 0 0 0 0 0 0 0 0 0 0 0 0 0 0 0 0 0 0 0
"ENSMUSG00000004748" 0 0 0 0 0 0 0 0 0 0 0 0 0 0 0 0 0 0 136 0 0 0 0 0 0 0 0 0 0 0 0 0 0 0 0 0 0 0 0 0 0 0 0 0 0 0 0 0 0 0 0 0 0 0 0 0 0 0 0 0 0 0 132 0 0 0 0 0 0 0 0 0 0 0 0 0 0 0 0 0 0 0 0 0 0 0
"ENSMUSG00000004768" 0 0 0 0 0 0 0 0 0 0 0 0 0 0 0 0 0 0 0 0 0 0 0 0 0 0 0 1 0 0 1 0 0 0 0 0 0 1 0 0 0 0 0 0 0 0 0 0 1 0 0 0 0 0 0 0 0 0 0 0 0 0 0 0 0 0 0 0 1 11 0 418 0 0 0 0 0 0 0 0 0 0 0 0 0 0
"ENSMUSG00000004771" 0 0 0 1 0 1 0 0 0 465 0 436 205 0 0 503 0 1 2 0 1 64 0 0 0 0 0 922 55 0 5 0 31 0 0 0 1864 2 88 12 1 0 0 6 1 0 187 1202 0 27 1 1 1 0 1 1 0 0 349 439 0 1 1 1 0 0 0 555 1 73 0 3065 4 1 2 159 1 0 0 3 150 69 0 426 1035 1
"ENSMUSG00000004788" 0 0 13 1674 2687 3 58 2 10236 0 0 0 0 0 0 1 0 0 1 0 0 2 0 0 0 0 0 0 0 2 1118 0 179 0 0 0 2 0 3806 3 0 0 0 0 0 0 0 21 0 1 0 18 6 2328 5 63 7 8169 1 2 0 0 1 0 0 3 1 3426 0 0 1 0 2 2 3 3 0 2 2 0 1 3291 3 0 22 2
"ENSMUSG00000004789" 0 1 53 0 0 0 0 0 0 0 0 0 4 1 0 24 2 0 0 0 0 166 0 0 0 0 0 0 1768 0 2 0 0 0 0 1707 0 707 0 0 0 16 9 0 0 329 0 3963 0 735 0 57 0 0 0 0 0 0 0 23 2 0 0 0 0 151 0 0 1 0 2 1 1 0 0 1 655 0 0 0 0 0 0 2 3586 1
"ENSMUSG00000004791" 0 0 0 0 0 0 0 0 0 0 0 0 0 0 0 0 0 0 0 0 0 0 0 0 0 0 0 0 0 0 0 0 0 0 0 0 0 0 0 0 0 0 0 0 0 0 0 0 0 0 0 0 0 0 0 0 0 0 0 0 0 0 0 0 0 0 0 0 0 0 0 0 0 0 0 0 0 0 0 0 0 0 0 0 0 0
"ENSMUSG00000004798" 0 0 29 0 0 0 0 0 1 423 0 91 0 0 0 33 1 3523 987 1 3140 0 0 0 0 0 0 1063 206 516 81 0 0 0 95 0 5112 1095 2 0 0 0 0 9 0 0 0 6 0 0 0 30 1 0 0 0 0 2 2 34 3 2860 834 1 2539 0 1 0 0 0 1 1 0 0 0 4230 933 27 0 2 203 2 0 0 0 0
"ENSMUSG00000004814" 0 0 0 0 0 0 0 0 0 0 0 0 0 0 0 0 0 0 0 0 0 0 0 0 0 0 0 0 0 0 0 0 0 0 0 0 0 0 0 0 0 0 0 0 0 0 0 0 0 0 0 0 0 0 0 0 0 0 0 0 0 0 0 0 0 0 0 0 0 0 0 0 0 0 0 0 0 0 0 0 0 0 0 0 0 0
"ENSMUSG00000004815" 0 0 0 0 0 0 0 0 0 0 0 0 1093 0 0 0 0 0 0 0 0 0 0 0 0 0 0 0 0 0 16 0 0 0 0 0 0 0 0 0 0 0 0 0 0 0 0 0 0 0 0 0 0 0 0 0 0 0 0 0 0 0 0 0 0 0 0 0 0 0 0 0 0 0 0 0 0 0 0 0 0 0 0 0 0 0
"ENSMUSG00000004821" 0 0 0 0 0 0 0 0 0 0 0 0 0 0 0 0 0 0 0 0 0 0 0 0 0 0 0 0 0 0 0 0 0 0 0 0 0 0 0 0 0 0 0 0 0 0 0 0 0 0 0 0 0 0 0 0 0 0 0 0 0 0 0 0 0 0 0 0 0 0 0 0 0 0 0 0 0 0 0 0 0 0 0 0 0 0
"ENSMUSG00000004837" 1 1 3702 20 4 7 377 332 143 1407 0 22 0 0 24 2 3610 135 0 154 1 2 1303 0 0 0 0 0 1 133 438 0 0 24 0 0 2987 7 2521 2 2 1985 1 35 664 0 276 187 0 677 0 3285 2 4 1 21 292 123 12 4 2955 0 2 148 1 3 0 8 0 141 0 117 0 66 0 2618 1 15 2 574 3 734 2 28 176 0
"ENSMUSG00000004842" 0 0 0 0 0 0 0 0 0 0 0 0 0 0 0 0 0 0 0 0 0 0 0 0 0 0 0 0 0 0 0 0 0 0 0 0 0 0 0 0 0 0 0 0 0 0 0 0 0 0 0 0 0 0 0 0 0 0 0 0 0 0 0 0 0 0 0 0 0 0 0 0 0 0 0 0 0 0 0 2 0 0 0 0 0 0
"ENSMUSG00000004843" 0 0 0 1689 1 1 0 0 2 0 0 0 1 0 0 0 0 0 0 0 0 0 0 0 0 0 0 0 0 0 0 0 0 0 0 0 14 1484 43 279 0 0 0 0 0 0 0 0 0 0 0 0 0 0 1 0 0 0 0 0 0 0 0 0 0 0 0 0 0 13 0 622 0 0 0 20 1343 0 0 0 0 13 239 0 0 0
"ENSMUSG00000004846" 0 0 0 0 0 0 0 0 0 0 0 0 0 0 0 1 1 0 0 0 0 0 0 0 0 0 0 0 12 0 0 0 0 0 0 0 735 0 0 0 0 0 0 0 0 0 0 0 0 0 0 0 0 0 0 0 0 0 0 1 1 0 0 0 0 0 0 0 0 0 0 0 0 0 0 655 0 0 2 0 1 0 0 0 0 0
"ENSMUSG00000004849" 0 0 0 4 0 1 2202 0 0 0 0 1762 377 0 0 2 165 2 618 4 0 3 3 0 0 123 0 1 0 0 34 0 2 0 74 0 6251 0 606 1 0 0 0 0 0 0 0 0 0 440 1 1 3 0 0 1991 0 1 3 3 47 3 576 5 0 0 3 2 0 0 0 0 0 0 1 5141 0 2 18 100 3 581 1 0 1 0
"ENSMUSG00000004864" 0 0 0 0 0 0 0 0 0 0 0 0 0 0 0 0 0 0 0 0 0 0 0 0 0 0 0 0 0 0 0 0 0 0 0 0 0 0 0 0 0 0 0 0 0 0 0 0 0 0 0 0 0 0 0 0 0 0 0 0 0 0 0 0 0 0 0 0 0 0 0 0 0 0 0 0 0 0 0 0 0 0 0 0 0 0
"ENSMUSG00000004865" 0 1 1574 877 198 13706 303 2681 7 6129 2544 2 306 129 1558 12817 1851 5579 10 2265 8892 2995 228 29 0 551 490 732 87 2136 1710 338 1774 5874 1 733 7356 7456 9382 8 637 2 2887 183 259 12 1294 4541 2 36 3 1146 9 180 10171 1 2466 5 5203 9170 11 3072 11 1527 7170 2736 206 3087 0 7 96 140 5 8 1 4856 5328 12 4794 10133 16 5651 10 1651 7 6
"ENSMUSG00000004872" 0 0 0 0 0 0 0 1 0 0 0 0 0 0 0 0 0 0 0 0 0 0 0 0 0 0 0 0 0 0 0 0 0 0 0 0 0 0 0 0 0 0 0 0 0 0 0 0 0 0 0 0 0 0 0 0 1 0 0 0 0 0 0 0 0 0 0 0 0 0 0 0 0 0 0 0 0 0 0 0 0 0 0 0 0 0
"ENSMUSG00000004880" 2 1 4162 351 53 151 1872 1741 4 3210 350 0 1 513 0 4747 10 5308 1432 2229 8616 4 13224 6 0 199 0 3 4 730 12 602 2231 2 1 1593 16 247 8893 1248 1090 75 0 1 4 4 1633 2054 2 4844 1 3376 258 6 3 1720 1557 7 2560 3775 16 3908 5 51 7330 5 8593 232 5 56 9 2 3 666 1 20 1 1646 11963 11 9600 6221 1005 8208 9 7
"ENSMUSG00000004885" 0 0 0 0 0 0 0 0 0 0 0 0 0 0 0 0 0 0 0 0 0 0 0 0 0 0 0 0 0 0 0 0 0 0 0 0 0 0 0 0 0 0 0 0 0 0 0 0 0 0 0 0 0 0 0 0 0 0 0 0 0 0 0 0 0 0 0 0 0 0 0 0 0 0 0 0 0 0 0 0 0 0 0 0 0 0
"ENSMUSG00000004891" 0 0 0 0 0 0 0 0 0 0 0 0 0 0 0 0 0 0 0 0 0 0 0 0 0 0 0 0 0 0 0 0 0 0 0 0 0 0 0 0 0 0 0 0 0 0 0 0 0 0 0 0 0 0 0 0 0 0 0 0 0 0 0 0 0 0 0 0 0 0 0 0 0 0 0 0 0 0 0 0 0 0 0 0 0 0
"ENSMUSG00000004892" 0 0 0 0 0 0 0 0 0 0 0 0 0 0 0 0 0 0 0 0 0 0 0 0 0 0 0 0 0 0 0 0 0 0 0 0 0 0 0 0 0 0 0 0 0 0 0 0 0 0 0 0 0 0 0 0 0 0 0 0 0 0 0 0 0 0 0 0 0 0 0 0 0 0 0 0 0 0 0 0 0 0 0 0 0 0
"ENSMUSG00000004894" 0 0 0 0 0 0 0 0 0 0 0 0 0 0 0 0 0 0 0 0 0 0 0 0 0 0 0 0 0 0 0 0 0 0 0 0 0 0 0 0 0 0 0 0 0 0 0 0 0 0 0 0 0 0 0 0 0 0 0 0 0 0 0 0 0 0 0 0 0 0 0 0 0 0 0 0 0 0 0 0 0 0 0 0 0 0
"ENSMUSG00000004895" 0 0 5 0 0 0 1 0 0 0 0 0 0 0 1 0 1 0 0 6 4 1 0 0 0 3 0 0 0 3 0 0 0 0 1 0 0 0 10 1 0 0 442 0 8 0 0 0 0 1 0 5 0 0 0 1 0 0 0 0 1 0 0 6 2 1 0 0 0 0 0 0 0 3 0 0 0 0 0 0 0 10 0 1 0 21
"ENSMUSG00000004896" 0 0 1 2 1 60 701 0 0 1 0 0 0 0 0 2 0 1 0 2 1 0 0 0 1 0 1647 35 0 6 1 1 0 9 1 0 0 0 0 0 287 0 173 257 0 0 0 33 0 0 0 1 1 1 41 644 0 0 0 1 0 0 0 2 0 0 0 0 0 0 0 1 1 5 1 0 0 3 0 0 0 0 0 0 0 3
"ENSMUSG00000004897" 0 0 224 0 0 2 0 4 0 263 0 0 1 0 6 262 1635 1 1 9 0 0 1 0 0 0 261 0 59 897 3 0 1 1206 0 0 0 1116 75 1 190 0 5 0 1 0 32 0 0 1133 10 0 1 0 1 0 4 0 248 240 1 0 1 8 0 0 0 138 0 13 58 759 0 496 0 0 986 0 0 21 0 77 0 65 0 5
"ENSMUSG00000004902" 0 0 0 0 0 0 0 0 0 0 0 0 0 0 0 0 0 0 0 0 0 0 0 0 0 0 0 0 0 0 0 0 0 0 0 0 0 0 0 0 0 0 0 0 0 0 0 0 0 0 0 0 0 0 0 0 0 0 0 0 0 0 0 0 0 0 0 0 0 0 0 0 0 0 0 0 0 0 0 0 0 0 0 0 0 0
"ENSMUSG00000004929" 0 0 0 0 0 0 0 0 0 0 0 0 0 0 0 0 0 0 0 0 0 0 0 0 0 11 0 0 0 0 0 0 0 0 0 0 0 0 0 0 0 0 0 0 0 0 0 0 0 0 0 0 0 0 0 0 0 0 0 0 0 0 0 0 0 0 0 0 0 0 0 0 0 0 0 0 0 0 0 0 0 0 0 0 0 0
"ENSMUSG00000004931" 0 0 0 0 0 128 0 0 0 0 0 0 0 0 0 0 0 0 0 0 0 0 0 37 0 0 0 0 0 0 0 0 0 0 0 39 0 186 0 0 0 0 0 0 0 0 0 0 0 0 0 0 0 0 0 0 0 0 0 0 0 0 0 0 0 0 0 0 0 0 0 0 0 0 0 0 0 0 0 0 0 0 0 0 0 0
"ENSMUSG00000004933" 0 0 0 1913 0 0 2 2 0 505 0 12 510 0 1 716 2 14 2 4423 0 3 1 0 0 0 0 0 0 0 0 0 3 0 0 0 3 2 1895 153 0 0 0 1 0 0 0 14 1 0 0 0 0 0 1 1 2 0 463 633 2 0 2 3838 0 3 2 0 0 0 0 4 0 0 0 4 2 3 0 0 0 1727 142 1 0 0
"ENSMUSG00000004934" 0 0 1 0 2 69 0 0 0 0 0 0 172 0 0 6 4 1 3 7 1 6580 4309 0 0 0 0 0 1 0 0 0 0 3 0 0 72 0 0 0 1 0 3 0 3 0 0 0 0 0 0 0 0 2 67 0 2 1 0 6 5 3 5 7 1 5662 3661 0 0 0 0 1 1 0 0 66 0 0 12 2188 0 0 1 0 0 0
"ENSMUSG00000004936" 0 0 14 5756 2 2 2 1 2 2 0 0 0 539 0 12 2 14 62 0 1 232 0 620 0 0 1723 0 0 254 1709 1 0 0 0 0 0 1 0 0 1 189 5 27 0 1 0 0 0 1 0 12 4952 2 1 2 1 2 2 12 2 11 1 0 0 197 0 64 1 0 0 0 0 0 0 0 0 1 0 2 0 0 0 0 0 0
"ENSMUSG00000004937" 0 0 0 0 0 0 0 1 0 0 0 0 0 0 0 0 1444 0 0 0 1 20 2 0 0 1 0 0 25 263 1 0 0 10 1 0 0 0 364 0 0 0 2 0 0 1 299 3682 0 0 0 0 0 0 0 0 1 0 0 0 0 0 0 0 2 18 0 0 1 0 1 0 0 0 0 0 0 0 0 0 1 2 0 1 3369 2
"ENSMUSG00000004939" 0 0 0 0 0 0 0 0 0 1 0 0 0 0 0 0 0 0 0 0 0 2 0 0 0 0 0 0 0 0 0 0 0 0 0 0 0 0 0 0 0 0 0 0 0 0 0 0 0 0 0 0 0 0 0 0 0 0 0 0 0 0 0 0 0 1 0 0 0 0 0 0 0 0 0 0 0 0 0 0 0 0 0 0 0 0
"ENSMUSG00000004945" 0 0 630 0 0 350 19 1 0 0 0 0 96 0 0 330 0 0 209 0 0 0 0 0 0 0 1 39 0 94 0 208 0 0 0 0 0 461 0 0 0 0 0 0 0 0 0 7 0 0 0 550 0 0 0 16 1 0 0 0 0 0 176 0 0 0 0 1 0 0 0 0 0 90 0 0 0 0 0 0 689 0 0 0 7 0
"ENSMUSG00000004947" 0 0 0 0 0 0 0 0 1 13 0 0 0 0 0 0 1 0 0 0 0 0 0 0 0 0 1 14 0 0 0 0 0 331 0 0 0 0 0 0 0 0 0 0 0 0 0 0 0 0 16 0 0 0 0 0 0 1 10 0 0 0 0 0 0 0 0 0 0 0 0 0 0 0 0 0 0 0 0 0 0 0 0 0 0 0
"ENSMUSG00000004948" 0 0 0 0 0 0 0 0 0 0 0 0 0 0 0 0 0 0 0 0 0 0 0 0 0 0 0 0 0 0 0 0 0 0 0 0 0 0 0 0 0 0 0 0 0 0 0 0 0 0 0 0 0 0 0 0 0 0 0 0 0 0 0 0 0 0 0 0 0 0 0 0 0 0 0 0 0 0 0 0 0 0 0 0 0 0
"ENSMUSG00000004951" 0 0 0 0 0 0 0 0 0 0 0 0 0 0 0 0 0 0 0 0 0 0 0 0 0 0 0 0 0 0 0 0 0 0 0 0 0 0 0 0 0 0 0 0 0 0 0 0 0 0 0 0 0 0 0 0 0 0 0 0 0 0 0 0 0 0 0 0 0 0 0 0 0 0 0 0 0 0 0 0 0 0 0 0 0 0
"ENSMUSG00000004952" 1 0 0 1 0 0 0 0 0 0 0 0 0 0 0 0 0 1 0 0 0 0 0 0 0 0 0 0 0 0 0 0 0 0 0 1 0 0 0 0 0 0 0 0 0 0 0 0 0 0 0 0 0 0 0 0 0 0 0 0 0 0 0 0 0 0 0 0 0 0 0 0 1 0 0 0 0 0 0 0 0 0 0 0 0 0
"ENSMUSG00000004961" 0 0 0 0 0 0 0 0 0 0 0 0 0 0 0 0 0 0 0 0 0 0 0 0 0 0 0 0 0 0 0 0 0 0 0 0 0 0 0 0 0 0 0 0 0 0 0 0 0 0 0 0 0 0 0 0 0 0 0 0 0 0 0 0 0 0 0 0 0 0 0 0 0 0 0 0 0 0 0 0 0 0 0 0 0 0
"ENSMUSG00000004980" 93 1 2686 24 443 7570 12709 5800 618 9349 697 50 512 407 133 2338 5466 7928 7128 7590 4846 4038 3569 399 1 1592 156 1888 3325 2893 3471 1860 62 508 1010 2867 7257 753 7662 3301 2189 223 1781 453 288 24 697 6947 4386 311 1033 2253 30 78 5911 10284 4739 19 7798 1697 3583 5624 3616 5535 4044 3310 1763 6860 1107 329 2279 5665 28 1743 14 3940 49 1799 9053 187 22 6591 2138 328 4239 65
"ENSMUSG00000004988" 0 0 0 0 0 30 0 0 0 0 0 0 0 0 13 1 19 1 0 0 0 1230 0 0 0 69 0 0 0 0 0 0 0 12 0 0 0 40 0 0 0 0 0 0 0 0 0 0 0 0 0 0 0 0 0 0 0 0 0 3 2 1 0 0 0 1001 0 0 0 0 0 0 0 0 0 0 0 0 0 0 0 0 0 0 0 0
"ENSMUSG00000004994" 0 0 0 0 0 0 0 0 0 0 0 0 0 0 0 3 2 1631 0 2 0 3003 1 0 0 0 1 1 1 558 0 0 1 0 0 0 0 0 0 0 0 0 0 0 0 0 0 0 0 1 0 0 0 0 0 0 0 0 0 5 4 5 2 2 0 2685 1 0 0 0 1 0 2 0 0 0 0 0 0 0 0 0 0 0 0 0
"ENSMUSG00000004996" 154 0 4 7372 2 1 2 2 2 7533 0 2 0 0 0 2 2 0 0 0 1 0 0 0 0 0 0 0 0 0 0 0 0 0 0 2 1 4 0 0 0 0 0 0 0 0 0 2 0 0 0 6 5840 2 1 2 2 3 6412 7 3 0 0 0 1 0 0 1 0 0 2 0 0 0 0 1 4 0 1 0 0 0 0 3 2 20
"ENSMUSG00000005034" 0 0 4 1 2488 1911 722 2 2 14 1 690 0 0 486 1231 526 56 16 0 0 1 1 1 0 4 0 1 0 1 1695 0 5 0 11 3 9118 2392 3 4 2 30 81 1312 68 0 59 4 1 0 0 5 3 1832 81 1 2 1 2 1126 1 51 24 1 0 1 0 1 0 138 0 0 0 1 0 4874 1 3 2 4 884 3 2 3 3 0
"ENSMUSG00000005043" 1 0 67 0 0 0 1 547 1 1 0 0 0 47 0 1 0 0 0 441 0 1103 0 0 0 0 0 0 128 0 11 0 0 1 0 0 70 0 0 1 0 0 0 247 1 0 216 986 0 0 0 55 1 0 0 1 501 1 0 1 0 0 0 337 0 965 0 0 0 0 102 0 0 0 0 62 0 28 0 0 51 0 0 1 0 0
"ENSMUSG00000005045" 0 0 3 0 0 0 0 0 0 0 0 0 0 0 0 0 0 0 378 0 0 0 0 0 0 0 0 0 0 0 0 0 0 0 0 0 0 0 0 0 0 0 0 0 0 0 0 0 0 0 0 2 0 0 0 0 0 0 0 0 0 0 0 0 0 0 0 0 0 0 0 0 0 0 0 0 0 0 1 0 0 0 0 0 0 0
"ENSMUSG00000005054" 0 0 0 0 212 1 50 4 0 30 0 0 0 0 51 88 140 1214 622 1675 1 90 0 41 0 0 0 0 34 139 2564 0 430 13 0 25 102 0 154 1 0 0 0 80 0 0 653 369 0 0 0 0 1 195 1 49 5 0 0 82 1 1063 571 1354 1 0 1 0 0 4 0 0 1 136 2118 97 0 1 5 426 1188 138 1 1282 1 46
"ENSMUSG00000005057" 0 0 0 0 0 0 0 0 0 0 0 0 0 0 0 0 0 0 0 0 0 0 0 0 0 0 0 0 0 0 0 0 0 0 0 0 0 0 0 0 0 0 0 0 0 0 0 0 0 0 0 0 0 0 0 0 0 0 0 0 0 0 0 0 0 0 0 0 0 0 0 0 0 0 0 0 0 0 0 0 0 0 0 0 0 0
"ENSMUSG00000005069" 1 1 2 0 1 0 0 299 1 0 0 3 15 0 2 0 1 0 0 0 809 1 53 0 0 0 0 0 0 206 0 0 0 0 0 174 0 0 0 1 0 0 0 8 0 0 0 0 0 3983 445 3 0 1 0 0 255 1 0 0 1 1 0 1 717 1 51 0 0 0 0 0 1 198 0 0 0 0 0 0 1 0 0 968 0 0
"ENSMUSG00000005078" 0 0 2915 0 0 0 1211 0 0 0 0 8 0 0 0 0 9 0 0 0 1 0 0 0 0 0 0 0 0 9 0 0 0 0 0 0 1 0 3 0 1 0 0 0 0 0 0 0 0 891 24 2493 0 0 0 0 0 0 0 0 1 0 0 0 1 0 0 27 0 0 0 0 29 9 0 1 0 0 0 9 44 2 0 0 0 1
"ENSMUSG00000005087" 2 1 1591 3 1 3353 1235 72 137 950 0 1 1575 0 490 1635 328 0 1088 1402 866 6 5 693 0 1074 3 10 34 191 54 398 1 3 0 4922 4974 4632 8738 1135 4 131 1 1 124 0 2889 8660 0 0 10 1393 3 1 1 231 6 1 215 1348 303 1 763 1 786 6 1 42 3 23 1 67 1 0 1 3894 2 2 1478 7 198 6234 1027 3 6906 2
"ENSMUSG00000005089" 0 0 0 0 0 0 0 0 0 0 0 0 0 0 0 0 0 0 0 0 0 0 0 0 0 0 0 0 0 0 0 0 0 0 0 0 1 0 0 1 0 0 0 0 0 0 0 0 0 0 0 0 0 0 0 0 0 0 0 0 0 0 0 0 0 0 0 0 0 0 0 2 0 0 0 0 0 0 0 0 0 0 0 0 0 0
"ENSMUSG00000005102" 0 0 0 0 0 0 0 0 0 0 0 0 0 0 0 0 4 0 0 0 0 0 0 0 0 0 0 0 0 0 0 0 0 0 0 0 0 0 0 0 0 0 0 0 0 0 0 0 0 0 0 0 0 0 0 0 0 0 0 0 4 0 0 0 0 0 0 0 0 0 0 0 0 0 0 0 0 36 0 1 38 0 0 0 0 0
"ENSMUSG00000005103" 5169 3 823 1962 1997 5 1038 2333 2797 2302 277 74 86 227 185 14 1131 6935 5865 9649 25 548 4721 20 1 278 392 356 851 4167 4913 1 636 0 2 356 1636 2123 4839 142 105 20 1 673 349 5 370 8285 1 3834 19 698 18 1661 16 566 2133 1846 887 34 818 5723 4848 7768 28 357 1158 395 306 37 467 7 198 1847 6 1235 1526 5480 59 10374 703 3350 150 587 7383 95
"ENSMUSG00000005107" 0 0 0 0 0 0 0 2 0 0 0 0 0 0 0 0 67 0 0 0 0 0 0 0 0 0 0 0 0 1 0 0 0 7 0 0 2 0 918 1 0 0 0 0 0 0 0 0 0 0 0 0 0 0 0 0 2 0 0 0 60 0 0 0 0 0 0 30 0 0 0 0 0 1 0 2 0 1 0 1 0 797 1 0 0 0
"ENSMUSG00000005124" 0 0 0 0 0 0 0 0 0 0 0 0 0 0 0 0 0 0 0 0 0 0 0 0 0 0 0 0 0 0 0 0 0 0 0 0 0 0 0 0 0 0 0 0 0 0 0 0 0 0 0 0 0 0 0 0 0 0 0 0 0 0 0 0 0 0 0 0 0 0 0 0 0 0 0 0 0 0 0 0 0 0 0 0 0 0
"ENSMUSG00000005125" 0 0 0 0 0 0 0 0 0 0 0 0 0 0 0 0 0 48 0 0 0 0 0 0 0 0 0 0 0 0 0 0 0 0 0 0 0 0 0 0 0 0 0 0 0 0 0 0 0 0 0 1 0 0 0 0 0 0 0 0 0 41 0 0 0 0 0 0 0 0 0 0 0 0 0 0 0 0 0 0 0 0 0 0 0 0
"ENSMUSG00000005131" 0 0 0 0 0 0 0 0 0 0 0 0 0 0 0 0 0 0 0 0 0 0 0 0 0 0 0 0 0 0 0 0 0 0 0 0 0 0 0 0 0 0 0 0 0 0 0 0 0 0 0 0 0 0 0 0 0 0 0 0 0 0 0 0 0 0 0 0 0 0 0 0 0 0 0 0 0 0 0 0 0 0 0 0 0 0
"ENSMUSG00000005142" 0 0 3 1562 0 0 0 0 0 59 0 4 0 0 230 499 21 1 4156 42 0 8 21 0 0 0 0 248 277 48 0 0 1 0 55 1 3118 0 2 1 3289 0 19 4 1 0 0 0 0 0 0 3 1319 2 0 0 0 0 0 434 22 2 3771 41 0 7 20 0 0 0 0 39 0 0 0 2570 0 6 1 2 3 2 0 0 0 0
"ENSMUSG00000005148" 0 0 0 0 0 0 0 0 0 0 0 0 0 0 0 0 0 0 0 0 0 0 0 0 0 0 0 0 0 0 0 0 0 0 0 0 0 0 0 0 0 0 0 0 0 0 0 0 0 0 0 0 0 0 0 0 0 0 0 0 0 0 0 0 0 0 0 0 0 0 0 0 0 0 0 0 0 0 0 0 0 0 0 0 0 0
"ENSMUSG00000005150" 0 0 0 0 0 0 239 0 0 0 0 0 0 0 0 296 0 0 0 1 0 0 1 0 0 0 0 361 0 0 0 0 0 3 0 0 0 0 0 0 0 0 0 0 0 16 0 0 0 0 0 0 0 0 0 232 0 0 0 268 0 0 0 1 0 0 1 0 0 0 0 10 0 0 0 0 0 0 0 0 0 0 0 0 0 0
"ENSMUSG00000005161" 0 0 1115 1 388 0 699 245 2 1366 0 1 781 1 0 695 4347 56 29 0 1 2798 29 1 1 1 0 0 1 303 196 0 46 0 1 0 1157 2 2200 17 130 0 21 320 386 1 0 319 1 1 81 1 2 0 0 517 121 0 1200 614 2537 0 28 0 1 1835 10 3 0 153 1 0 1 0 0 1 2 0 1 598 178 1724 4 2390 301 2
"ENSMUSG00000005198" 0 0 441 1623 61 314 1 40 3 2997 0 16 258 0 0 6 12 10 6 8 761 1586 241 2 0 2 851 110 1766 66 34 0 5 0 0 0 1 3836 3 3 318 1814 2 19 1 1 1623 14 0 0 34 418 1310 1 3 1 35 3 2697 5 16 1 9 7 668 0 221 0 105 2 1509 136 1 42 0 1 2989 9 563 286 293 2 2 2 15 5
"ENSMUSG00000005202" 0 0 0 0 0 0 0 0 0 0 0 0 0 0 0 0 0 0 0 0 0 0 0 0 0 0 0 0 0 0 0 0 0 0 0 0 0 0 0 0 0 0 0 0 0 0 0 0 0 0 0 0 0 0 0 0 0 0 0 0 0 0 0 0 0 0 0 0 0 0 0 0 0 0 0 0 0 0 0 0 0 0 0 0 0 0
"ENSMUSG00000005204" 605 0 767 81 1 20 1 126 1 0 0 132 0 0 115 0 0 0 136 0 0 0 0 0 0 14 0 0 1 0 0 0 0 405 0 35 0 0 0 0 0 109 73 0 53 0 189 0 0 0 18 65 0 1 16 1 113 1 0 0 0 0 0 0 0 0 0 0 0 0 0 0 104 0 0 0 0 0 0 0 0 0 0 0 0 0
"ENSMUSG00000005220" 0 0 0 0 0 0 0 0 0 0 0 0 0 0 0 0 0 0 0 0 0 0 0 0 0 0 0 0 0 0 0 0 0 0 0 0 0 0 0 1 0 0 0 0 0 0 0 0 0 0 0 0 0 0 0 0 0 0 0 0 0 0 0 0 0 0 0 0 0 0 0 0 0 0 0 0 0 0 0 0 0 0 1 0 0 0
"ENSMUSG00000005225" 0 0 0 0 0 0 0 0 0 1 0 0 0 0 0 0 0 0 0 0 0 0 0 0 0 0 0 0 0 0 0 0 0 0 0 9 241 0 0 0 0 0 0 0 0 0 0 0 0 0 0 0 0 0 0 0 0 0 0 0 0 0 0 0 0 0 0 0 0 0 0 0 0 0 0 0 0 0 0 0 0 0 0 0 0 0
"ENSMUSG00000005232" 0 0 0 0 0 0 0 0 0 0 0 0 0 0 0 0 0 0 0 0 0 0 0 0 0 0 0 0 0 0 0 0 0 0 0 0 0 0 0 0 0 0 0 0 0 0 0 0 0 0 0 0 0 0 0 0 0 0 0 0 0 0 0 0 0 0 0 0 0 0 0 0 0 0 0 0 0 0 0 0 0 0 0 0 0 0
"ENSMUSG00000005233" 0 0 0 0 0 0 0 0 0 0 0 0 0 0 0 76 0 0 0 0 0 0 0 0 0 0 0 0 0 0 0 0 0 0 0 0 0 0 0 0 0 0 167 0 0 0 0 0 0 0 0 0 0 0 0 0 0 0 0 0 0 0 0 0 0 0 0 0 0 0 0 0 0 0 0 0 0 0 0 0 0 0 0 0 0 0
"ENSMUSG00000005237" 0 0 0 0 0 0 0 0 0 0 0 0 0 0 0 0 2 0 0 0 0 0 0 0 0 0 0 1 0 0 0 0 0 0 0 0 0 0 0 0 0 0 0 0 0 0 0 0 0 0 0 0 0 0 0 0 0 0 0 0 0 0 0 0 0 0 0 0 0 0 0 0 0 0 0 0 0 0 0 0 0 0 0 0 0 0
"ENSMUSG00000005251" 0 0 0 0 0 0 0 0 0 0 0 0 0 0 0 0 0 0 0 0 0 0 0 0 0 0 0 0 0 0 0 0 0 0 0 0 0 0 0 0 0 0 0 0 0 0 0 0 0 0 0 0 0 0 0 0 0 0 0 0 0 0 0 0 0 0 0 0 0 0 0 0 0 0 0 0 0 0 0 0 0 0 0 0 0 0
"ENSMUSG00000005262" 0 0 2 165 2917 1 1 0 1 0 0 1594 2182 0 0 3 0 288 1 1 0 648 0 2 0 0 0 0 0 0 0 0 0 1 12 0 1736 0 0 1 28 0 40 0 360 0 0 1 0 0 0 1 131 2598 0 1 0 0 0 3 0 0 0 1 0 599 0 0 0 0 0 19 5 0 0 12 0 1 1 0 0 0 1 0 1 0
"ENSMUSG00000005267" 0 0 1 44 0 0 0 0 0 686 0 0 0 0 0 0 0 1184 0 4 0 0 0 2 0 0 0 0 0 0 0 1 0 0 0 84 0 0 0 1 1 0 228 0 0 0 0 0 0 1 0 1 1 0 0 0 0 0 631 0 0 1 0 5 0 0 0 0 0 0 0 0 0 0 0 0 0 0 0 1 3199 0 2 0 0 0
"ENSMUSG00000005268" 0 0 1 0 0 0 1 1 0 0 0 0 0 0 0 0 4 0 1 0 1 0 0 0 0 0 0 0 0 0 0 0 0 0 0 0 0 0 0 0 0 0 0 0 0 0 0 0 0 0 0 1 0 0 0 1 1 0 0 0 3 0 1 0 1 0 0 0 0 0 0 0 0 0 0 0 0 0 2 0 0 0 0 0 0 0
"ENSMUSG00000005299" 0 2 0 0 0 0 0 0 0 0 0 0 0 57 0 55 1294 1 971 2 2 1 1291 0 0 0 0 176 0 622 1 0 248 0 0 0 0 0 6 0 0 17 188 0 0 0 1 0 0 0 0 0 0 0 0 0 0 0 0 1 0 1 0 1 1 1 1110 245 0 0 0 1 1 577 0 0 0 3 0 0 0 6 0 0 0 0
"ENSMUSG00000005312" 0 0 1 0 2 1 0 1382 5 2 0 0 0 0 28 5 10 1 0 0 0 1003 0 2 0 0 0 0 128 5 0 0 190 0 0 0 2 1 1 0 0 0 1 0 0 0 0 907 0 0 0 1 0 2 1 0 1244 0 1 0 0 2 0 0 0 1 0 0 0 0 0 0 0 0 0 3 1 0 5266 90 0 1 0 0 819 1
"ENSMUSG00000005320" 0 0 0 0 0 0 0 1 0 0 0 0 0 0 0 0 0 0 0 0 0 0 0 0 0 0 0 0 0 0 0 0 0 0 0 0 0 0 0 0 0 0 0 0 0 0 0 0 0 0 0 0 0 0 0 0 1 0 0 0 0 0 0 0 0 0 0 0 0 0 0 0 0 0 0 0 0 0 0 0 1 0 0 0 0 0
"ENSMUSG00000005338" 0 0 0 0 0 0 0 0 0 0 0 0 0 0 0 0 0 0 0 0 0 0 0 0 0 0 0 0 0 0 0 0 0 0 0 0 0 0 0 0 0 0 0 0 0 0 0 0 0 0 0 0 0 0 0 0 0 0 0 0 0 0 0 0 0 0 0 0 0 0 0 0 0 0 0 0 0 0 0 0 0 0 0 0 0 0
"ENSMUSG00000005339" 0 0 0 0 0 0 0 0 0 0 0 0 0 0 0 0 0 0 0 0 0 0 0 0 0 0 0 0 0 0 0 0 0 0 0 0 0 0 0 0 0 0 0 0 0 0 0 0 0 0 0 0 0 0 0 0 0 0 0 0 0 0 0 0 0 0 0 0 0 0 0 0 0 0 0 0 0 0 0 0 0 0 0 0 0 0
"ENSMUSG00000005354" 0 0 71 3 2663 5727 2094 6 5 0 0 0 47 163 0 0 170 0 1889 0 0 13 3 0 0 53 0 12 0 742 1655 0 0 0 1 92 265 0 922 2 0 0 328 0 0 0 1 0 0 0 406 4 4 2274 4726 1226 6 6 0 0 2 2 1621 0 0 1 4 4 0 239 0 50 0 624 1 0 1 21 3 1227 0 7 1 1 0 413
"ENSMUSG00000005355" 0 0 0 0 0 0 0 0 0 0 0 0 0 0 0 0 0 0 0 0 0 0 0 0 0 0 0 0 0 0 0 0 0 0 0 0 0 0 0 0 0 0 0 0 0 0 0 0 0 0 0 0 0 0 0 0 0 0 0 0 0 0 0 0 0 0 0 0 0 0 0 0 0 0 0 0 0 0 0 0 0 0 0 0 0 0
"ENSMUSG00000005357" 0 0 0 0 0 0 0 0 0 0 0 0 0 0 0 0 0 0 0 0 0 0 0 0 0 0 0 0 0 0 0 0 0 0 0 0 0 0 0 0 0 0 0 0 0 0 0 0 0 0 0 0 0 0 0 0 0 0 0 0 0 0 0 0 0 0 0 0 0 0 0 0 0 0 0 0 0 0 0 0 0 0 0 0 0 0
"ENSMUSG00000005360" 0 0 0 0 0 0 0 0 0 0 0 0 0 0 0 0 0 0 0 0 0 0 0 0 0 0 0 0 0 0 0 0 0 0 0 0 0 0 0 0 0 0 0 0 0 0 0 0 0 0 0 0 0 0 0 0 0 0 0 0 0 0 0 0 0 0 0 0 0 0 0 0 0 0 0 0 0 0 0 0 0 0 0 0 0 0
"ENSMUSG00000005362" 230 0 85 40 21 4 0 1115 0 545 0 0 0 0 1 2 1 5 1 0 1 461 1 0 0 853 0 0 1 1 54 1 3 21 0 151 2 1 4406 3 0 400 190 0 0 0 151 2 0 0 0 0 13 19 4 0 1008 0 457 3 1 4 1 0 0 424 0 0 1 31 2 1307 0 0 0 3 2 451 4961 1 3 3853 4 327 2 0
"ENSMUSG00000005364" 0 0 0 0 0 0 0 0 0 0 0 0 0 0 0 0 0 0 0 0 0 0 0 0 0 0 0 0 0 0 0 0 0 0 0 0 0 0 0 0 0 0 0 0 0 0 0 0 0 0 0 0 0 0 0 0 0 0 0 0 0 0 0 0 0 0 0 0 0 0 0 0 0 0 0 0 0 0 0 0 0 0 0 0 0 0
"ENSMUSG00000005370" 0 0 0 3 0 0 0 1 0 5 0 78 0 37 7 1 1 1 0 0 15 809 0 1 0 0 0 0 0 0 0 0 0 1168 0 0 1 0 4 1 0 0 0 0 1 0 221 0 0 0 0 0 4 0 0 0 0 0 5 1 1 1 0 0 13 703 0 0 1 0 0 0 0 0 0 1 0 4708 3 0 266 4 1 0 0 0
"ENSMUSG00000005371" 0 0 36 1338 0 1 0 1 6 196 1 0 0 421 0 5 0 140 0 0 310 697 1 4 0 6 0 0 0 214 1 0 0 2 0 0 21 0 0 0 13 0 2 119 0 0 0 0 0 78 35 32 0 0 1 0 0 0 0 5 0 0 0 0 272 0 1 0 0 0 0 0 14 190 1 0 0 4 11 1478 0 0 1 0 0 0
"ENSMUSG00000005373" 0 0 0 0 0 0 0 0 0 0 0 0 0 0 0 0 1 0 0 0 0 0 0 0 0 0 0 0 0 0 0 0 0 0 0 0 0 0 0 0 0 0 0 0 0 0 0 0 0 0 0 0 0 0 0 0 0 0 0 0 1 0 0 0 0 0 0 0 0 0 0 0 1 0 0 0 0 0 0 0 1 0 0 0 0 0
"ENSMUSG00000005374" 0 0 0 397 1 0 0 0 0 0 0 0 0 0 0 0 0 0 0 0 0 0 0 0 0 0 0 0 0 2 0 0 0 0 0 0 0 0 0 0 0 0 0 0 0 0 0 0 0 0 0 0 372 1 0 0 0 0 0 0 0 0 0 0 0 0 0 0 0 0 0 0 1 2 0 0 0 0 0 0 0 0 0 1 0 0
"ENSMUSG00000005378" 1 0 0 0 0 33 0 0 0 0 0 0 0 0 0 0 0 0 678 0 1 12 0 1 0 1 0 0 51 0 731 0 0 0 0 181 0 55 6 0 0 0 0 0 0 0 0 3 0 1804 0 0 0 0 0 0 0 0 0 0 0 0 0 0 1 15 0 0 0 149 49 0 0 0 0 0 0 0 0 0 0 5 0 0 3 0
"ENSMUSG00000005397" 0 0 0 0 0 0 0 0 0 0 0 0 0 0 0 0 0 0 0 0 0 0 0 0 0 0 0 0 0 0 0 0 0 0 0 0 0 0 0 0 0 0 0 0 0 0 0 0 0 0 0 0 0 0 0 0 0 0 0 0 0 0 0 0 0 0 0 0 0 0 0 0 0 0 0 0 0 0 0 0 0 0 0 0 0 0
"ENSMUSG00000005410" 0 0 0 1 0 0 0 1 1 0 0 636 0 8 0 1135 103 0 1 1 2707 0 2 0 0 0 0 0 1 0 856 0 0 1140 1 0 0 0 0 1 0 2 0 0 0 0 0 0 0 1 0 0 0 0 0 0 1 1 0 777 1 0 1 1 2222 0 2 0 0 3 1 60 0 0 0 0 0 1 0 0 0 0 0 1 0 0
"ENSMUSG00000005413" 0 0 0 0 0 0 0 0 0 0 0 0 0 0 0 0 0 0 19 0 0 0 0 0 0 0 0 0 0 0 0 0 0 0 0 0 0 0 0 0 0 0 0 0 0 0 0 0 0 0 0 0 0 0 0 0 0 0 0 0 0 0 17 0 0 0 0 0 0 0 0 0 0 0 0 0 0 0 0 0 0 0 0 0 0 0
"ENSMUSG00000005417" 0 0 157 0 0 0 1 1 0 1 0 0 0 0 0 5 1 1 0 1 0 844 231 0 0 0 0 0 0 0 0 0 638 0 0 0 4 0 0 0 0 0 0 0 0 0 308 68 0 2 0 138 1 0 0 0 0 1 1 6 1 1 0 2 0 760 216 4 0 0 0 0 0 0 0 4 0 0 225 2 1 0 0 0 67 0
"ENSMUSG00000005442" 0 0 19 15 259 0 0 574 0 1 55 3 1 0 10 0 0 3 0 0 823 0 109 0 0 0 2 1 53 0 0 0 0 4 206 0 0 0 0 0 0 0 105 0 0 0 820 3 0 0 0 19 7 237 1 0 0 0 1 0 1 3 0 0 715 0 103 0 1 3 2 44 0 0 0 0 0 0 0 484 0 0 0 23 5 1
"ENSMUSG00000005447" 0 0 0 72 0 0 0 0 0 0 0 0 348 0 0 0 0 0 48 0 0 0 0 0 0 0 0 0 0 0 0 0 0 0 0 0 0 0 0 0 0 0 0 0 1665 10 1 0 0 0 1 0 0 0 0 0 0 0 0 0 0 0 47 0 0 0 0 0 0 0 0 0 0 0 0 0 0 0 0 0 0 0 0 0 0 0
"ENSMUSG00000005465" 286 0 21 1 1 848 288 393 2 9374 0 127 388 0 88 2 0 0 156 4 2 58 0 1 0 0 0 0 11 346 2 1 0 28 1781 0 2324 414 5 2 341 0 1 868 2 2308 2 4 56 9 398 20 3 2 508 2 353 1 8098 3 0 0 5 4 5 14 1 0 0 155 12 0 1 3 3 82 5 3 7265 3506 11 6 1 6202 4 16
"ENSMUSG00000005469" 0 0 25 0 0 1 924 0 1 149 0 0 79 0 0 2 2 2 59 1499 175 1 0 0 0 0 0 0 435 0 0 0 117 0 0 0 300 0 393 0 0 0 6 1 0 0 109 0 0 713 0 24 0 0 1 714 0 1 145 2 2 1 0 1223 161 0 0 49 0 2 392 221 1 0 0 0 0 0 0 0 0 1 0 0 0 0
"ENSMUSG00000005470" 0 0 0 0 8 45 1 0 0 0 0 0 0 0 0 0 0 0 89 0 0 0 0 0 0 867 0 0 0 0 0 0 0 0 0 0 0 0 0 0 0 0 0 0 0 0 0 0 0 0 0 0 0 7 44 1 0 0 0 0 0 0 0 0 0 0 0 20 0 0 0 0 0 0 0 0 0 0 0 0 0 0 0 0 0 0
"ENSMUSG00000005474" 0 0 0 0 0 0 0 0 0 0 0 0 0 0 0 0 0 0 0 0 0 0 0 0 0 0 0 0 0 0 0 0 0 0 0 0 0 0 0 0 0 0 0 0 0 0 0 0 0 0 0 0 0 0 0 0 0 0 0 0 0 0 0 0 0 0 0 0 0 0 0 0 0 0 0 0 0 0 0 0 0 0 0 0 0 0
"ENSMUSG00000005481" 0 0 246 4 3525 8208 2869 8836 1 6370 2022 2 0 0 0 3 2012 2 4 4590 0 5 3 0 0 834 0 0 1399 28 1792 34 4 14 1 0 0 516 2 0 29 1 0 1 0 0 310 167 0 0 47 217 9 1411 6988 2604 7502 5 5407 6 1 2 6 3953 1 5 3 0 1 0 3 2 1 0 0 0 489 1 0 473 2 2 0 2 153 94
"ENSMUSG00000005483" 0 0 0 0 89 0 36 0 0 1 0 0 1 0 0 2 0 18 2 4 0 4115 0 0 0 15 0 0 34 3 0 0 0 628 0 0 3 1 409 0 0 0 97 0 1 0 0 416 1 0 0 0 0 0 0 0 0 1 2 2 1 1 1 2 0 3641 0 2022 0 1 0 0 0 2 0 3 0 2 0 3 0 384 0 0 0 0
"ENSMUSG00000005493" 0 0 0 0 0 0 0 0 0 0 0 0 0 0 0 0 0 0 0 0 0 0 0 0 0 0 0 0 0 0 0 0 0 0 0 0 0 0 0 0 0 0 0 0 0 0 0 0 0 0 0 0 0 0 0 0 0 0 0 0 0 0 0 0 0 0 0 0 0 0 0 0 0 0 0 0 0 0 0 0 0 0 0 0 0 0
"ENSMUSG00000005501" 0 0 0 0 0 0 0 1 0 0 0 0 0 0 350 48 0 0 0 0 0 0 0 0 0 0 0 0 0 0 0 0 0 0 0 0 0 0 2787 0 0 0 0 0 0 0 0 0 0 0 0 0 0 0 0 0 0 0 0 0 0 0 0 0 0 0 0 0 0 0 0 0 0 0 0 0 0 0 0 0 0 0 0 0 0 0
"ENSMUSG00000005503" 0 0 0 0 0 0 0 0 0 0 0 0 0 0 0 0 0 0 0 0 0 0 0 0 0 0 0 0 0 0 0 0 0 0 0 0 0 0 0 0 0 0 0 0 0 0 0 0 0 0 0 0 0 0 0 0 0 0 0 0 0 0 0 0 0 0 0 0 0 0 0 0 0 0 0 0 0 0 0 0 0 0 0 0 0 0
"ENSMUSG00000005505" 1 0 0 0 0 0 0 13 0 0 0 0 0 0 0 0 0 0 0 0 0 0 0 0 0 0 0 0 0 0 61 0 0 0 0 0 0 0 0 0 0 0 0 0 0 0 0 0 0 1 0 0 0 0 0 0 9 0 0 0 0 0 0 0 0 0 0 0 0 0 0 0 0 0 0 0 0 0 0 0 0 0 0 0 0 0
"ENSMUSG00000005506" 233 0 146 535 150 2904 15 877 1 2 0 25 911 0 223 11 269 0 9 2 1 4 0 10 0 7 1 0 1 144 136 1 0 0 0 0 505 3 0 2 0 0 336 612 0 1 620 4982 0 8 0 144 143 138 2423 1 1 3 3 0 2 0 9 3 2 2 0 230 0 11 1 22 3 0 1 338 4 2 13 8285 2 1 4 1 4361 1814
"ENSMUSG00000005510" 1106 0 2 0 1 1 0 1176 0 3 0 0 0 0 0 0 1002 975 57 2181 761 2 0 0 0 0 115 1 1 2 564 0 0 160 323 0 0 0 0 0 58 6 0 0 0 0 76 1810 0 261 0 2 0 1 1 2 1034 0 6 1 877 455 54 1784 635 3 3 0 0 1 3 0 478 2 0 2 1 0 448 24 1 1 0 2097 916 174
"ENSMUSG00000005514" 0 0 0 0 0 0 1 520 0 46 0 1 2 0 0 0 0 0 0 112 0 0 0 0 0 0 8 2 0 0 0 0 506 0 1 0 2 0 0 0 35 14 1515 73 0 0 438 152 0 0 0 0 0 0 0 1 460 0 0 0 0 0 0 0 0 0 0 0 0 0 0 1 0 0 0 0 0 0 0 0 0 0 0 0 0 0
"ENSMUSG00000005533" 0 0 51 1 0 4 251 3 0 120 0 0 236 0 0 1338 0 0 0 1 458 3 1 0 0 9 0 395 51 0 7 0 11 0 0 1121 25 0 0 0 0 0 0 0 0 1 0 0 0 0 0 46 1 0 3 239 3 0 111 1156 0 0 0 1 413 4 1 0 0 22 0 0 0 0 0 22 0 0 79 0 0 0 0 68 0 0
"ENSMUSG00000005534" 0 0 0 0 0 0 0 0 0 1 30 0 0 0 0 0 1423 1 1 72 0 150 0 14 0 0 59 0 0 0 0 0 0 0 0 0 0 0 0 277 0 1 0 0 0 0 0 0 0 0 0 0 0 0 0 0 1 0 0 0 1280 1 1 1 0 143 0 0 0 2 0 105 0 0 0 0 0 0 716 2 0 0 260 0 0 1802
"ENSMUSG00000005540" 0 0 0 0 0 0 0 0 0 0 0 0 0 0 0 0 0 0 0 0 0 0 0 0 0 0 0 1 0 0 0 0 0 0 0 0 0 0 0 0 0 0 0 0 0 0 0 0 0 0 0 0 0 0 0 0 0 0 0 0 0 0 0 0 0 0 0 0 0 0 0 0 0 0 0 0 0 1 0 0 0 0 0 0 0 0
"ENSMUSG00000005547" 0 0 0 0 0 0 0 0 0 0 0 0 0 0 0 0 0 0 0 0 0 0 0 0 0 0 0 0 0 0 0 0 0 0 0 0 0 0 0 0 0 0 0 0 0 0 0 0 0 0 0 0 0 0 0 0 0 0 0 0 0 0 0 0 0 0 0 0 0 0 0 0 0 0 0 0 0 0 0 0 0 0 0 0 0 0
"ENSMUSG00000005553" 0 0 0 0 0 0 0 0 0 0 0 0 0 0 0 0 0 0 0 0 0 0 0 0 0 0 0 0 0 0 0 0 0 0 0 0 0 0 0 0 0 0 0 0 0 0 0 0 0 0 0 0 0 0 0 0 0 0 0 0 0 0 0 0 0 0 0 0 0 0 0 0 0 0 0 0 0 0 0 0 0 0 0 0 0 0
"ENSMUSG00000005566" 125 0 392 1 74 272 0 1 0 3 625 0 15 1 1 1 464 0 591 1 85 0 0 0 0 0 0 0 0 0 806 0 0 144 0 0 0 383 0 0 153 92 0 0 351 0 1 0 0 0 39 167 0 70 0 0 0 0 0 0 428 0 0 0 79 0 0 0 0 0 0 2 0 0 671 0 0 0 0 0 0 0 0 0 0 4
"ENSMUSG00000005575" 9 0 0 0 0 0 26 0 0 0 0 0 0 0 0 0 0 0 0 0 0 0 0 0 0 52 0 0 0 0 58 0 0 0 0 0 0 0 22 0 0 0 0 0 0 0 208 0 0 0 0 0 0 0 0 24 0 0 0 0 0 0 0 0 0 0 0 0 0 0 0 1 0 0 0 0 0 0 0 0 0 21 0 1 0 0
"ENSMUSG00000005580" 0 0 0 0 0 0 0 0 0 0 0 0 0 0 0 0 0 0 0 0 0 0 0 0 0 0 584 0 0 0 0 0 0 0 0 0 0 0 0 0 0 0 0 0 0 0 0 0 0 0 0 0 0 0 0 0 0 0 0 0 0 0 0 0 0 0 0 0 0 0 0 0 0 0 0 0 0 0 0 0 0 0 0 0 0 0
"ENSMUSG00000005583" 0 0 1 0 0 1 0 0 0 0 0 0 0 0 0 0 0 0 0 0 0 0 0 0 0 0 0 0 0 0 0 0 0 0 0 0 0 0 0 0 0 0 0 0 0 0 0 0 0 0 0 1 0 0 1 0 0 0 0 0 0 0 0 0 0 0 0 0 0 0 0 0 0 0 0 0 0 0 0 0 0 0 0 0 0 0
"ENSMUSG00000005609" 1 0 471 1 0 0 0 0 0 0 0 47 0 1 0 3 1 0 2695 1 0 1713 2 0 1 21 10 297 0 0 24 0 0 0 0 0 0 0 0 1 1 0 5 0 0 1 211 0 0 0 0 419 3 0 0 0 0 0 1 2 0 0 614 2 0 1556 3 0 0 0 0 0 0 0 0 0 1 1367 0 879 1 0 0 0 0 8
"ENSMUSG00000005610" 495 0 1471 448 5 2591 1368 8051 7 14 819 606 7 660 190 6 5260 52 847 1419 1197 241 9 0 0 197 160 2871 165 555 656 1 820 6 48 540 10949 1084 3264 199 31 1 49 78 102 1 749 2360 1 1067 6 1269 383 5 1950 871 6747 6 8 7 4025 48 804 1097 1078 13 7 5 2561 20 0 752 25 54 2 7108 447 3402 6 886 899 2951 69 1023 1245 6742
"ENSMUSG00000005611" 0 0 0 0 0 0 0 0 0 0 0 0 0 0 0 0 0 63 0 1 0 0 0 0 0 0 0 0 0 0 0 0 0 0 0 0 0 0 0 0 0 0 0 0 0 0 0 0 0 572 0 0 0 0 0 0 0 0 0 0 0 0 0 0 0 0 0 0 0 0 0 0 0 0 0 0 0 0 0 0 0 0 0 0 0 0
"ENSMUSG00000005615" 0 0 0 0 0 0 0 0 24 0 0 0 0 0 0 0 0 1335 0 0 0 0 0 0 0 0 0 0 0 0 0 0 0 0 0 0 0 0 0 0 0 0 0 0 0 0 0 0 0 0 0 0 0 0 0 0 0 0 0 0 0 1196 0 0 0 0 0 0 0 0 0 0 0 0 0 0 0 1 0 0 0 0 0 0 0 0
"ENSMUSG00000005621" 0 0 1 0 0 0 2 0 1 49 0 0 0 0 0 0 212 1 0 185 0 0 0 0 0 21 0 0 1 0 0 0 0 0 14 0 0 0 6 66 0 6 407 0 0 14 0 0 1 1 0 1 0 0 0 2 0 1 48 0 1 0 0 0 0 0 0 0 0 26 1 1 1 0 0 0 0 0 1 0 2357 1 0 0 0 0
"ENSMUSG00000005625" 31 0 12 5011 1 0 2 855 8 1 0 0 13 0 10 1038 208 129 3034 1 1 484 1011 0 0 400 1 0 0 272 2779 0 661 1 0 9 15 0 1795 110 39 88 8 19 1 1 0 0 0 0 0 12 4120 2 0 2 793 4 2 891 4 125 2355 1 1 221 831 2586 0 137 0 37 1 261 0 3 0 2 2 0 0 1632 0 0 1 0
"ENSMUSG00000005628" 0 0 0 0 0 0 0 0 0 0 0 0 0 0 0 0 0 0 0 0 0 0 0 0 0 0 0 0 0 0 0 0 0 0 0 0 0 0 0 0 0 0 0 0 0 0 0 0 0 0 0 0 0 0 0 0 0 0 0 0 0 0 0 0 0 0 0 0 0 0 0 0 0 0 0 0 0 0 0 0 0 0 0 0 0 0
"ENSMUSG00000005640" 0 0 0 0 0 0 0 0 0 0 0 0 1 0 0 0 0 0 0 0 0 0 0 0 0 0 0 0 0 0 0 0 0 0 0 0 0 0 0 0 0 0 417 0 0 0 0 0 0 0 0 0 0 0 0 0 0 0 0 0 0 0 0 0 0 0 0 0 0 0 0 0 0 0 0 0 0 0 0 0 0 0 0 0 0 0
"ENSMUSG00000005649" 0 0 0 0 0 0 0 0 0 0 0 0 0 0 0 0 0 0 0 0 0 0 0 0 0 0 0 0 0 0 0 0 0 0 0 0 0 0 0 0 0 0 0 0 0 0 0 0 0 0 0 0 0 0 0 0 0 0 0 0 0 0 0 0 0 0 0 0 0 0 0 0 0 0 0 0 0 0 0 0 0 0 0 0 0 0
"ENSMUSG00000005656" 2424 1 608 101 0 15 86 0 0 2280 0 0 0 0 0 1 1 10 0 0 1 27 0 0 0 1 1 0 3 0 199 0 0 0 1 0 3330 1 2 0 1 57 0 45 0 1 0 365 0 28 0 0 0 0 16 0 0 0 97 0 0 0 0 1 0 0 0 0 0 38 0 0 0 0 0 2210 0 2 0 0 0 2 0 0 0 0
"ENSMUSG00000005667" 0 0 3 9743 2 3258 21 1406 2 2620 1 0 0 0 1 2 142 0 1 0 1 0 40 1 0 915 650 2 90 0 0 0 0 16 0 1 3206 0 0 2 1 0 0 0 1020 0 8 0 0 0 0 5 6509 2 2781 0 1264 3 2375 2 2 1 1 0 2 0 44 1 1 139 2 296 0 0 0 0 0 0 0 0 0 0 0 0 0 0
"ENSMUSG00000005672" 0 0 0 0 0 0 0 0 0 0 0 0 0 0 0 0 0 0 0 0 0 0 0 0 0 0 0 0 0 0 0 0 0 0 0 0 0 0 0 0 0 0 0 0 0 0 0 0 0 0 4 0 0 0 0 0 0 0 0 0 0 0 0 0 0 0 0 0 0 0 0 0 0 0 0 0 0 0 0 0 0 0 0 0 0 0
"ENSMUSG00000005674" 0 0 0 0 0 0 0 0 0 0 0 0 0 0 0 0 0 0 0 0 0 529 0 0 0 0 0 0 0 109 0 0 76 0 0 0 391 0 0 0 0 0 0 0 0 0 0 0 0 0 0 0 0 0 0 0 0 0 0 0 0 0 0 0 0 479 0 0 0 0 0 0 0 103 0 355 0 0 0 0 1 0 0 0 0 0
"ENSMUSG00000005677" 0 0 0 0 0 0 0 0 0 0 0 0 0 0 0 0 0 0 0 0 0 0 0 0 0 0 0 0 0 0 0 0 0 0 0 0 0 0 0 0 0 0 0 0 0 0 0 0 0 0 0 0 0 0 0 0 0 0 0 0 0 0 0 0 0 0 0 0 0 0 0 0 0 0 0 0 0 0 0 0 0 0 0 0 0 0
"ENSMUSG00000005681" 0 0 0 0 0 0 0 0 0 0 0 0 0 0 0 0 0 0 0 0 0 0 0 0 0 0 0 0 0 0 0 0 0 0 0 0 0 0 0 0 0 0 0 0 0 0 0 0 0 0 0 0 0 0 0 0 0 0 0 0 0 0 0 0 0 0 0 0 0 0 0 0 0 0 0 0 0 0 0 0 0 0 0 0 0 0
"ENSMUSG00000005682" 0 0 0 0 15 0 3 0 0 68 0 0 0 0 3 880 0 0 1 2 0 155 0 1 0 0 0 1 1 1 0 0 0 0 0 0 0 1 67 0 0 0 0 0 0 0 0 0 0 0 0 0 1 14 0 7 0 0 62 1 0 1 0 3 0 0 0 2 3 41 1 3 6811 1 0 0 0 1 1 0 4 0 0 3 0 0
"ENSMUSG00000005683" 0 0 2 3590 1625 1687 163 2549 3 0 1 0 358 18 1 3 3 0 4671 3 0 149 1 0 0 0 0 0 1 20 236 0 0 2 0 1 10488 2207 2 1 3 0 0 3 2 0 289 0 0 1 1 2 27 1398 2 159 2238 2 2 5 4 1 4102 2 1 0 2 1 0 2 0 9 1 2 1 6145 0 2 5 5 1124 3 3 1 0 95
"ENSMUSG00000005686" 0 0 0 0 0 0 0 127 0 0 0 0 0 0 0 11 0 0 0 0 0 100 0 0 0 0 0 0 0 0 0 0 0 0 0 0 0 0 0 0 0 0 0 0 0 0 0 0 0 0 0 0 0 0 0 0 117 0 0 13 0 0 0 0 0 88 0 0 0 0 0 0 0 0 0 0 0 0 0 0 0 0 0 0 0 0
"ENSMUSG00000005687" 27 0 532 1 0 0 1 26 0 4285 41 20 113 0 2 1777 273 1289 1124 1 0 65 0 0 0 0 0 0 319 5 174 0 56 0 0 0 0 1077 0 0 1 0 32 0 6 40 572 2 0 0 0 486 1 0 0 0 20 0 3669 1439 2 1177 1017 2 0 66 3 0 0 8 1 623 0 5 0 0 992 0 0 130 0 0 0 3 2 1
"ENSMUSG00000005696" 0 0 129 78 0 2 0 602 5520 1469 0 90 971 136 312 688 2983 62 2 1441 1844 3219 884 91 1 0 665 54 821 1482 756 0 0 1 0 0 517 2415 624 461 124 1186 241 136 1121 0 54 255 0 8 1310 9 2 0 3 0 386 4386 1235 518 2386 3 5 265 1532 2701 798 4100 50 8 1 0 597 103 1 127 2039 1034 2 2993 3565 9 38 13 240 1
"ENSMUSG00000005698" 144 0 1759 979 1042 904 3 225 1 6 0 1 194 0 783 28 1834 0 0 4274 117 81 154 1 0 0 3 1 9 27 26 0 725 0 0 7 6 2 2231 460 206 198 0 53 2 0 1 790 0 0 2 1541 677 957 758 6 18 0 5 6 96 0 0 3044 112 77 2 8217 1 3 14 5 3 23 22 8 3 4 14 0 4134 1869 2 2 4 148
"ENSMUSG00000005699" 0 0 0 0 0 0 0 0 0 0 0 0 0 13 0 0 0 0 0 0 0 0 0 0 0 0 0 0 0 0 0 0 0 0 0 0 0 0 0 0 0 0 0 0 0 0 0 117 0 0 0 0 0 0 0 0 0 0 0 0 0 0 0 0 0 0 0 14 0 276 0 0 0 0 0 0 0 0 1 0 0 0 0 0 0 0
"ENSMUSG00000005705" 0 0 0 0 0 0 0 0 0 0 0 0 0 0 0 0 0 0 0 0 0 0 0 0 0 0 0 0 0 0 0 0 0 0 0 20 0 0 0 0 0 0 0 0 0 0 0 0 0 0 0 0 0 0 0 0 0 0 0 0 0 0 0 0 0 0 0 0 0 0 0 0 0 0 0 0 0 0 0 0 0 0 0 0 0 0
"ENSMUSG00000005716" 0 0 0 0 0 0 0 0 0 0 0 0 0 0 0 0 0 0 0 0 0 0 0 0 0 0 0 0 0 0 0 0 0 0 0 0 0 0 0 0 0 0 0 0 0 0 0 0 0 0 0 0 0 0 0 0 0 0 0 0 0 0 0 0 0 0 0 0 0 0 0 0 0 0 0 0 0 0 0 0 0 0 0 0 0 0
"ENSMUSG00000005718" 0 0 0 0 0 6 238 0 0 0 0 0 0 0 0 0 0 0 5 0 79 0 0 0 0 0 0 23 0 0 0 0 0 0 0 0 0 0 0 0 0 0 0 0 0 0 0 0 0 0 53 0 0 0 6 215 0 0 0 0 0 0 0 0 69 0 0 0 21 0 0 0 0 0 0 0 0 0 0 0 0 0 0 0 0 0
"ENSMUSG00000005732" 0 0 2 1 0 53 1339 283 1 2 25 62 0 524 62 0 1713 100 115 0 11 961 1 0 0 1 0 0 38 1 408 0 136 0 0 0 463 78 724 1 85 554 0 0 0 0 96 4 0 0 176 1 2 0 0 518 247 1 3 2 1305 0 103 2 12 7 1 2262 0 51 0 2 0 0 1 1 0 1 1452 40 1 667 1 1 1 0
"ENSMUSG00000005763" 2068 0 2 3 1129 166 118 4 35 4031 163 229 2065 3 73 35 2384 2 695 3 6 2816 4 1 0 1772 1924 36 912 5 121 52 44 97 2 0 6205 31 8129 5 101 0 810 4047 27 0 1069 2710 1 1546 2 1 5 1 126 90 4 30 2059 32 86 2 589 1 4 531 1 302 1 115 770 3719 15 0 5 4507 6 3909 11 1984 24 6479 11 120 2 726
"ENSMUSG00000005774" 0 0 0 1 0 0 0 2446 0 0 0 0 0 0 0 0 0 0 0 0 1 0 0 0 0 0 0 0 0 0 0 0 0 0 0 0 0 0 0 0 0 0 0 0 0 0 0 0 0 0 0 0 1 1 0 0 2233 0 0 0 0 0 0 0 1 0 0 1 0 0 0 0 0 0 0 0 0 0 1 0 0 0 0 0 1 0
"ENSMUSG00000005779" 30 1 43 2 4 3485 468 3 1 120 1 0 717 24 43 8 2210 0 517 14 4044 2835 1165 110 1 113 1 0 348 1189 0 1 1 514 1 461 1 0 134 1 1 0 15 1682 0 0 0 1 1 0 7 33 2 4 2994 443 3 1 107 0 1919 0 10 2 3224 906 3 0 0 0 303 0 1 105 0 1 0 0 0 16 0 127 0 0 2 2
"ENSMUSG00000005800" 0 0 0 0 0 0 0 0 0 0 0 0 0 0 0 0 0 0 0 0 0 0 0 0 0 0 0 0 0 0 0 0 0 0 0 0 0 0 0 0 0 0 0 0 0 0 0 0 0 0 0 0 0 0 0 0 0 0 0 0 0 0 0 0 0 0 0 0 0 0 0 0 0 0 0 0 0 0 0 0 0 0 0 0 0 0
"ENSMUSG00000005802" 1 0 0 0 0 0 0 0 0 0 0 0 0 0 0 0 0 0 0 0 0 0 0 0 0 0 0 0 0 0 0 0 0 0 0 0 0 0 0 0 0 0 0 0 0 0 0 0 0 0 0 0 0 0 0 0 0 0 0 0 0 0 0 0 0 0 0 0 0 0 0 0 0 0 0 0 0 0 0 0 0 0 0 0 0 0
"ENSMUSG00000005803" 0 0 0 0 0 0 0 0 0 0 0 0 0 0 0 0 0 0 0 0 0 0 0 0 0 0 0 2612 0 0 0 0 0 498 0 0 0 0 0 0 0 0 0 0 0 2 0 0 0 0 0 0 0 0 0 0 0 0 0 0 0 0 0 0 0 0 0 0 0 0 0 0 0 0 0 0 0 0 0 0 0 0 0 0 0 0
"ENSMUSG00000005804" 1 0 0 0 0 0 35 0 0 94 1 6 1 0 0 0 2 0 0 0 0 0 0 0 0 0 0 1 1 1 0 0 0 0 0 0 1 0 0 0 0 1 2279 0 47 0 0 0 0 0 0 0 0 0 0 33 0 0 1 0 1 0 0 0 0 0 0 3929 2 0 1 2 3 2 0 1 0 0 0 0 0 0 0 8 0 0
"ENSMUSG00000005813" 0 0 0 0 0 0 0 0 0 52 0 0 0 0 0 0 1 0 0 0 0 0 0 0 0 0 0 0 0 3 0 0 0 0 701 0 0 0 0 6 0 0 0 0 0 0 0 0 0 0 0 0 0 0 0 0 0 0 0 0 1 0 0 0 0 0 0 0 0 0 0 0 0 3 0 0 0 0 0 0 0 0 5 3 0 0
"ENSMUSG00000005823" 0 0 779 0 0 1257 0 1 0 0 0 1 0 0 0 1 3451 0 2 1 0 1 0 0 0 0 5 0 0 0 0 0 0 0 0 0 0 1403 0 93 0 0 0 0 0 0 1140 115 0 0 0 707 0 0 181 0 1 0 0 3 3098 0 1 1 0 1 0 0 0 1 0 1 0 0 0 0 0 0 0 141 0 0 0 45 0 20
"ENSMUSG00000005824" 0 0 0 1 74 1 0 0 0 2 0 0 0 0 0 3 8 0 0 2 24403 428 428 0 0 0 0 1 3 0 0 0 384 0 0 0 0 1 0 0 0 0 0 378 0 0 1 1 0 2 0 0 3 0 0 0 0 0 3 4 11 1 1 2 18020 379 2 0 2 0 4 0 2 0 0 0 1 4 0 0 0 0 0 5 1 8
"ENSMUSG00000005836" 0 0 0 0 0 0 0 0 0 0 0 0 0 0 0 0 0 0 0 0 0 0 0 0 0 0 0 0 0 0 0 0 0 0 0 0 0 0 0 0 0 0 0 0 0 0 0 0 0 0 0 0 0 0 0 0 0 0 0 0 0 0 0 0 0 0 0 0 0 0 0 0 0 0 0 0 0 0 0 0 0 0 0 0 0 0
"ENSMUSG00000005846" 0 0 122 1 149 1 699 0 1 801 0 1224 0 259 0 2226 0 21 0 247 0 3 945 3 0 0 0 0 1 20 0 742 38 1 0 473 2 0 4200 1 0 2 211 1643 0 1 1200 465 0 0 637 0 0 135 1 0 1 0 0 0 0 19 0 0 1 3 200 18 0 0 0 0 1 0 0 2 0 145 4 1 1 3542 1 0 0 0
"ENSMUSG00000005864" 0 0 0 0 0 0 0 0 0 0 0 0 0 0 0 0 0 0 0 0 0 0 0 0 0 0 0 0 0 0 0 0 0 0 0 0 0 0 0 0 0 0 0 0 0 0 0 0 0 0 0 0 0 0 0 0 0 0 0 0 0 0 0 0 0 0 0 0 0 0 0 0 0 0 0 0 0 0 0 0 0 0 0 0 0 0
"ENSMUSG00000005871" 0 0 2 0 1 0 0 0 5 0 12 0 0 0 0 2 1 0 3 0 1 1070 7 132 0 74 0 717 0 0 1 0 578 0 0 1 0 0 67 21 0 1 2 1589 0 0 519 25 0 0 0 1 0 1 0 0 0 0 0 2 0 0 3 0 0 990 7 127 657 0 0 0 0 0 1 0 0 0 3026 0 2 0 3 0 0 9
"ENSMUSG00000005873" 0 0 0 70 0 1 0 0 0 0 0 0 0 0 0 0 0 0 14 0 0 164 202 1 0 1 0 0 0 0 0 0 571 393 0 106 0 0 228 0 737 0 684 129 0 0 0 129 0 120 0 0 1 0 1 0 0 0 0 0 0 0 0 1 0 0 0 1 0 23 0 1511 0 0 0 0 1 0 0 2 0 212 0 0 0 0
"ENSMUSG00000005881" 0 0 0 310 0 2 21 4 0 754 0 0 73 1 1 1786 913 2401 417 2 2 0 0 0 1 0 198 417 1 5 67 2 1 0 26 2179 1055 4927 5254 2 0 1 0 301 0 1 0 1 0 0 0 0 0 0 1 6 5 0 142 1284 0 2008 384 2 2 1 2 1 1 0 2 0 0 0 0 906 4261 1 2 1 2 4546 2 0 3 3
"ENSMUSG00000005882" 0 0 0 0 0 0 2 0 0 0 0 0 0 0 0 0 0 0 0 0 0 0 118 0 0 6 0 3293 0 857 1 0 0 0 0 0 2 0 1 1 0 0 0 0 0 5 0 0 1 0 0 0 0 0 1 2 0 0 0 0 0 0 0 0 1 0 0 2 0 1 0 0 1 803 0 3 0 1 0 2 3993 1 1 0 0 605
"ENSMUSG00000005883" 0 0 53 0 0 0 0 0 0 0 0 0 0 0 1 0 0 0 0 0 1 0 0 0 0 57 0 0 1 22 0 0 0 0 0 0 0 0 0 0 0 0 0 0 0 0 0 180 0 0 0 51 0 0 0 0 0 0 0 0 0 0 0 0 1 0 0 0 0 0 1 0 0 0 0 0 0 0 0 0 0 0 0 0 171 0
"ENSMUSG00000005886" 2 0 2 0 0 1183 2 72 0 2 0 0 0 8 702 2 2 2702 1 1 410 110 0 0 0 0 0 41 1457 282 78 1 0 1334 2550 1 2 1656 0 0 25 0 0 0 0 0 102 2 0 0 1 2 0 0 2 2 66 0 2 3 0 0 0 3 390 88 0 3 0 0 1250 0 1565 0 0 2 1 1 0 194 0 0 0 7044 1 4
"ENSMUSG00000005891" 0 0 0 0 0 0 0 0 0 0 0 0 0 0 0 0 0 0 0 0 0 0 0 0 0 0 0 0 0 0 0 0 0 0 0 0 0 0 0 0 0 0 0 0 0 0 0 0 0 0 0 0 0 0 0 0 0 0 0 0 0 0 0 0 0 0 0 0 0 0 0 0 0 0 0 0 0 0 0 0 0 0 0 0 0 0
"ENSMUSG00000005892" 0 0 0 0 0 0 0 0 0 0 0 0 0 0 0 0 0 0 0 0 0 0 0 0 0 0 0 0 0 0 0 0 0 0 0 0 0 0 0 0 0 0 0 0 0 0 0 0 0 0 0 0 0 0 0 0 0 0 0 0 0 0 0 0 0 0 0 0 0 0 0 0 0 0 0 0 0 0 0 0 0 0 0 0 0 0
"ENSMUSG00000005893" 452 0 90 4 2275 4350 1 2 3 9964 1 126 0 126 0 57 691 5 18 709 424 2536 2836 0 0 0 0 2455 1 706 590 0 0 1 1 1 9087 1 1758 2 17 0 4 0 0 1 1 1152 0 1 14 4 5 1698 3662 1 2 4 8396 53 2 3 22 3 395 2129 2560 320 794 45 1 1 1070 70 0 7443 2 2 3 4 6 1575 3 2 124 4
"ENSMUSG00000005897" 0 0 2 0 0 0 0 0 0 0 0 0 0 0 0 0 0 0 1 0 0 0 0 0 0 0 0 0 0 0 0 0 0 0 0 175 0 0 0 0 0 0 0 0 0 0 0 0 0 0 0 1 0 0 0 0 0 0 0 0 0 0 1 0 0 0 0 0 0 0 0 0 0 0 0 0 0 0 0 0 0 0 0 0 0 0
"ENSMUSG00000005899" 0 0 22 0 0 0 1 0 0 7 0 0 0 1 49 0 0 0 162 0 0 0 0 0 0 0 1 0 15 0 0 0 1 0 0 1 45 0 215 0 0 0 0 1 2 0 0 0 54 1 79 21 0 0 0 1 0 0 1 0 0 0 152 0 0 0 0 0 0 0 0 0 0 0 0 0 0 1 0 0 1 203 0 1 0 0
"ENSMUSG00000005907" 0 0 219 0 0 0 0 0 0 0 0 0 11 1 0 0 0 0 0 0 0 0 0 0 0 0 0 0 0 0 185 0 0 0 0 0 0 0 0 0 0 0 0 0 0 0 0 0 0 1 0 0 0 0 0 0 0 0 0 0 0 0 0 0 0 0 0 0 0 0 0 0 0 0 0 0 0 0 0 0 0 0 0 0 0 0
"ENSMUSG00000005917" 0 0 0 0 0 0 0 0 0 0 0 0 0 0 0 0 0 0 0 0 0 0 0 0 0 0 0 0 0 0 0 0 0 0 0 0 0 0 0 0 0 0 0 0 0 0 0 0 0 0 0 0 0 0 0 0 0 0 0 0 0 0 0 0 0 0 0 0 0 0 0 0 0 0 0 0 0 0 0 0 0 0 0 0 0 0
"ENSMUSG00000005936" 0 0 2 7 0 0 0 0 0 0 0 0 0 0 0 0 1 126 0 1 0 0 0 0 0 0 0 120 0 0 0 0 0 0 60 0 1 0 0 1 0 0 443 0 0 0 1 0 0 0 0 1 1 0 0 0 0 0 0 0 1 0 0 1 0 0 0 0 0 0 0 0 0 0 0 1 0 0 0 0 0 0 0 76 0 0
"ENSMUSG00000005947" 0 0 2 1 422 1 0 0 0 1499 0 0 0 0 1 44 0 0 0 0 1 0 0 0 0 0 0 0 0 58 0 0 0 0 0 0 0 0 2002 1 0 0 1 0 62 26 0 0 0 0 0 1 0 0 0 0 1 0 1407 36 0 0 0 0 1 0 0 0 0 48 0 0 0 0 0 2 0 1 1 0 403 1870 2 1 0 0
"ENSMUSG00000005949" 0 0 0 0 1821 0 0 0 0 0 0 0 0 0 0 0 1 2 0 0 0 0 0 0 0 0 0 0 0 0 0 0 0 0 0 1 0 0 198 0 0 0 0 0 0 0 0 0 0 0 0 0 0 1495 0 0 0 0 0 0 1 2 0 0 0 0 0 0 0 0 0 0 0 0 0 0 0 202 0 0 1 187 0 0 0 0
"ENSMUSG00000005950" 0 0 0 0 0 0 0 0 0 0 0 0 0 0 0 0 0 0 0 0 0 0 0 0 0 0 0 0 0 0 0 0 0 0 0 0 0 0 0 0 0 0 0 0 0 0 0 0 0 0 0 0 0 0 0 0 0 0 0 0 0 0 0 0 0 0 0 0 0 0 0 0 0 0 0 0 0 0 0 0 0 0 0 0 0 0
"ENSMUSG00000005951" 0 0 0 0 0 0 0 0 0 95 0 0 0 0 0 0 0 41 0 0 0 0 0 0 0 0 0 0 0 0 0 0 0 0 0 0 0 0 0 0 0 5 0 0 2 0 0 0 0 0 0 0 0 0 0 0 0 0 87 0 0 41 0 0 0 0 0 0 0 0 0 0 0 0 0 0 0 0 0 0 0 0 0 0 0 0
"ENSMUSG00000005952" 0 0 0 0 0 0 0 0 0 0 0 0 0 0 0 0 0 0 0 0 0 0 0 0 0 0 0 0 0 0 0 0 0 0 0 0 0 0 0 0 0 0 0 0 0 0 0 0 0 0 0 0 0 0 0 0 0 0 0 0 0 0 0 0 0 0 0 0 0 0 0 0 0 0 0 0 0 0 0 0 0 0 0 0 0 0
"ENSMUSG00000005958" 0 0 0 0 0 0 0 0 0 0 0 0 0 0 0 0 0 0 0 0 0 0 0 0 0 0 0 0 0 0 1 0 0 0 0 0 0 0 0 0 0 0 0 0 0 0 0 0 0 0 0 0 0 0 0 0 0 0 0 0 0 0 0 0 0 0 0 0 0 0 0 0 0 0 0 0 0 0 0 0 0 0 0 0 0 0
"ENSMUSG00000005968" 0 0 0 0 0 0 0 0 0 0 0 0 0 0 0 9 1 0 0 0 0 0 4198 0 0 0 607 0 0 0 0 0 0 0 0 0 0 0 0 0 0 0 0 0 0 0 0 0 0 0 0 0 0 0 0 0 0 0 0 9 2 0 0 0 0 0 3616 0 0 0 0 0 0 0 0 0 0 0 0 0 0 0 0 0 0 0
"ENSMUSG00000005973" 0 0 0 0 356 0 0 0 0 0 0 0 0 410 0 0 0 119 0 0 142 0 0 0 0 0 0 0 0 0 0 0 0 0 0 0 241 0 1 0 79 0 0 0 0 0 0 0 0 0 0 0 0 298 0 0 0 0 0 0 0 0 0 0 133 0 0 0 0 0 0 0 0 0 0 0 0 0 0 0 0 0 0 0 0 0
"ENSMUSG00000005980" 0 0 0 0 0 0 0 0 0 0 7 0 0 0 0 0 0 0 0 0 0 0 0 0 0 0 0 0 0 0 0 0 0 0 0 0 0 0 0 0 0 0 0 0 0 0 0 0 0 0 0 0 0 0 0 0 0 0 0 0 0 0 0 0 0 0 0 0 0 0 0 0 0 0 0 0 0 0 0 0 0 0 0 0 0 0
"ENSMUSG00000005981" 0 0 2509 5369 47 2 188 1546 1 233 811 0 30 0 0 815 0 501 253 7479 98 39 1 0 0 146 0 438 2625 1 2 1 0 0 0 1236 35 1 2 3 2 0 0 0 1 1 0 1452 0 1 833 2185 4387 2 4 5 1392 1 225 749 1 3 33 5719 89 37 1 2 1 65 2269 3498 3 0 2 3 2 0 2 855 2555 1 3 2571 1309 2
"ENSMUSG00000005982" 0 0 0 0 0 0 0 0 0 0 0 85 9 16 1 0 0 0 0 0 1 71 350 0 0 0 0 0 1 0 0 0 0 0 0 0 0 0 0 0 0 0 0 0 1 0 48 0 0 832 0 0 0 0 0 0 0 0 0 0 0 0 0 0 1 0 0 0 0 6 1 0 0 0 0 0 0 0 0 4 0 0 0 0 0 0
"ENSMUSG00000005983" 0 0 0 0 0 0 0 0 0 0 0 0 43 0 0 0 1 0 0 0 0 0 0 0 0 0 0 0 0 0 564 0 0 0 0 0 0 0 0 0 0 0 0 0 0 0 0 0 0 0 0 0 0 0 0 0 0 0 0 0 0 0 0 0 0 0 0 0 0 0 0 0 1 0 0 0 0 0 0 0 0 0 0 0 0 0
"ENSMUSG00000005986" 0 0 224 0 0 0 0 0 0 0 0 0 0 0 0 0 0 0 0 0 0 0 0 0 0 0 0 0 0 0 0 0 0 76 0 0 0 0 0 0 0 0 0 0 0 0 0 0 0 0 0 210 0 0 0 0 0 0 0 0 0 0 0 0 0 0 0 0 0 0 0 0 0 0 0 0 0 0 0 0 0 0 0 0 0 0
"ENSMUSG00000005994" 0 0 0 0 0 0 0 0 0 0 0 0 0 0 0 0 0 0 0 0 0 0 0 0 0 0 0 0 0 0 0 0 0 0 0 0 0 0 0 0 0 0 0 0 0 0 0 0 0 0 0 0 0 0 0 0 0 0 0 0 0 0 0 0 0 0 0 0 0 0 0 0 0 0 0 0 0 0 0 0 0 0 0 0 0 0
"ENSMUSG00000006005" 1395 0 952 3522 1429 46 19 3287 4 3 210 470 1 1 131 3511 614 180 598 23 2428 23 1 2 0 212 0 5 3 479 377 0 2322 7 0 320 1634 364 746 113 545 12 1655 0 760 1 3 1626 1 44 25 714 2896 0 2 6 2809 3 3 2555 425 0 21 22 2128 15 1 49 0 0 2 40 0 0 6 1463 254 2 0 796 3866 90 0 1 0 797
"ENSMUSG00000006007" 0 0 3 0 0 0 0 0 0 0 0 0 0 0 0 0 0 0 0 0 0 0 0 0 0 0 0 0 0 0 0 0 0 0 0 0 0 0 0 0 0 0 0 0 0 0 0 0 0 0 0 1 0 0 0 0 0 0 0 0 0 0 0 0 0 0 0 0 0 0 0 0 0 0 0 0 0 0 0 0 0 0 0 0 0 0
"ENSMUSG00000006010" 0 0 0 329 688 0 0 0 0 0 0 9 0 0 0 0 0 1 1 0 0 0 0 0 0 0 1 65 0 1 0 0 0 0 0 0 86 0 0 0 0 0 1 0 0 0 0 0 0 0 0 0 131 641 0 0 0 0 0 0 0 1 1 0 0 0 0 32 0 0 0 0 0 1 0 0 0 2 0 1662 1 0 0 0 0 2
"ENSMUSG00000006014" 0 0 1 0 0 0 0 0 0 0 0 0 0 0 0 0 0 0 0 0 0 0 0 0 0 0 0 0 0 1 0 0 0 1112 0 0 309 0 0 0 0 12 0 0 0 0 0 0 0 0 0 1 0 0 0 0 0 0 0 0 0 0 0 0 0 0 0 0 0 0 0 0 0 0 0 272 0 0 0 1 0 0 0 0 0 0
"ENSMUSG00000006019" 0 0 12 0 1157 0 1 1 0 0 0 0 0 0 0 0 0 0 0 0 0 0 0 0 0 0 0 1 0 662 0 0 1 0 0 0 1 63 820 0 0 0 0 0 0 0 14 1 0 0 23 12 0 0 0 2 1 0 0 0 0 0 0 0 0 0 0 2 1 0 1 0 2 628 1 1 61 0 1 0 1171 771 0 0 1 21
"ENSMUSG00000006021" 0 0 0 0 0 0 0 0 0 0 0 0 0 0 0 0 0 0 0 0 0 0 0 0 0 0 0 0 1 0 0 0 0 0 0 0 1 0 0 0 0 0 0 0 0 0 0 0 0 0 0 0 0 0 0 0 0 0 0 0 0 0 0 0 0 0 0 0 0 255 1 0 0 0 0 0 0 0 0 0 0 0 0 0 0 0
"ENSMUSG00000006024" 1 0 0 0 148 182 1811 1 0 1017 0 0 0 1 0 25 3 1 3 0 17 474 5151 0 0 0 0 4 0 13 17 0 2238 95 1 281 0 266 0 0 290 0 223 0 1 0 1 0 1 1 0 0 1 128 0 0 0 0 1 26 4 1 3 1 18 456 3904 4 5 147 0 5519 1 12 2 0 1 0 0 2 0 0 0 0 0 1
"ENSMUSG00000006050" 0 0 0 1 0 0 434 8 0 3418 591 108 543 1 0 2 29 0 0 0 0 341 0 0 0 53 0 170 1 264 1 0 1 0 0 363 2 0 4 0 1123 2159 0 132 0 0 0 0 2 0 104 0 1 0 0 340 8 0 2930 2 27 1 0 0 1 0 0 816 146 81 2 0 1 252 0 3 0 0 0 0 0 4 0 0 0 0
"ENSMUSG00000006056" 0 0 0 0 0 0 0 0 0 0 0 0 0 0 0 0 0 0 0 0 0 0 0 0 0 0 0 0 0 0 0 0 0 0 0 0 0 0 0 0 0 0 0 0 0 0 0 0 0 0 0 0 0 0 0 0 0 0 0 0 0 0 0 0 0 0 0 0 0 0 0 0 0 0 0 0 0 0 1 0 0 0 0 0 0 0
"ENSMUSG00000006057" 201 0 0 0 8 294 659 0 0 0 93 0 58 2 0 39 86 0 190 113 464 62 3 0 2 598 243 193 0 2 9 35 5 0 1 215 273 349 343 314 12 1 211 73 137 1 243 55 2 0 4 0 2 8 2 516 1 0 0 39 0 0 20 102 385 0 2 0 0 0 0 1 0 2 0 170 0 0 1 192 3 240 0 1 55 1
"ENSMUSG00000006058" 1 0 790 342 1 2 573 4 0 0 0 8 0 0 0 1 0 0 0 2 0 5 0 0 0 0 0 0 749 0 0 0 0 0 7 0 2 1 0 1 1 0 1 941 0 0 329 700 0 0 40 729 311 1 2 529 4 0 0 1 0 0 0 2 0 1 0 1251 0 1 1 2 0 0 0 3 0 3 2707 148 0 0 2 0 0 0
"ENSMUSG00000006095" 0 1 0 1 0 0 0 0 0 702 0 0 26 0 0 1 2 6 0 1175 2 1963 0 394 0 756 1 0 0 0 14 0 0 0 0 0 95 0 1 2 0 140 1 1 352 0 0 0 0 0 52 0 3 0 0 0 0 0 0 1 1 5 0 1013 1 1 1 0 0 0 1 0 0 0 0 4 0 3541 813 0 1 0 1 1 0 0
"ENSMUSG00000006127" 0 0 0 0 0 88 419 1 0 1 0 0 0 0 0 0 20 0 228 8 1 0 0 0 0 0 0 0 29 11 1 0 0 0 0 1 108 3621 288 3 3 0 0 0 0 8 2033 1 0 0 0 0 3 0 0 15 0 0 2 0 22 0 2 8 1 0 0 0 0 380 28 99 6 11 2 90 2963 6 7 8 21794 4 4 7 1 3
"ENSMUSG00000006134" 0 0 1 0 0 1 0 0 0 110 0 11 0 58 0 0 0 0 0 56 0 0 0 0 0 0 0 0 0 0 0 0 0 0 0 0 0 1 0 4 0 0 0 0 0 2 0 0 0 974 0 0 0 0 0 0 0 0 0 0 0 0 0 52 0 0 0 0 0 0 0 0 0 0 0 0 0 0 0 0 0 0 3 0 0 0
"ENSMUSG00000006143" 0 0 0 0 0 0 0 0 0 0 0 0 0 0 0 0 0 0 0 0 0 0 0 0 0 0 0 0 0 0 0 0 0 0 0 0 0 0 0 0 0 0 0 0 0 0 0 0 0 0 0 0 0 0 0 0 0 0 0 0 0 0 0 0 0 0 0 0 0 0 0 0 0 0 0 0 0 0 0 0 0 0 0 0 0 0
"ENSMUSG00000006154" 0 0 0 0 0 0 0 0 0 0 0 27 0 0 0 301 1 0 0 0 0 1 0 0 0 0 0 0 0 0 0 0 0 0 0 0 145 0 0 0 0 0 0 0 0 0 0 22 0 0 0 0 0 0 0 0 0 0 0 278 1 0 0 0 1 1 0 0 0 0 0 0 0 0 0 0 0 24 0 0 0 0 0 0 0 0
"ENSMUSG00000006169" 0 0 1062 2 4963 1711 2 132 23 91 379 0 126 0 5 13 343 3976 7 26 0 4600 3 0 0 0 104 10 217 12 0 84 144 0 280 0 845 2397 55 12 0 0 44 835 3516 0 31 116 4 68 21 3 2 4170 19 2 125 4 32 4 306 3646 8 3 1 4046 4 2 0 115 0 0 0 12 0 714 0 1 37 736 3131 44 11 0 0 10
"ENSMUSG00000006179" 0 0 0 0 0 0 0 0 0 0 0 0 0 0 0 0 0 0 0 0 0 0 0 0 0 0 0 0 0 0 0 0 0 0 0 0 0 0 0 0 0 0 0 0 0 0 0 0 0 0 0 0 0 0 0 0 0 0 0 0 0 0 0 0 0 0 0 0 0 0 0 0 0 0 0 0 0 0 0 0 0 0 0 0 0 0
"ENSMUSG00000006191" 1 0 1 0 0 321 621 20 0 1487 1 0 13 47 0 3 0 0 0 0 1 36 0 0 0 0 440 0 18 10 0 1 0 129 0 0 0 399 1 0 256 11 0 0 0 32 0 2 0 0 0 1 1 0 1 562 17 0 957 4 0 0 0 0 1 38 0 2 0 0 1 0 35 10 0 0 0 0 0 0 0 0 0 0 2 1
"ENSMUSG00000006200" 0 0 0 0 0 0 0 0 0 0 0 0 0 0 0 0 0 0 0 0 0 0 0 0 0 0 0 0 0 0 0 0 0 0 0 0 0 0 0 0 0 0 0 0 0 0 0 0 0 0 0 0 0 0 0 0 0 0 0 0 0 0 0 0 0 0 0 0 0 0 0 0 0 0 0 0 0 0 0 0 0 0 0 0 0 0
"ENSMUSG00000006204" 0 0 0 0 0 0 0 0 0 0 0 0 0 0 0 0 0 0 0 0 0 0 0 0 0 0 0 0 0 0 0 0 0 0 0 0 0 0 0 0 0 0 0 0 0 0 0 0 0 0 0 0 0 0 0 0 0 0 0 0 0 0 0 0 0 0 0 0 0 0 0 0 0 0 0 0 0 0 0 0 0 0 0 0 0 0
"ENSMUSG00000006205" 0 0 0 0 0 0 0 0 0 0 0 0 0 0 0 0 0 0 0 0 0 0 0 0 0 0 0 0 0 0 0 0 0 0 0 0 0 0 0 0 0 0 0 0 0 0 0 0 0 0 0 0 0 0 0 0 0 0 0 0 0 0 0 0 0 0 0 0 0 0 0 0 0 0 0 0 0 0 0 0 0 0 0 0 0 0
"ENSMUSG00000006215" 0 0 0 0 0 0 0 0 0 0 0 1 15 0 60 0 0 0 0 0 0 0 0 0 0 0 0 0 0 0 0 0 0 0 0 0 0 0 0 8 0 0 1 1 0 0 0 0 0 0 0 0 0 0 0 0 0 0 0 0 0 0 0 0 0 0 0 0 0 0 0 0 0 0 0 0 0 0 0 32 0 0 7 0 0 0
"ENSMUSG00000006216" 0 0 0 0 0 0 0 0 0 0 0 0 0 0 0 0 0 0 0 0 0 0 0 0 0 0 0 0 0 0 0 0 0 0 0 0 0 0 0 0 0 0 0 0 0 0 0 0 0 0 0 0 0 0 0 0 0 0 0 0 0 0 0 0 0 0 0 0 0 0 0 0 0 0 0 0 0 0 0 0 0 0 0 0 0 0
"ENSMUSG00000006218" 0 0 0 0 0 0 0 0 0 0 0 0 0 0 0 0 0 0 0 0 0 0 0 0 0 0 0 0 0 0 0 0 0 0 0 0 0 0 0 0 0 0 0 0 0 0 0 0 0 0 0 0 0 0 0 0 0 0 0 0 0 0 0 0 0 0 0 0 0 0 0 0 0 0 0 0 0 0 0 0 0 0 0 0 0 0
"ENSMUSG00000006219" 0 0 0 0 0 0 0 0 0 0 0 0 0 0 0 1 0 0 0 0 0 0 0 0 0 0 0 0 0 0 0 0 0 0 0 0 0 0 0 0 0 0 0 0 0 0 0 0 0 0 0 0 0 0 0 0 0 0 0 1 0 0 0 0 0 0 0 0 0 0 0 0 0 0 0 0 0 0 0 0 0 0 0 0 0 0
"ENSMUSG00000006221" 0 0 0 0 0 0 0 0 0 0 0 0 0 0 0 0 0 0 0 0 0 0 0 0 0 0 0 0 0 0 0 0 0 0 0 0 0 0 0 0 0 0 0 0 0 0 0 0 0 0 0 0 0 0 0 0 0 0 0 0 0 0 0 0 0 0 0 0 0 0 0 0 0 0 0 0 0 0 0 0 0 0 0 0 0 0
"ENSMUSG00000006235" 0 0 0 0 1 0 0 0 0 0 0 0 0 0 0 0 0 0 0 0 0 0 0 0 0 0 0 0 0 0 0 0 0 0 0 0 0 0 0 0 0 0 0 0 0 0 0 0 0 0 0 0 0 1 0 0 0 0 0 0 0 0 0 0 0 0 0 0 0 0 0 0 0 0 0 0 0 0 0 0 0 0 0 0 0 0
"ENSMUSG00000006241" 0 0 0 0 0 0 0 0 0 0 0 0 0 0 0 0 0 0 0 0 0 0 0 0 0 0 0 0 0 0 0 0 0 0 0 0 0 0 0 0 0 0 0 0 0 0 0 0 0 0 0 0 0 0 0 0 0 0 0 0 0 0 0 0 0 0 0 0 0 0 0 0 0 0 0 0 0 0 0 0 0 0 0 0 0 0
"ENSMUSG00000006262" 0 0 0 0 0 190 1256 0 1 0 0 0 0 0 0 0 0 0 76 1 0 1 0 0 0 0 11 0 0 0 0 0 0 296 0 0 2 0 1 0 0 897 0 0 0 121 0 0 0 0 405 0 0 0 164 1135 0 1 0 0 0 0 72 2 0 1 0 0 0 35 0 1245 0 0 0 0 0 0 43 0 0 0 0 0 0 1
"ENSMUSG00000006269" 0 0 0 0 0 0 0 0 0 0 0 0 0 0 0 0 0 0 0 0 0 0 0 0 0 0 0 0 0 0 0 0 0 0 0 0 0 0 0 0 0 0 0 0 0 0 0 0 0 0 0 0 0 0 0 0 0 0 0 0 0 0 0 0 0 0 0 0 0 0 0 0 0 0 0 0 0 0 0 0 0 0 0 0 0 0
"ENSMUSG00000006270" 0 0 0 0 0 0 0 0 0 0 0 0 0 0 0 0 0 0 0 0 0 0 0 0 0 0 0 0 0 0 0 0 0 0 0 0 0 0 0 0 0 0 0 0 0 0 0 0 0 0 0 0 0 0 0 0 0 0 0 0 0 0 0 0 0 0 0 0 0 0 0 0 0 0 0 0 0 0 0 0 0 0 0 0 0 0
"ENSMUSG00000006273" 0 0 1 7469 0 1 2049 118 1 1 0 1 1 0 1 9 5 264 0 3 0 0 0 0 0 1284 0 64 0 0 0 0 0 0 0 0 1303 0 0 3 15 0 120 0 0 1 0 0 0 0 0 1 6104 0 1 1924 0 2 1 9 6 257 0 3 0 0 0 0 57 21 1 1012 1 1 0 1186 0 0 2 25 1 0 2 3 1 0
"ENSMUSG00000006276" 1 0 0 876 308 21 730 0 1 893 0 0 312 0 0 1068 0 0 0 45 0 1 0 0 0 65 0 0 0 0 1 0 0 0 0 0 0 24 0 0 0 0 0 0 0 0 0 902 0 0 0 0 1 0 0 674 0 1 0 842 0 0 0 42 0 1 0 0 0 0 0 0 0 0 0 0 0 0 0 0 0 0 0 0 0 0
"ENSMUSG00000006281" 0 0 0 0 8 0 0 0 0 1 0 22 0 0 0 164 1 0 2 0 1 0 1 0 0 54 0 0 116 108 0 0 0 0 0 0 2 0 0 0 130 0 0 0 0 0 0 817 0 0 0 0 0 1 0 0 0 0 1 88 1 0 2 0 1 0 1 0 1 0 0 0 0 99 0 2 0 1 0 1367 0 0 0 0 521 0
"ENSMUSG00000006288" 0 0 356 0 242 20 9 1 0 1 0 0 125 0 0 6 406 4 2479 35 0 4550 937 1 0 0 26 0 0 168 122 0 1481 0 0 518 12 0 1 0 546 2 0 0 3 2 102 0 0 0 0 321 0 0 19 8 1 0 2 9 2 4 2257 32 2 4041 3 0 0 0 1 0 0 159 0 12 0 0 0 0 0 4 0 0 0 0
"ENSMUSG00000006289" 0 0 4 0 1217 2 0 1209 0 0 0 0 9 1 0 629 2 0 0 0 2959 8 0 265 0 0 0 0 72 0 0 1549 0 0 0 0 3939 0 0 1 0 0 0 0 0 0 0 0 0 0 1 4 0 1 2 1 1050 0 0 570 2 0 0 1 2519 1 0 1 0 0 0 0 0 0 0 2946 0 3 2 81 2 0 1 1 0 2
"ENSMUSG00000006299" 5 0 49 0 0 0 2256 20 11 5485 1 23 4 0 3 95 244 15 45 1 1 382 1 0 0 56 428 28 0 136 0 0 1 0 1 956 126 1 0 0 697 2 1 31 0 0 218 167 385 1 0 40 0 0 0 70 19 13 4792 90 1 15 1 0 4 270 2 65 0 125 2 126 1 132 0 0 1 0 0 0 133 0 0 299 2 280
"ENSMUSG00000006301" 0 0 0 0 0 0 0 0 0 1 0 0 0 0 0 0 0 0 0 0 0 0 0 0 0 0 0 0 0 0 0 0 0 0 0 0 0 0 0 0 0 0 0 2 0 0 0 0 0 0 0 0 0 0 0 0 0 0 0 0 0 0 0 0 0 0 0 0 0 0 0 0 0 0 0 0 0 0 0 0 0 0 0 0 0 0
"ENSMUSG00000006304" 5 1 665 2290 9900 1638 3751 1760 830 7797 4 121 1116 11 20 188 4617 464 3452 11987 5760 843 2935 1 0 983 1 521 767 2214 1805 433 1389 1 25 456 710 4306 9305 689 4007 2 2904 4509 103 2 226 2075 0 1907 1091 583 1907 7852 94 1561 1582 6 6390 170 3819 7 3050 8595 4792 712 787 296 0 272 363 1407 22 953 1 9 1919 19 1183 55 20 6062 4 8 351 8
"ENSMUSG00000006307" 0 0 1 0 2 144 0 1870 2 34 0 1 0 0 8 15 2173 38 2 780 189 310 2 1 0 0 0 1 0 2 0 0 3104 0 92 66 84 188 0 8 0 0 0 0 2 0 15 2502 0 0 2 1 1 1 0 0 1692 2 32 17 0 0 2 657 178 290 0 0 0 0 1 0 0 0 0 1 1 0 0 0 0 0 2 3 2268 1
"ENSMUSG00000006310" 0 0 0 0 0 0 0 0 0 0 0 0 0 0 0 0 0 0 0 0 0 0 0 0 0 0 0 0 0 0 0 0 0 0 0 0 0 0 0 13 0 0 0 0 0 0 0 0 0 0 0 0 0 0 0 0 0 0 0 0 0 0 0 0 0 0 0 0 0 0 0 0 0 0 0 0 0 0 0 0 0 0 16 0 0 0
"ENSMUSG00000006311" 0 0 0 0 0 0 0 0 0 0 0 0 0 0 0 0 0 0 0 0 0 0 0 0 0 0 0 0 0 0 0 0 0 0 0 0 0 0 0 0 0 0 0 0 0 0 0 0 0 0 0 0 0 0 0 0 0 0 0 0 0 0 0 0 0 0 0 0 0 0 0 0 0 0 0 0 0 0 0 0 0 0 0 0 0 0
"ENSMUSG00000006313" 0 0 0 0 0 0 0 0 0 0 0 0 0 0 0 0 0 0 0 0 0 0 0 0 0 0 0 0 0 0 0 0 0 0 0 0 0 0 0 0 0 0 0 0 0 0 0 0 0 0 0 0 0 0 0 0 0 0 0 0 0 0 0 0 0 0 0 0 0 0 0 0 0 0 0 0 0 0 0 0 0 0 0 0 0 0
"ENSMUSG00000006315" 0 0 18 1 0 1 1008 0 0 1001 0 315 321 0 0 14 0 0 0 1 2 162 0 0 0 1 0 1078 7 0 0 0 0 0 0 0 1 0 0 2 0 0 0 0 0 0 0 0 0 0 0 0 0 0 1 917 1 0 892 12 0 0 1 1 2 0 0 0 1 0 1 1 1 0 0 1 1 0 1 2577 0 0 2 2 0 0
"ENSMUSG00000006333" 448 4 1028 1812 7409 7591 7391 1987 160 1972 2354 1053 427 253 882 4166 6576 4215 4635 12126 1495 6474 2144 507 1 841 1187 992 7898 1822 1577 510 1583 3000 11 2108 4412 2065 10904 887 1014 981 1634 2444 5728 1 2616 2361 34 6623 22 15 576 5034 5141 4244 1595 22 1140 2802 2696 2829 2564 7531 1294 3427 1217 4476 123 275 5419 540 128 859 7 3023 693 192 3244 3207 3126 4565 64 2562 1080 163
"ENSMUSG00000006335" 209 0 0 957 0 0 0 289 1 0 1 0 0 0 0 0 0 0 23 0 0 0 0 1 0 0 0 1 262 32 0 0 0 0 0 0 0 0 0 0 0 0 0 0 0 0 0 0 0 0 0 0 862 1 0 0 0 1 0 0 0 0 0 0 0 0 0 65 1 0 0 0 0 32 0 0 0 1 0 0 0 0 0 0 0 0
"ENSMUSG00000006342" 0 0 0 0 0 0 0 0 0 0 0 0 0 0 0 0 0 0 0 0 0 0 0 0 0 0 0 0 0 0 0 0 0 0 0 0 0 0 0 0 0 0 0 0 0 0 0 0 0 0 0 0 0 0 0 0 0 0 0 0 0 0 0 0 0 0 0 0 0 0 0 0 0 0 0 0 0 0 0 0 0 0 0 0 0 0
"ENSMUSG00000006344" 0 0 0 0 0 0 0 0 0 0 0 9 0 0 0 0 0 0 0 0 0 0 0 0 0 0 0 0 0 0 0 0 1 0 0 0 12 0 0 0 0 0 0 0 0 0 142 0 0 0 0 0 0 0 0 0 0 0 0 0 0 0 0 0 0 0 0 0 0 0 0 56 0 0 0 0 0 0 0 1 0 0 0 0 0 0
"ENSMUSG00000006345" 0 0 0 0 0 0 0 0 0 0 0 0 0 0 0 0 0 0 0 0 0 0 0 0 0 0 0 0 0 0 0 0 0 0 0 0 0 0 0 0 0 0 0 0 0 0 0 0 0 0 0 0 0 0 0 0 0 0 0 0 0 0 0 0 0 0 0 0 0 0 0 0 0 0 0 0 0 0 0 0 0 0 0 0 0 0
"ENSMUSG00000006356" 0 0 0 0 0 0 0 0 0 0 0 0 0 0 0 0 0 0 0 0 0 0 0 0 0 0 0 0 0 0 0 0 0 0 0 0 0 0 0 0 0 0 0 0 0 0 0 0 0 0 0 0 0 0 0 0 0 0 0 0 0 0 0 0 0 0 0 0 0 0 0 0 0 0 0 0 0 0 0 0 0 0 0 0 0 0
"ENSMUSG00000006360" 158 0 1 1710 519 128 1357 4 0 312 25 29 0 1 44 83 222 3559 137 2034 1 109 1151 1 0 0 274 107 0 448 0 1 682 639 0 618 1087 1853 60 66 530 2 332 962 133 0 240 801 0 420 99 2 1201 441 0 1 4 0 165 74 52 2392 56 1546 0 1 427 984 101 211 0 771 0 46 0 903 1408 703 4 794 42 2 63 1 717 2
"ENSMUSG00000006362" 0 0 0 0 0 4 0 0 0 0 0 0 95 0 0 0 0 0 0 0 0 0 229 0 0 0 0 0 0 0 0 0 0 0 0 0 0 6 0 0 0 0 0 0 0 0 0 0 0 0 0 0 0 0 0 0 0 0 0 0 0 0 0 0 0 0 0 0 0 0 0 0 0 0 0 0 1 0 0 0 0 0 0 0 0 0
"ENSMUSG00000006369" 0 0 0 0 0 0 0 0 0 0 0 0 0 0 0 0 0 0 0 0 0 0 0 0 0 0 0 0 0 0 0 0 0 0 0 0 0 0 0 0 0 0 0 0 0 0 0 0 0 0 0 0 0 0 0 0 0 0 0 0 0 0 0 0 0 0 0 0 0 0 0 0 0 0 0 0 0 0 0 0 0 0 0 0 0 0
"ENSMUSG00000006373" 0 0 0 0 1892 0 0 2 0 132 0 0 112 0 52 3701 1 336 0 1 0 1 0 0 0 0 0 0 0 0 0 0 0 0 0 0 5 0 4500 0 0 0 0 0 7 0 0 8 0 0 0 0 1 1692 0 0 3 0 119 3198 2 317 0 1 0 3 1 0 0 0 0 1 1 0 0 5 0 3 0 283 3 3893 0 17 14 0
"ENSMUSG00000006378" 0 0 0 0 0 0 0 0 0 0 0 0 0 0 0 0 0 0 0 0 0 0 0 0 0 0 0 0 0 0 0 0 0 0 0 0 0 0 0 0 0 0 0 0 0 0 227 0 0 0 0 0 0 0 0 0 0 0 0 0 0 0 0 0 0 0 0 0 0 0 0 0 0 0 0 0 0 0 0 0 0 0 0 0 0 0
"ENSMUSG00000006386" 0 0 0 0 0 0 0 0 0 0 0 0 0 0 0 0 0 0 0 0 0 0 0 0 0 0 0 0 0 0 0 0 0 0 0 0 0 0 0 0 0 0 0 0 0 0 0 0 0 0 0 0 0 0 0 0 0 0 0 0 0 0 0 0 0 0 0 0 0 0 0 0 0 0 0 0 0 0 0 0 0 0 0 0 0 0
"ENSMUSG00000006389" 0 0 0 0 0 0 0 0 0 0 0 0 0 0 0 0 0 0 0 0 0 0 0 0 0 0 0 0 0 0 0 0 0 0 0 0 0 0 0 0 0 0 0 0 0 0 0 0 0 0 0 0 0 0 0 0 0 0 0 0 0 0 0 0 0 0 0 0 0 0 0 0 0 0 0 0 0 0 0 0 0 0 0 0 0 0
"ENSMUSG00000006390" 2 0 0 0 1 0 0 1 0 137 0 0 0 0 0 1 3327 0 0 1 1959 1541 5350 0 0 1366 611 0 0 3 159 0 0 0 13 0 29 0 0 102 0 11 0 133 0 0 0 0 0 687 0 0 1 1 0 0 1 1 0 2 2701 3 1 2 1632 1375 4557 106 0 78 0 0 0 3 0 0 0 1 1 0 0 0 3 0 0 2
"ENSMUSG00000006392" 0 0 2 1116 870 0 0 263 1 2929 0 0 10 15 0 4 0 259 2 3 1 834 0 1 0 0 0 0 1 119 1 0 0 0 0 1 453 0 160 0 0 0 4 0 0 0 0 2 0 68 0 2 2 3 0 0 243 0 2564 3 0 2 0 2 1 0 0 1 1 52 1 0 1 0 0 2 1 2 0 3 3979 1 0 3789 1 3
"ENSMUSG00000006395" 0 0 0 0 0 0 76 0 0 0 0 0 0 0 0 0 0 0 0 0 0 0 0 5 0 0 245 0 0 0 0 0 0 0 0 0 0 0 0 0 0 0 0 172 0 0 0 150 0 0 0 0 0 0 0 76 0 0 0 0 0 0 0 0 0 0 0 0 0 0 0 0 0 0 0 0 0 0 0 0 0 0 0 0 0 0
"ENSMUSG00000006398" 0 0 0 0 0 0 0 0 0 1 0 4 0 0 0 0 0 0 0 0 1 0 0 0 0 0 0 2438 0 0 0 0 0 0 0 0 0 0 0 0 0 0 0 0 0 0 0 0 0 0 0 0 0 0 0 0 0 0 0 0 0 0 0 0 0 0 0 0 0 0 0 0 0 0 0 0 0 0 0 0 0 0 0 0 0 0
"ENSMUSG00000006403" 0 0 1 0 0 0 0 0 0 0 0 0 0 0 0 0 0 0 0 0 0 0 0 0 0 0 0 0 0 0 0 0 0 0 0 0 0 0 0 0 0 0 0 0 0 0 0 0 0 0 0 1 0 0 0 0 0 0 0 0 0 0 0 0 0 0 0 0 0 0 0 0 0 0 0 0 0 0 0 0 0 0 0 0 0 0
"ENSMUSG00000006411" 0 0 0 0 0 0 0 0 0 0 0 0 0 0 0 0 0 35 0 0 0 0 0 0 0 0 0 0 0 0 0 0 0 0 0 0 0 0 0 0 0 0 0 0 0 0 0 0 0 0 0 0 0 0 0 0 0 0 0 0 0 0 0 0 0 0 0 1 0 0 0 0 0 0 0 0 0 0 0 0 0 0 0 0 0 0
"ENSMUSG00000006412" 0 0 1644 2 0 1 652 3 1 325 0 0 0 0 0 9 5 51 8 0 3 19 81 0 0 0 0 0 0 0 27 0 424 1 0 24 5 0 2 0 308 0 0 0 1 0 11 0 0 0 0 1463 2 1 1 603 3 1 0 10 7 0 10 0 5 0 43 3 0 0 0 1 449 0 0 0 0 0 0 23 1 4 0 1 0 0
"ENSMUSG00000006418" 1 0 148 622 1404 2 1 517 1 14 2559 80 1135 0 0 945 8976 17 149 1 58 21 5 0 0 0 0 314 0 51 2 0 2823 406 0 2 5 3 2329 1 170 273 386 6 0 0 3 524 0 1382 1 6 97 1169 2 1 1 1 12 853 7509 16 144 0 48 18 8 1 0 0 0 0 0 0 1 6 3 148 8 2785 635 2145 2 43 226 1129
"ENSMUSG00000006423" 0 0 0 0 1 158 0 0 0 0 0 0 0 0 0 0 0 0 0 0 1 1 0 0 0 0 0 0 0 0 31 0 0 0 0 0 0 196 0 0 0 0 0 68 0 0 0 0 0 0 0 0 0 1 0 0 0 0 0 0 0 0 0 0 0 0 0 112 0 0 0 11 0 0 0 0 0 0 0 0 0 0 0 0 0 0
"ENSMUSG00000006435" 0 0 0 0 0 0 0 0 0 0 0 0 0 0 0 0 0 0 0 0 0 0 0 0 0 0 0 0 0 0 0 0 0 0 0 0 0 0 0 0 0 0 0 0 0 0 0 0 0 0 0 0 0 0 0 0 0 0 0 0 0 0 0 0 0 0 0 0 0 0 0 0 0 0 0 0 0 0 0 0 0 0 0 0 0 0
"ENSMUSG00000006442" 0 0 0 0 0 1 0 0 0 0 0 30 0 0 0 959 0 0 3 0 0 0 0 0 0 0 0 0 1 0 0 0 0 0 0 0 0 0 0 0 0 0 0 0 2 0 2 6 0 0 0 0 0 0 1 0 0 0 0 836 0 0 3 0 0 0 0 0 0 0 1 0 0 0 0 0 0 0 0 0 0 0 0 0 0 0
"ENSMUSG00000006445" 0 0 1 0 0 0 0 0 0 0 0 0 0 0 0 0 0 0 0 0 0 0 0 0 0 0 0 0 1 0 0 0 0 0 0 0 0 0 0 0 0 0 0 0 0 0 0 0 0 0 0 1 0 0 0 0 0 0 0 0 0 0 0 0 0 0 0 0 0 0 0 0 0 0 0 0 0 0 0 0 0 0 0 0 0 0
"ENSMUSG00000006456" 0 0 0 1 1 1 3059 300 1 1 0 0 49 0 0 57 116 23 0 0 1 0 1 0 0 9 0 0 9 72 0 0 0 0 0 0 0 0 6 0 0 0 0 0 0 0 0 752 0 0 0 0 2 2 1 2803 296 1 1 49 0 22 0 0 1 0 1 0 0 0 1 0 0 68 0 0 0 171 0 0 3 7 0 0 701 0
"ENSMUSG00000006457" 0 0 0 0 0 0 0 0 0 0 0 0 0 0 0 0 0 0 0 0 0 0 0 0 0 0 0 0 0 0 0 0 0 0 0 0 0 0 0 0 0 0 0 0 0 0 0 0 0 0 0 0 0 0 0 0 0 0 0 0 0 0 0 0 0 0 0 0 0 0 0 0 0 0 0 0 0 0 0 0 0 0 0 0 0 0
"ENSMUSG00000006462" 0 0 1 0 0 0 0 0 0 0 0 0 0 0 0 0 0 0 0 0 0 0 0 0 0 0 0 0 0 0 0 0 0 0 0 0 0 0 0 0 0 0 0 0 0 0 0 0 0 0 0 1 0 0 0 0 0 0 0 0 0 0 0 0 0 0 0 0 0 0 0 0 0 0 0 0 0 0 0 0 0 0 0 0 0 0
"ENSMUSG00000006463" 0 0 0 0 0 0 0 0 0 0 0 0 0 0 0 0 0 0 0 0 0 0 0 0 0 0 0 0 0 0 3 0 0 0 0 0 0 99 0 0 0 0 0 0 0 0 0 0 0 0 0 0 0 0 0 0 0 0 0 0 0 0 0 0 0 0 0 0 0 0 0 37 0 0 0 0 87 0 0 0 0 0 0 0 0 0
"ENSMUSG00000006464" 0 0 0 0 0 0 0 0 0 0 0 0 0 0 0 0 0 0 0 0 0 0 0 0 0 0 0 0 0 0 0 0 0 0 0 0 0 0 0 0 1 0 0 0 0 0 0 0 0 0 0 0 0 0 0 0 0 0 0 0 0 0 0 0 0 0 0 0 0 0 0 0 0 0 0 0 0 0 0 0 0 0 0 0 0 0
"ENSMUSG00000006469" 0 0 0 0 0 0 0 0 0 0 0 0 0 0 0 0 0 0 0 0 0 0 1 0 0 0 0 1 0 0 0 0 0 0 0 0 0 0 0 0 0 0 0 0 0 0 0 0 0 0 0 0 0 0 0 0 0 0 0 0 0 0 0 0 0 0 1 0 1 0 0 0 0 0 0 0 0 0 0 0 0 0 0 0 0 0
"ENSMUSG00000006471" 0 0 1 2575 3 0 0 1 0 0 909 0 0 0 0 265 3 1 1 24 0 1944 2 2164 0 0 1 0 0 143 0 0 0 0 0 0 0 1 0 1 0 0 0 98 0 0 16 0 0 0 4 0 2075 2 1 1 1 1 0 249 3 2 0 1 0 1807 3 0 0 0 0 0 0 136 0 0 1 0 1 0 1 0 1 148 0 0
"ENSMUSG00000006476" 0 0 0 0 0 0 0 0 0 0 0 0 0 0 0 0 0 0 64 0 0 0 0 0 0 0 0 0 0 0 0 0 0 0 0 0 0 0 0 0 0 0 0 0 0 0 0 0 0 170 0 0 0 0 0 0 0 0 0 0 0 0 59 0 0 0 0 17 0 0 0 0 0 0 0 0 0 0 0 0 0 0 0 0 0 0
"ENSMUSG00000006488" 0 0 0 0 0 0 0 0 0 0 0 0 0 0 0 0 0 0 0 0 0 0 0 0 0 0 0 0 0 0 0 0 0 0 0 0 0 0 0 0 0 0 0 0 0 0 0 0 0 0 0 0 0 0 0 0 0 0 0 0 0 0 0 0 0 0 0 0 0 0 0 0 0 0 0 0 0 0 0 0 0 0 0 0 0 0
"ENSMUSG00000006490" 0 0 0 0 0 0 0 0 0 0 0 0 0 0 0 0 0 0 0 0 0 0 0 0 0 0 0 0 0 0 0 0 0 0 0 0 0 0 0 0 0 0 0 0 0 0 0 0 0 0 0 0 0 0 0 0 0 0 0 0 0 0 0 0 0 0 0 0 0 0 0 0 0 0 0 0 0 0 0 0 0 0 0 0 0 0
"ENSMUSG00000006494" 0 0 1 1 0 0 0 6 0 1 213 0 0 0 0 18 70 0 349 113 1277 0 0 0 1 0 0 1 0 0 0 2 4092 31 0 3674 0 1 0 0 0 0 0 0 0 0 1161 234 0 0 0 1 0 0 0 0 6 0 1 16 27 0 318 108 1085 0 0 0 0 0 0 0 0 0 0 0 0 0 0 0 47 0 0 0 0 1
"ENSMUSG00000006498" 0 0 0 0 510 0 29 0 0 1 0 0 0 0 0 41 1 565 344 1391 0 0 2792 1 0 382 1 18 0 251 678 0 0 8 0 0 0 1 1 219 1 0 0 0 0 0 0 295 0 0 0 0 0 0 0 27 0 0 1 38 1 0 1 1244 0 0 1 1 18 0 0 0 190 237 0 0 1 0 2 2746 2 1 176 1 180 0
"ENSMUSG00000006517" 0 0 0 0 0 0 0 1 0 0 0 0 0 0 0 0 0 0 0 0 0 0 0 0 0 0 0 0 0 1 0 0 0 52 0 0 0 0 1 0 0 0 0 0 0 0 0 1 0 0 0 0 0 0 0 0 0 0 0 0 0 0 0 0 0 0 0 0 0 0 0 0 0 0 0 0 0 0 0 0 0 0 0 0 0 0
"ENSMUSG00000006519" 6 0 1188 3921 1923 2825 1457 945 187 3997 116 114 97 283 8 629 1148 68 50 418 793 3278 2313 0 0 2 69 0 0 869 1299 112 1815 289 0 27 1094 759 3570 56 545 182 455 883 756 0 403 333 0 3107 93 20 3145 1213 2258 181 15 178 2938 566 931 2 53 391 714 1251 2053 1 1 52 2 1 1 0 0 4 462 5 1 2108 11 2551 0 1535 319 1
"ENSMUSG00000006522" 0 0 0 0 0 0 0 0 0 0 0 0 0 0 0 0 0 0 0 0 0 0 0 0 0 0 0 0 0 0 0 0 0 0 0 0 0 0 0 0 0 0 0 0 0 0 0 0 0 0 0 0 0 0 0 0 0 0 0 0 0 0 0 0 0 0 0 0 0 0 0 0 0 0 0 0 0 0 0 0 0 0 0 0 0 0
"ENSMUSG00000006526" 0 0 2 0 0 0 0 0 0 0 0 0 0 0 0 0 0 0 0 0 51 0 0 0 0 0 0 0 0 1 0 0 0 0 0 0 0 0 0 0 0 0 0 0 13 0 0 0 0 0 0 2 0 0 0 0 0 0 0 0 0 0 0 0 50 0 0 0 0 0 0 2 0 1 0 0 0 0 0 0 0 0 0 0 0 0
"ENSMUSG00000006527" 0 0 0 0 0 0 0 20 0 0 0 0 0 0 0 0 0 0 0 0 0 0 0 0 0 0 0 0 0 0 0 0 0 0 38 0 0 0 0 0 0 0 0 0 0 0 11 0 535 0 0 0 0 0 0 0 23 0 0 0 0 0 0 0 0 0 0 0 0 0 0 0 2 0 0 0 0 0 0 0 0 0 0 0 0 0
"ENSMUSG00000006529" 0 0 0 0 0 0 0 0 0 0 0 0 0 0 0 0 0 0 0 0 0 0 0 0 0 0 0 0 0 0 0 0 0 0 0 0 0 0 0 0 0 0 0 0 0 0 0 0 0 0 0 0 0 0 0 0 0 0 0 0 0 0 0 0 0 0 0 0 0 0 0 0 0 0 0 0 0 0 0 0 0 0 0 0 0 0
"ENSMUSG00000006538" 0 0 1 0 0 0 0 0 0 0 0 0 0 0 0 0 0 0 1 0 0 0 0 0 0 0 0 0 0 0 0 0 0 0 0 0 0 0 0 0 0 0 0 0 0 0 0 0 0 0 0 1 0 0 0 0 0 0 0 0 0 0 1 0 0 0 0 0 0 0 0 0 0 0 0 0 0 0 0 0 0 0 0 0 0 0
"ENSMUSG00000006542" 0 0 0 0 0 0 0 0 0 0 0 0 0 0 0 0 0 0 0 0 0 0 0 0 0 0 0 0 0 0 0 0 0 0 0 0 0 0 0 0 0 0 0 0 0 0 0 0 0 0 0 0 0 0 0 0 0 0 0 0 0 0 0 0 0 0 0 0 0 0 0 0 0 0 0 0 0 0 0 0 0 0 0 0 0 0
"ENSMUSG00000006546" 0 0 0 0 0 0 0 0 0 0 0 0 0 0 0 0 0 0 0 0 0 0 0 0 0 0 0 0 0 0 0 0 0 0 0 0 0 0 0 0 0 0 0 0 0 0 0 0 0 0 0 0 0 0 0 0 0 0 0 0 0 0 0 0 0 0 0 0 0 0 0 0 0 0 0 0 0 0 0 0 0 0 0 0 0 0
"ENSMUSG00000006567" 0 0 0 0 0 0 0 0 0 0 0 0 0 0 0 0 0 0 0 0 0 0 0 0 0 0 0 0 0 0 0 0 0 0 0 0 0 0 0 0 0 0 0 0 0 0 0 0 0 0 0 0 0 0 0 0 0 0 0 0 0 0 0 0 0 0 0 0 0 0 0 0 0 0 0 0 0 0 0 0 0 0 0 0 0 0
"ENSMUSG00000006570" 0 0 0 0 0 0 0 0 0 0 0 0 0 0 0 0 0 0 0 0 0 0 0 0 0 0 0 0 0 0 0 0 0 0 0 0 0 0 0 0 0 0 0 0 0 0 0 0 0 0 0 0 0 0 0 0 0 0 0 0 0 0 0 0 0 0 0 0 0 0 0 0 0 0 0 0 0 0 0 0 0 0 0 0 0 0
"ENSMUSG00000006574" 0 0 0 0 0 0 0 0 0 0 0 0 0 0 0 0 0 0 0 0 0 0 0 0 0 0 0 0 0 0 0 0 0 0 0 0 0 0 0 0 0 0 0 0 0 0 0 0 1 0 0 0 0 0 0 0 0 0 0 0 0 0 0 0 0 0 0 0 0 0 0 0 0 0 0 0 0 0 0 0 0 0 0 1 0 0
"ENSMUSG00000006575" 0 0 0 0 0 0 0 0 0 0 0 0 0 0 0 0 0 0 0 0 0 0 0 0 0 0 0 0 0 0 155 0 0 0 0 0 0 0 7 0 0 0 0 0 0 0 0 0 0 0 0 2 0 0 0 0 0 0 0 0 0 0 0 0 0 0 0 0 0 0 0 0 0 0 0 0 0 0 0 7 0 6 0 0 0 0
"ENSMUSG00000006576" 0 0 0 0 0 0 0 0 0 0 0 0 0 0 0 0 0 0 0 0 0 0 0 0 0 0 0 0 0 0 0 0 0 0 0 0 0 0 0 0 0 0 0 0 0 0 0 0 0 0 0 0 0 0 0 0 0 0 0 0 0 0 0 0 0 0 0 0 0 0 0 0 0 0 0 0 0 0 0 0 0 0 0 0 0 0
"ENSMUSG00000006585" 0 0 2 0 0 0 0 0 0 0 0 0 0 0 0 0 0 0 0 2 0 3 17 0 0 0 0 0 0 0 0 0 0 0 0 0 0 0 0 1 0 0 0 1 0 0 0 0 0 0 0 2 0 0 0 0 0 0 0 0 0 0 0 2 0 0 17 0 0 0 0 8 0 0 0 0 0 115 1 0 0 0 1 0 0 0
"ENSMUSG00000006586" 0 0 1 0 0 0 0 0 0 0 0 0 0 0 0 1 0 0 0 0 0 0 0 0 0 0 0 0 0 0 0 0 0 0 0 0 0 0 0 0 0 0 0 1 0 0 0 0 0 0 0 2 0 0 0 0 0 0 0 0 0 0 0 0 0 0 0 0 0 0 0 0 0 0 0 0 0 0 0 0 0 0 0 0 0 0
"ENSMUSG00000006587" 0 0 1 0 0 0 1880 0 0 0 0 0 0 0 0 0 0 0 0 0 0 0 0 0 0 0 0 0 0 0 0 0 522 0 0 0 0 0 0 0 0 0 0 0 0 0 0 0 0 0 0 0 0 0 0 0 0 0 0 0 0 0 0 0 0 0 0 0 0 0 0 0 0 0 0 0 0 0 0 0 0 0 0 0 0 0
"ENSMUSG00000006589" 0 0 0 1 0 242 920 1 0 0 0 0 482 0 5 5097 205 60 1151 3 6 1283 1547 0 0 0 0 361 46 193 1 0 2 1 0 2505 884 1779 1722 0 1 0 1 0 170 0 18 1052 0 2 0 0 1 0 0 1 1 0 0 4152 202 4 1031 7 6 1 1381 0 0 8 0 1 1 190 1 4 1282 0 4 3 3383 1525 0 1 1 0
"ENSMUSG00000006599" 0 0 5 1 3295 0 0 17 0 0 0 0 0 19 1 1271 1 2 925 0 0 192 1 0 0 0 0 0 0 919 0 1 0 0 0 0 0 0 1 0 0 3 0 0 3 1 905 0 0 31 0 4 0 158 0 0 0 0 0 982 1 2 680 0 0 177 1 0 0 0 0 0 1 872 0 1 0 0 0 0 0 1 0 0 0 0
"ENSMUSG00000006611" 0 0 0 0 0 0 0 0 0 0 0 0 0 0 0 0 0 0 0 0 0 0 0 0 0 0 0 0 0 0 0 0 0 0 0 0 0 0 0 0 0 0 0 0 0 0 0 0 0 0 0 0 0 0 0 0 0 0 0 0 0 0 0 0 0 0 0 0 0 0 0 0 1 0 0 0 0 0 0 0 0 0 0 0 0 0
"ENSMUSG00000006638" 0 0 0 0 0 0 0 0 0 0 0 0 0 0 0 0 0 0 0 0 0 0 0 0 0 0 0 0 0 0 0 0 0 0 0 0 0 0 0 0 0 0 0 0 0 0 0 0 0 0 0 0 0 0 0 0 0 0 0 0 0 0 0 0 0 0 0 0 0 0 0 0 0 0 0 0 0 0 0 0 0 0 0 0 0 0
"ENSMUSG00000006641" 0 0 0 0 0 0 0 0 0 115 0 0 0 0 0 0 0 0 0 0 0 0 0 0 0 0 0 0 0 0 0 0 0 0 0 0 0 0 0 0 0 0 0 0 0 5 0 0 0 0 0 0 0 0 0 0 0 0 0 0 0 0 0 0 0 0 0 0 0 0 0 0 0 0 0 0 0 0 0 0 0 0 0 0 0 0
"ENSMUSG00000006642" 0 0 0 0 0 0 0 0 0 0 0 0 0 0 0 0 0 0 0 0 0 0 0 0 0 0 0 0 0 0 0 0 0 0 0 0 0 0 0 0 0 0 0 0 0 0 0 0 0 0 0 0 0 0 0 0 0 0 0 0 0 0 0 0 0 0 0 0 0 0 0 0 0 0 0 0 0 0 0 0 0 0 0 0 0 0
"ENSMUSG00000006649" 0 0 0 0 0 0 0 0 0 0 0 0 0 0 0 0 0 0 0 0 0 0 0 0 0 0 0 0 0 0 0 0 0 0 0 0 0 0 0 0 0 0 0 0 0 0 0 0 0 0 1 0 0 0 0 0 0 0 0 0 0 0 0 0 0 0 0 0 0 0 0 0 0 0 0 0 0 0 0 0 0 0 0 0 0 0
"ENSMUSG00000006651" 0 0 1 0 0 7 0 0 0 0 0 0 0 0 0 0 0 0 0 0 0 0 0 0 0 0 0 0 0 0 0 0 0 0 0 0 1063 0 1 0 0 0 0 1 0 0 6 0 0 1362 0 1 0 0 6 0 0 0 0 1 0 0 0 0 0 0 0 0 0 0 0 2 0 0 0 850 0 1 0 0 1 1 0 0 0 0
"ENSMUSG00000006673" 1 0 5 115 0 0 2 358 1 33 0 0 0 2485 135 135 653 287 1 7171 69 0 6 0 0 0 14 1 0 275 2 2 20 969 0 0 128 0 137 0 0 1 18 107 1 520 3 9 1 0 299 4 107 0 0 2 325 1 32 124 112 0 1 6019 67 0 5 3065 0 1 0 40 37 249 2 104 0 0 1 70 241 2 0 248 8 0
"ENSMUSG00000006675" 0 0 0 0 0 0 0 0 0 0 0 0 0 0 0 0 0 0 0 0 0 0 0 0 0 0 0 0 0 0 0 0 0 0 0 0 0 0 0 0 0 0 0 0 0 0 0 0 0 0 0 0 0 0 0 0 0 0 0 0 0 0 0 0 0 0 0 0 0 0 0 0 0 0 0 0 0 0 0 0 0 0 0 0 0 0
"ENSMUSG00000006676" 0 0 27 0 1 1 1 7 0 1 0 207 0 0 0 243 65 79 0 123 227 0 0 0 0 0 8 4 58 26 0 198 133 0 0 0 6 0 515 1 0 0 0 8 0 0 0 1 0 449 16 22 0 1 1 0 6 0 1 21 0 0 0 0 149 0 0 0 0 9 0 185 133 1 0 0 0 0 0 0 1 0 0 1 0 0
"ENSMUSG00000006678" 0 0 3 0 0 3 0 0 0 0 0 0 0 0 0 0 363 0 0 21 1 0 1 0 0 0 0 0 0 0 3 0 33 0 0 0 0 1 0 0 0 0 0 0 1627 0 0 612 0 0 0 3 1 0 0 0 0 0 0 0 326 0 0 0 0 0 1 0 0 0 0 0 0 0 0 0 0 0 0 14 0 0 0 0 0 0
"ENSMUSG00000006699" 1346 2 708 489 822 2226 6762 129 8494 628 163 18 1433 57 930 20 17013 3925 46 379 142 33 2115 945 1 307 3346 1 3646 1620 1649 18 1923 0 30 3921 13299 3016 14191 4681 529 2 454 492 392 78 429 4978 2 132 79 371 109 629 13 4463 122 6869 112 13 11884 3419 41 341 138 6 1753 9313 2 106 1824 16 6 1095 0 7547 48 15 8 5250 1565 10782 3619 357 3993 142
"ENSMUSG00000006705" 0 0 0 4 0 0 0 14 0 0 0 0 0 0 0 2 2 12 0 0 0 0 3 0 0 0 0 0 0 0 1 0 0 21 774 0 1 0 0 2 1 2242 1 0 124 0 0 0 0 0 0 0 3 0 1 0 15 0 0 2 1 1 0 0 0 0 4 0 0 0 0 0 0 0 0 1 0 0 0 27 0 0 0 0 0 0
"ENSMUSG00000006711" 0 0 0 0 0 0 0 0 0 0 0 0 0 0 0 0 0 0 0 0 0 0 0 0 0 0 0 0 0 0 0 0 0 0 0 0 0 0 0 0 0 0 0 0 0 0 0 0 0 0 0 0 0 0 0 0 0 0 0 0 0 0 0 0 0 0 0 0 0 0 0 0 0 0 0 0 0 0 0 0 0 0 0 0 0 0
"ENSMUSG00000006715" 0 0 0 0 0 0 13 0 0 0 0 0 0 532 0 1 0 0 2072 1 1 34 1126 0 0 0 0 0 0 0 0 0 0 0 0 0 0 0 0 0 0 0 0 0 107 0 0 0 0 0 0 0 0 0 0 14 0 2 0 1 1 0 1841 1 2 29 1011 0 0 0 0 0 0 0 0 0 1 975 0 0 1 0 0 0 0 401
"ENSMUSG00000006717" 0 0 2 0 0 2433 0 580 1 0 0 0 175 0 0 0 13 1242 0 0 1 0 0 0 0 0 0 0 437 0 0 0 0 0 0 0 0 0 61 0 0 0 0 0 0 0 0 65 0 0 1 3 1 1 2050 0 532 2 0 1 1 1090 0 1 1 0 0 1 0 14 0 0 0 0 0 0 0 0 0 0 17 0 0 0 0 0
"ENSMUSG00000006720" 0 0 0 0 0 0 0 0 0 0 0 0 0 0 0 0 0 0 0 0 0 0 0 0 0 0 0 0 0 0 0 0 0 0 0 0 0 0 0 0 0 0 0 0 0 0 0 0 0 0 0 0 0 0 0 0 0 0 0 0 0 0 0 0 0 0 0 0 0 0 0 0 0 0 0 0 0 0 0 0 0 0 0 0 0 0
"ENSMUSG00000006724" 0 0 0 0 0 0 0 0 0 0 0 0 0 0 0 0 0 0 0 0 0 0 0 0 0 0 0 0 1 0 0 0 0 0 0 0 0 0 0 0 0 0 0 0 0 0 0 0 0 0 0 0 0 0 0 0 0 0 0 0 0 0 0 0 0 0 0 0 0 0 1 0 0 0 0 0 0 0 0 0 0 0 0 0 0 0
"ENSMUSG00000006728" 0 0 88 5 8232 3 2 9 1 907 109 1536 69 266 1 6510 734 1 655 1 1 260 6318 0 0 0 0 46 0 0 3523 0 1083 0 0 0 48 2 3974 1 0 0 0 0 78 0 0 1106 0 0 1 86 12 6606 8 7 13 4 2 5318 11 5 5 3 3 242 5358 0 0 1 0 0 1 0 0 2 1 2 6 1 4 3447 2 0 1024 277
"ENSMUSG00000006731" 1 0 1707 4318 2154 1178 3 5 5 328 0 303 0 0 81 3 111 114 129 12781 7070 81 4 2 1 1 0 47 0 0 59 159 213 2 0 0 604 36 8 159 32 0 0 1188 0 0 66 1 0 94 0 1433 3557 1938 1019 4 6 5 62 3 109 19 132 10605 5981 78 5 1132 0 37 1 0 837 0 0 1 3 2 665 8 123 8 0 1 1 2
"ENSMUSG00000006732" 0 0 0 0 1 0 0 0 0 1 0 0 0 55 0 1058 0 0 0 0 0 0 0 0 0 0 0 0 0 0 0 0 0 0 0 1 0 0 0 0 0 0 0 0 0 0 11 0 0 0 186 0 0 1 0 0 0 0 1 935 0 0 0 0 0 0 0 0 0 0 0 0 0 0 0 0 0 0 0 0 0 0 0 0 0 2
"ENSMUSG00000006736" 0 0 0 0 0 0 178 0 0 0 0 0 0 0 0 0 0 0 81 0 0 0 0 0 0 0 0 0 605 0 0 0 0 0 0 0 494 0 34 0 0 0 0 0 0 0 11 0 0 0 0 0 0 0 0 167 0 0 0 0 0 0 0 0 0 0 0 0 0 0 147 2 0 0 0 69 0 0 0 0 1 33 0 0 0 0
"ENSMUSG00000006740" 0 0 1775 7 127 317 1003 2503 89 527 1 1386 798 0 120 453 7 604 4223 2 286 52 322 1 0 1 0 264 315 419 253 668 5 153 2 0 13 447 1053 5 1011 0 254 13 0 231 345 647 0 0 117 1543 7 5 2 2 2167 70 88 390 5 578 3743 4 263 40 186 1418 3 83 0 114 3 388 2 5 1 6012 3011 133 4 1 6 101 442 61
"ENSMUSG00000006763" 0 0 0 0 0 0 0 0 0 0 0 0 0 0 109 0 0 0 0 0 1 0 0 0 0 0 0 0 0 0 0 0 0 0 0 0 0 0 343 0 0 0 7 0 0 0 0 0 0 0 0 0 0 0 0 0 0 0 0 0 0 0 0 0 2 0 0 0 0 0 0 0 6 0 0 0 0 0 0 0 0 331 0 12 0 7
"ENSMUSG00000006764" 0 0 0 0 0 0 0 0 0 0 0 0 0 0 0 0 0 0 0 0 0 0 0 0 0 0 0 0 0 0 0 0 0 0 0 0 0 0 0 0 0 0 0 0 0 0 0 0 0 0 0 0 0 0 0 0 0 0 0 0 0 0 0 0 0 0 0 0 0 0 0 0 0 0 0 0 0 0 0 0 0 0 0 0 0 0
"ENSMUSG00000006777" 0 0 0 0 0 0 0 0 0 0 0 0 0 0 0 0 0 0 0 0 0 0 0 0 0 0 0 0 0 0 0 0 0 0 0 0 0 0 0 0 0 0 0 0 0 0 0 0 0 0 0 0 0 0 0 0 0 0 0 0 0 0 0 0 0 0 0 0 0 0 0 0 0 0 0 0 0 0 0 0 0 0 0 0 0 0
"ENSMUSG00000006782" 0 1 1 263 4969 4 1306 39 1 6 246 96 0 1 1 10 651 5120 20 3666 2500 3289 4 772 0 0 527 0 1 5 500 24 1 0 2 12 4026 225 2930 3 360 2 19 3 3 2 102 130 0 485 3 9 248 4206 10 10 43 5 6 17 9 4321 23 3260 2238 2986 4 111 0 320 4 2 1 5 141 3501 216 6 37 180 1496 2581 2 5673 2 3
"ENSMUSG00000006784" 0 0 0 0 0 0 0 0 0 0 0 0 1 0 1 0 0 0 0 0 0 0 0 0 0 0 0 0 0 0 0 0 0 82 0 0 0 0 0 0 0 0 0 0 0 0 0 0 0 0 0 0 0 0 0 0 0 0 0 0 0 0 0 0 0 0 0 0 0 0 0 0 0 0 0 0 0 0 0 0 0 0 0 0 0 0
"ENSMUSG00000006800" 0 0 98 0 0 0 0 0 0 0 0 0 0 0 0 9 0 39 0 0 0 0 0 0 0 0 0 0 0 146 0 0 0 0 0 0 0 0 0 0 0 0 0 0 0 0 0 0 0 0 0 90 0 0 0 0 0 0 0 13 0 0 0 0 0 0 0 0 0 0 0 0 0 136 0 0 0 0 1 0 0 0 0 0 0 0
"ENSMUSG00000006818" 0 0 0 1 2 0 48 872 0 6 0 0 0 0 0 0 373 1 2 1 0 0 81 0 0 8 0 0 0 259 0 0 1 83 0 0 216 0 399 85 9 0 0 0 0 0 0 2 0 0 14 1 1 3 1 30 819 0 0 0 268 2 1 1 0 0 74 1389 0 0 1 0 0 255 0 191 0 1 3438 2222 2359 373 75 0 1 0
"ENSMUSG00000006850" 0 0 5 0 0 0 135 0 0 0 0 0 0 0 0 0 537 0 0 0 0 0 0 0 0 0 0 0 0 0 11 0 0 0 0 0 0 0 0 0 0 0 0 0 0 0 0 0 0 0 0 4 0 0 0 0 0 0 0 0 0 0 0 0 0 0 0 0 0 0 0 0 0 0 10 0 0 0 0 0 0 0 0 0 0 0
"ENSMUSG00000006906" 0 0 201 0 3868 83 0 0 1 0 0 0 0 0 0 0 2 1 1115 0 0 8 0 0 0 98 0 0 0 177 0 0 5 11 0 0 0 109 0 0 88 0 0 0 0 1 0 0 0 0 0 0 0 3333 0 0 0 1 0 0 0 1 1031 0 0 1 0 0 0 0 0 0 0 0 1 0 0 0 1 0 0 0 0 1 0 0
"ENSMUSG00000006920" 1 0 0 0 0 9 21 0 0 0 0 180 0 0 0 413 0 0 1 0 0 2 0 0 0 0 0 0 60 0 1 0 0 0 0 128 0 1 3 0 0 0 0 0 1 1 569 623 0 0 0 0 1 0 9 0 0 0 0 2 0 0 2 0 0 2 0 1619 0 1 54 0 0 0 1 0 1 340 1 129 1 4 0 0 329 9
"ENSMUSG00000006930" 0 0 0 0 0 0 0 0 0 0 0 0 0 0 0 0 0 0 0 0 0 0 0 0 0 0 0 0 0 0 0 0 0 0 0 0 1 0 0 0 0 0 0 0 0 0 0 0 0 0 0 0 0 0 0 0 0 0 0 0 0 0 0 0 0 0 0 0 0 0 0 0 0 0 0 1 0 0 0 0 0 0 0 0 0 0
"ENSMUSG00000006931" 0 0 0 0 0 0 0 0 0 0 0 0 0 0 0 0 0 0 0 0 0 0 0 0 0 0 0 0 0 0 0 0 0 0 0 0 0 0 0 0 0 0 0 0 0 0 0 0 0 0 0 0 0 0 0 0 0 0 0 0 0 0 0 0 0 0 0 0 0 0 0 0 0 0 0 0 0 0 0 0 0 0 0 0 0 0
"ENSMUSG00000006932" 1 0 2981 1 1 3 1 2 0 39 0 0 2540 28 0 1 406 438 2 1 1 0 0 0 0 1 1 0 0 0 0 202 0 0 0 0 2 1 0 1 264 0 0 0 570 1 0 1 0 0 0 2572 2 2 1 1 2 1 36 1 4 0 1 1 0 0 0 0 0 0 0 0 0 0 0 2 0 2625 0 0 0 0 2 0 1 0
"ENSMUSG00000006941" 0 0 1298 49 2230 1 0 1 0 1611 0 0 1 0 0 2 1 1 1 1166 0 0 0 0 0 27 374 629 0 50 484 0 787 1 62 0 1 0 0 3 0 34 504 0 1163 0 0 1 0 0 0 1111 2 1885 1 1 2 0 1422 3 0 1 0 1024 0 0 1 848 0 0 0 0 203 37 0 0 1 0 2 0 0 0 3 1 1 0
"ENSMUSG00000006948" 0 0 0 0 0 0 0 0 0 0 0 0 0 0 0 0 0 0 0 0 0 0 0 0 0 0 0 0 0 0 0 0 0 0 0 0 0 0 0 0 0 0 0 0 0 0 0 0 0 0 0 0 0 0 0 0 0 0 0 0 0 0 0 0 0 0 0 0 0 0 0 0 0 0 0 0 0 0 0 0 0 0 0 0 0 0
"ENSMUSG00000006958" 0 0 1 0 0 0 0 0 0 0 0 0 0 0 0 0 0 0 0 0 0 0 0 0 0 0 0 0 0 0 0 0 0 0 0 0 0 0 0 0 0 0 0 0 0 0 0 0 0 0 0 1 0 0 0 0 0 0 0 0 0 0 0 0 0 0 0 0 0 0 0 0 0 0 0 0 0 0 0 0 0 0 0 0 0 0
"ENSMUSG00000006998" 0 1 1 0 0 1 827 19 1 65 0 0 280 0 493 3 15 0 629 1 0 3188 299 1173 1 25 0 0 1844 0 1 0 0 1 0 0 2411 382 294 181 10 147 26 0 1 0 76 2436 514 0 46 1 0 0 0 14 14 0 1 29 26 16 364 24 1 2890 16 3 0 0 0 0 1 0 0 1 363 1 0 0 0 260 150 1 0 0
"ENSMUSG00000007021" 0 0 0 0 0 0 0 0 0 0 0 0 0 0 0 0 0 0 0 0 0 0 0 0 0 0 0 0 0 0 0 0 0 0 0 0 0 0 0 0 0 0 0 0 0 0 0 0 0 0 0 0 0 0 0 0 0 0 0 0 0 0 0 0 0 0 0 0 0 0 0 0 0 0 0 0 0 0 0 0 0 0 0 0 0 0
"ENSMUSG00000007029" 0 0 4 8 0 0 150 0 0 1 0 0 0 0 0 0 10 383 0 0 0 1 262 0 0 0 0 0 0 83 0 0 0 0 0 2 0 0 14 0 0 0 23 0 0 0 0 0 0 0 0 4 0 0 0 7 0 0 1 0 10 240 0 0 0 1 78 0 0 0 0 0 0 81 0 0 0 0 0 0 0 14 0 0 0 0
"ENSMUSG00000007030" 0 0 0 0 0 0 0 0 0 0 0 0 0 0 0 0 0 0 0 0 0 0 1 0 0 0 0 0 0 0 0 0 0 0 0 0 0 0 0 0 0 0 0 0 0 0 0 0 0 0 0 0 0 0 0 0 0 0 0 0 0 0 0 0 0 0 1 0 0 0 0 0 0 0 0 0 0 0 0 0 0 0 0 0 0 0
"ENSMUSG00000007033" 0 0 0 0 0 0 0 0 0 0 0 0 0 0 0 0 0 0 0 0 0 0 0 0 0 0 0 0 0 0 0 0 0 0 0 0 0 0 0 0 0 0 0 0 0 0 0 0 0 0 0 0 0 0 0 0 0 0 0 0 0 0 0 0 0 0 0 0 0 0 0 0 0 0 0 0 0 0 0 0 0 0 0 0 0 0
"ENSMUSG00000007034" 0 0 0 0 0 0 0 0 0 0 0 0 0 0 0 0 3 0 0 0 0 0 0 0 0 0 0 0 0 0 0 0 0 0 0 0 0 0 0 0 0 0 0 32 0 0 0 0 0 0 0 0 0 0 0 0 0 0 0 0 0 0 0 0 0 0 0 0 0 0 0 0 0 0 0 0 0 0 0 0 0 0 0 0 0 0
"ENSMUSG00000007035" 0 0 0 0 0 0 0 0 0 0 0 0 0 0 0 0 0 0 0 0 0 0 0 0 0 0 0 0 0 0 0 0 0 0 0 0 0 0 0 0 0 0 0 0 0 0 0 0 0 0 0 0 0 0 0 0 0 0 0 0 0 0 0 0 0 0 0 0 0 0 0 0 0 0 0 0 0 0 0 0 0 0 0 0 0 0
"ENSMUSG00000007036" 0 1 1 480 1668 312 4 945 0 1 0 5 0 0 1 1 0 2 2790 2 1 2 1 0 1 0 2 0 1 54 0 15 0 0 0 0 1 0 3 2 0 0 0 949 0 0 3 0 0 0 0 1 1 1535 248 4 877 2 0 0 1 3 2595 3 0 1 1 0 0 0 1 0 1 0 1 3 1 24 2 2 7080 4 2 6 1 0
"ENSMUSG00000007038" 0 0 18 0 0 0 0 0 0 0 0 32 20 27 9 0 24 345 0 0 0 0 0 0 0 0 0 0 0 246 0 0 0 0 0 0 0 0 0 1 358 0 0 84 0 0 0 8 0 33 0 16 0 0 0 0 0 0 0 0 0 116 0 0 0 0 0 0 0 74 0 4 0 0 0 0 0 0 0 0 0 0 0 0 14 0
"ENSMUSG00000007039" 0 0 0 0 0 0 0 0 0 0 0 0 0 0 0 0 0 0 0 0 0 0 0 0 0 0 0 0 0 0 0 0 0 0 0 0 0 0 0 0 0 0 0 0 0 0 0 0 0 0 0 0 0 0 0 0 0 0 0 0 0 0 0 0 0 0 0 0 0 0 0 0 0 0 0 0 0 0 0 0 0 0 0 0 0 0
"ENSMUSG00000007041" 0 0 10 529 2 77 0 1 2 0 0 514 15 0 0 432 697 95 593 9858 0 102 19 6 0 10 1020 0 138 27 903 0 363 9 0 79 18 0 3888 46 126 1 4 19 14 0 298 137 1 9 0 10 1 2 69 0 1 1 0 377 11 36 486 7244 0 4 1 140 0 1 0 5 0 2 0 4 0 3 15 1 7 1902 4 0 2 0
"ENSMUSG00000007050" 0 0 84 0 0 0 0 0 0 0 0 0 0 0 0 222 440 0 0 0 0 131 347 0 0 0 0 0 0 1 0 0 0 0 0 0 0 0 0 80 1 0 31 51 0 0 0 0 0 0 0 71 0 0 0 0 0 0 0 207 357 0 0 0 0 0 326 2100 0 0 0 1 0 1 0 0 0 0 0 0 0 0 0 194 0 0
"ENSMUSG00000007080" 1 0 0 1 0 0 0 0 0 2 0 0 0 0 0 0 0 0 0 1 0 0 968 0 0 0 0 0 1 0 0 0 0 0 0 0 0 0 2 0 0 0 0 0 0 0 0 0 0 0 0 0 0 0 0 0 0 0 2 0 0 0 0 1 0 0 775 0 0 0 1 1 0 0 0 0 0 0 1 0 1 2 0 0 0 0
"ENSMUSG00000007097" 0 0 0 0 0 0 0 0 0 1 0 0 0 0 0 0 0 0 0 0 0 0 0 0 0 0 0 0 0 0 0 0 0 0 0 0 0 0 0 0 0 0 0 0 0 0 0 0 0 0 0 0 0 0 0 0 0 0 1 0 0 0 0 0 0 0 0 0 0 0 0 0 0 0 0 0 0 0 0 0 0 0 0 0 0 0
"ENSMUSG00000007107" 0 0 0 0 0 0 0 0 0 0 0 0 0 0 0 0 0 0 0 0 0 1 0 0 0 0 0 0 0 0 0 0 0 0 0 0 0 0 0 0 0 0 0 0 0 0 0 0 0 0 0 0 0 0 0 0 0 0 0 0 0 0 0 0 0 1 0 0 0 0 0 0 0 0 0 0 0 0 0 0 0 0 0 0 0 0
"ENSMUSG00000007122" 0 0 0 0 0 0 0 0 0 0 0 0 0 0 0 0 0 0 0 0 0 2 0 0 0 0 0 0 0 0 0 0 0 0 0 0 0 0 0 0 0 0 0 0 0 0 0 0 0 0 0 0 0 0 0 0 0 0 0 0 0 0 0 1 0 2 0 0 0 0 0 0 0 0 0 0 0 0 0 0 0 0 0 0 0 0
"ENSMUSG00000007207" 0 0 0 0 0 0 0 0 0 0 0 0 0 0 0 888 0 0 1 0 0 1 0 0 0 0 0 0 0 0 0 0 0 208 0 0 0 0 0 0 0 0 0 0 0 0 0 0 0 0 0 0 0 0 0 0 0 0 0 801 0 0 0 0 0 2 0 0 0 0 0 0 0 0 0 0 0 0 0 0 0 0 0 0 0 1
"ENSMUSG00000007209" 0 0 0 0 0 0 0 0 0 0 0 0 0 0 0 0 0 0 0 0 0 0 0 0 0 0 0 0 0 0 0 0 0 0 0 0 0 0 0 0 0 0 0 0 0 0 0 0 0 0 0 0 0 0 0 0 0 0 0 0 0 0 0 0 0 0 0 1 0 0 0 0 0 0 0 0 0 0 0 0 0 0 0 0 0 0
"ENSMUSG00000007216" 0 0 0 0 0 0 0 0 0 0 0 0 0 0 0 0 0 0 0 0 0 0 0 0 0 0 0 0 0 0 0 0 0 405 0 0 0 0 0 0 0 0 0 0 0 0 0 0 0 0 0 0 0 0 0 0 0 0 0 0 0 0 0 0 0 0 0 0 0 0 0 0 0 0 0 0 0 0 0 0 18 0 0 0 0 0
"ENSMUSG00000007279" 0 0 1 0 0 0 0 0 0 0 0 0 0 0 0 0 0 0 0 0 0 0 0 0 0 0 0 0 0 0 0 0 0 0 0 0 0 0 0 0 0 0 0 0 0 0 0 0 0 0 0 1 0 0 0 0 0 0 0 0 0 0 0 0 0 0 0 0 0 0 0 0 0 0 0 0 0 0 0 0 0 0 0 0 0 0
"ENSMUSG00000007338" 0 0 1 1 1776 0 0 13 0 0 739 0 0 0 0 0 47 0 44 0 0 0 1 1 0 256 0 0 0 1017 556 0 0 0 0 0 0 0 1 0 0 0 0 0 0 0 0 37 1 0 0 0 1 1363 0 0 11 0 0 0 0 0 42 0 0 0 0 0 0 0 0 0 0 0 0 0 0 0 0 0 0 0 0 0 0 0
"ENSMUSG00000007379" 0 0 1 0 0 0 0 0 0 0 0 0 0 0 0 0 0 0 1 0 0 0 0 0 0 0 0 0 0 0 0 0 0 0 0 0 0 0 0 0 0 0 0 0 0 0 0 0 0 0 0 1 0 0 0 0 0 0 0 0 0 0 0 0 0 0 0 0 0 1 0 0 0 0 0 0 0 1 0 0 0 0 0 0 0 0
"ENSMUSG00000007411" 0 0 11 543 0 0 0 81 0 0 0 0 0 0 0 4 0 0 0 0 1 440 0 2 0 0 0 1 1 0 0 0 13 213 0 0 1 1 2 0 1 1275 1 1 0 236 0 0 0 0 0 12 0 0 0 0 74 0 0 0 0 0 0 0 1 377 1 1 0 14 0 0 1 0 0 0 0 0 2 23 0 0 0 544 0 0
"ENSMUSG00000007415" 0 0 0 0 0 0 4 0 78 0 0 1 11 44 0 12 0 0 0 1 0 1343 9 0 0 0 0 0 0 0 0 0 0 0 0 0 48 0 0 0 0 0 0 48 256 1 0 750 0 31 0 0 0 0 0 0 0 0 0 17 0 1 0 2 0 1173 12 0 0 0 0 0 0 0 0 1 0 1 2590 0 2 0 0 0 0 0
"ENSMUSG00000007440" 0 0 0 6 0 0 0 0 0 0 0 0 0 0 0 0 0 0 0 0 0 0 0 0 0 0 0 0 0 0 0 0 0 0 0 0 0 0 0 0 0 0 0 0 0 0 0 0 0 0 0 1 9 0 0 0 0 0 0 0 0 0 0 0 0 0 0 0 0 0 0 1 0 0 0 0 0 0 1 0 0 0 0 0 0 0
"ENSMUSG00000007457" 0 0 0 0 0 0 0 0 0 0 0 0 0 0 0 0 0 0 0 0 0 0 0 0 0 0 0 0 0 0 0 0 0 0 0 0 0 0 0 0 0 0 0 0 0 0 0 0 0 0 0 0 0 0 0 0 0 0 0 0 0 0 0 0 0 0 0 0 0 0 0 0 0 0 0 0 0 0 0 0 0 0 0 0 0 0
"ENSMUSG00000007458" 0 0 5954 3838 1 187 7160 54 2 6520 0 1 1223 1 2097 24 844 6 1835 12036 9034 38 261 1904 0 743 13 0 195 377 1 1 0 110 0 468 3043 242 6963 5 387 6 51 2736 0 0 40 450 1 3666 3376 5240 886 2 7 6134 11 6 5642 25 554 8 403 9919 7554 3 14 1 2 0 183 1 1 0 0 5 5 6 2 4 1824 6070 6 7 2 8
"ENSMUSG00000007476" 232 0 3 18 1 2 56 0 2 2 328 62 0 0 0 1737 2418 3 608 745 0 0 4143 0 0 0 0 355 1684 6 1 1 1 0 0 44 147 50 597 0 1 0 0 687 0 2 0 214 0 0 1 4 1 1 3 0 0 2 3 1450 1978 4 554 649 1 0 3209 2380 0 38 1459 0 4 6 1 4 53 3 1 3059 1 546 2 1 209 0
"ENSMUSG00000007480" 0 0 0 0 0 0 0 0 0 0 0 0 0 0 0 0 0 0 0 0 0 0 0 0 0 0 0 0 0 0 0 0 0 0 0 0 0 0 0 0 0 0 0 0 0 0 0 0 0 0 0 0 0 0 0 0 0 0 0 0 0 0 0 0 0 0 0 0 0 0 0 0 0 0 0 0 0 0 0 0 0 0 0 0 0 0
"ENSMUSG00000007564" 0 0 1 93 1 1 1505 0 2 223 1 1 36 0 1310 39 10 7 4 25174 3 3 5391 0 0 45 63 0 506 46 4 0 1776 210 0 137 6 0 9 2 3229 0 453 434 0 1 382 4 0 1 1 0 64 2 3 1384 0 1 0 35 10 9 8 18888 4 4 371 0 0 1 400 2 3 47 0 7 0 795 56 3248 7635 9 3 3 0 634
"ENSMUSG00000007570" 0 0 0 0 0 0 0 1 0 0 0 0 0 0 0 0 0 0 0 0 0 0 0 0 0 0 0 0 0 0 0 0 0 0 0 0 1 0 0 0 0 0 0 1 0 0 0 0 0 0 87 0 0 0 0 0 1 0 0 0 0 0 0 0 0 0 0 0 0 0 0 0 2 0 0 1 0 0 0 0 0 0 0 0 0 0
"ENSMUSG00000007589" 0 0 1 0 0 0 1 0 0 0 0 0 0 0 0 3 0 0 0 25 0 1 0 0 0 0 0 0 0 0 0 0 0 0 0 0 4459 0 472 1 0 0 0 0 0 0 0 0 0 0 1 3 0 0 0 1 1 0 0 4 0 0 0 0 0 1 0 1 0 0 0 0 0 0 0 3826 0 2 2 0 3 418 1 0 0 0
"ENSMUSG00000007591" 0 0 3 0 0 0 0 0 0 0 0 0 0 0 0 0 0 0 0 0 0 0 0 0 0 0 0 0 0 0 0 0 0 0 0 0 0 0 0 0 0 0 0 0 0 0 0 0 0 0 0 8 0 0 0 0 0 0 0 0 0 0 0 0 0 0 0 0 0 0 0 0 0 0 0 0 0 0 0 0 0 0 0 0 0 0
"ENSMUSG00000007594" 0 0 0 0 0 0 0 0 0 0 0 0 0 0 0 0 0 0 0 0 0 0 0 0 0 0 0 0 0 0 0 0 0 0 0 0 0 0 0 0 0 0 0 0 0 0 0 0 0 0 0 0 0 0 0 0 0 0 0 0 0 0 0 0 0 0 0 0 0 0 0 0 0 0 0 0 0 0 0 0 0 0 0 0 0 0
"ENSMUSG00000007603" 0 0 1 0 0 0 0 0 0 0 0 0 0 0 22 111 0 0 0 0 0 0 0 0 0 0 0 2 0 0 0 0 0 0 0 20 0 5 0 55 0 0 0 1 0 0 0 0 0 0 0 0 0 0 0 0 0 0 0 0 0 0 0 0 0 0 0 648 2 0 0 0 0 0 0 0 4 0 0 0 1 0 48 0 0 0
"ENSMUSG00000007610" 0 0 0 2905 0 1 0 0 1 0 0 0 0 0 0 0 3 629 0 109 0 0 1 63 0 0 0 0 0 0 0 0 0 0 0 0 0 0 0 0 0 0 0 0 0 0 0 1 0 0 0 0 2582 0 1 0 0 3 0 0 3 542 0 0 0 0 0 0 0 0 0 0 0 0 0 0 0 0 0 0 0 0 0 0 1 1
"ENSMUSG00000007613" 0 1 31 0 0 1 16 176 0 0 0 1 0 0 0 10 0 1 0 0 2206 802 0 0 0 0 0 0 1 0 0 1 0 446 0 3670 520 2 1118 1 3 1 2431 0 0 127 0 0 0 0 188 34 0 0 1 18 167 0 0 12 1 1 0 0 1938 189 0 4 0 6 1 0 0 0 0 0 2 7 2355 1624 0 20 0 1 0 0
"ENSMUSG00000007617" 0 0 0 0 0 0 0 0 0 0 0 0 0 0 0 0 0 0 0 0 0 0 0 0 0 0 1 0 0 0 2335 0 0 0 0 0 0 0 0 0 0 0 0 0 0 0 0 0 0 0 0 0 1 0 0 0 0 0 0 0 0 0 0 0 0 0 0 0 0 0 0 0 0 0 0 0 0 0 0 0 0 0 0 0 0 0
"ENSMUSG00000007646" 0 0 1 0 0 1 0 0 0 1 0 0 0 0 0 1 0 0 0 0 0 0 0 0 0 0 0 0 0 0 0 0 0 0 0 0 0 1363 0 0 0 0 0 0 0 0 0 0 0 0 0 1 0 0 1 0 0 0 1 1 0 0 0 0 0 0 0 0 0 0 0 0 0 0 0 0 1214 2 0 0 0 0 0 0 0 0
"ENSMUSG00000007653" 0 0 0 0 0 0 0 0 0 0 0 0 0 0 0 0 0 0 0 0 0 0 0 0 0 0 0 0 0 0 0 0 0 0 0 0 0 0 0 0 0 0 0 0 0 0 0 0 0 0 0 1 0 0 0 0 0 0 0 0 0 0 0 0 0 0 0 0 0 0 0 0 0 0 0 0 0 0 0 0 0 0 0 0 0 0
"ENSMUSG00000007655" 0 0 0 0 0 0 0 0 0 0 0 0 0 0 0 0 0 0 0 0 0 0 0 0 0 0 0 0 0 0 0 0 0 0 0 0 0 0 0 0 0 0 0 0 0 0 0 0 0 0 0 0 0 0 0 0 0 0 0 0 0 0 0 0 0 0 0 0 0 0 0 0 0 0 0 0 0 0 0 0 0 0 0 0 0 0
"ENSMUSG00000007656" 0 0 121 0 254 0 85 2 28 553 23 0 1 0 13 1 17 548 29 244 899 478 11606 1101 0 1 10 0 0 113 2 0 260 194 0 2 101 486 394 0 335 0 119 145 0 1 3 245 1 0 0 120 1 235 1 83 1 0 469 3 4 499 29 161 763 298 10121 570 1 4 0 266 8 115 0 2 445 1 0 386 2 161 1 1 1 369
"ENSMUSG00000007659" 316 0 0 0 0 1 1255 0 1 0 0 0 0 38 0 1 1 0 548 0 0 4331 1 1 0 0 0 0 0 156 0 0 0 0 0 0 0 0 0 0 982 0 0 0 0 0 0 0 0 0 356 0 0 0 0 0 0 0 0 4 3 1 1 0 0 3907 1 1 0 0 0 0 0 154 0 0 0 0 0 0 0 0 0 0 0 0
"ENSMUSG00000007670" 0 0 22 83 66 264 549 161 0 319 5 49 34 1 43 785 292 39 620 14 232 167 512 0 0 31 133 16 214 381 19 1 4 46 0 10 1219 12 2532 3 24 103 59 116 89 160 89 99 64 97 96 23 57 10 233 378 143 0 297 561 253 41 426 9 196 53 398 348 5 0 159 2 1 281 6 813 12 14 347 96 976 2243 8 190 89 4
"ENSMUSG00000007682" 0 0 0 0 0 0 0 0 0 0 0 0 0 0 0 0 0 0 0 0 0 0 0 0 0 0 0 0 0 0 0 0 0 0 0 0 0 0 0 0 0 0 0 0 0 0 0 0 0 0 0 0 0 0 0 0 0 0 0 0 0 0 0 0 0 0 0 0 0 0 0 0 0 0 0 0 0 0 0 0 0 0 0 0 0 0
"ENSMUSG00000007721" 0 0 0 4181 1563 0 1 4 1 0 0 0 0 0 0 1 2657 10 1 3 1380 16 2 0 0 0 0 0 20 0 0 0 0 0 0 87 0 392 43 0 55 0 0 0 115 0 0 2 0 1 0 0 3437 1397 0 2 6 1 0 1 2309 2 1 3 1251 0 3 0 1 0 1 0 0 0 0 0 361 0 663 8 0 43 0 1 0 1
"ENSMUSG00000007739" 2 0 655 4 214 2 7107 124 0 647 2656 0 262 0 0 1757 6 13 2434 12020 1365 1707 1499 0 0 1 0 50 1 0 0 0 1 0 0 358 3 0 0 56 3 1 191 142 1207 1 0 0 0 47 159 183 5 194 2 6215 115 0 592 1411 11 11 2226 9576 1242 1455 1330 2 26 0 1 21 0 0 1 3 0 1 3 0 4 0 0 14 0 0
"ENSMUSG00000007777" 0 0 0 0 0 0 0 26 0 0 0 0 0 0 0 0 1 1691 1 0 0 433 1 0 0 0 72 0 2097 0 0 0 0 0 0 0 1651 0 0 1 0 0 25 1 1 0 58 0 0 0 0 0 0 1 0 0 26 0 0 0 1 1485 1 0 0 411 1 0 0 0 1785 0 0 0 0 0 0 0 0 0 0 0 0 0 0 0
"ENSMUSG00000007783" 0 0 0 0 0 0 0 0 0 0 0 0 0 0 0 0 0 0 0 0 0 0 0 0 0 0 0 0 0 1 0 0 0 0 0 0 0 0 0 0 0 0 0 0 0 0 0 0 0 0 0 0 0 0 0 0 0 0 0 0 0 0 0 0 0 0 0 0 0 0 0 0 0 1 0 0 0 0 0 0 0 0 0 0 0 0
"ENSMUSG00000007805" 0 0 0 0 0 0 0 0 0 0 0 0 0 0 0 0 0 0 0 0 0 0 0 0 0 0 0 0 0 0 0 0 0 0 0 0 0 0 0 0 0 0 0 0 0 0 0 0 0 0 0 0 0 0 0 0 0 0 0 0 0 0 0 0 0 0 0 0 0 0 0 0 0 0 0 0 0 0 0 0 0 0 0 0 0 0
"ENSMUSG00000007812" 0 0 0 0 246 0 148 0 0 0 600 0 13 0 0 0 442 5 190 0 1 3 201 0 0 242 0 0 0 0 0 0 189 13 20 0 0 0 766 0 0 0 0 0 0 0 0 84 0 0 256 0 0 0 0 137 2 0 0 0 405 0 0 0 1 3 0 651 0 0 0 0 1 0 0 0 0 0 0 0 0 701 0 0 0 0
"ENSMUSG00000007815" 3 0 316 456 1443 117 2223 35 1 1156 327 535 357 9 318 9315 8 621 1452 8280 1069 1505 1411 259 1 207 149 451 747 9 97 0 2617 500 0 0 2175 173 4004 3 126 2975 160 36 0 0 285 717 1 2243 1 67 55 1295 40 1635 67 30 944 7186 67 244 1258 6494 901 268 271 4347 10 172 6 2846 10 12 9 31 20 13 77 247 1184 3527 12 2247 561 42
"ENSMUSG00000007817" 0 0 4 1510 0 0 0 1 0 4 0 610 24 1 57 808 1 0 1 4382 18 28 1 70 0 11 0 0 0 0 68 0 0 0 0 0 6 0 3 0 0 57 27 568 294 0 36 6 2 0 0 2 1 0 0 0 0 0 1 697 2 0 1 3036 17 25 1 117 0 213 0 37 0 0 0 1 0 172 1 1707 40 3 2 3 5 0
"ENSMUSG00000007827" 0 0 3410 0 0 0 1 1 0 647 0 95 0 0 1 0 0 0 3 0 0 0 2 0 0 0 0 663 0 0 0 0 0 0 0 0 0 0 0 7 0 0 4 0 0 0 0 0 0 0 1144 0 0 0 0 0 0 0 579 0 0 0 3 0 1 0 4 0 501 0 0 0 0 0 0 0 0 0 1 0 0 0 8 0 0 0
"ENSMUSG00000007833" 0 0 1 2 0 2 2081 0 1 2 0 0 1 0 0 2846 1 1 2 3 0 3 0 0 0 0 0 0 0 0 0 0 0 0 0 0 6975 0 2 3 0 0 0 0 0 0 12 0 0 0 0 2 1 0 1 1329 0 1 4 2191 2 1 2 4 0 3 0 3 0 0 0 0 0 0 0 5979 0 23 3 3 3 2 3 0 0 0
"ENSMUSG00000007836" 0 0 3 5 0 0 2 211 0 216 28 9 5 0 13 1 83 60 2468 1750 151 726 21 58 0 14 13 2 296 42 55 0 0 1 0 2 191 0 1955 3 0 94 3 21 0 4 8 0 0 318 8 3 0 0 1 2 195 0 22 5 75 57 2131 1520 140 666 5 1960 1 82 7 41 2 26 0 3 0 6 3 1415 2 1675 3 28 1 0
"ENSMUSG00000007837" 0 0 0 0 0 0 0 0 0 0 0 0 3 0 0 0 0 0 0 0 0 0 0 0 0 0 0 0 0 0 0 0 0 0 0 0 0 0 0 0 0 0 0 0 0 0 0 0 0 0 0 0 0 0 0 0 0 0 0 0 0 0 0 0 0 0 0 0 0 0 0 0 0 0 0 0 0 0 0 0 0 0 0 0 0 0
"ENSMUSG00000007850" 11 0 3056 0 139 4015 4566 289 2 6 1 3 1131 5 26 27 1717 474 1136 352 3 5682 3 2 0 331 555 19 323 905 317 0 2 179 1791 66 60 5569 1 0 138 1855 439 16 542 3 1125 517 0 6322 1 2519 3 0 8 3926 203 0 6 17 1306 420 1000 6 1 4896 2 70 0 14 256 666 3 15 2 5 0 6 0 1 27 2 1 1837 0 2
"ENSMUSG00000007867" 0 0 0 0 0 0 0 0 0 1873 0 0 0 0 0 0 0 83 0 0 1 0 0 0 0 0 0 0 0 0 0 0 0 0 0 0 0 0 0 0 0 0 0 0 0 0 0 0 0 0 0 0 0 0 0 0 0 0 1644 0 0 79 0 0 1 0 0 0 0 0 0 0 0 0 0 0 0 0 0 0 0 0 0 0 0 0
"ENSMUSG00000007872" 0 0 1 0 0 25 1 0 0 77 0 26 36 0 20 67 70 2 1 1 1 3360 1 0 0 0 0 4025 12 0 1 1 143 0 1 0 249 0 8 0 0 443 1 33 52 0 47 417 0 0 0 0 1 0 24 0 0 0 0 56 55 3 1 1 2 2808 1 2 3250 0 0 0 1 0 1 1 0 2 0 461 0 0 0 0 23 0
"ENSMUSG00000007877" 0 0 0 0 0 0 0 0 0 0 0 0 0 0 0 0 0 0 0 0 0 0 0 0 0 0 0 0 0 0 0 0 0 0 0 0 0 0 0 0 0 0 0 0 0 0 0 0 0 0 0 0 0 0 0 0 0 0 0 0 0 0 0 0 0 0 0 0 0 0 0 0 0 0 0 0 0 0 0 0 0 0 0 0 0 0
"ENSMUSG00000007880" 1 2 1217 23 445 954 36 3278 5 339 0 3546 531 0 10 26 72 1711 3 0 6387 14 1 1 0 145 3 168 247 1014 32 161 634 345 1 0 3528 1989 8 6 93 1761 366 1299 23 0 219 946 1 0 1 1019 7 292 2 33 2576 6 23 22 4 719 4 0 4655 15 2 3 48 64 30 2779 696 37 0 2952 576 8686 469 189 405 9 4 2 803 69
"ENSMUSG00000007888" 0 0 0 0 0 0 0 0 0 0 0 0 0 0 0 1 0 0 0 0 0 0 0 0 0 0 0 0 0 0 0 0 0 0 0 0 0 0 0 0 0 0 0 0 0 0 0 0 0 0 0 0 0 0 0 0 0 0 0 0 0 0 0 0 0 0 0 0 0 0 0 0 0 0 0 0 0 0 0 0 0 0 0 0 0 0
"ENSMUSG00000007891" 1196 1 1111 9 3811 1964 322 1 1 1724 147 26 2 0 30 33 78 284 81 1682 26 2070 1705 1823 1 1874 0 9 24 282 439 0 164 2158 0 318 3 7626 19 3 483 0 1373 0 1 0 6 11 1 0 1 1030 9 3060 0 1 1 2 1571 2 1 55 74 6 24 1845 1 4 0 1015 1 124 2 265 1 5 4410 6 2245 3491 3 4 2 2171 10 1
"ENSMUSG00000007892" 26 0 184 1347 1357 4280 2253 737 34 2166 496 241 151 157 288 978 2425 2165 1193 4612 1683 1229 1610 106 0 385 375 1064 1224 540 1211 1440 694 863 55 1308 4459 882 6471 251 705 374 637 276 1032 2 831 1192 2 849 7 15 946 1054 2497 1380 617 3 1318 745 1065 1284 674 2976 1422 502 788 974 20 150 564 270 11 409 217 2698 89 6 43 498 389 2928 3 1012 752 1379
"ENSMUSG00000007907" 0 0 0 0 0 0 0 0 0 0 0 0 0 0 0 0 0 0 0 0 0 0 0 0 0 0 0 0 0 0 0 0 0 0 0 0 0 0 0 0 0 0 0 0 0 0 0 0 0 0 0 0 0 0 0 0 0 0 0 0 0 0 0 0 0 0 0 0 0 0 0 0 0 0 0 0 0 0 0 0 0 0 0 0 0 0
"ENSMUSG00000007908" 0 0 0 0 0 0 0 0 0 0 0 0 0 0 0 0 0 0 0 0 0 0 0 0 0 0 0 0 0 0 0 0 0 0 0 0 0 0 0 0 0 0 0 0 0 0 0 0 0 0 0 0 0 0 0 0 0 0 0 0 0 0 0 0 0 0 0 0 0 0 0 0 0 0 0 0 0 0 0 0 0 0 0 0 0 0
"ENSMUSG00000007944" 0 0 0 0 0 0 0 0 0 0 0 0 0 0 0 0 0 0 0 0 0 0 0 0 0 0 0 0 0 0 0 0 0 0 0 0 0 0 0 0 0 0 0 0 0 0 0 0 0 0 0 0 0 0 0 0 0 0 0 0 0 0 0 0 0 0 0 0 0 0 0 0 0 0 0 0 0 0 0 0 0 0 0 0 0 0
"ENSMUSG00000007946" 0 0 0 0 0 0 0 0 0 0 0 0 0 0 0 0 0 0 0 0 0 0 0 0 0 0 0 0 0 0 0 0 0 0 0 0 0 0 0 0 0 0 0 0 0 0 0 0 0 0 0 0 0 0 0 0 0 0 0 0 0 0 0 0 0 0 0 0 0 0 0 0 0 0 0 0 0 0 0 0 0 0 0 0 0 0
"ENSMUSG00000007950" 0 0 2 2 0 0 0 0 0 1 2 0 0 0 0 5 79 0 649 0 1269 16 0 0 0 0 0 0 0 1 2943 0 0 0 0 0 23 1 0 1 0 8 0 0 0 629 0 0 0 211 0 2 2 0 0 0 0 1 1 5 2 0 584 0 1153 16 0 699 3 1 0 2 0 1 2265 0 0 5 5 12 0 0 1 0 0 1
"ENSMUSG00000007987" 0 0 0 0 0 0 0 0 0 0 0 0 422 0 0 0 0 0 0 0 0 0 0 0 0 0 0 0 0 0 0 0 0 0 0 0 0 0 0 0 0 0 0 0 0 0 0 0 0 0 0 0 0 0 0 0 0 0 0 0 0 0 0 0 0 0 0 0 0 0 0 0 0 0 0 0 0 0 0 0 0 0 0 0 0 0
"ENSMUSG00000007989" 0 0 0 0 0 0 0 0 0 0 0 0 0 0 0 0 0 0 0 0 0 0 0 0 0 0 0 0 0 0 0 0 0 0 0 0 0 0 0 0 0 0 0 0 0 0 0 0 0 0 0 0 0 0 0 0 0 0 0 0 0 0 0 0 0 0 0 0 0 0 0 0 0 0 0 0 0 0 0 0 0 0 0 0 0 0
"ENSMUSG00000008028" 0 0 0 0 0 2 0 0 0 0 0 0 0 0 0 0 0 0 144 0 0 0 0 0 0 0 0 0 0 0 0 0 0 0 0 0 1 5 0 0 0 0 0 0 0 0 0 0 0 0 0 0 0 0 2 0 0 0 0 0 0 0 134 0 0 0 0 0 0 0 0 0 0 0 0 1 0 0 0 0 0 0 0 0 0 0
"ENSMUSG00000008035" 0 0 0 0 0 0 0 0 0 0 0 0 0 0 0 0 8 0 0 0 0 0 0 0 0 0 0 0 0 0 0 0 0 210 0 0 0 0 0 0 0 0 0 117 0 0 0 1 0 0 1 0 0 0 0 0 0 0 0 0 7 0 0 0 0 0 0 0 0 0 0 0 0 0 0 0 0 0 0 0 0 0 0 0 4 0
"ENSMUSG00000008036" 0 0 0 1247 1 1 493 1 0 0 0 0 10 0 17 238 1 0 0 0 89 363 206 0 0 0 112 59 0 0 3 0 0 0 0 0 46 0 1 0 0 0 0 0 0 0 0 0 0 128 0 0 1093 1 1 328 1 0 0 210 1 0 0 0 81 338 203 0 52 0 0 0 0 0 0 1 0 0 117 0 2 0 0 0 0 0
"ENSMUSG00000008090" 0 0 0 0 0 0 0 0 0 0 0 0 0 0 0 0 0 0 0 0 0 0 0 0 0 0 0 0 0 0 0 0 0 0 0 0 0 0 0 0 0 0 0 0 0 0 0 0 0 0 0 0 0 0 0 0 0 0 0 0 0 0 0 0 0 0 0 0 0 0 0 0 0 0 0 0 0 0 0 0 0 0 0 0 0 0
"ENSMUSG00000008129" 0 0 0 0 0 0 0 0 0 0 0 0 0 0 0 0 0 0 0 0 0 0 0 0 0 0 0 0 0 0 0 0 0 0 0 0 0 0 0 0 0 0 0 0 0 0 0 0 0 0 0 0 0 0 0 0 0 0 0 0 0 0 0 0 0 0 0 0 0 0 0 0 0 0 0 0 0 0 0 0 0 0 0 0 0 0
"ENSMUSG00000008136" 0 0 0 0 0 0 0 0 0 0 0 0 0 0 0 30 0 84 0 0 0 0 0 0 0 0 0 0 0 0 0 0 0 0 0 0 0 0 0 0 0 0 0 0 0 0 0 0 0 0 0 0 1 0 0 0 0 0 0 30 0 0 0 0 0 0 0 0 0 0 0 0 0 0 0 0 0 0 0 0 0 0 0 0 0 0
"ENSMUSG00000008140" 0 0 496 261 0 0 0 0 0 0 0 0 14 0 0 387 3749 2 0 0 0 48 0 0 0 0 0 1 0 634 0 0 0 0 0 6 0 710 1 3 45 0 3 2 2 0 0 6 0 0 3 446 1 1 0 0 0 0 0 355 3280 1 0 0 0 47 0 0 0 72 0 0 0 11 0 0 658 0 0 1 0 0 3 5 1 0
"ENSMUSG00000008153" 0 0 0 0 0 0 0 1 0 0 0 0 0 0 0 0 0 0 0 0 0 0 0 0 0 0 0 0 0 0 0 0 0 0 0 0 0 0 0 0 0 0 0 0 0 0 0 0 0 0 0 0 0 0 0 0 1 0 0 0 0 0 0 0 0 0 0 0 0 0 0 0 0 0 0 0 0 0 0 0 0 0 0 0 0 0
"ENSMUSG00000008167" 0 0 0 0 0 0 0 0 0 0 0 0 0 0 0 0 0 0 0 0 0 0 0 0 0 0 0 1 0 0 0 0 0 0 0 0 0 0 0 0 0 0 0 0 0 0 0 0 0 0 0 0 0 0 0 0 0 0 0 0 0 0 0 0 0 0 0 0 1 0 0 0 0 0 0 0 0 0 0 0 0 0 0 0 0 0
"ENSMUSG00000008193" 0 0 0 0 0 0 0 0 0 0 0 0 0 0 0 0 0 0 0 0 0 0 0 0 0 0 0 0 0 0 0 0 0 0 0 0 0 0 0 0 0 0 0 0 0 0 0 0 0 0 0 0 0 0 0 0 0 0 0 0 0 0 0 0 0 0 0 0 0 0 0 0 0 0 0 0 0 0 0 0 0 0 0 0 0 0
"ENSMUSG00000008200" 0 0 1704 0 60 188 0 684 2 2 94 593 235 1 0 186 367 0 1027 1343 0 1 1 0 1 80 0 1 1 163 3144 0 0 39 21 15 3 261 0 0 527 3 141 825 0 0 54 1 0 0 1066 1514 0 0 2 0 1 2 2 177 0 0 60 1087 0 1 1 2505 1 0 1 0 1 0 2369 3 0 2 1 0 6 0 0 729 1 337
"ENSMUSG00000008206" 0 0 2 255 184 2877 2 2829 58 1826 0 0 0 300 0 18 0 6 63 0 0 1 1 0 1 5 0 0 3258 470 0 0 20 1 0 69 92 25 0 0 0 62 7 73 0 0 1493 0 0 0 0 3 0 0 2454 1 2535 47 1686 20 0 1 0 0 0 2 1 0 0 1 0 0 6 11 0 89 0 485 0 0 0 0 0 1 0 1
"ENSMUSG00000008226" 0 0 2 0 0 0 0 0 0 0 0 0 0 0 0 0 0 0 0 0 0 0 0 0 0 0 0 0 0 0 0 0 0 0 0 174 338 0 0 0 0 0 0 0 0 0 54 84 0 0 0 2 0 0 0 0 0 0 0 0 0 0 0 0 0 0 0 0 0 0 0 0 0 0 0 301 0 0 0 0 0 0 0 0 0 0
"ENSMUSG00000008301" 0 0 1 4 0 2769 1 0 0 791 0 0 31 1 57 6 13 0 0 0 365 4 0 315 0 0 0 1 0 0 1 0 153 0 0 0 2 58 0 0 1 1 0 1289 0 0 0 1 0 0 0 1 4 0 2382 1 0 0 737 6 15 1 0 0 317 3 1 1 1 51 0 0 1 0 0 1 0 7447 6 10 12 0 0 0 2 0
"ENSMUSG00000008305" 0 0 2 0 0 0 0 0 0 0 0 0 0 0 0 0 1 0 0 1147 0 1 0 0 0 0 0 0 0 0 0 0 0 0 0 0 0 0 0 0 0 0 0 0 0 0 0 0 0 0 0 2 0 0 0 0 0 0 0 0 1 0 0 926 0 0 0 0 0 0 0 0 0 0 0 0 0 0 0 0 0 0 0 0 0 0
"ENSMUSG00000008307" 0 0 0 0 0 0 0 0 0 0 0 0 0 0 0 0 0 0 12 0 0 0 0 0 0 0 66 0 0 0 0 0 0 0 0 0 0 0 0 0 0 0 0 0 0 0 0 0 0 0 0 0 0 0 0 0 0 0 0 0 0 0 11 0 0 0 0 0 0 0 0 0 0 0 0 0 0 0 0 0 0 0 0 0 0 0
"ENSMUSG00000008318" 0 0 0 0 0 0 0 0 0 0 0 0 0 0 331 0 0 0 0 0 0 0 0 0 0 0 0 0 0 0 0 0 0 0 0 0 0 0 0 0 1150 0 0 0 0 0 0 0 0 0 0 0 0 0 0 0 0 0 0 0 0 0 0 0 0 0 0 0 0 0 0 0 0 0 0 0 0 0 0 0 0 0 0 0 0 0
"ENSMUSG00000008333" 0 0 25 0 232 0 632 0 0 0 0 59 420 0 0 1 17 50 1 0 415 129 0 29 0 52 0 22 2797 1 0 9 1276 1 0 272 357 2 275 44 0 0 838 0 0 0 7 2 0 186 135 25 0 0 0 569 0 1 1 0 0 47 1 0 384 122 0 229 0 18 2407 1 0 1 0 317 3 51 0 1 0 0 0 0 2 0
"ENSMUSG00000008348" 2320 2 254 443 3712 1014 861 1130 27 1428 103 2 668 744 128 1223 2390 1578 3205 2925 1376 6808 1762 34 0 827 283 2845 972 688 997 28 1913 1087 894 1406 3434 854 1843 55 254 0 696 82 674 43 163 2834 35 1074 514 141 11 2302 501 703 1024 31 218 908 865 699 894 2314 1177 4646 1521 1930 1308 63 593 31 2549 230 2 2411 161 651 1776 1479 1646 1539 51 13 869 6
"ENSMUSG00000008373" 0 0 0 0 245 0 0 0 0 1 12 0 0 0 0 0 78 0 1 0 2 10 0 0 0 0 1 0 1 1 0 0 0 0 0 0 6 2058 1 2 0 0 0 0 2883 0 0 0 0 0 0 0 0 1 0 0 0 0 0 0 0 0 2 0 2 10 0 0 0 4 3 0 1 0 0 3 1857 0 2983 0 2 1 0 0 0 3
"ENSMUSG00000008384" 0 0 0 0 1 1 2036 0 1 23 0 0 0 0 0 0 1 450 0 1 0 307 0 0 0 1 0 0 0 153 1 0 0 0 0 0 1 0 1858 0 0 269 0 39 0 0 0 0 1 0 0 1 0 1 2 1852 0 3 22 0 1 432 0 1 0 2 0 0 0 0 0 0 0 0 0 2 0 3 0 4 1 1482 0 0 0 0
"ENSMUSG00000008393" 0 0 0 1 0 0 0 294 0 0 0 0 0 0 0 0 0 1566 0 0 0 0 1 0 0 0 0 0 0 1 0 1 0 0 0 0 750 0 0 0 0 1 0 0 0 3 0 0 0 0 0 0 1 0 0 0 266 0 0 2 0 1357 0 0 0 0 0 0 0 0 0 0 0 1 0 0 0 0 0 0 0 0 0 0 0 0
"ENSMUSG00000008398" 0 0 60 0 0 0 0 0 1 0 0 7 0 2 0 0 0 399 8 0 0 0 1 0 0 253 0 0 0 64 3812 0 0 0 0 4 0 0 5 2 0 0 156 0 0 0 0 0 0 1 24 55 1 0 0 0 0 1 0 1 0 0 0 0 0 0 1 1 0 0 0 0 0 0 3362 0 0 0 0 19 34 4 0 0 0 2
"ENSMUSG00000008429" 0 0 1 0 0 251 1 912 0 0 1 0 0 0 120 0 0 0 0 60 0 202 543 0 0 0 35 0 0 0 0 0 0 0 0 0 0 0 0 2 0 8 0 0 1 0 269 255 0 3 0 2 0 0 218 2 727 0 0 0 0 0 0 0 0 175 510 0 0 15 0 0 0 0 0 0 0 0 0 0 751 0 1 0 0 0
"ENSMUSG00000008435" 1 0 2 238 6055 1 0 0 1 754 148 0 1 0 1 2824 1854 1735 2 3 0 2948 3 0 0 0 1 0 0 0 193 0 0 0 0 0 1 0 0 1 1 0 2 3061 0 0 1 20 0 0 0 3 4 4906 1 1 2 1 1 2411 887 0 2 5 0 2605 4 0 0 0 1 0 0 0 0 0 0 0 0 0 0 0 0 0 20 0
"ENSMUSG00000008438" 0 0 0 0 0 0 0 0 0 0 0 0 0 0 0 0 0 0 0 0 0 0 0 0 0 0 0 0 0 0 0 0 0 0 0 0 0 0 0 0 0 0 0 0 0 0 0 0 0 0 0 0 0 0 0 0 0 0 0 0 0 0 0 0 0 0 0 0 0 0 0 0 0 0 0 0 0 0 0 0 0 0 0 0 0 0
"ENSMUSG00000008450" 0 0 14 0 0 0 101 0 0 46 0 0 4 7 0 21 14 0 0 13 162 0 3 0 0 0 0 0 9 0 4 0 0 0 0 0 3 0 187 0 0 0 0 0 1 0 49 71 0 0 0 0 0 0 0 92 0 0 0 21 0 0 0 11 134 0 3 0 0 0 3 0 0 0 0 0 0 0 0 134 0 167 0 0 0 0
"ENSMUSG00000008461" 0 0 0 0 0 0 0 0 0 0 0 0 0 0 0 0 0 0 0 0 0 0 0 0 0 0 0 0 0 0 0 0 0 0 0 0 0 0 0 0 0 0 0 0 0 0 0 0 0 0 0 0 0 0 0 0 0 0 0 0 0 0 0 0 0 0 0 0 0 0 0 0 0 0 0 0 0 0 0 0 0 0 0 0 0 0
"ENSMUSG00000008475" 55 0 2076 5395 1647 569 12792 23 67 1103 1 1 970 2479 1490 50 11 257 320 4050 4573 12 269 0 0 270 469 91 122 1674 2140 100 787 128 0 24 19977 5515 6824 21 1240 0 2510 125 1494 104 103 8893 0 107 143 1768 4478 1431 55 8403 15 61 999 30 5 47 98 2399 3782 7 2 2405 89 11 111 3 5 973 1 14223 4166 474 198 296 11563 5636 24 2681 5720 527
"ENSMUSG00000008482" 0 0 0 0 0 0 0 0 0 0 0 0 0 0 0 0 0 0 0 0 0 0 0 0 0 0 0 0 0 0 0 0 0 0 0 0 0 0 0 0 0 0 0 0 0 0 0 0 0 0 0 0 0 0 0 0 0 0 0 0 0 0 0 0 0 0 0 0 0 0 0 0 0 0 0 0 0 0 0 0 0 0 0 0 0 0
"ENSMUSG00000008489" 0 0 0 0 0 0 0 0 0 0 0 0 0 1 0 0 0 0 0 0 0 0 0 0 0 0 0 0 0 0 0 0 1 0 0 0 0 0 0 0 0 0 0 0 0 0 0 0 0 0 0 0 0 0 0 0 0 0 0 0 0 0 0 0 0 0 0 0 0 0 0 0 0 0 0 0 0 0 0 0 0 0 0 0 0 0
"ENSMUSG00000008496" 0 0 5 0 0 51 0 0 0 1330 0 0 0 0 0 0 1 1 3 1 0 920 2 0 0 0 0 0 1 20 0 0 11 0 0 272 0 0 147 0 0 0 0 6 0 0 0 2 0 629 0 4 0 0 51 0 0 1 1221 0 1 2 5 1 0 805 2 0 0 0 1 0 0 0 0 0 1 0 0 0 0 138 0 0 2 0
"ENSMUSG00000008540" 0 0 0 0 0 0 0 0 0 0 0 0 0 0 0 0 0 0 0 0 0 0 0 0 0 0 0 0 0 0 0 0 0 0 0 0 0 0 0 0 0 0 0 0 0 0 0 0 0 0 0 0 0 0 0 0 0 0 0 0 0 0 0 0 0 0 0 0 0 0 0 0 0 0 0 0 0 0 0 0 0 0 0 0 0 0
"ENSMUSG00000008575" 0 0 3 0 0 0 0 0 0 0 1 0 0 0 0 0 0 0 0 0 0 0 0 1 0 0 0 0 0 0 0 0 0 0 0 0 0 0 0 0 0 0 0 0 0 0 0 0 0 0 0 3 0 0 0 0 0 0 0 0 0 0 0 0 0 0 0 0 0 1 0 0 0 0 0 0 0 0 0 0 0 0 0 0 0 0
"ENSMUSG00000008590" 0 0 1 0 0 0 0 0 0 0 0 0 0 0 0 0 0 0 0 0 0 0 0 0 0 0 0 0 1 0 0 0 0 0 0 0 0 0 0 0 0 0 0 0 0 0 0 0 0 0 0 1 0 0 0 0 0 0 0 0 0 0 0 0 0 0 0 0 0 0 1 0 0 0 0 0 0 0 0 0 0 0 0 0 0 0
"ENSMUSG00000008601" 0 0 0 0 0 0 0 0 0 0 0 0 0 0 0 0 0 0 0 0 0 0 0 0 0 0 0 0 0 0 0 0 0 0 0 0 0 0 0 0 0 0 0 0 0 0 0 0 0 0 0 0 0 0 0 0 0 0 0 0 0 0 0 0 0 0 0 0 0 0 0 0 0 0 0 0 0 0 0 0 0 0 0 0 0 0
"ENSMUSG00000008604" 0 0 154 1 0 1 0 0 0 0 1 0 0 0 0 1 0 0 1 0 0 0 0 0 0 0 180 0 0 0 0 0 0 0 0 0 0 0 0 1 0 0 0 0 0 0 0 1 0 0 0 0 1 0 1 0 0 0 0 1 0 0 2 0 0 0 0 1 0 0 0 2 0 0 0 0 0 18 0 757 0 0 1 0 1 0
"ENSMUSG00000008658" 0 0 0 0 0 0 0 0 0 0 0 0 0 0 0 0 0 0 0 0 0 0 0 0 0 0 0 0 0 0 0 0 0 0 0 0 0 0 0 0 0 0 0 0 0 0 0 0 0 0 0 0 0 0 0 0 0 0 0 0 0 0 0 0 0 0 0 0 0 0 0 0 0 0 0 0 0 0 0 0 0 0 0 0 0 0
"ENSMUSG00000008668" 0 1 417 3963 2175 3104 4349 1873 397 2485 1747 540 741 216 326 3681 4115 3208 3324 4788 4213 3322 5163 341 1 214 620 468 3439 1009 1557 1294 1555 1600 1 1396 6029 3640 7473 1023 1605 550 586 1361 1823 0 1642 2207 257 1138 222 88 2498 1474 1755 2386 1416 294 1455 2468 1456 1846 2181 2789 2733 917 2945 2358 107 178 1974 411 3 579 249 3478 1945 1227 738 1386 1810 2847 783 2364 505 773
"ENSMUSG00000008682" 0 0 417 47 20 53 58 35 2 331 129 13 7 1 3 97 417 4 56 65 2641 130 28 6 0 5 9 209 9 40 201 63 9 233 0 26 25 23 89 4 5 3 18 23 21 1 239 2 0 4 1 350 42 17 41 44 27 0 305 93 37 3 34 50 2324 2 20 2 0 1 3 1 0 31 0 24 4 16 51 20 839 10 4 3 0 5
"ENSMUSG00000008683" 311 0 678 4176 1283 216 2107 443 26 1467 541 560 32 0 162 3213 3953 1060 1041 3329 387 1224 497 77 2 274 387 610 1158 410 334 1008 115 245 0 209 1141 1206 2194 109 261 136 213 713 1991 1 1446 256 97 856 1 218 2410 753 22 1121 368 3 943 2003 2181 522 558 2128 334 694 169 442 195 92 858 562 129 219 0 783 756 37 114 1579 684 1294 14 1212 51 60
"ENSMUSG00000008690" 0 0 503 916 1 0 202 14 0 0 0 0 0 0 0 3 1101 0 0 1 0 2 1 0 0 0 44 1 195 731 1 0 0 27 0 0 1 74 0 1 0 0 0 548 3 0 225 0 0 0 0 1 1 1 0 195 13 0 1 3 0 0 0 1 0 2 1 2 1 0 181 0 0 687 0 0 70 1 265 6 0 0 0 0 0 0
"ENSMUSG00000008730" 2 0 891 1 2 6 5372 423 2 5 378 22 0 0 429 14406 153 2479 7556 5114 22 109 4020 952 1 3 0 282 397 0 1 18 2520 1 0 1358 13917 0 1487 5 22 78 349 1 6553 2 242 0 0 483 14 802 2 1 8 4829 402 3 7 10755 147 388 6225 3922 29 7 3168 9190 4 3 313 2 6 0 1 8791 0 87 33 2578 63 950 4 461 0 1
"ENSMUSG00000008734" 0 0 0 0 0 0 0 0 0 0 0 0 0 0 0 0 0 0 0 0 0 0 0 0 0 0 0 0 0 0 0 0 0 0 0 0 0 0 0 0 0 0 0 0 0 0 0 0 0 0 0 0 0 0 0 0 0 0 0 0 0 0 0 0 0 0 0 0 0 0 0 0 0 0 0 0 0 0 0 0 0 0 0 0 0 0
"ENSMUSG00000008763" 1 0 1 2 0 0 0 1 0 79 0 1 0 0 405 3 534 0 0 0 0 252 1 0 0 0 75 0 0 583 0 0 1 1534 0 0 2848 1 1 68 0 254 0 1 0 1 0 712 0 1 0 2 4 0 1 0 1 0 79 6 1 0 0 0 0 0 0 0 0 281 0 25 0 544 0 2280 1 0 2 1028 0 1 64 781 0 0
"ENSMUSG00000008789" 0 0 0 0 0 0 0 0 0 0 0 0 0 0 0 0 0 0 0 0 0 0 0 0 0 0 0 0 0 0 0 0 0 0 0 0 0 0 0 0 0 0 0 0 0 0 0 0 0 0 0 0 0 0 0 0 0 0 0 0 0 0 0 0 0 0 0 0 0 0 0 0 0 0 0 0 0 0 0 0 0 0 0 0 0 0
"ENSMUSG00000008813" 0 0 0 0 0 0 0 0 0 0 0 0 0 0 0 0 0 0 0 0 0 0 0 0 0 0 0 0 0 0 0 0 0 0 0 0 0 0 0 0 0 0 0 0 0 0 0 0 0 0 0 0 0 0 0 0 0 0 0 0 0 0 0 0 0 0 0 0 0 0 0 0 0 0 0 0 0 0 0 0 0 0 0 0 0 0
"ENSMUSG00000008822" 0 0 0 189 0 1 4 0 0 460 0 0 0 0 0 0 0 0 1 0 0 1144 72 0 0 0 0 0 11 1 2 533 923 0 1 0 1147 0 0 0 98 0 0 0 96 0 0 10 0 0 0 0 0 0 1 0 0 0 0 1 0 0 1 2 0 863 0 0 0 0 0 0 0 0 0 991 0 1 0 0 0 0 0 349 0 0
"ENSMUSG00000008843" 0 0 0 0 0 0 0 0 0 0 0 0 0 0 0 0 0 0 0 0 0 0 0 0 0 0 0 0 0 0 0 0 0 0 0 0 0 0 0 0 0 0 0 0 0 0 0 0 0 0 0 0 0 0 0 0 0 0 0 0 0 0 0 0 0 0 0 0 0 0 0 0 0 0 0 0 0 0 0 0 0 0 0 0 0 0
"ENSMUSG00000008845" 0 0 0 0 0 0 0 0 0 0 0 0 0 0 0 0 0 0 0 0 0 0 0 0 0 0 0 0 0 0 0 0 0 0 0 0 0 0 0 0 0 0 0 0 0 0 0 0 0 0 0 0 0 0 0 0 0 0 0 0 0 0 0 0 0 0 0 0 0 0 0 0 0 0 0 0 0 0 0 0 0 0 0 0 0 0
"ENSMUSG00000008855" 6 0 0 0 0 0 0 0 0 0 0 1 0 0 6 0 3 12 0 0 0 0 0 0 0 0 0 0 0 0 0 0 0 0 0 0 1 0 15 148 0 0 0 0 0 0 0 0 0 0 0 0 0 0 0 0 0 0 0 0 0 0 0 0 0 0 0 0 0 0 0 0 0 0 0 0 0 71 0 0 0 0 0 0 0 2
"ENSMUSG00000008859" 0 0 1 58 0 0 0 0 0 36 0 0 0 0 0 0 0 0 0 0 0 0 0 0 0 0 8 0 0 0 0 831 1 0 0 0 0 0 0 0 0 0 0 0 0 0 0 4 0 0 0 1 56 0 0 0 0 0 39 0 0 0 0 0 0 0 0 0 0 0 0 0 0 0 0 0 0 0 0 0 0 0 0 0 4 0
"ENSMUSG00000008874" 0 0 0 0 0 0 0 0 0 0 0 0 0 0 0 0 0 0 0 0 0 0 0 0 0 0 0 0 0 0 0 0 0 0 0 0 0 0 0 0 0 0 0 0 0 0 0 0 0 0 0 0 0 0 0 0 0 0 0 0 0 0 0 0 0 0 0 0 0 0 0 0 0 0 0 0 0 0 0 0 0 0 0 0 0 0
"ENSMUSG00000008892" 53 0 0 414 0 0 935 4 0 1 0 0 0 1 0 0 158 1 0 15 427 0 1 0 0 492 336 18 3121 93 0 0 0 0 0 0 0 0 0 0 34 5 0 0 0 0 1 644 0 0 0 0 319 0 0 0 4 0 2 0 148 1 0 17 388 0 1 6 0 0 2517 0 0 0 0 0 0 0 0 160 0 0 0 0 0 1
"ENSMUSG00000008932" 0 0 0 0 0 0 0 0 0 0 0 0 0 0 0 0 0 0 0 0 0 0 0 0 0 0 0 0 0 0 0 0 0 0 0 0 1 0 0 0 0 0 0 0 0 0 0 0 0 0 0 0 0 0 0 0 0 0 0 0 0 0 0 0 0 0 0 0 0 0 0 0 0 0 0 1 0 0 0 0 0 0 0 0 0 0
"ENSMUSG00000008958" 0 0 0 0 69 0 0 0 0 1 0 0 26 0 0 0 0 1 2 0 0 0 0 0 0 1 0 0 0 1 0 0 1299 0 0 0 241 0 179 0 462 0 0 0 0 0 0 1 0 9 1 0 0 64 0 0 0 0 0 0 0 0 1 0 0 0 0 13 0 0 0 3 0 0 0 0 0 13 0 0 1 167 0 0 0 13
"ENSMUSG00000008976" 0 0 610 0 0 0 0 64 0 0 0 0 0 0 0 2136 2 3 1 1 0 1 0 0 0 0 0 0 0 46 0 37 1 0 0 0 349 0 1 0 0 1 0 305 0 0 0 0 0 200 0 532 0 0 0 1 63 0 0 1387 1 1 1 1 0 1 0 0 0 0 0 0 0 47 0 0 0 0 0 0 4 0 0 0 0 0
"ENSMUSG00000008999" 0 0 1 3 0 2 3164 0 0 1 1 0 0 0 86 0 103 0 0 0 0 1 1 0 0 0 0 0 0 707 0 0 4 0 0 0 8 0 1 635 3697 0 234 0 4 0 0 1 0 0 0 1 0 0 0 888 0 0 1 0 77 0 0 0 0 1 0 1 0 0 0 0 0 668 0 8 0 0 0 0 0 1 0 0 1 0
"ENSMUSG00000009013" 38 0 198 1736 180 176 949 100 0 0 127 486 5 0 0 7 1560 2151 244 2730 59 1228 2524 1 0 135 0 3915 82 64 1 77 191 0 0 1053 1304 0 2236 3 122 2 325 1002 1157 0 0 197 1 0 0 0 1342 163 157 2 2 0 0 9 1213 1646 216 2089 54 846 2010 498 2482 10 79 15 0 0 1 295 0 1720 1 242 225 1657 3 1254 17 1
"ENSMUSG00000009030" 858 0 0 0 0 0 883 0 1 1 0 343 1 0 0 0 17 0 0 0 0 0 0 0 0 0 0 1 0 76 0 0 2626 0 0 0 0 0 0 0 0 0 0 0 1 0 0 0 0 0 0 0 0 0 0 0 0 1 0 0 0 0 0 0 0 0 0 1867 1 0 0 0 1 0 0 0 0 0 0 0 259 0 0 0 0 0
"ENSMUSG00000009035" 0 0 0 564 0 134 143 0 0 0 0 0 0 0 0 0 1 0 0 0 0 0 0 0 0 0 0 0 0 0 0 0 0 0 0 0 0 197 0 0 0 0 0 0 0 0 0 0 0 0 0 0 504 0 0 131 0 0 0 0 1 0 0 0 0 0 0 0 0 0 0 0 0 0 0 0 0 0 0 1 0 0 0 0 0 0
"ENSMUSG00000009047" 0 0 0 0 0 0 0 0 0 0 0 0 0 0 0 0 0 0 0 0 0 0 0 0 0 0 0 0 0 0 0 0 0 0 0 0 0 0 0 0 0 0 0 0 0 0 0 0 0 0 0 0 0 0 0 0 0 0 0 0 0 0 0 0 0 0 0 0 0 0 0 0 0 0 0 0 0 0 0 0 0 0 0 0 0 0
"ENSMUSG00000009070" 0 0 0 0 0 0 0 0 0 0 0 0 0 0 0 0 1 0 0 0 0 0 0 0 0 0 0 0 0 0 0 0 0 0 0 0 0 0 0 0 0 0 0 0 0 0 0 0 0 0 0 0 0 0 0 0 0 0 0 0 1 0 0 0 0 0 0 0 0 0 0 0 0 0 0 0 0 0 0 0 0 0 0 0 0 0
"ENSMUSG00000009073" 0 0 0 0 0 0 0 511 0 3 26 0 0 0 0 1350 0 1 26 35 1 16 0 0 0 0 76 1 0 111 0 0 0 0 0 0 4 302 0 0 172 0 0 0 0 0 0 8 0 0 0 0 1 0 0 0 406 0 0 1106 0 1 23 6 1 0 0 0 1 0 0 0 0 106 0 1 244 1 262 0 0 1 0 0 0 0
"ENSMUSG00000009075" 0 0 0 0 0 0 0 0 0 0 0 0 0 0 0 0 0 0 0 0 0 0 0 0 0 0 0 0 0 0 0 0 0 0 0 0 0 0 0 0 0 0 0 0 0 0 0 0 0 0 0 0 0 0 0 0 0 0 0 0 0 0 0 0 0 0 0 0 0 0 0 0 0 0 0 0 0 0 0 0 0 0 0 0 0 0
"ENSMUSG00000009076" 0 0 2 2360 0 860 1 0 0 27 0 0 0 0 0 0 551 11 40 0 1 0 0 0 0 0 0 0 1 0 0 0 0 0 0 0 112 0 0 0 0 0 0 0 21 0 0 46 0 193 0 2 1845 0 747 2 0 0 0 0 274 0 37 0 1 0 0 42 1 0 1 0 0 0 0 0 0 2 138 1 1 0 0 0 0 0
"ENSMUSG00000009079" 274 0 1116 420 933 3 255 57 1 37 280 88 80 10 114 192 1477 1 200 371 472 5575 88 0 0 84 15 1 3 228 294 128 114 37 0 82 183 211 487 7 172 0 76 54 57 184 48 1372 1 1 55 938 269 764 0 200 35 1 35 131 12 1 67 242 411 4546 82 188 1 0 2 5 64 209 0 118 174 137 34 7 1019 440 2 196 1217 106
"ENSMUSG00000009090" 5 0 1091 3 20 0 7597 4 2 2 99 0 0 0 0 5 463 2162 4 164 167 1195 1170 1 2 0 0 228 238 6 52 0 1 0 194 249 1190 7 15187 1 0 1387 0 0 2 0 29 1546 0 4 1 997 4 17 0 6645 6 3 4 6 166 1 1 159 154 1 68 9034 220 111 191 2541 7 6 52 1080 8 6 10 7 10 12533 2 1035 6 1
"ENSMUSG00000009092" 0 0 0 0 0 0 0 0 0 0 0 0 0 0 0 0 0 0 0 0 0 0 0 0 0 0 0 0 0 0 0 0 0 0 0 0 0 0 0 0 0 0 0 0 0 0 0 0 0 0 0 0 0 0 0 0 0 0 0 0 0 0 0 0 0 0 0 0 0 0 0 0 0 0 0 0 0 0 0 0 0 0 0 0 0 0
"ENSMUSG00000009093" 0 0 0 0 0 0 0 0 0 0 0 0 0 0 0 0 0 0 0 0 0 0 0 0 0 0 0 0 0 0 0 0 0 0 0 0 0 0 0 0 0 0 0 0 0 0 0 0 0 0 0 0 0 0 0 0 0 0 0 0 0 0 0 0 0 0 0 0 0 0 0 0 0 0 0 0 0 0 0 0 0 0 0 0 0 0
"ENSMUSG00000009097" 0 0 0 0 0 0 0 0 0 0 0 0 0 0 0 0 0 0 0 0 0 0 0 0 0 0 0 0 0 0 0 0 0 0 0 0 0 0 0 0 0 0 0 0 0 0 0 0 0 0 0 0 0 0 0 0 0 0 0 0 0 0 0 0 0 0 0 0 0 0 0 0 0 0 0 0 0 0 0 0 0 0 0 0 0 0
"ENSMUSG00000009108" 0 0 0 0 0 0 0 0 0 0 0 0 0 0 0 0 0 0 0 0 0 0 0 0 0 0 0 0 0 0 0 0 0 0 0 0 0 0 0 0 0 0 0 0 0 0 0 0 0 0 0 0 0 0 0 0 0 0 0 0 0 0 0 0 0 0 0 0 0 0 0 0 0 0 0 0 0 0 0 0 0 0 0 0 0 0
"ENSMUSG00000009112" 0 0 0 0 0 0 0 0 0 0 0 0 0 0 0 0 0 0 0 0 0 0 0 0 0 0 0 0 0 0 0 0 0 0 0 0 0 0 0 0 0 0 0 0 0 0 0 20 0 0 0 0 0 0 0 0 0 0 0 0 0 0 0 0 0 0 0 0 0 0 0 0 0 0 0 0 0 0 0 0 0 0 0 0 19 0
"ENSMUSG00000009114" 0 0 0 0 0 0 0 0 0 0 0 0 0 0 0 0 0 0 0 0 0 0 0 0 0 0 0 0 0 0 0 0 0 0 0 0 0 0 0 0 0 0 0 0 0 0 0 0 0 0 0 0 0 0 0 0 0 0 0 0 0 0 0 0 0 0 0 0 0 0 0 0 0 0 0 0 0 0 0 0 0 0 0 0 0 0
"ENSMUSG00000009115" 0 0 0 0 0 0 0 0 0 0 0 0 0 0 0 0 0 0 0 0 0 0 0 0 0 0 0 0 0 0 0 0 0 0 0 0 0 0 0 0 0 0 0 0 0 0 0 0 0 0 0 0 0 0 0 0 0 0 0 0 0 0 0 0 0 0 0 0 0 0 0 0 0 0 0 0 0 0 0 0 0 0 0 0 0 0
"ENSMUSG00000009145" 0 0 11 0 0 0 0 0 0 0 0 0 7 0 0 0 0 0 0 96 10 0 0 0 0 0 0 0 0 0 0 0 0 0 0 0 0 0 0 0 0 0 0 1 0 0 0 0 0 0 0 10 0 0 0 0 0 0 0 0 0 0 0 83 8 0 0 0 0 0 0 0 0 0 0 0 0 0 0 0 0 0 0 1 0 0
"ENSMUSG00000009185" 0 0 0 0 0 0 0 0 0 0 0 0 0 0 0 0 0 0 0 0 0 0 0 0 0 0 0 0 0 0 0 0 0 0 0 0 0 0 0 0 0 0 0 0 0 0 0 0 0 0 0 0 0 0 0 0 0 0 0 0 0 0 0 0 0 0 0 0 0 0 0 0 0 0 0 0 0 0 0 0 0 0 0 0 0 0
"ENSMUSG00000009207" 209 0 1 208 2 0 0 0 0 21 0 0 81 0 0 0 0 26 0 2 8 0 0 0 0 0 0 0 2 0 790 1 1 1 0 1 0 2 9 0 0 0 89 0 0 0 0 512 2 0 0 0 2 2 0 0 0 0 5 0 0 1 0 4 11 0 0 2 0 0 3 0 0 0 0 0 4 1 0 0 2 0 0 9065 4 231
"ENSMUSG00000009210" 0 0 0 0 0 0 0 0 0 0 0 0 0 0 0 0 0 0 0 0 0 0 0 0 0 0 0 0 0 0 0 0 0 0 0 0 0 0 0 0 0 0 0 0 0 0 0 0 0 0 0 0 0 0 0 0 0 0 0 0 0 0 0 0 0 0 0 0 0 0 0 0 0 0 0 0 0 0 0 0 0 0 0 0 0 0
"ENSMUSG00000009214" 0 0 0 0 0 0 0 0 0 0 0 0 0 0 0 0 0 0 0 0 0 0 0 0 0 0 0 0 0 0 0 0 0 0 0 0 0 0 0 0 0 0 0 0 0 0 0 0 0 0 0 0 0 0 0 0 0 0 0 0 0 0 0 0 0 0 0 0 0 0 0 0 0 0 0 0 0 0 0 0 0 0 0 0 0 0
"ENSMUSG00000009216" 0 0 0 0 0 0 0 0 0 0 0 0 0 0 0 0 0 0 0 0 0 0 0 0 0 0 0 0 0 0 0 0 0 0 0 0 0 0 0 0 0 0 0 0 0 0 0 0 0 0 0 0 0 0 0 0 0 0 0 0 0 0 0 0 0 0 0 0 0 0 0 0 0 0 0 0 0 0 0 0 0 0 0 0 0 0
"ENSMUSG00000009246" 0 0 0 0 0 0 0 0 0 0 0 0 0 0 0 0 0 0 0 0 0 0 0 0 0 0 0 0 0 0 0 0 0 0 0 0 0 0 0 0 0 0 0 0 0 0 0 0 0 0 0 0 0 0 0 0 0 0 0 0 0 0 0 0 0 0 0 0 0 0 0 0 0 0 0 0 0 0 0 0 0 0 0 0 0 0
"ENSMUSG00000009248" 0 0 0 0 0 0 0 0 1797 0 0 0 85 0 18 0 0 0 0 0 0 0 1 0 0 0 0 0 0 0 0 0 0 0 0 0 433 0 0 2 0 100 0 0 0 0 1 0 0 0 0 1 0 0 0 0 0 1536 0 0 0 0 0 1 0 0 1 0 0 0 0 0 0 0 0 0 0 0 0 0 0 0 1 0 0 0
"ENSMUSG00000009281" 0 0 0 0 0 0 0 0 0 0 0 0 0 0 0 0 0 0 0 0 0 0 0 0 0 0 0 0 0 0 0 0 0 0 0 0 0 0 0 0 0 0 0 0 0 0 0 0 0 0 0 0 0 0 0 0 0 0 0 0 0 0 0 0 0 0 0 0 0 0 0 0 0 0 0 0 0 0 0 0 0 0 0 0 0 0
"ENSMUSG00000009291" 0 0 0 2 2 21 0 0 0 4 0 2 0 0 0 129 0 4 4 0 0 0 41 0 0 5 0 49 23 209 2 0 0 349 0 1896 827 34 2 0 0 1 2462 4991 0 0 0 0 1 0 0 0 2 0 0 0 0 0 5 118 0 4 4 0 0 1 0 7027 2 2 24 3 15 191 2 4 2 0 0 0 0 0 0 1942 0 0
"ENSMUSG00000009292" 0 0 0 0 0 0 0 0 0 2 0 0 0 0 0 0 0 0 0 0 0 0 0 0 0 0 0 0 0 0 0 0 0 0 0 0 0 0 0 1 0 0 0 0 0 0 0 0 0 0 0 0 0 0 0 0 0 0 0 0 0 0 0 0 0 0 0 0 0 0 0 0 3 0 0 0 0 0 0 0 0 0 1 0 0 0
"ENSMUSG00000009293" 0 1 0 0 0 0 0 3 0 3 0 0 82 8 0 0 570 4 0 0 0 13 0 652 0 0 0 1 0 0 0 0 0 47 0 0 371 0 0 0 1244 1 19 0 0 0 94 388 0 0 1 0 0 0 0 0 3 0 3 0 0 0 0 0 0 13 0 3078 1 15 0 0 1 0 0 1 0 0 0 0 3 0 0 1 69 88
"ENSMUSG00000009350" 0 0 0 0 0 0 0 0 0 0 0 0 0 0 0 0 0 0 0 0 0 0 0 0 0 0 0 0 0 0 0 0 0 0 0 0 0 0 0 0 0 0 0 0 0 0 0 0 0 0 0 0 0 0 0 0 0 0 0 0 0 0 0 0 0 0 0 0 0 0 0 0 0 0 0 0 0 0 0 0 0 0 0 0 0 0
"ENSMUSG00000009356" 0 0 0 0 0 0 0 0 0 0 0 0 0 0 0 0 0 0 0 0 0 0 0 0 0 0 0 0 0 0 0 0 0 0 0 0 0 0 0 0 0 0 0 0 0 0 0 0 0 0 0 0 0 0 0 0 0 0 0 0 0 0 0 0 0 0 0 0 0 0 0 0 0 0 0 0 0 0 0 0 0 0 0 0 0 0
"ENSMUSG00000009376" 0 0 0 0 0 0 0 0 0 0 0 0 0 0 0 0 0 0 0 0 0 0 0 0 0 0 0 0 0 0 0 0 0 0 0 0 0 0 0 0 0 0 0 0 0 0 0 0 0 0 0 0 0 0 0 0 0 0 0 0 0 0 0 0 0 0 0 0 0 0 0 0 0 0 0 0 0 0 0 0 0 0 0 0 0 0
"ENSMUSG00000009378" 0 0 0 0 0 0 0 0 0 0 0 0 0 0 0 0 0 0 0 0 0 0 0 0 0 0 0 0 0 0 0 0 0 0 0 0 0 0 0 0 0 0 0 0 0 0 0 0 0 0 0 0 0 0 0 0 0 0 0 0 0 0 0 0 0 0 0 0 0 0 0 0 0 0 0 0 0 0 0 0 0 0 0 0 0 0
"ENSMUSG00000009394" 0 0 0 0 0 1 0 0 0 0 0 0 0 0 0 0 0 0 0 0 0 0 0 0 0 0 0 0 0 0 0 0 0 0 0 0 0 0 0 0 0 0 0 0 0 0 0 0 0 0 0 0 0 0 1 0 0 0 0 0 0 0 0 0 0 0 0 0 0 0 0 0 0 0 0 0 0 0 0 0 0 0 0 0 0 0
"ENSMUSG00000009406" 0 0 1 1 0 0 0 1 5533 0 0 0 0 0 0 0 0 0 0 0 6 0 4 0 0 1 0 1 0 0 0 0 0 0 0 0 0 1 0 0 0 0 0 0 0 0 0 0 0 0 0 1 1 0 0 0 1 4265 0 0 1 0 0 0 6 0 4 1 1 28 0 1057 0 0 0 0 1 0 0 0 0 0 0 0 0 0
"ENSMUSG00000009418" 0 0 2 0 0 1 0 0 0 0 0 0 0 0 0 0 2 0 42 0 0 0 58 0 0 0 0 0 0 0 0 0 0 0 0 0 0 0 0 0 0 0 0 0 0 1 0 0 0 0 0 2 0 0 1 0 0 0 0 0 2 0 0 0 0 0 0 0 0 0 0 0 1 0 0 0 0 0 0 1 0 0 0 0 0 0
"ENSMUSG00000009470" 0 0 1722 1 492 7 4 8 0 109 163 157 0 0 1 855 622 1 5 1 356 1873 2 0 0 4 157 0 46 16 316 700 176 0 1 0 6 9 119 31 111 0 31 0 0 14 711 22 0 7 4 1359 2 432 1 4 8 0 5 461 525 0 0 1 328 97 1 212 0 0 0 13 1 16 0 3 0 3 1292 3 1 115 37 0 0 0
"ENSMUSG00000009471" 0 0 0 0 0 0 0 0 0 0 0 0 0 0 0 0 0 0 0 0 0 0 0 0 0 0 0 0 0 0 0 0 0 0 0 0 0 0 0 0 0 0 0 0 0 0 0 0 0 0 0 0 0 0 0 0 0 0 0 0 0 0 0 0 0 0 0 0 0 0 0 0 22 0 0 0 0 0 0 0 0 0 0 0 0 0
"ENSMUSG00000009487" 0 0 0 0 0 0 0 0 0 0 0 0 0 0 0 0 0 0 0 0 0 0 0 0 0 0 0 0 0 0 0 0 0 0 0 0 0 0 0 0 0 0 0 0 0 0 0 0 1 0 0 0 0 0 0 0 0 0 0 0 0 0 0 0 0 0 0 0 0 0 0 0 0 0 0 0 0 0 0 0 0 0 0 0 0 0
"ENSMUSG00000009535" 0 0 0 0 0 1 0 0 0 2 0 1211 0 1 0 1 1 1 1519 0 0 0 2034 0 0 0 821 0 4177 0 0 0 0 1 0 0 0 0 1 0 0 0 62 0 0 0 1984 188 0 0 0 0 0 0 0 0 0 0 2 2 0 1 1362 0 0 0 1729 1 0 20 3331 396 0 0 0 0 0 0 0 0 0 1 0 2 0 0
"ENSMUSG00000009545" 0 0 0 0 0 0 0 0 0 0 0 0 0 0 0 0 0 0 0 0 0 0 0 0 0 0 0 0 0 0 0 0 0 0 0 0 0 0 0 0 0 0 0 0 0 0 0 0 0 0 0 0 0 0 0 0 0 0 0 0 0 0 0 0 0 0 0 0 0 0 0 0 0 0 0 0 0 0 0 0 0 0 0 0 0 0
"ENSMUSG00000009549" 50 0 1 1119 37 713 2960 102 1 390 270 0 841 0 0 35 552 148 3211 115 0 63 423 0 0 82 33 0 0 6 133 186 1 0 0 255 2081 1009 489 3 646 56 413 0 0 0 686 1078 0 283 0 2 2 3 2 2413 1 1 2 25 452 0 2606 5 1 1 65 292 1 5 1 0 2 0 0 1752 0 2 706 1275 2683 456 2 3 988 0
"ENSMUSG00000009551" 0 0 0 0 0 0 0 0 0 0 0 0 0 0 0 0 0 0 0 0 0 0 0 0 0 0 0 0 0 0 0 0 0 0 0 0 0 0 0 0 0 0 0 0 0 0 0 0 0 0 0 0 0 0 0 0 0 0 0 0 0 0 0 0 0 0 0 0 0 0 0 0 0 0 0 0 0 0 0 0 0 0 0 0 0 0
"ENSMUSG00000009555" 0 0 9 0 0 0 3 6 0 375 0 0 194 0 32 0 0 0 0 0 0 0 0 0 0 0 0 0 131 0 0 0 951 0 0 2 0 0 0 1 0 2425 1 0 0 0 0 0 0 0 0 8 1 0 0 0 0 0 0 0 0 0 0 0 0 0 0 0 0 0 0 0 0 0 0 0 0 230 0 0 0 0 0 0 0 0
"ENSMUSG00000009563" 0 0 0 0 0 0 3586 0 3 0 15 0 0 0 0 0 0 1 0 2 0 120 0 0 0 0 0 1 0 0 0 0 0 0 0 0 0 0 0 0 0 0 0 0 0 0 0 0 0 0 0 1 0 0 0 3057 0 4 0 0 0 1 0 2 0 113 0 0 1 14 0 0 0 0 0 0 1 0 2 600 2 0 0 0 0 0
"ENSMUSG00000009566" 0 0 0 0 0 0 0 0 0 0 0 0 0 0 0 0 0 0 0 0 0 0 0 0 0 0 0 0 0 0 0 0 0 0 0 0 55 0 0 0 0 0 0 0 0 0 0 0 0 0 0 0 0 0 0 0 0 0 0 0 0 0 0 0 0 0 0 0 0 0 0 0 0 0 0 0 0 0 0 0 1 0 0 0 0 0
"ENSMUSG00000009569" 0 0 1 2 0 0 0 2753 2 0 0 0 0 0 0 41 0 0 0 0 0 1 0 0 0 70 0 0 0 8 0 0 0 152 0 0 70 0 0 8 133 0 0 1 29 0 0 568 234 0 1 1 1 2 0 0 2418 2 0 0 0 0 0 0 0 2 0 35 0 0 0 0 0 1 0 0 0 0 217 0 1 0 9 0 0 0
"ENSMUSG00000009575" 0 0 5 2 1 0 0 0 0 2 0 320 0 0 484 2 1 25 917 0 1 0 68 2 0 1 4298 0 1 0 295 0 1 8 0 30 9324 0 115 10 0 504 0 0 153 0 1214 888 0 0 0 9 2 2 0 1 0 1 2 5 3 24 7 0 0 0 63 1 0 0 1 3 3 0 266 7699 0 7 3 1 1 107 2 31 0 0
"ENSMUSG00000009580" 0 0 0 0 0 0 0 0 0 0 0 0 0 0 0 0 0 0 0 0 0 0 0 0 0 0 0 0 0 0 0 0 0 0 0 0 0 0 0 0 0 0 0 0 0 0 0 0 0 0 0 0 0 0 0 0 0 0 0 0 0 0 0 0 0 0 0 0 0 0 0 0 0 0 0 0 0 0 0 0 0 0 0 0 0 0
"ENSMUSG00000009585" 0 0 126 8 1155 5198 18 4388 2287 589 1 813 22 1311 1001 178 4502 218 306 621 32 1188 663 0 0 16 0 0 737 1024 2014 0 1 1194 0 16 4664 0 4934 1556 178 833 256 151 103 0 132 1743 2 521 175 127 9 643 4542 4 3870 2100 249 55 3872 7 160 488 29 1045 19 14 0 182 3 1 263 632 0 3735 0 110 5 1244 667 4317 1159 0 1461 2
"ENSMUSG00000009588" 1 0 1 0 0 0 1 0 0 0 0 0 0 0 0 1495 0 0 0 0 0 0 0 0 0 0 0 0 0 0 0 0 0 0 0 0 0 0 0 0 0 0 0 0 0 0 0 0 0 316 0 1 0 0 0 0 0 0 0 1318 0 0 0 0 0 1 0 0 0 0 0 0 0 0 0 1 0 0 1 5 904 0 0 1 0 0
"ENSMUSG00000009596" 0 0 0 0 0 0 0 0 0 0 0 0 0 0 0 0 0 0 0 0 0 0 0 0 0 0 0 0 0 0 0 0 0 0 0 0 0 0 0 0 0 0 0 0 0 0 0 0 0 0 0 0 0 0 0 0 0 0 0 0 0 0 0 0 0 0 0 0 0 0 0 0 0 0 0 0 0 0 0 0 0 0 0 0 0 0
"ENSMUSG00000009614" 0 0 2 0 0 0 0 0 0 0 0 0 0 0 0 0 0 0 0 0 0 0 0 0 0 0 0 0 0 0 0 0 0 0 0 0 0 0 0 0 0 0 0 0 0 0 0 0 0 0 0 1 0 0 0 0 0 0 0 0 0 0 0 0 0 0 0 0 0 0 0 0 0 0 0 0 0 0 0 0 0 0 0 0 0 0
"ENSMUSG00000009621" 0 0 0 0 0 0 0 0 0 0 0 0 0 0 0 69 0 0 0 0 0 1 0 0 0 0 0 0 0 0 0 0 0 0 1 0 0 0 0 1 0 0 0 0 0 0 0 0 0 0 0 0 0 0 0 0 0 0 0 57 0 0 0 0 0 1 0 0 0 0 0 0 0 0 0 0 0 0 0 0 0 0 0 0 0 0
"ENSMUSG00000009628" 0 0 0 0 0 0 0 0 0 0 0 0 0 0 0 0 0 0 0 0 0 0 0 0 0 0 0 0 0 0 0 0 0 0 0 0 0 0 0 0 0 0 0 0 0 0 0 0 0 0 0 0 0 0 0 0 0 0 0 0 0 0 0 0 0 0 0 0 0 0 0 0 0 0 0 0 0 0 0 0 0 0 0 0 0 0
"ENSMUSG00000009630" 0 0 0 0 0 0 0 0 40 0 0 0 0 0 0 0 0 0 851 0 0 0 0 0 0 0 0 0 0 0 0 0 0 0 0 0 49 0 0 0 0 0 0 0 0 0 0 0 48 0 0 0 0 0 0 0 0 30 0 0 0 0 714 0 0 0 0 0 0 0 0 0 0 0 0 45 0 0 0 0 0 0 0 0 0 0
"ENSMUSG00000009633" 0 0 0 0 0 0 0 0 0 0 0 0 0 0 0 0 0 0 0 0 0 0 0 0 0 0 0 0 0 0 0 0 0 0 0 0 0 0 0 0 0 0 0 0 0 0 0 0 0 0 0 0 0 0 0 0 0 0 0 0 0 0 0 0 0 0 0 0 0 0 0 0 0 0 0 0 0 0 0 0 0 0 0 0 0 0
"ENSMUSG00000009640" 0 0 0 0 0 0 34 0 0 0 0 0 0 25 0 1 0 0 0 496 0 0 0 0 0 0 0 0 0 14 0 0 0 0 0 0 0 0 0 0 0 0 0 0 0 0 0 0 0 0 0 0 0 0 0 32 0 0 0 1 0 0 0 420 0 0 0 0 0 0 0 0 0 13 0 0 0 0 0 0 12 0 0 0 0 0
"ENSMUSG00000009646" 0 0 0 0 0 0 0 0 0 0 0 0 0 0 0 0 0 0 0 0 0 0 0 0 0 0 0 0 0 0 0 0 0 0 0 0 0 0 0 0 0 0 0 0 0 0 0 0 0 0 0 0 0 0 0 0 0 0 0 0 0 0 0 0 0 0 0 0 0 0 0 0 0 0 0 0 0 0 0 0 0 0 0 0 0 0
"ENSMUSG00000009647" 1 0 3 4 1 1 1555 7 0 449 0 0 0 0 0 1018 2 0 5 1 3 1 1835 0 0 0 0 1 1 1 0 0 0 0 0 1 4 0 1953 24 0 0 0 1033 0 0 0 4045 0 0 0 4 6 1 2 1406 6 1 425 916 5 0 2 2 5 1 1675 3528 2 2 1 2 4 1 0 3 1 6514 5 0 4 1682 24 2 3521 0
"ENSMUSG00000009654" 0 0 0 0 0 0 0 0 0 0 0 0 0 0 0 0 0 0 0 0 0 0 0 0 0 0 0 0 0 0 0 0 0 0 0 0 0 0 0 0 0 0 0 0 0 0 0 0 0 0 0 0 0 0 0 0 0 0 0 0 0 0 0 0 0 0 0 0 0 0 0 0 0 0 0 0 0 0 0 0 0 0 0 0 0 0
"ENSMUSG00000009670" 0 0 0 0 0 0 0 0 0 0 0 0 0 0 0 0 0 0 0 0 0 0 0 0 0 0 0 0 0 0 0 0 0 0 0 0 0 0 0 0 0 0 0 0 0 0 0 0 0 0 0 0 0 0 0 0 0 0 0 0 0 0 0 0 0 0 0 0 0 0 0 0 0 0 0 0 0 0 0 0 0 0 0 0 0 0
"ENSMUSG00000009681" 1 1 0 0 0 95 0 1 0 2 0 269 0 0 8 0 0 0 0 0 0 0 0 0 0 0 0 0 0 0 0 0 0 249 0 0 0 0 0 0 0 0 0 0 0 0 0 3483 0 0 0 0 0 0 79 0 0 0 0 0 0 0 0 0 0 0 0 0 0 0 0 0 0 0 0 0 0 0 0 0 0 0 0 0 0 0
"ENSMUSG00000009687" 1522 1 7358 2379 1174 2688 3366 1718 60 1200 93 1479 0 562 177 2990 7732 4349 978 6066 2284 3922 1087 75 2 2220 2818 263 557 3274 648 1 2557 236 0 3522 305 3825 3679 59 3991 3 1196 2924 1324 104 4462 1183 0 550 2 3388 1213 1024 2062 2370 1504 52 912 2492 4751 2707 11 4625 1980 3085 721 1450 91 302 36 2749 6 1453 7 3 2867 504 3079 360 3 1654 2 4843 1076 277
"ENSMUSG00000009731" 0 0 0 0 0 0 0 0 0 0 0 0 0 0 0 0 0 0 19 0 0 0 1 0 0 0 0 0 0 0 0 0 0 0 0 0 0 0 0 0 0 0 0 0 0 0 0 0 0 0 0 0 0 0 0 0 0 0 0 0 0 0 0 0 0 0 0 0 0 0 0 0 0 0 0 0 0 0 0 0 0 0 0 0 0 0
"ENSMUSG00000009733" 0 0 0 1 0 0 0 0 0 0 0 0 0 0 0 0 1179 1 0 4 0 0 0 0 0 0 0 0 0 0 0 0 0 0 0 0 0 0 36 0 0 0 0 0 0 0 30 0 0 0 0 0 1 0 0 0 0 0 0 0 894 1 0 4 0 0 0 0 0 0 0 0 0 0 0 0 0 0 0 0 0 0 0 0 0 0
"ENSMUSG00000009734" 0 0 0 0 0 0 0 0 0 0 0 0 0 0 0 0 0 0 0 0 0 0 0 0 0 0 0 0 0 0 0 0 0 0 0 0 0 0 0 0 0 0 0 0 0 0 0 0 0 0 0 0 0 0 0 0 0 0 0 0 0 0 0 0 0 0 0 0 0 0 0 0 0 0 0 0 0 0 0 0 0 0 0 0 0 0
"ENSMUSG00000009739" 0 0 59 0 0 0 0 0 0 192 0 0 0 0 247 189 0 0 0 0 0 0 0 0 0 0 0 0 0 0 0 0 1 2 0 2646 30 0 0 0 0 349 2447 0 0 0 0 0 0 386 0 57 0 0 0 0 0 0 168 169 0 0 0 0 0 0 0 0 0 0 0 0 0 0 0 27 0 0 0 0 0 0 0 0 0 0
"ENSMUSG00000009741" 0 0 0 1 52 71 451 1 3 2 0 0 0 1 0 0 24 0 0 976 0 6 0 0 0 0 0 1 779 3 0 0 0 453 0 0 3723 100 32 1092 1 1870 488 2 52 0 0 1 0 0 1 1 1 51 1 0 1 1 1 0 24 0 0 876 1 7 0 0 0 1 692 0 199 2 0 0 0 1 398 31 1 8 975 1 1 6
"ENSMUSG00000009772" 0 0 0 0 0 0 0 0 0 0 0 0 0 0 0 0 0 0 0 0 0 0 0 0 0 0 0 0 0 0 0 0 0 0 0 0 0 0 0 0 0 0 0 0 0 0 0 0 0 0 0 0 0 0 0 0 0 0 0 0 0 0 0 0 0 0 0 0 0 0 0 0 0 0 0 0 0 0 0 0 0 0 0 0 0 0
"ENSMUSG00000009828" 0 0 0 0 0 0 0 0 0 0 0 25 0 0 1 0 0 0 0 0 0 0 0 0 0 0 0 0 0 4 26 0 0 0 0 0 0 0 0 0 0 0 0 0 0 0 256 0 0 0 0 0 0 0 0 0 0 0 0 0 0 0 0 0 0 0 0 0 0 0 0 0 0 0 0 0 0 0 0 0 0 0 0 0 0 0
"ENSMUSG00000009863" 0 0 362 973 226 0 2493 74 0 3663 1400 0 0 72 0 1 2 2610 386 61 2905 191 2379 0 0 116 0 188 2391 338 100 120 2693 0 1 466 1962 0 5049 0 1063 2 1003 1 386 0 360 307 0 0 0 0 3 0 0 1867 69 0 2197 3 2 2149 0 1 2515 0 1971 0 0 153 1883 0 0 323 0 2 0 1 48 0 10 4130 0 2 1 1
"ENSMUSG00000009876" 0 0 0 0 0 0 0 0 0 0 0 0 0 0 0 0 0 0 0 0 0 0 0 0 0 0 0 0 0 0 0 0 0 0 0 0 0 0 0 0 0 0 0 0 0 0 0 0 0 0 0 0 0 0 0 0 0 0 0 0 0 0 0 0 0 0 0 0 0 0 0 0 0 0 0 0 0 0 0 0 0 0 0 0 0 0
"ENSMUSG00000009894" 0 0 0 0 0 0 0 0 1 1 0 0 0 0 0 0 0 0 64 0 1 0 0 0 0 0 0 0 0 1 88 442 0 0 0 0 623 1 0 0 0 0 0 0 0 0 0 1 0 0 1 0 0 0 0 0 0 0 0 0 0 0 0 0 0 0 0 0 0 0 0 0 0 0 0 0 0 0 0 0 0 0 0 0 1 0
"ENSMUSG00000009900" 0 0 0 0 0 0 0 0 0 0 0 0 0 0 0 0 0 0 0 0 0 0 0 0 0 0 0 0 0 0 0 0 0 0 0 0 0 0 0 0 0 0 0 0 0 0 0 0 0 0 0 0 0 0 0 0 0 0 0 0 0 0 0 0 0 0 0 0 0 0 0 0 0 0 0 0 0 0 0 0 0 0 0 0 0 0
"ENSMUSG00000009905" 1 0 0 3 175 869 173 26 1 1662 1 604 0 1 7 6019 5458 83 82 1 0 3 2 154 0 0 2 1 2 1 0 0 0 0 0 0 86 1 0 0 3 0 0 63 196 0 0 0 0 0 0 0 4 159 795 0 24 1 1354 1777 3933 4 3 2 0 2 2 1 1 25 1 0 0 1 0 68 1 0 33 0 0 0 0 4 0 16
"ENSMUSG00000009907" 1 0 333 0 0 142 33 6 0 1 0 0 0 0 238 1 1 11 0 0 0 311 1 0 0 0 0 0 1 4 259 1 0 0 0 250 29 47 4360 3 5 2 0 838 87 62 2496 2 0 40 0 283 0 0 121 8 6 0 1 1 1 0 0 1 0 283 1 8 0 53 1 212 238 0 0 3 44 2 0 360 3 3877 3 110 2 1
"ENSMUSG00000009927" 487 0 261 3853 336 2041 2174 1761 257 931 1118 273 651 514 169 653 2702 1085 1624 5224 961 2054 1669 37 0 381 898 573 870 1557 1509 727 811 195 109 189 3425 2277 4909 358 196 767 166 421 1298 397 1225 1291 445 616 162 8 2049 94 1115 1334 1104 207 694 521 1418 600 895 2571 674 512 821 1277 86 76 257 69 300 619 567 1846 1159 157 632 1167 1462 2147 220 1073 494 352
"ENSMUSG00000009941" 0 0 0 0 0 0 0 0 0 0 0 0 0 0 0 0 0 0 0 0 0 0 0 0 0 0 0 0 0 0 0 0 0 0 0 0 0 0 0 0 0 0 0 0 0 0 0 0 0 0 0 0 0 0 0 0 0 0 0 0 0 0 0 0 0 0 0 0 0 0 0 0 0 0 0 0 0 0 0 0 0 0 0 0 0 0
"ENSMUSG00000009995" 0 0 90 0 0 0 0 33 0 0 1 715 38 0 0 0 0 0 0 73 530 2 0 0 0 0 0 53 0 0 0 0 339 0 0 0 0 0 1 0 0 0 0 138 0 0 2 0 0 0 0 79 1 0 0 0 0 0 0 0 0 0 0 0 478 5 0 0 0 0 0 0 0 0 0 0 0 0 0 0 0 0 0 0 0 0
"ENSMUSG00000010021" 0 0 1 0 0 0 0 0 0 0 0 0 0 0 0 0 0 0 0 0 0 0 0 0 0 0 0 0 0 0 0 0 0 0 0 0 0 0 0 0 0 0 0 0 0 0 0 0 0 0 0 1 0 0 0 0 0 0 0 0 0 0 0 0 0 0 0 0 0 0 0 0 0 0 0 0 0 0 0 0 0 0 0 0 0 0
"ENSMUSG00000010025" 0 0 0 0 1 1 2 0 0 0 270 0 0 0 0 466 0 0 0 4 0 0 1 0 0 7 0 2 0 0 1 0 0 0 0 8 0 0 2 2 0 178 2 0 0 0 140 0 0 0 0 0 1 1 1 4 0 0 1 411 1 0 0 5 0 0 1 4 2 6 0 1 9230 0 2 0 0 0 0 0 679 2 2 5 0 1
"ENSMUSG00000010044" 0 0 0 0 0 0 0 0 0 0 0 0 0 0 0 0 0 0 0 0 0 0 0 0 0 0 0 0 0 0 0 39 0 0 0 0 0 0 0 0 0 0 0 0 0 0 0 0 0 0 0 0 0 0 0 0 0 0 0 0 0 0 0 0 0 0 0 0 0 0 0 0 0 0 0 0 0 0 0 0 0 0 0 0 0 0
"ENSMUSG00000010045" 0 0 0 0 0 832 0 0 0 0 0 0 0 0 0 0 0 0 0 0 285 1 0 1 0 0 0 0 0 0 0 0 0 0 0 0 0 1090 0 0 0 1 0 0 0 0 0 0 0 0 2 0 0 0 0 0 0 0 0 0 0 0 0 0 255 1 0 0 0 0 0 0 0 0 0 0 0 0 0 0 0 0 0 0 0 0
"ENSMUSG00000010047" 0 0 0 0 0 0 0 0 0 0 0 0 0 0 0 0 0 0 106 0 1330 0 0 0 0 0 0 0 1 0 0 0 0 0 0 0 0 0 0 1 517 0 0 0 0 0 0 0 0 0 0 0 0 0 0 0 0 0 0 0 0 0 92 0 1186 0 0 0 0 0 1 4 0 0 0 0 0 1 0 0 0 0 0 0 0 0
"ENSMUSG00000010048" 0 0 0 0 0 0 0 0 0 0 0 0 0 5 0 0 0 0 1 0 0 0 0 0 0 0 0 0 0 0 0 0 0 272 0 0 0 0 0 8 0 0 0 0 0 0 0 0 0 0 47 0 0 0 0 0 0 0 0 0 0 0 0 0 0 0 0 0 0 0 0 0 0 0 0 0 0 0 0 0 0 0 8 0 0 0
"ENSMUSG00000010051" 0 0 0 0 0 0 0 0 0 0 0 0 0 0 0 0 0 0 0 0 0 0 0 0 0 0 0 0 0 0 0 0 0 0 0 0 0 0 0 0 0 0 0 0 0 0 0 0 0 0 0 0 0 0 0 0 0 0 0 0 0 0 0 0 0 0 0 0 0 0 0 0 0 0 0 0 0 0 0 0 33 0 0 0 0 0
"ENSMUSG00000010054" 0 0 0 0 0 0 0 0 235 0 0 1 0 0 0 0 29 0 0 0 0 0 0 0 0 0 0 106 115 10 0 0 0 0 0 0 145 0 0 0 63 0 0 0 0 0 108 0 0 0 0 0 0 0 0 0 0 0 0 0 27 0 0 0 0 0 0 0 0 0 93 0 0 12 0 0 0 0 0 0 0 0 0 72 0 0
"ENSMUSG00000010057" 0 0 1 15 0 82 250 2 0 567 0 0 0 0 77 6104 2 1 2 28 0 6 2 0 0 0 0 1 0 369 3 0 0 34 0 0 1 115 4689 1 0 1 890 0 0 0 0 3676 1 0 0 1 2 0 0 1 3 1 526 4936 4 1 3 20 1 9 2 5574 1 2 0 1 4 276 3 3 0 1 6 0 2 3997 2 0 3313 0
"ENSMUSG00000010064" 0 0 0 0 0 0 0 0 0 0 0 0 0 0 0 0 0 0 0 0 0 0 0 0 0 0 0 0 0 0 0 0 0 0 0 0 0 0 0 0 0 0 0 0 0 0 0 0 0 0 0 0 0 0 0 0 0 0 0 0 0 0 0 0 0 0 0 0 0 0 0 0 0 0 0 0 0 0 0 0 0 0 0 0 0 0
"ENSMUSG00000010066" 0 0 0 0 0 0 0 0 0 0 0 0 0 0 0 0 0 0 0 0 0 0 0 0 0 0 0 0 0 0 0 0 0 0 0 0 0 0 0 0 0 0 0 0 0 0 0 0 0 0 0 0 0 0 0 0 0 0 0 0 0 0 0 0 0 0 0 0 0 0 0 0 0 0 0 0 0 0 0 0 0 0 0 0 0 0
"ENSMUSG00000010067" 0 0 0 0 0 0 0 0 0 72 0 0 14 396 0 321 1 8 1 1 0 8 0 0 0 0 0 1 1 8 0 0 0 0 8 0 143 0 4 0 4 0 0 0 0 0 0 0 0 0 0 0 0 0 0 0 0 0 65 291 1 8 1 1 0 0 0 0 0 0 0 3 0 8 0 0 0 0 0 0 0 2 0 0 0 0
"ENSMUSG00000010080" 0 0 0 0 0 0 0 0 0 0 0 0 0 0 0 0 0 0 0 0 0 0 0 0 0 0 0 0 0 0 0 0 0 0 0 0 0 0 0 0 0 0 0 0 0 0 0 0 0 0 0 0 0 0 0 0 0 0 0 0 0 0 0 0 0 0 0 0 0 0 0 0 0 0 0 0 0 0 0 0 0 0 0 0 0 0
"ENSMUSG00000010086" 0 0 0 0 0 0 0 0 0 0 0 0 0 0 0 0 0 0 0 0 0 0 0 0 0 0 0 0 0 0 0 0 0 0 0 0 0 0 0 0 0 0 0 0 0 0 0 0 0 0 0 0 0 0 0 0 0 0 0 0 0 0 0 0 0 0 0 0 0 0 0 0 0 0 0 0 0 0 0 0 0 0 0 0 0 0
"ENSMUSG00000010095" 0 0 8 1386 12 27 405 1 1 5512 1 0 1 0 15 0 479 0 48 0 41 306 929 0 0 11 0 0 172 3 1 0 65 0 23 0 2 1 1055 10 1 0 10 1 0 0 0 484 0 1 0 8 1 2 26 372 1 0 4679 0 449 0 49 0 38 91 816 401 0 0 3 1 0 3 1 2 2 0 0 569 1 660 10 8 436 623
"ENSMUSG00000010097" 0 0 460 104 11 2 1 0 4 4 0 0 1220 0 108 2 2 0 237 534 9099 878 157 0 0 1 164 986 1491 872 2 1 877 886 3593 0 4151 8 3 5 1 0 3149 350 1 0 2 883 0 1 8 423 46 12 0 2 0 2 4 3 4 2 171 478 7470 617 3 31 874 1 1 17 4 596 4 5 2 5 6 10 4820 3 7 5 813 1
"ENSMUSG00000010110" 0 0 0 2169 854 16 1 1 1 1 1 0 1099 0 0 1 1 31 1845 507 2 218 1 0 1 0 1310 0 5944 27 218 0 1 0 0 8 3 21 110 0 0 13 10 0 0 0 1 203 0 0 93 0 0 711 0 1 0 1 2 2 0 2 1 458 2 124 0 1 0 31 5181 1111 0 4 0 3 1 1 288 170 67 96 0 2 4 0
"ENSMUSG00000010122" 0 0 0 0 0 0 0 0 0 0 0 0 0 0 0 0 0 0 0 0 0 0 0 0 0 0 0 0 0 0 0 0 0 0 0 0 0 0 0 0 0 0 0 0 0 0 0 0 0 0 0 0 0 0 0 0 0 0 0 0 0 0 0 0 0 0 0 0 0 0 0 0 0 0 0 0 0 0 0 0 0 0 0 0 0 0
"ENSMUSG00000010136" 0 0 0 0 0 0 0 0 0 0 0 0 0 0 0 0 0 0 0 0 0 0 0 0 0 0 0 0 0 0 318 0 0 0 0 0 0 0 0 0 0 0 0 0 0 0 0 0 0 0 0 0 0 0 0 0 0 0 0 0 0 0 0 0 0 0 0 0 0 0 0 0 0 0 0 0 0 0 0 0 0 0 0 0 0 9
"ENSMUSG00000010142" 1 0 0 1 119 0 0 0 0 1 1 0 696 0 0 582 1 2 0 1 0 470 1 0 1 153 0 2994 0 1 5 1 0 251 2 0 11 0 0 0 3 1 0 0 0 1 144 0 1 1 0 0 0 0 0 0 0 0 0 459 1 2 0 1 0 425 1 0 0 0 0 0 0 0 0 11 0 0 1 0 12 0 0 0 0 0
"ENSMUSG00000010154" 0 0 0 0 0 0 0 0 0 0 0 0 0 0 0 0 0 0 0 0 0 0 0 0 0 0 0 0 0 0 0 0 0 0 0 0 0 0 0 0 0 0 0 0 0 0 0 0 0 0 0 0 0 0 0 0 0 0 0 0 0 0 0 0 0 0 0 0 0 0 0 0 0 0 0 0 0 0 0 0 0 0 0 0 0 0
"ENSMUSG00000010175" 0 0 2 0 0 0 0 0 0 0 0 0 0 0 0 0 0 0 0 0 0 0 0 0 0 0 0 0 0 0 0 0 0 0 0 0 0 0 1 0 0 0 0 0 0 0 0 0 0 0 0 2 0 0 0 0 0 0 0 0 0 0 0 0 0 0 0 0 0 0 0 0 0 0 0 0 0 0 0 0 0 1 0 0 0 0
"ENSMUSG00000010205" 341 0 2 0 0 0 0 16 0 0 0 1 0 73 0 1 0 0 343 0 1 0 0 1 1 0 351 0 0 2 0 0 0 0 0 85 30 1 1 1 234 0 244 0 663 1 0 0 0 10 0 2 0 0 0 0 0 0 0 1 0 0 18 0 1 0 0 2 0 1 0 2 1766 2 0 28 0 1 0 0 0 1 0 0 0 135
"ENSMUSG00000010277" 101 0 7 3 0 0 0 524 0 300 509 10 29 0 72 368 1438 483 46 0 0 0 10 8 0 1 0 0 67 52 0 0 0 0 0 0 117 1 0 45 0 0 0 1 1 4 3 332 0 0 19 7 3 0 0 0 479 0 256 312 1280 3 13 0 0 0 9 9 0 0 55 2 0 48 0 108 1 4 0 6 7 0 21 0 0 1
"ENSMUSG00000010290" 0 0 0 0 0 1 1931 2 0 0 0 0 0 0 0 2 0 0 0 0 0 0 0 2 0 0 1149 0 0 0 0 0 0 0 0 0 0 0 0 0 0 0 0 0 0 0 0 0 0 0 0 0 0 0 1 1722 2 1 0 1 0 0 0 0 0 0 0 0 0 0 0 0 0 0 0 0 0 0 0 0 1 0 0 0 0 0
"ENSMUSG00000010307" 0 0 0 0 0 38 0 0 0 0 0 0 0 0 0 0 0 0 0 0 0 0 0 0 0 0 0 0 0 0 0 0 0 0 0 0 0 45 0 0 0 0 0 0 0 0 0 0 0 0 0 0 0 0 0 0 0 0 0 0 0 0 0 0 0 0 0 0 0 0 0 0 0 0 0 0 0 0 0 0 0 0 0 0 0 0
"ENSMUSG00000010311" 0 0 0 0 0 0 0 0 0 0 0 0 0 0 0 0 0 0 0 0 0 0 0 0 0 0 0 0 0 0 0 0 0 0 0 0 0 0 0 0 0 0 0 0 0 0 0 0 0 0 0 0 0 0 0 0 0 0 0 0 0 0 0 0 0 0 0 0 0 0 0 0 0 0 0 0 0 0 0 0 0 0 0 0 0 0
"ENSMUSG00000010342" 0 0 0 0 0 0 0 0 0 0 0 0 0 0 0 0 0 0 0 0 0 0 0 0 0 0 0 0 0 0 0 0 0 0 0 0 0 0 0 0 0 0 0 0 0 0 0 0 0 0 0 0 0 0 0 0 0 0 0 0 0 0 0 0 0 0 0 0 0 0 0 0 0 0 0 0 0 0 0 0 0 0 0 0 0 0
"ENSMUSG00000010358" 18 0 0 3 0 1 1014 0 1 37 0 0 0 0 673 0 108 85 60 0 0 0 0 0 0 0 127 2 422 0 0 0 0 0 54 48 29 0 0 0 112 0 67 0 0 1 0 0 0 3 0 0 0 0 0 919 0 1 37 0 0 0 0 0 0 0 0 0 3 83 2 0 0 0 0 1 0 0 0 0 9 0 0 0 0 67
"ENSMUSG00000010362" 0 0 0 0 0 0 0 0 0 0 0 0 0 0 0 0 0 0 0 0 0 0 0 0 0 44 0 0 0 0 0 0 0 0 0 0 0 0 0 0 0 0 0 0 0 0 0 0 0 0 0 0 0 0 0 0 0 0 0 0 0 0 0 0 0 0 1 0 0 0 0 0 0 0 0 0 0 0 0 0 0 0 0 0 0 2031
"ENSMUSG00000010376" 0 0 57 32 1 342 0 49 155 59 0 5 3 353 2 2 106 229 2328 1474 12 456 2 0 0 24 549 0 135 530 527 0 1038 0 2 0 448 529 8 1 714 1 0 0 0 1 581 2024 0 1466 0 0 30 0 0 0 6 0 56 2 36 0 1970 1237 13 82 4 269 0 55 123 0 0 503 0 232 85 20 1 139 0 11 2 1 1450 0
"ENSMUSG00000010392" 2515 0 3 0 80 0 31 55 32 181 207 1 0 1744 0 205 35 0 1 0 43 0 0 771 0 0 0 47 241 38 0 0 0 0 0 0 2979 0 0 2 0 0 0 0 0 0 1 27 0 104 1 3 2 0 0 0 1 29 114 186 22 0 1 0 41 0 0 1 47 1 227 3 2 21 0 2388 0 0 2 0 0 0 2 0 0 0
"ENSMUSG00000010406" 0 1 83 24 324 0 0 187 0 60 0 0 5 0 17 960 2 134 18 1 486 148 1 0 0 4 0 0 134 0 0 2 0 0 0 91 671 436 583 3 16 0 77 0 0 0 60 251 0 85 1 16 0 256 0 0 172 0 0 809 2 16 21 1 450 0 1 0 0 33 0 0 0 0 0 480 379 0 416 0 0 299 1 426 5 1
"ENSMUSG00000010435" 0 0 0 0 0 0 0 0 0 0 0 0 0 0 0 0 0 0 0 0 0 0 0 0 0 0 0 0 0 0 0 0 0 0 0 0 0 0 0 0 0 0 0 0 0 0 0 0 0 0 0 0 0 0 0 0 0 0 0 0 0 0 0 0 0 0 0 0 0 0 0 0 0 0 0 0 0 0 0 0 0 0 0 0 0 0
"ENSMUSG00000010453" 0 0 1 0 601 0 5 0 0 7 0 0 0 0 0 1 5 204 0 0 0 0 0 0 0 0 0 0 0 112 0 0 0 3 0 1 1 0 0 2 0 0 2 0 1 0 0 0 0 0 0 1 0 497 0 0 0 0 0 1 0 37 0 0 0 0 0 0 0 0 0 0 0 0 0 0 0 0 0 0 0 0 2 0 0 0
"ENSMUSG00000010461" 0 0 1 0 0 0 0 0 0 0 0 0 0 0 0 0 0 0 0 0 0 0 0 0 0 0 0 0 0 0 0 0 0 0 0 0 0 0 0 0 0 0 0 0 0 0 0 0 0 0 0 1 0 0 0 0 0 0 0 0 0 0 0 0 0 0 0 0 0 0 0 0 0 0 0 0 0 0 0 0 0 0 0 0 0 0
"ENSMUSG00000010476" 0 0 0 0 0 0 0 0 0 0 0 0 0 0 0 0 0 0 0 0 0 0 0 0 0 0 0 0 0 0 0 0 0 0 0 0 0 0 0 0 0 0 0 0 0 0 0 0 0 0 0 0 0 0 0 0 0 0 0 0 0 0 0 0 0 0 0 0 0 0 0 0 0 0 0 0 0 0 0 0 0 0 0 0 0 0
"ENSMUSG00000010492" 0 0 0 0 0 0 0 0 0 0 0 0 0 0 0 0 0 0 0 0 0 0 0 0 0 0 0 0 0 0 0 0 0 0 0 0 0 0 0 0 0 0 0 0 0 0 0 0 0 0 0 0 0 0 0 0 0 0 0 0 0 0 0 0 0 0 0 0 0 1 0 0 0 0 0 0 0 0 0 0 0 0 0 0 0 0
"ENSMUSG00000010505" 0 0 0 0 0 0 0 0 0 0 0 0 0 0 0 0 0 0 0 0 0 0 0 0 0 0 0 0 0 0 0 0 0 0 0 0 0 0 0 0 0 0 0 0 0 0 0 0 0 0 0 0 0 0 0 0 0 0 0 0 0 0 0 0 0 0 0 0 0 0 0 0 0 0 0 0 0 0 0 0 0 0 0 0 0 0
"ENSMUSG00000010517" 0 0 24 0 0 0 0 0 42 47 0 0 0 0 0 0 782 0 0 0 0 114 0 0 0 0 0 0 0 1 1 0 0 0 0 0 657 0 68 1 0 0 0 0 0 0 0 0 0 0 0 24 0 0 0 0 0 39 40 0 679 0 0 0 0 0 0 0 0 0 0 0 0 0 0 525 0 0 0 0 0 0 1 0 0 0
"ENSMUSG00000010529" 0 0 0 0 0 0 0 0 0 0 0 0 0 0 0 0 0 0 0 0 0 0 0 0 0 0 0 0 0 0 0 0 0 0 0 0 0 0 0 0 0 0 0 0 0 0 0 0 0 0 0 0 0 0 0 0 0 0 0 0 0 0 0 0 0 0 0 0 0 0 0 0 0 0 0 0 0 0 0 0 0 0 0 0 0 0
"ENSMUSG00000010538" 0 0 0 0 0 0 0 0 0 0 0 0 0 0 0 0 0 0 0 0 0 0 0 0 0 0 0 0 0 0 0 0 0 0 0 0 0 0 0 0 0 0 0 0 0 0 0 13 0 0 0 0 0 0 0 0 0 0 0 0 0 0 0 0 0 0 0 0 0 0 0 0 0 0 0 0 0 0 0 0 0 0 0 0 0 0
"ENSMUSG00000010554" 0 0 0 218 0 0 1 0 0 0 0 52 0 0 0 0 0 0 0 0 0 0 0 0 0 0 0 0 0 0 0 0 0 0 0 0 0 0 0 0 1 0 0 0 0 0 0 0 0 0 0 0 0 0 0 1 0 0 0 0 0 0 0 0 0 0 0 0 0 0 0 0 0 0 0 0 0 0 0 0 179 0 0 1 0 0
"ENSMUSG00000010592" 0 0 0 0 0 0 0 0 0 0 0 0 0 0 0 0 0 0 0 0 0 0 0 0 0 0 0 0 0 0 0 0 0 0 0 0 0 0 0 0 0 0 0 0 0 0 0 0 0 0 0 0 0 0 0 0 0 0 0 0 0 0 0 0 0 0 0 0 0 0 0 0 0 0 0 0 0 0 0 0 0 0 0 0 0 0
"ENSMUSG00000010601" 0 0 0 0 0 0 0 0 0 0 0 0 0 0 0 0 0 0 0 0 0 0 0 0 0 0 0 0 0 0 0 0 0 0 0 0 6 0 0 0 4 0 0 0 0 0 0 0 0 0 0 0 0 0 0 0 0 0 0 0 0 0 0 0 0 0 0 0 0 0 0 0 0 0 0 5 0 0 0 0 0 0 0 0 0 0
"ENSMUSG00000010607" 1 0 0 1 1 0 773 0 0 0 0 0 17 0 0 0 2 0 2 16 0 0 0 0 0 0 0 1 0 0 0 0 0 0 0 0 0 1 0 22 46 535 0 0 0 0 8 0 0 1 0 0 1 1 0 702 0 0 1 0 2 0 2 15 0 0 0 0 1 28 0 1272 0 0 0 0 1 0 0 0 0 0 0 0 0 0
"ENSMUSG00000010608" 29 0 4872 1042 1942 2652 7726 553 51 545 88 1785 559 6308 290 10910 12364 645 1572 5805 8451 565 2775 1 1 125 30 274 5683 1438 740 319 180 468 12 1241 404 764 1382 2384 497 1765 1056 293 2342 1118 1772 2997 2 234 2184 4098 919 143 1881 6715 349 6 379 8335 7835 47 886 4897 6834 537 351 2 57 215 4885 4053 2 643 4 327 12 29 1397 10 3215 402 1529 4540 2007 12
"ENSMUSG00000010609" 0 0 378 3 2 0 4309 1034 2 2 0 0 0 0 320 759 2 4 2 6218 3 225 153 0 1 0 0 0 1 8 0 0 598 54 0 118 5 0 0 714 0 1 57 0 1 0 203 250 0 0 0 347 5 2 1 3860 917 3 3 659 2 6 3 5219 4 1 0 1 0 0 1 14 0 1 0 1 0 0 0 887 0 0 108 1588 1 0
"ENSMUSG00000010651" 0 0 0 0 0 0 0 0 0 0 0 0 0 0 0 0 0 0 3 0 0 0 0 0 0 0 0 0 0 0 0 0 0 0 0 0 8 0 0 0 0 0 0 0 0 0 0 0 0 0 3 0 0 0 0 0 0 0 0 0 0 0 3 0 0 0 0 0 0 0 0 0 0 0 0 8 0 0 0 0 0 0 0 0 0 0
"ENSMUSG00000010660" 0 0 0 0 0 0 0 0 0 0 0 0 0 0 0 0 0 0 0 0 0 0 0 0 0 0 0 0 0 0 0 0 0 0 0 0 0 0 0 0 0 0 0 0 0 0 0 0 0 0 0 0 0 0 0 0 0 0 0 0 0 0 0 0 0 0 0 0 0 0 0 0 0 0 0 0 0 0 0 0 0 0 0 0 0 0
"ENSMUSG00000010663" 0 0 0 0 0 0 0 0 0 0 0 0 0 0 0 0 0 0 0 0 0 0 0 0 0 0 0 0 0 0 0 0 0 0 0 0 0 0 0 126 0 0 0 0 0 0 0 0 0 0 0 0 0 0 0 0 0 0 0 0 0 0 0 0 0 0 0 0 0 10 0 0 0 0 0 0 0 0 0 0 0 0 0 0 0 0
"ENSMUSG00000010721" 0 0 0 0 0 0 0 0 0 0 0 0 0 0 0 1 0 0 0 0 0 0 0 0 0 0 0 0 0 0 0 0 0 0 0 0 0 0 0 0 0 0 0 0 0 0 0 0 0 0 0 0 0 0 0 0 0 0 0 1 0 0 0 0 0 0 0 0 0 0 0 0 0 0 0 0 0 0 0 0 0 0 0 0 0 0
"ENSMUSG00000010751" 0 0 0 0 0 0 0 0 0 0 0 0 0 0 0 0 0 0 0 0 0 0 0 0 0 0 5 0 0 0 0 0 0 0 0 0 0 0 0 0 0 0 0 0 0 0 0 15 0 0 0 0 0 0 0 0 0 0 0 0 0 0 0 0 0 0 0 0 0 0 0 0 0 0 0 0 0 0 0 0 0 0 0 0 0 0
"ENSMUSG00000010755" 0 0 0 0 0 0 17 0 0 811 1359 70 1 0 0 485 0 0 0 2 0 0 0 0 0 0 0 0 1 0 49 0 0 0 0 0 0 1 0 0 0 0 0 0 0 0 0 0 0 0 0 0 0 0 0 19 0 0 750 458 0 0 0 2 0 0 0 0 0 0 1 0 0 0 0 0 1 0 0 77 0 0 1 1 0 0
"ENSMUSG00000010760" 0 0 0 0 0 0 0 0 0 0 0 0 0 0 0 0 0 0 0 0 0 0 0 0 0 0 0 0 0 0 0 0 0 0 0 0 0 0 0 0 0 0 0 0 0 0 0 0 0 0 0 0 0 0 0 0 0 0 0 0 0 0 0 0 0 0 0 0 0 0 0 0 0 0 0 0 0 0 0 0 0 0 0 0 0 0
"ENSMUSG00000010796" 0 0 0 0 0 0 0 0 0 0 0 0 0 0 0 0 0 0 0 0 0 0 0 0 0 0 0 0 0 0 0 0 0 0 0 0 0 0 0 0 0 0 0 0 0 0 0 0 0 0 0 0 0 0 0 0 0 0 0 0 0 0 0 0 0 0 0 0 0 0 0 0 0 0 0 0 0 0 0 0 0 0 0 0 0 0
"ENSMUSG00000010797" 0 0 0 0 0 0 0 0 0 0 0 0 0 0 0 0 0 0 0 0 0 0 0 0 0 0 0 0 0 0 0 0 0 0 0 0 0 0 0 0 0 0 0 0 0 0 0 0 0 0 0 0 0 0 0 0 0 0 0 0 0 0 0 0 0 0 0 0 0 0 0 0 0 0 0 0 0 0 0 0 0 0 0 0 0 1
"ENSMUSG00000010803" 0 0 0 0 0 0 0 0 0 0 0 0 0 0 0 0 0 0 0 0 0 0 0 0 0 0 0 0 0 0 0 0 0 0 0 0 0 0 0 0 0 0 0 0 0 0 0 0 0 0 0 0 0 0 0 0 0 0 0 0 0 0 0 0 0 0 0 0 0 0 0 0 0 0 0 0 0 0 0 0 0 0 0 0 0 0
"ENSMUSG00000010825" 0 0 0 0 0 0 0 0 0 0 0 0 0 0 0 0 0 0 0 0 0 0 0 0 0 0 0 0 0 0 0 0 0 0 0 0 0 0 0 0 0 0 0 0 0 0 0 0 0 0 0 0 0 0 0 0 0 0 0 0 0 0 0 0 0 0 0 0 0 0 0 0 0 0 0 0 0 0 0 0 0 0 0 0 0 0
"ENSMUSG00000010830" 0 0 0 0 0 0 0 0 0 0 0 0 0 0 0 0 0 0 0 0 0 0 0 0 0 0 0 0 0 0 0 0 0 0 0 0 0 0 0 0 0 0 0 0 0 0 0 0 0 0 0 0 0 0 0 0 0 0 0 0 0 0 0 0 0 0 0 0 0 0 0 0 0 0 0 0 0 0 0 0 0 0 0 0 0 0
"ENSMUSG00000010841" 0 0 0 0 0 0 0 0 0 0 0 0 0 0 0 0 0 0 0 0 0 0 0 0 0 0 0 0 0 0 0 0 0 0 0 0 0 0 0 0 0 0 0 0 0 0 0 0 0 0 0 0 0 0 0 0 0 0 0 0 0 0 0 0 0 0 0 0 0 0 0 0 0 0 0 0 0 0 0 0 0 0 0 0 0 0
"ENSMUSG00000010911" 0 0 0 0 4 0 0 0 0 0 4 0 0 0 0 0 0 0 0 0 0 0 0 0 0 0 0 110 0 0 0 0 0 1 0 0 0 0 0 0 0 0 0 0 0 0 0 0 0 0 0 0 0 3 0 0 0 0 0 0 0 0 0 0 0 0 0 0 0 0 0 0 0 0 0 0 0 0 0 0 0 0 0 0 0 0
"ENSMUSG00000010914" 0 0 3 1 0 0 1 23 1 0 0 2681 1 0 2 0 535 0 0 0 0 1 0 0 0 0 0 0 0 0 0 115 0 0 0 0 53 0 0 0 0 0 0 0 0 0 0 0 0 0 0 0 0 0 0 0 22 0 0 0 490 0 0 0 0 1 0 0 0 0 0 0 0 0 0 49 0 0 0 0 1 0 0 0 0 1
"ENSMUSG00000010936" 0 0 0 0 0 0 0 0 0 0 0 6 0 0 0 10 1005 1 0 0 1 0 4 0 0 0 0 0 748 0 0 0 0 0 0 0 0 0 0 12 0 0 0 0 0 0 0 0 0 0 9 0 0 0 0 0 0 0 0 11 728 1 0 0 1 0 4 1 0 0 683 0 0 0 0 0 0 1 0 384 0 0 0 0 0 0
"ENSMUSG00000011008" 0 0 0 0 0 0 0 0 0 0 0 0 0 0 0 0 0 0 0 0 0 0 0 0 0 0 0 0 0 0 0 0 0 0 0 0 0 0 0 0 0 0 0 0 0 0 0 0 0 0 0 0 0 0 0 0 0 0 0 0 0 0 0 0 0 0 0 0 0 0 0 0 0 0 0 0 0 0 0 0 0 0 0 0 0 0
"ENSMUSG00000011034" 0 0 0 0 0 0 0 0 0 0 0 0 0 0 0 0 0 0 0 0 0 0 0 0 0 0 0 0 0 0 0 0 0 0 0 0 0 0 0 0 0 0 0 0 0 0 0 0 0 0 0 0 0 0 0 0 0 0 0 0 0 0 0 0 0 0 0 0 0 0 0 0 0 0 0 0 0 0 0 0 0 0 0 0 0 0
"ENSMUSG00000011052" 0 0 0 0 0 0 0 0 0 0 0 0 0 0 0 0 0 0 0 0 0 0 0 0 0 0 0 0 0 0 0 0 0 0 0 0 0 0 0 0 0 0 0 0 0 0 0 0 0 0 0 0 0 0 0 0 0 0 0 0 0 0 0 0 0 0 0 0 0 0 0 0 0 0 0 0 0 0 0 0 0 0 0 0 0 0
"ENSMUSG00000011096" 0 0 0 0 0 0 0 0 0 0 0 0 0 0 0 0 0 0 0 0 0 0 0 0 0 0 0 0 0 0 0 0 0 0 0 0 0 0 0 0 0 0 0 0 0 0 14 0 0 0 0 0 0 0 0 0 0 0 0 0 0 0 0 0 0 0 0 0 0 0 0 0 0 0 0 0 0 0 0 0 0 0 0 0 0 0
"ENSMUSG00000011114" 0 1 589 1556 181 0 2 3 1 4370 1 0 2020 1601 1 4 3822 1 0 1237 119 609 1 0 0 1 19 0 4259 491 0 0 0 3 0 505 1799 22 5721 1 420 1196 424 0 0 1 247 172 0 0 0 491 1 176 0 2 3 1 3808 6 3130 4 0 1062 107 3 2 0 1 0 3615 0 74 0 0 1 21 3 3401 2679 6 3616 5 12 1 1
"ENSMUSG00000011118" 0 0 0 0 0 0 0 0 0 0 0 0 0 0 0 0 0 0 0 0 0 0 0 0 0 0 0 0 0 0 0 0 0 0 0 0 0 0 0 0 0 0 0 0 0 0 0 0 0 0 0 0 0 0 0 0 0 0 0 0 0 0 0 0 0 0 0 0 0 0 0 0 0 0 0 0 0 0 0 0 0 0 0 0 0 0
"ENSMUSG00000011148" 0 0 0 0 0 0 0 0 0 0 0 0 0 0 0 0 0 0 0 0 0 0 0 0 0 0 0 0 0 0 0 0 0 0 0 0 0 0 0 0 0 0 0 0 0 0 0 0 0 0 0 0 0 0 0 0 0 0 0 0 0 0 0 0 0 0 0 0 0 0 0 0 0 0 0 0 0 0 0 0 0 0 0 0 0 0
"ENSMUSG00000011154" 0 0 0 0 0 0 0 0 0 0 0 0 0 0 0 0 0 0 0 0 0 0 0 0 0 0 0 0 0 0 0 0 0 0 0 0 0 0 0 0 0 0 0 0 0 0 0 0 0 0 0 0 0 0 0 0 0 0 0 0 0 0 0 0 0 0 0 0 0 0 0 0 0 0 0 0 0 0 0 0 0 0 0 0 0 0
"ENSMUSG00000011158" 0 0 93 1 1 9 0 0 0 0 0 0 0 0 0 195 1 115 1 1 3 0 1 0 0 0 0 1 10 488 0 0 796 0 0 0 0 10 0 783 0 179 56 0 1185 1 0 0 0 0 0 93 1 0 1 0 1 0 0 182 1 0 0 0 3 0 0 0 1 106 10 0 0 449 0 1 0 1986 0 0 0 0 0 0 0 0
"ENSMUSG00000011171" 0 0 0 0 0 0 0 0 0 0 0 0 0 0 0 0 0 0 0 0 0 0 0 0 0 0 0 0 0 0 0 0 0 0 0 0 0 0 0 0 0 0 0 0 0 0 0 0 0 0 0 0 0 0 0 0 0 0 0 0 0 0 0 0 0 0 0 0 0 0 0 0 0 0 0 0 0 0 0 0 0 0 0 0 0 182
"ENSMUSG00000011179" 0 0 1 5783 1 1 2 81 1 2 0 1 343 1282 0 0 65 14 0 2 0 1474 1 0 0 1167 18 0 86 0 0 0 0 0 59 0 109 0 0 11 1 0 0 1139 0 0 1 2 0 0 1 1 4245 2 1 2 0 2 0 0 61 0 0 2 0 0 1 0 0 0 0 0 0 0 0 0 0 0 368 0 0 0 4 0 0 0
"ENSMUSG00000011254" 0 0 0 0 0 0 0 1 0 0 0 0 0 0 0 0 0 0 53 0 0 0 0 0 0 81 0 1 0 541 1 0 0 0 0 0 0 0 0 0 0 0 0 0 0 0 760 0 0 0 21 0 0 0 0 0 1 0 0 0 0 0 0 0 0 0 0 0 0 0 0 0 0 503 1 0 0 0 1 0 0 0 0 0 0 0
"ENSMUSG00000011256" 1 0 1498 750 504 1 177 218 0 725 0 1 0 32 671 456 0 1006 600 162 0 143 4251 0 1 0 0 1 1 12 139 3 1 8 0 12 2315 47 2 0 0 190 153 507 6 66 1 7 80 8 92 255 661 0 0 159 63 0 3 293 1 2 569 1 0 0 3590 2 1 8 1 111 34 9 20 1980 41 87 5 53 2303 1 1 0 6 0
"ENSMUSG00000011257" 0 0 15 32 102 0 2 12 0 1 27 10 0 0 0 113 12 2 7 2 0 15 0 0 0 0 0 0 171 25 1 0 25 0 0 0 42 0 16 0 0 0 11 0 0 0 2 35 0 0 8 17 31 104 0 2 3 0 1 102 12 3 8 1 0 6 0 26 0 0 151 0 0 1 0 46 0 0 3 29 127 17 0 153 40 0
"ENSMUSG00000011263" 0 0 0 0 0 0 0 0 0 0 0 0 0 0 0 0 0 0 0 0 0 0 0 0 0 0 0 0 0 0 0 0 0 0 0 0 0 0 0 0 0 0 0 0 0 0 0 0 0 0 0 0 0 0 0 0 0 0 0 0 0 0 0 0 0 0 0 0 0 0 0 0 0 0 0 0 0 0 0 0 0 0 0 0 0 0
"ENSMUSG00000011267" 0 0 0 0 0 0 0 0 0 0 0 0 0 0 0 0 0 0 0 0 0 0 0 0 0 0 0 0 0 0 0 0 0 0 0 0 0 0 0 0 0 0 0 0 0 0 0 0 0 0 0 0 0 0 0 0 0 0 0 0 0 0 0 0 0 0 0 0 0 0 0 0 0 0 0 0 0 0 0 0 0 0 0 0 0 0
"ENSMUSG00000011305" 0 0 0 0 0 0 0 0 0 0 0 0 0 0 0 0 0 0 0 0 0 0 0 0 0 0 0 0 0 0 0 0 0 0 0 0 0 0 0 0 0 0 0 0 0 0 0 0 0 0 0 0 0 0 0 0 0 0 0 0 0 0 0 0 0 0 0 0 0 0 0 0 0 0 0 0 0 0 0 0 0 0 0 0 0 0
"ENSMUSG00000011306" 0 0 1 0 0 1279 1 0 0 2 1 26 293 0 0 105 0 4 0 0 1 62 0 0 0 0 0 398 1089 0 1 0 0 0 0 0 0 1532 438 18 0 0 0 0 0 0 0 1 0 1 0 1 0 0 179 0 0 0 1 93 0 5 0 0 2 68 0 2066 0 0 939 1 0 0 1 0 1 0 0 4 148 14 13 0 0 0
"ENSMUSG00000011349" 0 0 0 0 0 0 0 0 0 0 0 0 0 0 0 0 0 0 0 0 0 0 0 0 0 0 0 0 0 0 0 0 0 0 0 0 0 0 0 0 0 0 0 0 0 0 0 0 0 0 0 0 0 0 0 0 0 0 0 0 0 0 0 0 0 0 0 0 0 0 0 0 0 0 0 0 0 0 0 0 0 0 0 0 0 0
"ENSMUSG00000011350" 0 0 0 0 0 0 0 0 0 0 0 0 0 0 0 0 0 0 0 0 0 0 0 0 0 0 0 0 0 0 0 0 0 0 0 0 0 0 0 0 0 0 0 0 0 0 0 0 0 0 0 0 0 0 0 0 0 0 0 0 0 0 0 0 0 0 0 0 0 0 0 0 0 0 0 0 0 0 0 0 0 0 0 0 0 0
"ENSMUSG00000011382" 0 0 0 0 0 0 0 0 0 0 0 0 0 0 0 3 810 0 673 0 0 0 0 0 0 0 7 0 0 127 0 0 399 0 0 0 1 0 0 0 0 0 0 0 0 0 0 43 0 0 0 0 0 0 0 0 0 0 0 2 657 0 588 0 0 0 1 0 0 0 0 0 0 127 0 1 0 0 0 0 0 0 0 0 0 0
"ENSMUSG00000011427" 0 0 1 0 130 0 3251 0 0 9213 0 0 0 0 1 3 0 0 0 1 2 0 0 0 0 0 0 0 3 0 0 0 0 0 0 0 19 1 523 0 0 0 0 0 0 0 0 1 0 0 2 1 0 2 0 2752 0 1 7874 3 0 0 0 1 4 1 0 0 0 0 3 0 0 0 0 1 2 0 0 0 0 478 0 9 3 3
"ENSMUSG00000011463" 0 0 0 0 0 0 0 0 0 0 0 0 0 0 0 0 0 0 0 0 0 0 0 0 0 0 0 0 0 0 0 0 0 0 0 0 0 0 0 0 0 0 0 0 0 0 0 0 0 0 0 0 0 0 0 0 0 0 0 0 0 0 0 0 0 0 0 0 0 0 0 0 0 0 0 0 0 0 0 0 0 0 0 0 0 0
"ENSMUSG00000011486" 0 0 0 0 0 0 0 0 0 0 0 0 0 0 0 0 0 0 0 0 0 0 0 0 0 0 0 0 0 0 0 0 0 0 0 0 0 0 0 0 0 0 0 0 0 0 0 0 0 0 0 0 0 0 0 0 0 0 0 0 0 0 0 0 0 0 0 0 0 0 0 0 0 0 0 0 0 0 0 0 0 0 0 0 0 0
"ENSMUSG00000011589" 0 0 0 0 0 0 0 0 0 0 0 0 0 0 0 0 0 0 0 0 0 0 0 0 0 0 0 0 0 0 0 0 0 0 0 0 0 0 0 0 0 0 0 0 0 0 0 0 0 0 0 0 0 0 0 0 0 0 0 0 0 0 0 0 0 0 0 0 0 0 0 0 0 0 0 0 0 0 0 0 0 0 0 0 0 0
"ENSMUSG00000011632" 0 0 0 0 0 0 0 0 0 0 0 0 0 0 0 0 0 0 0 0 0 0 0 0 0 0 0 0 0 0 0 0 0 0 0 0 0 0 0 0 0 0 0 0 0 0 0 0 0 0 0 0 0 0 0 0 0 0 0 0 0 0 0 0 0 0 0 0 0 0 0 0 0 0 0 0 0 0 0 0 0 0 0 0 0 0
"ENSMUSG00000011658" 1 0 0 0 0 0 0 0 0 0 0 0 0 0 0 0 0 0 0 0 0 0 0 0 0 0 0 0 0 0 0 0 0 0 0 0 0 0 0 0 0 0 0 0 0 0 0 0 0 0 0 0 0 0 0 0 0 0 0 0 0 0 0 0 0 0 0 0 0 0 0 0 0 0 0 0 0 0 0 0 0 0 0 0 0 0
"ENSMUSG00000011751" 0 0 2 0 0 0 0 0 0 0 0 0 0 0 0 0 0 0 0 0 0 0 0 0 0 0 0 0 0 0 0 0 0 0 0 0 0 0 0 0 0 0 0 0 0 0 0 0 0 0 0 2 0 0 0 0 0 0 0 0 0 0 0 0 0 0 0 0 0 0 0 0 0 0 0 0 0 0 0 0 0 0 0 0 0 0
"ENSMUSG00000011752" 0 0 0 0 1 0 99 1 0 271 0 0 80 0 0 0 0 0 3 270 2 2 0 103 0 0 0 0 0 0 1 0 0 0 0 0 55 0 0 0 0 0 0 0 0 0 0 50 0 0 4 0 0 1 0 0 1 0 254 0 0 0 0 242 2 0 0 0 0 0 0 0 0 0 0 0 0 0 1 0 0 0 0 0 0 1
"ENSMUSG00000011831" 0 0 0 0 0 0 0 0 0 1 0 0 0 0 0 2 0 0 0 0 0 0 0 0 0 0 0 1 0 722 0 0 0 0 0 0 6346 0 2 0 0 0 0 0 0 0 0 0 0 0 0 2 0 0 0 0 0 0 1 3 0 0 0 0 1 0 0 5 0 1 0 0 0 669 0 5186 0 1 3 2 1 2 0 0 0 0
"ENSMUSG00000011832" 0 0 0 0 0 0 1 0 0 0 0 210 0 0 1 0 0 0 0 0 0 0 0 0 0 0 0 0 0 0 0 0 0 0 0 0 15 0 0 0 0 0 0 0 0 0 0 2 0 0 0 0 0 0 0 1 0 0 0 0 0 0 0 0 0 0 0 0 0 0 0 0 1 0 0 0 0 0 0 0 0 0 0 0 2 0
"ENSMUSG00000011837" 0 0 0 0 0 0 0 0 0 90 0 0 0 0 0 0 0 216 0 0 0 0 0 0 0 60 0 0 0 86 0 0 0 0 0 0 0 0 0 0 0 0 0 0 0 0 0 0 0 0 0 0 0 0 0 0 0 0 76 0 0 188 0 0 0 0 0 0 0 0 1 0 0 83 0 1 0 0 0 0 0 0 0 0 0 0
"ENSMUSG00000011877" 0 0 1 0 0 343 0 0 0 0 0 0 1 98 939 0 1071 0 0 0 0 0 1 0 0 0 0 0 0 0 0 0 0 7 0 232 5 446 0 0 0 0 0 15 0 0 0 0 0 1 0 0 0 0 0 0 0 0 0 0 0 0 0 0 0 0 0 0 0 0 0 0 0 0 0 5 0 0 0 21 27 0 0 1 0 548
"ENSMUSG00000011884" 0 0 1759 813 3 7 0 848 0 3 0 62 44 0 38 2566 172 204 148 7 2 2294 47 1 3 0 55 1 1626 1063 1 0 0 0 0 1 2066 12 0 1 3 0 310 0 1 0 13 0 1 0 29 1550 751 3 4 0 774 0 5 2249 161 0 1 8 2 65 41 0 0 1 0 1 0 500 0 573 0 2 3 1584 7 0 2 2135 0 16
"ENSMUSG00000011958" 37 0 13 23 0 658 0 1810 0 0 12 24 20 1 0 6297 4 4 1 69 0 0 854 0 0 0 0 2 0 0 63 0 0 1 0 0 0 0 0 0 12 28 0 299 0 0 0 0 0 1 0 0 1 0 604 0 32 0 0 5135 5 1 2 3 0 0 186 1 1 0 0 0 0 0 0 0 0 0 1 0 0 0 0 0 0 0
"ENSMUSG00000011960" 0 0 178 60 11 265 5 4 2 34 31 2080 0 0 2 224 1454 2 15 17 361 3 3 64 0 0 0 0 453 967 0 0 0 0 0 0 1263 1 0 5 1 0 0 0 0 17 1 300 0 254 0 148 0 11 250 5 3 0 1 205 948 0 0 15 335 4 4 0 0 0 349 28 0 915 1 1 1 0 1 0 1 0 5 270 265 0
"ENSMUSG00000012017" 0 0 0 0 0 0 0 0 0 0 0 0 0 0 0 0 0 0 0 0 0 0 0 0 0 0 0 0 0 0 0 0 0 0 0 0 0 0 0 0 0 0 0 0 0 0 0 0 0 0 0 0 0 0 0 0 0 0 0 0 0 0 0 0 0 0 0 0 0 0 0 0 0 0 0 0 0 0 0 0 0 0 0 0 0 0
"ENSMUSG00000012042" 0 0 0 0 0 0 0 0 0 0 0 0 0 0 0 0 0 0 0 0 0 0 0 0 0 0 0 0 0 0 0 0 0 0 0 0 0 0 0 0 0 0 0 0 0 0 0 0 0 0 0 0 0 0 0 0 0 0 0 0 0 0 0 0 0 0 0 0 0 0 0 0 0 0 0 0 0 0 0 0 0 0 0 0 0 0
"ENSMUSG00000012076" 0 0 71 0 0 0 0 0 11 0 1 0 1200 0 168 0 0 0 0 0 0 0 0 0 0 0 0 0 0 0 0 0 0 0 0 0 0 0 0 4 0 0 0 0 3 0 0 0 0 0 0 65 0 1 0 0 0 0 0 0 0 0 0 0 0 0 0 0 0 0 0 0 0 0 0 0 0 0 0 0 0 0 3 0 0 0
"ENSMUSG00000012114" 0 0 27 1 19 1 35 800 1 822 1 0 228 1 1 1 0 100 174 0 0 1 1530 0 0 102 0 136 0 2023 0 1 0 0 0 0 3649 0 20 1 1681 0 118 58 0 1 0 77 0 0 47 24 1 16 0 23 746 1 0 1 1 94 53 0 0 1 1327 0 119 0 0 14 0 0 0 0 0 1 0 0 0 16 0 0 71 180
"ENSMUSG00000012117" 274 0 1 0 0 0 527 0 2 1 58 0 0 10 224 0 1028 0 0 0 179 1010 0 0 0 0 1 0 0 142 188 0 0 0 0 0 0 0 0 0 0 0 0 0 0 0 1 0 151 0 0 0 0 0 0 476 0 2 1 0 726 0 0 0 166 0 0 62 0 0 0 1 0 134 0 0 0 0 0 1 0 0 0 0 0 0
"ENSMUSG00000012123" 0 0 0 0 0 0 0 0 0 1 0 0 0 0 0 0 0 0 0 0 1 1 0 129 0 0 0 0 0 1 0 0 0 0 0 0 0 0 0 0 0 0 0 0 0 0 86 0 0 0 0 0 0 0 0 0 0 0 0 0 0 0 0 0 1 0 0 1 0 0 0 0 0 1 0 0 0 0 0 0 0 0 0 0 0 0
"ENSMUSG00000012126" 0 0 0 0 0 0 1025 0 0 0 0 0 1 0 0 0 784 0 0 0 0 0 1 10 0 0 0 1 1 0 422 0 0 0 0 0 1 0 0 1 0 0 0 0 0 0 0 0 0 0 0 0 0 0 0 0 0 0 0 0 0 0 0 0 0 0 0 0 0 0 1 0 0 0 0 1 0 0 0 0 4 0 0 0 0 0
"ENSMUSG00000012187" 0 0 0 0 0 0 0 0 0 0 0 0 0 0 0 0 0 0 0 0 0 0 0 0 0 0 0 0 0 0 0 0 0 0 0 0 0 0 0 0 0 0 0 0 0 0 0 0 0 0 0 0 0 0 0 0 0 0 0 0 0 0 0 0 0 0 0 0 0 0 0 0 0 0 0 0 0 0 0 0 0 0 0 0 0 0
"ENSMUSG00000012211" 0 0 0 0 0 0 0 0 0 0 0 0 0 0 0 0 0 0 0 0 0 0 0 0 0 0 0 0 0 0 0 0 0 0 0 0 0 0 0 0 0 1 0 0 0 0 0 0 0 0 0 0 0 0 0 0 0 0 0 0 0 0 0 0 0 0 0 0 0 0 0 0 0 0 0 0 0 0 0 0 0 0 0 0 0 0
"ENSMUSG00000012282" 0 0 0 0 0 0 0 0 0 0 0 0 0 0 0 0 0 0 0 0 0 0 0 0 0 0 0 0 0 0 0 0 0 0 0 0 0 0 0 0 0 0 0 0 0 0 0 0 0 0 0 0 0 0 0 0 0 0 0 0 0 0 0 0 0 0 0 0 0 0 0 0 0 0 0 0 0 0 0 0 0 0 0 0 0 0
"ENSMUSG00000012296" 0 0 0 0 0 1 0 0 0 0 0 0 0 0 0 1 19 0 1228 0 0 0 1 0 0 47 0 0 0 0 0 0 0 0 0 0 0 0 0 0 0 0 0 0 0 0 0 0 0 0 0 0 0 0 1 0 0 0 0 0 18 0 1136 0 0 1 1 0 0 0 0 0 0 0 0 0 0 0 0 0 0 0 0 0 0 0
"ENSMUSG00000012350" 0 0 0 0 0 0 0 0 0 0 0 0 0 0 0 0 1 0 0 0 0 0 0 0 0 0 0 0 0 0 0 0 0 0 0 0 0 0 0 0 0 0 0 0 0 0 0 0 0 0 0 0 0 0 0 0 0 0 0 0 1 0 0 0 0 0 0 0 0 0 0 0 0 0 0 0 0 0 0 0 0 0 0 0 0 0
"ENSMUSG00000012396" 0 0 0 0 0 0 0 0 0 0 0 0 0 0 0 0 0 0 0 0 0 1 0 0 0 0 0 0 0 0 0 0 0 0 0 0 0 0 0 0 0 0 0 0 0 1 0 3 0 0 0 0 0 0 0 0 0 0 0 0 0 1 0 0 0 0 0 0 0 0 0 0 0 0 0 0 0 0 0 0 0 0 0 0 2 0
"ENSMUSG00000012405" 0 0 316 79 26 40 3010 21 2 19 10 7 6 0 3 8 120 43 10 39 17 71 16 5 0 5 7 16 1895 38 777 102 74 31 21 11 43 13 74 0 41 27 102 22 17 0 33 13 0 53 12 269 67 26 32 2573 18 2 18 8 114 9 3 37 5 36 15 3 1 1 1669 4 1 13 1 6 0 5773 40 43 20 37 0 23 1 0
"ENSMUSG00000012422" 0 0 257 1335 189 3 68 0 30 501 1 1219 92 0 118 9 316 6207 3 2 3125 0 10 0 0 43 15 0 1 1535 462 0 2019 0 1 0 3987 2 70 2 2464 1 1060 1043 1 711 2 1516 0 1901 176 134 1118 168 2 1 0 24 23 12 0 4615 3 2 2513 1 7 164 0 42 2 1286 174 397 3 1 0 1 1 2 2882 65 1 3 1199 2
"ENSMUSG00000012428" 0 0 0 0 0 0 0 0 0 0 0 0 0 0 0 0 0 0 0 0 0 0 0 0 0 0 0 0 0 0 0 0 0 0 0 0 0 0 0 0 0 0 0 0 0 0 0 0 0 0 0 0 0 0 0 0 0 0 0 0 0 0 0 0 0 0 0 0 0 0 0 0 0 0 0 0 0 0 0 0 0 0 0 0 0 0
"ENSMUSG00000012429" 0 0 251 1 0 0 0 0 130 0 0 0 0 0 0 0 0 0 321 1 0 0 0 0 0 0 58 0 0 0 0 0 0 0 0 0 1 0 21 0 0 0 0 0 0 0 0 0 0 0 0 198 1 0 0 0 0 111 0 1 0 0 294 1 0 0 0 0 0 0 0 63 1 0 0 1 0 0 0 770 0 22 0 0 0 0
"ENSMUSG00000012443" 0 0 0 0 0 0 0 0 0 0 0 0 0 0 0 1 0 0 0 0 0 0 0 0 0 0 0 0 0 0 0 0 0 0 0 0 0 0 0 0 0 1 0 0 0 0 0 0 0 0 0 0 0 0 0 0 0 0 0 1 0 0 0 0 0 0 0 0 0 0 0 0 0 0 0 0 0 0 0 0 0 0 0 0 0 0
"ENSMUSG00000012483" 0 0 600 0 0 0 2 0 0 0 0 0 0 1 0 689 19 0 0 3 0 243 21 0 0 0 82 0 0 3 109 0 0 0 0 0 0 0 0 0 0 0 0 29 0 0 56 0 0 0 1 0 0 0 0 2 0 0 0 556 18 0 0 3 1 225 12 1 0 0 0 0 0 3 0 0 0 0 0 0 1440 0 0 205 0 0
"ENSMUSG00000012519" 0 0 0 0 0 0 0 0 1 0 0 0 0 0 0 0 0 0 0 0 0 0 0 0 0 0 0 0 0 0 0 0 0 0 0 0 0 0 0 0 0 0 7 0 0 0 0 0 0 0 0 0 0 0 0 0 0 0 0 0 0 0 0 0 0 0 0 0 0 0 0 0 0 0 0 0 0 0 0 0 0 0 0 0 0 0
"ENSMUSG00000012520" 0 0 0 0 0 0 0 0 0 0 0 0 0 0 0 0 0 0 0 0 0 0 0 0 0 0 0 0 0 0 0 0 0 0 0 0 0 0 0 0 0 0 0 0 0 0 0 0 0 0 0 0 0 0 0 0 0 0 0 0 0 0 0 0 0 0 0 0 0 0 0 0 0 0 0 0 0 0 0 0 0 0 0 0 0 0
"ENSMUSG00000012535" 0 0 4 3 0 2 5353 3 13 637 0 0 0 0 0 746 128 9 4 1 355 1 0 0 0 11 0 330 1 238 0 0 0 0 26 0 11353 2 2706 5 1 0 8 1 81 0 0 1415 0 0 0 4 3 0 4 4778 3 3 7 690 0 0 2 1 325 2 0 0 1 0 0 0 1 0 0 9445 3 7 31 4236 4 2449 4 1 1244 0
"ENSMUSG00000012609" 0 0 0 0 0 1 0 0 0 17 0 0 17 0 0 0 1463 1 0 85 0 0 2 0 0 0 0 0 0 0 0 0 0 0 0 0 940 0 0 0 1 0 0 2 1 0 1 0 0 0 0 0 0 0 1 0 0 0 16 0 1255 1 0 0 0 0 2 0 0 0 0 0 0 0 0 0 0 0 0 0 0 0 0 0 0 0
"ENSMUSG00000012640" 0 0 0 0 92 0 0 0 0 0 0 0 0 0 0 0 0 0 99 0 0 0 229 0 0 0 0 28 0 79 0 0 0 0 0 0 1 0 0 0 0 53 0 0 0 0 0 1 0 0 0 0 0 1 0 0 0 0 0 0 0 0 92 0 1 0 180 0 27 0 0 11 0 74 0 1 0 0 87 0 0 0 0 0 0 0
"ENSMUSG00000012705" 0 0 0 0 0 0 0 0 1 0 0 3 0 0 0 0 0 0 0 0 0 0 0 0 0 0 0 0 0 0 0 0 0 0 0 0 0 0 0 0 0 0 0 0 0 0 0 0 0 0 0 0 0 0 0 0 0 0 0 0 0 0 0 0 0 0 0 0 0 0 0 0 0 0 0 0 0 0 0 0 0 0 0 0 0 0
"ENSMUSG00000012777" 0 0 0 0 0 0 0 0 0 0 0 0 0 0 0 0 0 0 0 0 0 0 0 0 0 0 0 0 0 0 0 0 0 0 0 0 0 0 0 0 0 0 0 0 0 0 0 0 0 0 0 0 0 0 0 0 0 0 0 0 0 0 0 0 0 0 0 0 0 0 0 0 0 0 0 0 0 0 0 0 0 0 0 0 0 0
"ENSMUSG00000012819" 0 0 0 0 0 0 0 0 0 0 0 0 169 0 3 0 1 0 1 0 0 0 0 0 0 18 0 0 2 17 0 0 235 0 0 0 0 0 0 0 0 0 0 0 0 0 0 0 0 0 0 0 0 0 0 0 0 0 0 0 1 0 0 0 0 0 0 0 0 0 3 0 0 16 0 0 0 0 0 0 0 0 0 0 0 0
"ENSMUSG00000012848" 2420 1 1004 9112 921 1205 9385 1244 2122 1832 803 303 319 1111 41 2981 4200 3877 4887 4079 93 4379 2293 2 2 1424 415 2909 4062 1953 2832 1929 3138 2325 902 1149 8016 5027 11354 2441 876 323 1178 744 2782 28 2248 1272 2 1672 11 399 6167 9 483 5948 1018 10 34 2442 1809 2837 3951 3258 73 35 659 567 1 438 3289 782 408 946 53 5633 3473 236 1564 3141 9 5369 13 253 64 464
"ENSMUSG00000012889" 0 0 22 35 2 355 4 19 1 1372 0 31 5 13 40 54 277 6 34 0 0 3 19 0 0 3 0 5 0 80 1 0 0 0 0 11 12 367 0 0 0 16 253 58 0 0 32 155 0 97 26 24 31 2 261 0 19 1 1214 0 249 2 11 0 4 0 4 4 5 0 0 1 0 73 1 2 286 0 0 0 3 0 0 256 138 2
"ENSMUSG00000013033" 0 0 14 2 94 0 0 0 0 0 0 110 0 0 0 2 0 0 467 2 0 0 1682 0 0 0 0 3 31 5 0 0 0 0 0 0 0 0 0 0 0 443 529 0 0 1 0 28 0 1 1 13 2 85 0 0 0 0 0 2 0 0 0 0 0 1 1362 0 1 1 9 0 0 0 1 0 0 420 0 0 0 0 0 0 5 217
"ENSMUSG00000013076" 0 0 0 0 0 0 0 0 0 0 0 0 0 0 0 1 0 0 0 0 0 0 0 0 0 0 0 0 0 0 0 0 0 0 0 0 0 0 0 0 0 0 0 0 0 0 0 0 0 0 0 0 0 0 0 0 0 0 0 0 0 0 0 0 0 0 0 0 0 0 0 0 0 0 0 0 0 1 0 0 0 0 0 0 0 0
"ENSMUSG00000013083" 0 0 0 0 0 0 0 0 0 0 0 0 0 0 0 0 0 0 0 0 0 0 0 0 0 0 0 0 0 0 0 0 0 0 0 0 0 0 0 0 0 0 0 0 0 0 0 0 0 0 0 0 0 0 0 0 0 0 0 0 0 0 0 0 0 0 0 0 0 0 0 0 0 0 0 0 0 0 0 0 0 0 0 0 0 0
"ENSMUSG00000013089" 0 0 0 0 0 0 130 0 0 857 0 2 0 0 0 0 0 0 0 0 0 0 0 0 0 0 0 0 0 0 0 0 0 0 0 0 0 1 0 0 0 0 0 0 0 0 0 0 0 0 0 1 0 0 0 121 0 0 643 0 0 0 0 0 0 0 0 0 0 0 0 0 0 0 0 0 1 0 0 0 0 0 0 1 0 0
"ENSMUSG00000013091" 0 0 0 0 0 0 0 0 0 0 0 0 0 0 0 0 0 0 0 0 0 0 0 0 0 0 0 0 0 0 0 0 0 0 0 0 0 0 0 0 0 0 0 0 0 0 0 0 0 0 0 0 0 0 0 0 0 0 0 0 0 0 0 0 0 0 0 0 0 0 0 0 0 0 0 0 0 0 0 0 0 0 0 0 0 0
"ENSMUSG00000013150" 0 0 0 0 0 0 0 0 0 0 0 0 0 0 0 0 0 0 0 0 0 0 0 0 0 0 0 0 0 0 0 0 0 0 0 0 0 0 0 0 0 0 0 1 0 0 0 0 0 0 0 0 0 0 0 0 0 0 0 0 0 0 0 0 0 0 0 0 0 0 0 0 0 0 0 0 0 0 0 0 0 0 0 0 0 0
"ENSMUSG00000013155" 0 0 0 0 0 0 0 0 0 0 0 0 0 0 0 0 0 0 0 0 0 0 0 0 0 0 0 0 0 0 0 0 0 0 0 0 0 0 65 0 0 0 0 0 0 0 0 0 0 0 0 0 0 0 0 0 0 0 0 0 0 0 0 0 0 0 0 0 0 0 0 0 0 0 0 0 0 0 0 0 0 67 0 0 0 0
"ENSMUSG00000013158" 0 0 0 0 0 0 0 0 0 0 0 0 0 0 0 0 0 0 0 0 0 0 0 0 0 0 0 0 0 0 0 0 0 0 0 0 0 0 0 0 0 0 0 0 0 0 0 0 0 0 0 0 0 0 0 0 0 0 0 0 0 0 0 0 0 0 0 0 0 0 0 0 0 0 0 0 0 0 0 0 0 0 0 0 0 0
"ENSMUSG00000013160" 0 0 0 2 0 1 0 0 0 0 0 0 0 1 0 0 2 0 1412 0 0 0 2 0 0 0 0 1 0 0 0 1 0 0 2140 1277 111 0 797 1 9 0 0 0 0 0 1 2 0 0 0 0 2 0 1 0 0 0 0 1 1 0 1304 0 0 0 2 0 0 1 0 0 0 0 0 82 0 491 2 0 3 0 0 0 0 0
"ENSMUSG00000013236" 0 0 4 0 0 0 2721 0 0 24 1 0 30 0 10 2 0 0 1327 4 0 1 1 0 0 187 0 0 0 0 480 1 0 0 6 41 4175 1 3 2 0 1 0 660 0 0 1 0 0 0 0 5 1 0 0 2201 0 0 1 4 0 1 1151 5 0 1 2 0 0 0 0 0 3 0 0 2976 1 1 214 1 2 4 2 0 0 660
"ENSMUSG00000013275" 0 0 0 22 0 0 5 0 0 44 0 0 11 0 0 0 0 0 0 32 9081 225 0 0 0 2 50 1 1 0 0 0 0 0 0 0 4 1 36 2 0 0 0 1 0 0 3 1 0 0 0 0 2 1 0 6 0 1 44 0 1 0 0 30 7851 201 0 0 1 0 1 0 0 0 0 0 1 1 1 0 176 0 5 3 0 2
"ENSMUSG00000013338" 0 0 0 0 0 0 0 0 0 0 0 0 0 0 0 2 0 0 0 0 0 0 0 0 0 0 0 0 0 0 1 0 0 0 0 0 0 0 0 0 0 0 0 0 0 0 0 0 0 0 0 0 0 0 0 0 0 0 0 1 0 0 0 0 0 0 0 0 0 0 0 0 0 0 0 0 0 0 1 0 0 0 0 0 0 0
"ENSMUSG00000013353" 0 0 0 0 0 0 0 0 0 0 0 0 0 0 0 0 0 0 0 0 0 0 0 0 0 0 0 0 0 0 0 0 0 0 0 0 0 0 0 0 0 0 0 0 0 0 0 0 0 0 0 0 0 0 0 0 0 0 0 0 0 0 0 0 0 0 0 0 0 0 0 1 0 0 0 0 0 0 0 0 0 0 0 0 0 0
"ENSMUSG00000013367" 0 0 0 0 0 0 0 0 0 0 0 0 0 0 0 0 0 0 0 0 0 0 0 0 0 0 0 0 0 0 0 0 0 0 0 0 0 0 0 0 0 0 0 0 0 0 0 0 0 0 0 0 0 0 0 0 0 0 0 0 0 0 0 0 0 0 0 0 0 0 0 0 0 0 0 0 0 0 0 0 1 0 0 0 0 0
"ENSMUSG00000013415" 0 0 0 0 0 0 0 0 0 0 0 0 0 0 0 0 0 0 0 0 0 0 0 0 0 0 0 0 0 0 0 0 0 0 0 0 0 0 0 0 0 0 0 0 0 0 0 0 0 0 0 0 0 0 0 0 0 0 0 0 0 0 0 0 0 0 0 0 0 0 0 0 0 0 0 0 0 0 0 0 0 0 0 0 0 0
"ENSMUSG00000013418" 0 0 0 0 0 0 0 0 0 0 0 0 0 0 0 0 0 0 0 0 0 0 0 0 0 0 0 0 0 0 0 0 0 0 0 0 0 0 0 0 0 0 0 0 0 0 0 0 0 0 0 0 0 0 0 0 0 0 0 0 0 0 0 0 0 0 0 0 0 0 0 0 1 0 0 0 0 0 0 0 0 0 0 0 0 0
"ENSMUSG00000013419" 0 0 0 0 0 0 0 0 0 0 0 0 0 0 0 0 0 0 0 0 0 0 0 0 0 0 0 0 0 0 0 0 0 0 0 0 0 0 0 0 0 0 0 0 0 0 0 0 0 0 0 0 0 0 0 0 0 0 0 0 0 0 0 0 0 0 0 0 0 0 0 0 0 0 0 0 0 0 0 0 0 0 0 0 0 0
"ENSMUSG00000013465" 0 1 3 1 2 1703 0 1817 2 0 2378 240 272 1 0 2912 1 2 502 35 0 49 2 0 0 0 0 0 797 0 0 0 0 0 0 18 3 2325 427 575 1 147 73 0 0 240 2879 0 0 0 1 2 2 1 0 0 1663 2 0 2438 1 2 455 38 0 1 2 0 0 1 0 0 0 0 0 2 0 0 0 0 0 0 493 0 0 0
"ENSMUSG00000013483" 0 0 0 0 0 0 0 0 0 0 0 0 0 0 0 0 0 0 0 0 0 0 0 0 0 0 0 0 0 0 0 0 0 0 0 0 0 0 0 0 0 0 0 0 0 0 0 0 0 0 0 0 0 0 0 0 0 0 0 0 0 0 0 0 0 0 0 0 0 0 0 0 0 0 0 0 0 0 0 0 0 0 0 0 0 0
"ENSMUSG00000013495" 0 0 1 0 0 1 0 0 0 0 0 0 0 0 0 0 0 29 3 0 0 0 6047 0 0 0 0 0 105 0 0 0 0 0 1 0 1 17 1 1274 0 0 0 0 0 0 21 280 0 0 0 1 0 0 1 0 0 1 1 1 0 0 3 0 0 0 5057 0 0 0 0 0 0 0 0 3 14 3 1 6056 3 1 898 1 0 1
"ENSMUSG00000013523" 0 0 0 0 0 0 0 0 0 0 0 0 0 0 0 0 1 1 1 0 0 908 0 0 0 0 0 0 0 0 0 0 0 0 0 0 0 0 0 0 0 0 0 0 0 0 0 0 0 0 0 0 0 0 0 0 0 0 0 0 1 1 1 0 0 842 0 0 0 0 0 0 0 0 0 0 0 0 0 0 0 0 0 0 0 0
"ENSMUSG00000013539" 0 0 141 1 0 0 0 0 0 0 0 1 0 0 0 213 7 0 198 298 1 1 723 0 0 0 1 0 1918 0 0 0 0 0 0 0 4 0 1 2 78 0 2 3024 1 0 0 0 0 0 0 132 1 0 0 1 0 0 0 169 7 0 23 271 0 1 628 0 1 0 0 0 0 0 0 6 0 5 5 2310 11 0 6 0 0 0
"ENSMUSG00000013562" 0 0 0 0 0 0 0 0 0 0 0 0 0 0 0 0 0 0 0 0 0 0 0 0 0 0 0 0 0 0 0 0 0 0 0 0 0 0 0 0 0 0 0 0 0 0 0 0 0 0 0 0 0 0 0 0 0 0 0 0 0 0 0 0 0 0 0 0 0 0 0 0 0 0 0 0 0 0 0 0 0 0 0 0 0 0
"ENSMUSG00000013584" 0 0 0 0 0 0 0 0 0 0 0 0 0 0 0 0 0 0 0 0 0 0 0 0 0 0 0 0 0 0 0 0 0 0 0 0 0 0 0 0 0 0 0 0 0 0 0 0 0 0 0 0 0 0 0 0 0 0 0 0 0 0 0 0 0 0 0 0 0 0 0 0 0 0 0 0 0 0 0 0 0 0 0 0 0 0
"ENSMUSG00000013593" 0 0 57 0 137 115 0 12 1 0 0 0 1585 0 1 2 6423 0 2 3 1 3172 1 1829 0 0 0 207 0 557 0 2011 0 1 0 0 3247 145 64 586 1 0 1 0 0 14 0 1680 0 505 0 3 2 127 1 0 0 1 0 3 5423 1 2 2 0 1 2 7 2 122 0 5132 1 534 2 2368 3 2 1 220 3 60 525 199 1 0
"ENSMUSG00000013611" 0 0 0 0 0 0 0 0 0 0 0 0 0 0 0 0 0 0 0 0 0 0 0 0 0 0 0 0 0 0 37 0 0 0 0 0 0 0 0 0 0 0 0 0 0 0 0 0 0 0 0 0 0 0 0 0 0 0 0 0 0 0 0 0 0 0 0 0 0 0 0 0 0 0 0 0 0 0 0 0 0 0 0 0 0 0
"ENSMUSG00000013622" 0 0 0 0 0 0 528 0 0 0 650 0 59 0 0 3230 1 220 29 4 0 0 1 0 0 0 895 0 0 0 0 0 0 0 0 0 1 0 0 1 0 0 0 20 0 0 0 0 0 15 0 0 1 0 0 478 0 0 0 2542 1 209 26 4 0 0 1 0 0 0 1 0 0 0 0 1 0 0 2999 0 2 0 1 0 0 0
"ENSMUSG00000013629" 0 0 0 0 0 0 0 0 0 0 0 0 0 0 0 0 0 0 0 0 0 0 0 0 0 0 0 1 0 0 135 0 0 18 0 0 0 0 0 0 0 0 6 1 0 0 0 0 0 96 139 0 0 0 0 0 0 0 0 0 0 0 0 0 0 0 0 0 0 0 0 0 0 0 111 0 0 0 0 0 1 0 0 0 0 0
"ENSMUSG00000013643" 0 0 0 0 0 0 0 0 0 0 0 0 0 0 0 0 0 0 0 0 0 0 0 0 0 0 0 0 0 0 0 0 0 0 0 0 0 0 0 0 0 0 0 0 0 0 0 0 0 0 0 0 0 0 0 0 0 0 0 0 0 0 0 0 0 0 0 0 0 0 0 0 0 0 0 0 0 0 0 0 0 0 0 0 0 0
"ENSMUSG00000013646" 0 0 0 0 0 0 0 1 0 0 0 0 0 0 0 0 0 0 0 0 0 0 1 0 0 0 0 0 0 0 1 1 0 1 0 0 2 0 1567 0 0 1 0 0 0 0 0 0 0 0 0 0 0 0 0 0 1 0 0 0 0 0 0 0 0 1 1 0 0 0 0 0 0 0 0 3 0 1 0 0 0 1365 0 0 0 0
"ENSMUSG00000013653" 0 0 0 0 0 0 0 0 0 0 0 0 0 0 0 0 0 0 0 0 0 0 0 0 0 0 0 0 0 0 0 0 0 0 0 0 0 0 0 0 0 0 0 0 0 0 0 0 0 0 0 0 0 0 0 0 0 0 0 0 0 0 0 0 0 0 0 0 0 0 0 0 0 0 0 0 0 0 0 0 0 0 0 0 0 0
"ENSMUSG00000013662" 0 0 0 0 3 0 160 9 4 7350 0 2315 1694 3166 0 2 0 0 5 1 4 9 0 1 1 100 0 1 3 84 0 0 360 0 158 2782 588 0 17 0 0 0 0 0 2 1 1474 10331 2 149 0 0 1 3 0 0 10 2 6252 2 0 0 5 2 4 9 0 2 0 21 3 626 0 1 0 506 2 0 1 0 3 17 0 7 8074 130
"ENSMUSG00000013663" 0 0 24 20 9 0 1 36 0 0 0 0 15 0 0 2 297 1 27 58 0 701 25 33 0 0 1 45 4 0 11 1 2 3 0 0 55 0 3875 3 53 6588 1 14 39 0 1 0 0 1 1 19 1 14 0 0 26 0 0 0 2 1 26 5 0 0 0 0 0 8 4 188 0 1 1 47 0 0 1280 27 0 732 2 2 1 0
"ENSMUSG00000013668" 0 0 0 0 0 0 0 0 0 0 0 0 0 0 0 0 0 0 0 0 0 0 0 0 0 0 0 0 0 0 0 0 0 0 0 0 0 0 0 0 0 0 0 0 0 0 0 0 0 0 0 0 0 0 0 0 0 0 0 0 0 0 0 0 0 0 0 0 0 0 0 0 0 0 0 0 0 0 0 0 0 0 0 0 0 0
"ENSMUSG00000013698" 20 0 1 6 0 0 0 82 0 0 1 1 0 0 0 216 1 2993 0 0 0 0 1 0 0 2 0 0 0 0 0 0 0 0 0 1374 0 0 1 0 0 0 1049 0 0 0 0 34 0 196 0 0 6 0 0 1 0 0 0 198 2 2617 0 0 0 1 1 0 0 1 0 9 0 0 0 0 0 0 0 0 0 0 0 0 0 0
"ENSMUSG00000013701" 0 0 0 0 0 43 15 70 0 0 0 10 0 0 0 227 26 0 0 0 93 0 0 0 0 0 0 0 0 45 22 0 0 0 0 0 4 7 112 0 51 0 1 0 0 0 246 53 0 0 12 1 0 0 41 12 61 0 0 210 24 0 0 0 83 0 0 0 1 4 0 49 0 42 0 2 7 0 0 52 1 102 0 1 49 0
"ENSMUSG00000013707" 0 0 1 1157 0 407 0 2 208 524 1000 718 678 0 148 2 2 397 2484 0 1253 2 3547 1 0 84 0 0 216 4 0 0 71 1699 1 137 4 605 7152 2 33 2 1 24 0 0 0 2728 1 2737 2 2 836 0 0 0 2 192 483 3 1 382 2180 0 1131 2 1061 2 0 0 0 0 2 3 0 3 1 5033 835 0 2 3961 2 31 992 1
"ENSMUSG00000013736" 1 0 1 0 0 0 1282 28 6 0 0 2 78 0 9 1525 795 0 0 0 0 485 1 0 0 0 0 0 0 0 105 1 0 0 0 0 0 0 0 1 754 0 0 291 0 0 54 5 0 0 0 0 0 0 0 0 25 0 0 1356 0 0 0 0 1 433 1 0 0 2 0 42 0 0 0 0 0 0 0 0 0 0 0 0 5 0
"ENSMUSG00000013766" 0 0 0 0 0 0 0 0 0 0 0 0 0 0 0 0 0 0 0 0 0 0 0 0 0 0 0 0 0 0 0 0 0 0 0 0 0 0 0 0 0 0 0 0 0 0 0 0 0 0 0 0 0 0 0 0 0 0 0 0 0 0 0 0 0 0 0 0 0 0 0 0 0 0 0 0 0 0 0 0 0 0 0 0 0 0
"ENSMUSG00000013787" 0 0 13 0 0 0 0 1508 1 3 0 24 0 1 20 1 2 1 2 1 0 3108 2 0 0 0 0 0 1 1 0 0 0 0 0 1130 2 0 1 0 0 0 0 0 0 0 217 77 0 23 40 14 0 0 0 0 12 1 5 4 3 1 2 1 0 2804 2 0 0 4 0 274 0 0 0 2 0 6 0 0 0 0 1 0 89 1683
"ENSMUSG00000013822" 0 0 1 0 0 2 481 0 0 0 0 115 280 0 0 0 1 0 38 2 0 3 0 8 0 0 0 1 0 4 1 0 0 0 0 0 128 0 0 0 364 0 0 0 0 0 0 0 0 0 0 1 0 0 3 444 0 0 0 0 0 0 0 2 0 0 0 0 1 108 0 1962 1 0 2 0 0 0 1 2 0 0 0 0 0 0
"ENSMUSG00000013833" 0 0 1 1 0 1 6160 1 0 137 0 85 0 0 1 1 0 1 0 2 0 726 0 0 0 1 0 0 1 0 0 0 0 0 1 0 0 0 0 0 16 0 0 488 0 0 0 43 0 0 0 2 2 0 1 5422 1 0 1 1 0 1 0 4 1 630 0 1 0 0 1 0 454 0 0 0 1 1 0 0 0 0 0 0 0 2295
"ENSMUSG00000013846" 0 0 0 0 0 0 0 0 0 0 909 1 104 1 104 60 0 1 1081 1 0 1 0 47 1 0 0 0 189 66 10 0 0 0 0 0 1073 1 2 1 0 0 0 0 0 0 75 0 0 0 0 0 0 1 1 0 0 0 0 27 17 20 991 17 0 13 17 1061 0 0 119 0 1 0 0 0 1 1 0 0 0 0 0 1 0 0
"ENSMUSG00000013858" 0 0 0 0 0 0 0 6 0 0 0 0 0 0 0 315 2 0 0 0 0 0 0 0 0 0 0 0 0 0 1 0 0 0 0 0 0 0 0 0 0 0 0 0 0 0 20 8 0 0 0 0 0 0 0 0 6 0 0 301 2 0 0 0 0 0 0 0 0 0 0 0 0 0 1 0 0 0 0 0 0 0 0 0 0 0
"ENSMUSG00000013878" 0 0 0 0 0 1625 0 0 0 1 0 0 0 0 0 0 0 0 1 0 0 0 0 0 0 89 0 0 1335 0 0 0 0 0 0 0 313 733 17 0 0 64 0 0 0 0 0 0 0 1 0 0 0 0 982 0 0 0 0 0 0 1 1 0 0 0 0 0 0 0 0 0 0 0 0 283 0 0 0 0 0 0 0 0 0 14
"ENSMUSG00000013921" 0 0 0 0 0 0 0 0 0 0 0 0 0 0 0 149 1 0 1 0 0 0 0 0 0 0 0 0 0 0 0 0 0 0 0 0 0 0 0 0 0 0 0 0 0 0 0 0 0 0 0 0 0 0 0 0 0 0 0 137 1 0 1 0 0 0 0 0 0 0 0 0 0 0 0 0 0 0 0 0 0 0 0 0 0 0
"ENSMUSG00000013928" 0 0 0 0 0 0 0 0 0 0 0 0 0 0 0 0 0 0 0 0 0 0 0 0 0 0 0 0 0 0 0 0 0 0 0 0 0 0 0 0 0 0 0 0 0 0 0 0 0 0 0 0 0 0 0 0 0 0 0 0 0 0 0 0 0 0 0 0 0 0 0 0 0 0 0 0 0 0 0 0 0 0 0 0 0 0
"ENSMUSG00000013936" 0 0 0 0 0 0 0 0 0 0 0 0 0 0 0 0 0 0 0 0 0 0 0 0 0 0 0 0 0 0 0 0 0 0 0 0 0 0 0 0 0 0 0 0 0 0 0 0 0 0 0 0 0 0 0 0 0 0 0 0 0 0 0 0 0 0 0 0 0 0 0 0 0 0 0 0 0 0 0 0 0 0 0 0 0 0
"ENSMUSG00000013973" 0 0 2 0 0 0 0 0 0 0 0 0 0 0 0 0 0 1 0 0 0 0 0 0 0 0 0 0 0 0 0 0 0 1 0 2 0 0 0 0 0 0 0 0 0 0 0 0 0 0 0 2 0 0 0 0 0 0 0 0 0 0 0 0 0 0 0 227 0 0 0 0 0 0 0 0 0 0 0 0 0 0 0 0 0 0
"ENSMUSG00000013974" 0 0 0 0 0 0 0 0 0 0 0 0 0 0 0 0 0 0 0 0 0 0 0 0 0 0 0 0 0 0 0 0 0 0 0 0 0 0 0 0 0 0 0 0 0 0 0 0 0 0 0 0 0 0 0 0 0 0 0 0 0 0 0 0 0 0 0 0 0 0 0 0 0 0 0 0 0 0 0 0 0 0 0 0 0 0
"ENSMUSG00000013997" 0 0 5 0 0 0 81 0 0 0 6 0 0 0 0 1 0 1 0 3846 0 24 607 0 1 1 306 0 0 0 0 0 0 0 0 0 0 0 1 0 0 0 0 0 0 0 0 0 0 0 0 5 0 0 0 79 0 0 0 0 0 1 0 0 0 23 0 0 0 98 0 0 0 0 0 0 0 0 0 0 0 0 0 0 0 0
"ENSMUSG00000014030" 0 0 0 0 0 0 0 0 0 0 0 0 0 0 0 0 0 0 0 0 0 0 1 0 0 0 0 0 0 0 0 0 0 0 0 0 0 0 0 0 0 0 0 0 0 0 0 0 0 0 0 0 0 0 0 0 0 0 0 0 0 0 0 0 0 0 1 0 0 0 0 0 0 0 0 0 0 0 0 0 0 0 0 0 0 0
"ENSMUSG00000014039" 0 0 83 0 0 0 0 0 0 0 0 0 849 1 0 0 0 0 2 890 0 0 0 0 1 0 1 0 0 0 0 0 0 0 0 0 6 0 0 0 0 0 0 3 0 0 0 0 0 0 0 31 0 0 0 0 0 0 0 0 0 0 2 0 0 0 0 0 0 0 0 0 0 0 0 5 0 0 0 0 0 0 0 0 0 0
"ENSMUSG00000014074" 0 0 14 58 1 2 48 2299 0 1 0 1 0 0 1 0 2 0 0 4 3 0 276 0 0 0 0 0 365 1 0 0 0 2 0 0 0 1542 0 0 0 1 1 1 0 0 0 0 0 0 1 18 3 1 3 44 2001 0 1 0 2 1 0 3 3 1 272 1 0 0 0 0 0 0 1 0 1328 0 0 3 1 1 0 1 0 0
"ENSMUSG00000014075" 0 0 0 0 0 0 0 0 0 0 0 0 259 1 0 0 0 0 0 0 0 0 0 0 0 0 0 0 0 0 0 0 0 0 0 0 0 0 0 0 0 0 0 0 0 0 0 0 0 0 0 0 0 0 0 0 0 0 0 0 0 0 0 0 0 0 0 0 0 0 0 0 0 0 0 0 0 0 46 0 0 0 0 0 0 0
"ENSMUSG00000014077" 1 0 2 0 321 2 32 1 0 20 0 525 0 245 0 2 1 0 0 5751 9 3 1 0 0 0 0 45 0 1 115 0 7 1 0 1 6 2 1496 1 0 0 179 0 0 0 0 23 1 0 0 0 0 0 0 28 1 0 18 1 1 0 0 4558 8 6 1 76 42 1 0 41 1 1 0 0 0 1 0 0 0 1252 0 0 22 0
"ENSMUSG00000014104" 0 0 0 0 0 0 0 0 0 0 0 0 0 0 0 0 0 0 0 0 0 0 0 0 0 0 0 0 0 0 0 0 0 0 0 0 0 0 0 0 0 0 0 0 0 0 0 0 0 0 0 0 0 0 0 0 0 0 0 0 0 0 0 0 0 0 0 0 0 0 0 0 0 0 0 0 0 0 0 0 0 0 0 0 0 0
"ENSMUSG00000014158" 0 0 0 0 0 0 0 0 0 0 0 0 0 0 0 11 0 0 0 0 0 0 0 0 0 0 0 0 0 0 0 0 0 0 0 0 0 0 0 0 0 0 0 0 0 0 0 0 305 0 0 0 0 0 0 0 0 0 0 10 0 0 0 0 0 0 0 0 0 0 0 0 0 0 0 0 0 0 0 0 0 0 0 0 0 0
"ENSMUSG00000014164" 0 0 0 430 0 0 0 0 1 0 0 0 0 0 0 0 0 0 0 1 0 0 0 0 0 0 0 0 0 0 0 0 0 0 0 0 0 0 0 0 0 0 0 0 0 0 0 0 0 0 0 0 391 0 0 0 0 1 0 0 1 0 0 1 0 0 0 0 0 0 0 0 0 0 0 0 0 0 0 0 0 0 0 0 0 0
"ENSMUSG00000014177" 1 0 6 0 6136 1 3116 3 1 453 0 0 26 0 0 1 0 3 1769 6 2 2827 1 18 0 0 0 0 0 3 0 0 0 0 0 67 2 6088 0 0 836 0 0 0 0 0 0 1 0 0 1 9 3 5141 1 2776 3 1 377 1 0 2 1 5 4 0 0 0 0 0 1 1 0 3 0 4 5100 0 74 3672 1 0 1 2 2 3
"ENSMUSG00000014195" 60 0 197 0 1 291 53 1676 3 550 6 0 0 0 0 4574 2 50 56 1 1 269 2 0 0 0 189 0 453 0 0 1004 2 0 0 12 529 499 84 184 72 0 235 0 1 1 39 0 0 0 0 7 0 1 2 1 1441 5 0 3796 1 3 51 1 0 1 2 0 0 24 0 1193 1 0 0 20 1 200 2220 1 1605 2 173 1 1 0
"ENSMUSG00000014198" 0 0 0 0 0 0 0 0 0 0 0 0 0 0 0 0 0 0 0 0 0 0 0 0 0 0 0 0 0 0 0 0 0 0 0 0 0 0 0 0 0 0 0 0 0 0 0 0 0 0 0 0 0 0 0 0 0 0 0 0 0 0 0 0 0 0 0 0 0 0 0 0 0 0 0 0 0 0 0 0 0 0 0 0 0 0
"ENSMUSG00000014226" 1 1 0 0 1 0 0 17 0 1 0 0 0 0 0 1 204 235 1494 0 0 0 0 0 0 0 48 0 5530 10 0 1 0 24 0 1658 1 2 3 0 0 0 130 0 1097 0 641 27 0 1 0 1 0 1 0 0 17 0 1 2 188 4 1312 0 1 0 0 0 0 0 4521 0 0 0 0 2 2 41 1 241 0 3 0 1 0 0
"ENSMUSG00000014232" 0 0 567 0 0 0 0 0 0 0 0 0 0 0 0 0 0 0 0 0 356 0 0 0 0 0 0 0 0 0 101 0 0 0 0 0 0 0 0 0 0 0 0 0 0 0 0 0 0 0 0 0 0 0 0 0 0 0 0 0 0 0 0 0 331 0 0 0 0 0 0 0 0 0 0 0 0 48 0 0 46 0 0 0 0 0
"ENSMUSG00000014243" 0 0 0 0 0 0 0 0 0 8 0 0 0 0 0 0 0 18 0 0 0 0 0 0 0 12 0 664 0 0 0 0 0 1 0 0 1 0 0 0 0 0 0 0 0 0 0 0 0 0 0 0 0 0 0 0 0 0 0 0 0 0 0 0 0 0 0 0 0 0 0 0 0 0 0 1 0 0 0 0 0 0 0 0 0 0
"ENSMUSG00000014245" 0 0 0 950 0 0 0 1 0 0 0 0 0 0 0 0 1 0 0 0 97 0 0 0 0 0 1 0 0 0 0 0 0 0 0 0 0 0 0 0 0 0 0 59 0 0 0 1 0 0 0 1 818 0 0 0 1 0 0 0 1 0 0 0 91 0 0 1 0 0 0 0 0 0 0 0 0 1 1 0 1 0 0 0 1 0
"ENSMUSG00000014294" 0 0 933 0 313 0 49 35 1 2286 46 0 68 94 181 1 0 309 1 1 4 189 169 0 0 0 0 8 348 81 1738 0 0 18 0 47 848 1 113 182 237 0 0 70 2 0 550 310 0 0 42 406 1 78 0 0 34 3 1480 2 0 0 1 0 4 2 98 0 1 68 310 511 0 38 1137 0 2 1387 0 569 1 75 0 0 146 155
"ENSMUSG00000014301" 0 0 2 0 0 0 0 0 0 0 0 0 0 0 0 0 0 27 2 0 0 9 0 0 0 0 0 0 38 1 0 0 36 0 0 0 0 0 19 0 0 0 0 0 0 0 0 0 0 0 8 0 0 0 0 0 0 0 0 1 0 0 0 0 0 11 0 0 0 0 0 0 0 0 0 0 0 0 0 39 0 0 0 0 0 0
"ENSMUSG00000014303" 0 0 0 0 0 0 0 0 0 0 0 0 0 0 0 0 0 0 0 0 0 0 0 0 0 0 0 0 0 0 0 0 0 0 0 0 0 0 0 0 0 0 1 0 0 0 0 0 0 0 0 0 0 0 0 0 0 0 0 0 0 0 0 0 0 0 0 0 0 0 0 0 0 0 0 0 0 0 0 0 0 0 0 0 0 0
"ENSMUSG00000014313" 0 0 648 14 359 916 180 339 0 377 15 298 368 0 292 2 32 783 485 873 672 509 2034 0 0 15 162 1 181 369 296 65 479 51 1 46 86 131 1245 1479 185 0 192 117 74 0 253 341 0 0 32 317 0 309 674 46 298 0 50 2 1 655 422 617 564 22 1607 17 0 0 152 0 1 163 0 61 0 4 350 627 1 1032 581 8 1 235
"ENSMUSG00000014329" 0 0 0 0 0 0 0 0 0 0 0 0 0 0 0 0 0 0 0 0 0 0 0 0 0 0 0 0 0 0 0 0 0 0 0 0 0 0 0 0 0 0 0 0 0 0 0 0 0 0 0 0 0 0 0 0 0 0 0 0 0 0 0 0 0 0 0 0 0 0 0 0 0 0 0 0 0 0 0 0 0 0 0 0 0 0
"ENSMUSG00000014349" 0 0 3 0 0 25 0 70 11 0 0 9 0 0 0 163 0 0 0 1 1 101 0 0 0 0 0 53 1 0 0 0 0 0 0 0 0 45 43 0 1 6 0 0 0 0 0 0 1 0 44 3 0 0 0 0 68 11 0 128 0 0 0 1 1 98 0 0 0 10 0 0 0 0 0 0 0 174 0 0 0 0 0 0 0 0
"ENSMUSG00000014351" 0 0 0 0 0 0 0 0 0 0 0 0 0 0 0 0 0 0 0 0 0 0 0 0 0 0 0 0 0 0 0 0 0 0 0 0 0 0 0 0 0 0 0 0 0 0 0 0 0 0 0 0 0 0 0 0 0 0 0 0 0 0 0 0 0 0 0 0 0 0 0 0 0 0 0 0 0 0 0 0 0 0 0 0 0 0
"ENSMUSG00000014353" 0 0 0 0 1 2 251 2241 0 8 1 0 2 1 0 2 0 0 0 0 0 41 0 0 0 0 0 0 0 149 0 0 0 0 4 0 0 0 1 0 0 0 0 0 0 0 8 0 0 0 0 0 0 0 1 0 0 0 0 1 0 0 0 0 0 37 0 1 0 0 0 0 0 144 0 0 0 0 0 0 0 1 0 0 0 0
"ENSMUSG00000014355" 0 0 3 0 838 0 4 0 14 0 0 0 2 0 2 1 1 1 1 1 0 37 218 0 0 0 0 0 1 0 80 0 0 0 0 0 3 0 0 1 379 0 8 3 0 5494 0 0 0 0 30 2 0 1 0 4 0 14 0 0 1 1 0 1 0 35 201 1 0 446 1 139 0 0 0 0 0 0 1 0 0 0 0 0 0 0
"ENSMUSG00000014361" 0 0 0 0 0 0 0 0 0 0 0 0 0 0 0 0 0 0 0 0 0 0 0 0 0 0 0 0 0 0 0 0 0 0 0 0 0 0 0 0 0 0 0 0 0 0 0 0 0 0 0 0 0 0 0 0 0 0 0 0 0 0 0 0 0 0 0 0 0 0 0 0 0 0 0 0 0 0 0 0 0 0 0 0 0 0
"ENSMUSG00000014402" 0 0 0 78 53 0 0 0 0 0 0 0 163 0 24 0 0 1 150 1950 0 188 2 0 0 0 138 1 12 319 0 0 868 0 0 224 2212 0 1 1412 104 0 0 0 0 0 1 0 0 0 0 0 76 0 0 0 0 0 0 0 1 0 0 0 0 29 0 0 0 21 10 1 164 301 0 0 0 1 0 0 0 0 1196 0 0 0
"ENSMUSG00000014418" 0 0 3 0 0 0 0 0 0 0 0 0 0 0 0 61 1 0 0 0 1 0 0 0 0 0 0 1 46 0 0 0 2 0 0 0 9 0 1 0 0 0 0 0 0 0 0 0 0 0 0 6 0 0 0 0 0 0 0 0 1 0 0 0 1 0 0 0 0 0 0 28 0 0 0 0 0 0 0 0 0 1 0 0 0 0
"ENSMUSG00000014426" 0 0 0 0 1228 0 132 0 0 0 0 0 0 0 0 0 0 1 0 0 0 0 0 0 0 0 0 0 581 0 0 0 111 0 0 0 0 0 0 0 1 0 0 0 22 0 0 0 0 0 0 0 0 1009 0 0 0 0 0 0 0 1 0 0 0 0 0 0 0 0 508 0 1 0 0 1 0 0 0 0 0 0 0 0 0 0
"ENSMUSG00000014444" 0 0 0 0 0 0 0 0 0 0 0 0 0 0 0 5 0 0 0 0 0 0 4 0 0 0 0 0 0 0 0 0 0 0 0 0 0 0 0 0 0 0 0 0 0 0 0 0 0 0 0 0 0 0 0 0 0 0 0 3 0 0 0 0 0 0 0 0 0 0 0 0 0 0 0 0 0 0 0 0 0 0 0 0 0 0
"ENSMUSG00000014453" 0 0 0 0 0 0 0 0 0 0 0 0 0 0 0 0 0 0 0 0 0 0 0 0 0 0 0 0 0 0 0 0 0 0 0 0 0 0 0 0 1 0 0 0 0 0 0 0 0 0 0 0 0 0 0 0 0 0 0 0 0 0 0 0 0 0 0 0 0 0 0 0 0 0 0 0 0 0 0 0 0 0 0 0 0 0
"ENSMUSG00000014470" 0 0 318 1 1425 1 7 1 0 0 0 0 0 0 38 0 104 1 157 0 0 0 0 0 0 0 0 26 0 5 1 0 0 84 0 0 0 5 0 2 0 1 99 0 0 0 0 824 0 0 0 274 1 652 0 2 1 0 0 1 76 1 0 0 0 0 0 0 0 3 1 81 0 6 0 0 2 0 0 43 0 0 2 0 589 0
"ENSMUSG00000014496" 0 0 299 0 0 0 0 0 0 0 26 0 0 0 0 6 0 0 0 0 0 26 0 0 0 0 0 5 218 0 0 0 0 0 0 0 103 0 0 0 0 0 0 0 0 0 0 0 0 0 1474 276 0 0 0 0 0 0 0 6 0 0 0 0 0 24 0 0 5 0 0 0 0 0 0 0 0 0 0 0 0 0 0 0 0 0
"ENSMUSG00000014498" 0 0 0 0 0 0 0 0 0 0 0 0 0 0 0 1 0 1 0 0 0 0 0 0 0 0 0 0 2 0 1 1 0 0 0 0 1 2 0 0 72 0 0 0 0 0 0 0 1 0 246 0 0 0 0 0 0 0 0 1 0 1 0 0 0 0 0 1 0 2 2 41 0 0 1 1 2 0 822 0 0 0 0 0 0 0
"ENSMUSG00000014503" 0 0 0 0 0 2 730 416 0 0 0 0 0 0 0 945 0 0 0 0 0 1 0 0 0 0 0 0 0 0 0 0 0 0 0 0 1 0 532 0 0 0 0 0 0 0 0 0 0 0 0 0 0 0 2 0 369 0 0 800 0 0 0 0 0 1 0 0 0 0 0 0 0 0 0 1 0 0 0 0 1 480 0 0 0 0
"ENSMUSG00000014504" 0 0 0 839 1 386 247 0 3 0 0 350 0 1093 0 1 135 1193 871 292 55 1 1063 0 0 434 3 0 0 178 617 0 0 0 0 856 19 60 2642 1 629 0 1 259 0 1 0 34 0 0 5 0 1 0 297 105 0 0 0 2 1 1039 226 265 51 1 0 0 0 0 0 0 0 78 0 2 0 2 0 1071 1 2087 1 0 0 0
"ENSMUSG00000014529" 0 0 0 0 0 0 0 0 0 0 0 0 0 0 0 0 0 0 0 0 0 0 0 0 0 0 0 0 0 0 0 0 0 0 0 0 0 0 0 0 0 0 0 0 0 0 0 0 0 0 0 0 0 0 0 0 0 0 0 0 0 0 0 0 0 0 0 0 0 0 0 0 0 0 0 0 0 0 0 0 0 0 0 0 0 0
"ENSMUSG00000014542" 0 0 0 0 0 0 0 1 0 0 0 0 0 0 0 0 0 0 0 0 0 0 0 0 0 0 0 0 0 0 0 0 0 0 0 0 0 0 0 0 0 0 0 0 0 0 0 0 0 0 0 0 0 0 0 0 0 0 0 0 0 0 0 0 0 0 0 0 0 0 0 0 0 0 0 0 0 0 0 0 0 0 0 0 0 0
"ENSMUSG00000014543" 0 0 0 0 0 0 0 0 0 0 0 0 0 0 0 0 0 0 0 0 0 0 0 0 0 0 0 0 0 0 0 0 0 0 0 0 0 0 0 0 0 0 0 0 0 0 0 0 0 0 0 0 0 0 0 0 0 0 0 0 0 0 0 0 0 0 0 0 0 0 0 0 0 0 0 0 0 0 0 0 0 0 0 0 0 0
"ENSMUSG00000014547" 0 0 126 0 0 0 0 29 0 0 0 0 0 0 0 1 0 0 1 14 0 0 0 0 0 0 0 0 0 0 0 0 0 0 0 510 0 0 0 0 0 0 0 0 0 0 0 0 0 0 0 119 0 0 0 0 28 0 0 1 0 0 1 13 0 0 0 0 0 0 0 0 0 0 0 0 0 0 0 1 0 0 0 0 0 0
"ENSMUSG00000014550" 0 0 1 272 0 0 0 15 0 0 0 0 0 2 0 0 0 326 0 0 0 0 0 0 0 0 0 0 0 0 0 0 306 0 0 0 0 0 1 0 454 0 32 1579 0 0 0 0 0 0 0 1 0 0 0 0 0 0 0 0 0 0 0 0 0 0 0 0 0 0 0 0 0 0 0 0 0 0 0 0 0 0 0 0 0 0
"ENSMUSG00000014551" 0 0 0 0 0 0 0 0 0 2 0 0 113 0 1 0 0 0 0 0 0 0 0 0 0 0 0 0 0 0 0 0 0 0 0 0 222 0 2 0 0 0 0 0 0 0 0 3 0 0 0 0 0 0 0 0 0 0 0 0 0 0 0 0 0 0 0 0 0 0 0 0 0 0 0 0 0 0 0 0 0 1 0 0 5 0
"ENSMUSG00000014554" 0 0 12 1 0 354 0 3158 0 564 0 0 256 0 2 0 3043 0 0 0 767 0 6 0 0 0 0 0 1 13 0 0 0 169 0 1 0 1 0 26 0 4 0 0 0 0 0 1 0 957 0 6 4 1 334 1 2121 0 0 0 1776 0 1 0 694 0 2 0 0 55 1 0 0 13 0 0 0 0 0 0 0 0 0 0 2 0
"ENSMUSG00000014592" 0 0 1 0 1 0 119 151 0 4 0 0 0 0 0 0 33 0 3 0 0 0 99 0 0 2 236 0 0 0 0 0 215 0 0 0 0 0 0 0 0 0 0 194 0 0 0 0 0 25 0 1 1 1 1 118 146 0 0 0 33 0 3 0 0 0 93 0 0 0 0 0 0 0 0 0 0 0 0 0 0 0 0 0 0 0
"ENSMUSG00000014599" 0 0 0 0 0 1853 2 286 5071 0 0 0 1 0 0 253 206 0 0 0 0 0 0 0 0 12 0 1 0 1 0 0 0 0 0 0 0 2446 0 0 0 0 0 721 0 0 0 0 0 0 0 0 0 0 1 1 267 3970 0 1 0 0 0 0 0 0 1 0 1 4 0 195 0 1 0 0 0 0 0 0 0 0 0 2 0 0
"ENSMUSG00000014601" 0 0 0 0 0 0 0 1 0 0 0 1 0 4 0 0 0 0 0 0 0 75 510 0 0 0 57 2272 0 0 1 0 1 0 294 0 2 0 2520 2 0 1544 1 0 0 3 968 0 0 0 0 0 0 0 0 0 1 0 0 0 1 0 0 0 0 72 0 0 0 0 0 1 1 0 0 1 0 13 0 2 1 2300 0 0 1 0
"ENSMUSG00000014602" 0 0 1 0 1 0 0 0 0 0 0 0 0 0 0 0 0 0 0 0 0 0 0 0 0 0 0 0 0 0 0 0 0 0 0 0 0 1 0 0 0 0 0 0 0 0 0 0 0 0 0 1 0 1 0 0 0 0 0 0 0 0 0 0 0 0 0 0 0 0 0 0 0 0 0 0 1 0 0 0 0 0 0 0 0 0
"ENSMUSG00000014603" 0 0 0 0 0 0 0 0 0 0 0 0 0 0 0 0 0 0 0 0 0 0 0 0 0 0 0 0 0 0 0 0 0 0 0 0 0 0 0 0 0 0 0 0 0 0 0 0 0 0 0 0 0 0 0 0 0 0 0 0 0 0 0 0 0 0 0 0 0 0 0 0 0 0 0 0 0 0 0 0 0 0 0 0 0 0
"ENSMUSG00000014606" 0 0 0 0 0 0 18 0 3140 5 1 1 134 0 178 1045 5003 0 988 3 0 0 4 0 0 100 1477 1 0 0 0 0 0 0 0 1 0 0 117 1 1296 0 0 0 0 0 18 0 0 0 0 0 1 0 0 1 0 2648 0 939 4343 0 2 3 0 0 5 0 1 0 0 0 0 0 0 0 0 0 0 0 0 0 1 0 0 0
"ENSMUSG00000014609" 0 0 0 0 0 0 0 0 0 0 0 0 0 0 0 0 0 0 0 0 0 0 0 0 0 0 0 0 0 0 0 0 0 0 0 0 0 0 0 0 0 0 0 0 0 0 0 0 0 0 0 0 0 0 0 0 0 0 0 0 0 0 0 0 0 0 0 0 0 0 0 0 0 0 0 0 0 0 0 0 0 0 0 0 0 0
"ENSMUSG00000014633" 2 0 8 348 0 7 0 0 0 0 0 0 0 0 0 0 0 0 132 0 0 10 0 0 0 0 0 0 10 304 1 0 0 3 0 0 0 1472 84 0 0 0 0 0 11 0 0 1 0 0 0 0 0 0 7 0 0 0 1 0 0 0 111 0 0 0 0 0 1 0 0 0 0 271 1 0 1300 0 0 316 2 75 0 0 1 3
"ENSMUSG00000014668" 0 0 0 0 0 0 167 1425 0 0 0 0 0 0 0 3 0 72 1 904 0 1637 1 2 0 1 0 9 621 23 6 0 0 0 0 0 5 0 3 0 0 1 302 0 105 0 17 1790 0 0 0 0 0 0 0 153 1290 0 0 4 0 71 0 1 0 1410 1 0 8 1 572 0 0 24 0 0 0 0 98 114 0 3 0 1 1665 0
"ENSMUSG00000014686" 0 0 0 0 0 0 0 0 0 0 0 0 0 0 0 0 0 0 0 0 0 0 0 0 0 0 0 0 0 0 0 0 0 0 0 0 0 0 0 0 0 0 0 0 0 0 0 0 0 0 0 0 0 0 0 0 0 0 0 0 0 0 0 0 0 0 0 0 0 0 0 0 0 0 0 0 0 0 0 0 0 0 0 0 0 0
"ENSMUSG00000014704" 0 0 0 0 0 0 0 0 0 0 0 0 0 0 0 0 0 0 0 0 0 0 0 0 0 0 0 0 0 0 0 0 0 0 0 0 0 0 0 0 0 0 0 0 0 0 0 0 0 0 0 0 0 0 0 0 0 0 0 0 0 0 0 0 0 0 0 0 0 0 0 0 0 0 0 0 0 0 0 0 0 0 0 0 0 0
"ENSMUSG00000014725" 0 0 0 0 0 0 0 0 0 0 0 0 0 0 0 1 0 0 0 0 0 0 0 0 0 0 0 0 0 0 0 0 0 0 0 0 0 0 0 0 0 0 0 0 0 0 0 0 0 0 0 0 0 0 0 0 0 0 0 1 0 0 0 0 0 0 0 0 0 0 0 0 0 0 0 0 0 0 0 0 0 0 0 0 0 0
"ENSMUSG00000014747" 0 0 0 0 0 0 0 0 0 0 0 0 0 0 0 0 0 0 0 0 0 0 0 0 0 0 0 0 0 0 0 0 0 0 0 0 0 0 0 0 0 0 0 0 0 0 0 0 0 0 0 0 0 0 0 0 0 0 0 0 0 0 0 0 0 0 0 0 0 0 0 0 0 0 0 0 0 0 0 0 0 0 0 0 0 0
"ENSMUSG00000014748" 1 1 0 1 1 0 26 1 1 536 0 488 872 1 13 22 0 0 0 1 2 0 5 0 0 0 0 0 0 0 992 0 0 0 0 0 1491 0 25 0 27 0 0 2 335 1 0 0 0 0 0 0 0 0 0 25 0 0 1 24 0 0 0 0 1 0 3 0 0 0 1 0 0 0 0 0 0 0 0 0 916 24 0 1327 0 0
"ENSMUSG00000014763" 0 0 56 16 39 0 0 0 0 0 43 0 0 154 0 8 0 69 0 0 0 0 0 0 0 1 0 187 35 464 0 1 2 271 0 0 324 0 0 0 0 0 5 0 0 0 0 452 0 2 0 47 15 39 0 0 0 0 0 8 0 1 0 0 0 0 0 1 0 0 0 22 0 0 0 0 0 1 0 1 1 0 0 0 0 0
"ENSMUSG00000014767" 0 0 0 0 0 1717 0 0 1 298 700 37 45 0 0 0 0 0 0 0 1 0 0 0 0 0 0 1 0 0 307 0 0 0 0 0 88 2292 0 0 226 0 0 0 3 56 0 0 0 1 0 0 1 0 0 0 0 0 0 0 0 1 0 0 0 0 0 0 1 58 0 2132 0 0 2 0 1 1 0 1 0 0 0 0 0 0
"ENSMUSG00000014769" 0 0 103 531 140 1445 4510 1240 141 526 151 872 491 306 10 1082 765 2321 376 493 4 3578 2987 0 1 0 764 435 5694 403 621 1 81 1 2 1638 8886 2484 3323 50 878 0 0 716 2 4 832 117 1 358 5 7 477 79 2 1 1092 91 483 827 355 1498 352 6 3 3004 2552 1 370 229 4085 3 0 0 0 5767 434 2 2067 2849 21 5 1 10 2 1
"ENSMUSG00000014771" 0 0 0 0 0 0 0 0 0 0 0 0 0 0 0 0 0 0 0 0 0 0 0 0 0 0 0 0 0 0 0 0 0 0 0 0 0 0 0 0 0 0 0 0 0 0 0 0 0 0 0 0 0 0 0 0 0 0 0 0 0 0 0 0 0 0 0 0 0 0 0 0 0 0 0 0 0 0 0 0 0 0 0 0 0 0
"ENSMUSG00000014773" 0 0 0 0 0 0 0 0 0 0 0 0 0 0 0 0 0 0 0 0 0 0 0 0 0 0 0 0 0 0 0 0 0 0 0 0 0 0 0 0 0 0 0 0 0 0 0 0 0 0 0 0 0 0 0 0 0 0 0 0 0 0 0 0 0 0 0 1 0 0 0 0 0 0 0 0 0 0 0 0 0 0 0 0 0 0
"ENSMUSG00000014776" 0 0 0 0 0 0 0 0 0 0 0 0 0 0 0 0 0 0 0 0 0 0 0 0 0 0 0 0 0 0 0 0 0 0 0 0 0 0 0 0 0 0 0 0 0 0 0 0 0 0 0 0 0 0 0 0 0 0 0 0 0 0 0 0 0 0 0 0 0 0 0 0 0 0 0 0 0 0 0 0 0 0 0 0 0 0
"ENSMUSG00000014778" 0 0 516 0 0 1 1 0 0 0 0 0 0 1 0 0 88 0 0 1 0 0 0 0 0 0 0 0 0 0 0 0 0 0 0 0 0 0 5 5 0 0 0 0 0 0 0 0 0 0 0 416 0 0 1 1 0 0 0 0 0 0 0 0 0 0 0 0 0 0 0 0 0 0 0 0 0 2 0 0 0 5 0 0 0 1
"ENSMUSG00000014782" 0 0 0 0 0 0 0 0 0 0 0 0 0 0 0 0 0 0 0 0 0 0 0 0 0 0 0 0 0 0 0 0 0 0 0 0 0 0 0 0 0 0 0 0 0 0 1 0 0 0 0 0 0 0 0 0 0 0 0 0 0 0 0 0 0 0 0 0 0 0 0 0 0 0 0 0 0 0 0 0 0 0 0 0 0 0
"ENSMUSG00000014786" 0 0 0 0 0 0 0 0 0 0 0 0 0 0 0 0 0 0 0 0 0 0 0 0 0 0 0 0 0 0 0 0 0 0 0 0 0 0 0 0 0 0 0 0 0 0 0 0 0 0 0 0 0 0 0 0 0 0 0 0 0 0 0 0 0 0 0 0 0 0 0 0 0 0 0 0 0 0 0 0 0 0 0 0 0 0
"ENSMUSG00000014791" 0 0 0 0 1048 0 1 1 0 0 0 1 103 0 0 0 0 0 642 0 0 2 1 0 0 0 0 0 0 1 0 0 0 0 0 0 1 0 2861 1 0 0 0 0 0 0 0 0 0 0 0 1 0 1 0 0 1 0 0 0 0 0 0 0 0 2 0 0 0 0 0 0 0 1 0 1 0 1 0 2 0 2585 2 0 0 0
"ENSMUSG00000014813" 0 0 0 0 0 0 0 0 0 0 0 0 0 0 0 0 0 0 0 0 0 0 0 0 0 0 0 0 0 0 0 0 0 0 0 0 0 0 0 0 0 0 0 0 0 0 0 0 0 0 0 0 0 0 0 0 0 0 0 0 0 0 0 0 0 0 0 0 0 0 0 0 0 0 0 0 0 0 0 0 0 0 0 0 0 0
"ENSMUSG00000014837" 0 0 0 0 0 0 0 0 0 0 0 0 0 0 0 0 0 0 0 0 0 0 0 0 0 0 0 0 0 0 0 0 0 0 0 0 0 0 0 0 0 0 0 0 0 0 0 0 0 0 0 0 0 0 0 0 0 0 0 0 0 0 0 0 0 0 0 0 0 0 0 0 0 0 0 0 0 0 0 0 0 0 0 0 0 0
"ENSMUSG00000014846" 0 0 0 0 0 0 0 0 0 0 0 0 0 0 0 0 0 0 0 0 0 0 1 0 0 0 0 0 0 0 0 0 0 0 0 0 0 0 0 0 0 0 0 0 0 0 0 0 0 0 0 0 0 0 0 0 0 0 0 0 0 0 0 0 0 0 0 0 0 0 0 0 0 0 0 0 0 0 0 0 0 0 0 0 0 0
"ENSMUSG00000014850" 0 0 1 0 0 0 0 0 1 7 1 1 0 0 0 9 1 0 4 0 1531 0 0 0 0 0 0 0 0 142 0 0 1 0 1 0 2 0 0 4 21 2965 0 0 1140 0 1 66 0 0 0 1 0 0 1 0 0 0 1 0 2 0 4 0 1360 0 1 0 0 0 0 0 0 135 0 0 0 1 0 4311 0 0 4 1 68 0
"ENSMUSG00000014852" 0 0 0 0 0 0 0 1 0 0 0 0 0 0 0 0 0 0 0 0 0 0 0 0 0 0 0 0 0 0 0 0 0 0 0 0 0 0 0 0 0 0 0 0 0 0 0 0 0 0 0 0 0 0 0 0 1 0 0 0 0 0 0 0 0 0 0 0 0 0 0 0 0 0 0 0 0 0 0 0 0 0 0 0 0 0
"ENSMUSG00000014856" 0 0 2 0 1 0 1119 0 1 581 0 0 453 0 0 2 0 4 2670 415 30 2188 1 0 0 0 1 0 1 0 570 1398 0 0 0 0 0 0 493 0 33 0 0 0 1227 0 0 215 0 0 0 3 0 0 0 1023 1 1 0 3 0 0 1942 378 28 75 1 0 0 0 0 0 0 0 0 1 0 0 0 346 604 2 0 3 0 10
"ENSMUSG00000014859" 0 0 0 0 0 0 176 5 0 18 0 0 143 0 0 0 0 0 0 0 0 9 0 0 0 198 6 0 0 0 0 0 1 2 23 1 369 0 0 0 794 0 410 0 0 0 64 0 0 0 0 0 0 0 0 0 0 0 17 0 0 0 0 0 0 0 0 0 0 0 0 1 0 0 0 351 0 1 0 0 34 0 0 0 0 0
"ENSMUSG00000014867" 2 1 165 7 7292 1603 1 551 3 704 24 142 1 0 0 2 0 9 0 117 0 103 251 0 0 730 0 0 0 173 540 43 0 0 0 0 0 2191 0 0 34 0 159 70 1542 1 175 3252 0 0 0 2 10 6230 2 1 508 3 3 1 0 5 0 0 1 100 212 1765 0 92 0 1 1 164 0 2 0 0 3 0 0 1 0 0 2971 172
"ENSMUSG00000014873" 0 0 1172 0 0 0 0 0 0 662 1 0 0 407 0 0 4 0 0 0 1 0 0 0 0 0 0 0 0 0 0 965 0 0 1 0 0 0 0 0 0 0 0 0 0 0 474 193 449 0 0 1047 1 0 0 0 0 0 571 0 0 0 0 0 1 0 0 72 0 13 0 0 0 0 0 1 0 0 0 0 0 0 0 0 187 1
"ENSMUSG00000014905" 0 0 3 0 66 0 0 0 0 0 0 0 0 0 0 0 0 0 550 1 0 0 0 0 0 0 1 0 0 0 0 0 0 0 0 0 286 0 0 0 0 0 0 0 0 0 0 0 0 0 0 2 0 0 0 0 0 0 0 0 0 0 0 1 0 0 0 1 0 0 0 0 148 0 0 251 0 0 0 0 0 0 0 0 0 0
"ENSMUSG00000014907" 0 0 0 0 0 0 0 0 0 0 0 0 0 0 0 0 5 0 0 0 1404 0 0 0 0 0 0 0 0 0 0 0 0 0 0 0 0 0 0 0 0 0 0 0 0 0 0 0 0 0 0 0 0 0 0 0 0 0 0 0 0 0 0 0 1146 0 0 0 0 0 0 0 0 0 1 0 0 0 0 3 0 0 0 0 0 6
"ENSMUSG00000014932" 0 0 0 0 0 0 0 0 0 0 0 0 0 0 0 0 0 0 0 0 0 0 0 0 0 0 0 0 0 0 0 0 0 0 0 0 0 0 0 0 0 0 0 0 0 0 0 0 0 0 0 0 0 0 0 0 0 0 0 0 0 0 0 0 0 0 0 0 0 0 0 0 0 0 0 0 0 0 0 0 0 0 0 0 0 0
"ENSMUSG00000014956" 0 0 162 949 4651 255 2 1870 1 12 1 2 234 597 210 323 940 2 43 949 1 249 541 0 0 104 70 1052 218 948 42 0 0 17 8 3 255 27 1857 3 0 144 194 235 366 2 0 6068 0 1350 1091 6 0 3901 210 1 883 4 13 298 729 2 36 739 2 2 464 2332 641 33 5 8 1 0 4 224 28 1 1 621 4 1317 3 1 4448 3
"ENSMUSG00000014959" 0 0 124 0 1194 171 0 1 0 125 0 0 1152 1 1 1 144 2 1556 99 0 0 1053 0 0 0 0 0 0 0 2 17 0 1 0 0 1331 231 1 1 4 0 1 12 862 0 0 1 0 0 0 112 0 0 0 1 0 0 122 0 134 1 38 1 0 0 922 0 0 0 0 0 0 0 0 0 0 0 777 0 0 0 0 0 0 0
"ENSMUSG00000014980" 0 0 0 0 0 0 0 0 3248 0 0 0 0 0 0 0 0 0 0 0 1 0 1 0 0 0 0 0 0 0 0 0 0 0 0 0 0 0 0 1 0 0 0 0 0 0 0 0 0 0 0 0 1 0 0 0 0 2405 0 0 0 0 0 0 0 0 1 0 0 0 0 0 0 0 0 0 0 0 0 0 1 0 1 0 0 0
"ENSMUSG00000015001" 0 0 0 0 0 0 0 0 0 0 0 0 0 0 0 0 0 0 0 0 0 0 0 0 0 0 0 0 0 0 0 0 0 0 0 0 0 0 0 0 0 0 0 0 0 0 0 0 0 0 0 0 0 0 0 0 0 0 0 0 0 0 0 0 0 0 0 0 0 0 0 0 0 0 0 0 0 0 0 0 0 0 0 0 0 0
"ENSMUSG00000015002" 0 0 578 9622 8 7 3 2042 17 6 0 17 0 1372 709 1912 5 0 1 0 0 18 2303 3 0 0 0 0 0 514 0 1 0 1 320 79 229 0 0 0 0 2175 0 10 0 0 0 3 0 407 453 530 7832 7 7 3 1686 22 6 1714 7 0 1 0 0 18 1919 0 0 109 0 2 0 0 0 2 0 1 1 0 0 0 1 0 3 0
"ENSMUSG00000015013" 1 0 947 1 0 562 247 0 3528 0 0 0 0 0 0 2 14 0 1 412 0 1 1 0 0 0 629 0 337 0 0 283 43 5 0 0 1 778 0 0 0 0 0 0 0 888 0 117 0 123 0 1 1 0 1 142 0 2706 0 3 0 0 1 380 0 1 1 0 0 0 0 0 1 0 0 1 0 0 0 728 1 1 0 1651 0 0
"ENSMUSG00000015016" 0 0 0 0 0 0 0 0 0 0 0 0 0 0 0 0 0 0 0 0 0 0 0 0 0 0 0 0 0 183 0 0 0 0 0 0 0 0 1 0 0 0 0 0 0 0 227 0 0 0 0 0 0 0 0 0 0 0 0 0 0 0 0 0 0 0 0 0 0 0 0 0 1 172 0 0 0 0 0 0 0 1 0 0 0 0
"ENSMUSG00000015023" 0 0 0 0 0 0 204 0 533 0 0 0 0 0 0 0 0 1 0 0 0 0 459 0 0 0 0 0 0 68 3 0 0 0 0 0 0 0 0 0 0 0 10 0 0 18 5 0 0 0 0 0 0 0 0 199 0 0 0 0 0 1 0 0 0 0 386 0 0 0 0 2 0 56 0 0 0 0 0 0 0 0 0 0 0 0
"ENSMUSG00000015027" 0 0 0 1 0 0 0 0 0 0 0 0 121 0 1 21 1 0 0 0 0 0 0 0 0 0 0 0 0 3 0 0 0 0 0 0 0 0 0 0 0 0 97 69 0 0 0 0 0 0 0 0 1 0 0 0 0 0 0 18 0 0 0 0 0 0 0 0 0 0 0 0 0 3 0 0 0 0 0 0 0 0 0 0 0 0
"ENSMUSG00000015053" 0 0 0 0 0 0 0 0 0 0 0 0 0 0 0 0 0 0 0 0 0 0 0 0 0 0 0 0 0 0 0 0 0 0 0 0 0 0 0 0 0 0 0 0 0 0 0 0 0 0 0 0 0 0 0 0 0 0 0 0 0 0 0 0 0 0 0 0 0 0 0 0 0 0 0 0 0 0 0 0 0 0 0 0 0 0
"ENSMUSG00000015083" 0 0 0 0 0 0 0 0 0 82 0 0 0 0 0 0 0 0 5 0 0 0 0 0 0 0 0 0 0 0 0 0 0 0 0 0 0 0 0 0 0 0 0 0 0 0 0 0 0 0 0 0 0 0 0 0 0 0 0 0 0 0 0 0 0 0 0 0 0 0 0 0 0 0 0 0 0 0 0 0 0 0 0 0 0 0
"ENSMUSG00000015085" 0 0 0 0 0 0 0 0 0 0 0 0 0 0 0 0 0 0 0 0 0 0 0 0 0 0 0 0 0 0 0 0 0 0 0 0 0 0 0 0 0 0 0 0 0 0 0 0 0 0 0 0 0 0 0 0 0 0 0 0 0 0 0 0 0 0 0 0 0 0 0 0 0 0 0 0 0 0 0 0 0 0 0 0 0 0
"ENSMUSG00000015087" 0 0 0 0 0 0 0 0 0 3 0 0 0 1 0 0 3 3 0 0 0 1 0 0 0 0 0 0 1 0 0 0 0 0 0 0 263 0 1 0 0 0 0 0 0 0 0 250 0 0 0 0 0 0 0 0 0 0 0 0 3 0 0 0 0 0 0 0 0 0 0 0 0 0 0 214 0 0 0 0 0 1 0 0 229 0
"ENSMUSG00000015090" 0 0 0 0 0 0 0 0 0 0 0 0 0 0 0 0 0 0 0 0 0 0 0 0 0 0 0 0 0 0 0 0 0 0 0 0 0 0 0 0 0 0 0 0 0 0 0 0 0 0 0 0 0 0 0 0 0 0 0 0 0 0 0 0 0 0 0 0 0 0 0 0 0 0 0 0 0 0 0 0 0 0 0 0 0 0
"ENSMUSG00000015092" 0 0 2 0 2 1 2313 171 0 0 162 38 160 0 0 0 55 383 380 1220 1329 720 342 0 0 0 0 0 420 81 257 0 238 0 62 4 6 2 1836 79 103 0 8 0 30 0 146 598 0 0 0 2 1 2 1 1758 147 0 0 0 52 1 347 1044 1139 53 314 0 0 0 344 0 0 80 236 4 1 2 95 1065 3 1380 0 0 543 2
"ENSMUSG00000015093" 0 0 0 0 0 0 0 0 0 0 0 0 0 0 0 0 0 0 0 0 0 0 0 0 0 0 0 0 0 0 0 0 0 0 0 0 0 0 0 0 0 0 0 0 0 0 0 0 0 0 0 0 0 0 0 0 0 0 0 0 0 0 0 0 0 0 0 0 0 0 0 0 0 0 0 0 0 0 0 0 0 0 0 0 0 0
"ENSMUSG00000015094" 0 0 0 0 0 0 0 1 0 0 0 0 0 0 0 0 0 0 0 0 0 0 0 0 0 1 0 0 0 0 0 0 0 0 0 0 0 0 0 0 0 0 0 0 0 0 0 0 0 0 0 0 0 0 0 0 1 0 0 0 0 0 0 0 0 0 0 0 0 0 0 0 0 0 0 0 0 0 0 0 0 0 0 0 0 0
"ENSMUSG00000015095" 0 0 0 0 1 0 0 128 0 452 0 0 0 1 0 2245 2 1 1025 0 0 0 2 0 0 0 0 0 0 0 832 0 8 0 704 0 5953 0 1 0 0 307 2 1 0 0 0 1 0 46 0 0 0 2 0 0 118 0 0 1724 2 1 1 0 0 0 0 19 0 0 0 0 0 0 0 941 0 1 1 1 1 0 0 1 0 0
"ENSMUSG00000015112" 0 0 0 0 0 0 0 0 0 0 0 0 0 0 0 0 38 0 0 0 0 0 0 0 0 0 0 0 0 0 0 0 0 0 0 0 0 0 0 0 0 0 0 0 0 0 0 0 0 0 0 0 0 0 0 0 0 0 0 0 37 0 0 0 0 0 0 0 0 0 0 0 0 0 0 0 0 0 0 0 0 0 0 0 0 0
"ENSMUSG00000015120" 0 0 14 27 0 0 1321 421 0 1 0 380 0 20 82 4 702 21 124 1864 104 18 16 0 0 212 23 123 241 4 0 96 41 17 0 17 642 21 111 1 0 1 122 5 0 4 1 233 156 13 14 9 2 0 0 1169 220 0 1 3 573 1 117 956 97 16 11 163 111 22 47 0 0 0 0 136 15 3 116 403 41 106 0 65 208 1
"ENSMUSG00000015126" 0 0 1 426 0 0 58 0 1 0 0 0 0 0 0 1 6 0 0 223 0 1 0 0 0 0 1 0 1 64 2 0 0 0 0 0 2 0 822 237 1 0 0 0 0 0 0 0 4 0 3 1 0 0 0 55 0 0 0 2 0 0 0 0 0 1 0 2702 0 1 1 2 2 1 2 5 0 0 0 0 0 743 223 1 0 343
"ENSMUSG00000015127" 0 0 0 0 0 0 0 1 0 1 0 0 0 0 0 0 0 0 27 0 0 0 15 0 0 0 0 0 0 0 0 0 0 0 0 0 937 0 0 1 0 1 0 1 0 0 0 29 0 0 0 0 0 0 0 0 0 0 1 0 0 0 0 0 0 0 14 1 0 0 0 0 0 0 0 0 0 0 0 508 1 0 1 0 0 0
"ENSMUSG00000015133" 0 0 2 1 2149 0 0 0 0 0 0 0 0 0 0 662 0 0 1 0 0 1 1 0 0 0 0 0 0 0 0 0 0 0 1 0 0 0 0 0 0 0 0 0 0 0 0 0 0 0 0 2 1 1905 0 1 0 0 0 610 0 0 1 0 0 1 1 0 0 0 0 0 0 0 0 1 0 0 0 0 0 0 0 0 0 0
"ENSMUSG00000015134" 0 0 0 1 0 0 0 0 0 0 0 0 0 0 0 0 0 0 2 0 0 0 0 0 0 0 0 0 0 0 0 0 0 0 0 0 0 0 0 0 0 0 0 0 0 0 0 0 0 0 0 0 1 0 0 0 0 0 0 0 0 0 2 0 0 0 0 0 0 0 0 0 0 0 0 0 0 0 0 0 0 0 0 0 0 0
"ENSMUSG00000015143" 0 0 343 1 0 17 1 0 1 9 345 549 0 0 309 1787 302 0 1 1015 0 1 1 0 1 2 197 1 741 129 3 0 0 10 34 1257 1 0 617 1 6 1 8 383 97 89 3 233 1 1 0 306 2 0 22 0 0 0 10 1398 52 0 1 843 0 1 1 1675 1 16 642 0 0 2 3 1 0 158 1 362 0 0 1 752 216 0
"ENSMUSG00000015149" 0 0 23 0 11 0 644 36 0 0 1 0 50 0 1 313 0 1 0 0 0 1 0 0 1 586 187 0 262 48 0 0 9 0 0 0 1 0 0 0 197 0 0 0 0 0 13 32 0 0 0 22 0 0 0 0 31 0 0 0 0 0 0 0 0 1 0 0 0 67 0 0 0 49 0 1 0 0 0 0 0 0 0 0 0 0
"ENSMUSG00000015165" 59 0 3011 65 188 674 979 373 127 131 47 182 19 166 108 275 2389 182 601 693 316 411 531 10 0 108 68 103 4228 356 192 137 431 27 0 7 585 849 749 90 192 48 205 313 212 11 108 280 11 98 88 1425 6 165 466 670 223 2 5 242 260 81 421 498 278 273 433 150 55 14 3340 16 36 321 8 433 538 207 110 579 136 485 10 162 53 33
"ENSMUSG00000015176" 0 0 1 0 1 16 1987 0 2 193 0 0 0 228 6 0 2509 1417 253 2832 0 339 1 0 0 0 0 0 0 21 0 0 0 0 56 0 64 0 0 0 0 11 0 0 0 0 33 312 0 111 19 1 1 1 17 1806 0 2 183 0 1750 0 219 2457 0 0 1 2 0 7 0 136 0 24 0 0 0 1 0 45 0 0 0 9 285 0
"ENSMUSG00000015189" 0 0 0 0 570 0 0 6 0 0 0 0 9 0 28 0 0 0 0 0 0 6 0 0 0 0 0 0 0 0 0 0 0 0 0 0 0 0 0 0 0 0 0 0 0 0 0 0 0 0 0 0 0 0 0 0 7 0 0 0 0 0 0 0 0 0 0 0 0 0 0 0 0 0 0 0 0 0 134 0 0 0 0 0 0 4
"ENSMUSG00000015202" 0 0 0 0 0 0 0 0 0 0 0 0 0 0 0 33 0 0 0 0 0 0 0 0 0 0 0 9 0 0 0 50 0 0 0 0 0 0 0 0 0 0 0 0 0 0 0 0 0 0 0 0 0 0 0 0 0 0 0 35 0 0 0 0 0 0 0 0 0 0 0 0 0 0 0 0 0 0 0 0 0 0 0 0 0 0
"ENSMUSG00000015214" 0 0 11 104 14 0 0 0 0 0 0 0 248 0 0 0 0 0 0 0 65 1 0 29 0 39 0 5 0 0 0 0 0 0 0 0 0 0 0 0 0 0 0 0 0 0 18 0 0 0 0 0 99 14 0 0 0 0 0 0 0 0 0 0 62 1 0 2 0 0 0 0 1 0 0 0 0 0 9 0 0 0 0 0 0 0
"ENSMUSG00000015217" 0 0 0 0 0 0 0 0 0 0 0 0 0 0 0 0 0 0 0 0 0 0 0 0 0 0 0 0 0 0 0 0 0 0 0 0 0 0 0 0 0 0 0 15 0 0 0 0 0 0 0 0 0 0 0 0 0 0 0 0 0 0 0 0 0 0 0 0 0 0 0 0 0 0 0 0 0 0 0 0 0 0 0 0 0 0
"ENSMUSG00000015222" 0 0 0 0 0 0 0 0 0 0 0 0 0 0 0 0 0 0 0 0 0 0 0 0 0 97 0 0 0 0 0 0 0 0 0 0 0 0 0 0 0 0 0 0 0 0 0 0 0 0 0 1 0 0 0 0 0 0 0 0 0 0 0 0 0 0 0 0 0 0 0 0 0 0 0 0 0 0 0 0 0 0 0 0 0 0
"ENSMUSG00000015224" 0 0 0 0 0 0 0 0 0 0 0 0 0 0 0 0 0 0 0 0 0 0 0 0 0 0 0 0 0 0 0 0 0 0 0 0 0 0 0 0 0 0 0 0 0 0 0 0 0 0 0 0 0 0 0 0 0 0 0 0 0 0 0 0 0 0 0 0 0 0 0 0 0 0 0 0 0 0 0 0 0 0 0 0 0 0
"ENSMUSG00000015242" 0 0 0 0 0 0 0 0 0 0 0 0 0 0 0 0 0 0 0 0 0 0 0 0 0 0 0 0 0 0 0 0 0 0 0 0 0 0 0 0 0 0 0 0 0 0 0 0 0 0 0 0 0 0 0 0 0 0 0 0 0 0 0 0 0 0 0 0 0 0 0 0 0 0 0 0 0 0 0 0 0 0 0 0 0 0
"ENSMUSG00000015243" 0 0 3 0 0 0 0 0 0 0 0 0 0 0 0 0 0 0 0 0 0 0 0 1 0 0 0 0 0 0 0 0 0 0 0 0 0 0 0 0 4 0 0 0 0 0 0 0 0 0 0 3 0 0 0 0 0 0 0 0 0 0 0 0 0 0 0 0 0 0 0 0 0 0 0 0 0 0 0 0 0 0 0 0 0 0
"ENSMUSG00000015247" 0 0 1 30 0 0 40 0 1 1 0 0 0 0 0 0 0 0 74 2 1 81 1120 0 0 0 0 0 0 1 116 0 0 0 0 0 2 0 549 2 1 1 0 1 0 0 0 0 0 70 1 2 2 0 0 0 0 1 1 0 0 0 70 2 1 0 1022 195 0 0 0 0 1 0 0 3 0 2 4 244 6062 0 3 2134 0 0
"ENSMUSG00000015289" 0 0 0 0 0 72 0 0 0 0 0 0 0 1 0 1 1322 98 2 0 0 1 0 0 0 73 0 0 304 1 1041 997 1 0 0 0 42 71 384 3 0 0 1 135 0 0 0 0 0 0 0 0 0 0 0 0 0 0 0 1 956 97 2 0 0 1 0 756 0 0 0 1 0 0 958 0 0 0 0 0 0 356 3 0 0 0
"ENSMUSG00000015290" 0 0 0 0 40 0 0 0 0 23 0 0 0 0 0 691 0 0 0 1 5 0 0 0 0 1 0 0 0 0 0 0 0 0 0 0 333 0 10 0 0 0 0 0 0 0 477 0 0 0 0 0 0 38 0 0 0 0 19 612 0 0 0 1 6 0 0 0 0 0 0 0 0 0 0 305 0 2 0 0 0 2 0 0 0 0
"ENSMUSG00000015291" 0 0 3596 4 0 0 2 47 0 59 0 17 0 295 0 0 2205 1 219 103 53 148 2 616 0 0 1447 439 0 64 8 323 239 137 58 19 1682 0 0 1 1 0 3 0 0 3 1 483 0 35 0 3095 4 0 0 3 45 1 0 0 2 1 0 88 45 141 2 1 0 115 0 0 1 33 0 559 0 0 0 0 0 0 0 0 0 18
"ENSMUSG00000015305" 0 0 0 0 0 0 0 0 0 0 0 0 0 0 0 0 0 0 0 0 0 0 0 0 0 0 0 0 0 0 0 0 0 0 0 0 0 0 0 0 0 0 0 0 0 0 0 0 0 0 0 0 0 0 0 0 0 0 0 0 0 0 0 0 0 0 0 0 0 0 0 0 0 0 0 0 0 0 0 0 0 0 0 0 0 0
"ENSMUSG00000015312" 0 0 1 403 1 165 555 29 0 1770 0 0 183 0 0 11 0 129 778 2 2 197 0 0 0 1 302 3 0 1 3 0 0 37 0 0 0 1 448 1 13 0 101 0 0 0 0 0 0 3 0 2 0 1 150 430 28 0 1591 10 0 1 1 2 3 0 0 4114 3 1 0 1 4295 1 3 4 2 0 1614 1383 549 402 2 4 1 0
"ENSMUSG00000015314" 0 1 7787 1129 855 2 2 32 1 2464 0 141 2 0 1 59 5584 4 3335 95 212 3 1028 11 0 8 1 0 3841 463 549 1 44 79 1 0 431 2 52 71 0 0 206 1 4895 1 1561 363 0 2591 0 382 2 717 3 0 29 0 148 46 4849 4 2925 63 200 3 945 3 0 2 1830 0 0 55 1 371 1 4 3009 8058 3 0 3 6 0 1
"ENSMUSG00000015316" 2 0 110 0 1 931 0 1 0 1 0 0 1 0 10 4 1 178 6630 2 173 1 6 0 0 0 0 0 0 1338 2 0 0 0 0 0 9833 1262 3 3 0 0 767 4278 0 0 412 0 0 2 0 104 0 0 0 0 1 0 3 5 1 2 5338 4 154 1 9 0 1 7 0 196 0 1246 2 8012 0 14 2 5 2 2 3 0 1 10
"ENSMUSG00000015335" 0 0 0 1 0 0 0 0 0 0 0 0 0 0 0 0 0 0 0 0 1 0 0 0 0 0 0 277 0 0 0 0 0 0 0 0 0 0 0 0 0 0 0 0 0 0 0 0 0 0 0 0 1 0 0 0 0 0 5 0 0 0 0 1 5 0 0 0 0 0 3 0 0 0 0 0 4 0 0 0 1 0 0 1520 3 6
"ENSMUSG00000015337" 0 0 0 0 0 0 0 0 0 428 0 0 0 0 0 0 0 0 0 0 0 0 0 0 0 0 0 0 0 0 0 0 0 0 0 0 0 0 0 0 0 0 0 0 0 0 0 0 0 0 0 0 0 0 0 0 0 0 406 1 0 0 0 0 0 0 0 0 0 0 0 0 0 0 0 0 0 0 0 0 0 0 0 0 0 0
"ENSMUSG00000015340" 0 0 2 7991 3 0 1 1 6 3400 0 0 0 0 0 113 1 0 0 0 0 0 0 0 0 0 0 0 0 0 0 0 0 0 0 0 0 2 151 0 0 0 0 18 0 0 0 0 0 0 0 3 6026 3 0 1 1 6 2749 101 1 0 1 0 1 0 1 88 0 0 0 0 0 0 0 1 2 1 0 0 0 0 0 1 1 1
"ENSMUSG00000015341" 0 0 339 531 1 416 1170 0 0 41 0 729 2 1 157 3 5494 29 3609 2 1 1 2 0 0 3 0 2 0 848 0 0 0 241 0 182 0 0 0 1158 0 1 0 1 0 0 0 0 1 1 1 0 2 0 349 1090 0 0 1 3 4410 0 2016 2 1 1 2 0 2 72 0 1 1 796 0 0 0 1 0 0 0 0 1 0 0 88
"ENSMUSG00000015342" 0 0 0 0 0 0 0 0 0 0 0 0 0 0 0 1 0 2111 1 0 0 0 1 0 0 0 0 0 0 0 0 0 5 0 0 0 0 0 0 0 0 0 0 0 0 0 0 0 0 1 0 0 0 0 0 0 0 0 0 1 0 1901 1 0 0 0 1 0 0 0 0 0 0 0 1 0 0 0 0 0 0 0 0 0 0 0
"ENSMUSG00000015354" 0 0 0 0 0 0 0 0 0 0 0 0 0 0 0 0 0 0 0 0 0 0 0 0 0 0 0 0 0 0 0 0 0 0 0 0 0 0 0 2 0 0 0 0 0 0 0 0 0 0 0 0 0 0 0 0 0 0 0 0 0 0 0 0 0 0 0 0 0 0 0 0 0 0 0 0 0 0 0 0 0 0 2 0 0 0
"ENSMUSG00000015355" 2290 1 969 1460 3677 1805 3954 479 3 375 1998 141 2 1 17 384 183 3149 23 6 340 324 2968 0 0 819 296 5024 3829 1 476 0 1982 1404 2 2028 392 2734 145 2 0 70 324 1885 1 0 1621 1742 1 2 0 3 104 1 0 2766 439 2 352 352 2 2635 22 8 316 36 655 4449 4155 94 3265 116 7069 1 2 100 155 1 1165 1180 4 0 0 29 1 0
"ENSMUSG00000015357" 0 0 0 2 0 38 167 0 0 0 0 0 0 0 0 72 0 0 1 9 0 1 0 0 0 0 47 74 0 0 1 0 0 358 0 0 0 45 0 0 0 0 0 0 0 1 0 0 0 1 0 0 0 0 0 0 0 0 0 56 0 0 1 8 0 1 0 0 69 0 0 0 0 0 1 0 0 0 0 0 0 0 0 0 0 0
"ENSMUSG00000015363" 0 0 584 1127 0 1 80 3 2 0 0 0 0 0 0 75 0 0 46 3 0 0 34 0 0 0 0 0 0 1 0 0 0 0 0 0 1 0 0 0 0 0 0 0 11 0 0 6 0 0 0 523 1031 0 1 76 1 2 0 1 0 0 43 3 0 0 0 0 0 0 0 0 17 1 0 2 0 0 0 0 0 0 0 0 7 0
"ENSMUSG00000015365" 0 0 0 0 0 0 0 0 0 0 0 0 0 0 0 0 0 0 0 0 0 0 0 0 0 0 0 0 0 0 0 0 0 0 0 0 0 0 0 0 0 0 0 0 0 0 0 0 0 0 0 0 0 0 0 0 0 0 0 0 0 0 0 0 0 0 0 0 0 0 0 0 0 0 0 0 0 0 0 0 0 0 0 0 0 0
"ENSMUSG00000015377" 0 0 0 0 0 0 0 0 0 0 0 0 0 0 0 0 0 0 0 0 0 0 0 0 0 0 0 0 0 0 0 0 0 0 0 0 0 0 0 7 0 0 0 0 0 0 0 0 0 0 0 0 0 0 0 0 0 0 0 0 0 0 0 0 0 0 0 0 0 0 0 0 0 0 0 0 0 0 0 0 0 0 7 0 0 0
"ENSMUSG00000015396" 1 0 3 7 0 0 0 0 0 1344 0 0 0 0 0 0 1 0 1 0 0 0 1 0 1 1129 0 0 0 0 0 0 0 0 0 140 0 1 31 0 0 0 0 0 0 0 0 0 0 0 18 3 0 0 1 0 0 0 142 0 0 0 0 0 0 0 0 0 0 1 0 33 0 0 0 0 0 0 2 0 0 28 0 0 0 0
"ENSMUSG00000015401" 0 0 0 0 0 0 0 0 0 0 0 0 0 0 0 0 0 0 0 0 0 0 0 0 0 0 0 0 0 0 0 0 0 0 0 0 0 0 0 0 0 0 0 0 0 0 0 0 0 0 0 0 0 0 0 0 0 0 0 0 0 0 0 0 0 0 0 0 0 0 0 0 0 0 0 0 0 0 0 0 0 0 0 0 0 0
"ENSMUSG00000015405" 0 0 0 0 0 0 0 0 0 0 0 0 0 0 0 0 0 0 0 0 0 0 0 0 0 0 0 0 0 0 0 0 0 0 0 0 0 0 0 0 0 0 0 0 0 0 0 0 0 0 0 0 0 0 0 0 0 0 0 0 0 0 0 0 0 0 0 0 0 0 0 0 0 0 0 0 0 0 0 0 0 0 0 0 0 0
"ENSMUSG00000015437" 0 0 1 1 0 0 674 0 0 1146 0 0 1 0 0 0 1 1 0 0 4 0 0 0 0 0 0 4405 1 0 3 1 0 0 0 0 0 1 0 0 0 0 0 0 0 3 1 1 0 3 0 1 1 0 0 631 0 0 0 0 1 0 0 1 2 0 0 0 3721 2 0 0 1 0 3 0 0 1 0 0 0 0 0 0 0 0
"ENSMUSG00000015441" 0 0 0 0 0 0 0 0 0 0 0 0 0 0 0 0 0 0 0 0 0 0 0 0 0 0 0 0 0 0 0 0 0 0 0 0 0 0 0 0 0 0 0 0 0 0 0 0 0 0 0 0 0 0 0 0 0 0 0 0 0 0 0 0 0 0 0 0 0 0 0 0 0 0 0 0 0 0 0 0 0 0 0 0 0 0
"ENSMUSG00000015443" 0 0 0 0 0 0 0 0 0 0 0 0 0 0 0 0 0 0 0 0 0 0 0 0 0 0 0 0 0 0 0 0 0 0 0 0 0 0 0 0 0 0 0 0 0 0 0 0 0 0 0 0 0 0 0 0 0 0 0 0 0 0 0 0 0 0 0 0 0 0 0 0 0 0 0 0 0 0 0 0 0 0 0 0 0 0
"ENSMUSG00000015451" 0 0 0 0 0 0 0 0 0 0 0 0 0 0 0 0 0 0 0 0 0 0 0 0 0 0 0 0 0 0 0 0 0 0 0 0 0 0 0 0 0 0 0 0 0 0 0 0 0 0 0 0 0 0 0 0 0 0 0 0 0 0 0 0 0 0 0 0 0 0 0 0 0 0 0 0 0 0 0 0 0 0 0 0 0 0
"ENSMUSG00000015452" 0 0 0 0 15 0 0 0 0 0 0 0 0 0 0 0 0 0 0 0 0 0 0 0 0 0 0 0 0 0 0 0 0 0 0 0 0 0 0 0 0 0 0 0 0 0 0 0 0 0 0 0 0 13 0 0 0 0 0 0 0 0 0 0 0 0 0 0 0 1 0 33 0 0 0 0 0 0 0 0 0 0 0 0 0 0
"ENSMUSG00000015461" 0 0 0 0 1 0 0 21 30 0 0 0 1 254 104 14 0 0 0 0 0 0 0 0 0 0 0 0 0 0 0 0 1 0 0 0 0 0 0 0 0 0 0 0 0 0 0 0 0 0 0 0 0 0 0 0 0 0 0 0 0 0 0 0 0 0 0 0 0 0 0 0 0 0 0 0 0 0 0 0 0 0 0 0 0 0
"ENSMUSG00000015467" 0 0 0 0 0 0 0 0 0 0 0 0 0 0 0 0 0 0 0 0 0 0 0 0 0 0 0 0 0 0 0 0 0 0 0 0 0 0 0 0 0 0 0 0 0 0 0 0 0 0 0 0 0 0 0 0 0 0 0 0 0 0 0 0 0 0 0 0 0 0 0 0 0 0 0 0 0 0 0 0 0 0 0 0 0 0
"ENSMUSG00000015468" 0 0 0 0 0 0 0 0 0 0 0 0 0 0 0 0 0 0 0 0 0 0 0 0 0 0 0 0 0 0 0 0 0 0 0 0 0 0 0 0 0 0 0 0 0 0 0 0 0 0 0 0 0 0 0 0 0 0 0 0 0 0 0 0 0 0 0 0 0 0 0 0 0 0 0 0 0 0 0 0 0 0 0 0 0 0
"ENSMUSG00000015474" 0 0 0 0 0 0 0 0 0 0 0 0 0 0 1 0 0 0 0 0 0 0 0 0 0 0 0 0 0 0 0 0 321 0 0 1 0 0 0 0 0 0 0 0 0 0 1 0 0 0 0 0 0 0 0 0 0 0 0 0 0 0 0 0 0 0 0 0 0 0 0 0 0 0 0 0 0 0 0 0 0 0 0 0 0 0
"ENSMUSG00000015476" 0 0 8 0 0 0 0 0 0 0 0 0 0 0 0 0 0 0 0 0 0 0 0 0 0 0 0 0 0 0 0 0 0 0 0 0 0 0 0 0 0 0 0 0 0 0 0 0 0 0 0 8 0 0 0 0 0 0 0 0 0 0 0 0 0 0 0 0 0 0 0 0 0 0 0 0 0 0 0 0 0 0 0 0 0 0
"ENSMUSG00000015478" 0 0 0 254 0 0 0 29 0 0 0 0 0 0 0 0 0 0 37 10 0 414 0 0 0 0 0 0 0 0 0 0 0 0 0 0 0 0 0 0 0 0 0 0 0 0 0 0 0 15 0 0 199 0 0 0 28 0 0 0 0 0 1 9 0 376 0 0 0 0 0 0 1 0 0 1 0 0 0 0 0 0 0 130 0 0
"ENSMUSG00000015484" 0 0 0 0 0 0 0 0 0 0 0 0 0 0 0 0 0 0 0 0 0 0 0 0 0 0 0 0 0 0 0 0 0 0 0 0 0 0 0 0 0 0 0 0 0 0 0 0 0 0 0 0 0 0 0 0 0 0 0 0 0 0 0 0 0 0 0 0 0 0 0 0 0 0 0 0 0 0 0 0 0 0 0 0 0 0
"ENSMUSG00000015488" 0 0 0 0 0 0 0 0 0 0 0 4 0 0 0 0 1 0 0 0 2 0 2 0 0 0 0 0 0 0 0 0 0 0 0 0 0 193 0 0 0 0 0 0 0 0 0 0 0 0 0 0 0 0 0 0 0 0 0 0 1 0 2 0 2 0 1 0 0 256 0 1 0 0 0 0 186 3790 1 1183 0 0 1 0 0 0
"ENSMUSG00000015501" 0 0 4 22 0 1 1719 0 2 9 0 136 27 0 72 142 3191 29 2077 50 0 4 2 0 0 178 308 0 7 77 0 1 1 0 0 1829 43 0 10 189 0 0 0 698 0 0 3 548 0 17 3 4 21 0 0 0 0 2 9 133 2749 0 0 42 1 1 4 1123 0 261 0 0 1 1 0 39 0 77 2 2 0 11 126 0 0 1
"ENSMUSG00000015519" 0 0 0 0 0 0 0 0 0 0 0 0 0 0 0 0 0 0 0 0 0 0 0 0 0 0 0 0 0 0 0 0 0 0 0 0 0 0 0 0 0 0 0 0 0 0 0 0 0 0 0 0 0 0 0 0 0 0 0 0 0 0 0 0 0 0 0 0 0 0 0 0 0 0 0 0 0 0 0 0 0 0 0 0 0 0
"ENSMUSG00000015522" 0 0 0 2 0 1 1 1730 0 0 0 0 0 0 2 36 1 2 2 4 0 3564 0 0 0 0 0 0 0 0 0 0 1 0 0 0 0 0 0 0 0 0 0 0 0 0 0 57 0 0 0 0 1 0 1 0 1524 0 0 32 1 2 2 4 0 3215 0 1 0 0 0 0 0 0 0 0 0 0 0 0 0 0 0 0 0 8
"ENSMUSG00000015533" 0 0 0 0 0 0 0 0 0 0 0 0 0 0 0 0 0 0 0 0 0 0 0 0 0 0 0 0 0 0 0 0 0 0 0 0 0 0 0 0 0 0 0 0 0 0 0 0 0 0 0 0 0 0 0 0 0 0 0 0 0 0 0 0 0 0 0 0 0 0 0 0 0 0 0 0 0 0 0 0 0 0 0 0 0 0
"ENSMUSG00000015536" 0 0 0 0 0 0 0 0 0 0 0 0 0 0 0 1 0 0 1855 1 0 0 0 0 0 0 0 0 0 0 0 0 17 0 0 0 1 0 0 0 0 0 0 1 0 0 0 0 0 0 0 0 0 0 0 0 0 0 0 2 0 0 1628 1 0 0 0 324 0 2 0 49 0 0 0 1 1 1 0 0 0 0 0 0 0 0
"ENSMUSG00000015542" 0 0 0 0 0 0 0 0 0 0 0 226 0 0 0 0 0 0 0 0 0 0 0 0 0 0 0 0 0 0 0 0 0 0 0 0 0 0 0 0 0 0 0 0 0 0 0 0 0 0 0 0 0 0 0 0 0 0 0 0 0 0 0 0 0 0 0 0 0 0 0 0 0 0 0 0 0 0 0 0 0 0 0 0 0 0
"ENSMUSG00000015568" 0 0 0 0 0 0 0 0 0 0 0 0 0 0 0 0 0 1 0 0 0 0 0 0 0 0 0 0 0 0 0 0 0 0 0 0 0 0 0 0 0 0 0 0 0 0 0 0 0 0 0 0 0 0 0 0 0 0 0 0 0 0 0 0 0 0 0 0 0 0 0 0 0 0 0 0 0 0 0 0 0 0 0 0 0 0
"ENSMUSG00000015575" 0 1 1 3414 3235 136 450 1005 2 540 56 58 784 0 76 823 16 28 753 287 100 1300 1 1 0 190 288 0 264 3 748 617 0 54 0 585 272 189 90 0 63 0 951 34 302 0 483 289 2 191 86 2 2655 1900 3 405 906 4 467 686 2 26 211 252 95 1 0 1 0 48 244 1115 0 4 0 0 2 0 0 0 0 87 0 1988 130 0
"ENSMUSG00000015579" 0 0 0 0 0 0 0 0 0 0 0 0 0 0 0 0 0 0 0 0 0 0 0 0 0 0 0 0 0 0 0 0 0 0 0 0 0 0 0 0 0 0 0 0 0 0 0 0 0 0 0 0 0 0 0 0 0 0 0 0 0 0 0 0 0 0 0 0 0 0 0 0 0 0 0 0 0 0 0 0 0 0 0 0 0 0
"ENSMUSG00000015597" 0 0 4 0 0 0 0 0 0 1 0 0 0 0 0 8 5 20 711 266 0 0 0 0 0 24 0 2 1 1 0 0 0 0 0 0 436 0 0 0 0 0 0 0 0 0 6 1 0 0 1 3 0 0 0 0 0 0 1 7 4 3 625 237 0 0 0 3 0 0 1 4 1 1 0 0 0 1 0 1 10 0 0 0 1 0
"ENSMUSG00000015599" 0 0 0 0 0 0 0 0 0 0 0 0 0 0 0 0 0 0 0 0 0 0 0 0 0 0 0 0 0 0 0 0 0 0 0 0 0 0 0 159 0 0 0 0 0 0 0 0 0 0 0 0 0 0 0 0 0 0 0 0 0 0 0 0 0 0 0 0 0 0 0 0 0 0 0 0 0 0 0 0 0 0 0 0 0 0
"ENSMUSG00000015605" 0 0 33 0 0 0 0 0 12 0 6 0 51 19 0 0 3 0 0 0 0 0 0 0 0 5 0 0 14 0 0 0 0 0 0 0 0 0 0 0 1 19 0 0 0 0 28 0 0 0 0 30 0 0 0 0 0 0 0 0 0 0 0 0 0 0 0 0 0 0 0 0 0 0 0 0 0 0 0 299 0 0 0 0 0 0
"ENSMUSG00000015619" 6 1 135 1489 445 1644 2865 1382 25 1439 0 315 265 2 129 332 1515 11288 1159 1726 512 682 423 0 1 62 121 798 252 841 500 0 10 246 195 154 1713 1241 463 57 223 0 168 221 255 1 1300 6480 4 15 13 123 2 404 634 2550 532 22 693 203 1296 8578 388 1425 428 110 291 724 653 339 167 220 6 510 265 473 36 709 3513 5386 914 117 37 87 4711 3
"ENSMUSG00000015627" 0 0 0 0 0 0 0 0 0 0 0 0 0 0 0 0 0 0 0 0 0 0 0 0 0 0 0 0 0 0 0 0 0 0 0 0 0 0 0 0 0 0 0 0 0 0 0 0 0 0 0 0 0 0 0 0 0 0 0 0 0 0 0 0 0 0 0 0 0 0 0 0 0 0 0 0 0 0 0 0 0 0 0 0 0 0
"ENSMUSG00000015647" 0 0 0 0 0 0 0 0 0 0 0 0 0 0 0 0 0 0 0 0 0 0 0 0 0 0 0 0 0 0 0 0 0 0 0 0 0 0 0 0 0 0 1 0 0 0 0 0 0 0 0 0 0 0 0 0 0 0 0 0 0 0 0 0 0 0 0 0 0 0 0 0 0 0 0 0 0 0 0 0 0 0 0 0 0 0
"ENSMUSG00000015652" 0 0 0 0 0 0 0 0 0 0 0 0 0 0 0 0 0 0 0 0 0 0 0 0 0 0 0 0 0 0 0 0 0 0 0 0 0 0 0 0 0 0 0 0 0 0 0 0 0 0 0 0 0 0 0 0 0 0 0 0 0 0 0 0 0 0 0 0 0 0 0 0 0 0 0 0 0 0 0 0 0 0 0 0 0 0
"ENSMUSG00000015653" 0 0 0 0 0 0 0 0 0 0 0 0 0 0 0 0 0 0 0 0 0 0 0 0 0 0 0 0 0 0 0 0 0 0 0 0 0 0 0 0 0 0 0 0 0 0 0 0 0 0 0 0 0 0 0 0 0 0 0 0 0 0 0 0 0 0 0 0 0 0 0 0 0 0 0 0 0 0 0 0 0 0 0 0 0 0
"ENSMUSG00000015656" 2619 1 1580 1157 6112 7814 13578 2471 2341 3097 61 242 1666 1707 113 710 4829 364 7157 80 4041 4292 2745 382 0 1208 25 2453 3615 2648 139 346 2798 7422 699 663 241 3487 9111 1014 1741 12 2825 356 2081 1119 3598 9268 116 308 15 96 11 4707 4489 8225 2161 2100 2480 338 2662 127 3354 5 3422 2776 425 11348 7 337 1571 4584 169 2082 4 11 5 56 2635 3403 926 7105 122 6169 5414 5
"ENSMUSG00000015659" 0 0 0 0 0 0 0 0 1 0 0 0 88 0 0 0 0 1 71 0 0 2 1383 0 0 0 0 0 0 0 0 0 0 0 0 0 0 0 0 0 0 0 0 0 0 0 0 0 0 0 0 0 1 0 0 0 0 2 0 0 0 1 68 0 0 2 1182 0 0 0 0 0 0 0 0 0 0 0 0 0 0 0 0 0 0 0
"ENSMUSG00000015665" 0 0 0 0 0 0 0 0 0 0 0 0 0 0 0 0 0 0 0 0 0 0 0 0 0 0 0 0 0 0 0 0 0 0 0 0 0 0 0 0 0 0 0 0 0 0 0 0 0 0 0 0 0 0 0 0 0 0 0 0 0 0 0 0 0 0 0 0 0 0 0 0 0 0 0 0 0 0 0 0 0 0 0 0 0 0
"ENSMUSG00000015668" 0 0 1 4536 0 0 0 0 1 21 0 63 128 0 0 1 1 0 0 0 0 0 640 0 0 0 0 729 0 0 1 0 301 0 0 0 0 0 0 0 0 0 0 263 0 0 0 0 278 0 0 1 3543 0 0 0 0 1 0 1 1 0 0 0 0 0 383 0 600 0 0 0 0 0 1 0 0 2 0 0 0 0 0 2 0 2003
"ENSMUSG00000015671" 5 0 1 715 3 3 1363 1 1 14 111 329 133 1 36 2 807 3 434 0 5039 2003 6 265 0 141 136 874 773 437 4907 1 1184 76 0 1630 13 3019 5 0 2402 1 29 1872 10 3 776 166 0 1 52 0 627 2 2 1 1 2 14 2 309 3 4 0 3968 1723 5 111 0 44 576 1723 0 379 2328 6 2533 677 3768 1 138 5 0 1895 0 500
"ENSMUSG00000015672" 0 0 0 0 0 0 0 0 1 2 1 754 1 1 0 0 0 0 0 110 0 1139 1 0 0 1 0 631 0 2 82 0 0 0 1 0 2 0 172 1 0 0 0 0 0 1 0 1 0 190 0 0 0 0 0 0 0 1 0 0 0 0 0 104 0 0 0 0 537 0 0 0 1 0 0 0 0 1018 0 1 1 166 0 0 0 0
"ENSMUSG00000015697" 0 0 1 0 9 0 0 0 0 0 0 0 56 0 0 0 1030 0 0 1 0 0 0 0 0 0 0 1851 2 0 0 0 0 0 0 462 0 0 0 0 0 0 0 0 0 3 0 1091 0 0 0 1 0 0 0 0 0 0 0 0 0 0 0 1 0 0 0 0 0 0 2 0 0 0 0 0 0 0 0 0 0 0 0 1 915 0
"ENSMUSG00000015702" 0 0 0 0 0 0 0 0 0 0 0 0 0 0 0 0 0 0 0 0 0 0 0 0 0 0 0 0 0 0 0 0 0 0 0 0 0 0 0 0 0 0 0 0 0 0 0 0 0 0 0 0 0 0 0 0 0 0 0 0 0 0 0 0 0 0 0 0 0 0 0 0 0 0 0 0 0 0 0 0 0 0 0 0 0 0
"ENSMUSG00000015709" 0 0 0 0 0 268 0 0 0 1 0 0 2 0 0 1 0 0 0 0 0 0 2344 0 0 0 0 0 0 0 0 0 0 0 0 0 0 1 0 0 0 0 0 0 0 0 0 0 0 0 0 0 0 0 259 0 0 0 1 1 1 0 0 0 0 0 1758 0 0 0 1 0 0 0 0 0 1 14 0 0 2 0 0 0 0 281
"ENSMUSG00000015711" 0 0 0 0 0 4 0 0 0 0 0 0 0 0 0 0 0 0 0 0 0 0 0 0 0 0 0 0 0 5 0 0 0 0 0 0 0 0 0 0 0 0 0 0 0 44 0 0 0 0 0 0 0 0 3 0 0 0 0 0 0 0 0 0 0 0 0 0 0 2 0 79 0 5 0 0 0 0 0 0 0 0 0 0 0 0
"ENSMUSG00000015714" 2586 0 0 1 0 1177 72 1 0 133 0 4 0 0 1 1 1647 361 364 260 0 29 1 0 0 0 109 0 487 578 0 3 0 0 0 0 4411 3631 2769 4 3 0 66 2764 0 0 0 12 0 279 0 2 1 0 0 67 2 1 123 3 1 0 0 1 0 28 1 442 0 0 1 2 1 547 0 3798 1718 2 0 3 6 2526 3 0 11 2778
"ENSMUSG00000015721" 0 0 0 0 0 0 0 0 0 0 0 0 0 0 0 0 0 0 0 0 0 0 0 0 0 0 0 0 0 0 0 0 0 0 0 0 0 0 0 0 0 0 0 0 0 0 0 0 0 0 0 0 0 0 0 0 0 0 0 0 0 0 0 0 0 0 0 0 0 0 0 0 0 0 0 0 0 0 0 0 0 0 0 0 0 0
"ENSMUSG00000015733" 1 0 280 0 13 0 50 65 10 3 37 7 243 0 15 3180 422 3097 94 3161 3 353 2 119 0 852 376 2109 804 1825 2419 0 0 789 0 1555 906 2 8 66 3295 2 640 0 1 3 1371 2 1 218 0 165 1 13 1 42 60 0 5 2683 290 1711 2 2727 0 0 2 6564 5 120 4 1894 13357 567 6 531 4 3 8834 3 285 3 5 8 1 1
"ENSMUSG00000015745" 0 0 1 0 0 0 0 0 0 0 0 0 0 0 0 0 0 0 0 0 86 59 0 0 0 1 0 0 0 351 0 0 0 0 0 0 0 0 0 12 0 0 0 0 0 0 0 0 0 2 0 1 0 0 0 0 0 0 0 0 0 0 0 0 82 58 1 0 0 0 0 0 0 334 0 0 0 1 0 13 0 0 0 0 0 1
"ENSMUSG00000015747" 0 0 0 0 0 0 2 0 0 0 0 0 0 0 0 0 0 2 0 0 0 0 0 0 0 0 0 0 0 1 4 0 0 0 0 0 0 0 0 0 0 0 0 0 0 0 0 0 0 0 0 0 0 0 0 2 0 0 0 0 0 2 0 0 0 0 0 0 0 0 0 0 0 0 0 0 0 0 0 0 0 0 0 0 0 0
"ENSMUSG00000015748" 0 0 0 56 0 0 2248 1 0 30 1 233 0 0 0 4 0 497 0 15 0 135 1 0 0 0 0 5 1 0 0 0 0 84 0 0 0 0 0 0 480 0 0 0 0 0 0 4 0 0 0 0 50 0 0 0 0 0 29 3 0 386 0 1 0 0 1 0 0 0 1 0 0 0 0 0 0 0 0 1 0 0 0 0 3 30
"ENSMUSG00000015749" 1493 2 11 131 0 1 0 233 0 164 0 1321 0 0 961 3 14 2 4514 3 225 2 2 0 0 1 6 0 15 0 0 0 1180 0 0 0 2 195 0 0 25 29 125 0 8 1 0 0 0 48 0 2 0 0 2 0 0 0 3 6 16 0 3920 4 208 1 3 0 0 0 14 0 0 0 0 2 147 2 1131 0 2378 0 0 2 0 1
"ENSMUSG00000015750" 0 0 0 0 5 0 130 0 0 0 0 0 0 0 0 0 0 3 1 0 0 0 0 0 0 0 0 0 0 2 47 0 0 0 0 0 0 0 0 0 0 0 0 0 0 0 0 0 0 0 0 0 0 0 0 0 0 0 0 0 0 0 1 0 0 0 0 0 0 0 0 0 0 0 0 0 0 0 0 0 0 0 0 0 0 0
"ENSMUSG00000015755" 2 0 53 0 1377 0 4 448 0 1352 0 1 1 0 0 40 129 935 2193 3191 887 1396 1989 1 0 269 0 475 1 715 287 2 161 0 1 0 0 1 1 435 3455 0 101 363 0 3 1951 13 404 155 119 23 1 1182 0 3 395 0 1176 36 5 288 1953 2712 759 1208 1737 1 0 45 1 32 0 1 0 1 1 490 0 1 327 0 355 1 0 178
"ENSMUSG00000015757" 1 0 0 1 6 2 17 24 0 4 0 94 6 2 0 1948 385 4 2199 335 0 700 242 1 0 0 0 3294 1158 78 367 0 0 0 232 0 0 0 151 0 612 0 1 680 1 0 0 2267 0 0 0 0 1 7 2 18 0 0 3 1579 2 3 1908 1 0 648 3 131 0 23 1046 760 1 71 0 0 0 1 0 0 5 0 0 243 0 0
"ENSMUSG00000015759" 0 0 3 3 2139 2 3 3459 1 1 0 155 0 2353 68 88 0 1 6 29 0 1 1 0 0 0 0 112 1 0 1 0 2348 0 0 1 2 1 525 0 0 0 0 0 0 0 1 2153 0 2 0 0 3 2 2 2 2324 0 0 0 0 1 0 0 1 0 1 0 0 0 2 0 0 1 0 2 1 0 6210 3 2 479 1 1 1690 0
"ENSMUSG00000015766" 0 0 0 0 0 0 0 0 0 0 0 0 0 0 0 0 0 0 0 0 0 0 0 0 0 0 0 0 0 1 0 0 0 0 0 0 0 0 0 0 0 0 0 0 0 0 0 0 0 0 0 0 0 0 0 0 0 0 0 0 0 0 0 0 0 0 0 0 0 0 0 0 0 0 0 0 0 0 0 0 0 0 0 0 0 0
"ENSMUSG00000015776" 0 0 0 0 0 0 0 1 0 9 1 0 0 0 5 0 0 0 0 0 0 0 0 0 0 0 0 0 0 1 4 0 0 0 0 0 0 0 1 0 0 0 0 0 0 0 0 0 0 0 0 0 0 0 0 0 0 0 9 0 0 0 0 0 0 0 0 0 0 0 0 0 0 0 0 0 0 0 0 1 0 0 0 0 0 0
"ENSMUSG00000015787" 0 0 0 0 0 0 0 0 0 0 0 0 0 0 0 0 0 0 0 0 0 0 0 0 0 0 0 0 0 0 0 0 0 0 0 0 0 0 0 0 0 0 0 0 0 0 0 0 0 0 0 0 0 0 0 0 0 0 0 0 0 0 0 0 0 0 0 0 0 0 0 0 0 0 0 0 0 0 0 0 0 0 0 0 0 0
"ENSMUSG00000015790" 0 0 0 1 0 728 0 0 1 0 0 0 3 0 0 17 0 26 2 18 0 1769 0 1 0 0 1 0 0 0 0 0 0 0 0 0 0 1 1 0 0 0 0 0 2 0 14 0 0 0 1 1 0 0 668 2 0 2 0 15 0 0 3 17 0 429 0 2 0 109 0 1 0 0 0 0 1 0 1 2283 7 1 0 2 0 1
"ENSMUSG00000015804" 0 0 380 4 1162 1 3054 0 0 457 0 0 0 0 27 1 4531 0 2 123 2 1090 4 0 0 0 0 1666 0 571 755 0 0 52 0 0 189 0 0 0 71 39 219 1 155 0 0 1 0 397 0 2 1 1033 1 2545 0 1 0 1 3750 0 1 118 2 986 6 0 1455 115 0 876 0 140 0 7 1 295 0 2 0 0 0 0 0 0
"ENSMUSG00000015806" 0 0 2 1166 0 0 0 1681 2 0 0 0 46 0 0 2 1088 50 495 4563 0 1 2 0 0 0 0 1 0 707 1 1 2782 1 1 230 0 0 0 0 0 0 0 0 0 0 1 0 0 0 0 5 975 0 0 0 1516 4 0 2 1 0 458 3704 0 3 2 0 0 0 0 0 0 0 0 0 0 0 239 0 0 0 0 0 0 97
"ENSMUSG00000015812" 0 0 0 0 0 2199 0 0 0 0 0 0 0 0 0 94 0 0 1 0 0 0 0 0 0 314 0 0 0 0 0 0 0 0 0 0 0 0 0 0 0 0 0 0 0 0 0 0 0 0 0 1 0 0 1878 0 0 0 0 79 0 0 1 0 1 0 0 0 1 0 0 0 0 0 0 0 0 0 0 1 0 0 0 0 0 0
"ENSMUSG00000015829" 0 0 0 0 0 0 0 0 0 0 0 0 0 0 0 0 0 0 0 0 0 0 0 0 0 0 0 0 0 0 0 0 0 0 0 0 0 0 0 0 0 0 0 0 0 0 0 0 0 0 0 0 0 0 0 0 0 0 0 0 0 0 0 0 0 0 0 0 0 0 0 0 0 0 0 0 0 0 0 0 0 0 0 0 0 0
"ENSMUSG00000015837" 214 1 17 73 1 0 0 1 2 0 0 204 0 2 0 1 2 4 1 1 598 2747 0 0 0 9 0 33 16 0 0 0 538 0 0 0 156 0 76 0 0 0 567 0 0 2 0 88 0 401 1 20 0 1 0 0 1 0 0 2 3 5 2 2 555 2464 3 37 30 31 8 43 0 0 0 144 0 0 1253 0 69 73 0 0 77 0
"ENSMUSG00000015839" 1 0 1 0 0 1 16 1332 1 1 14 212 0 148 0 347 0 37 0 0 0 152 0 1036 1 2 0 0 0 0 428 0 486 0 0 2 26 210 0 0 0 4 1 0 0 2 26 0 0 77 0 1 0 0 1 1 1162 1 1 310 0 0 0 0 0 150 0 0 0 0 0 9 0 0 0 24 176 0 0 0 0 0 0 0 0 0
"ENSMUSG00000015843" 0 0 1 0 0 0 0 0 0 0 0 0 0 0 0 0 0 0 0 0 0 0 0 0 0 0 0 0 0 0 0 0 0 0 0 0 0 0 0 0 0 0 0 0 0 0 0 0 0 0 0 1 0 0 0 0 0 0 0 0 0 0 0 0 0 0 0 0 0 0 0 0 0 0 0 0 0 0 0 0 0 0 0 0 0 0
"ENSMUSG00000015846" 0 0 0 48 0 0 0 0 0 0 0 0 0 9 0 0 0 0 0 0 0 0 0 0 0 0 0 0 0 0 0 40 0 0 0 0 0 0 0 0 0 0 0 109 0 0 184 0 0 0 13 0 0 0 0 0 0 0 0 1 0 0 0 0 0 0 0 329 0 0 0 0 0 0 0 0 0 0 0 4 1 0 0 0 0 0
"ENSMUSG00000015850" 0 0 0 0 0 0 0 0 0 4 0 0 95 0 0 0 0 0 0 0 0 0 0 0 0 0 0 0 0 0 0 0 0 0 0 0 0 0 0 1 0 0 0 0 0 0 0 35 0 0 0 0 0 0 0 0 0 0 4 0 0 0 0 0 0 0 0 0 0 0 0 0 0 0 0 0 0 0 0 0 0 0 1 0 33 0
"ENSMUSG00000015852" 0 0 0 0 0 0 0 0 0 0 0 0 0 0 0 0 0 0 0 0 0 0 0 0 0 0 0 0 0 0 0 0 0 0 0 0 0 0 0 0 0 0 0 0 0 0 0 0 0 0 0 0 0 0 0 0 0 0 0 0 0 0 0 0 0 0 0 0 0 0 0 0 0 0 0 0 0 0 0 0 0 0 0 0 0 0
"ENSMUSG00000015854" 0 0 0 0 0 0 0 0 0 0 0 0 0 0 0 0 0 0 0 0 0 0 0 0 0 0 0 0 0 0 0 0 0 0 0 0 0 0 0 0 0 0 0 0 0 0 0 0 0 0 0 0 0 0 0 0 0 0 0 0 0 0 0 0 0 0 0 0 0 0 0 0 0 0 0 0 0 0 0 0 0 0 0 0 0 0
"ENSMUSG00000015869" 129 0 2 0 1 23 0 0 5 1290 8 0 0 1 0 647 3 0 0 0 448 220 31 0 0 0 1 0 0 0 1 0 0 5 0 0 0 31 1 8961 0 0 0 0 4 0 0 0 0 0 0 2 4 1 0 0 0 7 1187 0 4 1 0 0 386 89 29 1 0 21 0 106 0 0 2 6 4 7 3 12 1208 4 7129 1 1 6
"ENSMUSG00000015879" 0 0 0 0 0 0 0 0 0 0 0 0 0 0 0 0 0 0 0 0 0 0 0 0 0 0 0 0 0 0 0 0 0 0 0 0 0 0 0 0 0 0 0 0 0 0 0 0 0 0 0 0 0 0 0 0 0 0 0 0 0 0 0 0 0 0 0 0 0 0 0 0 0 0 0 0 0 0 0 0 0 0 0 0 0 0
"ENSMUSG00000015880" 0 0 0 0 0 0 0 0 0 0 0 12 0 0 0 0 0 0 0 0 0 0 0 0 0 0 0 0 0 688 0 0 0 0 0 0 0 0 1 0 50 0 0 0 0 0 0 0 0 1 0 0 0 0 0 0 0 0 0 0 0 0 0 0 0 0 0 0 0 0 0 0 0 0 0 0 0 0 0 0 0 0 0 0 0 0
"ENSMUSG00000015882" 0 0 212 0 0 0 0 0 0 0 0 0 0 0 0 4 0 0 0 0 2 0 0 0 0 0 226 0 0 0 0 0 0 0 0 82 25 0 0 0 0 0 0 0 0 0 0 0 0 0 235 189 0 0 0 0 0 0 0 4 0 0 0 0 2 0 0 0 0 0 0 1 0 0 0 24 0 3 1 0 0 0 0 0 0 0
"ENSMUSG00000015889" 410 0 1089 0 9 0 229 1 0 1 1 14 0 339 0 1381 1 1184 103 5 1 1 1 0 0 1 0 74 0 47 0 0 0 0 0 1 2 149 108 2 0 1 0 0 0 0 116 0 0 300 83 935 0 9 0 2 1 1 0 1261 1 1 95 5 3 1 2 1 1 6 0 101 2 44 1 2 140 4 7 2446 7969 100 3 1 0 0
"ENSMUSG00000015890" 0 0 0 0 0 0 0 1 0 0 0 0 0 0 0 0 0 0 0 0 0 0 0 0 0 0 0 0 0 0 0 0 0 0 0 0 0 0 793 0 0 0 0 0 0 0 0 0 0 0 0 0 0 0 0 0 1 0 0 0 0 0 0 0 0 1 0 0 0 0 0 0 0 0 0 0 0 0 0 0 0 674 0 0 0 1
"ENSMUSG00000015932" 0 0 2542 1 0 0 6022 1 1 0 0 1 10 1 1 0 0 0 0 2 0 0 0 0 0 0 0 0 131 2 1 0 0 0 0 0 19 0 0 0 0 0 0 0 135 0 0 1 0 0 0 0 0 0 0 5145 0 1 0 1 0 0 0 3 0 0 0 1 0 0 125 6 0 1 1 0 0 0 92 0 1 0 0 0 0 0
"ENSMUSG00000015937" 0 0 1164 792 935 656 1300 595 22 472 13 3 2 50 1 33 419 20 636 206 322 187 1601 0 0 2 7 177 831 235 43 0 134 133 467 350 881 81 3070 476 262 484 102 336 70 302 271 1115 0 137 300 465 671 718 542 799 516 2 419 8 93 20 50 190 296 177 1368 309 170 38 595 933 2 143 0 752 3 2 2025 597 1 2595 427 2567 897 66
"ENSMUSG00000015942" 0 0 0 0 1 0 0 2 0 197 0 0 0 0 0 6 0 0 0 0 0 0 1 0 0 0 0 0 1 0 41 0 0 0 0 0 0 0 0 0 0 57 0 0 0 0 0 0 0 1 0 0 0 6 0 0 2 0 0 0 0 0 0 0 0 0 3 0 0 0 3 0 0 0 0 1 0 8 0 0 0 0 0 0 0 0
"ENSMUSG00000015943" 0 0 1 0 338 0 0 0 0 914 13 0 12 64 589 1 0 0 126 0 1 0 0 0 0 0 0 0 0 0 0 0 0 0 0 0 2 1 8 0 0 0 0 0 0 0 0 0 0 0 0 1 0 315 0 0 0 0 791 0 1 0 0 0 1 0 0 0 0 0 0 0 1 0 0 4 1 2 0 1570 0 1 0 1 0 1
"ENSMUSG00000015944" 0 0 1 0 0 0 0 0 0 0 0 0 0 0 0 2 0 0 0 0 0 0 232 0 0 0 0 0 1 3 1 0 0 0 0 0 1 0 0 0 1 0 0 0 0 0 0 0 0 0 0 1 0 0 0 0 0 0 2 2 0 0 0 0 0 0 211 2067 1 0 1 0 698 2 2 1 0 0 0 0 0 0 0 0 0 0
"ENSMUSG00000015947" 0 0 0 0 0 0 0 0 0 0 0 0 0 0 0 0 0 0 0 0 0 0 0 0 0 0 0 0 0 0 0 0 0 0 0 0 0 0 0 0 0 0 0 0 0 0 0 0 0 0 0 0 0 0 0 0 0 0 0 0 0 0 0 0 0 0 0 0 0 0 0 0 0 0 0 0 0 0 0 0 0 0 0 0 0 0
"ENSMUSG00000015950" 0 0 0 0 0 0 17 0 0 0 0 0 0 0 0 0 0 0 0 0 0 1 0 0 0 0 0 1 0 0 622 0 0 0 0 0 0 0 0 1 0 0 0 0 0 0 0 0 0 0 0 0 0 0 0 0 0 0 0 0 0 0 0 0 0 1 0 0 0 0 0 0 0 0 0 0 0 0 0 0 0 0 0 0 0 0
"ENSMUSG00000015957" 0 0 0 0 0 0 0 0 0 0 0 0 0 0 0 0 0 0 0 0 0 0 0 0 0 0 0 0 0 0 0 0 0 0 0 0 0 0 0 0 0 0 0 0 0 0 0 0 0 0 0 0 0 0 0 0 0 0 0 0 0 0 0 0 0 0 0 0 0 0 0 0 0 0 0 0 0 0 0 0 0 0 0 0 0 0
"ENSMUSG00000015961" 1 0 633 1 69 90 64 0 19 3 0 0 0 0 0 3 43 2 1 89 0 0 10 0 0 0 0 0 0 4 2275 1271 1 0 2 1 8368 113 240 0 49 0 0 0 1 1 16 60 1 46 4 552 1 67 0 60 0 0 2 4 0 1 1 0 0 0 11 3 0 0 0 0 0 4 0 6908 0 1 388 2 3 3 1 0 57 1
"ENSMUSG00000015962" 0 0 0 0 0 0 0 0 0 0 0 0 0 0 0 0 0 0 0 0 0 1 0 0 0 0 0 0 0 0 0 0 0 0 0 0 0 0 0 0 0 0 0 0 0 0 0 0 0 0 0 0 0 0 0 0 0 0 0 0 0 0 0 0 0 1 0 0 0 0 0 0 0 0 0 0 0 0 0 0 0 0 0 0 0 0
"ENSMUSG00000015966" 0 0 0 0 1 0 0 0 0 2 0 0 0 0 0 311 0 0 1020 0 0 0 0 0 0 0 0 0 0 0 0 0 0 0 0 0 1066 0 1 0 0 0 0 0 0 0 0 0 0 0 0 0 0 0 0 0 0 0 0 1 0 0 0 0 0 0 0 0 0 0 0 1 1 0 0 942 0 0 1 0 0 1 0 0 0 0
"ENSMUSG00000015968" 0 0 2 0 0 0 0 0 0 0 0 0 0 0 0 0 0 0 0 0 0 0 0 0 0 0 0 0 0 0 0 0 0 0 0 0 0 0 0 13 0 0 0 0 0 0 0 0 0 0 0 4 0 0 0 0 0 0 0 0 0 0 0 0 0 0 0 0 0 0 0 0 0 0 0 0 0 0 0 0 0 1 0 0 0 0
"ENSMUSG00000015970" 0 0 0 0 0 0 0 0 0 0 0 0 49 0 0 0 0 0 0 0 0 0 0 0 0 0 0 0 0 0 0 0 0 0 0 0 0 0 0 0 0 0 1 0 0 0 0 0 0 0 0 0 0 0 0 0 0 0 0 0 0 0 0 0 0 0 0 0 0 0 0 0 0 0 0 0 0 0 0 0 0 0 0 0 0 0
"ENSMUSG00000015971" 0 0 10 0 0 0 0 0 0 1 0 0 0 0 88 0 19 0 0 0 0 14 0 0 0 0 0 0 0 0 0 0 0 110 0 0 0 1 0 0 0 0 1 1820 2 2 2834 0 0 0 0 10 0 0 0 0 0 0 0 0 20 0 0 0 0 0 0 11 0 0 0 0 0 0 0 0 1 0 23 0 0 0 0 0 0 0
"ENSMUSG00000015980" 0 0 0 0 0 0 0 0 0 0 0 0 0 0 0 0 0 0 0 0 0 0 0 0 0 0 0 0 0 0 0 0 0 0 0 0 1 0 0 0 0 0 0 0 0 0 0 0 0 0 0 0 0 0 0 0 0 0 0 0 0 0 0 0 0 0 0 0 0 0 0 1 0 0 0 0 0 0 0 0 0 0 0 0 0 0
"ENSMUSG00000015981" 0 0 0 0 0 0 0 0 0 0 0 0 0 0 0 0 0 0 0 0 0 0 0 0 0 0 0 0 0 0 0 0 0 0 0 0 0 0 0 0 0 0 0 0 0 0 0 0 0 0 0 0 0 0 0 0 0 0 0 0 0 0 0 0 0 0 0 0 0 0 0 0 23 0 0 0 0 0 0 0 0 0 0 0 0 0
"ENSMUSG00000015994" 1 0 0 0 0 0 1 0 0 2525 0 23 0 0 0 10 113 158 0 3 0 91 4693 0 0 0 0 0 0 0 0 0 0 0 0 0 1 1 13 0 0 0 0 0 0 0 0 0 0 0 0 0 0 0 0 1 0 0 2206 10 5 155 0 3 0 85 3741 1 0 0 0 0 0 0 0 1 1 0 0 0 61 12 0 0 0 1
"ENSMUSG00000016018" 0 0 1 7 21 0 539 24 0 35 0 5 2 0 80 0 1874 1 0 1 0 0 0 0 0 0 0 0 0 0 1658 0 0 0 19 1 13 1 0 0 0 0 3 0 0 0 3 91 0 2 0 0 0 23 0 0 15 0 37 0 1672 1 0 1 0 0 0 9 0 0 0 0 0 0 0 12 1 15 0 0 0 0 0 409 0 4
"ENSMUSG00000016024" 0 0 0 0 0 0 0 0 0 0 0 0 0 0 0 0 0 0 0 0 0 0 0 0 0 0 0 0 0 0 0 0 0 0 0 0 0 0 0 0 0 0 0 0 0 0 0 0 0 0 0 0 0 0 0 0 0 0 0 0 0 0 0 0 0 0 0 0 0 0 0 0 0 0 0 0 0 0 0 0 0 0 0 0 0 0
"ENSMUSG00000016028" 0 0 84 0 1 0 466 14 0 0 0 0 0 0 0 2 1 0 544 6 638 1 5 0 0 0 0 0 0 0 0 0 0 0 0 0 0 0 0 5 0 0 0 109 459 0 0 0 0 168 1 74 0 0 0 395 14 0 0 2 2 1 482 0 566 1 6 0 0 0 0 0 0 0 0 0 0 0 0 0 0 0 5 1 0 0
"ENSMUSG00000016087" 0 0 1167 106 1983 168 1704 86 429 762 0 21 1 85 226 408 239 4470 81 176 1636 1164 723 5 0 0 505 1 1633 2521 98 338 836 0 2 1 2227 2307 3059 1 626 0 1417 199 72 0 1019 5280 1 1368 2 704 6 1393 1 973 4 391 4 354 2 2066 2 170 1331 1060 278 1050 1 52 1024 6 2 2084 2 1722 1624 4 4 141 1675 2339 2 3 4121 1167
"ENSMUSG00000016128" 0 0 0 0 0 0 0 0 0 0 0 0 0 0 0 0 0 0 0 0 0 0 0 0 0 0 0 0 0 0 0 0 0 0 0 0 0 0 0 0 0 0 0 0 0 0 0 0 0 0 0 0 0 0 0 0 0 0 0 0 0 0 0 0 0 0 0 0 0 0 0 0 0 0 0 0 0 0 0 0 0 0 0 0 0 0
"ENSMUSG00000016150" 0 0 0 0 0 0 0 0 0 0 0 0 0 0 0 0 0 0 0 0 0 0 0 0 0 0 0 0 0 0 0 0 0 0 0 0 0 0 0 0 0 0 0 0 0 0 0 0 0 0 0 0 0 0 0 0 0 0 0 0 0 0 0 0 0 0 0 0 0 0 0 0 0 0 0 0 0 0 0 0 0 0 0 0 0 0
"ENSMUSG00000016179" 0 0 0 0 0 0 0 0 0 0 0 0 0 0 0 0 0 0 0 0 0 0 0 0 0 0 0 0 0 0 0 0 0 0 0 0 0 0 0 0 0 0 0 0 0 0 0 0 0 0 0 0 0 0 0 0 0 0 0 0 0 0 0 0 0 0 0 0 0 0 0 0 0 0 0 0 0 0 0 0 0 0 0 0 0 0
"ENSMUSG00000016181" 0 0 0 1 0 0 565 1 0 0 0 0 0 0 0 268 6 0 0 2 0 0 0 0 0 0 0 0 0 1024 0 0 0 0 0 0 205 0 0 0 0 0 0 0 0 0 9 482 0 115 155 0 1 0 0 504 1 0 0 0 6 0 0 0 0 0 0 0 0 0 0 0 0 0 0 0 0 4 0 0 0 0 0 0 0 0
"ENSMUSG00000016194" 933 0 163 7057 88 0 1 1014 6 339 0 340 1335 1 0 263 3 0 0 557 1214 0 2 151 0 0 0 168 32 107 399 809 50 37 446 632 518 0 134 41 34 1 0 1197 0 0 9 0 0 1 0 19 5417 0 1 1 922 5 294 239 3 0 0 402 1096 1 2 0 120 6 24 154 0 96 0 0 0 1827 0 0 9 1 2 62 0 0
"ENSMUSG00000016200" 0 0 0 0 0 0 0 0 0 0 0 0 0 0 0 0 0 0 0 0 0 0 0 0 0 0 0 0 0 0 0 0 0 0 0 0 0 0 0 0 0 0 0 0 0 0 0 0 0 0 0 0 0 0 0 0 0 0 0 0 0 0 0 0 0 0 0 0 0 0 0 0 0 0 0 0 0 0 0 0 0 0 0 0 0 0
"ENSMUSG00000016206" 0 0 1 567 0 1 339 1 0 1 0 69 1 0 3 567 0 11 331 0 2 0 0 0 0 7 0 1488 1744 0 160 0 0 1 0 0 1559 336 1 0 0 0 322 1 0 0 1 3248 1 551 0 0 1 0 0 20 1 0 1 1 0 0 2 0 3 1 0 139 0 78 0 3311 1 0 3 1387 271 0 0 2 0 1 0 5 2878 0
"ENSMUSG00000016239" 0 0 0 0 0 0 0 0 0 0 0 0 0 0 0 0 0 0 0 0 0 0 0 0 0 0 0 0 0 0 0 0 0 0 0 0 0 0 0 0 0 0 0 0 0 0 0 0 0 0 0 0 0 0 0 0 0 0 0 0 0 0 0 0 0 0 0 0 0 0 0 0 0 0 0 0 0 0 0 0 0 0 0 0 0 0
"ENSMUSG00000016252" 12 0 59 319 7 710 1948 648 0 70 351 0 75 0 0 43 1453 108 458 2630 0 70 816 0 0 240 67 15 452 417 540 0 430 14 0 112 321 154 1527 509 200 0 26 316 770 11 158 425 0 76 16 1 39 0 607 928 571 0 69 13 1056 109 407 1758 0 2 619 38 0 49 395 0 0 173 0 272 143 1 385 2 43 1219 1 3 322 17
"ENSMUSG00000016253" 0 0 1 0 0 0 0 0 0 79 1 0 0 0 0 0 0 2670 0 0 0 77 0 1 0 0 0 1 203 1597 1686 0 0 0 0 0 1 0 0 0 8 0 0 0 0 0 0 0 0 0 0 3 0 0 0 0 0 0 0 0 0 0 0 0 0 0 0 0 0 0 0 0 0 0 0 1 0 0 803 0 0 0 0 0 0 0
"ENSMUSG00000016255" 0 0 0 0 0 0 0 0 0 0 0 0 0 0 0 0 0 0 0 0 0 0 0 0 0 0 0 0 0 0 0 0 0 0 0 0 0 0 0 0 0 0 0 0 0 0 0 0 0 0 0 0 0 0 0 0 0 0 0 0 0 0 0 0 0 0 0 0 0 0 0 0 0 0 0 0 0 0 0 0 0 0 0 0 0 0
"ENSMUSG00000016256" 2 0 1 0 0 0 0 1 2 1 1 0 152 0 0 3 3 0 1 0 0 2432 1 0 0 0 0 0 0 19 847 0 0 0 0 2 3388 0 8426 2 2 1 3 740 0 2 9 2 0 42 0 0 1 0 0 0 1 1 0 6 4 0 2 1 0 2108 1 1 0 0 0 0 0 0 0 1 0 9 3 2 4 6735 2 0 1 0
"ENSMUSG00000016257" 0 0 0 0 110 0 110 0 0 0 0 228 48 0 0 1 0 15 1058 1 0 0 0 0 0 0 0 0 0 0 0 0 1 0 0 0 0 0 0 25 0 0 0 0 0 0 57 0 0 325 0 0 0 103 0 99 0 0 0 1 0 0 980 1 0 0 0 0 0 0 0 0 0 0 0 0 0 0 1 0 884 0 27 0 0 0
"ENSMUSG00000016262" 0 0 0 0 0 0 0 0 0 0 0 0 0 0 0 0 0 0 0 0 0 0 0 0 0 0 0 0 0 0 0 0 0 0 0 0 0 0 0 0 0 0 0 0 0 0 0 0 0 0 0 0 0 0 0 0 0 0 0 0 0 0 0 0 0 0 0 0 0 0 0 0 0 0 0 0 0 0 0 0 0 0 0 0 0 0
"ENSMUSG00000016283" 0 0 0 0 0 0 0 0 0 0 0 0 0 0 0 0 0 0 0 0 0 0 0 0 0 0 0 0 0 0 0 0 1 0 0 0 0 0 0 0 0 0 0 0 0 0 0 0 0 0 0 0 0 0 0 0 0 0 0 0 0 0 0 0 0 0 0 0 0 0 0 0 0 0 0 0 0 0 0 1 0 0 0 0 0 0
"ENSMUSG00000016308" 0 0 2 0 1 1 4019 2 2 0 0 0 0 144 1 1 241 0 0 0 0 0 0 0 0 0 0 8 0 22 0 0 0 0 0 154 6519 1 3 0 0 45 0 0 0 0 0 0 0 0 2 4 1 1 0 1570 2 3 0 2 216 0 1 1 0 0 1 1 0 0 0 0 1 22 0 5235 2 0 3 3 2 3 0 1427 0 1
"ENSMUSG00000016319" 0 0 396 38 9608 6972 6243 89 6 783 153 1462 1509 360 1536 4425 17136 7977 1047 1874 1455 12320 3533 232 1 1026 984 3017 611 795 9763 3192 2 931 161 458 7561 3785 13883 1955 9061 1665 1402 818 1493 4 2487 1162 1 379 5 364 34 6361 5115 5081 80 8 377 3562 10810 5293 438 1604 1213 1773 2972 909 1096 395 5 389 6 1 0 318 2518 7 8 4829 5095 8967 9 155 254 9
"ENSMUSG00000016327" 0 0 1 0 0 0 0 0 0 0 0 0 0 0 0 0 0 0 0 0 0 0 0 0 0 0 0 0 0 0 0 0 0 0 0 0 0 0 0 0 0 0 0 0 0 0 0 0 0 0 0 1 0 0 0 0 0 0 0 0 0 0 0 0 0 0 0 0 0 0 0 0 0 0 0 0 0 0 0 0 0 0 0 0 0 0
"ENSMUSG00000016344" 0 0 0 2965 0 228 186 0 1 5 0 0 0 0 7 0 0 27 0 90 0 401 0 0 0 0 0 0 0 0 1 0 1 0 0 98 0 10 0 3 2 0 0 16 283 0 0 0 0 0 0 1 2285 0 215 177 0 1 5 1 0 27 0 17 0 369 0 0 0 6 0 64 0 0 1 1 10 0 1 987 940 0 0 0 0 0
"ENSMUSG00000016346" 0 0 0 0 0 0 0 0 0 0 0 0 0 0 0 0 0 0 0 0 0 0 0 0 0 0 0 0 0 0 0 0 0 0 0 0 0 0 0 0 0 0 0 0 0 0 0 0 0 0 0 0 0 0 0 0 0 0 0 0 0 0 0 0 0 0 0 0 0 0 0 0 0 0 0 0 0 0 0 0 0 0 0 0 0 0
"ENSMUSG00000016349" 0 0 0 0 0 0 0 0 0 0 0 0 0 0 0 0 0 0 0 0 0 0 0 0 0 0 0 0 0 0 0 0 0 0 0 0 0 0 0 0 0 0 0 0 0 0 0 0 0 1 0 0 0 0 0 0 0 0 0 0 0 0 0 0 0 0 0 0 0 0 0 0 0 0 0 0 0 0 0 0 0 0 0 0 0 0
"ENSMUSG00000016356" 0 0 0 0 0 0 0 0 0 0 0 0 0 0 0 0 0 0 0 0 0 0 0 0 0 0 0 0 0 0 0 0 0 0 0 0 0 0 0 0 0 0 0 0 0 0 0 0 0 0 0 0 0 0 0 0 0 0 0 0 0 0 0 0 0 0 0 0 0 0 0 0 0 0 0 0 0 0 0 0 0 0 0 0 0 0
"ENSMUSG00000016382" 0 0 0 0 0 0 0 0 0 0 0 0 0 0 0 0 0 0 0 0 0 0 0 0 0 0 0 0 0 0 0 0 0 0 0 0 0 0 0 0 0 0 0 0 0 0 0 0 0 0 0 1 0 0 0 0 0 0 0 0 0 0 0 0 0 0 0 0 0 0 0 0 0 0 0 0 0 0 0 0 0 0 0 0 0 0
"ENSMUSG00000016386" 0 0 0 0 0 0 0 0 0 0 0 0 0 0 0 0 0 0 0 0 0 0 0 0 0 0 0 0 0 0 0 0 0 0 0 0 0 0 0 1 0 0 0 0 0 0 0 0 0 0 0 0 0 0 0 0 0 0 0 0 0 0 0 0 0 0 0 0 0 0 0 0 0 0 0 0 0 0 0 0 0 0 0 0 0 0
"ENSMUSG00000016409" 0 0 643 0 0 0 0 1 0 318 0 0 25 0 0 4 2969 2785 150 3 0 1 2 0 0 0 0 0 0 1 0 0 0 0 0 6 1037 0 2657 1 16 0 0 0 0 0 177 57 0 0 10 2 0 0 0 0 1 0 300 4 2303 2508 135 3 1 2 2 754 0 51 0 1 0 1 0 1 0 2 248 0 1 2433 2 0 55 0
"ENSMUSG00000016427" 0 0 0 2 97 68 1236 315 0 293 64 324 314 0 0 2574 29 192 819 1905 171 402 218 0 0 18 10 0 76 470 344 38 625 0 0 9 1 5 0 1 365 419 336 296 325 1 326 181 182 802 326 0 0 75 64 223 248 0 240 1658 0 172 410 1217 149 0 184 337 1 22 0 0 0 192 2 2 0 0 1 103 0 1 0 0 0 0
"ENSMUSG00000016458" 0 0 0 0 0 0 0 0 0 0 0 0 0 0 0 0 0 0 0 0 0 0 0 0 0 0 0 0 0 0 0 0 0 0 0 0 0 0 0 0 0 0 0 0 0 0 0 0 0 0 0 0 0 0 0 0 0 0 0 0 0 0 0 0 0 0 0 0 0 0 0 0 0 0 0 0 0 0 0 0 0 0 0 0 0 0
"ENSMUSG00000016477" 0 0 0 0 0 0 0 0 0 2 0 0 0 0 0 0 0 0 0 0 0 0 0 0 0 0 0 0 0 436 0 0 0 0 0 0 0 0 1 450 0 0 0 0 0 0 0 0 0 0 0 0 0 0 0 0 0 0 1 0 0 0 0 0 0 0 0 0 0 0 0 0 0 407 0 0 0 0 0 0 0 1 330 0 0 0
"ENSMUSG00000016481" 261 0 1396 1 62 113 1003 1 0 207 3 1188 612 0 1 2 1 1284 4723 0 7 1274 294 2 0 224 854 0 1 216 2119 2829 0 233 589 1781 211 2036 274 30 0 1 0 0 0 0 46 1 1 2911 1 1165 1 0 0 880 1 0 0 3 1 60 3452 1 7 944 270 0 0 0 1 0 0 208 0 0 1685 0 1 0 0 0 2 0 0 1
"ENSMUSG00000016487" 0 0 2 0 0 0 0 0 0 0 0 0 0 0 0 0 0 0 5 0 0 0 0 0 0 0 0 0 0 0 0 0 0 0 0 0 40 1 0 0 0 0 0 1 0 0 0 1 0 0 1 2 0 0 0 0 0 0 0 0 0 0 0 0 0 0 0 0 0 0 0 0 0 0 0 39 0 0 0 0 0 0 0 0 0 0
"ENSMUSG00000016493" 0 0 0 0 0 0 0 0 0 0 0 0 0 0 0 0 0 0 0 71 0 0 0 0 0 0 0 0 0 0 0 0 0 0 0 0 0 0 0 0 0 0 0 0 0 0 0 0 0 0 0 0 0 0 0 0 0 0 0 0 0 0 0 0 0 0 0 0 0 0 0 0 0 0 0 0 0 0 0 0 0 0 0 0 0 0
"ENSMUSG00000016494" 0 0 0 0 0 0 0 0 0 0 0 0 0 0 0 0 0 0 0 0 0 0 0 0 0 0 0 0 0 0 0 0 0 0 0 0 0 0 0 0 0 0 0 0 0 0 0 0 0 0 0 0 0 0 0 0 0 0 0 0 0 0 0 0 0 0 0 0 0 0 0 0 0 0 0 0 0 0 0 0 0 0 0 0 0 0
"ENSMUSG00000016495" 0 0 86 597 70 0 47 6 0 104 452 306 157 1 67 77 165 860 0 0 0 0 0 0 0 1 0 732 1 122 332 0 3 229 213 32 1633 6 2170 42 0 0 0 80 347 0 2 27 0 681 0 82 1 67 0 39 5 0 89 0 145 1 0 0 1 0 0 0 0 58 2 1072 0 93 1 2 7 0 3577 1 1 1622 40 5 0 1
"ENSMUSG00000016496" 0 0 0 5 0 1 25 0 8899 1 0 0 0 0 0 428 0 4 0 0 690 165 3 0 0 0 11 0 0 5 1 0 0 0 1 12 0 0 0 184 1 0 0 0 0 0 0 0 0 0 0 0 5 0 1 23 0 7452 1 91 0 4 0 0 636 1 5 1 0 0 0 8 0 0 1 0 0 0 3 0 0 0 125 0 0 17
"ENSMUSG00000016498" 0 0 1 0 0 141 0 0 0 0 0 0 0 0 0 38 0 1 301 0 1 0 0 0 0 129 0 0 0 0 0 0 0 0 0 0 1 198 10 2 0 0 0 0 238 0 519 8 0 0 0 0 0 0 0 0 0 0 0 1 0 0 281 0 1 0 0 0 0 1 0 40 0 0 0 1 0 174 2 0 101 0 0 0 0 1
"ENSMUSG00000016503" 0 0 0 0 0 0 0 0 0 136 0 0 3 0 0 0 0 0 0 0 0 0 0 0 0 0 0 0 0 0 0 0 0 88 0 0 0 0 0 0 0 0 0 0 0 0 0 0 0 0 0 0 0 0 0 0 0 0 0 0 0 0 0 0 0 0 0 0 0 0 0 0 0 0 0 0 0 0 0 0 0 0 0 0 0 0
"ENSMUSG00000016510" 0 0 0 0 0 0 0 0 0 0 0 0 0 0 0 243 0 0 0 0 13 0 0 0 0 0 0 0 0 30 0 0 0 4 0 117 1 0 0 0 0 0 0 1 0 0 1 0 0 0 1 0 0 0 0 0 0 0 0 0 0 0 0 0 13 0 0 0 0 0 0 0 0 32 0 1 0 0 0 1 0 0 0 0 0 452
"ENSMUSG00000016520" 0 0 1 0 0 0 0 1 339 0 1 5 0 0 109 53 0 1 0 0 192 0 39 0 0 0 0 0 0 0 1 0 0 0 0 622 1 0 21 0 703 0 19 0 0 1 0 157 0 0 0 0 0 0 0 0 1 286 2 1 0 1 0 0 152 0 0 2583 0 0 0 0 1 0 3 3 0 0 0 2 1457 21 0 1 149 0
"ENSMUSG00000016524" 0 0 0 0 0 0 0 0 0 0 0 0 0 0 0 2 0 0 0 0 0 0 0 0 0 0 0 0 0 0 0 0 0 0 0 0 0 0 0 0 0 0 0 0 0 0 0 0 0 0 0 0 0 0 0 0 0 0 0 0 0 0 0 0 0 0 0 0 0 0 0 0 0 0 0 0 0 0 0 0 0 0 0 0 0 0
"ENSMUSG00000016526" 0 0 0 0 0 0 0 0 0 0 0 0 0 0 0 0 0 0 0 0 0 0 0 0 0 0 0 0 0 0 0 0 0 0 0 0 0 0 0 0 0 0 0 0 0 0 0 0 0 0 0 0 0 0 0 0 0 0 0 0 0 0 0 0 0 0 0 0 0 0 0 0 0 0 0 0 0 0 0 0 0 0 0 0 0 0
"ENSMUSG00000016528" 0 0 0 0 0 0 0 0 0 73 0 0 0 7 0 6 177 0 0 1 0 9 1 0 0 1 0 22 0 0 0 0 0 0 0 0 0 0 4 0 0 0 0 0 0 0 0 2 0 0 0 0 0 0 0 0 0 0 2 2 0 0 0 0 0 0 1 0 0 0 0 0 0 0 0 0 0 0 0 0 0 4 0 0 1 0
"ENSMUSG00000016529" 0 0 0 0 0 0 0 0 0 650 0 0 0 0 0 0 0 0 0 0 1 0 0 0 0 0 0 0 0 0 0 0 0 0 0 0 0 0 0 0 1 0 855 0 0 0 0 0 112 0 0 0 0 0 0 0 0 0 0 0 0 0 0 0 0 0 0 0 0 0 0 0 0 0 0 0 0 0 0 0 0 0 0 0 0 0
"ENSMUSG00000016534" 0 0 0 0 0 33 0 1407 2 0 0 0 112 0 0 1 0 0 6 0 0 67 0 0 0 0 5 0 1785 3 0 0 0 1 4 0 1 0 0 1 29 0 0 2 867 0 162 1205 1 0 1 0 0 0 29 0 1 0 0 1 0 0 6 0 0 65 0 0 0 0 1578 1 2 4 0 0 1 1 1 0 0 0 1 1 801 1
"ENSMUSG00000016541" 0 1 0 0 1 0 1 1 1 932 0 24 0 0 106 892 2350 0 2093 751 0 2 814 0 0 0 0 0 949 0 2 2 3608 0 1 0 485 1 1438 0 0 984 0 2 0 1 2 1 0 1031 0 0 0 1 0 1 1 1 0 772 2071 1 1881 494 0 2 4 0 0 61 1 0 0 0 0 332 0 0 1 13 0 1 0 0 0 0
"ENSMUSG00000016552" 0 0 0 0 0 0 0 0 0 0 0 0 0 0 0 0 0 0 0 0 0 0 0 0 0 0 0 0 0 0 0 0 0 0 0 0 0 0 0 0 0 0 0 0 0 0 0 0 0 0 0 0 0 0 0 0 0 0 0 0 0 0 0 0 0 0 0 0 0 0 0 0 0 0 0 0 0 0 0 0 0 0 0 0 0 0
"ENSMUSG00000016554" 0 0 358 2 1 2900 0 604 7 3 0 606 35 0 0 1 0 0 3 266 1 29 0 0 0 0 0 144 0 5 15 0 0 0 0 0 38 282 0 1 594 0 0 121 0 1 0 0 0 382 0 4 3 0 2525 1 556 3 3 1 0 1 3 1 3 0 0 0 0 0 0 0 792 5 0 30 256 726 2 1 989 0 1 1 0 0
"ENSMUSG00000016559" 402 0 5261 3382 4754 5943 1578 5289 479 10490 960 1361 1528 197 479 1262 13157 6475 7263 4885 5837 5247 2241 801 2 833 3488 6827 8353 306 979 485 2659 2093 1 304 16537 2990 3042 1067 2508 2186 339 480 3584 512 3484 3305 3 1993 679 2413 2096 2807 4454 769 3430 268 6777 1117 9480 2124 2030 4131 4720 2072 41 5423 4240 208 6353 2460 3224 169 7 10053 2081 3480 5915 4200 5085 2319 114 457 1902 888
"ENSMUSG00000016619" 0 0 0 0 0 36 0 2 0 46 0 0 0 0 5 0 0 0 0 313 1669 0 240 0 0 0 0 0 0 26 0 0 0 0 0 0 12 0 0 22 0 0 0 71 0 0 0 0 0 0 0 0 0 1 36 0 4 0 2 0 0 0 0 41 1429 0 215 0 0 49 0 0 0 26 0 0 0 3 0 1163 0 1 6 0 0 1
"ENSMUSG00000016624" 0 0 0 0 0 0 0 30 0 0 0 0 0 0 0 0 0 0 0 0 0 0 0 0 0 0 0 0 0 0 0 0 0 0 0 0 0 0 0 0 0 0 0 0 0 0 0 0 0 0 0 0 0 0 0 0 0 0 0 0 0 0 0 0 0 0 0 0 0 0 0 0 0 0 0 0 0 0 0 0 0 0 0 0 0 0
"ENSMUSG00000016626" 0 0 0 0 0 0 0 0 0 0 0 0 0 0 0 0 0 0 0 0 0 0 0 0 0 0 0 0 0 0 0 0 0 0 0 0 0 0 0 0 0 0 0 0 0 0 0 0 0 0 0 0 0 0 0 0 0 0 0 0 0 0 0 0 0 0 0 0 0 0 0 0 0 0 0 0 0 1 0 0 0 0 0 0 0 0
"ENSMUSG00000016637" 0 0 0 0 0 0 0 0 0 0 0 0 44 0 0 0 0 2 0 433 0 0 0 0 0 0 0 0 0 197 764 0 437 0 0 0 0 0 0 0 0 0 63 0 0 0 0 0 0 1 0 0 0 0 0 0 0 0 0 0 2 2 0 386 0 0 0 0 0 0 0 0 0 0 0 0 0 0 1365 0 1 0 0 0 0 0
"ENSMUSG00000016664" 0 0 0 0 4 0 0 0 0 0 0 0 0 0 0 265 0 1 0 0 0 0 1 0 0 0 0 0 0 0 126 0 0 0 0 0 0 0 0 0 0 0 0 0 0 0 0 0 0 0 0 0 0 4 0 0 0 0 0 240 0 1 0 0 0 0 1 0 0 0 0 0 0 0 0 0 0 0 0 0 0 0 0 0 0 0
"ENSMUSG00000016756" 119 0 0 0 0 2 0 118 1 0 391 104 11 3 80 0 125 0 0 0 2 0 0 5 0 1 0 9 481 1 2 0 0 0 0 0 1 3 95 0 1 485 42 0 0 184 0 0 0 0 6 0 0 0 3 0 52 1 0 0 0 2 1 0 2 0 0 29 0 103 443 3829 2 1 2 1 4 2 250 1 0 0 0 0 0 1284
"ENSMUSG00000016757" 0 1 0 0 1956 0 0 0 0 0 0 0 0 0 0 64 0 0 0 0 0 0 0 0 0 0 0 88 8 104 0 0 0 0 0 0 391 0 0 0 0 0 151 1 0 0 0 0 0 0 0 0 0 1778 0 1 0 0 0 62 0 0 0 0 0 0 0 0 82 0 0 0 0 0 0 0 0 0 0 0 0 0 0 0 0 0
"ENSMUSG00000016758" 0 0 1 0 1468 0 0 0 0 0 0 0 0 0 0 0 0 1 0 1 0 0 0 0 0 0 0 0 0 0 0 0 0 0 0 0 0 0 0 0 0 0 0 0 0 0 0 0 0 0 0 1 2 1279 0 0 0 0 0 0 0 1 0 1 0 0 0 0 0 0 0 0 0 0 1 0 0 0 1 0 0 0 0 0 0 0
"ENSMUSG00000016763" 0 0 0 0 0 0 0 0 0 0 0 0 0 0 0 0 0 0 0 0 0 0 0 0 0 0 0 0 0 0 0 0 0 0 0 0 0 0 0 0 0 0 0 0 0 0 0 0 0 0 0 0 0 0 0 0 0 0 0 0 0 0 0 0 0 0 0 0 0 0 0 0 0 0 0 0 0 0 0 0 0 0 0 0 0 0
"ENSMUSG00000016831" 0 0 29 66 0 0 230 513 0 1 0 8 88 0 379 0 71 0 0 1 1 607 0 0 0 0 3579 0 88 2 0 112 2085 0 13 0 2 1 2 1 0 0 0 0 0 0 59 363 0 0 106 31 60 0 0 214 110 0 2 0 0 1 0 2 0 192 0 87 0 0 2 0 0 1 0 0 3 1 318 0 0 2 1 3157 0 0
"ENSMUSG00000016833" 0 0 0 739 320 0 79 27 410 22 0 0 0 0 0 0 146 0 96 769 1522 0 0 0 0 0 108 0 78 0 561 0 261 0 0 0 15 0 18 0 0 0 0 0 0 0 5 0 0 0 55 0 625 190 1 74 26 1 21 0 48 0 92 51 1220 0 0 3 0 0 1 0 0 0 0 15 0 2 0 758 0 20 0 0 0 10
"ENSMUSG00000016918" 0 0 0 0 0 0 0 0 0 0 0 0 0 0 0 0 0 0 0 0 0 0 0 0 0 0 0 0 0 0 0 0 0 0 0 0 0 0 0 0 0 0 0 0 0 0 0 0 0 0 0 0 0 0 0 0 0 0 0 0 0 0 0 0 0 0 0 0 0 0 0 1 0 0 0 0 0 0 0 0 0 0 0 0 0 0
"ENSMUSG00000016921" 1 0 161 0 0 0 0 332 0 316 0 4 938 5 1 762 6 2 1264 1 1508 251 66 0 0 41 35 250 0 1 0 0 0 0 0 0 844 1 244 64 11 216 0 174 395 0 0 1 20 1 515 129 0 0 0 0 290 0 292 331 7 1 1167 1 1319 223 64 393 0 0 0 0 0 0 0 594 1 0 1 182 1 225 57 22 1 0
"ENSMUSG00000016933" 99 0 3636 1 356 2 10 378 0 0 840 0 0 0 43 4 0 1 2973 1 164 2 2 0 0 0 1 181 0 0 6 0 0 0 0 0 608 0 76 788 0 0 0 10 1 20 220 5 0 0 0 3099 1 326 2 1 335 0 0 4 0 1 2684 1 149 3 1 0 1 0 1 2 0 0 0 552 0 1 1 1 1 76 627 0 5 1129
"ENSMUSG00000016940" 0 0 3 0 0 0 105 0 0 1 0 0 0 0 0 0 0 0 0 1 0 0 0 0 0 0 1 1 0 25 1 0 0 0 1 1146 2 0 0 0 0 4 242 36 2880 0 0 1 0 2559 0 3 0 0 0 1 0 0 1 0 0 0 0 1 0 0 0 3322 1 9 0 1 1 0 1 3 0 0 0 0 0 0 0 1 1 0
"ENSMUSG00000016942" 0 0 0 0 0 0 0 0 0 0 0 0 0 0 0 0 0 0 0 0 0 0 0 0 0 0 0 0 0 0 0 0 0 0 0 0 0 0 0 0 0 0 0 0 0 0 0 0 0 0 0 0 0 0 0 0 0 0 0 0 0 0 0 0 0 0 0 0 0 0 0 0 0 0 0 0 0 0 0 0 0 0 0 0 0 0
"ENSMUSG00000016946" 0 0 2 0 12 0 0 0 1 0 0 0 2 0 0 0 4 0 0 0 1 1 0 0 0 0 0 0 0 0 0 0 0 0 0 0 1 0 0 0 2277 1 0 0 24 0 0 0 0 0 0 1 0 10 0 0 0 0 0 0 0 0 0 0 1 1 0 0 0 0 0 0 0 0 0 0 0 0 0 50 1 0 0 0 0 0
"ENSMUSG00000016982" 0 0 0 0 0 0 0 0 0 0 0 0 0 0 0 0 0 0 0 0 0 0 0 0 0 0 0 0 0 0 0 0 0 0 0 0 0 0 0 0 0 0 0 0 0 0 0 0 0 0 0 0 0 0 0 0 0 0 0 0 0 0 0 0 0 0 0 0 0 0 0 0 0 0 0 0 0 0 0 0 0 0 0 0 0 0
"ENSMUSG00000016984" 0 0 0 91 0 0 0 0 0 0 0 0 3 0 0 0 227 0 0 1 0 0 0 0 0 0 0 0 0 33 0 0 0 0 0 0 0 0 0 0 0 0 0 634 0 0 0 8 0 0 0 0 0 0 0 0 0 0 0 0 0 0 0 0 0 0 0 0 0 0 0 0 0 29 0 0 0 0 0 0 0 0 0 0 0 0
"ENSMUSG00000016995" 0 0 0 0 0 0 0 0 0 0 0 0 0 0 0 0 0 0 0 0 0 0 0 0 0 0 0 0 0 0 0 0 0 0 0 0 0 0 0 0 0 0 0 0 0 0 0 0 0 0 0 0 0 0 0 0 0 0 0 0 0 0 0 0 0 0 0 0 0 0 0 0 0 0 0 0 0 0 0 0 0 0 0 0 0 0
"ENSMUSG00000016998" 0 0 0 0 0 0 0 0 0 0 0 0 0 0 0 0 0 0 0 0 0 0 0 0 0 0 0 0 0 0 0 0 0 0 0 0 0 0 0 0 0 0 0 0 0 0 0 0 0 0 0 0 0 0 0 0 0 0 0 0 0 0 0 0 0 0 0 0 0 0 0 0 0 0 0 0 0 0 0 0 0 0 0 0 0 0
"ENSMUSG00000017000" 0 0 0 0 0 0 0 0 0 0 0 0 0 0 0 0 0 0 0 0 0 0 0 0 0 0 0 0 0 0 0 0 0 0 0 0 0 0 0 0 0 0 0 0 0 0 0 0 0 0 0 0 0 0 0 0 0 0 0 0 0 0 0 0 0 0 0 0 0 0 0 0 0 0 0 0 0 0 0 0 0 0 0 0 0 0
"ENSMUSG00000017002" 0 0 0 0 0 0 0 0 0 0 0 0 0 0 0 0 0 0 0 0 0 0 0 0 0 0 0 0 0 0 0 0 0 0 0 0 0 0 0 0 0 0 0 0 0 0 0 0 0 0 0 0 0 0 0 0 0 0 0 0 0 0 0 0 0 0 0 0 0 0 0 0 0 0 0 0 0 0 0 0 0 0 0 0 0 0
"ENSMUSG00000017003" 0 0 0 0 0 0 0 0 0 0 0 0 0 0 0 0 0 0 0 0 0 0 0 0 0 0 0 0 0 0 0 0 0 0 0 0 0 0 0 0 0 0 0 0 0 0 0 0 0 0 0 0 0 0 0 0 0 0 0 0 0 0 0 0 0 0 0 0 0 0 0 0 0 0 0 0 0 0 0 0 0 0 0 0 0 0
"ENSMUSG00000017004" 0 0 0 0 0 0 0 0 0 0 0 0 0 0 0 0 0 0 0 0 0 0 0 0 0 0 0 0 0 0 0 0 0 0 0 0 0 0 0 0 0 0 0 0 0 0 0 0 0 0 0 0 0 0 0 0 0 0 0 0 0 0 0 0 0 0 0 0 0 0 0 0 0 0 0 0 0 0 0 0 0 0 0 0 0 0
"ENSMUSG00000017007" 0 0 0 0 0 0 0 0 0 0 0 0 0 0 0 0 0 0 0 0 0 0 0 0 0 0 0 0 0 0 0 0 0 0 0 0 0 0 0 0 0 0 0 0 0 0 0 0 0 0 0 0 0 0 0 0 0 0 0 0 0 0 0 0 0 0 0 0 0 0 0 0 0 0 0 0 0 0 0 0 0 0 0 0 0 0
"ENSMUSG00000017009" 0 0 0 72 0 0 0 307 0 0 0 1 0 0 0 0 49 0 0 1 16 0 0 0 0 0 0 0 1 0 0 0 0 0 0 0 0 0 813 0 0 0 0 1 0 0 0 1 1 2 0 0 0 0 0 0 0 0 0 0 0 0 0 1 0 0 0 0 0 0 0 0 0 0 0 0 0 0 0 0 0 50 0 0 0 0
"ENSMUSG00000017049" 0 0 0 0 0 0 0 0 0 0 0 0 0 0 0 0 0 0 0 0 0 0 0 0 0 0 0 0 0 0 0 0 0 0 0 0 0 0 0 0 0 0 0 0 0 0 0 0 0 0 0 0 0 0 0 0 0 0 0 0 0 0 0 0 0 0 0 0 0 0 0 0 0 0 0 0 0 0 0 0 0 0 0 0 0 0
"ENSMUSG00000017057" 0 0 0 0 0 0 0 0 0 0 0 0 0 0 0 0 0 0 0 0 0 0 0 0 0 0 0 0 0 0 0 0 0 0 0 0 0 0 0 0 0 0 0 0 0 0 0 0 0 0 0 0 0 0 0 0 0 0 0 0 0 0 0 0 0 0 0 0 0 0 0 0 0 0 0 0 0 0 0 0 0 0 0 0 0 0
"ENSMUSG00000017064" 0 0 0 0 0 0 0 0 0 0 0 0 0 0 0 0 0 0 0 0 0 0 0 0 0 0 0 0 0 0 0 0 0 0 0 0 0 0 0 0 0 0 0 0 0 0 0 0 0 0 0 0 0 0 0 0 0 0 0 0 0 0 0 0 0 0 0 0 0 0 0 0 0 0 0 0 0 0 0 0 0 0 0 0 0 0
"ENSMUSG00000017119" 1 1 86 0 0 46 0 755 3 0 1 19 48 0 7 266 62 0 35 4 2075 553 0 0 0 30 95 0 54 1 0 0 1 0 0 0 2 75 0 0 0 0 0 0 0 0 0 0 0 222 1 79 0 0 1 1 694 0 0 249 48 0 0 5 1815 511 0 27 0 70 1 0 0 0 0 2 0 1 1 0 2317 0 0 1 0 4
"ENSMUSG00000017132" 0 0 2 0 0 39 0 34 7 3831 0 23 0 0 25 9 16 163 4667 66 0 1 1 7 0 2 0 22 2578 15 28 0 0 0 2 65 3907 394 18 2 394 0 17 2 0 0 78 3 0 35 0 4 0 1 3 0 30 7 3469 12 17 162 4123 14 1 1 2 1 0 87 2164 2416 2 13 3 3227 294 2 3 3 2 6 2 7 4 2
"ENSMUSG00000017144" 0 0 0 0 0 0 0 0 0 0 0 0 0 0 0 0 0 0 0 0 0 0 0 0 0 0 0 0 0 0 0 0 0 0 0 0 0 0 0 0 0 0 0 0 0 0 0 0 0 0 0 0 0 0 0 0 0 0 0 0 0 0 0 0 0 0 0 0 0 0 0 0 0 0 0 0 0 0 0 0 0 0 0 0 0 0
"ENSMUSG00000017146" 0 0 0 0 1 0 0 0 0 0 0 0 0 0 0 0 0 0 0 0 0 0 0 0 0 0 0 0 0 0 1 0 0 0 0 0 0 0 0 0 0 0 0 0 0 0 0 0 0 0 13 0 0 1 0 0 0 0 0 0 0 0 0 0 0 0 0 0 0 0 0 0 0 0 0 0 0 0 1 0 0 0 0 0 0 0
"ENSMUSG00000017165" 0 0 0 0 0 0 0 0 0 0 0 0 0 0 0 0 0 0 0 0 0 0 0 0 0 0 0 0 0 0 0 0 0 0 0 0 0 0 0 0 0 0 0 0 0 0 0 0 0 0 0 0 0 0 0 0 0 0 0 0 0 0 0 0 0 0 0 0 0 0 0 0 0 0 0 0 0 0 0 0 0 0 0 0 0 0
"ENSMUSG00000017167" 0 0 0 0 0 0 0 0 0 0 0 0 0 0 0 0 0 1 0 0 0 0 0 0 0 0 0 0 0 0 0 0 0 0 0 0 1 0 0 0 0 0 0 0 0 0 0 0 0 0 0 0 0 0 0 0 0 0 0 0 0 1 0 0 0 0 0 0 0 0 0 0 0 0 0 1 0 0 0 0 0 0 0 0 0 0
"ENSMUSG00000017176" 0 0 1 3 1 2 1728 2 0 554 415 0 5 0 0 0 3539 0 80 2 0 4 109 0 0 200 7 0 1 112 0 668 21 0 0 0 5 0 776 0 0 617 0 0 1 5 1 0 1 0 0 1 2 2 2 1582 2 0 508 0 3043 0 5 2 1 6 105 0 0 0 1 5 0 55 0 3 0 1 116 0 145 694 0 1 0 0
"ENSMUSG00000017188" 0 0 87 1 1674 62 793 0 1 0 0 4 84 0 0 123 1 1327 13 2155 1 976 0 0 0 397 671 489 1 6 762 0 0 0 1 783 0 88 116 0 23 1 0 1144 1237 1152 185 0 0 198 135 27 7 1443 3 747 0 3 0 118 2 1210 14 1802 0 896 1 6 331 48 1 0 0 5 1 0 0 0 26 0 1 13 0 0 0 0
"ENSMUSG00000017195" 0 0 16 0 0 0 0 0 0 0 0 0 0 0 0 0 0 0 0 0 0 0 0 0 0 0 0 0 75 0 0 0 0 0 0 0 0 0 0 0 0 0 0 0 0 0 0 0 0 0 0 16 0 0 0 0 0 0 0 0 0 0 0 0 0 0 0 0 0 0 0 0 0 0 0 0 0 0 0 0 1 0 0 0 0 0
"ENSMUSG00000017204" 0 0 0 0 0 0 0 0 0 0 0 0 0 0 0 0 0 0 0 0 0 0 0 0 0 0 0 0 0 0 0 0 0 0 0 0 0 0 0 0 0 0 0 0 0 0 0 0 0 0 0 0 0 0 0 0 0 0 0 0 0 0 0 0 0 0 0 0 0 0 0 0 0 0 0 0 0 0 0 0 0 0 0 0 0 0
"ENSMUSG00000017210" 150 0 145 0 0 263 0 0 0 936 1 0 0 0 0 0 333 0 28 5 192 1 0 0 0 0 0 0 1 1 0 348 0 0 0 0 0 1 0 106 604 0 0 0 0 0 0 0 0 0 1 129 0 0 241 0 1 0 874 0 0 0 0 5 164 1 0 0 0 36 1 0 0 1 0 0 1 0 1 0 0 0 91 0 0 1
"ENSMUSG00000017211" 0 0 0 0 0 0 0 0 0 0 0 0 0 0 0 0 0 0 0 0 0 0 0 0 0 0 0 0 0 0 0 0 0 0 0 0 0 0 0 0 0 0 0 0 0 0 0 0 0 0 0 0 0 0 0 0 0 0 0 0 0 0 0 0 0 0 0 0 0 0 0 0 0 0 0 0 0 0 0 0 0 0 0 0 0 0
"ENSMUSG00000017221" 0 0 4 0 0 0 0 0 0 2 0 0 0 0 90 5504 1 3 692 9 0 4 4 0 0 0 0 0 0 0 0 0 0 0 0 0 1316 0 0 0 1 0 2 0 1 0 0 0 0 0 0 3 0 0 0 0 0 0 2 4725 2 5 606 4 0 6 5 0 0 0 0 0 12 0 0 1 0 0 0 0 0 0 0 0 0 0
"ENSMUSG00000017264" 0 0 0 0 970 0 231 0 0 0 0 0 0 0 0 4 0 0 111 0 0 0 0 0 0 8 0 70 13 0 1187 0 0 69 20 2105 1 0 0 0 0 4 0 2 1 0 0 164 0 0 0 0 0 886 0 165 0 0 0 6 0 0 0 0 0 0 0 0 66 14 12 769 94 0 0 1 2 0 0 1 0 0 0 0 0 0
"ENSMUSG00000017286" 0 0 2385 1 0 0 1 0 0 219 1 0 45 0 0 2102 2 0 2743 1 0 0 0 0 0 881 0 940 0 664 482 0 0 26 0 0 0 1 37 0 0 0 0 23 752 3 896 401 0 1 0 116 0 0 0 0 0 0 0 1570 2 0 2302 1 0 1 0 0 0 0 0 0 0 609 0 0 0 0 0 0 30 0 0 0 119 0
"ENSMUSG00000017288" 0 0 0 0 0 244 1 0 0 1 0 0 0 0 6 23 0 862 0 13 1 1 0 1 0 0 0 0 1152 0 0 0 0 0 0 0 0 510 3 0 0 0 36 0 0 0 0 0 0 85 0 0 0 1 0 0 0 0 1 23 0 813 0 0 1 1 0 0 0 0 1021 0 0 0 0 0 151 0 1 0 0 3 0 1 0 1
"ENSMUSG00000017291" 0 0 1 41 0 30 1 269 0 31 1643 0 0 0 0 111 29 0 0 95 494 7 0 0 1 0 0 304 4 214 682 0 0 0 0 2 152 33 0 1 47 1703 1271 93 110 48 44 5097 0 37 4 1 0 0 1 1 1 0 29 84 1 0 0 87 429 2 1 0 1 13 7 49 0 1 0 102 0 3 29 1 1511 0 0 0 4675 0
"ENSMUSG00000017299" 0 0 0 0 0 0 0 0 0 0 0 7 0 0 0 20 0 1 0 0 0 51 516 0 0 0 0 0 2 55 0 0 0 0 0 0 0 0 0 0 8 88 0 0 0 6 1 0 0 0 0 0 0 0 0 0 0 0 0 1 0 1 0 0 0 48 467 0 0 0 1 0 0 0 0 0 0 0 0 0 0 0 0 0 0 0
"ENSMUSG00000017300" 0 0 0 0 0 0 0 0 0 0 0 0 0 0 0 0 0 0 0 0 0 0 0 0 0 0 0 0 0 0 0 0 0 0 0 0 0 0 0 0 0 0 0 0 0 0 0 0 0 0 0 0 0 0 0 0 0 0 0 0 0 0 0 0 0 0 0 0 0 0 0 0 0 0 0 0 0 0 0 0 0 0 0 0 0 0
"ENSMUSG00000017307" 0 0 0 0 0 0 0 0 0 0 0 0 0 0 0 0 0 0 0 0 0 0 0 0 0 0 0 0 0 0 0 0 0 0 0 0 347 0 1 0 0 0 0 0 0 0 0 0 0 0 0 0 0 0 0 0 0 0 0 0 0 0 0 0 0 0 0 0 0 9 0 0 0 0 0 316 0 0 0 1 0 1 0 0 0 0
"ENSMUSG00000017309" 0 0 0 0 0 0 0 0 0 0 0 0 0 0 0 0 0 0 0 0 0 0 0 0 0 0 0 0 0 0 0 0 0 0 0 0 0 0 0 0 0 0 0 0 0 0 0 0 0 0 0 0 0 0 0 0 0 0 0 0 0 0 0 0 0 0 0 0 0 0 0 0 0 0 0 0 0 0 0 0 0 0 0 0 0 0
"ENSMUSG00000017310" 0 0 0 0 0 0 0 0 0 0 0 0 0 0 0 0 0 0 0 0 0 0 0 0 0 0 0 0 0 0 0 0 0 0 0 0 0 0 0 0 0 0 0 0 0 0 0 0 0 0 0 0 0 0 0 0 0 0 0 0 0 0 0 0 0 0 0 0 0 0 0 0 0 0 0 0 0 0 0 0 0 0 0 0 0 0
"ENSMUSG00000017311" 0 0 0 0 0 0 0 0 0 0 0 0 0 0 0 0 0 0 0 0 0 0 0 0 0 0 0 0 0 0 0 0 0 0 0 0 0 0 0 0 0 0 0 0 0 0 0 0 0 0 0 0 0 0 0 0 0 0 0 0 0 0 0 0 0 0 0 0 0 0 0 0 0 0 0 0 0 0 0 0 0 0 0 0 0 0
"ENSMUSG00000017314" 0 0 0 0 0 0 0 0 0 0 0 0 0 0 0 0 0 0 0 0 0 0 0 0 0 0 0 0 0 0 0 0 0 0 0 0 0 0 0 0 0 0 0 0 0 0 0 0 0 0 0 0 0 0 0 0 0 0 0 0 0 0 0 0 0 0 0 0 0 0 0 0 0 0 0 0 0 0 0 0 0 0 0 0 0 0
"ENSMUSG00000017316" 0 0 0 0 0 0 0 0 0 0 0 0 0 0 0 0 0 0 0 0 0 0 0 0 0 0 0 0 0 0 0 0 0 0 0 0 0 0 0 0 0 0 0 0 0 0 0 0 0 0 0 0 0 0 0 0 0 0 0 0 0 0 0 0 0 0 0 0 0 0 0 0 0 0 0 0 0 0 0 0 0 0 0 0 0 0
"ENSMUSG00000017344" 0 0 0 0 0 0 0 0 0 0 0 0 0 0 0 0 0 0 0 0 0 0 0 0 0 0 0 0 0 0 0 0 0 0 0 0 0 0 0 0 0 0 0 0 0 0 0 0 0 0 0 0 0 0 0 0 0 0 0 0 0 0 0 0 0 0 0 0 0 0 0 0 0 0 0 0 0 0 0 0 0 0 0 0 0 0
"ENSMUSG00000017376" 0 0 53 2 0 2 4 132 0 32 0 1 228 0 519 4 0 0 0 0 3 208 0 1 0 398 0 0 539 0 0 1 44 0 0 3 1313 1 1 76 0 0 0 0 0 0 2 4082 0 0 42 32 1 0 2 1 0 0 29 4 1 0 0 0 3 180 0 0 0 0 495 1 1 0 0 1084 0 0 0 619 3 1 70 1 0 32
"ENSMUSG00000017386" 0 0 0 0 10 0 0 0 0 0 0 0 0 0 0 0 0 0 0 0 0 0 0 0 0 0 0 0 0 0 0 0 0 0 0 0 0 0 0 3 0 0 0 0 0 0 0 0 0 0 0 0 0 9 0 0 0 0 0 0 0 0 0 0 0 0 0 0 0 0 0 0 0 0 0 0 0 0 0 0 0 0 3 0 0 0
"ENSMUSG00000017390" 0 0 0 0 0 0 0 0 0 0 0 0 0 0 0 0 0 0 0 0 0 0 0 0 0 0 0 0 0 0 0 0 0 0 0 0 0 0 0 0 0 0 0 0 0 0 0 0 0 0 0 0 0 0 0 0 0 0 0 0 0 0 0 0 0 0 0 0 0 0 0 0 0 0 0 0 0 0 0 0 0 0 0 0 0 0
"ENSMUSG00000017400" 0 0 0 0 0 0 0 0 0 0 0 0 0 0 0 0 0 0 0 0 0 0 0 0 0 0 0 0 0 0 0 0 0 0 0 0 0 0 0 0 0 0 0 0 0 0 0 0 0 0 0 0 0 0 0 0 0 0 0 0 0 0 0 0 0 0 0 0 0 0 0 0 0 0 0 0 0 0 0 0 0 0 0 0 0 0
"ENSMUSG00000017404" 18 0 878 1653 814 1061 1517 649 2 1907 904 147 401 27 97 208 1117 1355 868 2663 417 1579 992 0 0 371 361 1278 1436 396 911 819 688 223 440 196 2342 768 1756 70 431 139 934 206 963 31 1340 720 1 1107 213 557 1091 580 738 897 561 2 1403 194 497 852 497 1813 364 389 691 1126 559 121 1097 171 95 217 129 1066 490 292 13 931 41 1046 3 619 382 1
"ENSMUSG00000017405" 0 0 0 0 1 0 0 0 0 0 0 0 1 0 0 0 0 0 7 0 0 0 0 0 0 0 1 0 1 0 0 0 0 0 0 0 0 0 0 0 0 0 0 0 0 0 0 0 0 0 0 0 0 1 0 0 0 0 0 0 0 0 6 0 0 0 0 0 0 0 1 0 0 0 0 0 0 0 0 0 0 0 0 0 0 0
"ENSMUSG00000017412" 0 0 0 0 0 0 0 0 0 0 0 0 0 0 0 0 0 0 0 0 0 0 0 0 0 0 0 0 0 0 0 0 0 0 0 0 0 0 0 0 0 0 0 0 0 0 0 0 0 0 0 1 0 0 0 0 0 0 0 0 0 0 0 0 0 0 0 0 0 0 0 0 0 0 0 0 0 0 0 0 0 0 0 0 0 0
"ENSMUSG00000017417" 0 0 0 0 0 0 0 0 0 0 0 0 0 0 0 0 0 0 0 0 0 0 0 0 0 0 0 0 0 0 0 0 0 0 0 0 0 0 0 0 0 0 0 0 0 0 0 0 0 0 0 0 0 0 0 0 0 0 0 0 0 0 0 0 0 0 0 0 0 0 0 0 0 0 0 0 0 0 0 0 0 0 0 0 0 0
"ENSMUSG00000017418" 0 0 12 0 0 0 0 0 0 0 0 0 0 0 14 0 0 0 0 0 0 0 0 33 0 0 0 5 0 0 0 0 23 0 0 0 0 0 38 0 132 0 0 0 0 0 0 83 0 0 0 14 0 0 0 0 0 0 0 0 0 0 0 0 0 0 0 0 0 0 0 0 0 0 0 0 0 1 0 0 0 0 0 0 80 0
"ENSMUSG00000017421" 22 0 7141 8 419 138 24 697 0 20 1228 309 0 3796 7 266 6331 917 647 629 7444 3914 161 1 1 331 1 292 1402 2063 187 0 220 1007 650 282 9551 1205 515 3874 4844 1631 420 2536 96 97 12 2 0 32 0 2226 12 288 14 1 0 1 5 17 5402 734 2 120 5946 3553 159 2 0 46 1142 4 5 1813 3 7908 898 8 7 124 3030 454 3166 4965 1 204
"ENSMUSG00000017428" 1 0 280 0 13 266 942 0 0 1 1 0 0 1 278 55 511 12 2 5357 0 15 8 0 0 46 0 208 97 591 0 0 49 0 6 9 364 380 0 0 1426 1 319 502 1817 0 1012 156 0 1 1 241 0 14 0 873 0 0 0 3 30 12 3 4348 0 18 4 668 0 150 1 83 1 556 0 207 0 1 36 212 1 0 0 0 0 534
"ENSMUSG00000017446" 0 0 0 0 0 0 0 0 0 0 0 0 0 0 0 0 0 0 0 0 0 0 0 0 0 0 0 0 0 0 0 0 0 0 0 0 0 0 0 0 0 0 0 0 0 0 0 0 0 0 0 0 0 0 0 0 0 0 0 0 0 0 0 0 0 0 0 0 0 0 0 0 0 0 0 0 0 0 0 0 0 0 0 0 0 0
"ENSMUSG00000017453" 0 0 0 0 0 0 0 0 0 0 0 0 257 0 0 0 0 0 0 0 0 0 0 0 0 0 0 0 0 0 0 0 0 1 0 0 0 0 0 0 0 0 0 0 0 0 0 0 0 0 0 0 0 0 0 0 0 0 0 0 0 0 0 0 0 0 0 0 0 0 0 0 0 0 0 0 0 0 0 0 0 0 0 0 0 0
"ENSMUSG00000017466" 0 0 0 30 4 0 2 101 0 75 0 1 2086 0 0 2 62 40 1125 1141 0 364 2309 1 0 0 0 0 0 606 1 0 0 0 11 0 0 0 0 1 0 0 0 0 0 0 549 0 0 1 0 0 0 0 0 0 94 0 15 3 58 3 910 0 0 101 77 1 0 0 0 20 331 537 0 1 0 1 279 2 326 0 0 1 0 0
"ENSMUSG00000017478" 0 0 0 0 0 0 0 0 0 0 0 0 0 0 351 1 0 0 0 0 0 0 0 0 0 3 0 0 0 21 0 0 0 0 0 0 0 0 0 5 0 0 0 0 5 0 6 0 0 0 6 0 0 0 0 0 0 0 0 1 0 0 0 0 1 0 0 0 0 0 0 0 0 22 0 0 0 0 0 0 0 0 5 0 0 0
"ENSMUSG00000017485" 0 0 11 0 0 0 66 1 0 102 0 477 0 2 338 1 3302 1565 0 44 616 1 8 0 0 0 148 0 3 445 0 0 245 1183 1 0 671 74 3088 78 77 1 25 1483 0 1 762 3850 1264 15 0 11 0 0 0 0 1 0 90 2 2781 0 0 33 534 1 7 1 0 3 1 165 0 1 1 574 69 99 2 5 1 2835 3 69 34 1
"ENSMUSG00000017491" 0 0 0 0 0 0 0 0 0 0 0 0 0 0 0 0 94 0 0 0 0 0 0 0 0 0 0 0 0 0 0 0 0 0 0 0 0 0 0 0 0 0 0 0 0 0 0 0 0 0 0 0 0 0 0 0 0 0 0 0 0 0 0 0 0 0 0 0 0 0 0 0 0 0 0 0 0 0 0 0 0 0 0 0 0 0
"ENSMUSG00000017493" 0 0 0 0 1 0 0 0 364 1 0 505 0 0 206 0 1 1 0 36 0 0 0 0 0 0 0 0 1758 0 0 991 0 25 0 0 0 0 0 0 1 0 0 0 1 0 0 0 0 0 0 0 0 1 0 0 0 0 2 0 1 0 0 0 1 0 0 0 0 0 1546 0 1 0 0 0 0 1 1 1 0 0 0 0 0 0
"ENSMUSG00000017499" 0 0 0 0 0 0 0 0 0 0 0 0 0 0 0 0 0 0 0 0 0 0 198 0 0 0 0 0 0 0 0 0 0 0 0 0 0 0 0 0 0 6 0 0 0 0 0 0 0 0 0 0 0 0 0 0 0 0 0 0 0 0 0 0 0 0 203 0 0 0 0 0 0 0 0 0 0 0 0 0 0 0 0 0 0 0
"ENSMUSG00000017548" 1 0 1278 219 0 2 674 744 0 0 5 18 184 0 0 108 1 12 956 1 1114 1741 2 0 0 0 1 1238 0 106 267 0 0 148 1 0 0 0 95 1 12 1 77 282 0 2 1 3 0 122 144 1078 3 1 2 618 623 0 0 85 1 2 834 1 923 1459 2 0 461 0 0 12 0 0 187 0 0 2 61 0 0 2 0 0 0 0
"ENSMUSG00000017550" 0 0 11 0 0 0 1 721 0 0 0 0 0 0 0 0 0 13 1 3674 0 1 1 0 0 0 0 0 0 0 0 0 0 1 0 1 0 0 0 0 0 0 0 0 0 0 0 0 0 0 0 11 0 0 0 1 635 0 0 1 0 2 1 2966 0 1 1 129 0 0 0 0 0 0 0 0 0 1 0 0 0 0 0 0 0 0
"ENSMUSG00000017561" 13 0 696 560 3 1415 0 3 1 1072 0 343 0 4 1 299 504 2 482 43 2 858 3 3745 1 18 200 40 190 247 388 2 488 3 0 1411 515 1 110 1 0 0 295 911 51 5 0 213 0 2 1 600 1 1 1296 0 2 1 0 275 1 0 1 36 1 611 2 31 0 7 1 217 6 144 0 447 0 1 0 2 1 106 0 3 188 0
"ENSMUSG00000017588" 0 0 0 0 0 0 0 0 0 0 0 0 0 0 0 0 0 0 0 0 0 0 0 0 0 0 0 0 0 0 0 0 0 0 0 0 0 0 0 0 0 0 0 0 0 0 0 0 0 0 0 0 0 0 0 0 0 0 0 0 0 0 0 0 0 0 0 0 0 0 0 0 0 0 0 0 0 0 0 0 0 0 0 0 0 0
"ENSMUSG00000017607" 0 0 0 0 0 0 0 0 0 0 0 0 0 0 0 0 0 0 0 0 0 0 0 0 0 0 0 0 0 0 0 0 0 0 0 0 0 0 0 0 0 0 0 0 0 0 1 0 0 0 0 0 0 0 0 0 0 0 0 0 0 0 0 0 0 0 0 0 0 0 0 0 0 0 0 0 0 0 0 0 0 0 0 0 0 0
"ENSMUSG00000017615" 0 0 0 0 0 0 0 0 0 0 0 0 121 0 0 0 0 0 0 0 0 0 0 1 0 0 536 0 0 0 0 0 0 0 0 0 0 0 0 0 0 0 0 154 0 0 0 0 0 0 0 0 0 0 0 0 0 0 0 0 0 0 0 0 0 0 0 0 0 0 0 0 0 0 0 0 0 0 0 0 0 0 0 0 0 0
"ENSMUSG00000017631" 0 0 0 26 0 4 0 0 0 0 701 0 0 0 0 13 0 0 0 0 108 0 0 0 0 0 0 0 0 8 0 0 0 5 0 0 2 8 0 7 1 0 0 0 0 0 0 1 0 0 0 1 0 0 0 0 0 0 0 13 0 0 0 0 94 0 0 0 0 4 0 166 0 6 0 0 0 0 0 0 0 0 0 0 1 18
"ENSMUSG00000017639" 424 0 2 1 0 0 78 0 0 0 0 1 2 1 876 5974 3 1 222 30 0 153 20 0 1 162 0 0 1 33 0 0 0 647 0 0 2 2 1 18 0 0 1 0 0 0 1 1 0 0 0 2 0 0 0 73 0 0 1 4913 4 2 5 4 0 145 1 0 0 45 0 2 6 33 0 3 3 1 1 2463 2 1 11 0 0 0
"ENSMUSG00000017652" 0 0 0 0 0 0 0 0 0 0 0 0 0 0 0 0 0 0 0 0 0 0 0 0 0 0 0 0 0 0 0 0 0 0 0 0 0 0 0 0 0 0 0 0 0 0 0 0 0 0 0 0 0 0 0 0 0 0 0 0 0 0 0 0 0 0 0 0 0 0 0 0 0 0 0 0 0 0 0 0 0 0 0 0 0 0
"ENSMUSG00000017664" 0 0 0 902 0 88 2850 0 1 2 2 1 1 0 0 5 0 639 1 0 0 1455 1 0 0 31 0 4 0 0 262 0 0 0 0 1 2 99 0 0 0 0 0 0 164 0 0 0 0 0 0 0 1 0 0 0 0 0 2 5 1 594 1 1 0 1341 1 4622 2 0 0 4 1 0 252 2 0 1 0 0 0 0 0 0 0 1
"ENSMUSG00000017667" 0 0 0 0 0 0 0 0 0 0 0 0 0 0 0 0 0 0 0 0 0 0 0 0 0 0 0 0 0 0 0 0 0 0 0 0 0 0 0 0 0 0 0 0 0 0 0 0 0 0 0 0 0 0 0 0 0 0 0 0 0 0 0 0 0 0 0 0 0 0 0 0 0 0 0 0 0 0 0 0 0 0 0 0 0 0
"ENSMUSG00000017670" 0 0 0 0 625 49 1 0 0 0 0 0 0 0 71 1 0 0 0 1 617 864 216 0 0 0 0 0 3542 0 0 0 0 0 1 1 0 55 630 2 1 1139 0 1 0 0 169 25 0 0 0 0 0 546 0 1 0 0 0 1 0 1 0 1 556 819 0 0 0 0 3125 0 4 0 0 0 0 1 1 0 0 595 2 2 0 1
"ENSMUSG00000017677" 77 0 500 0 3 2 0 1 540 682 296 0 0 1 43 3 50 1 5052 1 5 66 141 0 0 0 0 9 755 92 4 0 260 37 0 0 0 2 3 124 0 2 0 2 0 0 1 8821 0 0 572 8 1 0 3 1 1 487 6 5 2 1 4348 2 6 0 121 3954 2 51 676 2466 4 1 3 1 1 0 0 4 114 2 1 3 7593 13
"ENSMUSG00000017679" 0 0 0 0 0 0 0 1 0 0 0 0 0 0 0 1 0 1 0 0 0 0 0 1 0 3 0 0 0 16 1 1 0 0 695 0 1 29 1 0 0 8 0 321 656 0 0 0 1 198 77 0 0 0 0 0 1 0 0 1 0 1 0 0 0 0 0 2355 0 0 0 0 0 10 1 3 31 1 0 0 0 0 0 0 0 1
"ENSMUSG00000017686" 0 0 5 237 0 0 0 0 0 0 0 0 0 0 39 2 0 1 682 1248 0 1 1 0 0 0 0 0 0 0 0 0 0 0 0 0 0 0 0 363 0 0 8 3 0 0 0 65 0 0 0 4 0 0 0 0 0 0 0 2 0 1 592 1041 0 1 1 0 0 0 0 0 0 0 0 0 0 9 0 0 2 0 350 0 0 0
"ENSMUSG00000017688" 0 0 0 0 0 0 0 0 0 0 0 0 0 0 0 0 0 0 0 0 0 0 0 0 0 0 0 0 0 0 0 0 0 0 0 0 0 0 0 0 0 0 0 0 0 0 0 0 0 0 0 0 0 0 0 0 0 0 0 0 0 0 0 0 0 0 0 0 0 0 0 0 0 0 0 0 0 0 0 0 0 0 0 0 0 0
"ENSMUSG00000017692" 0 0 0 0 0 0 0 0 0 0 0 0 0 0 0 0 0 0 0 0 0 0 0 0 0 0 0 0 0 0 0 0 0 0 0 0 0 0 0 0 0 0 0 0 0 0 0 0 0 0 0 1 0 0 0 0 0 0 0 0 0 0 0 0 0 0 0 0 0 0 0 0 0 0 0 0 0 0 1 0 0 0 0 0 0 0
"ENSMUSG00000017697" 0 0 0 0 0 0 0 0 0 0 0 0 0 0 0 0 0 0 0 0 0 0 0 0 0 0 0 0 0 0 0 0 0 0 0 0 0 0 0 0 0 0 0 0 0 0 0 0 0 0 0 0 0 0 0 0 0 0 0 0 0 0 0 0 0 0 0 0 0 0 0 0 0 0 0 0 0 0 0 0 0 0 0 0 0 0
"ENSMUSG00000017707" 0 0 146 268 42 684 363 1808 86 2659 1 182 11 28 346 73 202 684 842 70 284 349 567 0 1 62 459 156 757 304 84 0 86 60 1 2 729 448 1095 2 0 0 444 334 37 97 72 844 0 572 1 86 74 26 365 335 613 3 16 4 5 593 662 14 243 326 1 58 127 2 507 13 2 36 1 605 1 1155 44 30 387 881 0 244 748 608
"ENSMUSG00000017713" 0 0 0 0 0 0 0 6 0 0 0 0 0 0 0 0 0 0 0 0 0 0 0 0 0 0 0 0 0 0 0 0 0 0 0 0 0 0 0 0 0 0 0 0 0 0 0 0 0 0 0 0 0 0 0 0 6 0 0 0 0 0 0 0 0 0 0 0 0 0 0 0 14 0 0 0 0 0 0 0 0 0 0 0 0 0
"ENSMUSG00000017715" 0 0 267 1 1 1 98 298 0 0 0 20 0 0 63 177 0 75 0 0 0 60 0 10 0 0 0 0 0 0 0 0 0 0 0 0 0 0 281 20 0 188 0 249 1 0 0 38 0 0 0 0 1 1 1 77 263 0 0 141 0 0 0 0 0 40 0 194 0 0 1 1 0 0 0 0 0 0 311 274 1 259 19 0 0 0
"ENSMUSG00000017716" 0 0 0 0 0 0 0 0 0 0 0 0 0 0 5 0 0 0 0 0 0 0 0 0 0 0 0 0 0 0 0 0 0 0 0 0 0 0 0 0 0 0 102 0 0 0 0 0 0 0 0 0 0 0 0 0 0 0 0 0 0 0 0 0 0 0 0 0 0 0 0 0 0 0 0 0 0 1 0 0 0 0 0 0 0 0
"ENSMUSG00000017718" 0 0 0 0 0 1 0 0 0 0 0 0 0 0 0 0 0 0 0 0 0 0 0 0 0 0 0 0 0 0 48 0 0 47 0 0 0 0 0 0 3 255 0 0 0 0 0 0 0 0 0 1 0 0 1 0 0 0 1 0 0 0 0 0 0 0 0 913 0 0 0 0 1 0 0 0 0 0 0 0 0 0 0 0 0 0
"ENSMUSG00000017720" 0 0 0 0 0 0 0 0 0 0 0 0 0 0 0 0 0 0 0 0 0 0 0 0 0 0 0 0 0 0 0 0 0 0 0 0 0 0 0 0 0 0 0 0 0 0 0 0 0 0 0 0 0 0 0 0 0 0 0 0 0 0 0 0 0 0 0 0 0 0 0 0 0 0 0 0 0 0 0 0 0 0 0 0 0 0
"ENSMUSG00000017721" 0 0 0 0 0 0 0 0 0 445 0 0 0 0 0 0 0 0 91 0 0 0 0 0 0 0 0 0 0 0 0 0 0 0 0 0 0 0 0 0 276 0 0 0 0 0 432 1 0 0 0 0 0 0 0 0 0 0 0 0 0 0 88 0 0 0 0 0 0 19 0 0 0 0 0 0 0 0 0 0 1 0 0 0 0 0
"ENSMUSG00000017723" 0 0 0 0 0 0 0 0 0 0 0 0 0 0 0 0 0 0 0 0 0 0 0 0 0 0 0 0 0 0 0 0 0 0 0 0 0 0 0 0 0 0 0 0 0 0 0 0 0 0 0 0 0 0 0 0 0 0 0 0 0 0 0 0 0 0 0 0 0 0 0 0 0 0 0 0 0 0 0 0 0 0 0 0 0 0
"ENSMUSG00000017724" 0 0 0 0 0 0 0 0 0 0 0 0 0 0 0 0 0 0 0 0 0 0 0 0 0 0 0 0 0 0 0 0 0 0 0 0 0 0 0 0 0 0 0 0 0 0 0 0 0 0 0 0 0 0 0 0 0 0 0 0 0 0 0 0 0 0 0 0 0 0 0 0 0 0 0 0 0 0 0 0 0 0 0 0 0 0
"ENSMUSG00000017733" 0 0 0 0 0 0 0 0 0 0 0 0 0 0 0 0 0 0 0 0 0 0 0 0 0 0 0 0 0 0 0 0 0 0 0 0 0 0 0 0 0 0 0 0 0 0 0 0 0 0 0 0 0 0 0 0 0 0 0 0 0 0 0 0 0 0 0 0 0 0 0 0 0 0 0 0 0 0 0 0 0 0 0 0 0 0
"ENSMUSG00000017734" 0 0 0 0 0 0 0 0 0 0 0 0 0 0 0 0 0 0 0 0 0 0 0 0 0 0 0 0 0 0 0 0 0 0 0 0 0 0 0 0 0 0 0 0 0 0 0 0 0 0 0 0 0 0 0 0 0 0 0 0 0 0 0 0 0 0 0 0 0 0 0 0 0 0 0 0 0 0 0 0 0 0 0 0 0 0
"ENSMUSG00000017737" 0 0 0 0 0 489 0 0 0 0 0 1 0 0 25 0 0 0 0 0 0 0 0 0 0 0 0 0 0 0 0 0 0 0 0 0 0 666 0 0 0 0 0 0 0 0 0 0 0 0 0 0 0 0 0 0 0 0 0 0 0 0 0 0 0 0 0 0 0 0 0 0 0 0 0 0 0 0 0 0 0 0 0 0 0 0
"ENSMUSG00000017740" 0 0 0 0 0 0 0 0 0 0 0 0 0 0 0 0 0 0 0 0 0 0 0 0 0 0 0 0 0 0 0 0 0 0 0 0 0 0 0 0 0 0 0 0 0 0 0 0 0 0 0 0 0 0 0 0 0 0 0 0 0 0 0 0 0 0 0 0 0 0 0 0 0 0 0 0 0 0 0 0 0 0 0 0 0 0
"ENSMUSG00000017747" 0 0 0 0 0 0 0 0 0 0 0 0 0 0 0 0 0 0 0 0 0 0 0 0 0 0 0 0 0 0 0 0 0 0 0 0 0 0 0 0 0 0 0 0 0 0 0 0 0 0 0 0 0 0 0 0 0 0 0 0 0 0 0 0 0 0 0 0 0 0 0 0 0 0 0 0 0 0 0 0 0 0 0 0 0 0
"ENSMUSG00000017754" 0 0 0 0 0 0 0 0 0 0 0 0 0 0 0 0 0 0 0 0 0 0 0 0 0 0 0 0 0 0 0 0 0 0 0 0 0 0 0 0 0 0 0 0 0 0 0 0 0 0 0 0 0 0 0 0 0 0 0 0 0 0 0 0 0 0 0 0 0 0 0 0 0 0 0 0 0 0 0 0 0 0 0 0 0 0
"ENSMUSG00000017756" 0 0 692 5 1 0 2 0 1 0 0 0 0 0 754 7 1 1 0 372 0 2 0 0 0 1360 0 1 47 0 180 0 0 359 0 3 0 0 381 0 0 189 0 0 0 0 1 0 0 0 0 581 6 1 0 1 0 0 0 4 0 1 0 0 0 2 0 2 0 0 44 0 0 0 0 0 0 0 1 0 0 0 0 0 0 392
"ENSMUSG00000017760" 226 3 72 170 1666 631 0 250 2 5013 534 0 282 1120 1 3 1 2798 0 1 2100 2 1 159 0 1 875 0 243 15 217 1 1209 104 0 2062 0 783 526 1 2293 12 0 190 0 0 2 2229 0 0 8 58 152 1522 2 0 1 1 3311 6 4 2570 0 0 1878 2 2 1489 0 2 1 19 162 3 0 0 0 1 0 1 288 379 0 1 2 1
"ENSMUSG00000017764" 0 0 0 0 0 1 0 2 0 0 0 0 1 0 0 0 0 0 0 0 0 0 0 0 0 0 0 1 0 2 0 0 36 0 0 0 0 0 0 0 0 0 0 0 0 0 0 0 0 0 0 0 0 0 2 0 2 0 1 0 0 0 1 2 0 0 0 2 1 178 1 6450 2 2 2 0 1 0 0 2 0 0 0 0 0 1326
"ENSMUSG00000017765" 0 0 0 0 0 0 17 0 0 0 0 0 0 0 0 1 0 0 0 0 1 106 8 58 0 0 0 0 0 0 0 0 0 0 0 0 0 1 10 0 0 0 0 0 0 0 0 3567 0 30 0 0 0 0 0 16 0 1 0 0 0 0 0 0 1 1 0 37 0 0 0 0 0 1 0 0 3 1 0 0 0 1 0 0 3283 1
"ENSMUSG00000017767" 0 0 0 0 0 0 0 0 0 0 0 0 0 0 0 0 0 0 0 0 0 0 0 0 0 0 0 0 0 0 0 0 0 0 0 0 0 0 0 0 0 0 0 0 0 0 0 0 0 0 0 0 0 0 0 0 0 0 0 0 0 0 0 0 0 0 0 0 0 0 0 0 0 0 0 0 0 0 0 0 0 0 0 0 0 0
"ENSMUSG00000017774" 0 0 0 0 0 68 0 1 0 0 0 7 0 0 0 279 0 0 0 40 0 0 0 0 0 0 0 0 0 0 0 0 0 0 0 0 0 0 0 0 0 0 3 2 0 0 0 337 0 0 0 0 0 0 62 0 0 0 0 5 0 0 0 0 0 0 0 0 0 0 0 0 0 0 0 0 0 0 0 0 0 0 0 0 318 0
"ENSMUSG00000017776" 0 0 0 0 0 1 31 0 0 0 0 0 0 0 0 0 0 235 0 0 0 25 1 0 0 22 0 13 0 0 0 0 0 1 0 1 0 0 0 1169 1 415 20 0 0 0 1 1 0 0 199 0 1 0 1 0 0 0 0 0 0 1 0 0 0 28 1 0 14 6 0 378 0 0 0 0 0 2 1 1907 0 0 2 0 1 0
"ENSMUSG00000017778" 0 0 7 9 194 33 163 18 26 47 11 43 47 46 63 4 38 105 73 11 5 66 17 1 0 131 7 0 25 77 72 10 19 74 2 16 27 207 118 0 91 37 24 95 750 0 36 46 0 3 0 1 1 164 0 134 17 25 7 6 34 26 56 10 5 0 9 24 0 5 16 245 1 36 0 27 138 6 0 286 5 28 0 204 28 1
"ENSMUSG00000017781" 1 0 3 7 0 0 711 833 2 1 554 0 296 0 0 1 1826 1 7 8 2 1 1 0 0 183 39 0 1 0 2 0 0 2 403 0 0 0 0 435 0 1 0 0 0 0 1087 3 0 305 0 0 2 0 0 1 741 1 1 1 1283 1 8 7 2 1 1 1937 0 72 1 0 4 0 0 0 1 0 193 0 0 0 400 2 3 1634
"ENSMUSG00000017801" 0 0 0 0 1 0 0 0 0 0 0 0 0 0 0 0 0 2 1 0 0 0 2711 0 0 67 263 1 2281 0 0 50 0 0 0 0 3111 0 3 1 0 0 0 0 0 0 0 39 0 1 0 0 0 1 1 0 0 1 0 2 0 2 0 0 0 0 1 0 1 0 2014 0 1 0 0 2631 1 3 4185 236 3 4 2 0 0 0
"ENSMUSG00000017802" 0 0 0 1 579 0 1 0 883 0 0 0 0 0 0 0 0 0 0 0 0 0 0 0 0 0 0 0 0 0 0 0 0 0 0 0 1 0 485 0 0 0 0 0 0 0 0 1 0 0 0 0 1 511 0 1 0 0 0 0 0 0 0 0 0 0 0 0 0 0 0 0 0 0 0 1 0 0 0 0 0 445 0 0 1 0
"ENSMUSG00000017817" 0 0 0 0 0 0 0 0 0 0 0 0 0 0 0 0 0 0 0 0 0 0 0 0 0 0 0 0 0 0 0 0 0 0 0 0 0 0 0 0 0 0 0 0 0 0 0 0 0 0 0 0 0 0 0 0 0 0 0 0 0 0 0 0 0 0 0 0 0 0 0 0 0 0 0 0 0 0 0 0 0 0 0 0 0 0
"ENSMUSG00000017830" 0 0 0 0 0 0 0 0 0 0 0 0 0 0 0 1 0 0 0 0 345 0 0 0 0 0 0 2 0 1 1 0 0 0 0 0 1 0 0 0 0 0 0 0 0 0 0 0 0 0 0 0 1 0 0 0 0 0 1 1 0 0 0 1 272 0 0 3743 1 0 0 1 0 1 2 1 0 0 0 0 0 0 0 0 0 0
"ENSMUSG00000017831" 0 0 0 0 0 0 0 0 0 0 0 0 0 0 0 0 0 0 0 0 0 6 0 0 0 0 84 402 0 34 0 0 0 0 0 151 0 0 0 0 0 0 0 0 0 0 0 0 0 0 0 1 0 0 0 0 0 0 0 0 0 0 0 0 0 5 0 0 0 0 0 0 0 0 0 0 0 0 0 0 0 0 0 0 0 0
"ENSMUSG00000017832" 0 0 0 0 0 0 0 0 0 0 0 0 0 0 0 0 0 0 0 0 0 0 0 0 0 0 0 0 0 0 0 0 0 0 0 0 0 0 0 0 0 0 0 0 0 0 0 0 0 0 0 0 0 0 0 0 0 0 0 0 0 0 0 0 0 0 0 0 0 0 0 0 0 0 0 0 0 0 0 0 0 0 0 0 0 0
[truncated: 7,420,047 more chars]
