# Supplementary material for: Mapping Rora expression in resting and activated CD4+ T cells
Source: PLoS One. 2021 May 18;16(5):e0251233. doi: 10.1371/journal.pone.0251233 (PMC8130942; doi:10.1371/journal.pone.0251233)
Supplement: S4 File — (ZIP) [file pone.0251233.s004.zip]

Archive with 4 entries (3 files):
- s1_nipo_biomark/
- s1_nipo_biomark/exp_1.csv
- s1_nipo_biomark/exp_2.csv
- s1_nipo_biomark/tagmanprobes.csv
