# Supplementary material for: Mapping Rora expression in resting and activated CD4+ T cells
Source: PLoS One. 2021 May 18;16(5):e0251233. doi: 10.1371/journal.pone.0251233 (PMC8130942; doi:10.1371/journal.pone.0251233)
Supplement: S5 File — (ZIP) [file pone.0251233.s005.zip]

Archive with 7 entries (6 files):
- s4_ms/
- s4_ms/T cells Neg Lipid.xlsx
- s4_ms/T cells Pos Lipid.xlsx
- s4_ms/de_lipids.txt
- s4_ms/explanation_ms.txt
- s4_ms/mobile_phase.xls
- s4_ms/mscond.csv
