# Supplementary material for: Mapping Rora expression in resting and activated CD4+ T cells
Source: PLoS One. 2021 May 18;16(5):e0251233. doi: 10.1371/journal.pone.0251233 (PMC8130942; doi:10.1371/journal.pone.0251233)
Supplement: S5 File — (ZIP) [file pone.0251233.s005.zip › s4_ms/T cells Pos Lipid.xlsx]

## Sheet: Annotated Pos Mode Lipids 
Lipid Annotation	[CE(16:0)+Na][CE(18:3)+H]	[CE(16:1)+Na]	[CE(18:1)+K]	[CE(18:1)+Na][CE(20:4)+H]	[CE(18:1)+NH4]	[CE(18:2)+Na][CE(20:5)+H]	[CE(18:2)+NH4]	[CE(20:3)+Na][CE(22:6)+H]	[CE(20:3)+NH4]	[CE(20:4)+K][SM(35:4)+H]	[CE(20:4)+Na]	[CE(20:4)+NH4]	[CE(20:5)+Na]	[CE(20:5)+NH4][Cer(42:1)+K]	[CE(22:5)+NH4]	[CE(22:6)+Na]	[DG(30:0)+Na][DG(32:3)+H]	[DG(32:0)+Na][DG(34:3)+H]	[DG(32:3)+Na][DG(34:6)+H]	[DG(33:3)+Na]	[DG(34:0)+Na][DG(36:3)+H]	[DG(34:1)+Na][DG(36:4)+H]	[DG(36:0)+Na][DG(38:3)+H]	[DG(36:1)+NH4]	[DG(37:4)+K][DG-H20(40:8)+Na][DG-H20(42:11)+H]	[DG(37:4)+Na][DG(39:7)+H]	[DG(38:1)+NH4]	[DG(40:0)+H]	[DG(40:1)+NH4]	[DG(40:5)+Na][DG(42:8)+H]	[DG(42:3)+NH4]	[DG(42:5)+H]	[DG(42:5)+K]	[DG(42:5)+Na]	[LysoPC(16:0)+H]	[LysoPC(17:1)+K]	[LysoPC(18:0)+H]	[LysoPC(18:1)+H]	[LysoPC(18:1)+Na][LysoPC(20:4)+H]	[LysoPC(18:2)+H]	[LysoPC(22:5)+H]	[PC(28:1)+K][PE(31:1)+K]	[PC(28:3)+NH4][DG-H20(40:6)+K]	[PC(29:0)+H][PE(32:0)+H]	[PC(30:0)+Na][PC(32:3)+H][PE(33:0)+Na][PE(35:3)+H]	[PC(31:0)+H][PE(34:0)+H]	[PC(32:0)+H][PE(35:0)+H]	[PC(32:0)+Na][PC(34:3)+H][PE(35:0)+Na][PE(37:3)+H]	[PC(32:2)+H][PE(35:2)+H]
m/z	647.573	645.559	689.563	673.59	668.635	671.573	666.618	697.589	692.633	711.547	695.573	690.618	693.557	688.604	716.635	719.573	563.467	591.497	585.449	599.466	619.528	617.512	647.559	640.587	669.486	653.511	668.62	681.642	696.651	693.545	720.647	699.596	737.55	721.578	496.34	546.294	524.371	522.356	544.34	520.338	570.355	714.45	689.489	692.523	728.52	720.556	734.569	756.552	730.539
rt	409.13	398.05	408.81	408.86	408.76	399.51	399.53	394.55	400.89	394.4	394.36	394.35	386.61	386.49	394.78	389.71	202.2	325.33	202.71	321.66	341.45	327.06	354.07	201.89	345.84	345.89	264.83	418.7	327.45	345.61	201.15	362.57	388.57	358.2	30.33	387.38	42.12	31.97	25.1	30.22	27.7	541.98	352.52	131.82	149.68	171.07	195.62	195.68	125.37
2:2_1	273998	102069	142757	2.2778e+06	231547	493573	138811	102710	62914.8	212900	750925	398012	54704.1	82267	33031.5	128199	730351	262136	462324	178961	576910	46584.2	256658	2.27886e+06	254556	1.04969e+06	2.45229e+06	4.58373e+06	1.32624e+06	284688	92162	3.84255e+07	399717	2.29818e+07	3.56015e+06	360582	2.75804e+06	5.90226e+06	1.09679e+06	147085	434612	188148	525179	22057.1	13311.1	139912	4.37147e+06	248062	38474.3
2:2_2	880460	641417	354102	7.57842e+06	1.05164e+06	2.88235e+06	627271	422084	183201	432970	2.49443e+06	927729	40387.5	77463.8	45327.5	296909	570780	295895	349448	131637	490672	56632.5	256657	1.04642e+06	185423	771172	1.07618e+06	4.58593e+06	622912	312381	106649	3.81023e+07	327594	2.49496e+07	7.99247e+06	339327	5.966e+06	9.43496e+06	2.37201e+06	899981	894195	216582	355183	24278.9	19674.7	231421	5.29007e+06	286341	44222.1
2:2_3	1.24128e+06	1.42103e+06	446441	1.08519e+07	2.04949e+06	6.73909e+06	1.57578e+06	1.02055e+06	385853	683229	4.59491e+06	1.83824e+06	110504	146136	118955	532646	809450	272765	475470	180146	495329	62297.9	257743	331145	240368	1.09134e+06	337132	2.11758e+06	234657	292578	107992	3.64888e+07	327057	2.40226e+07	1.29898e+07	296371	9.8099e+06	1.31955e+07	4.00716e+06	1.60112e+06	1.55282e+06	224884	434629	19356.6	29450.3	375322	8.19299e+06	451996	65434
0:148_1	667225	433172	254332	5.01464e+06	2.09301e+06	1.54916e+06	991854	333990	286340	500178	2.58241e+06	1.85819e+06	451987	108519	170495	453956	439120	288187	244969	539663	493167	67961.5	305871	384876	839575	3.97145e+06	464636	2.8798e+06	294671	307206	128078	4.1332e+07	276167	2.11602e+07	6.65292e+06	327449	6.82037e+06	6.74885e+06	576505	834435	107398	170959	841583	262057	38452.5	445005	6.63791e+06	357262	58246.7
0:148_2	660691	488630	284879	5.36487e+06	2.41241e+06	2.28897e+06	1.11129e+06	1.12766e+06	293539	449433	2.40921e+06	1.90415e+06	306900	99081.5	110190	390861	507756	491110	287938	549775	552120	856908	349827	343030	709237	3.72472e+06	440025	3.34814e+06	321742	246610	102655	5.75252e+07	299438	3.14218e+07	4.32967e+06	699732	2.69272e+06	6.09904e+06	603328	989524	194398	210963	993075	360632	659704	1.56208e+06	2.88848e+07	1.68241e+06	3.26655e+06
0:148_3	1.12442e+06	1.25906e+06	417431	9.73644e+06	4.25272e+06	5.56358e+06	2.9439e+06	673980	652359	753750	4.93639e+06	3.05381e+06	101488	212756	214377	682388	484646	355406	283528	561739	484432	254385	301595	2.88632e+06	787968	4.0475e+06	3.17413e+06	3.1976e+06	1.84051e+06	331668	103383	4.35521e+07	302204	2.55738e+07	1.22602e+07	527551	1.00023e+07	1.02581e+07	1.26765e+06	739844	945423	186307	935694	229287	334194	1.45005e+06	2.31213e+07	1.24983e+06	879186
1:148_1	754363	451101	265609	5.91251e+06	2.57656e+06	1.90806e+06	1.02901e+06	1.12783e+06	359007	593996	3.07782e+06	2.2123e+06	183402	134226	156475	481933	509481	623736	293653	542492	663148	1.07906e+06	300346	1.04829e+06	638911	3.3994e+06	1.03331e+06	2.6764e+06	648413	275157	106166	4.28784e+07	274188	2.20696e+07	4.64052e+06	733744	2.87626e+06	7.31661e+06	1.1255e+06	639030	613932	171393	881829	357366	747157	1.53765e+06	3.15776e+07	1.7839e+06	3.94123e+06
1:148_2	637900	400355	235492	4.83549e+06	1.72967e+06	1.3043e+06	767923	240330	246045	455938	2.16404e+06	1.67655e+06	195455	140817	94625.2	344083	432640	544941	242702	565877	675512	1.00383e+06	291869	642997	636934	3.67023e+06	649053	2.94385e+06	482009	286471	117162	4.45733e+07	291492	2.32711e+07	5.45349e+06	620361	3.73665e+06	8.19e+06	201930	826472	252047	189893	905149	399646	715401	1.47125e+06	2.63002e+07	1.65337e+06	3.71165e+06
1:148_3	911623	852534	354341	7.83055e+06	3.14958e+06	3.20937e+06	1.57001e+06	458231	302981	556020	3.42451e+06	2.23553e+06	432175	167344	173379	525321	435279	275000	292231	492445	571666	127022	310039	1.23929e+06	646825	3.44344e+06	1.47099e+06	2.93167e+06	821441	278611	117242	4.19151e+07	299673	2.71778e+07	7.45185e+06	497413	7.23361e+06	7.70537e+06	1.22786e+06	802836	676171	183729	901505	78056.3	94748.6	838994	1.09079e+07	653482	299498
2:148_1	532504	530818	229933	4.34742e+06	1.6395e+06	2.02452e+06	872156	349943	267281	411646	2.22055e+06	1.36448e+06	55333.1	108948	163381	317841	455379	418782	237777	512265	483904	477533	298202	321233	686120	3.74333e+06	313766	2.73606e+06	221894	305280	89283.2	4.3032e+07	296660	2.54559e+07	4.08437e+06	435083	3.10023e+06	5.86848e+06	693265	752181	383725	190967	930825	403155	512354	1.47362e+06	2.42471e+07	1.36389e+06	3.00964e+06
2:148_2	1.2105e+06	1.10472e+06	395539	1.00117e+07	5.11786e+06	4.69939e+06	2.35247e+06	840328	652132	787349	4.91785e+06	3.09805e+06	267079	192078	247492	816407	487079	652269	231932	510739	703919	1.22999e+06	292717	385550	723546	3.77621e+06	472281	3.55613e+06	296300	349734	114540	5.09778e+07	284350	2.51263e+07	6.81609e+06	374425	4.83121e+06	9.15803e+06	1.30971e+06	713613	828654	215415	843365	528192	1.00832e+06	2.56433e+06	4.40227e+07	2.79779e+06	5.27381e+06
2:148_3	870072	926355	341183	7.32246e+06	3.05184e+06	3.63459e+06	1.84756e+06	662051	468022	670701	3.84671e+06	2.67245e+06	207141	161522	184407	501512	483755	298669	265188	566631	539968	249197	329973	1.36853e+06	630884	3.53043e+06	1.56223e+06	3.26254e+06	965286	314869	115594	4.90826e+07	288867	2.44796e+07	7.19008e+06	616730	5.86366e+06	8.76564e+06	1.27388e+06	832931	774642	161530	935552	297971	331921	1.41131e+06	1.94107e+07	1.08805e+06	1.1987e+06
14L	132081	82074.2	115669	1.07549e+06	145777	219011	49560.5	42481.8	32145.6	127432	361288	203714	56800.5	67946.9	25230.7	142964	679447	387211	470016	169481	726216	49962.7	300874	329939	246481	986039	378717	3.21521e+06	281237	323655	115944	4.70041e+07	417716	2.35375e+07	2.18727e+06	211537	1.98899e+06	6.18163e+06	235705	19690.5	303206	184312	377124	19244	10320.4	57399.7	3.26072e+06	177378	28413.1
15L	189634	79315.4	129446	1.16876e+06	122645	189686	79844.7	65553.1	31203.3	128750	399749	259932	188801	88334.9	41071.3	176687	729833	487865	433040	171197	936911	67931.7	643550	2.05526e+06	229497	887104	2.41411e+06	4.04546e+06	1.56764e+06	294981	99595.6	4.35665e+07	461216	2.32161e+07	2.44085e+06	446153	2.11262e+06	6.91743e+06	465092	594767	303677	179191	401847	20716	13631.5	63430.4	3.12633e+06	164786	27298.5
95L	178555	114291	168309	1.40708e+06	189217	342009	85898.6	61873.7	44089.8	143406	472749	253970	113367	98882.3	43412.3	185516	697709	427940	466834	156955	643352	90747.7	319576	382498	255536	1.02094e+06	379057	3.60522e+06	307588	320125	118061	4.66484e+07	464193	2.55071e+07	2.67783e+06	491133	2.37475e+06	7.56915e+06	610429	25509.4	368105	172893	421547	20015.1	27598.7	121201	6.94028e+06	399274	65822.7
96L	222984	101989	122479	1.44455e+06	191085	285783	89879.1	57198.5	38822.6	127986	430502	246540	64550	88611.6	36495.9	160194	848655	381861	504855	188807	730929	60891.8	340300	228643	274592	1.03499e+06	273259	3.06393e+06	230614	325331	104519	5.16377e+07	439256	2.55058e+07	2.36949e+06	239165	1.8504e+06	6.10321e+06	414393	20439.7	295994	216886	381131	27870.9	18367.4	88491.4	4.51082e+06	280944	45083.8
97L	154921	54698.4	107645	1.08709e+06	122693	181919	58164	48317	39301.5	142876	339106	217544	258212	92538.1	37194.2	141269	741109	365822	483492	181017	667989	54394.2	283841	262319	250733	1.05615e+06	338709	3.10746e+06	231287	296293	105017	4.79954e+07	453546	2.57283e+07	2.09685e+06	431380	1.86321e+06	6.5995e+06	437841	25581.4	291797	221763	429404	20554	12606.7	71773.8	3.62405e+06	187216	28684.1
98L	161883	87026.2	91075.5	1.1339e+06	119269	278046	64255.8	48759.5	56358.8	123919	409187	220994	38750.3	68491.7	31533.3	153723	747572	402488	440184	173302	704127	61316.9	297189	328136	239995	994292	413915	3.09148e+06	387619	291848	117102	4.1527e+07	441320	2.48272e+07	2.27932e+06	128376	1.97535e+06	6.72118e+06	457500	42541.6	348877	205529	409263	24707.1	27397.9	111818	6.67641e+06	326148	54803.5
14S	91399.8	50546.5	68681.8	758614	98196.5	142366	31927.4	46197.5	22562.3	89161.7	256375	135567	49061.6	73806.6	25441.6	80907.5	537535	395520	342414	128044	660144	43441.3	330673	711143	171904	736737	852850	2.43927e+06	667031	301270	105614	4.46669e+07	489849	2.61749e+07	1.72827e+06	334710	1.53845e+06	5.12009e+06	294402	126919	271333	177234	332186	21617.8	10349.9	59807.5	3.34198e+06	170348	24537.5
15S	141721	62407.1	118767	1.0146e+06	150382	204313	49830	46886.9	28034.1	108195	321676	183851	304734	64172.1	32578.4	140295	631392	344139	496661	151104	664664	49160	329390	258201	211176	843313	294562	4.57223e+06	279895	335645	82990.6	4.56521e+07	477174	2.46995e+07	2.37265e+06	465363	1.98786e+06	7.29138e+06	582566	30197.3	337124	223966	389643	22582.7	14088.2	119218	6.32218e+06	296714	39999.1
95S	168781	79598.2	98260.4	1.13153e+06	131150	218552	63952	61145.5	28836.2	135955	364362	238576	43585.3	69882.4	36977.4	116688	614833	344828	409970	165934	572686	53945.6	328561	2.4472e+06	196963	779031	2.79334e+06	3.3862e+06	1.85408e+06	336086	104168	5.07316e+07	457572	2.65513e+07	2.4837e+06	199969	2.138e+06	5.86009e+06	493621	22537.1	367623	181543	365309	26191	13122.2	79222.3	4.57937e+06	234417	25142.7
96S	82946.1	75943.7	93125.5	811037	92456.3	201676	53811.4	43045.4	19754.9	105969	224185	212172	54200.5	50243.8	30115.6	110239	685868	336308	468659	154697	681944	46291.7	425761	954917	228716	1.01125e+06	1.62455e+06	2.21566e+06	2.28861e+06	308223	93134.2	4.46318e+07	450876	2.58551e+07	2.00165e+06	44033.5	1.69969e+06	5.90629e+06	453694	82095.3	315934	190048	467649	22166.2	15047	99742	5.19658e+06	278027	28134.6
97S	334596	168856	187016	2.61352e+06	361851	451330	140030	94427.3	54895.8	210977	731178	364056	170393	95905.3	49861	260167	747543	339590	479239	166590	631557	49607.1	329585	1.12512e+06	216219	922692	1.50019e+06	3.67154e+06	1.5475e+06	330695	93142.8	4.91789e+07	447643	2.20722e+07	3.19562e+06	335548	2.5263e+06	7.03051e+06	621794	27562.9	458852	195761	404445	23291.8	12743.1	122436	4.21155e+06	253520	28201.2
98S	126061	60949.8	92135.5	981020	101757	201213	46162.2	376418	25286.9	94439.2	304916	195424	42519.5	49461.1	34081	132639	612652	315777	435532	163703	610427	45944.7	341029	233618	208847	970824	273253	3.36563e+06	242292	314112	91562.3	5.05139e+07	515944	2.8988e+07	1.89968e+06	531374	1.64614e+06	5.97102e+06	372005	24115.6	330320	176384	404196	26071.4	17152.9	102463	5.27012e+06	282535	37336.2
[truncated: 152 more columns]

## Sheet: IS Normalised 
Lipid Annotation	[CE(16:0)+Na][CE(18:3)+H]	[CE(16:1)+Na]	[CE(18:1)+K]	[CE(18:1)+Na][CE(20:4)+H]	[CE(18:1)+NH4]	[CE(18:2)+Na][CE(20:5)+H]	[CE(18:2)+NH4]	[CE(20:3)+Na][CE(22:6)+H]	[CE(20:3)+NH4]	[CE(20:4)+K][SM(35:4)+H]	[CE(20:4)+Na]	[CE(20:4)+NH4]	[CE(20:5)+Na]	[CE(20:5)+NH4][Cer(42:1)+K]	[CE(22:5)+NH4]	[CE(22:6)+Na]	[DG(30:0)+Na][DG(32:3)+H]	[DG(32:0)+Na][DG(34:3)+H]	[DG(32:3)+Na][DG(34:6)+H]	[DG(33:3)+Na]	[DG(34:0)+Na][DG(36:3)+H]	[DG(34:1)+Na][DG(36:4)+H]	[DG(36:0)+Na][DG(38:3)+H]	[DG(36:1)+NH4]	[DG(37:4)+K][DG-H20(40:8)+Na][DG-H20(42:11)+H]	[DG(37:4)+Na][DG(39:7)+H]	[DG(38:1)+NH4]	[DG(40:0)+H]	[DG(40:1)+NH4]	[DG(40:5)+Na][DG(42:8)+H]	[DG(42:3)+NH4]	[DG(42:5)+H]	[DG(42:5)+K]	[DG(42:5)+Na]	[LysoPC(16:0)+H]	[LysoPC(17:1)+K]	[LysoPC(18:0)+H]	[LysoPC(18:1)+H]	[LysoPC(18:1)+Na][LysoPC(20:4)+H]	[LysoPC(18:2)+H]	[LysoPC(22:5)+H]	[PC(28:1)+K][PE(31:1)+K]	[PC(28:3)+NH4][DG-H20(40:6)+K]	[PC(29:0)+H][PE(32:0)+H]	[PC(30:0)+Na][PC(32:3)+H][PE(33:0)+Na][PE(35:3)+H]	[PC(31:0)+H][PE(34:0)+H]	[PC(32:0)+H][PE(35:0)+H]	[PC(32:0)+Na][PC(34:3)+H][PE(35:0)+Na][PE(37:3)+H]	[PC(32:2)+H][PE(35:2)+H]
m/z	647.573	645.559	689.563	673.59	668.635	671.573	666.618	697.589	692.633	711.547	695.573	690.618	693.557	688.604	716.635	719.573	563.467	591.497	585.449	599.466	619.528	617.512	647.559	640.587	669.486	653.511	668.62	681.642	696.651	693.545	720.647	699.596	737.55	721.578	496.34	546.294	524.371	522.356	544.34	520.338	570.355	714.45	689.489	692.523	728.52	720.556	734.569	756.552	730.539
rt	409.13	398.05	408.81	408.86	408.76	399.51	399.53	394.55	400.89	394.4	394.36	394.35	386.61	386.49	394.78	389.71	202.2	325.33	202.71	321.66	341.45	327.06	354.07	201.89	345.84	345.89	264.83	418.7	327.45	345.61	201.15	362.57	388.57	358.2	30.33	387.38	42.12	31.97	25.1	30.22	27.7	541.98	352.52	131.82	149.68	171.07	195.62	195.68	125.37
2:2_1	0.00823779	0.00306872	0.00429203	0.0684824	0.00696151	0.0148394	0.00417337	0.00308799	0.00189155	0.00640089	0.0225767	0.0119663	0.00164469	0.00247337	0.000993097	0.00385433	0.0248059	0.00890329	0.0157026	0.00607831	0.0195944	0.0015822	0.00871723	0.0774002	0.00864585	0.035652	0.0832904	0.155684	0.045045	0.00966927	0.00313023	1.3051	0.0135761	0.780564	0.321024	0.0325143	0.248697	0.532216	0.0988992	0.0132629	0.0391897	0.00100391	0.010552	0.329692	0.0187086	0.0029017	0.000283649	0.00410975	0.0156001
2:2_2	0.026937	0.0196237	0.0108335	0.231856	0.0321742	0.0881834	0.0191909	0.0129134	0.0056049	0.0132464	0.0763151	0.0283832	0.00123563	0.00236995	0.00138676	0.00908371	0.0206927	0.0107272	0.0126687	0.00477231	0.0177886	0.00205312	0.0093047	0.0379362	0.00672221	0.0279576	0.0390152	0.166256	0.0225827	0.0113249	0.00386638	1.38134	0.0118764	0.90451	0.701075	0.0297647	0.523319	0.827606	0.208066	0.0789436	0.0784361	0.00133984	0.0157598	0.360254	0.0194998	0.00301153	0.00845417	0.000679647	0.0352725
2:2_3	0.104297	0.1194	0.0375116	0.911815	0.172205	0.566242	0.132403	0.08575	0.0324207	0.0574073	0.386081	0.154456	0.0092849	0.0122788	0.009995	0.0447548	0.0302007	0.0101769	0.0177398	0.00672128	0.0184808	0.00232434	0.00961641	0.0123551	0.00896814	0.0407182	0.0125784	0.0790072	0.00875507	0.0109161	0.00402919	1.3614	0.0122025	0.896284	0.573099	0.0130756	0.432805	0.582177	0.176793	0.0706402	0.0685094	0.00209996	0.0267625	0.584204	0.0322297	0.00466579	0.0100252	0.00150916	0.070135
0:148_1	0.0147782	0.00959423	0.00563314	0.111068	0.0463576	0.034312	0.0219684	0.00739747	0.00634209	0.0110783	0.0571972	0.0411567	0.010011	0.00240357	0.00377625	0.0100546	0.00980358	0.00643392	0.00546906	0.0120483	0.0110102	0.00151727	0.00682873	0.00859255	0.0187439	0.0886646	0.0103732	0.064293	0.00657868	0.00685852	0.00285942	0.922757	0.00616557	0.472413	0.319077	0.0157046	0.327108	0.323678	0.0276494	0.0400199	0.00515086	0.0027082	0.0313416	0.467506	0.0251618	0.0041023	0.0107422	0.00144646	0.0635935
0:148_2	0.0117588	0.0086965	0.0050702	0.0954823	0.0429353	0.0407385	0.0197784	0.0200698	0.00522431	0.00799887	0.0428783	0.0338896	0.00546211	0.00176342	0.00196112	0.00695642	0.0115129	0.0111355	0.00652874	0.0124656	0.0125188	0.0194296	0.00793201	0.00777789	0.0160813	0.0844545	0.00997716	0.075916	0.0072952	0.00559164	0.0023276	1.30433	0.00678947	0.712459	0.197615	0.0319372	0.122901	0.278373	0.0275371	0.0451639	0.00887275	0.0378501	0.0896234	1.65725	0.0965273	0.187416	0.0126733	0.00367831	0.197809
0:148_3	0.0198198	0.0221931	0.00735792	0.171621	0.0749614	0.0980675	0.0518911	0.01188	0.0114989	0.0132861	0.0870123	0.0538286	0.00178889	0.00375018	0.00377877	0.0120282	0.0104929	0.00769473	0.00613854	0.012162	0.0104882	0.00550758	0.00652969	0.0624904	0.01706	0.0876307	0.0687218	0.0692298	0.0398481	0.0071808	0.00223831	0.942927	0.0065429	0.553687	0.571409	0.0245874	0.466173	0.478095	0.059081	0.0344817	0.0440631	0.0200172	0.0868533	1.3849	0.074861	0.0526606	0.00423092	0.0346618	0.133464
1:148_1	0.0215256	0.0128721	0.0075791	0.168712	0.0735216	0.054446	0.0293626	0.0321825	0.0102442	0.0169495	0.0878249	0.0631274	0.00523333	0.00383011	0.00446497	0.0137519	0.0108501	0.0132834	0.00625378	0.0115532	0.0141227	0.0229801	0.00639631	0.0223249	0.0136065	0.0723951	0.022006	0.0569979	0.0138089	0.00585986	0.00226096	0.913159	0.00583923	0.470004	0.231925	0.0366712	0.14375	0.365671	0.0562505	0.0319376	0.0306832	0.0519919	0.106999	2.19737	0.124135	0.274256	0.00366139	0.00471923	0.243311
1:148_2	0.0122824	0.00770859	0.00453426	0.0931044	0.0333037	0.0251134	0.0147859	0.0046274	0.00473745	0.0087788	0.0416672	0.0322809	0.00376336	0.00271133	0.00182195	0.00662511	0.00900379	0.0113409	0.00505094	0.0117766	0.0140583	0.0208909	0.00607417	0.0133816	0.0132554	0.0763823	0.0135076	0.0612654	0.0100312	0.00596184	0.00243828	0.927629	0.00606632	0.484301	0.284002	0.0323066	0.194594	0.426511	0.0105159	0.0430403	0.0131259	0.0479857	0.0986841	1.76409	0.1109	0.24896	0.00446512	0.0185329	0.219994
1:148_3	0.0224245	0.020971	0.00871621	0.192619	0.0774746	0.0789454	0.0386198	0.0112717	0.00745285	0.0136772	0.0842373	0.0549904	0.0106308	0.0041164	0.00426484	0.012922	0.0099092	0.00626043	0.00665269	0.0112106	0.0130141	0.00289168	0.00705809	0.0282126	0.0147251	0.0783906	0.0334874	0.0667401	0.0187003	0.00634262	0.00266904	0.954204	0.0068221	0.618707	0.371477	0.0247962	0.360598	0.384115	0.0612094	0.0400216	0.0337073	0.00644439	0.0570648	0.741911	0.044447	0.0203705	0.0163949	0.00266164	0.102383
2:148_1	0.0139945	0.0139502	0.00604275	0.114253	0.043087	0.0532056	0.0229207	0.00919668	0.00702429	0.0108183	0.0583573	0.0358592	0.00145418	0.00286321	0.00429374	0.00835304	0.0115349	0.0106079	0.006023	0.0129759	0.0122575	0.0120961	0.00755358	0.00813697	0.0173797	0.0948201	0.00794781	0.0693055	0.00562066	0.00773286	0.00226158	1.09002	0.00751451	0.644809	0.218417	0.0232666	0.165789	0.313824	0.0370732	0.0402238	0.0205202	0.0336635	0.0968219	1.59312	0.0896122	0.197744	0.00479872	0.0031128	0.160652
2:148_2	0.0242351	0.0221173	0.00791899	0.200443	0.102463	0.0940853	0.0470982	0.016824	0.0130562	0.0157633	0.0984589	0.0620254	0.00534712	0.00384554	0.00495498	0.0163451	0.0100531	0.0134626	0.00478701	0.0105415	0.0145286	0.0253866	0.00604158	0.00795762	0.0149337	0.0779397	0.00974772	0.0733974	0.00611553	0.00721838	0.00236407	1.05216	0.0058689	0.518597	0.75115	0.0412626	0.532412	1.00924	0.144334	0.0786419	0.0913197	0.0628533	0.159848	2.74416	0.1744	0.328743	0.014868	0.0061245	0.324093
2:148_3	0.0160241	0.0170606	0.00628355	0.134857	0.0562056	0.0669381	0.0340263	0.0121929	0.00861954	0.0123523	0.0708445	0.0492184	0.00381491	0.00297474	0.00339622	0.00923631	0.0107967	0.00666584	0.00591859	0.0126463	0.0120513	0.00556168	0.00736449	0.0305434	0.0140804	0.0787937	0.0348666	0.0728149	0.0215437	0.00702739	0.00257988	1.09545	0.00644707	0.546347	0.326051	0.027967	0.265901	0.397498	0.0577672	0.0377711	0.0351279	0.0202654	0.0861674	1.18512	0.0664305	0.0731864	0.0117361	0.00331892	0.133013
14L	0.00580495	0.00360714	0.00508363	0.0472676	0.00640686	0.00962547	0.00217817	0.00186706	0.00141279	0.00560063	0.0158785	0.00895317	0.00249637	0.00298625	0.00110889	0.00628325	0.0217716	0.0124074	0.0150608	0.00543069	0.0232702	0.00160096	0.00964092	0.0105723	0.007898	0.0315957	0.0121353	0.103025	0.00901171	0.0103709	0.00371519	1.50616	0.0133849	0.754215	0.170978	0.0165358	0.155479	0.483215	0.018425	0.0015392	0.0237015	0.000691266	0.00384466	0.218405	0.0118808	0.00190313	0.0136995	0.0217233	0.0102927
15L	0.00581481	0.00243207	0.00396923	0.0358381	0.00376071	0.00581641	0.0024483	0.00201007	0.000956797	0.00394792	0.0122576	0.00797038	0.00578927	0.00270864	0.00125938	0.00541782	0.0207977	0.0139025	0.0123402	0.00487853	0.0266988	0.00193582	0.018339	0.0585678	0.00653987	0.0252794	0.068794	0.115282	0.0446723	0.00840595	0.00283814	1.2415	0.0131431	0.661579	0.203794	0.0372508	0.176389	0.577559	0.038832	0.049659	0.0253549	0.00098443	0.00458077	0.225776	0.0119004	0.00197143	0.0103738	0.00864472	0.0101686
95L	0.00638878	0.0040894	0.00602216	0.050346	0.00677026	0.0122372	0.00307349	0.00221387	0.00157755	0.00513113	0.0169152	0.00908717	0.00405632	0.00353805	0.00155331	0.00663785	0.0217931	0.0133668	0.0145817	0.00490252	0.0200953	0.00283453	0.00998204	0.0119474	0.00798174	0.0318893	0.01184	0.11261	0.00960758	0.00999919	0.00368766	1.45708	0.0144992	0.796721	0.255611	0.046881	0.226681	0.722511	0.0582683	0.002435	0.0351374	0.00182574	0.00801779	0.459121	0.0264132	0.00435437	0.00399095	0.00651014	0.0125461
96L	0.0105075	0.00480593	0.00577146	0.06807	0.00900429	0.0134666	0.00423528	0.00269531	0.0018294	0.00603094	0.0202861	0.0116174	0.00304172	0.00417555	0.00171976	0.00754865	0.0248504	0.0111817	0.0147832	0.00552866	0.0214031	0.00178304	0.0099647	0.00669514	0.00804062	0.0303067	0.0080016	0.0897183	0.00675285	0.00952638	0.00306053	1.51206	0.0128623	0.746861	0.107467	0.0108472	0.0839242	0.276808	0.0187946	0.000927033	0.0134247	0.00119696	0.00576677	0.293959	0.0183084	0.002938	0.00568107	0.0177316	0.0107069
97L	0.00623959	0.00220303	0.00433552	0.0437835	0.00494158	0.00732697	0.00234261	0.00194601	0.0015829	0.00575448	0.0136578	0.00876181	0.0103998	0.00372706	0.00149803	0.00568974	0.0230542	0.0113799	0.0150403	0.00563104	0.0207796	0.00169208	0.00882966	0.00816014	0.00779973	0.0328543	0.0105365	0.0966661	0.00719481	0.00921702	0.00326684	1.49303	0.0141088	0.800348	0.16942	0.0348544	0.150542	0.533222	0.0353765	0.00206691	0.0235764	0.000891609	0.00507619	0.25631	0.0132409	0.00202868	0.0111296	0.0209243	0.0101269
98L	0.00768016	0.00412876	0.00432087	0.0537955	0.00565845	0.0131912	0.00304847	0.00231328	0.00267382	0.00587908	0.019413	0.0104845	0.00183842	0.00324943	0.00149603	0.00729303	0.0225447	0.0121379	0.0132747	0.00522629	0.0212345	0.00184915	0.00896238	0.00989567	0.00723758	0.0299851	0.0124825	0.0932305	0.0116895	0.00880133	0.00353146	1.25234	0.013309	0.748719	0.220642	0.012427	0.191218	0.650623	0.0442869	0.00411811	0.0337719	0.00173767	0.00709187	0.423441	0.0206854	0.00347583	0.00638036	0.0196237	0.00997188
14S	0.00601976	0.00332909	0.00452351	0.0499637	0.0064674	0.00937648	0.0021028	0.00304265	0.00148599	0.00587235	0.0168853	0.00892866	0.00323128	0.00486103	0.00167563	0.00532871	0.0205536	0.0151234	0.0130928	0.00489601	0.0252418	0.00166106	0.0126439	0.0271918	0.00657307	0.0281705	0.0326103	0.09327	0.0255051	0.0115196	0.00403835	1.70792	0.0187303	1.00084	0.0921532	0.0178471	0.082032	0.273009	0.0156979	0.00676745	0.0144678	0.000715326	0.00413356	0.230979	0.0117735	0.0016959	0.00554338	0.0140462	0.00805172
15S	0.00377389	0.00166185	0.00316266	0.0270179	0.00400455	0.00544069	0.00132693	0.00124856	0.000746523	0.00288114	0.00856595	0.0048958	0.0081148	0.00170885	0.000867534	0.00373592	0.0178753	0.00974287	0.0140609	0.00427789	0.0188172	0.00139176	0.00932531	0.00730989	0.00597857	0.023875	0.0083393	0.129444	0.00792409	0.0095024	0.00234954	1.29245	0.0135092	0.699265	0.222225	0.0435865	0.186185	0.68292	0.0545638	0.00282832	0.0315754	0.00098489	0.00833439	0.441975	0.0207429	0.00279628	0.00760892	0.00926746	0.0108616
95S	0.00693351	0.0032699	0.00403654	0.0464834	0.00538766	0.00897811	0.00262715	0.00251186	0.00118459	0.00558502	0.014968	0.00980071	0.00179048	0.00287077	0.00151903	0.00479355	0.0220391	0.0123606	0.0146956	0.00594802	0.0205283	0.00193372	0.0117775	0.0877217	0.00706028	0.0279249	0.100129	0.121381	0.0664606	0.0120472	0.00373396	1.81851	0.016402	0.951747	0.252754	0.0203499	0.217574	0.596353	0.0502334	0.00229349	0.0374112	0.00109624	0.00661829	0.382565	0.0195834	0.00210044	0.0147955	0.0106398	0.0120232
96S	0.0056665	0.00518813	0.00636191	0.0554063	0.00631619	0.0137776	0.00367615	0.00294067	0.00134956	0.00723935	0.0153153	0.0144946	0.00370273	0.00343243	0.00205736	0.00753103	0.0230976	0.0113256	0.0157828	0.00520964	0.0229654	0.00155894	0.0143381	0.0321582	0.00770233	0.0340553	0.0547091	0.0746155	0.0770722	0.0103798	0.00313643	1.50304	0.0151839	0.870709	0.103646	0.00228007	0.0880105	0.30583	0.0234924	0.00425092	0.0163592	0.00110766	0.0073423	0.382535	0.0204664	0.00207107	0.00758379	0.00871141	0.00963757
97S	0.0119744	0.00604295	0.00669285	0.0935317	0.0129498	0.016152	0.00501134	0.00337932	0.00196459	0.00755037	0.0261671	0.0130287	0.00609796	0.00343222	0.0017844	0.00931074	0.0232014	0.0105398	0.0148741	0.00517044	0.0196015	0.00153965	0.0102293	0.0349202	0.00671077	0.0286374	0.0465611	0.113953	0.0480294	0.0102637	0.00289086	1.52636	0.0138934	0.68505	0.324435	0.0340665	0.256482	0.713771	0.0631275	0.00279832	0.0465849	0.000910204	0.00874525	0.30082	0.0181083	0.00201434	0.00322204	0.00905079	0.0176903
98S	0.00491539	0.00237657	0.00359257	0.0382522	0.00396772	0.00784577	0.00179997	0.0146774	0.000985992	0.0036824	0.0118894	0.00762003	0.00165793	0.0019286	0.0013289	0.0051719	0.0217329	0.0112017	0.0154498	0.00580713	0.021654	0.00162982	0.0120975	0.00828725	0.00740852	0.0344385	0.00969324	0.119391	0.00859492	0.0111426	0.00324803	1.7919	0.0183023	1.0283	0.186968	0.0522981	0.162014	0.587671	0.036613	0.00237347	0.0325103	0.00124076	0.00741167	0.381216	0.0204372	0.00270073	0.00971924	0.0148253	0.0112382
[truncated: 142 more columns]
