# Supplementary material for: Mapping Rora expression in resting and activated CD4+ T cells
Source: PLoS One. 2021 May 18;16(5):e0251233. doi: 10.1371/journal.pone.0251233 (PMC8130942; doi:10.1371/journal.pone.0251233)
Supplement: S5 File — (ZIP) [file pone.0251233.s005.zip › s4_ms/explanation_ms.txt]

##### In vitro data 

These are samples with mouse number 1,2,3. Alternatively, those with tissue naive, th0, th1 and th2.

WT vs KO

##### In vivo data 

These are the other samples, from tissues lung and spleen

WT vs KO, day 30 nipo infected
