# Supplementary material for: Mapping Rora expression in resting and activated CD4+ T cells
Source: PLoS One. 2021 May 18;16(5):e0251233. doi: 10.1371/journal.pone.0251233 (PMC8130942; doi:10.1371/journal.pone.0251233)
Supplement: S5 File — (ZIP) [file pone.0251233.s005.zip › s4_ms/mobile_phase.xls]

## Sheet: Sheet1
Time (min)	Mobile Phase B (%)
0	40
0.8	43
0.9	50
4.8	54
4.9	70
5.8	81
8	99
10	40
